# Supplementary material for: The First of Us: Ophiocordyceps use a novel scramblase-binding peptide to manipulate zombie ants
Source: bioRxiv. 2025 Sep 19:2025.09.09.674826. Preprint. [Version 2] doi: 10.1101/2025.09.09.674826 (PMC12458967; doi:10.1101/2025.09.09.674826)
Supplement: Supplement 1 [file media-1.xlsx]

## Sheet: SP Screening
arb2_gene	Gene	AA Sequence	SignalP 5.0	TMHMM V2.0 PredHel<=1	Phobious TMS<=1	ProSite no ER ret.	PredGPI <99.5	NucPred <0.8	Phobious Y fo SP	TargetP 2.0=SP	SignalP 3.0 NN D > 0.43	SignalP 3.0 HMM Sprob >0.8
>Ophcf2|00008	ATGAGGTCCGTCCTCGCATCCGCCCTCGCCCTCGCCCTCTCGGCCGCCACCGCCTTCGGAGCCTCCGATCGGTCTCAGGTCCCGCTCTCCGGCCCGACGGACCACGATGCCGACGAGCTCTCTCTCGCCCGCGGCCCGCTGGTGCCTCAGGTGTCGTCGCTGCTGAGCCACGCGGTAGACCGGCTGGCGGGCGCCGTCGACAGCGCCGCCATTGACGTCCTGCAGGGCGCTCGTCACCCGCGGCTGTCGACGGAGCTGGCTGACTCGCTGGCTTCCGGGGCGGGCGGTCGGGATCGGACCCTGTACGAGCTCATCCGGGCGTGCGAACATACATCGCGCTTCGCCGATGCCGTCGACCATCACCCGGATGTGGTGAAGCTACTCAACGGCTCGTCCAGC…	MRSVLASALALALSAATAFGASDRSQVPLSGPTDHDADELSLARGPLVPQVSSLLSHAVDRLAGAVDSAAIDVLQGARHPRLSTELADSLASGAGGRDRTLYELIRACEHTSRFADAVDHHPDVVKLLNGSSSRDLTLFVPTNAAFRGLPDSHKPGREFVERVLKYHVGLGRYPAGRILQTHTLPTALDEELLAGEPQRLRTSIGLGGVEINFYSKVVAINIEASNGIIHAVNHILIPPFMVGRILSLFPSQFSTLLLAYEKTDFVDFIHHVSLNGSTVFAPSNNAFGRLGPRANAFLFNTSKGRRYLRALLKYHISPNATLYTDAFYDATTEDAAGRPSAEGLEREHYDLPTLLGDARIGVDIARLGGFSAVRVNGFAHISVRDGVAKNGVIQVVDQV…	0.985066	PredHel=0	0		0.784	0.1	Y	SP	0.813	1
>Ophcf2|00012	ATGCTGCTTCTCCTCTCCCTCCTCTCATTCGCCACCGCTAAACCTCTGAAATGGACAACCTGCGCCGACACCTTCGGCAGTGCCCTCCCGGCCGACTGCTCCCAGCTGGCGGTCCCGCTAGACTACACGAAGCCCGAGACGGGACCGGACTTGCAGCTGGATCTCTTCCGGATTCCCGCGGCCACGCAGCCGGCTCAGGGCAGCATCTTGCTCAACTTTGGGGGGCCAGGGCAGCCGGGGAGGCAGACCTTGGCTATCCTCGGGCCGGTGCTGCAGGCGTGAGTTGTCCCGAGTTAGCTTGAGACGGGTCGGGTCGTTGGTTGCTGAAAGGGAGAATCGATAGTCTTTCAGGTGGGCGTTTTAACCTAGTAGCCTTTGATCCACGGTCAGTATCTGTGC…	MLLLLSLLSFATAKPLKWTTCADTFGSALPADCSQLAVPLDYTKPETGPDLQLDLFRIPAATQPAQGSILLNFGGPGQPGRQTLAILGPVLQAGTVNTLPFTCPDAIFRHRTFWQDSVYPVRDSPATDADLGQLWARGSALAETCGREHNETGRLIGTAFTARDIVRVAEAVDGDGLVRYWGFSYGTTLGATLLSMFPDKVDRVILDGVQNPHEYYNADADFEEWTQSDEVFSAIFTSCAANPHRCRLARPHKSGQELEQTVWTLLESLRVRPRSFRNSSFVLDDGTLRGLLADALYSTANWPNVTTVLDMLISGPLDETFVLDRLGERASLPLGGNTTVIDEAEKRFMKMAMPLFGIHCIDRRARSGSLDALLPALHRLLNTSRAMGGAGANSAVACA…	0.927268	PredHel=0	0		0.244	0.13	Y	SP	0.821	0.996
>Ophcf2|00013	ATGAAGTTTCTTCCTGTTGGAGCCGCCCTGCTGGCGACGACGCTGGCCGCGCCTACCGGTGACAAGGGCGACTACAAGGATGTAGACTACAGCAACGGCTACGGCGGCGACTACAAGAACGGCTACAGCGGTGACTTCAACAAGGGCGGCGACTGGAAGCACGACGGCGGCGACGGCAAGAAGGACGACAAATTCGGCGTCCACCTCGGCGGCCTCGACGGCTTCAAGAACGGTGCCGACGGCGGCTTCAAGAAGGGAGGCTTCAACTACGGAGACTACGATAGCGGGAAGAAGGACGATGGCTACAAGGGCGGAGACTACAAGGACGGTGGGTTCAAGAACGGCGGAGGAGACTGGAACAAGGGTGGTGACTACAAGAATGGTGGAGGAGACTGGAAC…	MKFLPVGAALLATTLAAPTGDKGDYKDVDYSNGYGGDYKNGYSGDFNKGGDWKHDGGDGKKDDKFGVHLGGLDGFKNGADGGFKKGGFNYGDYDSGKKDDGYKGGDYKDGGFKNGGGDWNKGGDYKNGGGDWNKGGDYKNGGGDWNKGGDYKNGGDWNKGGDYKNGGDGFKKGGYNYGEYDGGYKNGGGDHKDQGNKGDFGLGGLGKGLDLGGLGKGLDLGWLTGGKKNDGGKFDSGKYDNGKNGGKDYSEWDDNKGDFDKDNKGYDDGFNKDQGNKDNFGQDNKGDFGKDNSGKDDKDDKEVGKDIISDNGKNFPKDFPKDGDYKDNKSNYDSGKDEHKDEHKDEHKDEHKDEHKDEHKDEHKDEHKDENKDEHKDEHKDENKDKFDSGKGKDNYDSG…	0.998231	PredHel=0	0		0.677	0.06	Y	SP	0.839	1
>Ophcf2|00017	ATGCGGTTCACCATGACGGGTCCCATAGCCCTGCTGGCAGCAACCTGCGCAGCAGACAGCCTTCACACCAGCCACCACGTCCACTCGGGACGGCACGTGCACGGCGACTGGCGAACCAACGACGGGGCCGTGCACTCGATCAACGCCGATGACGGGTGCCGAAGGCCCGGGGTGCCGCGTATGGTGGACTTTTGCATCGACTACAGGCGGCAGCGGCTTCACTTTCGCTTCGACGGGCAGAACAGGCGGTGTATGCGGCGGAGCAACTACGAGTTTAAGAAGGTGAATGCCGGAAACTACGAGTTTACGGACTGGGAAGAGGCGACTTGTGAGTGGTGA	MRFTMTGPIALLAATCAADSLHTSHHVHSGRHVHGDWRTNDGAVHSINADDGCRRPGVPRMVDFCIDYRRQRLHFRFDGQNRRCMRRSNYEFKKVNAGNYEFTDWEEATCEW*	0.982656	PredHel=0	0		0.259	0.2	Y	SP	0.706	0.996
>Ophcf2|00019	ATGAAGTTTTGGTGTCTCTCCGCGCTGGGTGTCTTCGCCTTCGCCGCGCTCGGCTCCGTGGCTGTCGAACCGGCGACGGTGGACTACTGCATGTCTCTTGATCCTAGCGGTACGGTGATCAATTTCTCGGACCAGAAGCCAGAAACTATCCGGAGAATCAGGAAGGAGTGTCGTAAGTGTCGCCAACAAGGCGAGTGCGAGAGGCCAGAGCTCCAGTACGACTTGACCTACCACGATATCTGCGGCTGTCTCGCTCGTCTCAGGCGGCGCCCGGTTCACGTCATCGCAGGCGGAGTGACTACTGAAGAGAGACTCACGTGGGCATTGGAACACGGCGCAACAGCTATCGAGATGGGCATCGGACCGCGGGACTATCTAGTTCGTGGCTGGTGGTGCGAG…	MKFWCLSALGVFAFAALGSVAVEPATVDYCMSLDPSGTVINFSDQKPETIRRIRKECRKCRQQGECERPELQYDLTYHDICGCLARLRRRPVHVIAGGVTTEERLTWALEHGATAIEMGIGPRDYLVRGWWCEHSRASGDYWGMRVDEFFPLINKKVQEGHYIGFVWLEIAYPDWYDVDKPSHNDTSLVGLIGFVREHLTSVGVPVLFSFASKDEGKAINYTRQHLGPMDAIAMPGDAREATELFKADESPRLRQRVMSHGSWDNVESASRWEETMAAGVRSQAFGRVLTWINIEQEVQSTPDIALSHGVDGIAYGYNGHSYADWAEAKLGAARIKLAICRNNLTRIAMPGDKPW*	0.997857	PredHel=0	0		0.986	0.08	Y	SP	0.694	0.997
>Ophcf2|00020	ATGCAGACACGCATGATCCACGCAGCTTTGTTGCTGTTGTGGACAAGACAAGTCACTCAGGCAAAGACTTTTACCATCAAAGACATCACCGTTGTCGATGTCAAGGCTGGAGACCTGTTAGCCCGAAAAAACATCGTTGTCGAGGACAATAAAATCCTGAGTATAGACGACGCAAAGAACTCCACGAGACACACAGATGGCGATATCAATGGCCGAGGCAAGTTTGCCATTCCAGGTCTCAGCGACATGCACGTTCATGTCTTCTTCAGCAACGATCCGGCATCTTTTGAAGTCGGGAATAACCTGACCATGCCTCTCTTCGTCGCCAACGGCGTGACAACCGTTCGCGATCTTGGCAGTAATTTGAAGGCCATCAAGTCTGCCCGTGATGACGTCGAA…	MQTRMIHAALLLLWTRQVTQAKTFTIKDITVVDVKAGDLLARKNIVVEDNKILSIDDAKNSTRHTDGDINGRGKFAIPGLSDMHVHVFFSNDPASFEVGNNLTMPLFVANGVTTVRDLGSNLKAIKSARDDVEQHKLVGPRVFFTGPMLDGPNSPFETTIRLATPAEARREVKNLKDSGVDYIKVHLKLSRSVFDEVARACKAENITFGGHVPDSITAQHAVNMGMGFIEHMSRLDDIDSDGDLKETMRDKEIWQCPTLKLGPAARRFNLTKTLFDAKVPMVAGTDSPAGQNLCPGFSLLDELQLMNEAGLSELETLQTATVNASSSLGSKGLMMGTIEVGKLADIVLLDENPLDDIRNVRSISTVIADGRVFSKKEIDKMLTGADRLSQCVEQRGTRA…	0.986954	PredHel=0	0		0.244	0.02	Y	SP	0.877	0.997
>Ophcf2|00028	ATGCTCTCGCGCGCTCTTGTCCTCCTCTGCCTGCTCTCTCCATTTCTCGTCCTGGCCCAAGTCACGCAAGATGGCAGCACCGTCAGTGGCGTTCCCCCGGAAGCACTTTCGGCCTTGTCTGGGTCGGATCAGCAGCTGCAGAAGAGGCAGGGTATCCTCGACGGCTTGGCTGGAGGTCTCAAGAACCTGGTGACCGGCTTTACGGGAGACGGAAACAAGACGGACGGCACGGGCGGTGCAGGGAATCCCCTCGCCGGCATCGTGGGCAAGGTGACGGACAGCCTCTTGGGAGGCTTCTTGAACCTGTCTGGACCTGCCCTTGCCGATGCGGGCTTTCTTGGCGGTGTCGGTGCTGGCATCGGTGCCGTTCAGGGATTCGAACTGCTGCCCGTCGACGCA…	MLSRALVLLCLLSPFLVLAQVTQDGSTVSGVPPEALSALSGSDQQLQKRQGILDGLAGGLKNLVTGFTGDGNKTDGTGGAGNPLAGIVGKVTDSLLGGFLNLSGPALADAGFLGGVGAGIGAVQGFELLPVDATKAAGDKVAEENGVKRTSIGDTVQKTTTGLVATALRSFRESNPDLDLASVASSLGSGIGTGTAEGLRLTGQDGASLSNSSDVAGVTSNFAFGLSRSLADSVDLDKVKALVPNMQQADGSRIASGFARGLMSGVVDGVEAIGGVSSLLGGNATRPVKAAADSDVGFDDSIGGLATSFGQGLGSAGTLALQRVFSKPRAGDGDGPGLRRRAVDGVGTPAGGLTAGSISAAVQKAVDMLEGPGIGGIGLILAGLHDSGAVPLNSDGAVR…	0.995142	PredHel=5	5		0.64	0.24	Y	SP	0.901	1
>Ophcf2|00030	ATGAAGTTCACCAGCATCATCGCCCTCGCCGCCTCGGCCGCCGTCACCGAAGCCGGCGGAATCCTCAGCGGCGGAAGCGGCAGCACCGGCGGAGCTGGCAGTGCTCTCGGCGGCGGTGTCCTCAACGGCGGGAGCGGCGGCAACGGGGCCAAAAGCAACCCCGGGCTCGTCGGCGTCGGCGTCGGCGCCGGTGTCCTTGGGAATGGGCAGGGGGCTGGGTTCCCGAATGGGGGCAGCCGAGGTGGCGGTGTTGGTCGGGGTCGTCAGGGCCGTGGATACCAGGGGGATAACTTTGGACATGATGGGGCTGGTGGTGTTGGTCATGGTGGTGAGTTTGGCCACGGTGGGAGGGGATGAGGTCATGGTGATAAAGGACTTGGGGGTGGTCGTCGTCGCGGG…	MKFTSIIALAASAAVTEAGGILSGGSGSTGGAGSALGGGVLNGGSGGNGAKSNPGLVGVGVGAGVLGNGQGAGFPNGGSRGGGVGRGRQGRGYQGDNFGHDGAGGFYDDYYNGNNFYYDNVNDVAYFKDDYWRNGLYNKAQYGPGYYGPGYYGPGYYGPGYNPGHNGNRGYYGPGNYYNGDSYGHPHGYGPGYGRDHGYGKGYHYRDGGYGGVCHRERYCSDKQSKVVGVYGEGFDSCEAGEWFCCDKGHKIGGFLEKDRYRCYRV*	0.982641	PredHel=0	0		0.64	0.03	Y	SP	0.715	0.994
>Ophcf2|00033	ATGAAGTCGATCCTTATCAGCGTAGCCTTGATGGCGACGGCGGCCTTGGCAACGCCCATCAGAGCCAAGCCCATCTTCAAAGCTCCGGGTCATGGGTTGGGTAGTGAGGCTTCCGGGGGAAATGGCTCAGGGGCCGTGCCCAAGAGAGTCAAATTTGCCACTGACCTTGCCGTGTCGTCGGACCTCCGTGAGCATCGCGGGAGGTATAGCGGTCCGGTGAAAAGCTCCAGCACTTCTGCTGCTCCAACGACGCCGCTCCCCAAGTTAAGCACGAAGATGACGAGTCAATCCCTGGCGGAACTGCCAGGGTCGGCGCCCACCACGACCCGCATGAAGCAGCGCGGCGGCTTCTCCTACCCCAGCCAGAAGACGTCCTTCACACCCCTGACCGGCTGGGAG…	MKSILISVALMATAALATPIRAKPIFKAPGHGLGSEASGGNGSGAVPKRVKFATDLAVSSDLREHRGRYSGPVKSSSTSAAPTTPLPKLSTKMTSQSLAELPGSAPTTTRMKQRGGFSYPSQKTSFTPLTGWETSSHQRLLRAQAGLRALATGQAYRRPGYGSQGWGPWAAASGMGRRPW*	0.995105	PredHel=0	0		0.452	0.29	Y	SP	0.819	1
>Ophcf2|00043	ATGCTCAAACGTCTCCTCTTCTGCCTGGCTGGCTTCGTGTCTCTGGCCCATGCCGGCCCCGAGAACTCCCCTGGAACGGTGGCATGGGACTCCCTCCCGAGACACCTCCAGGGTCGCCGGCCCGGGTCTTGGACCGAGGCCGACGTCGCCGCTCACTCGCGCTTCGTCCGCTCCGTGGCCGCAAAGGCCGATGAGACCCCGACGCTGGAGCTGATCCCGCCCGTCGCGGCCCTCAAGCGACTGATCGAGACGCAGCCACGCGTCTATATGCACTTTGTCCAGATGTTTGAGCAGATCCCCTGGAGACGACCTTACTGGCTCGACTCGGCCGGCCAGGAGCCCGAGATCCGCGACTACCAGCACATGCTCCGCGTGCTGAACCACATCGCCACCACGGGC…	MLKRLLFCLAGFVSLAHAGPENSPGTVAWDSLPRHLQGRRPGSWTEADVAAHSRFVRSVAAKADETPTLELIPPVAALKRLIETQPRVYMHFVQMFEQIPWRRPYWLDSAGQEPEIRDYQHMLRVLNHIATTGPSLESSGIPMTNVMSYAMGTSSGHAAFLDPDVNDAMARILAFWRRFLESPDSRNVLRSSSDSGWLGPTTLEALERLGNAPYNTSLKFCELYQCDSSDEHYGFNSWDDFFARRLRPGSRPVASPDDDNVIVSACEASPYNVVRDVKLRDTFWAKGQPYSILDMLGHDPVADEFAGGTIYQAFLTPLSYHRWNAPVSGVVRRAMIVPGNYFSIPLSLDVRDRNETEIPSDAVVQSQAYFTSMSTRAVIVIEADNPAIGLMAFVAVGMT…	0.995522	PredHel=0	0		0.081	0.1	Y	SP	0.855	1
>Ophcf2|00049	ATGCGTCGTTCAATGTCGCTATCAGCAGCGGTGATGGCTGCCGGCATATCTTGGGCCTGGCCATACCAGCAAGCGTCTCTGGAGCCAATTCGGCGCATCCAACTCGGTCCGAGGCCGTATTTCCTGGTGGACGCCATGAGCGAGAGCCCGCTCAAGTCGCGGCTTGCGGCCTGTACGGAGTCGGAGATGAAGCCGTCGAACTGGACCCTGGGCCATCGTGGAGGCGGCACGCTGCAGATACCGGAGCACTCGCGCCAGTCCAACCTGGCGGGAGCTCGCATGGGCGCCGGAGTGCTCGAATGCGACGTCACCTTTACCAAGGATCGACAGCTCGTGTGCCGGCACAGCCAGTGCGATCTACATACGACGACCAACATCGTGACGATGCCGGAGCTCAAT…	MRRSMSLSAAVMAAGISWAWPYQQASLEPIRRIQLGPRPYFLVDAMSESPLKSRLAACTESEMKPSNWTLGHRGGGTLQIPEHSRQSNLAGARMGAGVLECDVTFTKDRQLVCRHSQCDLHTTTNIVTMPELNAKCRQPFRPASSSQPASAMCCTSDITLAEFKTLCAKMDGFNASATTAKDFLDGTPGWRTDLYSTCGTVMDLSEHIALVESLGLRHTPELKEPMVAMPFQGDYTQRKYAQQMIDSFKRAGVPASRVLSQSFQLEDVLYWLEAEPEFGRQAMLLVEKKDADVGKLPELAALGVRTVAPPMPALLRADEDGGLVASDYARTAKRLGLGIIAWSLERSGPPGSGATTTDPYYGPLRAAMRGDGDIYRLVDALYRNAAVDGLFSDWAATST…	0.752882	PredHel=0	0		0.28	0.35	Y	SP	0.59	0.999
>Ophcf2|00050	ATGTTCTTTTCTCAGGCTCGGGCCGCGTTCAGCTGGTCTCTAGCGTTTTTGCCTCTGCTGCTTGCCTTTTCGATGCTATCGATGGCTGAATCGTCTTCGCCTTCGCCTCTTCGATTCATCACATATCTCACCGGGTCGGTTCTCACCTCGTATAGATAGCCATCAGCTCTGAAGATACTAACGTCTCGCAGTCAGCATAACATTGTACCCACTGATGCCTCCCTCTTGAACGAAGTCACCCACGTCATCCTCGCCTTCATGCCGTCCAACGTCTTCAACGTCGACGACACACCCGCCGCGTTTCCCCTCTTTACTTCGGTAGACGACGTGCGACGCAAGTTTCGGCCCGAAACCAAGGTCTTGATCGCCATCGGCGGCTGGGGAGATTCGCAGGGCTTC…	MFFSQARAAFSWSLAFLPLLLAFSMLSMAESSSPSPLRFITYLTGQHNIVPTDASLLNEVTHVILAFMPSNVFNVDDTPAAFPLFTSVDDVRRKFRPETKVLIAIGGWGDSQGFEDAARSAASRHRWSRQVRAMLEITGADGVDVDWEFPGGNRDDYKLIPNHEREWEIEAFILLLRELRAAIGPTVTMTIAVPGSERDLLAFTPATLPRIAELVDFINVMSYDMMNRRDVAVSHHSGVAATRDALGRYLDRGAPASKLNMGLGYFVKWFMTRPCDPLRPLGCSTQLLEDPETGADTGKTGAFSWHDETPPELVSSFARARAGGRYFEDGSFGYWDAEEQRWWSFDTPRVVARKLSDVVTPLGLGGIFVWGLGEDGPEFTTLTATVEAAIHTRHGQQPE…	0.929909	PredHel=1	0		0.373	0.31	Y	SP	0.84	1
>Ophcf2|00058	ATGACCCTCTTTCGGTCCATTATTCTCGTTATAGCGCTCTCTCCTTTCATCCACGGGATGGATCTGAGCACCGTCGTCGACGGAACCATTCCGTCAATGCCCATGACCAAGTCTGCGATGCCCTGCTCAGCCCCCGTGCTGCCGACTGACTTTGAACGCTGCCTCATCCCTGGCGGCGTCGACTTTTGGACGCAGGGCGGCTTCTACTCGCCCGGCGTCTGCTTCACAGGCTACAGGCCCCTCTGCACTCAGACGGCTGGCACGGAGACGGCTGTCAGATGTGTGCCCAGGTGAGACCGAACCCCATCTTCGCGGGGGCTTCCGTGGTCGCTGACTATGCGGCTGCAGGGCCTACAAATGCAATGCTGACGGCAAGGACCAACGCTTCGCCGTCTCTGA…	MTLFRSIILVIALSPFIHGMDLSTVVDGTIPSMPMTKSAMPCSAPVLPTDFERCLIPGGVDFWTQGGFYSPGVCFTGYRPLCTQTAGTETAVRCVPRAYKCNADGKDQRFAVSDFDGTLLSAPAFEIRWRGVDLKVGADTSSRASDRGLPSETVTLSESASTASSTAAATHSSSPAVESAVASTSSVGAGLVAAIAIGTVAVVLIVGLLGGLLARRRRRKSHQSVTRLKPATQPQANEMEDMPIGPRELPPHNPLGHSSAAQQPTAHVSAVFEMAAEQATDATQ*	0.990291	PredHel=1	1		0.227	0.33	Y	SP	0.883	0.992
>Ophcf2|00089	ATGAGGCTCAACGCTCTCGTCCTGGGAGCCGCCCTTGCTGCCTCTGGCTCGCTCGCCAGCGGCTGGTTCCCCGGCTCCAAGACTGGTGAGTGCCTTCGGCCTTTACAATGTATCTACGCAGTAGCTGACTTTGATCTCGTCGCTCAAGCATACAACAAGTGGCACCAGACGGAGCTTGAGCGTTGGTTGTCCGACCACGATATCCCTCATCCGACTCCTGCCGACCGTGCCGACCTCGAGAGCCTGGTGGAGAAGAACTGGAATGATTATGTCGTTGAGCCTTATAATCAGTGGGACACTGCACAACTGAACCACTACATCCAACTCAAGGGCAAGGAAGCGGGCAACGACGCCGTAGAGACTAGAGACACTCTTGTCGATCGCGTGAAGACCAACTGG…	MRLNALVLGAALAASGSLASGWFPGSKTAYNKWHQTELERWLSDHDIPHPTPADRADLESLVEKNWNDYVVEPYNQWDTAQLNHYIQLKGKEAGNDAVETRDTLVDRVKTNWAHTEDNARLAYANVKEWIFESWSESQLKNFCDRNNIPVPQPRTRDSLLQKARSGYEAAAKKAGETAAYPGSWLYKSWAESDLKSWLDSRGFPAPQPTNRDKLIASVRRYSRLAFLKAQAESARANARARAAYSTLTDTILDAWGESQLKEFCDKNGIPVPQGTRANELRALVRKRRAEVLSEGVDAKAASAFGAATSMAGNEYAKASDSASLAAEDAFNRAAELWSESRLKAYLDARGVPVPQNSNMDSLRALVRKHTHKAAGGWGAWVLDDFSRENLQQYLKQHGN…	0.970201	PredHel=0	0		0.425	0.55	Y	SP	0.688	1
>Ophcf2|00091	ATGCTGGTCTGCTGGGTTCTTGTCTTGCCCATCGGTACGCAACGCCTTCTGACTGTCAAACCTGCCAATTGCCGTTGTTTTCTCACCAAGACCATTAGCTGTTATGCTGTCTCTGGCCGGCTCCCGGTTCACGTTGTTGTCGCAATATTGGTTCTTAGGCTTGAACGCGCTAGGTCTCGTCTTTGGAATCATCTACAATGCGCAGACGCCGGATCTGTATCCAAATAATGCCCACGGAAAAATAGGCTGGATCATCACTATGGTCGCCTCTGCCCAAGTTCTTATGACTCTGGCGGGCTGGGCGGGCGGTTTATGGAGGCAAGGGTACCTTCCGCTGTCGAGCGAGACACTCTTCACCAGGCACTTTTTCTCGGATTGCTCTCACAGCGACAGCCAGCA…	MLVCWVLVLPIAVMLSLAGSRFTLLSQYWFLGLNALGLVFGIIYNAQTPDLYPNNAHGKIGWIITMVASAQVLMTLAGWAGGLWRQGYLPLSSETLFTRHFFSDCSHSDSQQLPNDFHEAPAKTPYQPPYSSAPDHNDYDALLTNNPDDHIGQDRFDGTAHSSAPLPSSSDKLWRCCAIISKVIDRIILPFGFVAIASGLATFGRLFEGNEIFSGLAHWIKGGVFFWLGLFTLGRWTGSFGDLGWAWNLPPNTSQRTWQPSAEWVESALIFFYGSTNIFLEHLGSWGGVWSSQDLEHIAVTVLFIGGGLCGILIESATVRRLLNITVSKTVCRSRPDDGEEAERGHLVAPSYEVSLNPLPTLIILLLGVIMSAHHQTSGMAVQIHRQWGLLLAGASFAR…	0.159699	PredHel=9	8	HIT	0.145	0.04	Y	OTHER	0.652	0.998
>Ophcf2|00095	ATGAAAGGCCTGGCTATGAGGAGCCTGGCGAATTTCGCCCTCGCGGCCTCTATGGTCGCAGTCGCCCATGCTCGCTCACACCATCACTTTCACCTCCATCATAGAAAGAATGTCGCGTCTTTGGTGCAGCGGGCCGACTCACATCCCACAGCCGAGAATAGCCCCGTCGAGACTGTCTATCAGGACATGGGCGGAAAATCAATGACGTCCGACGAAGCCGAAAAGTGTCTGGAGAGCGGGACATGTGTTGTCGTCCGAGAAACAATTCCCCAAAAGCAACCGGAGCCAGCATCGCCGCCGCCGCCGGCTACTCACAGTCTCAAGGCGCCCGATGACGGTGCCAAGTTCATCGAGACAAAGGCCACTTACAAGCCGCCGCCTGCTGCCATTTATCCGCCC…	MKGLAMRSLANFALAASMVAVAHARSHHHFHLHHRKNVASLVQRADSHPTAENSPVETVYQDMGGKSMTSDEAEKCLESGTCVVVRETIPQKQPEPASPPPPATHSLKAPDDGAKFIETKATYKPPPAAIYPPTTDGPAAHNKPEPESDNESGPSASGLNKQFPSGSIKCSQFPSDYGAVPLEWHDMGGWCGIQNVPGFGLSIASITRIATGKECSPDSMCSYACPPGYQKTQWPAAQGSNHESVGGLFCNKDGFLELTRPESKTLCEKGVGGVVVRNNLSEQVTLCRTDYPGTENMAIPTIAKPGVEVDLTNPDQNSYYQWAGKPTSAQYYLNLAGLGPEDACVWRNSKSTLSGKTGNWAPLNIGTGFDGTNTYISLFPNLPTSDCALDYDVSIEGDV…	0.534172	PredHel=0	0		0.396	0.21	Y	SP	0.684	0.999
>Ophcf2|00135	ATGAGCCGCAGAGCAAAAGCCGCCGGACTTCCTCTCACGTCCGTCCAGGAGATGACCGTCAAGAGTCGGGCCATGACCTGGCTGCCTCTTGCATGTATGGCTATGCTGCTGTTTCAAGGTGGCCACGCAGCCCATGAGCCATCGACGGAGACCAGTTCTACCGTTAATTCTCTTCGTCAACCTGGCGAAATTGTCTGGCGCGGCGAGTACAGAAAAACGCCAGAAGAGGCCGAGAAAGCCGGTGGACTACTTTCGCCCTGCCTGGAGAAAGATGGTCAAGGAGCCATCTTCAGCCACAGCGACCTCAATGACGGCGCCAGTCTGTACGCGCACTCCAAGATGGAAACGGGAGCAGTCTCGCAGTATGTATCGGTCACCGAGAATCTCGCAGCTGCCTTT…	MSRRAKAAGLPLTSVQEMTVKSRAMTWLPLACMAMLLFQGGHAAHEPSTETSSTVNSLRQPGEIVWRGEYRKTPEEAEKAGGLLSPCLEKDGQGAIFSHSDLNDGASLYAHSKMETGAVSQYVSVTENLAAAFWLANAQQFDEYGVNEPIYLYKIHADQWMIPVRASLGNYSSSKLRGELCVVGRIPWNQIMGWYEINDTATDLADIGYGINIHPAFHVNPKYNAALYDRQRIVGQPQPSLAGFPLRSAAWGQEPWRKYRGNAVFSLLGRFVWRKVCLRRVSCYVKRRPRPRPISRSKTDDGNKKPAIRTDPPHHLFIGHYLWPQEAMKQGGFPPAADHLYRGHEAPDRAYALTEHLDLNNHRRSSFYVPAFENFGAAAEYAVKLSNHHTPGFEGVVYL…	0.84559	PredHel=1	1		0.032	0.2	Y	SP	0.491	1
>Ophcf2|00153	ATGCTTCGCTTCGCCCCCTTGGCCCTCCTCCTCGCCGTCCTCGCCGCGGCCGAGCCGCAGGCCGCCTCGTCCGCCGTCTCATCTGCTTCGGAAGCGTACGGCTCTCCCCTCCACTCACCTCACGCCTCGCACCTCACATTCTTCTCATCCCCCCCCCCCTCTTCCTCTTACTCTCCCTGCTAACAAGAACCCTTCCAGCGTCTCATCCGCCATCTCCGAGGTCAACGCTGCCGCTACCACCACCACCGCTTCCGTCTCAACCACCACCACCTCTTCGTCTTCCTCCCACAGCTCCTCTTCAACCTCCACTGAGGCCGTGGCCACTTCCACTTCCACCTCTACCGCCACTGTCACTCCCTCCCGCACCTCGTCTCGTCACTCCAACCCGGCCGCTATGCC…	MLRFAPLALLLAVLAAAEPQAASSAVSSASEAVSSAISEVNAAATTTTASVSTTTTSSSSSHSSSSTSTEAVATSTSTSTATVTPSRTSSRHSNPAAMPTAFANGVAAVVAAAGFAVAL*	0.992572	PredHel=0	0		1	0.12	Y	SP	0.807	1
>Ophcf2|00170	ATGAAGATTGCTCTCCTCGCTGTCGCCGCCTTTGCGGGTTTGTCCTTCGCTGCCGAAGCAGAGCAGCAGTCGGATACCAAGGCGGCTGAGCAAGAGAATTTGTTCGACCCAAATTATCTCAAGGGAATCTTCGCCGGATCCTCCAAGTCTAATGGCGTCTTCGGAAGCCCTGCTGTTCAGAATTTCCTCTCATCCCCTGCTGCCAAGGACCTCATAACAAAGGTTAAGTGCGTTGCCGTTTGTGCTAAGAAAGCGACGAAAAACCTCTCTTGCGAGTATAAAGGCAAATGCCTCAACCTCCTCGCCTGCGGCTGCCGTAACGCCAATACCGTCAGCAATCGCATGGCAAGCTGCGCTGTGAAGGATTGCTATATCCCATCTGATGCTGTGCAAAAGGTC…	MKIALLAVAAFAGLSFAAEAEQQSDTKAAEQENLFDPNYLKGIFAGSSKSNGVFGSPAVQNFLSSPAAKDLITKVKCVAVCAKKATKNLSCEYKGKCLNLLACGCRNANTVSNRMASCAVKDCYIPSDAVQKVAQAVTGYVNGDCARNGGYSGGGGNNGGNNNGGNNNYNNGGNNGNGGNNGGNNYNGGNNGNGGNNGNGGNNGGKNYNGGNNGGNNGGNNGGNNGGNNGGNNGGGGGGNSYPYPGPGSDQ*	0.998825	PredHel=0	0		0.712	0.04	Y	SP	0.782	1
>Ophcf2|00176	ATGAAGGCATTATTCGCGCTTTTCCTCGCTTCATTGAGCCATGGCGCTCCTTCAGACACGAGGTCGTCTATTGCTGTCGTCCAGGCCGTCCAGACGCTGATTTGAATCGCAGCGAGCCCCCAACCGAGACGACAACGACGTCGAAAACCCTAGCCGTACCCGCGGCTTGCCCCGGCCAGCCAGAGACAGTGGGCAGCTGGCGGTCGCATGGCTGCTACTCAGAAGCGTTCGATGGCCGCGCTCTGCGGGATCAGACGTATGCCGACGACAACATGAAGCTCGCTGACTGCGGTAACTTCTGCGCCGACTACGCATACTTTGGCATCGAGTACGGGCGCGAGTGCTACTGCGGCGATGAGCTCGACCCGACAGCCACCAGAAGGCCAGGCTCCGAGTGCT…	MKALFALFLASLSHGAPSDTSEPPTETTTTSKTLAVPAACPGQPETVGSWRSHGCYSEAFDGRALRDQTYADDNMKLADCGNFCADYAYFGIEYGRECYCGDELDPTATRRPGSECSMTCKASAGCEYCGAGRRLSVYNNTGKGGPGSALPQPTGLPDGWASYGCWIDGVHGRILKQQVPDDAKLTLSSCAKTCADLGYTIAGAEYSRQCFCGNQIINGGAPARSDRECSAACGGDRRQKCGGPARMSIVSSGRPRVIAEPRVIGRVGDWAYHGCVQDDVNQKRTFFWQNFFEGNLTVEACLKRCGDFKYAAAGLQYGRECYCGDPENIRTAGAKVVDDGECNVPCSGNGSVICGGGTRLTTYFWAGDPLYSWGFPKAGSPEAGSYDFLVGGVCVPLMT…	0.998614	PredHel=0	0		0.145	0.12	Y	SP	0.703	1
>Ophcf2|00177	ATGTTCGCTACCATCGTCTACGCCTCTCTTGTGCTGGGACTCCTGGGAGGCATCGGACCCGCTCAGGGAAAGGGTCCGGTAGTGGACTTGGGATACGCTATTCACCAGGGCACGCTGAATGTAGGCAGGACGCGACTCGACCACGGTCTGACTATTCCTGACGGTGTTCTCACAGGAAAGCGGCGATTTCTACGCCTTCAACAACATCCGCTTCGCCGAGCCTGCGAAACGCTTCCGGCTGCCGAATGCCGTCAAGACGCTCAGCCGGTCCGTCCTCAACAATGGCTCCGTCGGTAACATCTGTCCCCAGGCCTATCCGCAATGGCTGCTGAAGAAGACGGGCCTGAGCCGGCAATCGCTTGATAAGTTGATAGAAGGGGGTTCGCGTCAGGACGAGGA…	MFATIVYASLVLGLLGGIGPAQGKGPVVDLGYAIHQGTLNESGDFYAFNNIRFAEPAKRFRLPNAVKTLSRSVLNNGSVGNICPQAYPQWLLKKTGLSRQSLDKLIEGGSRQDEDCLFLDVVVSRKVWENRVVDRSWSCLKTNAGAPILVWIHGGGFVFGHKRQGEYDPAGLMKRSQEDGGQGIIYVAINYRLGLYGWLNAGPHEPVVPNLGLADQRIALTWIERNIHFFGGDAKKMTLMGQSAGGGSIMSHITALGGSKAPFVRAIIQSPYLAPIIDSPATWARVLATASKVAGRRIRNSGELGRLDAEMLKTINSEVVAESPTEGFTFGPSVDGGNYLPAPPDVLLRQRRFDPEPVLMLGHTSHEWLSLSLPEGNSTAAMEKKLNGLLPGLAARTRN…	0.98729	PredHel=0	0		0.991	0.23	Y	SP	0.796	0.997
>Ophcf2|00179	ATGAAGGCCCCCTCCCTCCTCACCCTTACCCTCCTCCTCTCCCCCGCCGCCGCCCGCTGGATCCTCGACAAGCGCTCATCCTGCCAAGCCTGCGCCGTCGGCAACTTCAACGCCGCCGACGCCTGCTGCAGTCTTTCCGTACCCCTCTCCCCTCTCCCCTCTCCCCCTTCCCCTTTCCTTCATAACCGGCGCTGACAAGGACGTCAATGTGCCAGTGCGCAGCCCAGCACAAGAACAAGCATGGAGGTCATTGCAATGAGAACAAGTATGCGTCTCACGAGTGCACGGGACGTCTACAGAGCTGACAACCAAGACAGGGTCTGCGTCTGCAACTAA	MKAPSLLTLTLLLSPAAARWILDKRSSCQACAVGNFNAADACCSLSCAAQHKNKHGGHCNENKVCVCN*	0.998198	PredHel=0	0		0.606	0.09	Y	SP	0.887	1
>Ophcf2|00188	ATGGCCCTCCTCCTAGCCCTCCTCCCACGAAGCACCCTCGCCGAAACAGAAGAATGCGCCCTCAACCAACTCCCCTGCGCCAACCTCCCCGCGCCGCTCTGCTGCGCGGCAGATTCAGTCTGCAACGCGCTGGCTGGGAACTCGACGGTGCTGTGCTGTCCCAAGGGACGGTCGTGTGAGAAGATTCGGCCCATCACCTGTGATATTCGGTCGCAGGATCCGCGTGGGAGGGAGAGTTCGGGTGCGCCGATTAAGACGTTGGTTTTGGGTGGCAAGTTGGTTGGTTGTGGGGGGAGTTGCTGTCCTTATGGGTATATGTGTGTTGGGGGCGAGTGTGTGAGGATGGCGGATCAGGAGGCCGTTCCGGTTGGGGATGGGATTGTTGGGACGTCTGGTGGT…	MALLLALLPRSTLAETEECALNQLPCANLPAPLCCAADSVCNALAGNSTVLCCPKGRSCEKIRPITCDIRSQDPRGRESSGAPIKTLVLGGKLSQQFQQFQHFVQLAVQRIDNHQEASVSLFFNRILLLSLSLSLSLSLSLSLILILNLIPDSAPLRSGPTSDLNPDPIGQSPTNRRHHRRHPRSPLDNLAPNPPPPTP*	0.598266	PredHel=0	1		0.677	0.49	Y	OTHER	0.767	0.96
>Ophcf2|00200	ATGAGACTCTCGCCATCCTATCCCGCTCTCCTGGTCTTCATCATGCTCTTCGTCATCGCTGTCTCGGCACGTCAGAGCCCGCAGTCGTCGCTTTACTCATCCTCTGCTAACGCTGACCAGGACGACCCGTCCAACATCGTCACTGATGATGAAGACCACCTCATGCGCTGCGCAGCTAGGGACTGTAAAAGCGACGCCATCTGCCACCTTCGCAGCGGCTGCTCCAAGTGTTTCTTCGCAAAACTCAACACCGGCATGGGCATATGCGTCTAG	MRLSPSYPALLVFIMLFVIAVSARQSPQSSLYSSSANADQDDPSNIVTDDEDHLMRCAARDCKSDAICHLRSGCSKCFFAKLNTGMGICV*	0.987753	PredHel=1	0		0.348	0.1	Y	SP	0.89	0.957
>Ophcf2|00201	ATGAGCTGGTGGTGGATGGCGCGCGTGTCGCTGCTTCGGTGGTCGCTGACACCGCCGTTGCAGATATCGCAGGCGCAAGTGGGTTCGCCAGTCGCGTTGTGCACCACCCCCCCCCTTCCCCCCAAAAAAACACGTCTCTTACGCGTCCTGATTCTTTTATTTCACGCGTCACCGCTTGACTAACAGTGCTCTTTTTTACCCAGTACATCTCGGCCTTCAGGTGTCTCTCTACTCGTCTCTCTTCCCTTCAATCAACACTCTTCTTCTCCCGCATCAGCAAAATGCCCAAGGCAGCCGCCGGGAAGCGTGGCAAGGAGGTAAAGAAGCGCGGCAAGAAAGGTTAGCATCTCAACCTCGGCCCGTTCTTGCCCTTTCTCTCTGGCCTTTCTCTCTAAAGGG…	MSWWWMARVSLLRWSLTPPLQISQAQYISAFRCLSTRLSSLQSTLFFSRISKMPKAAAGKRGKEVKKRGKKDPNAPKRGLSAYMFFANEQRENVREENPGISFGQVGKILGERWKALNEKQRAPYEAKAAADKKRYEDEKQAYNAEADDSS*	0.038278	PredHel=0	0		0.302	0.55	Y	mTP	0.598	0.987
>Ophcf2|00217	ATGAGAGCGCAGTCCGCCATCTTCTTCGTCTCGCTCGCCGTGGGCGTCCTGGGTGCTCCCCTTTCGGAGACCACCCAGACACAAACGACGGCGGAGCTGGCTCAGCAGGTGGAAAACTCTGCCGCCGATCGCCAACCTGGTTCACCGGGAGGCGGGGGGGGCGCCGGAGGTCGACCCGGAGGTCGACCCGGCGCCGTCTCTAACGCGCGGCCCGGTGGAGGTCGAAATGGTTCCGGCTTCCCCGGGGGGGCCGGTGGAGGCCGAGCCGGCGCCGTCTCTAATGGGGGCTTTGGTGGAGGCATGAACGGTGCCGGTGCCGGTGCCGGTTTGCCCGGAGCAGGCGGAGCGGCCGGTGGCGCTCAGTTGAACCAGCAAGATCCCGGCCTGCCAAAATCTCAA…	MRAQSAIFFVSLAVGVLGAPLSETTQTQTTAELAQQVENSAADRQPGSPGGGGGAGGRPGGRPGAVSNARPGGGRNGSGFPGGAGGGRAGAVSNGGFGGGMNGAGAGAGLPGAGGAAGGAQLNQQDPGLPKSQLNALGSGNISSLLNKPADSEPADPSSFAEKSDPNAASDANGKPAEKTSFFEKLFGKGKKKDKKSKA*	0.989741	PredHel=0	0		0.784	0.21	Y	SP	0.857	0.998
>Ophcf2|00218	ATGAAGCTCCTCGTGATGGCCGCCCTCGCCCTGACTGCCGTAGGCGCCGTTCCAGACGTACGACTGCCCAAGCCTTTAGCCTGCAGAAAATTTTCGAACTCGACGGCGTATATCAACGCAACGACGTCCAGCACAACGGCCCTGGTTAACGCGACGTTGCAGATAACACCAACAGAGAGGAACAGGCCGCTTTCTTCCTCGCCGTCGTCTGCAAATGCCGGACTGATGAGCGAACCGCGCTTCGAGAACTCGACTCGTGATGGCCAGGGGATGCGGCCCAACCGCCGGTATGGCTACAAGGCCTGCGGCAACTCGACCTTTTTGAGTGCCGTTCCGTATTGCTGCAGCTTCGGTCCGGTAGCGGCAGATTGCAAACCCGGTACGTCGAGCCCCGTTCTC…	MKLLVMAALALTAVGAVPDVRLPKPLACRKFSNSTAYINATTSSTTALVNATLQITPTERNRPLSSSPSSANAGLMSEPRFENSTRDGQGMRPNRRYGYKACGNSTFLSAVPYCCSFGPVAADCKPATEEPTSSGGFISMCQPQGQPKCCFKSFSGVLMCLGYVDR*	0.996389	PredHel=0	0		0.985	0.18	Y	SP	0.782	1
>Ophcf2|00219	ATGGCCGCGCTGCTTATAGCCGCGTGCCTCTTCCTCTATGGCCTGCACGTCAACCGCCTCATGAAGCAGACGCCGGAAGAGGCTCTCGCCGTCGTCGATCCGCCCCTGACGCCTCATCAGGCCCGGAAAATCTACCTACACGTCAAGGATCATGGCATCGACTGGGACGCGAACCTGCCACCAGCCAAGGACAGACGCTACCTCATTGTCGGCGGCTCCGGTGAGCTTGTCTAAGTCGTCGTCCGATGTCTTGGCTACTATCCGGAGCTTACTGAGTCGCCATCTAAACAGGTCTCGTGGGCGGGCAGATTGCCGTCTCTCTGCTGGCAATGGGCGTGTCTCGTCAAGCCATACGAGTCGTGGACCTGGTTCCGCCCACTCAGGACGAGCTGAGGGCCC…	MAALLIAACLFLYGLHVNRLMKQTPEEALAVVDPPLTPHQARKIYLHVKDHGIDWDANLPPAKDRRYLIVGGSGLVGGQIAVSLLAMGVSRQAIRVVDLVPPTQDELRAHPVAWIKADITSQASVDAAFAEPWPAAVSGLPLTVFHTAAVIRPFERDAIFYPRCARVNVLGSAHVLAASRKVGAGILIFTSSCNAAGSAVNWLFPPWIRRPREMAQRIGEEDFWKPLRPARRFPTTYAVSKAEAERMLCGADGAGMRTAAIRPGNGVYGNRHDHIVSYMLALRVVPTFAAPWVQNWANVRNVAQAHLLLEEALLGEHADRVAGRPFMISDDGPPLRFQDVYTMLETTSSTDFRVQYPPPVLMLMAAYGIEAYCRLLARAGPLRRLLREPGDLMQMLQPG…	0.533708	PredHel=0	1		0.176	0.13	Y	SP	0.561	0.984
>Ophcf2|00221	ATGGAGCTGCTCCTCGCCTCCCTCGTCCTGCTACTGCAGCTGCTACGTCACGTCTCCGCCGCCGCCGACGACGACGACCGCCTGCTAGGTGTCTACATCTTCCACCGCCACGGTGATCGATCCGCCAAAGCCTGGAAGCCCGTCAATCTCACGGCCCTCGGAGCCGTCCAGGTCCACTCGTCCGGCTCCTTCTACCGCCAACGCTACGTCACCGGCCCGGCCGCCCTTCCGGCCATCAGCCCGGACGTGGCCGTGGCCTCGCAGCTGTCGGTGACGTCGCCGCGGGATTCCGTGCTGCAGGCCTCGGCGCAGACTTTCGTCCAGGGCCTGTACCCGCCCGACGAGACGCTGGCCGAGACGCTGGCGAATGGGTCCAGGATCGTGGCTCCGCTGGGGGGG…	MELLLASLVLLLQLLRHVSAAADDDDRLLGVYIFHRHGDRSAKAWKPVNLTALGAVQVHSSGSFYRQRYVTGPAALPAISPDVAVASQLSVTSPRDSVLQASAQTFVQGLYPPDETLAETLANGSRIVAPLGGMQNVPVDKAETKSGDRPEDNAWLQGGSGCVNAEVSSNAYLASAEYRHDYSETLDFYRGLLPVINGTYGEDEASFKNGYSIFDLINVATIHNKSIPSSSLLTTQTLHRLYSLASTHEWNLAFNTSSPIRSIAGAVLAGQILSSLRSIVEAEPSAPRLHAQFGAYGTFMAFFGLAQLHKASPDFYGICQYASSMVFELVAPKGVKKPGPDDVSVRFLFANGSAAENPLRPFPLFGSTSLLTPWREFASAMGQFAIADSAHWCDVCGKK…	0.996593	PredHel=1	1		0.507	0.03	Y	SP	0.897	1
>Ophcf2|00223	ATGTTGGTAATGAAAATCGTCCTGGCAGTCTGGAGGCTGGCTCTTCGGATAACGTCGGTCGGAAACGCCTTTGTTTCTGCTCGGGCCATTGCATACAAATTCCGTGACGTATGTGCATACAGATTGACATATTGAGTGGAGAGAGAATGGGGACGGCTGACAGCCCGAGCCTCGCTGCAGGTCCTCCTCAACAGCCTCGCCAAAGGGAAATTGACGCAGCCGCGGCTCTACCAAGACAATTGGAATCTTCTGGCCCCCGCGCTGATTCTACCAAGACGGAGCATTGTATGTAGAGTATCGGCAGGCAAATTGTGCTTAAGTTTGCAGGTGGCCAAGGTTCCTCAATACGTTTGGGCTCTAGCCGCAGCATAGCAGACAAAGCGCAGCTGATAAGCCATG…	MLVMKIVLAVWRLALRITSVGNAFVSARAIAYKFRDVLLNSLAKGKLTQPRLYQDNWNLLAPALILPRRSIKRNMKTGQLLALLVDLAVATERFPRHLPPGRRSMPASLKELEKYEPYSNGSVFVDISWVDLASSSESLLDAHLVRRQEERPRTYPTQAPARISALEAAGKSTPPGSRPGIFYRGDPRPPEQIFETGFKARGTDMDIYRHLSSPRESGYVSLSRSHRAAARFAFGRVGGRVEAGYLYRIVPRNLADGHWIPDVYRGSASQEFAVAGDVPPENIHSARTLRRGEATTRVEWVKNPGFGRRMTKCSLVKTRLCVVGEERASSPEKERTSSDDKVLSSEEQAYSPEEKAPSSSEEEERDSSSEDKVLASPEKKERASSEGEKASEKEQRTSS…	0.118001	PredHel=0	0		0.979	0.69	Y	mTP	0.637	0.786
>Ophcf2|00226	ATGCAATTCAAACTCCTCACCACAAGCCTCCTCCTCACCACCATCCACGCAGCCCCCCACCCCCAACAAGAGCTCGTGCCCCGCAACAAGGACGAATCCCACGCCCTAGACAGCCTCCTCGGCCCCATCCAAGTCCTCAACGTCCTGGGCCAAAGAGCCATCTACGGACGCCCATCTGCGTACCGCGCACCTGCACCTCCCGCCGCCAAGGACGACGGGGACTGCGAGGAGACGGTCGTGGCGAGGGGGGGCGGCATGACGAAGACGGCCGGGGCGGTCCCTTCGGGGGGTATCGTGCTCCGGCTGTGGCGACGAGGACGGTTAGGACCGTTGCGGGCGTGACGACGACGGCGACGGCGACGGCGACGGCGACGGCGACGATGACGATGGGGATGACGA…	MQFKLLTTSLLLTTIHAAPHPQQELVPRNKDESHALDSLLGPIQVLNVLGQRAIYGRPSAYRAPAPPAAKDDGDCEETVVARGGGMTKTAGADRCGRDDDGDGDGDGDGDDDDGDDDDEL*	0.977759	PredHel=0	0		0.94	0.13	Y	SP	0.786	1
>Ophcf2|00229	ATGCGCGTCGCCTTCTCCATCGCCGCCCTCGTGGCCACGGCTTTCGCCCAGACGGCCGACTTCGACCCCGTGTACAAGCCTAACAAGGACGAGGACGTTCCCGCGGGCCAAGATTATAAAATTACCTGGGATCCTCGCACTCGCCAAGATGCACTTGTCAACCTGATGCTCATTGGCGGAGCTGACGAGAAGACCATGGAGCCCATCCCAGCTCCAGAGGGTATGTTGCTCGACGTCTTCCAACCTTCAATTTTCCCTGTACGCTGATGGTCTCCGCAGGTAGCATCGCTACTGGCATTCCGAACAGCCAAAAGTCATTCATTTGGCCCGTCCACAAGAAGCTCGGCTCGAAAAAGTATTATGGTATCAAAATCGAGCTCGCCGATAATGCCTCCGTCT…	MRVAFSIAALVATAFAQTADFDPVYKPNKDEDVPAGQDYKITWDPRTRQDALVNLMLIGGADEKTMEPIPAPEGSIATGIPNSQKSFIWPVHKKLGSKKYYGIKIELADNASVFQYSPRFKIVGGEAAEGKTIILSSTSHPASVGPTSSMAAYPVVTSAAVKSVDCGSNSTTLVPKTTRLAPAPAPAAARTNNSTVLNPANKSGNSSIPVAPTSGSAALSTSLVSVLGGLLTVVLAL*	0.992156	PredHel=0	1		1	0.06	Y	SP	0.82	1
>Ophcf2|00236	ATGAAGTACTCCACCGGAACCGCCCTCATCGCCGCCTGCCTCGCCTCTGGTGCTGCTGCGGCGCCCACCTCCCGGGTTTCCGAAGAGTCCCAGGCCGTGGTTGCCCGGGCTGAAAGCTATGGAGTGAGTTTATGTTTGACTCTGCCGACAAGGTGACTTGGACTCAAGACTGATGCGGCCCAGCCTATCGACTTCGTTCTGGGCAAGCCTATCGACTACAACGAGTACGAACGCCGGGATGTCAGCGACGGGGTGAGCTCGATACTTCCCGGAGACGTATCTTGCGCGCTCAAGACTGACGCGGCCCAGATCGACCTCTTCCTAGGCACAGATGATGACAGCGAATTCGACCGCCGTGCTGTCAACACCATCGTGAGTTCGCCTATGCGGGAGACGCCT…	MKYSTGTALIAACLASGAAAAPTSRVSEESQAVVARAESYGPIDFVLGKPIDYNEYERRDVSDGIDLFLGTDDDSEFDRRAVNTIPDAKALANRVRNKRAEEAGLPGVPALPGAPATPGVPGAGSKNGLATLIEAAAGLGKTVGGFGETAHGLGKALGGFTETVGGLGKTVGGIGETLGAAADGMTPILTAATKPALAAASPLINAAAKPIGGVVNPILNAANPILGAADPILNAVKPALGKNPVLNALSGGKNL*	0.978172	PredHel=0	0		0.133	0.01	Y	SP	0.736	1
>Ophcf2|00273	ATGTCCTTCTGCGTCGCCCTGCAATCCGCCGTCTTCTACTTCGTCGCCTGCACGCCTTGCGCAAAAGTCCGCCACCGCCACAAGGCAAAGGACCAGGCCCGCAAGCAGAGGGAAGACAAGTCTCGTCTGGAGACGGACCAGCCCGGCCTGTACCGCCATCCGTCGCCCTTCAACACCAACCCCTACTGGCAGGAGGAGATCAACATGGGCCCCAGCCTGCCCAAGAAGACGGCCAGCAAGAACTCGAGCCAGCGCGGCCTGGCTAGCTCCGGCCGCGAGAGCACCGTCCCCAGCATGTCGGAGCACAATCAAGCCGCCGACAGCCCGTCCGTCTCGCCCGAGGACGACACCGTCTCCGAGGATTGGAACCGCCGTCGCGGCTACCAGCGCGAGGACGAG…	MSFCVALQSAVFYFVACTPCAKVRHRHKAKDQARKQREDKSRLETDQPGLYRHPSPFNTNPYWQEEINMGPSLPKKTASKNSSQRGLASSGRESTVPSMSEHNQAADSPSVSPEDDTVSEDWNRRRGYQREDEELWGQLAAPQQSHKLKDAFSRARGSAGRLIDATLGIDKEVTPQDRDDFYFSPRNPPVNDYHPPVVSSKPLHRDARRWMLQPPPPAKVMEGKVPVSRAVSSGSKSSGRTLAVEEPPLGRAMHERLAQHRLRIKSAPNNPTESELIESLFAPSWKSNHNLPTRSRSLELDGSDDSADDMFARRRKSRRPYRPAPPTADSEDDSDQAGLRTMTEAASHSTSGSSRAARRPKLETIPSSGGGSYRSSYRSKRPKIRRSKTASWANSPVGD…	0.30123	PredHel=0	0		0.712	0.92	Y	OTHER	0.465	0.945
>Ophcf2|00282	ATGATGCGACTCATAACCACGGCTGTCGCCTTCGGTAAGTCCATGTCTGCTACACTCTCTAGTCCTCTACTGACAAACATGTCTCCCCCCAACCTCCCCAGGCGCGACCATAGTATCCAGTGCTACGGCACCGTTCTGTCCAGAGCCGCGCGTCTGCTTCCGATGGGCGATTCCGAACAACAGCCAAGATGTAATGTTCCAGCTTCAGGCGCCGACGACGTACAGATGGGTCGGCCTCGGCATCGGCTCGCAGATGCGCGGCGCGGACATGTTCGTCGTCTACGCGTCGGGATCGGACAACGTGACGCTCAGCACCCGGCGCGGCACCGGCCACGCACCTCCGCAGCCGGCCGAGAGGTCCGATGTCGTACTCGACGAGGGTTCCGGCATCAGCGACGG…	MMRLITTAVAFGATIVSSATAPFCPEPRVCFRWAIPNNSQDVMFQLQAPTTYRWVGLGIGSQMRGADMFVVYASGSDNVTLSTRRGTGHAPPQPAERSDVVLDEGSGISDGVMTANVRCSGCDSLNLDGSNEWIAAWQQGAAINSRSTSAPIAKHDGFNSFSVDMAQARGANNRAPFFGSDGSSSGVGVGRRQGPRLGFAHGVLMSVLFIFGFPVGSMLMPLVGNWIVHAVWQMVTFLAMWAGFGLGYYVAQRRGILFAGPHTTLGTCVCALMCLQPMLGYAHHLYFLKYRARGPISYAHIWYGRSLMILGLVNGGLGLALTGLPRTFVIVYIVLAIVFSLLYVGVSVVSTIRKMRGPGRKLRAESL*	0.9418	PredHel=4	5		0.64	0.02	Y	SP	0.616	0.993
>Ophcf2|00309	ATGAAGTCGACCATCGCCATCTCCCTCCTCGCCGCCGCCACCGTCCAGGCTGGCGAGAACTATGACGCCGCCAGCTCGCGTCCTACACTCCTCAACAGCGACTACAACAACGTGAGGCCGGGTCAGGACTTCAACTTGCAGTTCAGCGGCTGCGAGAGCGGCTGTACCGTTACCGTCAAGCAGGGTCAAGCCGAGAACCTGCAGGACCTCAAGAACACCCCCAGCTGTGCGTCTTACTTGATTTAATACTCTTGCTCTTCACTGCCTCTTTTGCTGTTGTGTTGACCTTGTTCAGTCCCCGTCAGCGGCACGTCCGGCACCATCAAGATCCCCGAGGGCGTCGACGCGAAGAAGGTGGCCCTCGTCATCACCGATAACAAGGGCAACGTCAACTACAGC…	MKSTIAISLLAAATVQAGENYDAASSRPTLLNSDYNNVRPGQDFNLQFSGCESGCTVTVKQGQAENLQDLKNTPSFPVSGTSGTIKIPEGVDAKKVALVITDNKGNVNYSPQFDLQGAGAAPAPAPAPVPTSAPADNKNNDDKNKTDDNKDKNNNDDKDKDKNDDEKNKTEGSKNKNENSSAARDASPATTTPASIDDASSTTTTAASPDATTSGSSSSTTLTSGTRGATRTTTSSSSTRTAQSSTTRVPGSSGVGRNAVPWILSGVMAVVALIN*	0.997483	PredHel=0	0		0.999	0.16	Y	SP	0.568	0.998
>Ophcf2|00311	ATGGGCGCCGTATTGGCCATCTGGCGCGTCCTGTTGGACGTCGGCGCCTTTTGGCGAAGGGCAAGCCTCCCTACCTATTCGTACCTACCTATTCGTACCTACCTACCTCTCTGCCCCCGATCGACCGTGAGGTGACGTCCTTATCACTCTTTGCTGACGGCGGTGGCTGCAGGAGCTCGTCAACTGGTACAGTCGGAGGAGCCCTGTAGAGCTGTGGCTTGAGCTGTTGCGCAATGCCCAGACGTTTGAGGAGTGGGAGGAGGCGGCGCTGCATCTGGATAGTCTGCTCGGCCTCGATCTATGGTATGATAGCAGCAGGAGCAGCAGAACAGGCCCTATTACTACTCGTTCGGGTTCGTACCGCTGACCATGGTCATCAACAAAAGGTGCAACAATCCC…	MGAVLAIWRVLLDVGAFWRRELVNWYSRRSPVELWLELLRNAQTFEEWEEAALHLDSLLGLDLWCNNPTSREYDWRLITDRLNSLVIAREAGNVQLLVNLLRSGLVRNLGNITMPKLYNRSLSGTKYLIDEYITHMAEAVEDISSQPMALTAGAPAPLTNQMKLDFIHDARQAFGRSALVLQGGAIFGLCHLGVVKALFLRGLLPRIITGTATGALIAALVAIHTEDELPRILEGDGIDLTAFTGRAGPSGRDDVREQGFRSRWDTLMRRIRRFSREGYFLDLTVLENCVRANVDDLTFEEAYNRSKRILNITVATEGRGGVPTLLNYITAPNVLIWTAAVASNASSPSFYGRREVILCKDAGGNVIPWEPATTTDFRHWTHASYSERDSPLRRTSELF…	0.019553	PredHel=2	0		0.748	0.25	0	OTHER	0.584	0.561
>Ophcf2|00329	ATGAAGCCGCCGTCTTCTGCCTCGGCCCTTCTGGGTCTCGTGGCTCTTGCCTTCGGGAGCTCCGTCCCGGCTCCGTCATCTTCGTCGAGCGCCGACGCCACCTTCAAGCCGCCGGCCGTCTTCCGCAACGCCAACCTCGTTCACGTCATTTCCCTGGAGAAGAACTACGTCAAGGAGCAGATCAACGTGCTGGTCGAGAACGTTTCCGATCAGCCGCAGAGCGACTATCATGTGCCCTTTACCGCAGACCAGATGGCCAGGGTCGGCGGCTTCGAGGTCAAGGACCGCAAAGATGTCGACGCAGGGCCCTTTTCTGTTGAGCCGGTAGAGGTCGATCCGCATAGGTAGGCACTCGTCTCCCGCCTGCCGTCTCCCGGGCCATCCGTCTGATGGTCTTCT…	MKPPSSASALLGLVALAFGSSVPAPSSSSSADATFKPPAVFRNANLVHVISLEKNYVKEQINVLVENVSDQPQSDYHVPFTADQMARVGGFEVKDRKDVDAGPFSVEPVEVDPHSDVQYYRIRLPAPLRPGGQQTLGISFYYLKAYTPLPASIKQEDQQYLAYSFSAYAPSAYPTMKQKTEVKAPSPSIADYTKISGQEFKTSHPQKQGSNLRYGPFEGEIPAGAVLPVQVRFDFTKPVTHVSSLERDVHVSHWGGNMAFEERYTLHHRGANLSVPFNRVKWAQSQYFNPSSMALKEMRFSLQAGSADAYFTDIIGNVSTSKFRTGKREALLELTPRYPVFGGWTYPFTIGWNINSGKLLRRTASGGYVLKVPFMEGPRQSEGVEYERITVRVLLPEGS…	0.961983	PredHel=0	1		0.974	0.11	Y	SP	0.683	0.999
>Ophcf2|00335	ATGCGTTTCCACAGCGTCATCGCCGGCGGCGTCTTCGCCCTCGCTGTCAAGGCCCAGAGCGGCACCTCCACGGCCGACATGTCGATGCCGCCCACGTCCACCATGGCTCTGTCTCCCGCTCAGGCTTCGGAGAAGGCGTGCCGGGAGCAGTGCCCCGTCACGGACGTCAACTGCAGAGCTCACTGCGAGCCGGTACGTTGATGGAATCTCTCCTGCTGCTTTCATCTTTTGCTGAACCGTTGTTGTATAGGTCCCTGCGCCCAGTGGTGACCAGGCTATTGCGACCAATGAATGTGTGGCCAAATGCGACAAGAGCAACACGGATGCGTACGCCAAATGCTCGCAGGACTGCATCAAAACCCACTACTTCGAGAAGGGCAGTGGAACACCGGATCCCAA…	MRFHSVIAGGVFALAVKAQSGTSTADMSMPPTSTMALSPAQASEKACREQCPVTDVNCRAHCEPVPAPSGDQAIATNECVAKCDKSNTDAYAKCSQDCIKTHYFEKGSGTPDPKHAVDSTGSDSSSSNVVEKAASSSSSSSSSSAANAATDMSSGMMNTASGATTMATETSTMTDMDMSSSSSSSRSGSDSSPTSSGSGSRAAASSSSSQGWAPAVTAAPAAALGLVAMALAL*	0.948982	PredHel=0	1		1	0.18	Y	SP	0.503	0.978
>Ophcf2|00339	ATGGTCATCGGCCTACTCGTCATCACCGCCATCCCTACCATCACGGGGGTAGGACAAGCCGTGAGCGCGCAGAAGAAGCAGAACGCGGCCTCCAAAGAGCAAGCCAAGTTCAACCTCACAGCCCTCACAACCCTCCCCGACGGCACCGAGCGCGAATCCCCCCCCTGCGTCCTCAAGAACGGAAAGCTCGTCGTCGACATGACAGGCCGGACGCCTCTCACGGGCCACAAGTTCAGCGGCTACCACTTCACCTACCCGAGCGCGGAGCAAGAACTGGGACTGGTCAGCACCATCTCCGACGACCCGCCGCTCCTCAACTGGATCTACGTCAACGGTCAGACGCGGGCGGTCGAGCACGGAGGCAGGAGGGAGACGGTTGGACACGTGGTCGGGCCCTGG…	MVIGLLVITAIPTITGVGQAVSAQKKQNAASKEQAKFNLTALTTLPDGTERESPPCVLKNGKLVVDMTGRTPLTGHKFSGYHFTYPSAEQELGLVSTISDDPPLLNWIYVNGQTRAVEHGGRRETVGHVVGPWGWSRDERLLTVRGGRAASLLERRRRRLVRRLDGLFAGILRGGGRRAVWL*	0.476226	PredHel=0	0		0.94	0.29	Y	SP	0.593	0.959
>Ophcf2|00341	ATGATGCTCTCGACCCTGGTTCGTCTCATGACGAGCCTCGTTGCCGCCTCAACCGTCACAGCTCAGCTCCCCGACCGCTCGGGCTCCAATACCGTCAAGCTCCTGACATTAAACGAGCAAAGGGAAATCTGCGACTCCGGCCCGGTCCCCAAGGAGTTGCTCGAGTTGCGAGACCACTTTGCCTCCGGCCAGGGGCATCGTTCCCAGCGATCCGTCTCCGCGGCCGAGTATCGAAGCCTGAAGCCCATCGTGGTGGGCGTCTACGTAAACGTCTACGTACGAAGGCAGTCGACGCAGGTTCTGACCGTAAGGCATCGCCGGTTTCGGGTCCCGTTGTCCTTGTTGACTCGTCCTTTTTTGTGTGCAGAAAGGAGCGCTTTCGAACCAGATGGACATACT…	MMLSTLVRLMTSLVAASTVTAQLPDRSGSNTVKLLTLNEQREICDSGPVPKELLELRDHFASGQGHRSQRSVSAAEYRSLKPIVVGVYVNVYVRRQSTQVLTKGALSNQMDILNEAFQASNTSFELLGMNTVIDNTWAQGEDMTNLHISNYRGNASTLNLHIIESINTLKNKNGHCTFPPTKNFTVDGCVISTRVIPGAPGHTDSVTFRGKALIHLLGHWFGLWHTTIGGCDATDPLVFDIPASQPTYGCYLKADTCPDKPGNDPIHNYMGFNTEACKHEFSVGQAIRMRMFWDLFRAQGRRRTPLTLPILKPAYLGAKKPFYAVSLDNMQAVSTLCAPDRNGLVRVSLEKQCGTDWYCQLELYKLSGENYPDWKACRADRMWPGSSDDIKDGLLDGVG…	0.657004	PredHel=0	0		0.507	0.15	Y	SP	0.797	0.997
>Ophcf2|00342	ATGAAGCTCAACGCCCTCGCGGCCGCCACTTCGGCTGCCCTCCTCGTCGGCTCCGTCCAGGCTGACGAGGCTCAGAAGCCGCTCGCGCCGGTCGACGACCTGCCCAAGTTCACCGTGAGTTCCGTTCGGGCCTGGCCTGCTCCGGTCACCCATCGCTGACGCGCCTCCCGCCGCCAGCCTACCACCCTCAAGGCCCCCTTCCTCGAGCAGTTCACCGACGGCTGGGACAAGAGATGGAAGCCTTCGCACGCCAAAAAGGACATGAAGGACGCGGCCAAGGATGGCGAGGAGTGGGCCTACGTCGGCGAGTGGGCTGTCGAGGAGCCCACCAAGTACAAGGGCATGGAAGGCGACCGAGGCCTCGTCGTCAAGAACCCGGCCGCTCATCATGCCATCTCG…	MKLNALAAATSAALLVGSVQADEAQKPLAPVDDLPKFTPTTLKAPFLEQFTDGWDKRWKPSHAKKDMKDAAKDGEEWAYVGEWAVEEPTKYKGMEGDRGLVVKNPAAHHAISAKFPSKIDNKGKTLVVQYEVKLQNGLECGGAYMKLLRDNKALHQDEFSNTTPYVVMFGPDKCGHTNKVHFIINHKNPKTGEYEEKHLSSPPTAKIVKTTELYTLIVHPNNSYAIKQNREEVKSGSLFEDFVPEINPPAEIDDPKDTKPDDWVDKARIPDPDAKKPQDWDEDAPYEIVDEEATMPEDWLEKEPATIPDPEAQKPEDWNDDDDGDWEAPSVPNPKCADASGCGPWTKPMKKNPAYKGKWTAPFIDNPEYKGPWAPRKIKNPDYFEDKTPANLEPMGAIG…	0.976652	PredHel=1	1		0.452	0.19	Y	SP	0.678	1
>Ophcf2|00351	ATGGTCTACCTGAACCTGTCAACGGCCCTCGTCATGAGCAGCATCTTCAGCGCGCTCCCAACAAGCGGCTCGACCAGAAGGCCGCCCCCCCCAAGAGGCCGGCCAGACTACCGCCAGAACCCAGCCTTCAAGAACTGTCAAGCCCGGCTGCCCAACTCTTCGTGCGTGTCTGAGCTGTTCTTCGTCTTGGGAGAGCACGAGTTCTGGAAGGCCTGTCAGCCCGGCGGCAAACTCTCCGGCCACGAGCCCCTTTTCTTCGACGTCTTCGACTTTTCTTATCTGGGTAGGCCGACGGTGTGTGCCAGGCCTGTCTGGGAGCCGGCTAGGTGTGGCTCTTTCAGCACTGTTGCCTTTGCTGTGGAGCAGTATGGACCCATCTGCAAGACATGCTTCCCGCCG…	MVYLNLSTALVMSSIFSALPTSGSTRRPPPPRGRPDYRQNPAFKNCQARLPNSSCVSELFFVLGEHEFWKACQPGGKLSGHEPLFFDVFDFSYLGRPTVCARPVWEPARCGSFSTVAFAVEQYGPICKTCFPPKL*	0.56551	PredHel=0	0		0.058	0.03	Y	SP	0.536	0.937
>Ophcf2|00353	ATGCTTCAATCTCTCCTTCTCCTCTGTCTTGCCTCCCTGGGCGTCGCTGTGCCTGTCGAGGATGCCAGAAAAGTGAAAGCGGCATCTCCCCCGCTGACAGACACCGACATCCTCAACTATGCCCTGACGCTCGAGTATCTGGAGCGCAGGTTTTATACGGAAGGCTTGAAGAACTTCACCTCGGATGACTTCATCGACGCCGGCTTCGATGGTAAGCTTTACGACAACCTCGCTCGCGTGCGCGACGATGAAAAGGTGAGCACGACTCTATTCTGCGTGCTGTTCGCCAAGGAGATCTTACATGTACTGACGAGTCTTCATCGTGCAGTCGCATGTCAAGTTCCTGTCTACGGCTCTGGGCAGTGCAGCCATCGCTGAGCCTCGCTTCACGTTCCCCGT…	MLQSLLLLCLASLGVAVPVEDARKVKAASPPLTDTDILNYALTLEYLERRFYTEGLKNFTSDDFIDAGFDGKLYDNLARVRDDEKSHVKFLSTALGSAAIAEPRFTFPVQNAHDFVGLAGVLEGVGVSAYLGAAASVSSKDYLTAAGSILTVEARHASYLRSVLHQVPAPTSYDTPLGFNQVFSLAAGFTTFPPGTKVPFKAFPPLAASSFHRDGKFCSGQSFVTFKNINNPRNSKIFAVLYSGQQTYYVPATPTGPTTYRIRMPGDNFAYAGEPAPAGQVYAILSTADGKGSKASDDNTLAGVAILEVSRC*	0.994779	PredHel=0	0		0.748	0.03	Y	SP	0.879	1
>Ophcf2|00381	ATGCGTGTCGCTCTCTTGGCCACCGCCTCCCTCTCGGCCGGCCTCGTCGCCGCACAGGGCACCCAGCCCGCGCCCGTCATCAAGGCCAACCCTTCCGGCGCCAGCTTCGAGGCGACGCTGCCTGCTCAGGCCTTTACCGCTGGCTCGCTCGACGGCAATGTCAAGGGCTCCATCGTGGCCAGCACGCCCGCTGATGGCGTGGGCGTCGAGTTTAAGATTCAGTTCGAGAACGTTCCTCAGGAGGGCGGACCTTTCCGTGAGTCGCGGCCTTTCCACGCTTGCAATTCCTCATCGACTTGAGCTGACCGTTACGCAGTCTATCACGTCCATGAACAGCCCGTCCCGGCTGACGGCAACTGCACAAAGACTCTGGCTCACCTGGACCCTTATAAGCGCGGC…	MRVALLATASLSAGLVAAQGTQPAPVIKANPSGASFEATLPAQAFTAGSLDGNVKGSIVASTPADGVGVEFKIQFENVPQEGGPFLYHVHEQPVPADGNCTKTLAHLDPYKRGEDPPCDSTRPETCQVGDLSGKHGKPNSTSTTFTATYVDRFLSTSPQSNAFLGNVSFVFHFANKTRITCANFQSIGVSAAVGPSTGGGQSSAASTATVTASASAGTGSSSSPSSSAVAFSGDAAISTLSMSLTMLSVAAAFAWVF*	0.982651	PredHel=0	1		1	0.05	Y	SP	0.798	1
>Ophcf2|00387	ATGAGAATCGCTCACGTGTCGGTCGGGCTGCTGCTGGCCCTCGTGGCGCCTGCGGTTGCGGGATGGAGCAAGGAAGGCGAGTAGAAGAGCTCTGCCCCTTGGCTTTCCCTTGAATATCTTCCGGCCTTTCCGTGTGGTTCGGGAAAGTCTTGTTCTGACTCTGAAGCTATAGATCGAGAAATCTTTCGTATCAGGGATGAGATTACCGCTCACGAGCCGGATCCGAAGGCTACTTTTTACGATATCCTCGGTGTGTCGCGTGGAGCGTCGCAGGAGGATATCAACCGCGCCTATCGCAAGAAGTCGCGGTCGTTGCATCCGGATAAGGTGACGCAGCAGCTCAAGACGGACCGGGCTCGAACGCGGGCCAAGGCTTCGGCTTCGGAGATCAAGGTGGCG…	MRIAHVSVGLLLALVAPAVAGWSKEDREIFRIRDEITAHEPDPKATFYDILGVSRGASQEDINRAYRKKSRSLHPDKVTQQLKTDRARTRAKASASEIKVAVKRASERQARLSLIANILRGPSRDRYDHFLSHGFPLWKGTDYYYSRYRPGLGTVVFGLFLMGGGGLHYLILYMSWKRQKEFVERYVRFARETAWGSGFGSIPGIDAAMADGGGGGGGGDDDTPPPVQPMNRRQRRMQDKESRREDGSGRAKKKGRKAAAAGAGQDSGPSPSGARKRVVAENGKILVVDSQGDVFLEEEDEDGVVNEFLLDPNELRQPTFKDTAVVRVPLWLVESVTGRFRSKTEDSAADSDSAAGDDSDAPQRTPSTDSAGDDFEIVDKSTDSLAKVKTSGAQQQGSK…	0.992452	PredHel=2	1		0.606	0.75	Y	SP	0.804	1
>Ophcf2|00391	ATGAAGCCCTCGATTATTCTCTTCATTCTCGCCACCGCCCAGCTCGGATATGCTGCCGTCTGGTCCCGCAAGTTCAAGGGCCGGTGCAGGAAGAATCGCGTGCTGCTTCCCCGACACGCATCCTGTATGTTTGACAGGGAGTGCTTCTCGCGCAGATGCAAGCCCCATGCTTCGTTCTCTGGTGGCATCCGAGGCAACTGTGCGTAGCTCGAATCGCAGTACACGTATGTACCTTGACCCAACCATGGTTGTGAGGATGGGCTTCTGATCAGGGCGTTCGTTGCCTTAGACTGTCTTGGGAAGTACGGGCAGTTTGGAGAGCCTGTCCAGCTTCGATGATTGTCCTCGTTCTGGCGGCTTCCACTGATCATCTAGTTACAGCTGGCAACATACAGATCC…	MKPSIILFILATAQLGYAAVWSRKFKGRCRKNRVLLPRHASYGKQSDCNMASSDSKPSQTTYDFIVCGGGTSGCVVAGRLAENPETTILIIEAGADNQELENVHMPAGAASLIGEDTDWNIESEPGTGINNRRIRLTRGKFLGGCSGCNGTLCIRGNNQDYDDWAMPGWSGADMFGYMKKAENFTSKDWFRSTKASHGYHGHLHTEPLPVRSITKLVAKSLESKGLSSDDDMVSHGENPNGWGYITMTVSNGIRTTGADFVTKKNRRNNITIVTKAYVDKVLMEKEGDGFRATGVRVILNDGSVFEPKADKEVIVSGGAYCSPVILNRSGIGAKDELEKYGIGTLVDLPGVGKNLMDHLIVFLMYETEKPGLTSDHQVYHAGAFEKGIQLWREGKQSAL…	0.989342	PredHel=0	0		0.784	0.09	Y	SP	0.846	0.999
>Ophcf2|00412	ATGTCCCCCCCCCTAACCTGCCTCGCGCTGGCAATAAACCTGCTACTATGGTTCGAAAGCAGCTCAGCCAAGCCAACAAACAGAACATCCCCAGCAATTGACAAACGCTCACCCCCAAACACAGACGACCAAATCCTCCATCTCATCTGCTCCAAGTCACCCTCCAAAGCCTTCTGGAACGGCATACCCGCATTGAAGCCCCCAGTAGCAGAACCGGCATGGGCAAACTACGAATCCAGGGACGTGCCACGCACACCAGTCGACAAGCGGACGTCCATCGTCGCCCACAAGGAGCTCGAAGGCGCGATACGATGCGGGAGACGGTATTTCAAGAACAGCTGGGAGACGCACTCTCGCTTCTACATCTACAGAATCAGGCGCGGACCCGAAGACTTCGAC…	MSPPLTCLALAINLLLWFESSSAKPTNRTSPAIDKRSPPNTDDQILHLICSKSPSKAFWNGIPALKPPVAEPAWANYESRDVPRTPVDKRTSIVAHKELEGAIRCGRRYFKNSWETHSRFYIYRIRRGPEDFDTAEFPGDDRVETRWQWDFSRIIDATWFSLGKRLMWTTQSSDLKPLLEHLSNGIWQQNPNIQMLDKASASSALRELALRPANAPSAQEPWPRQDLPEYQLPQQQTQDSDPKENLYIYTVGALFPMVCFRSGIPATISHDRSQPQAGLFEVIPDSNGDSAVVAYETKKDALVGFIRSHKGKTARSTFHRKRLLIEYNRLWFGCGQLP*	0.992566	PredHel=0	0		0.193	0.76	Y	SP	0.866	1
>Ophcf2|00439	ATGCGTCTCCTCAACTTCCTCCTCATCACCACCACCGTCTCAGCCCAGACCTACAGCCAATGCAATCCCCTCAACAGTACGCAACCCAATCAACAAAAAGAAGAACAAGCCACGATGCTCACAAACCACCAGCAGCCCAATGTCCCCCCGACGCCGCCCTCGCCATGTCCGTCAACATCGACTTCCGCAAAGGCAGCGTAAACTCCTTCGTCGCCGCCGGGACGCCATCCTACGGTCCGGAAGGCGTCTCCTTTACCGTCTCCCGCGGCGGTGAAGCCCCTCAGCTCAATTCCCTCTTCTACATCATGTTCGGCCGCGTCGAAGCCAGCGTAAAGGCCGCTCCGGGAGCCGGCATCGTCTCCTCTCTGGTCCTCGAATCCGATGCCCTGGACGAGATTG…	MRLLNFLLITTTVSAQTYSQCNPLNTAQCPPDAALAMSVNIDFRKGSVNSFVAAGTPSYGPEGVSFTVSRGGEAPQLNSLFYIMFGRVEASVKAAPGAGIVSSLVLESDALDEIDVELLGSNGGEMQSNYFGKGNTATYNRGRFHAVAGTQDRFITYTIDWTPDRIVWAADGNIVRVLSQSEAEPGQYPQTPMRLKMGAWAGGDPATNAEGTVSWARGPTDYSRGPFTMLIRSVSVTDYSTGKEYRYRDQSGSASSIEAVGGAVNANRVRNPYPVSPVAGNAASRDGGPASVPIGGLARDGSPAARTQTGWPWVAGAGPTGGPIPSGWHMTAEGKIMRDDSPASRPAPVLILLLLLPALAAAGLLLS*	0.988718	PredHel=1	1		0.997	0.04	Y	SP	0.804	0.998
>Ophcf2|00448	ATGGATCACTTCTCTCCTGCCACCGGCTTCGCTCTCCTCGCCGTCGCCGCGTCGCTGCTCCTCGTCACTTCGGCCGCCCGACGACGGAACCAGCGGGTGCTGCGCGGACCGCCTCGGCTGCAGGGTGGCGACGACAAGGCGGTTCAGCTCGTCTACCAGCCAGATTCGCTGCCTGGTGCGAGAGACGTCGATACCCCGGTAAGGCTGGCCGGCCGGATCATTGAAAGGGAGATGGAAGCTGACCTGGCTGCAGTACGGCTGCGTCCGCGTCTACGAGTTTGGCCCCGAACATGGCCCCAAGGTGCTGCTCGTTCACGGCATCACGACGCCCTGTCTTCCCCTTGCGCCTCTGGCTCACGCCTTGGTCGATCGTGGATGTCGCGTCATGCTCTTTGTGAG…	MDHFSPATGFALLAVAASLLLVTSAARRRNQRVLRGPPRLQGGDDKAVQLVYQPDSLPGARDVDTPYGCVRVYEFGPEHGPKVLLVHGITTPCLPLAPLAHALVDRGCRVMLFDLFGRGFSDGVGDLPHDARLYVSQMLCVVASSPLPWTGHGALRLIGYSMGGAIAIHFAIAFPHLVGSLVLLAPAGLIRFDAYTSVARRLALAGAVPEFLLAAYAAFRLRSPLSTHAPASRPALAVAAAEAEVSSMGSTHVPLEDSVSDYVRWMIGHHPGFVPAFLSCMRHAPLNEQHEAWRRLATRPPRSTAVLLAEDDELISPAIYAREGLPLAGGPDRVVWKVLPGTHDFIMTHVDPILDELDSLWQMKKPA*	0.85026	PredHel=3	2		0.348	0.08	Y	SP	0.753	0.991
>Ophcf2|00449	ATGCAATTCAAGCAACTTGTCGTCGCCACCCTCGTTTCCCTGGCTACAGCCACGGCCATCCCCAACCCCAGCCCGGACAATGTTCAAGTCGAAGCGAGGAGCGCCGACTCTCACGAGATAGACGCCCGGGACACGGCCAAGACGGCGGCCGTGGCCAAGGAGGCTCATTACGGCCGTGGCCGCTGCTACGACGACTGGTACGACTACGAGGGCCGCTGCTGCCGGTGGCACTACTACCGCCGCGAGTACTACGGCTGCCGTGGCTACTGGTACGACTACTGAGCGGTCGTGGGGGATCCCCGGATGGGACGGATGCTGTTGAATTGCTGGGCGGGCATCTCGCTTTCTCCGTGCTCGCTGGACAAGGTCAAAGGAACATAGTCATACGCAGGAATGTGC…	MQFKQLVVATLVSLATATAIPNPSPDNVQVEARSADSHEIDARDTAKTAAVAKEAHYGRGRCYDDWYDYEGRCCRWHYYRREYYGCRGYCRGKLRESSPGASIKTRRRRCNCCDGLRDLDVSLPLVTLPRIAGVDALVATRQTKDTWDAAIDA*	0.995654	PredHel=0	0		0.302	0.4	Y	SP	0.811	0.999
>Ophcf2|00450	ATGCTCTCCTTCCACTGCGCCAGAGTAGCCTTTGCCGCTTCATCATTCGCCATCCTCGACTACTGCGTCGATAATGGCCTGCCATCGTCCTACGAGCGATGTCGGGGCAGAGGCGTGGCCGCAGCCATCGTCGATGTACTGCCTCGTGGGCTAGTAGCCATGATAAACGGTACCATGAAGGTGACGCCTGACGAGCTCGTCGGGAGCATCGCAGTCGCGCTGGATCAGAATGAGTCCGGGAAGCTGTACCATACCATATCTTGGTACGCCTCGGCTTCGTGCGAGGGCCGTGAGATATGCTGGCCGACTCAGCCCGACTTTGACTTTTACGACTTTCAAACACCGTTCGGGGCCTTGTCTGCTCTCCTGGTCCGCAAAGAATCTATCCAAGAGCTGGTT…	MLSFHCARVAFAASSFAILDYCVDNGLPSSYERCRGRGVAAAIVDVLPRGLVAMINGTMKVTPDELVGSIAVALDQNESGKLYHTISWYASASCEGREICWPTQPDFDFYDFQTPFGALSALLVRKESIQELVPKRFTDLAPGFLNKSRVHIVNQNSFDFYKVQRLLRKLKRVGLLSLRGPDYPTVEETRAIFDTWAGRSGRALFSLMRKDWTCSYGGGCRDVPNSMMPNLPYNPASYMRAIDEIVRLIGMSKPFAITFGNVTSAPSMMWIC*	0.06061	PredHel=0	0		0.606	0.07	Y	OTHER	0.536	0.471
>Ophcf2|00451	ATGTGGAGGCTCGTTGCGGTTCTCGTTCCCGCTCTTATCCAGTACGTCGTCATTGAACTCATCCTTCAACTGGGAGACTCTCATAGGAATTGAAGACTGGCCAACTGACCAGCATCAACACCAACACCAGCAACGCAGGAGCCGTCACTAACCCACGAGACTGCCCGACCGTGACTTCGACCGTCAGCGTCTGTCCGAGCTGCCTCCCGATGGGTTGCGTCATCCCGACCGTGGTGCCCTGCCATCCCGACTGCCCGAAGCCGGTGCCGACGATGATGACGCGCTTCCCCTGTGGCGAACGCTGTCCTGGTGCCTGCAGCAAGTCTTATAGCTTCATGCCGTGTCCGTGA	MWRLVAVLVPALIHNAGAVTNPRDCPTVTSTVSVCPSCLPMGCVIPTVVPCHPDCPKPVPTMMTRFPCGERCPGACSKSYSFMPCP*	0.99724	PredHel=0	0		0.989	0.03	Y	SP	0.863	0.998
>Ophcf2|00471	ATGAAGTTCAACGCCATCGTCGCCATCGCCCTCGTCACGGGCGTCTCTGCCGCGCCTCAGCCTTGGTGCAAGCGCCCCAACTCCATCTGCCCCAAAGTCAAGAGAGCTGCCGATGCCGTGGCCGAAGTGGCCGCTCAGGGCGCCACTGCCGAGCTCACTCACCTCCTGACGCTCTCGGAGGAACAGCCCGACCAGTACAGCTCCGAGGCTCTCGGCATCGCCCTCGACAAGCGCGAGCCTGAACCCTGGTGCACACGTCCCAACTCGCAGTGTGGCCCCAAGAAGAGGTCCGTCGAAAAGCGCGAGCCTGAGCCTTGGTGCTACCGTCCCAACTCGCAGTGTGGCCCCAAGAAGAGGTCCGTCGAAAAGCGCGAGCCTGAACCCTGGTGCACACGTCCC…	MKFNAIVAIALVTGVSAAPQPWCKRPNSICPKVKRAADAVAEVAAQGATAELTHLLTLSEEQPDQYSSEALGIALDKREPEPWCTRPNSQCGPKKRSVEKREPEPWCYRPNSQCGPKKRSVEKREPEPWCTRPNSICSKVKRAADAVVEVAALDATEELGQLLENNVQHSEALGFSDKTMDKRWCYRPNSQCGPKRSVDKREPEPWCTRPNSICSKVKRSPWCTRPNSICSKVKRSLEKREPEPEPWCTRPNSQCGPKMAKREPTPWCTRPNSICSKVKRAIVERSPVPWCTRPNSICSKVKRSLAKREPEPWCTRPNSQCGPKMAKREPEPWCTRPNSICSKVKRAADVFADTVQQSVKQDSAAPRTASEAAAHDAVVELAQLLAQTGESPEEYIKSL…	0.993895	PredHel=0	0		0.909	0.77	Y	SP	0.761	0.999
>Ophcf2|00473	ATGAAGTTCCTCGCCCTCACCCTCCTCCTCGTCGGCGCTCTCGCCAACCCCACGCACTGGCACCACGGCGGCGGCGGTGGTGGTGGCGGCAGCGGTTCCGGCGGCGGTAACATCGGAGGCGGCGGCGGCGACAACAACGGAGGCGGCAGCAACGGCGGAGGCGGCAACGGAGGAGGCGACAACGGAGGCGGCAACAACAACGGCGGTGGAGGCGGAGGCGGAGGCGGCAGGTTCTCTTGCTCGCCCGGTCTCTACAGCAACGCGCAGTGCTGCGCCACCGACGTCCTCGGCGTTGCTGACCTCGACTGCAAGTCCCGTAAGTCTTCCAGCTCGATACTCCCCAGCACGTCTCGCAAGAAGAGAGCCGGAAAAACTGACCTGCTCAACAGCCAGCCGGAC…	MKFLALTLLLVGALANPTHWHHGGGGGGGGSGSGGGNIGGGGGDNNGGGSNGGGGNGGGDNGGGNNNGGGGGGGGGRFSCSPGLYSNAQCCATDVLGVADLDCKSPSRTPTSLADFNSICAGVGNRARCCVIPVAGLAVLCKDP*	0.999669	PredHel=0	0		0.992	0.03	Y	SP	0.899	1
>Ophcf2|00486	ATGCGCGTCGCATCCCTCGTGGCCGCGCTCTGCGCTGTGGCAGCCGTCGATGCCCGACCGCGAATCGCGCGCATCCACATCCAGCCCGTGGAAGCCAGCGCAACGGCAGCGACGCCAATTCCGTTCGCCGAAATATCATACGACATGACTACGCTCTCGCTTTCGTCCTTCCTCTCATACGAGCCGCCCGAGCTGCCAGAGACGGCAAAGCTGATGCGCATCGGCCTCTACGATTCCGGCTCCCGGCAGTGGCTCGCCGGCACGACCGTCGCGTCGGCCGAGAACTTCAGCAAGGGCTATTCGCCTCACCTGCTGCTCTTGCTCGACAGCCAGGGCGGCGTCGTCAGCGTCTCTTGCAAGGGCATTGCCATCGACGCCGGCCACACGAGGGACTTTGGG…	MRVASLVAALCAVAAVDARPRIARIHIQPVEASATAATPIPFAEISYDMTTLSLSSFLSYEPPELPETAKLMRIGLYDSGSRQWLAGTTVASAENFSKGYSPHLLLLLDSQGGVVSVSCKGIAIDAGHTRDFGPKLVVLPEARGAQPQLSKPVVLSPEGNRVEPEQEKTFLQKYWWMIGIAVLVAMSGGGGGER*	0.986958	PredHel=0	1		0.94	0.03	Y	SP	0.651	1
>Ophcf2|00504	ATGCGCTTTTGCTTCTACATCATTCTCTTGGCCAGCGGCACCAAAGTCTGCTCCCTCCGCAGCAAGTCCGCAGGGGAAAAGGTTCAGGGGGAAGAGCAGCAGCGTCACGTCCAGATTCCGCGCTCGGAAACGACACTCTTCGATGGCGGCCATCACGAGATGACGCGGAACGACCCTCTTCGCCTGAGGCTTGTCCCCCAACCGAATCTGCTGACGCTCGGGCTGGAGAGCGGAAGGCAGTATGCTGGGTATCTCGACGACGATGCAAACGATAAGCACCTCTTCTTCTGTAAGTCGTTACAGAGTTGTGTCATCGGATGAAGCTAACCTCTGAGAAGGGTTCTTCGAATCTAGGAACGATCCGGTAAACGATCCCATCGTCCTCTGGCTGAACGGAGG…	MRFCFYIILLASGTKVCSLRSKSAGEKVQGEEQQRHVQIPRSETTLFDGGHHEMTRNDPLRLRLVPQPNLLTLGLESGRQYAGYLDDDANDKHLFFWFFESRNDPVNDPIVLWLNGGPGAGSIPAIINELGPALIDEKKGRYHVRRNPWSANSNASLLFIDQPVNSGFSYSGKNVNSTEAAGKDFYRLLTLFFDKFPQYKRQRFHMAGHSYAGRFIPIFANEILSHPDRNINLKSIMLGNPHTDPLRLFASRQPMACGKGGRPPVMNSSECEVMKRDMEICLERVRICYNTNVCEDRNETCGHATNAHYHRDELDMRNQNPATTALKLQFQADYFNDTGVRLLLNSDISSFVYSNETTWRAFYEAGDWMRPTQGYLGEVLRQIPVLIYAGDTDYICNWL…	0.812495	PredHel=0	0		0.28	0.27	Y	SP	0.588	0.95
>Ophcf2|00507	ATGCACGCCCTCGCCCTCGCCCTCACAACAACCGTGCTCGCGACAACCCTAACCCTAGCATCACCGACACCCCCACCGGAAAAGGTTGAGATCAGCGACCTCATGATACGAACGACGTCTTCGGAGCGCGGCGCAACGCTCAACTACGTCGAATTCCACCTGAAGGGCAACCAAGCGCGGGACACAAAGTGCTTGAGCGGCTACTACGACAAGGTGCCGTCGATATCTGTACGGGGATCCTGCGCTGCGGATCAGTACTTCTTCGTCTTTTGGCCTAGTTTCGAGGGGAATGATCATCGGCTTGAGGTTTTCGACAGGTTGAGTGATGGGTGAGGGTTTTCCGGTTGTGGCTTGTGTTCGGGGTTGTGGCTGACTTTACCACATACATAGGAGTATCAT…	MHALALALTTTVLATTLTLASPTPPPEKVEISDLMIRTTSSERGATLNYVEFHLKGNQARDTKCLSGYYDKVPSISVRGSCAADQYFFVFWPSFEGNDHRLEVFDRLSDGSIISGLSRPSTACAEDGRTGFVCMQGAPVKLSLRKGK*	0.993536	PredHel=0	0		0.748	0.05	Y	SP	0.79	1
>Ophcf2|00528	ATGCGCTTCCTCTCCAGCACCCTCGCCCTAACCGCCCTCCTCGGCACCGCCCTCGCCGTAACAGATCTCTTCGCCAGCGTCAGCAAGATCACCGACCTCCTCAAGGCCACCGACGAGAGCGTCACAAGCTGGCCCGGAACCGTCGGCACCGCCCCCGAACTCCTACAGCGGGCAGAGTCCATGGTCGGCGGTCTGCGCGAGAGCCTCGACGTCTTCAAGAAGACAGCCAGCCTGAAGGAAGAGGACACCAAGCTTCTGACGGACGAGTTGGCCAAGGTCTCGCTGCAAAGCCGCAAGCTGGCCGATAACCTGGTCGCCTCGAGGGAGAAGTTCGGCCAGATCCCTCTCGGTCGCTACATCGCCGCCATGCTCGTCAAGGACGTCAACGACAGGTTTTTG…	MRFLSSTLALTALLGTALAVTDLFASVSKITDLLKATDESVTSWPGTVGTAPELLQRAESMVGGLRESLDVFKKTASLKEEDTKLLTDELAKVSLQSRKLADNLVASREKFGQIPLGRYIAAMLVKDVNDRFLEYKAAIEEKVPVINQRLSDSLDITLSSLEDAMSNFQNQ*	0.98284	PredHel=0	0		0.302	0.08	Y	SP	0.864	0.998
>Ophcf2|00530	ATGGTACGGCTGAAATCGACCGCCTGTCTTCTCGGCTGGGCGTCGGCGACGTTGGCCCTGCGCGGCCGGGGGCTCGGCGCCTTCAGCGTGGTCAAGCCGGGCGGCATCCAAGATGTATCGCTGGACGAGGATAACATGATCGAGGGCAGGTTCCATGGAAACAAGACCAAGGTGGTGCACCACATCCGGGCGCGGGAGTTCTTGATAGACGACAAGCCGCCGCTGCAGCTCGAGCTCGTCAACCTGTCCAACTCGACCAAGACAATCAACGCCTACGTGACGGGCCTCGACGCCGAGGACCGGGTCGTCTTCGTCCGAGCCGACGGCAGCATGCTGTATCCGAGCTCGGGCGGCTCCGAGACGCCGGTCCCGATCAAGGAGAGCGTAGCCATCCCGCTG…	MVRLKSTACLLGWASATLALRGRGLGAFSVVKPGGIQDVSLDEDNMIEGRFHGNKTKVVHHIRAREFLIDDKPPLQLELVNLSNSTKTINAYVTGLDAEDRVVFVRADGSMLYPSSGGSETPVPIKESVAIPLTSKSQRLPLPMALYGGRVWFAEGQLQFFMVKTSCGDGMVQPSAVNLQDPSSGVNWSFAELTYTRQGSVFANISYVDFVGLILSMALRERNGKSAQTVRGLDAGAVNKICSSMVSQSGSDGFPWSRLCVAGQDGTPIRVLSPNSYAAVNATDFGHYWTNYVDRVWDQYRRAPLSIDTQSTAGQVECRVSASDNMLLCGGGDNRGYPKPTAQDIWGCNSGPFERLADDNTVHVAVIPRLCAAFVRSTLLLPGGDVQPRLNASHYYQDT…	0.504204	PredHel=0	0		0.871	0.02	Y	SP	0.64	0.995
>Ophcf2|00537	ATGCCCTCTTACAAGCTCCTCGGGCTTCCGCTCACGCTGCTGAGTTGCGCCCACGCCGCCCCTGCCACATCTTCATCTCAGACGGGCCCCTTTGCATCTTTTTCATCTCAATTTGCCTCCTTTACATCCTCATCTCAGCCTCGGCCATCGGCCGTGTCTTATGCCAACGTCACGTCTCACGGGCCTTACACCGGCCCTCCAGCCACCACGACAGGCGCGCTCTCAACCTCGATCCTTCGTCCCTCGATCCAGGCTCTGCCTCCGCCCCCGGGCTCTTACGACTACCCGGCCGATGGCTCGCTCCATGCCAACCAACCGGCTCCTTTTACGCCGAGCGGCGGAGTCGGCACCAACGGTTCGGCGCCCGTCTACCGCGTCCAGAGCGACTTTGACTACCAG…	MPSYKLLGLPLTLLSCAHAAPATSSSQTGPFASFSSQFASFTSSSQPRPSAVSYANVTSHGPYTGPPATTTGALSTSILRPSIQALPPPPGSYDYPADGSLHANQPAPFTPSGGVGTNGSAPVYRVQSDFDYQSLALALYQEWIELDLFNWGLATFSVAEFQAYGLNAEDRFLIEYMANQEIGHATLITDMLGSRAPKQCTYNYPVKSVPEFIDFNQKLTRWGEAGVYGFLPHLDSGPAAQMLLQSITVEARQQMIFRQLGGMFPMPEWQTPSIPQSWAWTLLAPYISSCPQNQTRLVWQNFPALFIVNQPNPALVNGSSAINKTVGGSSNTLSTAGIPPSQLCINQTDPLLNCSPAVTHNRSIPLSYPGRVVYLQWDAPGQLVGPNNSYVTTTTAQVP…	0.970434	PredHel=0	0		0.014	0.3	Y	SP	0.812	1
>Ophcf2|00545	ATGCTTCCATCCCAGCTCCTCGCTTCCGTCCTCGTCGCCAGCGCCGCTGCCCTTCCCTCCGGCTGCGCGAGGACAAAAGTCGCCATCCTGTCAGTCATCATGGGCCATGTAACACGGTCCTTTACATGTACCCGCTGACGGTTGTCATCAGAGGGGGTGGCACGGCGGGCATCACAGCGGCTGTGAGCAATAAGCCGAGCTTCTTCTTCTTCTTCTTCTTCTTCTTCTTCTTCTTCTTCTTCTTCGTCTCGGAATCACTCGCTTATGAAGAGATAGCAAGCCTTGGCCAACGCCTCGCTTCACGACTTCATCATCCTCGAGTATCAAGATCGTATCGGCGGGAGGGCACAGCATACGCAATTCGGCGCTGGACCTGATGGCGAGCCTTATACCGTTGAG…	MLPSQLLASVLVASAAALPSGCARTKVAILGGGTAGITAAQALANASLHDFIILEYQDRIGGRAQHTQFGAGPDGEPYTVELGANWVQGLGRPGGPENPIWTLAKKHKLKTTTNDYKSIATYTQKGASNFTTLVADVAAAMRRMSVEAGRMLAENEQDRSARAGLALAGWAPAHHDMEAQAAEYWSWVEVAKLSSLDFDASLPPDQSSMIFGSATDNLTFAQFSPENNIVIDPRGYDALARAEAASFLSPNDPRLQLNKHVTDIHYSDSTVTVSSSDGSCVQADYAICTFSLGVLQSDAVHFHPPLPAWKQAAIRSFDMGTYTKLFLQFNHTFWPKHRQFMLYASPTQRGRYPIWQSLDGHAFIPGSHIIFATVNHDESYRIEQQTDAETKAELLAVLA…	0.777166	PredHel=0	0		0.193	0.18	Y	SP	0.744	0.999
>Ophcf2|00553	ATGAAGACGTCGACAATTGCACTTGCGGCCCTGACGGCCACCTCTCAGGCCTATGCCGCCAGGGAAGCACCCAACCCCGTCGACCGCGATTTACGAGCCACCCTCGTCGAACGCCAGGCCGCACCCGCGCAGAAGCAGTCCCAGATCCCGCTGCCGAACGCCGTCACCTCGCACGGATGCTACAAGTCCAGCGGTAATATGACGACGCACGAAGTCCAGAACATGTCAATGGGCTCCTGCACAAAACTCTGCGAGACGAACGAGTTCTGGGTCGCGGGGCTTCAGGGCAATCAGTGCTTTTGCGGCTTCGCTTATCCTCCCCAAAAGGACGTGGTGGAGGACAAGAAATGCAACTATCCTTGCCCTTCTTATCCCTTGGAGGCTTGCGGTGGCCTCTCC…	MKTSTIALAALTATSQAYAAREAPNPVDRDLRATLVERQAAPAQKQSQIPLPNAVTSHGCYKSSGNMTTHEVQNMSMGSCTKLCETNEFWVAGLQGNQCFCGFAYPPQKDVVEDKKCNYPCPSYPLEACGGLSDSGTSGYWSIFNLGLNVNVKNFDSSSSTTSSSSQSTNANDQDPTQPTVVTQTHVTTQGSNSDQNKSSPNTAGIAAGAVAAVVAAAAIIGGLIFYIRRKRNAQLEEEHRRNAAVSAFINGSKPPGSSGSMSMTDARLDPVMANRRMSDGSIADNEDYSRRILRVTNA*	0.920157	PredHel=1	1		0.348	0.7	Y	SP	0.515	0.997
>Ophcf2|00555	ATGAAGAGCTCTCTCGTTGTAGCGGCCGCCTTGGCCGCGTGCGCGCAGGCCGGCGTTCACAAGATGAAGCTCCAGAAGATATCCCTGGCGGAGCAGCTGGTATGTCCCTCAAGGCCCGACTGCCACGCCGCGACGTTGGCAGAAGGCTGACGCTGGTCCTCTAGGATGGGTCCTCCATCGACGCCCAGATTGAGGGCCTTCGTCATAAGTACGGGAACTCGCGCCAGGCGCAGAAGACGCTCGGCGCTCGGCCCAAGACTCACGCCGAGGTCATGTTTGACTCATCGCCGGTCTTCGTCGATGGACTCCACCCAGTCCCAGTCACCAACTTTATGAACGCGCAGTGTGAGCTTAGCTGCAAGCGAATCTAAAATTGCCACGGGGCTGACGAGGACGATG…	MKSSLVVAAALAACAQAGVHKMKLQKISLAEQLDGSSIDAQIEGLRHKYGNSRQAQKTLGARPKTHAEVMFDSSPVFVDGLHPVPVTNFMNAQYFSEISIGTPPQTFKVVLDTGSSNLWVPSSQCSSIACFLHSKYDSSSSSTFHKNGSEFKIRYGSGSLSGFVSQDTMTIGDIEIKDQLFAEATNEPGLAFAFGRFDGILGLAYDTIAVNRIAPPFYNMMSQKLLDKPVFAFYLSGSDKGSEVVFGGVDKDHYEGKIEYIPLRRKAYWEVDFDSLAFGKEVAEMENTGIILDTGTSLNVLPSSIAEMLNAEIGAKKSWNGQYTLDCAKRDSLPDVTFTMAGSNYSLPATDYILEISGTCISTFTGMDIPAPAGPLAILGDAFLRRYYSVYDVEKGAVG…	0.898011	PredHel=0	0		0.784	0.1	Y	SP	0.542	1
>Ophcf2|00568	ATGCCTCTGAGCCTCGTCGCCATCGATTTGGTGCTCTTCTTTGGCATTGGATCATCGGTGACGTCCCTTCGTGCTCTCGTTTGAATCATCAGGCCGCCGCCGCCGCCGCCGCCGAATTCGACGACGACGACGACGACGACGACGACGACGACAACGCGTCAGACGTCCTCGACCGAAGCCGTCTGGTGCGGTGCGAGATGCCCTTGCTCGTCGCCGACGACTCCTCGCCTGTTCTCGAACTCGCTTTCATCGACGATTGCAAGGCAAATGTGGCTGCTGTTCACTCTCGTTCCGGCATCAGCAACGGCAGCTTCGACGAGAGCTCTGCCAGCTCCTCAGACGCCTCCGGTGCAGCCCCTATGCCCCCGAATGGCAACGGCACGCGTCCGACGAGCCTGA…	MPLSLVAIDLAAAAAAAEFDDDDDDDDDDDNASDVLDRSRLVRCEMPLLVADDSSPVLELAFIDDCKANVAAVHSRSGISNGSFDESSASSSDASGAAPMPPNGNGTRPTSLSSLANSKSLVADADSSKMTNSSPPKGVSPQDRTIPLLNGHGSAPQADQQPRMAVPLPRRRTADGDDVKVDKPSTPTEAGPLGRGPDQPQPNLDSDQSRGQLHRFSSPPAIQQFHPSASSTTSVSGHLQPPNGQLTLRQRHTLEVPKPPSGRQSRDGADTLFATGRFSPSGPGNRRASLNLVRRTTRSVPSDLPRDEIAPDEDALRWTEAYRQKRASKRKRKEEDDDDRVLVGTRLDEKNANWAAAYNMLTGIRVSVSRTNAKLDRELTDADFDAKQKLTFDITGNEL…	0.09829	PredHel=0	0		0.537	0.99	Y	OTHER	0.477	0.986
>Ophcf2|00574	ATGTGGGCTGTACCTAGGCGTCCGTGCAGCGGCATCCACCTCAGGCAAGGCTAAGGCTCGCGGGACGAGAGAGCCCTGAGGCAGGCGTGCATACATGTCTGCGTACATAGATAGATAGATAGGAGCCTGATGCGGGACCCATTGGAGCCTCTAGGTGCCGTTTTACAAGGCGAGGAGCACTACCTATGTACATATGTAGGTGCCTAGGTAGGTAGGTGCATGCTCCGGCCATGGACGGGCAGAGACGGTGGTGAATGGAGAGGAGAATGGATGGAGAGGAGGAGGAGGGAGGATGGATGGAGAGAGGTGGATGGACAGGTGGATGGAGAGGTGGATGGAGAGATGGAGCATGCTGCGGCGCGCGTCGGGGCCGAGCTCCCACGGGATTGGGCGGCCGTT…	MWAVPRLIKAALCSSSFAQRVSGLAMAKPSPYCGVPDALSIYHDSFPMAVPMTAPMTAPMTSHAPMPDVTKPPRRPLTSSANVLHPPFNTANGSFSPHKAHAPSPRSPLHQTAGSKLNMVSMAPPVGSGPTTDSLQKRPHLTKFKTFAGKENVHPNVFPQQHHLSIENYNHKPNKRGLMDAAPIKDSRPAKKPKTEDDPPLPAHDSFPPILDDGHKPPHSYANLIGMAILRSPNRRLTLAQIYKWISEHYSFYNPNDAGWQNSIRHNLSLHKNFIKIERPKDDPGKGNYWAIEPGTEFQFLKEKATRKSAPSAENIPVMSTRLEPSKPAVTPSLEPKPPIAASRSTMPTSVSLPATPMLPQQLPPPQQLQPPPPPPPPPPPPPPPPPPPPPPQQQQQQQ…	0.071288	PredHel=0	0		0.244	0.91	Y	mTP	0.575	0.967
>Ophcf2|00584	ATGGGCGTCGCATCAGCCGTACTCGTCGTTCTCATAACCATTCTTTGTACGTCGTCGACACGATATGCACGGGGAGGAGGTGATGGCTGACTAGACGAACAGTCCCTCCCATCGGCGTGTGGGCAGTGGCAGGATGCGGCATGGGTACGCAACTACGCATACATATCCGACTATATCTACTCGGACGTTACTGACGGCGACAGACCTCTTCATCAACATTTGCCTGACAATTCTCGGCTACATCCCCGGCCACATCCACGCCTTTTACATCGAATACGTCTTCTACGATCGCCGTGAGCAGGCCCGAGAGGGACGTTATCCCACCGGCCGCGCCCCGGGCGTCTACTCGGACAACGTCCAGACGGGCGGGCAAGGCTACGGCACCATGGCCCAGCCTAC…	MGVASAVLVVLITILFPPIGVWAVAGCGMDLFINICLTILGYIPGHIHAFYIEYVFYDRREQAREGRYPTGRAPGVYSDNVQTGGQGYGTMAQPTGQA*	0.803586	PredHel=2	1		0.259	0	Y	SP	0.743	0.998
>Ophcf2|00630	ATGTCTCGCCTCTTTTTTCTACTCATGATGCTGTGCGGAAGCATCTCGGCAGCTTCTCGGACTCCCAACCCGCCGATTCCCGAACCGCCGAGTTTCGATTGGTCGCTGACCATGAGTAGCCACGAATGGGTATACTTTTTAGTCTTTGAGCCGCTGCACCATCCCGAACGGATTCGCAACCGCGGCGGCTTCTTCACCAACGTCACCGGCACAAGCGAAGGAGACTGGGGGTGGGAGTTTGCAGGCGACAGCAGTCAATGGCTCTCGCTCGGTCGCAATCTCAGCCATGTCGTAGCAGCTTGGCCTCGCTCCCTCCAAGCAATCGGATGGGTCTTGAGGGTGGCCACTTCGCCCAACATGATAGAAGCTCCTCAATGGGCCAACCTCGCATACGGCACC…	MSRLFFLLMMLCGSISAASRTPNPPIPEPPSFDWSLTMSSHEWVYFLVFEPLHHPERIRNRGGFFTNVTGTSEGDWGWEFAGDSSQWLSLGRNLSHVVAAWPRSLQAIGWVLRVATSPNMIEAPQWANLAYGTRTREPWFRQRFTHLALGGIFWSQVYSYASLSSMPAGGPVTALWWQANEQYNRTWESYGASSPQSTLSGFELSNMTLRELARNFMNEITSRQNRRENGELTDGEVLVLRQLLNWDPEQDPNRDFPLRAAGHVTRLETQAMRSVNWEGIPGTPPHLLPRLIAGVATLAECAATYRSIFRHPRRSEESIEDTACKLQGLPEGCQSGSCVSLFARARQELGSDDGEVCRTEKGQGQCGHRLQYEVPGEMAKVSGVQKMPIPGCERIRQVV…	0.997105	PredHel=0	0		0.425	0.35	Y	SP	0.838	1
>Ophcf2|00658	ATGCGTCTCGCCTCGATCCTCGCCTCAGCCGGCCTCGTCGCCGCCGGTAGCAACAGCTATCTGGGCTTCAACTCGGGCGCCACAAAGGCCGACTACTCTGCCAAGTTCAAGTCCGACTTCGAGGCCGAGTTCCGCACCGCTCAGGGTCTTCAGGGCGCGCCCGGAAAGTTCAACTGCGTCCGTCTCTACACCAACATCCAGGCCTATTCGCAGAACGAGCCCATCCAGGCCTTTGACGCCGCCGTCAGCACCGATACTCGTGTCCTTCTCGGCATCTGGACCTCGGGAACCTCGTCCATAGACAAGGAGCTCGCTGCGCTGCAGACGGCCGTCAAGACGCTGGGAAAGAAATTCACCGACCTCGTCATCGGCATCTCCATCGGCAGCGAGGATCTCTAC…	MRLASILASAGLVAAGSNSYLGFNSGATKADYSAKFKSDFEAEFRTAQGLQGAPGKFNCVRLYTNIQAYSQNEPIQAFDAAVSTDTRVLLGIWTSGTSSIDKELAALQTAVKTLGKKFTDLVIGISIGSEDLYRNSQTGAKNKAGVGASVETIVGFINQFRREFADGPLAKVPIGHVDTWDAWTNATNRPVIDKIDWLGVDEYPSYQSGEGNSIENAARLFEEAFRKTVGVAGGKPVWVTETGWPLSGPDWDQAKASVDNSQRFWREVGCRKLFNKVPTFWYNLRDSNPANKLKFAITKDLSVKPAFDLSCPAKFTSASEMASDNKTTSADTDSTSTVAASRTSDVGPTASAASAASHNGQTSASPSSSGATGQRISGTVYAGLLVAVAAVMVLS*	0.924946	PredHel=0	1		0.999	0.07	Y	SP	0.595	0.995
>Ophcf2|00666	ATGTCTCTTTCAGTTTGGGCGGTGGCCGTCAGCCTCCTGTGGGCGACGGCTCAGGCCCTCATCGGTCTCGCCCTATGCACCTCGGTTATTGCCATGTATCGTCTCTGGCTTCATCCCCTTGCCCGCGTACCTGGGCCGAAGATCGCGGCCGTCTCCAATCTGTGGTACGCCTTGCAGGTGCGTAACGGCAAGATGGTCGAGCTGGCAACGATGCTGCACCACAAATACGGCGAAGCCGTCCGCGTCGGACCCAATGAGGTGTGGTTCAACAGCAGCGAGGCCCACGACCAGATCTACAGTATGTAGTGCCGGCTGAAGTCGTCTATCTCGAGTCGAATCGAGGGCTCAGAGTAAGCGTTTTCTAGGCGCTCGTGGGGGTTGCGAAAAATCCGACTTTTA…	MSLSVWAVAVSLLWATAQALIGLALCTSVIAMYRLWLHPLARVPGPKIAAVSNLWYALQVRNGKMVELATMLHHKYGEAVRVGPNEVWFNSSEAHDQIYSARGGCEKSDFYLATCLSRRRLDWRFRLRFFDTLDLLSELDTKRYRLQRRLIGKVYRASNVTKFEAILDGVLDRIVEALNTQRGAVLDLDEWMHMVVVECLGACVLSWSPGMLKDGTDCGSLVHSYQGWRRKSVFGLFPLAAKLALLHPTFDRLLGRLFGVTWKKPAGFKNFFPEVNKRVSRRLKTALRPVPATDNREDLLADLIQLHREKPEFSEQYLKKMAITNFGAGHETLASTLTSILAMIGSHADAHERATSEIREMADATRYVNCSQLQYTRAAIKEAMRLHPVIAMSLPRRSP…	0.316081	PredHel=1	0		0.926	0.33	Y	SP	0.723	0.996
>Ophcf2|00672	ATGATCTCCTGTCGAACGTTGGCCGCTCTCTCTCACTTCCTGTCCGCCGTCTCCGCCTGGGGAGCTCCCAACTATGGCGGCTTCGGGCGTGTCTGGCAGGAGACCTTCTCGGGACCGGCCGGGTCGAGTCCGAACCGGGGCAACTGGAACATCATCGAGGGAAACTTGGGATACAACGACGAGCTGCAGAGATACTCGGCCTCCAACAGCAACCTGCAGCTCACCGGAGGCGATACGCTGCAGATCATCCCCAGGAGGGATGGCGGTGGCTGGACATCAGGCCGGCTCGAGAGCAAATACGTCGCCCGGCCCAGTGCCGGAAAGGTCACCAAGCTCGAGGCCGTCGTCCGCTTTGGCGGCAATGGCGTCGACCGCAAGAAGGGCATCTGGCCGGCCTTT…	MISCRTLAALSHFLSAVSAWGAPNYGGFGRVWQETFSGPAGSSPNRGNWNIIEGNLGYNDELQRYSASNSNLQLTGGDTLQIIPRRDGGGWTSGRLESKYVARPSAGKVTKLEAVVRFGGNGVDRKKGIWPAFWMLGDSHRHGTPWPACGELDIMETINGQLTGYGTVHCDVFPGGICNEGNGIGAGTGFPDQGWHTWSLEIDRRPGNWQDQSITWFVDGRQFHQVKGHRINKFDVWASLTDRPLYFILNLAVGGKWPGPPDGNTLDGFGSMMEVGYVAHYST*	0.871693	PredHel=0	0		0.145	0.05	Y	SP	0.766	0.997
>Ophcf2|00677	ATGGCTCGCTTCCTCATCTGGGCCCTCGCCGCCCTCGGCTCTGTCAACGCCCAACTGCTGGGCGTCGGCGTCGGCATCGGCAACACCAACAATAACAACAACGGCTTCAGCAATGGCGTCAACAACGGCCTCAACAACGGCCTTAACAACGGGAATCAAGACGGCAACAATCGTCAGCTTCGTAACCTCCTCGGTAACACGCTGCCTCGTCTTCTTCCGCCCGGTGCTTGTCGCCGTGGACGGGCGACGGTGCAGGTTACGCCCGTCAAGGTGGTTCGCAAGACGCCCGTCTTGGTCTCGGCCTTTTTCCCGAGAGACACGCATGTCCCCATTGACCGTCACAATACGCTCATCGTCAAGAATGCTCCTGTTCACGTCTACACCATCATCACTCGGACT…	MARFLIWALAALGSVNAQLLGVGVGIGNTNNNNNGFSNGVNNGLNNGLNNGNQDGNNRQLRNLLGNTLPRLLPPGACRRGRATVQVTPVKVVRKTPVLVSAFFPRDTHVPIDRHNTLIVKNAPVHVYTIITRTRYQTTTCARLLRTRQTPSCNVNVIGVIGDPNNDPGQCTRVNPNPACLSAANLPAACSGLANSNGLALTPLISLCVTALGGLNVGAVASCLVTSLISTSTTGQSIVTCLTNALSNTCMTALPGTCISLAGLVTISLGGLQACQTSLGPMNSGAAAACFTQNSNGNDLILCLQNALGLVIGRDANGQPCIPNDNIGLGTGGGGLLGGLLGNNGLLGINLGGLTSGLGGTVGGVTGGLGGLTGGLGGLGGGLVRNRLAAAPAASEAPVS…	0.996028	PredHel=0	0		0.996	0.08	Y	SP	0.915	1
>Ophcf2|00678	ATGCGTCACGTCCTCCTCGCTCTTTTGCCGTTGATTTCGGCCCCGGTCATGGCTCAGAACCGTAACCAGGGCCTCAACAACATCGCCCTCGGCTATCGTGAGTGTCCGACCACGGTCCGTCACACTCTCCATTGCAGCACCACCACCATCCATTGCCCCGTCAGTACCTGGCATCATCATCATCATCACGGGGGATATTACTTCCGTGAGCGTTACGGCCGCTTCCGTAAACATCGTCACCACCGTCACCGTCACCACCGTCACCGTCACCATCGCCATCGTCACTGCGGAGGTAAGAAGTGCCACAAGGGCGAGAAGTGCTACAAGGAAAAGTGCTGCAAGGAAGACAAGTGCGACAAGAGCGACAAGAGCGACAAGAGCGACAAGACCAAGTCCGAC…	MRHVLLALLPLISAPVMAQNRNQGLNNIALGYLPGIIIIITGDITSVSVTAASVNIVTTVTVTTVTVTIAIVTAEEDKCDKSDKSDKSDKTKSDASDKVQYAAASATATPAAAAAVAYQQPAAAPAAAPAAAAAPSAAAASYQAPAQAPQAQAQYQAPQAQAQYQAPQAKAQYQAPQAQAQAPQAQAPQAQAQAQAPQAQAQAPQAQAPQAQAPQAQAPQAQAQAPQAQAQAPQAKAQYQAPQAQDKAPQAQDKAPQAQDKAPQAQDKAQSQSPSSPQPQTQDKSAPQPEAQIQDQSQKQTSSQTQGQTQDQAAPQIQAPGQTQNKAAPQSQGQTQSQAFSPAPAQDQTSAQGSSPAQNQASSQAPSQGQAPAPAAAPAQGQVQDQSPAQASAPAPNQS…	0.99338	PredHel=0	0		0.999	0.31	Y	SP	0.867	1
>Ophcf2|00682	ATGGCTTCCTCCCTAACGCTCTGGCTCCTCGGCGCCCTCGTCCTGGGCTTCTGCCTCAGGGCCCTGTTCTTCCCGCCGGCTGCCATTACACGCCACGGGAAGCCCCTGAGGTGCCTACCTACATACCGATAACCCAACTTCCATCTCCTCTCTCTCATCCGCCTAACCACCTGTGTATGTAGGAGACTCCCGGGCGGCCTGCCTCTCATCGGTCATGGCTTGTCCTTACTCCAGGGTCGCCCCAAGCTCCTCACCTGGCTCGTCGAGTGTCAGAAGCAGCACCATCTCGAGACGATGGAGATTTACGTACCGTCGCTTCCGGCCGGTGTTCTCATCAGCGACAGTCGGAACCTCGACTTCGTCTTCAAGAACGAGGCCCTGTTCCGAAAGGGAGACTTC…	MASSLTLWLLGALVLGFCLRALFFPPAAITRHGKPLRRLPGGLPLIGHGLSLLQGRPKLLTWLVECQKQHHLETMEIYVPSLPAGVLISDSRNLDFVFKNEALFRKGDFFRSRSRDLFGDGIINVDGDAWRVQRKAGLRFLGTSTIRTLTEETLPRLLRHSLDSLSSAGEGRVVDLQAELHELTTQLMGEMAYDMEMHADDDFTLAFEYAAGATAERLQNPLWPLTETFTRPGMRRALATVRTRGRQMVAKAVSDGNKPSGTLMRCLLDGIGHQGRVADAALNYLSAGRDTTAQALTWTFYLLMKHADVVTRLRSEAHDEGSSYALAVFYEALRLYPPIPLEIKQAQQDVTLPDGTHLPRNAIVIWCTWAMNRSSTGWGPDAASFRPDRWLSPDGQQLV…	0.491541	PredHel=1	0		0.244	0.18	Y	SP	0.675	0.998
>Ophcf2|00691	ATGGCACTAGCTCTGCTCCTTGGCCTTCTGGCCTTCAGCCATCTCGGTGCCGGCAAGACGGCGCTGGAGAAGACGACCGTGATCCCCGAGGGATGGCAGAAGCTCCCCCAGGGGCCCGATCCGGGCTACCCGATGGCCATGTCGTTCGCCCTCAGTCAGCCCAAGGCCGACGGCTTGTCAGATGCCATCGTCGAGGGACGACGCATGTCGCGCGAAGAGGTCCTGGCTATGAGAGAACCGGACGCGAACCATGTCAAAGAGGTCCAACGCTGGCTGGCGGCCTCGGGCATCACTGAGACCAAGTGTGAGAACGACTGGATCCACGTGCGGACGACGGTTGGGGAGGCCGAGAAGCTTCTTGGCATGAAGATGGACCGCTACTCGTTCCAGGGTCAGCCT…	MALALLLGLLAFSHLGAGKTALEKTTVIPEGWQKLPQGPDPGYPMAMSFALSQPKADGLSDAIVEGRRMSREEVLAMREPDANHVKEVQRWLAASGITETKCENDWIHVRTTVGEAEKLLGMKMDRYSFQGQPPVLRTTEYSIPDSLSKAITFVHPIANFMTPEHDVAASKPLQKRDVPFPPDCSHTIRPRCILDQYRINYRTPDGRSPSRFAIAGFLDQFANYRDTSQFLNNTMARSIPPTYNFSVELINGGQNSQDPSKAGSEANLDIEYAMAIGYPAHVTYYSTGGRGVKINDSGLPYPEEYSDNEPYLQMVEYMLSLPDDRLPHVISMSYADDELSVPKPYAERVCGLMGMLTNRGVSIIVASGDGGARGGRNSSCRTNDGSNKDITMATFPGTC…	0.979449	PredHel=0	0		0.909	0.21	Y	SP	0.797	1
>Ophcf2|00693	ATGCATTCACAACTTCAACTCGTCCTCGCCCTGGTCTTCGCCGGCCTGTTAGCACGAGCCGCCCCTTCGAAGCCCGACATGCAGAAGCGTTCCTTTATCGTCAAGCGGGTACCGGTTCCCGTCCTGCAACGTCGAGATGGAACGGAGGAGATGGCTCGGACTCTGAACAAGTATAATCTGCCTCTGCCCCGGGAGCTGCGCGAGGCCCTCGAGAAGAGGGAACTGAAGAAGAGGGAGCTGGCGAAACGCGGCGAGGAGGACCAAGTTGCTCATCAGCGTCGTGACGGCATGGGAGGCGATCAGAATATCCGGCTGGGACTTGCAGCGAACATGCCCGAACGCCGCTCACAGATGGCAGAGCATCTGCGGCCTCGTGATGATATGGGGGGTGATCAGGCT…	MHSQLQLVLALVFAGLLARAAPSKPDMQKRSFIVKRVPVPVLQRRDGTEEMARTLNKYNLPLPRELREALEKRELKKRELAKRGEEDQVAHQRRDGMGGDQNIRLGLAANMPERRSQMAEHLRPRDDMGGDQAIRLGLAVAMNERRSLHPRQDQGEQTAAAGEEQQPAVAEEPQPAAAEEPQPAVSEEPQPAVAEEPQPAVAEEPQPAAAEEPQPAAEQQAGQQQDDQGKKSGVVEAKPESNDAEYLSPVKIGGQELTLDFDTGSSDLWVFNTQLKDQKPQQQGAQGQAAQQKVNQALDKHTLYDPQQSKTFKAVSGLQFKISYGDGSGALGNVGMDMVDVGGIQTMQAVQLPTKVTGSFLKDANNNGLMGLAFSKINTVKPEKQKTFFESAMPSLKEP…	0.990572	PredHel=0	0		0.227	0.48	Y	SP	0.819	0.999
>Ophcf2|00703	ATGGTCCTCATCATCCTCATCGTCGCCATGGCCGCTAACCGCATCAACTCCATCATCCAGCACCTGGCCCCCGCATCGGCTCTGAGCACCGTGTTGGTCTCCTGGCTTCCCAACACTTAGCAACAGGCTCACCAACTCAACATAGTCAGGCCAAACACGACGATGATGTCGTCATCACCCTCGCCATTCGAACGCCTCTGACAAAGGTCTTCAAGGGCGGCTTCAAGGATACGAAGCTCGAGTCCATCATCTTGGCGTTGCTTGACGAGGTCAAGAAGCGCATGGGCATCGATCCTTTGCTCGTCGAGGACATAGTCATGGGAAACGTCAACGACGACTTATCTTCTCCGTCAATGAGGATTACCAACTGACCCTGGTGGCAGGTTTCTGATGCCAATG…	MVLIILIVAMAANRINSIIQHLAPASALSTVQAKHDDDVVITLAIRTPLTKVFKGGFKDTKLESIILALLDEVKKRMGIDPLLVEDIVMGNVSDANAMYKLRAAALAAGFPNTHACYSIDRLCASGLAAATDLARAIACNSVQVGIACGAESLTHSVDHFAKEIDQAAKDIDQAVLARSVEAADSAQPMGWTSENISRELGVDRPDMDEFAAESFRRAEAAQRDGLFDDEIVPVNTRVEGSDGEWEDVTLTRDEGIRPGTTIEGLAKIRPAFPQWGTNTTAGNSSQPMDGAAALLMMKRSTARELGQPILAKYVGSTVAGVAPRIMGIGPTVAIPKLLSQHGLSLAEMDVIEINEAFASMAVYCRDRLGLDWKKMNPRGGAIALGHPLGTTGVRLIVTG…	0.430453	PredHel=9	11		0.425	0.38	Y	SP	0.608	0.821
>Ophcf2|00725	ATGAAGCACCTCGTCCCGTGCCTGGCCCTGGCATCAGGCGTCGTAGGCGTCATCGTCGAGCCCAGATACGCAGCCCTGCATCGGACAACCCTGCATCAGACAGCCACAGCCTTGTTCAGGAGCGAGGACGACACTCGAGGCTGCAGCCGGCAAAACAGGTGCTTGGTGGGCCTGACCCGCGCCTTGGACAACAGGTTGCCGGCCATGAGCCGCTTCTGCGACCAGAATAAAGGGGCCATGACCGACGACGACAGAGACCTGTCCCTCTTGCCCGAGGGCGAGGATGCCGACTCCGTACATGACTTCTGCAAGGCCAGCGGCGGCCAGCGGAGCGCACTGAGAACCACTTGCGCCTGCGTCGAAAAGAAGTCGACCCCTGGCGTCAAGGAGTGCCGCCGG…	MKHLVPCLALASGVVGVIVEPRYAALHRTTLHQTATALFRSEDDTRGCSRQNRCLVGLTRALDNRLPAMSRFCDQNKGAMTDDDRDLSLLPEGEDADSVHDFCKASGGQRSALRTTCACVEKKSTPGVKECRRALERKLGGAQAVTDFCYLATYGDVQTAANPYSNRTVLTDTEACSEFHVVVEVCQAAVPWNRRWKAPQCLQDECYVALEMFVGDSVQGYCKDMLAGRASSATGLRLAGDHCDYQRQLQACRCVAASGPEFGESQPVCQEKKCFQGLQEHFGRHAEGFCQTVLQGHDEHVSSGSDGISLPALAGDARQLGCRYRELIEACRCMKPTQERQHPACAKDECYGAIEEHYEGHKAAVESYCHEIRAMTSAESERDLRRYQFGPQCFRTTAV…	0.781458	PredHel=0	0		0.452	0.42	Y	SP	0.654	0.98
>Ophcf2|00759	ATGAGACTCGGTCTTCTCTTCCTCCTCGCTCGGCTGGCGGCCAGCCACGGCAAGTCGAACAAGGCCCTCACACCAGATGACTTCTTGCAGGGTTTCAACTTGACAGAGTAAGAAGCCTTTCGAGTCTCGACGTTACTCAAGCTCATAAAGAGACAACTCCAGGATTCATCATCACCTGAATGAGTTCCTCGAGATTGCTCGGGCCAACGGCAACAACCGCGCGGCCGGCACAAGCGGCCACAAAGCGTCAGTAAACTACATCGACCGGACCATCAGTTCCCGCTGCGGAAGCAAGGTCAACGTCACGGTCCAGAAGTTTCACTTGGACCGTTACGGCGGGTCCATCAGGTCGCTGAGGGGCCCCGATGGTGAGCTCGTCGACGTTCGGGGCGTGAAAGA…	MRLGLLFLLARLAASHGKSNKALTPDDFLQGFNLTEIHHHLNEFLEIARANGNNRAAGTSGHKASVNYIDRTISSRCGSKVNVTVQKFHLDRYGGSIRSLRGPDGELVDVRGVKDERPTRSIESAPLIEMTSSPDENSGCDDDRWKNLEASGKVVLVRGIRCPISSMVETAVKRQNGTLGILLYDYPEETRKSFDEYIQGTVPVALIKDKVGRSWSKRLAADEQLTVDMTVHELPKEVWGHNMIAETVTGDENNIIMLGANLDSHPMSPGINDNGSGSAALLAMLTRLCEMGPTRNRVRFAWWDGSHPYQRRGLRGSLHYIEELSWEGSKNIRLYFNHHRIGSLFPLWSVYSNSGDDASIGADVLVDALQGTDGFHTLDDGVELKSSKEVTADHIPFQS…	0.966784	PredHel=0	0		0.227	0.27	Y	SP	0.687	0.999
>Ophcf2|00775	ATGACCAAGCTCAGCCTTCTCGTCACCGCCTTCGCTCCTTACCTGGTGCACGCAACCGTTGGCTTCGACTGGGGATTCTCCCAAGTGCCTCTTTATGGGCTCGATCACATCGTCTTCCCCATGCAGATGACCAAAGTCGGACATGAAGCAGGCTATTACTTTGCTCAACAATTCGACTTTGTCAACACCGAACATGGCGGGTATATCGGACTGCAGCCAAGGGCTGATAGAGACGGTCGGAGTGTTGTCCATGCCGTCTTTTCTTCCTTTCAAGGCGGCTCCACAAGCAATCACCCCAACTGTCATAACGGAGCTGATAACGGACCGGGAGTCAGCTGTGCCCTCGAGATCTACGGGTCCTACGACCACATCTATCATCTGACGGTCGAGAACATCAGA…	MTKLSLLVTAFAPYLVHATVGFDWGFSQVPLYGLDHIVFPMQMTKVGHEAGYYFAQQFDFVNTEHGGYIGLQPRADRDGRSVVHAVFSSFQGGSTSNHPNCHNGADNGPGVSCALEIYGSYDHIYHLTVENIRGTTWRGLLVDSVTGGTFEIGAWSLPNGSGNIKPSLGGFIEYYEWNRPEGPDCPRQPRANVTFFNPSSKTPGASGGVILEPFDYGDCKGQANFETSDVMGGRNIAYGVAEPAVNTQAAEEPDAAGFTDEDSMFRDNCIVKPDLRRGFGIASNM*	0.947789	PredHel=0	0		0.784	0	Y	SP	0.775	0.998
>Ophcf2|00776	ATGATATTCGCTCACTCAATAGCTGTTCTGGCGTTGGCAGCCGCGACAAAGGCAGGCGGTAAATCCTATGGCTGCATTGAAGGCTTCACGTTTTATGCCTCGTCGGGAGAGTGTTGTAGTCGAGACCACGTCGAGGTGAAGAGAGAGGGTAATAGGGTCGTCAACGCCTTCTGCACTTACAGCCCTGACTTCGAGCTCGGCGAGTCGATGCACAAATGGCCTGCCCACCTCAAGGGAGTGAGGAAGTGCAACTTTCGCGTCAGGGATGATATACACTCGTGCCCACGCGGAAAATGGGAATCCACGGCTGCTCTGAACCCGCCGGAAGTGCGGAAGGCCATGTGCTGCCCACATCGGTTCATCCGCGACGCCGACATGAACTGTAAGCTCGCTGACATC…	MIFAHSIAVLALAAATKAGGKSYGCIEGFTFYASSGECCSRDHVEVKREGNRVVNAFCTYSPDFELGESMHKWPAHLKGVRKCNFRVRDDIHSCPRGKWESTAALNPPEVRKAMCCPHRFIRDADMNCKLADIDFRIKASSDSYWTSRMYDGCSRKGERGACCEKKHQYRRWDGTCTGFIYDSRFGFVAASRSEVEVRRRSDGCRD*	0.973636	PredHel=0	0		0.748	0.31	Y	SP	0.586	0.993
>Ophcf2|00779	ATGTTCCGCTTCCATTTGCCCGTAGGCCTCTCACGGGTACTGCTGTTCACTTGCCTCTCCACGGCGTCGGCTATTCAGGCGGCCGAACAGGATGCCATCGCTCCGGCCGTCTTGCTGGTTGAGTGCGAGAGCAGAGAGACGGTCAGCAAGGTGCACGACGTGGTCAAAGGATGGGGCGTTGTAAGACACGAATTCGACACCGACTACTTGCAGGCCATATCCTTCCAGCTGGCCAGTGACGACGTCGACCGCAGGATGCCCTTGTTGGAGAAGATGGAGGGCGTCAAGGAGGTGCAGAAGCTGGAGAGAATGGATCCTCCGGCCGAAGAAGACGTGTCCGAGAGCCAGAGGCTGAACCGCAGACACGCGGGGAAGCGCATGAGAAATAAGGCGCATGAG…	MFRFHLPVGLSRVLLFTCLSTASAIQAAEQDAIAPAVLLVECESRETVSKVHDVVKGWGVVRHEFDTDYLQAISFQLASDDVDRRMPLLEKMEGVKEVQKLERMDPPAEEDVSESQRLNRRHAGKRMRNKAHEMMQINKMHARGFKGSGIRIAVIDYTLPMFGGCFGPGCRVSFGQNMIWDREGDDPLDCNGHGTAVAAVLAGFDPDSGYVGAAPNATLGSFRITDCMGSGHLDTALAGWIAAFQAKPDLIVSSQTLTSGADWPQTPLPRLISAFAKRGVPCITSFGNSGAGGLFQGEGPATGSEVIGVGSYPLAEKSEGRRSRWSQVNRMANFSSYGPAWDTSLKPDLAAPGEGIVVPGLDGGFVVDWGTSLSAPLVAGVAALVMEARRKRKEERHRL…	0.957319	PredHel=0	0		0.507	0.34	Y	SP	0.816	0.997
>Ophcf2|00783	ATGCGGTTAAACGTGTCGGCCACTCTCTTGGCCCTCGTCAGCTCGTCTGTCGCGTGCTCACATCATGTGCGACGAGAAGCTCTCAGTGCAGGCCCGAGCCTGGGTCTTTCCGCTCGCTTTGTATCGTGAGTGCGGATCCGATCGACAAGGCCATGTTGGAGGAAATCCGATAGCTGACCATGCGGAAAGGCTGCTGAAGAGGCAAAGGCAGAGCAAGCAAAACGTCAAGATGTTCTTGAACCGGGTTCAGAACACGTCGGCGCCGCTGTTCGCCTGCTACCTCGGCGGCGAGGCGGGTAGAGAGCCCAAGGATGCGCTGCAGAGCACGACGGTCAATCTGGGGAACGAAGAGCCCGACCCGAACAACGACCTGGGCGTCACCAGCTACTTTCTCTCCGA…	MRLNVSATLLALVSSSVACSHHVRREALSAGPSLGLSARFVSLLKRQRQSKQNVKMFLNRVQNTSAPLFACYLGGEAGREPKDALQSTTVNLGNEEPDPNNDLGVTSYFLSDGGQAIMFDTLTSPVLASACLDMVQSDKQAGIGQVQQVVLSHKHQDHIAGVSAPELKQAKIITQDNTRQALAAARSRAPDETYTESKNLMVGQSNVTLLHFVGHTNDGTGACMGDVCLMGDECEDSVPFIAEPERIQSQIANLNSTIKTVQSRGIDKVCPAHGSGNTIAGGCFSLSLCQSNMRYLQLMASDLQTACGMSLQQLAPQFGRQSEEVTQAYAGVHKENCESLSQAQGGRRGRRGG*	0.653012	PredHel=0	0		0.871	0.42	Y	SP	0.67	0.999
>Ophcf2|00836	ATGCGTCTGGCCTTGGTCTCTCTCTGCGTCGCCGTCGGTGTTTGCGGCCTCAAGCTGGAGCAACGAGCCCCGACGCTCCAGGAACTGGCTCCGCAGCTGGAAGAACGGACGACGGATCTGGAGGAGCGGTCTCTCAAGGTCCGGATCCCCTTCCGTGATGGGTCCCTCACCGGCCGGTCGCTTCTCGGCATCGAGACATTCAGCGGCATCCCTTACGCGGACGCTCCCGTCGGTCCGCTCCGGCTCCGGCCCCCGCAGCGGCTCTCGGCCGAGATCGGACACCGGAGGGTGCTCGGACCGGCGCCGGCGTGTCCTCAGATGTTCCTGTCGCACAACAAGGGGGAGCCCCTAGGCGGTCTACTATCCGAAATCCTCAAGATGCCGTTCCTTCGACCGTTT…	MRLALVSLCVAVGVCGLKLEQRAPTLQELAPQLEERTTDLEERSLKVRIPFRDGSLTGRSLLGIETFSGIPYADAPVGPLRLRPPQRLSAEIGHRRVLGPAPACPQMFLSHNKGEPLGGLLSEILKMPFLRPFGGQEDCLTVTVQRPVGTKAGDKLPVLFWIYGGGFQFGATNTYDAVNLLQTGVRHGQPFVFVAVNYRVNAFGFLGGAEVLRDGSANLGLLDQRMALEWVADNIDAFGGDAERVTIWGESAGAISVFNQMVLYGGNATYRGRSLFRGAIMNSGGLVPTAPVDSSKAQDVFNSVARHAGCEAAADVLVCLRGVSYDRFLDATISLHGILSYNALTLPYIPRPDGVVLPASPDVLLQTGRYHAVPTIVGNQEDEGTLFSLLMGPLHGTQQ…	0.971393	PredHel=0	0		0.909	0	Y	SP	0.741	0.999
>Ophcf2|00845	ATGCGCAGTGCTTCTACCATCCTTCTGGCTGGCCACCTATGGCTCAGCTGGTTCAACCCCGTACTCGCCAGCTCCTCGCCCAACACCACCGACGCCCTCGAGCCCCTTATCCGGAGACAAGCGGCAACACCCGAAGGCTTTGTCTACCGCGGAGACGACAGGAGTCCCCAGGAGATCAGGCTGGCAGGCGGATTCCGGCCCTGGGGTGAAGACTGGGATGAGGAATCGTCGTTTCGTCTCGACCGCCACTATGAATCGGGCCCGAGCGGTTGCGGGAACGAGGACTTTGATGATGCCGTCTTTGTGTGGCGGACGGCGTACGTCTCGCTGGCAAAGAAGTCGTCTTCTGCTGCAAAGTACGGCAATTGGCTTTATGAGATTCGCGCAACTCCCAATATT…	MRSASTILLAGHLWLSWFNPVLASSSPNTTDALEPLIRRQAATPEGFVYRGDDRSPQEIRLAGGFRPWGEDWDEESSFRLDRHYESGPSGCGNEDFDDAVFVWRTAYVSLAKKSSSAAKYGNWLYEIRATPNILDNGNRDGEVMALGGVHWRQIKRYTRMRESEGGESIDEESWINNPEYDADLYELSEWAALCHVKDLYPKELETGTVGEDGPAARKGAFRFMAETEGIRDLFGSFPPLFSRYSPRPDIPGLQSASSSPQDKQLQGDRQRLQRFVDVGEEGLHNLTSRCYQTLQQGLSGGITQSSCTAVMTSPDAIACGVTTAQIAGKIKRPCSLRVQRFLDTVDRYAGSDYYSLRSAFPNLMGEMVQMLAEGICSRHQLAYMQSSSYGSAGEPRVEG…	0.97082	PredHel=0	0		0.572	0.48	Y	SP	0.829	1
>Ophcf2|00846	ATGGCGGCCATGAAGAGCCTCTCCTGGAGCCTTGCGGCCGTCCTCCTCAACTCGCCCTTGCTCATCAAGGCGGAAAAGGTGGAAGCCAGACCGCTGGGCAAGGACGTGACAATCAAGGGCAACGCCGTGTCGTGGATCAGTCCCGGAGGCTTCGAAGACGGCTTCCAGTGCCGCGGCTCGCGTATCCTCTGTATCAGCGACGACAAGACCATGGCCGCCTGCTGCGAGGAGAAGAACAAGCTCAAGGGGTCGCTCGAGTCGGGCTTTTACTGCTGCGCCGAAGGGCACGACCTGGCCGGCTCTAAGGAGGTCGGCTACAGCTGCTGCCCAACTGGCCAGCAGTTTGACGGCAAGGTCTGCAAGCTCGTCTGTACTAATGGAAAGGTCCTCGTCGACGGC…	MAAMKSLSWSLAAVLLNSPLLIKAEKVEARPLGKDVTIKGNAVSWISPGGFEDGFQCRGSRILCISDDKTMAACCEEKNKLKGSLESGFYCCAEGHDLAGSKEVGYSCCPTGQQFDGKVCKLVCTNGKVLVDGRCACPIGLEETAEGGCIKPKCTSGLMTGKCYMFKGESGRRLAYKNKQYSEAIPSKDTIPGKFQLCRDEKCTPNLPINPSQEVHIRDVHGSPPDSADANQWLNNASGGNHMGKTPKYAESGNFTITKWPCGKYCLSGVQTGLGPACPSEDPSITFYRTLSEACVEFELVEVPCKIRDSKNNCIWKGSKNQCCGKEVCTAADDDDTPEPSSQQPSSSPSSTSSSSTSIEAAPPSETKPSKAQLCPDKHGSTLEANGIGFRVLCGWYYS…	0.963917	PredHel=0	0		0.94	0.17	Y	SP	0.759	0.998
>Ophcf2|00848	ATGAAACCCCTCCTCCTCCTCCTGGCCATCGGCCTCCAACTCGGCCTCGCCACGCCCATCCCGCCGTCATCCCCTTACGACCATCATATGCCCGTCTTGCCTCGACTCAGAAACTCCATCGACAGAATCGCTACTCTCCTGGCCCCGCTCTCCGTCCTCTGCTGCGGCCCGCGCCTCAGGCCCGTCTTCGACATCGACAGCGAGAGCTCCGAGTTCATGGCCGACGCCAATGGCGACGTCCTCCTCATCACGCCCAGTCCCAAGCTGAGACTCGTCGCCTGGAACCCGTCCGGGAGGCTCTTTTACTCGGTTCCTGATGGCCGTCCGCCCGTGGCCATCCTCGTCTTCTTCCTCTGGTTGCTGGCATCGTGCTGGTACTTTGCGAGGTTGGTTGTCTCT…	MKPLLLLLAIGLQLGLATPIPPSSPYDHHMPVLPRLRNSIDRIATLLAPLSVLCCGPRLRPVFDIDSESSEFMADANGDVLLITPSPKLRLVAWNPSGRLFYSVPDGRPPVAILVFFLWLLASCWYFARPLQQDVHDAESANPSSPTSPDARREKSRFR*	0.998486	PredHel=1	1		0.452	0.23	Y	SP	0.897	1
>Ophcf2|00850	ATGAAGACTACCTTTGCTGTCGCTGCTGTTGCTGGCCTTGTTGCCGCTCAGGACTTTGCTGGCCAGCCTCAATGCGCTGTATGGCTTGCTTGCTTCCTCTGTCGAACTGGATATGTTGATTAACATTGCTCTCGTCCAGGTCGGCTGCATCCGTGATGCTCTTCCCAAGGTGGGCTGCAAGGTCGAGGACGTGGCCTGCGCCTGCAAGCCCGAGACTCAAGCCCGGCTCCTGAGCGAGGTTGCCCCTTGTGTCATCGGCCACTGCTCTCCTCAGGAGGCTCAGCAGGCCCAGGGCGCCGCGAGGGCTGCCTGTGCCAAGATCGGCTCCCAGACGGAGGGGGCCGCCTCTTCCTCCCAGGCCGCCGCCTCGGGCTCCAACTCGGGCACCGACTCCGGCTC…	MKTTFAVAAVAGLVAAQDFAGQPQCAVGCIRDALPKVGCKVEDVACACKPETQARLLSEVAPCVIGHCSPQEAQQAQGAARAACAKIGSQTEGAASSSQAAASGSNSGTDSGSASQTSSMTVLTTTGTPVTATAVVTGSASTDTASDSGDDNSTATGDDQSQSQSGSATDSGASDQATSTGGGSSGSSTSSRNASPSATGAAAGGPSTGAFAAIMALVLAL*	0.996257	PredHel=0	0		1	0.21	Y	SP	0.681	0.997
>Ophcf2|00869	ATGCTGTCGCTCCATCCTCTGGCGGCGGCCGTCTCACTGCTTTGCGTCGCCCACGCTCTACGGGCGAACCTCGACGCGGCAGCTCTTCATCACAACTTTGTCAGACAACTCAATGGCGTCGACGGCGTCACCAGTGTCGCCGTTCCGGCTGCTGCGAGCCCCAAATCTGAGGACTCGACCGCATCTCCCACCCCCGCGAGCTCATCGCAGCCCGACTCGCAATCCTCAACCCCGCCCCAGCAGTCGTCTGAGTCTTCGCCCAAGTCATCTGCCCAGCCCTCGCCCTCGCCCTCGCCAAGCAGACAATCCAGGCCCCAGAACTCGGACCCGCCCTCGTCTACCACGTCCGCCGACCAGAAGCCCGACTCGACGCCGCCGATAGCGCCTACCAGCTCTTCG…	MLSLHPLAAAVSLLCVAHALRANLDAAALHHNFVRQLNGVDGVTSVAVPAAASPKSEDSTASPTPASSSQPDSQSSTPPQQSSESSPKSSAQPSPSPSPSRQSRPQNSDPPSSTTSADQKPDSTPPIAPTSSSKSRVDRPAPTVQPSSTQADESSRNSPKPTPTPSVFTTYEVVTITNSDGSKVESTSAARITTTPGLNAGAAAPENPGMSVKTRNTIIGVVVGVGGAIVLGALFLAGRRWWWGKKQSEESDGLMDYDMTVTGGEKPDRGSAIAPGPRTPFQSTLENYHQPTQVNASSNF*	0.889066	PredHel=1	1		0.036	0.39	Y	SP	0.711	0.999
>Ophcf2|00896	ATGAACCTCACCAACATCACCGCCCTCTACGCCCTCATCGCCCTCATCGCCCTCAGCGGCGCCTCCAAACCCGATGTGAAACTCCCTACAGAGCCTCCATCCAAGCCTGTACGTTCAACGGCCAGAGACGAAGACGGCCAGCGCTGACCAGCTCATGTCGACAGGAGACGGAACAGCAGATGGAAGCGTTGGGCCGGCTCGAGCACGTCCCTCGAATGAAGATTATTGGAGGCTCTGAGGGAGGGAGGACGGCGTACGTATAA	MNLTNITALYALIALIALSGASKPDVKLPTEPPSKPETEQQMEALGRLEHVPRMKIIGGSEGGRTAYV*	0.957476	PredHel=0	0		0.348	0.04	Y	SP	0.78	0.984
>Ophcf2|00900	ATGGGCCGTCTCGCGCCGCTTGTCGTCGTCGCCGCTTTAACCATCTCCAACGCCGCTGCTCAGAACCCTGGGACGCCACCATGCATCGTGAGAAGCGTCGCTTCCCGCACCCAAGAACGTTCATCGCTGACCTCATCAACAGCCAGAATGCGCCAACCGAGTGAGGGCCGACTTCGCCAAGTTCACATGTCAGAACGCGAATGATGCCGCCTGTCTTTGCACCAAGGACAACTTTTCCTTCGGAGTTCGCGACTGTGGCGCCCACTGTGGCGCCAACGATGACAACGTCCGCCAGTTTCTGCTCGGCTCCTTTTGTGCAGGTAAAGAAGATGGCGTCGCTTTCTACCCTCAGTCCCCGACTGACACCCGATATAGGCGGCGTGTTTCCGCAGTCCGCCT…	MGRLAPLVVVAALTISNAAAQNPGTPPCIPECANRVRADFAKFTCQNANDAACLCTKDNFSFGVRDCGAHCGANDDNVRQFLLGSFCAGGVFPQSASTQAQATPTSPLASTQPLSTSAIPSTTQQTTSSFTNASSSIVTTSSSATSASETSSDVEAAPPSSTSTEAEVSTAPAGSSSQGTVIGIGIGVGAAVIALAGVVICFLLRGRKQKPRHSIEISKPLPGSGRAYAGRERNSFEKQGNDIEMTSHRYEDMVPRQQPRTMV*	0.999309	PredHel=1	1		0.507	0.32	Y	SP	0.855	1
>Ophcf2|00912	ATGCTCTTCTCAACCGCTGTCATCGGTGCTCTGGTTTCACTCGCCTCCGCCCACGCCTCGGTGAAATTCCAGAACAATTGTCCTTTCGACATGGACCTTTGGACTCTCGGAAAAAGGACTAGATCGCTCGGCAATGGCGAAAGCTCTGTGATAAGGCTTGAGCAGACCCCCGAAGGAGCGTACAAATATATCAAGATGACGAAAAGTCCGGATAGGACGGACAAGCCACACCTTCAGTTCAGCTACTCGTTGCATCTTGCGTCCAACGACATCGTGTACGGAATCACCCCCGTCCTGGGAGGCAACTGGAGAGGAGCCCGCGTCGCTGTCGAGAGCTCCACCTGTCCGCACATTGTTTGGCCTAATGGGGAGCCGCCCCTTGAGCGGAGCGGCAACAAG…	MLFSTAVIGALVSLASAHASVKFQNNCPFDMDLWTLGKRTRSLGNGESSVIRLEQTPEGAYKYIKMTKSPDRTDKPHLQFSYSLHLASNDIVYGITPVLGGNWRGARVAVESSTCPHIVWPNGEPPLERSGNKHCHGIGHNFEVVVTC*	0.975079	PredHel=0	0		0.478	0.08	Y	SP	0.682	0.999
>Ophcf2|00918	ATGGCGTTTATCGTTGCTTTGAACCTCACAAAATGGGCCATAATGCTGGCTGGCTACATCGACCACTCTAGACAACAGAAGGCTTTGGAGAAAGAATGGAGGAAGGGGCCCGACATGGTTCAAAGTTACTGGGACGGCCGTTGCTTCTATCCGTACGCCTGGGATGGTTTCAGTGTGGACGCCCACCTCGGCCGCTGGTATTACGTGGCCGGCCACATGCCCAGGTTCAAGCAACACTGCTCTTGTATCATGGTCGAGTACACGAGAACGAACAAGGAAGACACGCTTCGGGTGGAAGAAAAGTGTCAACTCGACATACTCTCTGACGCGAGAAGCGTCCCCACTCTCTTCCTCTCGGAAGATGTGCGAACGGGCGAGATGAAGAATCTCACGAGGAAG…	MAFIVALNLTKWAIMLAGYIDHSRQQKALEKEWRKGPDMVQSYWDGRCFYPYAWDGFSVDAHLGRWYYVAGHMPRFKQHCSCIMVEYTRTNKEDTLRVEEKCQLDILSDARSVPTLFLSEDVRTGEMKNLTRKKWGDNGVYRVEYADPFYNDNFTKACEGPNYIVSEQKSDHAIIQGANFSSLYILSRSPDVEDHVIDRWIHEARILSSWPRRTPLPKTVKRSCTRDGVQRPSIGNSVKFNNKGVQNNKGLV*	0.249111	PredHel=0	0		0.348	0.17	0	SP	0.657	0.181
>Ophcf2|00923	ATGAAGTTGACGAGCTTCAGCCTGGCCCTTGGAGCCCTCCTCTGCACCAGCCACGCTCTTCCCGCGGCTTCAGACAGTGATGACGACTCCTTCCAGGATGTCAACGCCACGGCTTTTGCTATAACGGTGAGCCTCGTGTCTGCCGCTGATGCGCGTGCCGGCTAACCAGCTGTGTCTGAACAGTACGGCTACCCTCTGGCCCGCTACGTGGCGACTGCAGAACCGTTGCTGGCGGCCGTGGGAATAAATGCCTGGAAGCATCAGAGGAATCCGGTGCGAGCGGATGAAGATGATGACGAGGACGAACGGTTTCCCTCGGCTCTTCCTAATGACCATGTGCTCTACTCTGCTGCCGCCATTGATCTTTCGACGACTGATGTGGTCCTGACACTGCCCAAG…	MKLTSFSLALGALLCTSHALPAASDSDDDSFQDVNATAFAITYGYPLARYVATAEPLLAAVGINAWKHQRNPVRADEDDDEDERFPSALPNDHVLYSAAAIDLSTTDVVLTLPKIGGGRFYIISFYDLWSNNLANLGTLSMSSSGKYLLRVSNKPWDVGLVNADEGTTDYIGYINIPTLYGLAIPQIRVRSNNETDLEAAREAQAAIKLTPEPRSGPGFGPRLSEQLLGNGVLAELADKKAGKLRPHDARELLSVVARVDPFNRPWWPKEAAYVTRQLQDAGLEQGSYDPPSDVDYEAAIRIVDRDVQKAETQLEAYGNGWFSFPHASTGVFGDAYPLRSLAAWLDPLQLAPSEVLSVFWLGDGGQMGARNGLTLDNDDSLLVTFGAGKPPVTVSGFWT…	0.996709	PredHel=0	0		0.101	0.04	Y	SP	0.772	1
>Ophcf2|00943	ATGAAGACGACGTTGTTGTTTTGGAGCGCGCTTGCCGAGCTGGCCGTTGCACTCGATTGGAACAAAGAGGCGGGCTACTTGAAGTGCAAGGAGCGTCTGCCCAAGAACTCGTGCCTCCGAGAGCTTTACTTTCTCTGGGGAGACGACAAGATGAGGAGGGAGTGCGCAGAGGGAGGGCAACTGGCCGACAACGTGCCGCTCAAGATTGACAGCGCCTGGTTCTTCAGCTATGAATACCCGGTGGTGTGCGCGCAGGCGGATTGGACCAAGAACCAGGCCAGTTCGAGGATTTACCGGGATTCGAGCGTCACCATCAGGGCGGAGGACTATGGCATCATCTGCGATAGCTGCTACAGCCGCAACGCGACAGGCTTGTGA	MKTTLLFWSALAELAVALDWNKEAGYLKCKERLPKNSCLRELYFLWGDDKMRRECAEGGQLADNVPLKIDSAWFFSYEYPVVCAQADWTKNQASSRIYRDSSVTIRAEDYGIICDSCYSRNATGL*	0.982654	PredHel=0	0		0.606	0.06	Y	SP	0.822	0.998
>Ophcf2|00973	ATGTACTGGCACTCGAAATGGTGGCTGCTGAGCAAACTCATCGTGTCCGGCTTTCCTTGGTGAAGGACTTGGTGAAGGACTTGGTGAAGGACACGCGGAGATCTAGACTGCAGAGGTCGCCGTACAACGCCAGAAACAACAAAATGAGAGCCGGAATGACAGTGACAGCAACGGCGCAGGGACGGGATATAAGTAATCTTTACTCGGTTCAGACTGTCTGTGAGTGTATATAAAGACTCACTCATCCACACGCGTCTTGATTTTACTCACTAGCTCGCTAGAAATTGGATATCAGCCATATCATGGTGTCAACGCATGCATACGTGGATGATATATGTACACGCAGGTAAATTACTCTCTCCTTGACTTCATCTGCATTTGGTCTAGGCCTCTGGGTCC…	MYWHSKWWLLSKLIVLSKLDISHIMVSTHAYVDDICTRRPSASAPPCPFDLKTAAREVLTAGAKPRQDIPRFGSECDLDPTSGLWTRPLSELVCQSASAQTVAMTSLDCLPTLFSTSFCERLKVLYRLYIYRKTSGSILTWTYSVDCSRHEIYFTSIE*	0.158361	PredHel=0	0		0.244	0.27	0	SP	0.615	0.175
>Ophcf2|00974	ATGAAGTTCCTCGCCATCACCATCGCCGCCCTGGCCTCCGTCGTCGCCGCCGGCGAGTACGAAAAGGAGTGCAAGCCCGCCACCTACTCCTGCACCCTCGAGTACGGCAAGCCAGGCTGGCAGGTCTGCAACACGAGCGGAAAGTGGGAGGTGAGTCTTTTCTCTTTTCTCTTCTCTTCTTCTGCTCCTTCTTCTTCTACTTCTTTTTCTTCTTCTTCTTCTTCTGCTATCTGCCCTCTCCTCGCATCCACATGAACCGTGTCTGACTCACCTGCCTCGATCAGTTCGCCGGCTTCTGCCCGCCCAAGACGCACTGCAAGTTCAACAAGGTGAACGGCAGCCCCTACTGCATCCCCAGCGACTGGAAGAAGGAGTAA	MKFLAITIAALASVVAAGEYEKECKPATYSCTLEYGKPGWQVCNTSGKWEFAGFCPPKTHCKFNKVNGSPYCIPSDWKKE*	0.999829	PredHel=0	0		0.537	0.01	Y	SP	0.788	1
>Ophcf2|00987	ATGGCTCCAAGTTCTTGGCGTCTCTGCACCGGGGCCGTGGCCGCTCTGCTGCTGCCCAGCTTCCTCGGGGCCGTAGCCTACAAGCTGAACCCAGACTCGGAAGGTAGGGGATTCCCGGCTGGTCGTCTCCGCATGCCGTCTGACGGGGATCCAGAGTCAATCAAGTCCGTGGCCAAGACCATGGCCGATGACATGCTATCCTTTTACAACGGCGACAAGCCGGGCGGCACGCCTGGCCTCTTGCCACGGCCATATTACTGCATGTGCCCACGCCGCCTACGTGGTGATTCTCGGTGTCTAACCCATTGGCCACAGGGTGGGAGGGAGGCGCCATGATGGGCGCCCTCATTGACTACTGGTACTACACAGGAGACAGCTCCTACAACAGACTCGTCACGC…	MAPSSWRLCTGAVAALLLPSFLGAVAYKLNPDSEESIKSVAKTMADDMLSFYNGDKPGGTPGLLPRPYYCMCPRRLRGDSSYNRLVTQGLLHQVGDHDDYMPRNQTLTEGNDDQGFWGLAVMSAAENNFPNPPADKPQWLGLAQAVFNTQAARWDEEHCGGGLRWQIFHWNKGFDYKNSISQACFFALGARLALYTGNDSYARWADRTWDWMVAVDFIDKHWRVLDGAHTGVNCTDIVPYQFTYNSGGFILGAAAMYNLTQEAKWKDRLDKLLGASKVFFTGPRKNIMTEVACEPVNRCNLDQQSFKAYLSRWLAAITKWAPHTYDVVMPYLRASAIAAAKQCTGGANGRMCGLKWNQDRYDGSSGIGQQMAAMEVTLSCMVKKRAGPVTGSTGGTSVG…	0.952266	PredHel=2	3		0.452	0.21	Y	SP	0.698	0.995
>Ophcf2|00989	ATGCTGCTGTCCGCCGCTATCTTGCGGGCCGGCGCTCGCCGTGCCGCGGCCGTGAGGCTCTGTGCCGTCTCGTCCCGGCTCTCCCTCCGGACTCGGGCCCTTTCGACGACGACGGCCAGAAACCCCGACTGGCCTCCCCCTCAGGACGGGACGCGAGAGATTGTGACGCAGATGATTAGCAACATTGGCAGCAAGCGGGAGGTTCAGCAGTATCTCAAGCTGTTCACGTCGGTGTCTTCGCAAAAGTTCGCCGTCATCAAGGTCGGCGGCGCCATCCTGACTCACCATCTCGGCGAGCTGTGTCGAAGCCTACTGCTCCTCTATAAGCTCGGTCTTTATCCCATCATCGTCCACGGCGCTGGGCCTCAGCTTAACCAGCTACTCGAGGAGGCTGGCGTT…	MLLSAAILRAGARRAAAVRLCAVSSRLSLRTRALSTTTARNPDWPPPQDGTREIVTQMISNIGSKREVQQYLKLFTSVSSQKFAVIKVGGAILTHHLGELCRSLLLLYKLGLYPIIVHGAGPQLNQLLEEAGVEPQFEEGIRVTDAKTLVVARKLFLDENLRLLERLDDLGIQTRSLGGVLIADYLDKEKWQNVGKITRVNKAAIEQSIAAGYIPVLTSLAETEDGQLLNVNADVAAAELARALEPLKVVYLSEKGGLLDGDKNKISQINLDEEYGHLMSQPWCQYGTRLKIRQSKELLDTLPRTSSVAIIHPSNLLKELFTDSGAGTLIRRGFKIQKATSLADFGDAARLKATLIRDREGFDAEATVDRWVDFLAENPFTAYYDESMQCLAIVMPHGN…	0.001542	PredHel=0	0		0.677	0.23	Y	mTP	0.494	0.95
>Ophcf2|01007	ATGACCCGTCTGCTGTCCCTCCTCCTGCTGGCCTCTCCGTTGCTGGCCTTGTCGAACAAAGTGCAGACTTCGGATTGCAACGACTTTGGAGCCCATTGCAACATTACCCCGGGCGACAGAATCGTCGACGGCTACAGGCTCTATCCTGAGAATGCCAGCTTCGACTCTAAGACATGTCTGGTGTATTTCAGGTAACATGGATGACGGCATCAATGGTGCTTACATTGTACATGTGAGGCTGACGGTAATACCCACGAATAGCTCTCTTTGGAACAACACCATCGCCATCTATGACGCTGTACACAACAAGATTGTCGGGTCCATCGACTACCCCTTCGGAGGACGGCAAGACCTTCACGCCAATGCCGTCCTGGTCGACTCGTGCAATAGAGAGTTGAC…	MTRLLSLLLLASPLLALSNKVQTSDCNDFGAHCNITPGDRIVDGYRLYPENASFDSKTCLVYFSSLWNNTIAIYDAVHNKIVGSIDYPFGGRQDLHANAVLVDSCNRELTAGFTSAYPWDTQGARVDGPNFIAQYDLDTHELLWTVDLSKPTNYRYGGFQDVAQDRYGNLFVAGTYPAALVRIDAKTRAVEPWYLSSANSTTAGYSGLAMFEFRKLLVSDQSAETGSNLVSFDVDVKRPSRPRPIPVTWASNGTLTGISIEPDAIVLAPKYRGKVLLVADNSLGTVVLYSDDGWVTAKKLGVVPSLFFGTTANPGDAEGQVVVSLQIGQRLFAVYEFFPDGVYLFPGAHKTAGERTCFPLQDITDDVERLVQQYVNRGRTIGRGRPTYHY*	0.998637	PredHel=0	0		0.784	0.01	Y	SP	0.843	1
>Ophcf2|01008	ATGCGCTTCTCCGCTACCTTTTCCGTCTTGTGCCTCTCCGCCGGCGTCTGCTCCGGTTATGGCTACAAAAACCCCAACACCGTCCAGCATGGTGCTGAGGTGGTTGATGGCGAGTTCATCAACTCCATGAGGGTCATCTGGAAAAGGGTGCCGACCTGGAAGCCCTGGAAACCGACTTGGGAGAGATACTTTAAGAACATCTACATGGGCATCGACGAGATTGCAAAGGCCGACAAGGTCGACACAAAGGCAGCCATGGAGGCAGCCATAAAGGCCATAGCCGACGTCACCACCGACGGGGGCCATTTGATTGAACACGATTATTCCAAGCTGGTCCGCTACGTCAAGCAGAAAGGCGAGTGTCGCTACTATCTTCAGATGGCCAAGATGAACGGCGAA…	MRFSATFSVLCLSAGVCSGYGYKNPNTVQHGAEVVDGEFINSMRVIWKRVPTWKPWKPTWERYFKNIYMGIDEIAKADKVDTKAAMEAAIKAIADVTTDGGHLIEHDYSKLVRYVKQKGECRYYLQMAKMNGEAKDRWVKTLRPKIDEELWASLDSKHDFAWYVKRWDNLQKEFIKMWEDCLHVKY*	0.987527	PredHel=0	0		0.926	0.01	Y	SP	0.701	0.998
>Ophcf2|01012	ATGCCGTCGTTGCGGTCCGCCGCCCTGGCCGTCATGACCGTCTTTTCGGCAGTCGCCCGCGCAGACCTCGTTATCGAGCCTTCAAGCGTACCCATCGGCACTAGACGTGAGCCTCTTGCCGCCTTGCGCTTGCCGACGACGGAGAGCTGACACAGCGTCGGCCAGATGCGTGGTGTGCCGACGAGAGGAATACCTGCCCCTTAATATGCCAGCAGTTAGACAACGGAACAACGATCATGAACGACTGCGATCCTGTATGTCGTCGGCTCGGACGCGGCTTGGTAACCCCCTCGCTAACAGTCGGAACAGAAAACACTCACATTCAACTGCGTGTGTGGCAACAATCAGCGCCCCAACGTGACGGAGTACACCTTGACGCTCCCCTACTTCATCTGCCAG…	MPSLRSAALAVMTVFSAVARADLVIEPSSVPIGTRHAWCADERNTCPLICQQLDNGTTIMNDCDPKTLTFNCVCGNNQRPNVTEYTLTLPYFICQEWGNQCVKACSGDNECQGKCRQDHPCGAQSPKKYNTSTTTMLPSATGDPNAIFTDGPGSRIDSKGAGMTPQVGRTYAMALVLTGLFAGFALL*	0.993845	PredHel=0	0		0.999	0.1	Y	SP	0.796	0.998
>Ophcf2|01031	ATGCCAACTCCATCGCCTCTGCTCTCGCCCCTCGTCCTCGTGATCCTCCTCCTCTTCGCCGTCACCGCCTCGGCCGTTGAACTATCGGGCTATGAATACATCGTGGTCGGCTCCGGCGCCGGCGGCGGTCCTCTCGCGGCACGGCTGGCGATGGCCGGCCGGCGGACGCTGCTAATCGAAGCCGGTACGGATCAAGGCGAGAATGTCAACACGACAGTACCAGCCTACGCAACTCGCTCCAACGAGGACCCGGACATGTCATGGGACTTCTTTGTACGGCACTATAGCGACGATGAACAGCAGGCTAGGGACCCGAAGACGACGTACCGCACGGCCGATGGCCAGCGCTACACGGGTCTGAAGCCGCCTCCTGGGGCCAAGATGCTGGGCGTGCTGTAT…	MPTPSPLLSPLVLVILLLFAVTASAVELSGYEYIVVGSGAGGGPLAARLAMAGRRTLLIEAGTDQGENVNTTVPAYATRSNEDPDMSWDFFVRHYSDDEQQARDPKTTYRTADGQRYTGLKPPPGAKMLGVLYPRAAALGGCSVHNALISVTPHRSDWDDIARLTGDLSWTSDRMHVYFRRVNREQRPSLFRPPPQDSPIEGVGWLSIEKAPIGILARDPLSASILFGGAFAMGNRTGAVNTIGTLLTGDANENSAKRDREGGYYQTPLAAHEGKRMSARDFVVAVRDAKTAEGSQRFPLDVRTNCQVTRVIFDKEQPPRATGVEFLDGAHLYRASPRSSGSGGELGSATASREVILSAGTFNTPQLLKLSGVGPAAELARFNISLVHDAPGVGSKLQD…	0.983954	PredHel=1	0		0.991	0.1	Y	SP	0.915	0.998
>Ophcf2|01033	ATGGTTTCCTTGCGTCCTGCTTCGACGGCTCTGCGGCCTTGCTCGCTCGTCTGGCTGTTGCTCGTGCTGTGTCTTGGTGATGCATTCGCTCTTTCTGACCAGTCTCCTCGGAACGACCAAAGAGGCCGTCTTCCAAATGGCTTGCCGCCCCAATCTAAGCCGTCTTCTGTCCCGGGTAATTTCCAATCAGTAACACCGCTCAACGCTGAGTCGATTTTCGCTCGGTCGTCTGTCGTCCCGGATGGCTTCGCGGGCACCGGCTCCAGTCGACGGCCTCAGGAGCGCACCTTTAAGCAGCAGCAACCAAGGCCTCAACCTTCTAGGCGCAACAAGTTCCTCATCGGCATCGGCAAAGCCGACATCACTGGACCCGTCTCCGAGCTCGTCATGGCTGGCTAT…	MVSLRPASTALRPCSLVWLLLVLCLGDAFALSDQSPRNDQRGRLPNGLPPQSKPSSVPGNFQSVTPLNAESIFARSSVVPDGFAGTGSSRRPQERTFKQQQPRPQPSRRNKFLIGIGKADITGPVSELVMAGYAHDDQIASGLRQRMYCRAFIIADINRPEERLLYLVLDNINSDTSIRTGLLEALANSDDDLSYYNQHNLAVSSVHSHSGPSTGWNYFLAQVPQSGFDRQGQQAVIDGALLSIKRAQSGLQEGYLDLAEIDIPDASVSRSLWAYLANPVEERAKYAREIDTTMTGLRFRQASDGKIKGILTWFPVHGTSLYGNNTHITGDNKGLASWMLEQKLRQSPAFTKDFIGAFGQANEADVSPNTDGAWCEDGSGQQCNFTDSSCPDGLVTKCH…	0.989358	PredHel=0	0		0.063	0.67	Y	SP	0.839	1
>Ophcf2|01037	ATGCTTCCATCCGCCGTCGTGGTGTTCCTCATCTGGTCTTGTGCCGCGCCCTCGACGGCCAAGCCCGCGCCGAATCCACAGTTGGGAGGACCTGCTGTTGGTCCTCCTTCACGCGCGGGCGGTAAACCTCCTTCCTCTGCTCCCCGTTCGCCTCCACCCTCTGCTCCTCGTCAGGCCCCGGGTCGCCCAGCACAAGCTCCGGGTCGCCCAGCACAAGCTCCGAGTCGCCCAGCACAAGCTCCGAGTCGCCCAGCACAACCTCCCAAGCGCCCAGCACAACCTCCCAAGCGCCCAGCACAACCTTCCAAGCGCCCAGCACAAGCTCCAAGTCGCCCAGCACAGCCTCCCAATCGCCCAGCACAACCTACCAAGCGCCCAGCACAACCTCCGAGTCGCCCA…	MLPSAVVVFLIWSCAAPSTAKPAPNPQLGGPAHKLRVAQHKLRVAQHKLRVAQHNLPSAQHNLPSAQHNLPSAQHKLQVAQHSLPIAQHNLPSAQHNLRVAHHGQQLRKLGFANNQGFANNQGFANNQGNTGQSNQAPANNDNNNDNNNNNNNSNNDNNNNNNNNDDLVDSSKFGKCRIFNEDLNKSCDQDFADDVDNCNACRQCSIFVLNQGEGVCDTQDQDQIQDCKKCVQDFGQPAQKLPETVAEVVRAVTIADDQVSAHEALAEETEETDLENPAEDSAEDEIVVAMDTETHVIGAAPPPYDPYLCRASATLHCINASRRHEADCFWMNGFVDSEVIRQALSPPAVTSVVALSRRKMPVPPDTPSGKFTSVVCSDFEDYPDGVKRELSGVDACIW…	0.957432	PredHel=0	0		0.452	0.52	Y	SP	0.816	1
>Ophcf2|01045	ATGCATCGTGCCGCGCTCGCCGGCTGGATCGCCGGCGTGTTCACGGTCAAGCTCCTGGCCCCCCTGATCGACGTGCCGGTGTCGGTGAGTTGGATATGGAAGCCCGAGGTGGCTTCAGGGACGATGCCGGAGGTGGTTTCGGCCCACGGCGGAGAGATGGCCTCATTCGACGGCACCCGAGACCAAGTAGAGGCGGTTTCGTTCCGCAGCAGCCTGAAGAAACGAGAGGCGGAGTCGATCAACGGCAGCCTGAAGAAACGAGAGACGACCTCGATCAACGGCACCGTCAACCAACAAGAGAAAGCAACGGATCGTCAAGTCCTCAAGGACATGTACTCGGCCCTCTCCGCCATGCAAAACAACTATTACGAAGGCTCCAACGCCGACTGGCCGGCGGCC…	MHRAALAGWIAGVFTVKLLAPLIDVPVSVSWIWKPEVASGTMPEVVSAHGGEMASFDGTRDQVEAVSFRSSLKKREAESINGSLKKRETTSINGTVNQQEKATDRQVLKDMYSALSAMQNNYYEGSNADWPAAIDWTNAVVQTVVTASISTLSKSFDSSSYGGAAENLISTLYSQMAQSFMSQNAGGLRGQANDDILWVVLGWLEAIKFFRLQSNLHFHVLPDKFQDCDRLPDDLDAALHTLPWHGFRWMCRFAERAREFWVIASKGWGTSVCSGGMNWDGRRSMYKNAITNELWIAASVALHEQVPDMSVNGSIADLVEEVWPKGNPVWLTAAMEGYKWLKAVNMTNDLGLFVDGYHISAWSWMNDRKCDMRNDAVYTYNQGVLLSGLRGLWAAKGNG…	0.448371	PredHel=0	0		0.259	0.19	Y	SP	0.488	0.9
>Ophcf2|01050	ATGAAAGTCTTTGCCATTCTCGCCCTTTTCTGCGCCTCTGCTGCGGCGGGAGAATGCAAAAAAGGCCTCCTATATTGCGGACACACGTTGGAATTCCTCGGGAGTGAGCGGTTCACGTACGTATGAGGTGCGAGTCGATGATGGCTAACGAAGCGATTAGTTTCTGACCAGTGCGCACTGAATGCGAAGCTGAAGCGAATCACCGATTACGAAAATCATCTCTTCGAGTGTAGAGGCCCCGGAAGCGCCAAGTTGATTCGACTCCTCGACTACTGTGAGAACGGGTGTCAGGATAACGGGGTGGGGAGACGGGATTACTGCTGTTCGCAGCCTAG	MKVFAILALFCASAAAGECKKGLLYCGHTLEFLGISDQCALNAKLKRITDYENHLFECRGPGSAKLIRLLDYS*	0.996641	PredHel=0	0		0.081	0.04	Y	SP	0.813	1
>Ophcf2|01056	ATGACAGTCTCCGGCCTGTTTCGGATAGGAATCCTGCTCATCCCATTGGCTCTGGCTGCAGACAACGACTGCCTCCAGAAATGCCTGCAGTCGGCAGGAATCCCTTCCTTCTTCCAAGACCAGGCCCAATTTGCAAACTTGTCGAGCCCTTACAACGTCCGACTGCCGTTCACCCCCGCGGCCGTCGTCACAGCTGAGAAGGCCGAGGACGTCTCCGAAGCTGTCAAGTGCGCGTCAAGTTGTGGGGGGTTCAAGGTACATAAACGCTGCTTTATCCTCTCGCAAGCTTGCTGAGAGACTCACCGGTTTACAGGTCCAAGCCAGAAGCGGCGGCAACTCGTATGCTTCCCACAGCCTGGGCGGCCAGAATGGAAGCATCGTCATCGACTTGTCTTCGAT…	MTVSGLFRIGILLIPLALAADNDCLQKCLQSAGIPSFFQDQAQFANLSSPYNVRLPFTPAAVVTAEKAEDVSEAVKCASSCGGFKVQARSGGNSYASHSLGGQNGSIVIDLSSMNQVTVNKDTSAEIGGGVRLGNLDKALFDQGKRAMSHGTCANVGFGGHSLHGGYGYESRLWGLSLDHIQSLEVVLANGTVAEASPTKNEDLFWAVRGAGESFGVVTKFNIRTEAAPDSLVYWTFNLSDILKDISTSVAALEHVQDFALNKTVQDRRLTWGWYLDDKTFLLRGKFHGPMDEFNQRIAPEMLRGLPDPTGDARDVREVGWLQSQALYNHGSDNISELVQPSQPGEYSEHENFYAMSLTSPDPLTKEAITAYLKYAVNQGAKVKSPSSWYSIVNLYGGP…	0.967781	PredHel=0	0		0.348	0.08	Y	SP	0.898	0.994
>Ophcf2|01057	ATGCTCCTCAAACAACTCGTCGTCGCCTCCGTCCTTGCCTTGGGCTCGGTCACGGCCAACCCCATCGCCAACCCCGAAGGCCTCGAGATTGACGCCCGAAACGTCGAGGCCGTCGAGATGGACCCGAGGAGCGTCAAGCTCGACAACGACCTCGTCGCTCGAGCCGTCGAGGCCGAGGCCAAGAAGAAGTACAACGGGGGTGCTTGCCCCGTCAAGTGCACGCGTCGGGCTCACCACAAGGGATGCTGGCGCAAGTCCAAGATCGTCCACCGCTGGAAGCGCTGCTGA	MLLKQLVVASVLALGSVTANPIANPEGLEIDARNVEAVEMDPRSVKLDNDLVARAVEAEAKKKYNGGACPVKCTRRAHHKGCWRKSKIVHRWKRC*	0.993908	PredHel=0	0		0.989	0.16	Y	SP	0.741	0.999
>Ophcf2|01076	ATGCAGGTTACGCTCCTTCTTTCCGTGGCGCTTTCGCTCGCCAGCGCGAGGCCCTACCCGGCTGGTCCGGAGACGGCGCTGCGTGACCTTGTGAAGCGTGAGCTGGAGGCGCGGAAGGTGGTTGAGGGGGATGCGAGTGGCATCACGGATCAGAACTTGAGGGATATTGATGAGATTATCAAGGCGCGCACCGGGAAGTCGCTCTTTGATGAGGATGTCGAGGTCACCATTTCCGATTTGGATAAGTTGCCTGCCGAGGAAGAGGATGCCATCCTTGAAGTCTTTACGCACCAGGTTCAAGTGCAAGACGACAACCGGGTCGACAACAAGAAGCCATCCGAAGAGACCAAGGTTGCAGCCCAAGATCCCCCGTCCGATCCCGAGCCCAAGCCCAAGCCC…	MQVTLLLSVALSLASARPYPAGPETALRDLVKRELEARKVVEGDASGITDQNLRDIDEIIKARTGKSLFDEDVEVTISDLDKLPAEEEDAILEVFTHQVQVQDDNRVDNKKPSEETKVAAQDPPSDPEPKPKPEPEPEPEPKPAPPASTPPNRKNRPAEQGPSPETRPSNRDDGIPGDPKPGKTFPKFGRTDMSNYMDVVNYWRGAMGLSKLSRSSALEKEALAACMQSTPLNLQHTQGLGAQVLAPGKPDSFEYVFVGGWLCERNTLPGIGAACQLISKGIPGETGWDYQGQTGHADILTDRTITEIGCNHANGVWGCNMT*	0.976243	PredHel=0	0		0.507	0.22	Y	SP	0.815	1
>Ophcf2|01082	ATGAAGTCCATCTCGCTCATCGTCGGCTGCTTGCTGGCCGTCGGGCTGGCGGACAGGGAGGTGATGCAGAAGACACAGGAAGCCGTCGTCCAAGATGCGGCTCAGATGAACCACACGAGCCAGGCAGCCAAGTTGAACGAGACGGCAGCCATCCAGCAGACGCCCACGACCAAGGAAGCGCACCAGGACCTCGCCTCGGCCAACCTCTTGAACAGCAATCAGGAGTCGCAGCTGGATCCCTGCAGCCCCAACATCGTCTCCAAGATCCACGACGCCGCCCACTGCGTCCTCTTCTTCCTGCCCCAGGGCATCTTCCACCCGAGGGATCCCTGGCACTTTATGAGGTGCTGCCCCTGGAGCAAGAGCAACACCGCCGGCTTGGCCGCCCAGCTGCCGGCC…	MKSISLIVGCLLAVGLADREVMQKTQEAVVQDAAQMNHTSQAAKLNETAAIQQTPTTKEAHQDLASANLLNSNQESQLDPCSPNIVSKIHDAAHCVLFFLPQGIFHPRDPWHFMRCCPWSKSNTAGLAAQLPAATPTPAPQPTYVGGGSVRVINGNGPGYYNGGGYYNGPNGGGYYNGPNGRGYYNGPNGGGYYNGRGNGYYNGRGNGYPNGNNNNNNNNNNGYFNGYNPGGYNGGGYVYNNNYNRFKK*	0.981901	PredHel=0	0		0.818	0.12	Y	SP	0.697	0.998
>Ophcf2|01087	ATGCTCCCCTTGCTCCTCATCCTCTCCCTCCTAAGCAGCCCAGCGAGCAGCACGAACCACGCCCCGACCTACACCTGCCAAGGCGGCCTGGCCAACAACGGCCCTCTCTTCGGAAGGATCACGCACGGAGCTGCCGTGACGACCATCCTGCTGGCCAACACGACCGCCGCGCAAGCGAGCGGCTTCCCGCGCAGGCTGGTCGGGCCGGAAGATCGGGTGGTGCGGACGGGCAGGAAGGGGTGTGAGGGGCCGCTGTGGGAGATTCCTGTTCTGGCGGATGGGCGGGTGTTTAATGTTAGGGGGAAGGGGGGGAGGAGGGGCCCATGA	MLPLLLILSLLSSPASSTNHAPTYTCQGGLANNGPLFGRITHGAAVTTILLANTTAAQASGFPRRLVGPEDRVVRTGRKGCEGPLWEIPVLADGRVFNVRGKGGRRGP*	0.994385	PredHel=0	0		0.926	0.05	Y	SP	0.862	1
>Ophcf2|01091	ATGAAAGCACTCGTTGCTCTCGCTCTCGCCAGTGCGGCCATGGCCGCCAGTCCACCCGGTTACGGAGGTGGTGGTTACAAACCGCCCCAGGTAAGGCCCAGGCATGCATCGGCCAGAGAGAGACTCGAGGTGCTGACGGAAACACGTCAAGCCCACATGCAAGGCTGTGGGCGAGCAGTGCTCCGCGGGCCTTGGACCAAATCAGTCTTCAGGATGCTGCGCGGGTCTCAGCTGCAAGTCTTCTCCCGGAATCAAGGGCGGCGGCAGAGTGAGTTGCCTGACGTTTGTTGAGCCCTTGTCCAAAGAGCAGACAGACTGAGTACTTGAATCCAGTGCACCGCCGGTTATAATAGCGGCAACAAACAACCCTATTGTAAGAAGCCGGGCGAATCATGTGCT…	MKALVALALASAAMAASPPGYGGGGYKPPQPTCKAVGEQCSAGLGPNQSSGCCAGLSCKSSPGIKGGGRCTAGYNSGNKQPYCKKPGESCATGLGPGKSSGCCAGLKCKSTGLPGGGVCTAAYNGGGGGGGGDKQPYCKKPGEKCGLPGGGVCTAPYNGGGDKQPYCKKPGEKCGLPGGGVCTAAYNGGGGGGDKQPYCKKQGEKCGVPGGGVCTAAYNGGDKQPYCKKQGEMCATGLGPGQSSGCCAGLTCNSAGRPGGGVCTAEGYDKDYNGGGSCKKEGDGCAASLGPNQSSGCCDGLTCKPTGIPGGGVCSAGGYDDNYSGGGGYGDGGGGYNGGGGDDNGGAYDGGDGGYDDGGYGGGGDGGGYGGGGGNGY*	0.999752	PredHel=0	0		0.94	0.16	Y	SP	0.833	1
>Ophcf2|01092	ATGCGCTGCTCGACTGTCGTCGCCCTTGGCGCTTGCCAAGTGGCCGCCGCGTCGCAGGCTACGTCCGCGTACGTGGCCCCCTATTCGCCTCAGCCTTCTCCCGGCCCCGTCTACCAGGTCGGCGACTTTTCGTACCACGGCTGCGTCAACCTGAACGAAGGGTCCAAGTGCTTCACCAAGATTGCCACTCATGACCAGATGGGCCTCGACCTTTGCGCCGCCAGCTGCCCGTCGGCCGTCTTTGGTGTCTACAACAAGTAAGGCTCGGGACCGGCGACATGTTGGGTTTACGGCCGCTGACGAGTCGAACAGGGACTGCTACTGTGGAAAGACCAGCGACTCCCTGACCAAGGTGTCGGACTCCTTCTGCAACACGGGCTGCCCCGGCAATGGCGGCCA…	MRCSTVVALGACQVAAASQATSAYVAPYSPQPSPGPVYQVGDFSYHGCVNLNEGSKCFTKIATHDQMGLDLCAASCPSAVFGVYNKDCYCGKTSDSLTKVSDSFCNTGCPGNGGQQCGGYSSSKVIVLSAYTRNGDYGNGGNTVTRTRVHVVTACPETVKNCPVGSKTTAYSVETVAPKTNDWHKKKIICYGDSCAPERPCPDCERFRVVCDSEYSCRVEQTEVEQWHKLVVCKGGNCEYPQCQGDECHKKIVCYDGRCSQEECYDDECKKNFVCRGNDCKHEQCKGDECYKKIVCQGESCKPQPYCNGNECPKPAPPKPDTYKPDTYKPVPFKPENKPKPAPYNKPEPAPYNKPENKPENKPENKPENKPEPAPYNKPDQCEGKECPTAAVKVPVVPV…	0.974742	PredHel=0	0		0.999	0.2	Y	SP	0.539	0.997
>Ophcf2|01093	ATGCAGCTCTCCAAGATCACGGCCATGTCCCTGTTCTACCTGGGAGCTTGCTCCCTTCCTCTCGACGGTAAGTGGCGTCGACAGAAATTCATCGAAGCCCATGCTGACCATGGCAGTAAACCGTCAATCGACCAGTCTCGCAACCAACGCCGTCAGACGCGTGTCGGTGGAAGCGAAGCAAACCGTAAGACGGGCATCTCCCATGGACAGACAGGCGCGCGAGATACTGGCAGATGGCGACGACGGGGAGAAATCAGTCGAGTATTTCAAAGCGAAAGACGGCATCAGCGTGCGAGACATGAATGAGCGTCTGGGCCATATGCTGACGGACAAGACCTCAGCTGACCCGGCACATGGATATATTAAGCGTGACGCGATGGATTTCAAGGGCAGCGAGGT…	MQLSKITAMSLFYLGACSLPLDVNRQSTSLATNAVRRVSVEAKQTVRRASPMDRQAREILADGDDGEKSVEYFKAKDGISVRDMNERLGHMLTDKTSADPAHGYIKRDAMDFKGSEVTLDRPKTGQIEIAA*	0.55566	PredHel=0	0		0.176	0.18	Y	SP	0.679	0.862
>Ophcf2|01105	ATGGCGAGACTGCTGATACTGGCCCTCGCGCTCGTGGCGCTTATTGCTGTCGTCTCAGCGGCTTGTGAGACTCCTCCTCTCCCCGCCATTCACCTCTCAATCCACTGACTCTTTAGCTGGTCCGACGTTCTGCAAATGCACCTGCTTTAAGAACAGCACCATTATTCCCCTCGGGCCTGCCAGTCAATTCAAAGACTCTTCGCCAAAGTCGCCGTCTCTCACGCTGCGATTCGCTTCCCCCATATCGCTCGACCGTGACCGACCGTCGCTCGAACGCCGTTCCGTCTCGACGTCCTGCTCCGAGTGCACCAAGGCCTTTTGCCTAAGTCAGGGCATCGACTTTTGCAAGGAAGCAAAGGATGAAAATGTCAACACGCTGTGCTTCAAGCGCGTCAGCGA…	MARLLILALALVALIAVVSAASGPTFCKCTCFKNSTIIPLGPASQFKDSSPKSPSLTLRFASPISLDRDRPSLERRSVSTSCSECTKAFCLSQGIDFCKEAKDENVNTLCFKRVSDKDKLIVWGFIIVTLGLLGWAAFKRLVEWRDGQVLHRQAVDYSRVTGQG*	0.998733	PredHel=2	1		0.478	0.1	Y	SP	0.915	1
>Ophcf2|01109	ATGCACCTTGCCGCCCTGCTCTGGAACTCGGCGGAATGGGCCCTGGTCTTCTGGGCCGCTGCCAGGCTCGGCATGTGCTTCGTACCCCTGGATCCCCGCGCGGCCGACGACGTCCCCCCGATGCTGTCCGCTGTCGGCCCCCATGTCATCGTTGTTCAGGACGCGGACCTGGCCGGCGGCTTGGCCTTCGGACCTGGCCAGCTCCGAACGCCTCTCTGTCGTATAATCTGCTCCTCCGACGGTCGACTCCTCGAGGGATGGCTGCCGCTCGACCGACTGACGCAGCAGCCCCTCACCCCGATAGCCCCTGACAGGTCACCTCCCGTCACCGGCCACGACGACGACGTCGCCCTCGTCATCTTCACCAGCGGCACCACCGGAGGCCCCAAGGGATGCCCT…	MHLAALLWNSAEWALVFWAAARLGMCFVPLDPRAADDVPPMLSAVGPHVIVVQDADLAGGLAFGPGQLRTPLCRIICSSDGRLLEGWLPLDRLTQQPLTPIAPDRSPPVTGHDDDVALVIFTSGTTGGPKGCPHTSRNLVAQTNDFDPKHGVDRWLVHTPVSHIFAINNALRAWRTGDAVVFPSSSFDVTSTAQALSRGQCTIMSATPTLVKALLEHRDVADGPGVSLSMVTMAGACVGPDDISLCRRGLGARDVIQAYGMSEGGPLVSWARRDPLLADGRHPGVGKVLPGAAVRICRPGSRDVLRHDDVGELHVSGPSVISQYLAGADSSSFYTDSKGTWLVTGDRGKMDRDGVLYLMGRYKEMLIRGGENVHPARIEAALVDKLGIEAQVVAMPDSI…	0.508096	PredHel=0	0		0.28	0.11	0	SP	0.617	0.985
>Ophcf2|01115	ATGAAGGTCCTCGCCATCGTCACCGCCCTCATCAGCCTCTCCGTCGCCACCCCCGTCAACTTGGCCTACGAGACGGCCGAGAAACAAGACGTTTCGGACCCCAACTACTGCGAACTGGCCGACCTCATGTACAAGGGCGCCACGTCCAACGGGAGCCGAAACGACGACATCAAACTCGTCCGCTCCAACATCAACCGCCTCTGCTTCTGCTCAAAGACTCACGCCGCTTTCGCCACCACGGGGGCCGGCAGCATGAGCAAGCATGACTGCCTCGACGTCGTCCAGGAGAACTGCGCGCATCTGAGCGAGGGGCAGGATCTGTACGGGTGTGTGCGGGACTGGGTCTCGGAGAATAGACGTCGTGTCGACGAGCCGTTTGCTGCGCCGGAGGCCGGGGTC…	MKVLAIVTALISLSVATPVNLAYETAEKQDVSDPNYCELADLMYKGATSNGSRNDDIKLVRSNINRLCFCSKTHAAFATTGAGSMSKHDCLDVVQENCAHLSEGQDLYGCVRDWVSENRRRVDEPFAAPEAGVEWDEDETMVEDEGADNGMEGSLGGIDGRCRLSLGLGLLVMPSSS*	0.995805	PredHel=0	0		0.998	0.05	Y	SP	0.835	0.999
>Ophcf2|01185	ATGCTCTTCCCCTTGGCCAACCTACTGCTGGCATCACGCGCGGCTCGCGCTCAATTCGTCTCTGTTGACCCCGACGGTCCGCCTCCCACCGTCGTCCACTCACCCGGTGATGCCAGTGTCGTCGTCACCTACAGGGAGCCTCGCAACGTGTGCACCACGGCCTTTGATGGACAGAAGCAGTACGCCGGATGGACCTCGGTTCCCGGCGAGGTGCCTGCCAACCTGTTCTTTTGGTTCGTCGAGGCTCGTGAGCCCACCACCAGCCTGACGATATGGCTCAACGGCGGGCCCGGTGCGAGTTCCCTGTTCAGCTTCTTCAACGGTGTCGGACCATGCGAGGTGGTGGAGAAGGGCCTCGGCCACTACGAAACGCTCGCTCGCGAATGGGGTTGGGATCGG…	MLFPLANLLLASRAARAQFVSVDPDGPPPTVVHSPGDASVVVTYREPRNVCTTAFDGQKQYAGWTSVPGEVPANLFFWFVEAREPTTSLTIWLNGGPGASSLFSFFNGVGPCEVVEKGLGHYETLAREWGWDRASNMLFIDQPNLVGFSYDVPTNGTLYALSDAILTPPMAPDSSRAPWTTINGTFGTNRPGSTASSTKEAAMAVWHLLQGFLAAFPQYRPPLDAPVGLSLFGQSYGGIYAAVFAEVWEAQNKRRLDGTLNRQTTLELRLTSVGIVNGYVEPIVQTPFSPAFAINNTYGIKAMSDREAQLYTAKFTASGGCADLLSKCMASQSQPGGADAICLIASRTCSDDVDEPYYNSGRGQNDIASRGDNPQPPYWFVDYLNHPDVLRALGSPVNF…	0.858208	PredHel=1	1		1	0.08	Y	SP	0.768	0.993
>Ophcf2|01218	ATGCTTCTCGCCATCATCATCCTCATCCTCGGCCTCGGCCTGAAGGTAGCTTCGGCCTTTGGCGACAAATACCTCGTTGGCGTCGGCAAGGCAGACATCACCGGCCCCGTCGCCGAAGTCAGGTTCTCGGGCTACGCAAACCTCGACCAGGTCGGCACGGGCCTGAGACAGAGGCTCTACAGTCGGGCCTTTATCATCGGAAAGAATGATACCAAGTCCAGGGACCGCTTCGTCTACGTCGTGCTGGATACGCAGTCGGGCGACACGGCGATTCGCAACGGCGTGCTGGAAAGGCTCGTCAAGTTGGGAGGCGACTATGCTGCTTTTTATAACGGTAGCAACATCGCCCTCACCGGCACTCATAGCCATGCCGGCCCGGGAGCATGGTCCAACTACCTG…	MLLAIIILILGLGLKVASAFGDKYLVGVGKADITGPVAEVRFSGYANLDQVGTGLRQRLYSRAFIIGKNDTKSRDRFVYVVLDTQSGDTAIRNGVLERLVKLGGDYAAFYNGSNIALTGTHSHAGPGAWSNYLLPQLPNLGFDRQSYDAIVNGAVLSIKRAHDSLREAFIDIGRLRIPDGAINRSLFAWLANPHEERVRYPDETDKMMTLIRFRRAKDKKLMGCLSWFAVHGTSLLGNNTLVAGDNKGVAAWRLEQDLRGQAGVVDDFVAGFSQASVGDTTPNVLGAYCDDGSGQCNLEHSTCADGKSQGCHGRGPEFREHDFGARSCFEMGRRQYVGAKNILIREDSFTTIRGPAVKAFHFHHDMRYWKFRLRNGSEATTCPAALGYSFAAGTTDWPG…	0.983622	PredHel=0	0		0.101	0.15	Y	SP	0.892	1
>Ophcf2|01221	ATGCCGTTGCATGCCGTCATCCTCGTCCTCATCCTTCATAGCCTGCCGACAGCCGCCTCGGACAAAAGCTTGCCCACTGCTGTAGGCGCCATCTTCGCTGCCTACGCCATCTCCCTCGTCCTCGTCGCCCTCACCCTCCTGGCCCTGGCCAACAAGCGACGCGAGCATCTCCGCGCCCATCTCGACCTCGATCCCTCCGTCTTTATCACCACCCAGCCCGACCACGACCCCTATCAGACCTCGGCTAGCCCTGCCCGGAGCAGCACAGCCGTCCGCAACTTTTCCTATCCTTCACCCGTCAGACACGACTTTCCCTCCTCGCCCATTCATCCGCCCGAGATGGTCTCTCAGCAGCAGCTCGACGACATGTACCGCCATGCCATGGAGCACGAAGACGCC…	MPLHAVILVLILHSLPTAASDKSLPTAVGAIFAAYAISLVLVALTLLALANKRREHLRAHLDLDPSVFITTQPDHDPYQTSASPARSSTAVRNFSYPSPVRHDFPSSPIHPPEMVSQQQLDDMYRHAMEHEDARLNGQHFMPSPTQLKSKPNHLTLDAKPQSKTQTFLNAIRTPRKKALKGVNISSPIMSPLPSPHASHTSRQYSPPTPSSYAPSPAAARGPPPTTRHRMPLTPEISPRTIPSIEEHLDSYLGSDGQQSQQRRTALPLVGLPRSPKPGSCFPPVSSAPKLGSVRRPSAVREGGLLPLRAYEPERLGTNSSTTIQTILERKVPEAPVTGRSPVTAGAVPYSPYQPYTPCVPMTPSLVTKEDRKRMKKMMPKTPTTEMVKKTDEVW*	0.485792	PredHel=1	1		0.537	0.92	Y	SP	0.813	0.645
>Ophcf2|01253	ATGAGAGTGTGCGCCGCCATCGTGGCCGTCGTCCTATCCATCGGCAGCGGGGTGCTCGCAGCTCCGGCAAACGCGGCCGACTCACCGCTCGGCGAGGCGGCCAAGAAGGCTCAGGGGCAGACATCGGCGCAGCCGCAGCGGAGGAGTAACGCGGCCTTGACCAAGGAGGTGGTGCACCACAAGCCGGCCGAGGGCTGATAAAGTAAGGGTGGGGGGGTGTCAGAGGGAGGGAGGGAGGAGTAAGGGAGGGTGCGATTTCGTGGGTGACAGTGACTTGGATGGGGAGCGAGATTTTGGGGTGTTTGTGTGTGTAGAACAAGTTGATGGCTTGTGAACAATGAAGGAGGTCAAAGTTGACGATGGCGGTGAGGATACGAATAGAAGCTGTGATGTCGGGTG…	MRVCAAIVAVVLSIGSGVLAAPANAADSPLGEAAKKAQGQTSAQPQRRSNAALTKERDSHPRGTQDTTTEGREQASYPSGPQLALLILALCLSVFLVALDQTIIAPALGAITAQFQSVKDIGWYGSSYLLTTTALQPVYGAVYRQFDVKAVYLVAVFVFEVGSLVTAVAPTSTVFIVGRAVSGVGTAGIFSGSIVILSLSMPLGRRPLVFGLIGGMWGIASVAGPLLGGAFTQNVTWRWCFYINLPIGGLAMVIVFCVVSVHRNSVDSPPTPFAHRLRQLDLSGVALFVPAIVCLLLALQWGGAEYEWRDSRIIGLLVGFGLLTVVFAAVQLYKGDGGTLPPRLFADRNVLCAMLFAFFFGAGFFPLVFYLSLYFQAIQGDTAVQAGIKILPLLLATVF…	0.989636	PredHel=15	12		0.994	0.06	Y	SP	0.861	1
>Ophcf2|01259	ATGCTCTTGGATTCCTGTCGTCTACTATGGCTCGTCCTGTTGCTGACAGGCGGTGCTCAAGCATCTGCCATCCGAAGCAGCAGCTTGGAAGCGGCCAGCCAGATTGCTCAGGAACAGCTCCTCTTTGCCGATTCGAATCTGTGGAACCGGACGTTGCCGACTGCAGGGGGCCCATTGCCGCAGCATCGTGGGGCCCGGCTCGCCAGTGTCAACGGCTTTGATCCTATCGCCTCACAGGTCCTAAAAGGGCTTCGCCAGTCCAAGATTCGCACCGTCGAACAGACTCTGTCGTTGCCGAGAGCAAATCGGCACTGCGGGAACACGAAGACGTCGTCTGCCAACCTGACGCCATCGTCGTCGAAAACATCGCTGAAAACTGTCGATATCGCAAAGGCCCCG…	MLLDSCRLLWLVLLLTGGAQASAIRSSSLEAASQIAQEQLLFADSNLWNRTLPTAGGPLPQHRGARLASVNGFDPIASQVLKGLRQSKIRTVEQTLSLPRANRHCGNTKTSSANLTPSSSKTSLKTVDIAKAPPQPETYLNGYIMGADHDIFAKPIDLKALPDVIARRQDHPVPRKGIKSRGPLQTNKFYANFFLGDQLGPIYTFPYSLQWTGGKGKTVSYGMSVSHVDAHQQVFGGKERVKGASSFYINPIGIQSLIISAMELGGQTTLTTDSLTPHSVRAHLSKDGQSAPAVSFPLVQGMACVTAQFEGTKPLLQSGVSFKTVTRVTREPKKGVVKYNFVLADGTTWRVYGWHTKGEGLELAVANDGRAESKRPFTGVLQVCKDPMTEGSEAALDDG…	0.986044	PredHel=0	0		0.998	0.27	Y	SP	0.892	0.999
>Ophcf2|01289	ATGATGTCTTCACCTCTCTTCACCCTCGTCCTCACGGTGCTGGCCCACACGGCTCCCGGTCACGGCGCCACCACCGGTCCCGTACTCCCCGAGACAGGCTCCGGCGAGTACCTCCCAGCCGTCCCGTCCCGTCCCGTCTTGCAACCTCGACTAACACGGACCTCACAGGCCAACAACTCCCCTCCCCTCCGGCCGGTGTCTCGCTCAAGCACATTGCTCTCGGCTTCGGCTACCAGAACTACACGTGCAAACATGTCCGCCAGCCCGCCGTGGCAACGGGCGCGCTCGCCATGCTCTACGACGTCACCACCCTGTATCCCGGCCAGGGACCGACCTCGCTCTCGCATCCCGATTTCGAGAATCTAACGGCAAAGGTTCTCTCGCACAATCACATCCCTA…	MMSSPLFTLVLTVLAHTAPGHGATTGQQLPSPPAGVSLKHIALGFGYQNYTCKHVRQPAVATGALAMLYDVTTLYPGQGPTSLSHPDFENLTAKVLSHNHIPIQVHGRHSQDQQPVDACIVDSAAAYASRPFPPDAGLWVEGIPQALPFLGHHYFDADGVPVFRIDGGRTDIPTAKVASVQPPAAAYAGPDGTGAVPWLFLRGKHSAVGVKYVYRVVTAGGTSHGCARATGDDSSSYAALYWFYG*	0.99194	PredHel=0	0		0.101	0.01	Y	SP	0.753	1
>Ophcf2|01290	ATGTGCTGCAGCCTGATTCTCTTCAGCCTGTTCCGCCTTGCGCGCTTCATCATCGGCGGCATCATGTCGCGACGGGCGGCTAAGGGCGATTATATCGAGACTGTGAGTCCGAAACTTCATGAACCTGCTGAATCAATGCTGATTACGGACGCTTCCCCAGGACTCGGGCAACAAGGTGGCACGCAAGGCCATCCTCGTCGGCACGCAAAACATCATGCTGGGCGGCAAGACTGTCATCCAGCCCGACGTCATGATCCGCGGCGACCTCGTCCGCTCCGTCGCCGTCTCGGCATCGGGCAGCTCGCCGGCCAACACGACGGCCGTCGCCATCGGCCGATACTGCTTCCTGGCAAAGGGCGTGCTGCTGCGGCCGCCGGGCCGGCTCTACAAGGGCGCCTT…	MCCSLILFSLFRLARFIIGGIMSRRAAKGDYIETDSGNKVARKAILVGTQNIMLGGKTVIQPDVMIRGDLVRSVAVSASGSSPANTTAVAIGRYCFLAKGVLLRPPGRLYKGAFTYMPLRLGDHVFVGQGSVIQAATVGSHVHVGARCTVNDFAIIKDYVKILDDTVVPSFMVIPSFSIVAGQPARVVGEVPEGGHDDFELRDLYKTVGNNPQPPASPTKVDRPH*	0.149581	PredHel=0	0		0.478	0	Y	mTP	0.653	0.84
>Ophcf2|01292	ATGAAGGCCAACTCGCTTCTTCTCGTCGGCCTGACCGCCGGCTCGGCTTCTGCCAAGCCCGAGACGGGCTCCGGCGCCGTGACGGCTCAGATTGCTCCTCAGGGTGGCTCCCCCGAGGGCTGCCAGACGACATACCCTGGCCGGTTCCAGGTGCGGACGCAAAGACTATCGGACCAGGCCGTGGCCAGCCAGCCGCAAGCTTGCGACAGCGACAAGACGCTCGTCATGACGCTCAACAACGGCGTCTTGACGGATAGCAAGAGTCGGACTGGTTACGTCGCCTCCAACTATCAGTTCCAGTTTGATGGTCCGCCTCAGTCGGGCGCCATCTATACCTCGGGCTTCAGTCTTTGCGCCAACGGCTCTGTGGCGCTTGGTCCGTCGACCATCTTTTACCAG…	MKANSLLLVGLTAGSASAKPETGSGAVTAQIAPQGGSPEGCQTTYPGRFQVRTQRLSDQAVASQPQACDSDKTLVMTLNNGVLTDSKSRTGYVASNYQFQFDGPPQSGAIYTSGFSLCANGSVALGPSTIFYQCLSGSFYNLYDRNWASQCEPILMMAVPCSGSGASSGVTGGGSADSIPAPASASVGEMGDGQPQAPVQQPQAPTVSQISDGQPQAPVQPAAPVVSQIGDGQPQAPVQPQGPVQPQGPVQPQGPVQPQGPVQPQGPVQPQGPVQPQAPVVSQIGDGQPQAPVQSQAPVVSQIGDGQPQAPTG*	0.969836	PredHel=0	0		0.081	0.32	Y	SP	0.604	1
>Ophcf2|01297	ATGAAGTTCTCCAGCTCCATCTTTCTCGTCGCCCTCCAGGCCGCCGGCGTCCTCTCAACGCCCGCCTCCGCCGCCGACGAATGCGGCGCCCTCGGCGTCTTGAAGGTCGATCTTAGCAAGCTTCCCGCCGGCGTCGACCCCAAAGCCATCCGCAAGTGCGCCGAGCACCCGCTCCGGACGAGCATCAACCGTCGTGACTGCTGGTACGGCAACGCGTCCGGCTGCAGCAAGGGATACTGCTACCGTAGCTGCGGCACGCCTGGATCGGGTCAGTGGTGCTGGTCTGCTAATAACGGTGGGCTGGGCTCGTGGATTGGGTGCAAGAAGGATTCGGATTGCAATACCAGCATGTCTTGCGGCATTGGGGGTTGCAAGTCGTGCGGCTGCAGCTGCTGAGTG…	MKFSSSIFLVALQAAGVLSTPASAADECGALGVLKVDLSKLPAGVDPKAIRKVAQLLLFPLDPRFIT*	0.985848	PredHel=0	0		0.017	0	Y	SP	0.765	1
>Ophcf2|01316	ATGGCTCCCTTAGCCACGCACACTCTCATTCTCTTCGCCCTTGCCTCTTCGCCTCTCGTTCATGGCGTCTCTCTTTCGGGTCTTGCTCCCTTCAACAACATCACGGGCGTATCCTGGAGCACCTCGCAAGCCGCCCTCAGCACCTGCGATCCGGCCACATTTGCCTACGACCTCAGCCTCGACGCCGCAGACTGGCGCCAGTGCGCCGCCCTACATAGCGAGTGGACGACAGAGAAGGGCTTCTTCCGCGTCGCCAGGCCCAATGGCGGGGCCTATCTTCCCATCGTCGGCGGGACTGACTGCTCTCTCGCCGTCGAGCCCTTGAGTCCGCTTCTGGGCCCTTACATCATCGGCAACAAGGACATCGAGAATATATTGTTCAAGAGTCTGCACGACTTT…	MAPLATHTLILFALASSPLVHGVSLSGLAPFNNITGVSWSTSQAALSTCDPATFAYDLSLDAADWRQCAALHSEWTTEKGFFRVARPNGGAYLPIVGGTDCSLAVEPLSPLLGPYIIGNKDIENILFKSLHDFSRGTLLAVNGTVKCDTGSGERALLAWKISKAAGPAVRRTATLAKRVAVKIRV*	0.989815	PredHel=0	0		0.818	0	Y	SP	0.83	0.999
>Ophcf2|01319	ATGAGATTGCAGCTCGTCCTGTGGCTGGGCTGCCTGTTCGCCAAGCAGGGTGTCCTCGTCCTTGGTGGAGGCACGTACACGGCTGATGCCCGAGCTGTCCCCAGCGGAATGCCCAACATGTCTATGGAACTATGTCGCGGGCTGAACCTGGAGGAGGCTACCATCGATGACATGCAGACGTGGATGACTCGGAGGAAGTTGATGTCTGTCGATCTTGTTCGCTGCTATCTCAGACGGATTGAGCAGACGCGAGATACTGCCAAGTGAGTCTCTCTCTCTTTCGTCTTCTCTTCGTCTTACCCCTTGCTGACGACGATGCCAGCTCCGTCATCGAGATCAATCCGGAAGCAGAGTATATAGCCATCAGCCTCGACTTTGAGCGGCGGATGAGCAACAAGG…	MRLQLVLWLGCLFAKQGVLVLGGGTYTADARAVPSGMPNMSMELCRGLNLEEATIDDMQTWMTRRKLMSVDLVRCYLRRIEQTRDTANSVIEINPEAEYIAISLDFERRMSNKVRGKLHGIPFTVKDNIASKDQMKTTAGSLALLHSVVPEDAFVLDRLRKMGAVLLGKAAMSEWADMRSSNYSEGYSARGGQCYSAYNMTVNPGGSSTGSAVGVSINAAAFSIGTETDGSVINPAMRNCIVGFKPTVGLTSRSGVIPESHNQDSVGTFGRTVKDAVIALDAIYGYDVKDRATWDMCDQPTVPQWTTGQGFQQFLTTRDALARSPTKRAAAFGIPWNSFWVHADAETRRALTRVVKLIREAGAEVFNRTEITDYDEIVSPHGWDWDYGSKRRWANRSEY…	0.924825	PredHel=0	0		0.677	0.39	Y	SP	0.605	0.993
>Ophcf2|01337	ATGAACCGCTTCTTCCCCTTGGCGGTTCTGGCTGTCGCTCCCATGGCTGAGGCTGGCATAGCACGCATCCAGCCTCGCCACGGAGCTGACAACTACTACCAGAGCTCAGGCGTCGTCGCGACCTTTACTGCCTCTCAGTCCTCCGCCAGGCAGACCGTCACGGTCAAACGCCTCGCCCCCTCGGGCTACGCCTCGCAACGAAAAGAACAACAACAGGGCTATCAGATGCCCCAGCCGTTCAGCACCTCTGCGCCTGAATCAGAGGTCACCGCCTGCGATGCTCCTTCGCCGTTAGACGCCGTCGTCTCTGCACCGTCATACGGCGTCGACTCTAGGCTGGCCAAGCGCGTCCCGCAATTGGACAAGGACGGTGCAGCGTTTTCGTCGCAAGACGCTGAC…	MNRFFPLAVLAVAPMAEAGIARIQPRHGADNYYQSSGVVATFTASQSSARQTVTVKRLAPSGYASQRKEQQQGYQMPQPFSTSAPESEVTACDAPSPLDAVVSAPSYGVDSRLAKRVPQLDKDGAAFSSQDADLSAPTTPSVFQVTAIPGPRQPGDESSPTTPVVFEVTAIPGPRQPEDEGPSPTTPSVVEVTAIPQPGDESSPTDPTIFDVTGIPGSRQPGDESPTTPSVSGVTAVPGQPRPEDDGSSPARPSVFDVTAIPGTRQSGDESSPTTPLVFEATAIPGPREPEDGESSPTTPPVFEVTAIPGPRQPGDESSPTTPTVFQVTAIPGPRRRPFDEISEPMTTPMSSLTSQPNDVASAPITPIDSGLATSPPSTTQPDAASTPTDPFDVVPFVP…	0.990247	PredHel=0	0		0.909	0.66	Y	SP	0.597	0.995
>Ophcf2|01381	ATGAAGGTTCAAGCCCTGGCCGTCGCCGTCGCCGCTTTGGCGGCTGGTGCCTTCGCCGCTCCGGCCAAGATGAATGATAAGCGCGCCGTTGAGACGATTCAGAACAACCAGGCCATCGATACGATTCAGAACAGCCAGGCCATCGATACCGCTCAGCACGACCAGGCAGCCGACAACAAGCAGGCCGCAAATACCGACGCGACCCTTTGCTTTCTCTTCCCGGACGGATGCAACACGGACAAAAATCCCCTGCCGAACCCTACGCCACAGCCTCAGCCTCAGCCACAGCCACAGCCACAGCCTCAGCCTTTCCCGCAGCCTTATCCCTTCCCTCAGCCTTTCCCGCAGCCTTACCCTTACCCGCCGCAGCCTTACCCTCGGCCTCAGCCTTACCCTCGG…	MKVQALAVAVAALAAGAFAAPAKMNDKRAVETIQNNQAIDTIQNSQAIDTAQHDQAADNKQAANTDATLCFLFPDGCNTDKNPLPNPTPQPQPQPQPQPQPQPFPQPYPFPQPFPQPYPYPPQPYPRPQPYPRPPPYNGGGGGGGGGGRRPRPGGY*	0.983347	PredHel=1	0		0.979	0.29	Y	SP	0.877	1
>Ophcf2|01388	ATGCGTCATCGGTTCGCGCCTCTGCTCCTGGCGGCCGCGCCTTTACTCCTGGCCGAGCCCTTAACGCCGAAACATGAACCCGGACGATGCGCCATGCGCGGCCAGTGTGGCAAGCAGAGTCTGTTCGGCAAGCAGTTGCCTTGCGTCGACAACGATGTCGCGCGTGAGCCCGATTCGGAGCTCCGCAAGGAGATTGTCGACCTCTGCGGCGCTGAATGGAGCCATTCTCCCGTCTGCTGCACGCTCGACCAGGTTCAGGCGCTCAAGTCGGAGCTCGGTACGCCCAAAACGCTCATCGGCTCCTGTCCGGCATGCAAGCAAAACTTCTTCAACCTCTTCTGCAAGTTTGCCTGCTCTCCCGACCAGTCTCTCTTCGTCAACGTCACCGCCTCGGTCGAA…	MRHRFAPLLLAAAPLLLAEPLTPKHEPGRCAMRGQCGKQSLFGKQLPCVDNDVAREPDSELRKEIVDLCGAEWSHSPVCCTLDQVQALKSELGTPKTLIGSCPACKQNFFNLFCKFACSPDQSLFVNVTASVEKSGKHLVTEIDQLISEEYGSGFYDSCKEVKFGGANTRAMDLIGGGAKDYHQLLKFLGDKKPFVGSPFQINFPESYGDAHMGPLKDMHPKSCNDSDPNYRCVCVDCPQVCPKLPVVDKQGSCRVGALPCLSFASIFTYCVLLSAMMASVFGHVAWKRYAQHQAERTRLLHGSSHSDDEDEGGPVLTEAARDRPTRRYWLNDQCDKAFGGLGHAAARFPGLTIGTSLVVVAILSAGWFRFDLEKEPARLWVSPSSAAAQEKQYFDTNF…	0.992024	PredHel=11	13		0.606	0.2	Y	SP	0.845	1
>Ophcf2|01392	ATGGCCTCCTTCAAGACCTCCATCCTCCTCGTCAGCACCGCTCAGCTCCTCCTCGCCGCCGTCGTAAACAGCCATCTCGTCCCACGAGCCGAGGAAGCGTCTCCGCAAGACAACGAAACCGGTTCCCCTAAGCTGTGCCCCTACGAGGTCCAGCTGGAGGAGCACTGCTACGGGATCAAGAGCGACTTCAACATCACGCTCGACGAGCTGTACAAGTTCAACCCAAACGTCGACGGCAACGCGAAAAACTGCGAGATCAAGCCGGGAGAGACGCTCCAGCTGCCTTGCATCGACCCTTCCAAGAGACCCGATCTCAAGGTCGACGCTCCTTGTACAGACACGTACAAGGCTCAGCAGGGAGATAGCTGCACGTCCCTGGTGCTCAACAAGTTCATCAGC…	MASFKTSILLVSTAQLLLAAVVNSHLVPRAEEASPQDNETGSPKLCPYEVQLEEHCYGIKSDFNITLDELYKFNPNVDGNAKNCEIKPGETLQLPCIDPSKRPDLKVDAPCTDTYKAQQGDSCTSLVLNKFISYRNLKAWNSKLQVDKTGRCEIPAGTDVCISKAEKKVTCTKNYKVKQGDICHEIATAQGTNMNQLSGMNPNLIDNYCLIHPNQTICVAADGFSPEKTPEVPKEGQQGGQQGGQQGGQQGGQQGGQQEVVSIAKAIEQWLAPFAGNVTDPNQDPDPKLLAPIEAKIEEFIKTGTTKGDSSDSGLVKTVEAGLKDKGLAGAAAKRSFAWTL*	0.98159	PredHel=0	0		0.712	0.21	Y	SP	0.757	0.998
>Ophcf2|01394	ATGCATCTGTGCCTTGTTCTCCCCTTGCTTCCGGCGGCGCTGGCAGCTGCCATCGTTCACAAGCGGGCCGAGCCCGCGCCTCTCCTTACTCCGCGGAATGCCGAGGTCATTCCAGAAAAGTACATCGTCAAGTTCAAGGAAAGCAGTGAGATGTCGGTTCTGGATGAGGCCATCAACAGCCTGACCAGTGATGCGGACCACTTGTACCACCACACTTTCAAGGGCTTCGCCATCAGCCTCAAAGATGATGCCCTGGAGAAGCTTCGTGATCACCCTGAGGTGAGAAGTTGGAGGCTCCGTTGCTTCTTGTTGTCTTGTTCGTCTCGCTCACGTGCTTTCGTCAAGGTCGACTACATCGAAAGAGATGGCATCTCGAGAATCAGCGCTGTGGCTCGACAG…	MHLCLVLPLLPAALAAAIVHKRAEPAPLLTPRNAEVIPEKYIVKFKESSEMSVLDEAINSLTSDADHLYHHTFKGFAISLKDDALEKLRDHPEVDYIERDGISRISAVARQNGAPWGLARISSERPGSQEYTYDQSGGEGTCAYVIDTGIDDSHPEFEGRASQVVSFVPGENQDGNGHGTHVAGTIGSLSYGVAKKTRILGVKVLSDSGSGSNSAIISGMDYVARDKNQRRCPKGVVANMSLGGQYSEAVNQAAAALVRSGVFVGVAAGNENQDAAYVSPASEPSVCTVGGTAEDDSRYSMSNWGAPVDILAPAVQVLSTRAGGGSVAMSGTSMATPHVVGIAAYIGALEGIKGGQDLCQRIQSLALKDVVYDQPQGTVNLLAFNGGNRRQ*	0.937987	PredHel=0	0		0.302	0.12	Y	SP	0.761	1
>Ophcf2|01397	ATGCGGATCACCATCGGCCCTCTGCTGCTCCTCGGGTTGGCCAAGGCAACGCTGGCCGCCCGTGTGCCACCGCCTCTGTCCCGTGATTACATTCGCGCGAAGCCGGTGGCCGACGCTCCCAAGGCTGCTGCGGTCAAGGAGGCTTTCCAGGTGGCGTGGAATGGTTATCGCCAGTATGCGCTGAATCACGACACCCTGCGGCCCGTCAGCAACGGCTTCGAAGACGACCGGTGAGGACAAGGCCATCACAGAGACCATCGAGTCTCCGCTAACGAGGGAACTATCAGGAATGGCTGGGGCGCGACGGTGGTGGACGGGCTCTCGACGGCCGTCGTCATGGGCCACACCGATATTGTAAACCAGATGCTCAGGCTCATTGCTCGCATCGACTTCACCACC…	MRITIGPLLLLGLAKATLAARVPPPLSRDYIRAKPVADAPKAAAVKEAFQVAWNGYRQYALNHDTLRPVSNGFEDDRNGWGATVVDGLSTAVVMGHTDIVNQMLRLIARIDFTTTKAPNDRVSLFETNIRYLGGLLAGYDLLTGPMKNLQVDRSLVDNLLRQAETLANVLSFAFDTPSGVPDPGLYLNPTRRLSGSMDNNLAEAGTLVLEWTRLSDLTGNQTYAKLAHKAELHLLHPRGSPEPWPGLVGSTISLSDGTFVNSAGGWSGGTDSFYEYLIKMYQYDPRTYGFYRDRWVLAAQSTMAHLASHPTTRPDVTYLMQYSSTRTEPISSHLASFAGGNFILGGVILNNDAFARFGLELAESYYNNYRQEAAGIGPEVFQWATQDKGSSQPPASQKS…	0.990948	PredHel=0	0		0.373	0.16	Y	SP	0.884	0.999
>Ophcf2|01409	ATGACTCGGTCTCTACATCGGGCACTGCTGGCCCTACTGACCCTACTGACGCTAGCATCGCCCTCAACGGCCAAATGCTGCAACGCCCCCGAAGCCTCAGGCGCCTGTCCAGGCAAGCTCCAGCCCGAGTACAGCGCGCCGGTGGCAGCAGCAGGCTGGAACTACCGGCTCGTGGCGCGGAGGCTGCAGAGGCCGCGCAGCCTGCTGTTCGACTCTGCGGGCAGGCTTCTCGTGCTCGACGCGGGAGTGGGCGTGCTGGCTATGGAGGTTTCTGAGGGGTCAGGGGAGACGTCGGCTTGTGTGGTGGTGTCGAGGCCGAGGCTTGTGGTGATGGGGGGGGAGGTATGTATCTTGATTGCCTCGGGGGGTTTCAAGTCTTGGCTGACGGTATAAGTTGAA…	MTRSLHRALLALLTLLTLASPSTAKCCNAPEASGACPGKLQPEYSAPVAAAGWNYRLVARRLQRPRSLLFDSAGRLLVLDAGVGVLAMEVSEGSGETSACVVVSRPRLVVMGGEARPNTLIISRGLTDSSPSTYTDALTPQSGRAQIRAFNIDGPQPRPQDFVADGTLLAWGVRNSVGLAEDPVHSGLWSVENSADGVRRSGRDAHADNPADELNFHGRVDPGGRWERQGRNYGFPTCYAVWNAAVLPDAGRLKRGDQFAADEKGDERCRRDSLPPRVVLAAHSSPLDLVFDGSGTRAFVSFHGSWDRDNPVGYRIATIPFTPRGEPSPTNDNPDAATDVLSAPDLSECPDRCFRPVGLALDRRGRLWFSSDSSGEIFVLHGDEAGEESRAASRSGSGS…	0.995522	PredHel=0	0		0.999	0.13	Y	SP	0.931	1
>Ophcf2|01410	ATGTTGCCATCGCCCGCTTCAAGCCTCTTCGCGGCACTCTGCCTGGGCTCCGTAGCCCTTGGGTAAGTCTCGAGGTCTCCTTCTCCCTCTCTGGTTCGGTCTTCTAAAAGGCAGCTTCGCAGTGGCTTCATCCGAGAAGTCGACCCCCGTGCCGTCTACGACTACGTCGTTGTCGGTTCCGGAGCCGGAGGAGCCCCCGTCGCGGCTCGACTGGCCCTCTATGGCCATCGCGTGTTGCTTCTCGACGCCGGCGAGGACTTGACGGAAACCACGGAGTACAAGGTCCCCTACAACAACCTCAAGGCCAGCGAGTTGACGGATATGTCGTGGGACTTTTACGTCCACCACTACCCGAATCTCGAGCAGCAGCGAAAGGATAGCAAGATGTGCTGGCGGACA…	MLPSPASSLFAALCLGSVALGGFIREVDPRAVYDYVVVGSGAGGAPVAARLALYGHRVLLLDAGEDLTETTEYKVPYNNLKASELTDMSWDFYVHHYPNLEQQRKDSKMCWRTTAGGLHVGAEPPPGSDPLGILYPRAGTLGGCTAHNALFTVYPDDSDWNDIAELTNDRSWAADRMRRIWQRIEKTSYNATPTAGHGYNGWLSTYIANPFNGTERDYKIRSLASAASVDGRGFGTPQTLLDINSDFPGRDQREGLYEMPLAIKPNGERAGPVDFLRQTLADPNLRGKLDIMLNTFVTTIAFDENTPYGRKPRAIGVNVVRGRSIYRADRRAPQKGGRLPAPYLIRAAREVIISAGAFNTPQLLKLSGIGPRGELERFGIPVLVDSPGVGTNLQDRYES…	0.841442	PredHel=0	0		0.957	0.21	Y	SP	0.677	0.992
>Ophcf2|01420	ATGCGCCAAGTATTTTCCTCGGTCCTGTTCGACTTTGAATTTCTCCGCGTCCTCGGAGCGGCCCCGTATCACGGCGCCGAGGTCGGGGAGTGCCTGGAAGCAGCATCATGGATCAAAGATGGCGATGCCGAGAGCTGGTACCGCGCCTGGCTGGAAATGGGCCGTAAGGCTCTGGTATTGGGGGAGGAGGCCCAGGTTCGCAACGACAAGACGGCTGCGTGCTGGGCATACCTCCGAGCATCCAATTACTTCCGGGCCAGCGAGTTCTTCCTACACTGCACGCCCGACGACGATCGTATCCTGGCCGCAGCTCAGGAAAGCGTCGATGCCTTTGACAAAGCCTGGATCTTGTTGGACGCGACGGTTCGCAGCGTCACCATCCCTATCGGACAGCATCAG…	MRQVFSSVLFDFEFLRVLGAAPYHGAEVGECLEAASWIKDGDAESWYRAWLEMGRKALVLGEEAQVRNDKTAACWAYLRASNYFRASEFFLHCTPDDDRILAAAQESVDAFDKAWILLDATVRSVTIPIGQHQKLPGRLYLPAAHQRLGAEKLPVILQTGGFDSTQEELYYYGAAGALPRGYAVLSFDGPGQGLPLRREKLRMRPDWEVITTKVIDYLAHELASEHGLDMDRLAIYGASLGGYLALRGAADARIKACVSVDGPYDLFQVAHSRMPAWFINGWLSGWLSDGFFNMVVDVLAATNFQLRWEFEHSKWVFGVDSPAQVMRAMQRFSLDDGKTQYLSRLRCPTLVTGPADSFYFTPAQNAERIFEGLSQLGPTEKELWIGKGKSCGGLQAKIG…	0.086255	PredHel=0	0		0.712	0.11	0	OTHER	0.591	0.397
>Ophcf2|01422	ATGTACGTCCTCGGCCGCTCGCTATCCTGCTCCCTAGCCATAGCCGGTGCCTTGGCCTCGACCGCCGTGCCGGCATGTAGCGGCTGCGTTTCCCTGCCCGCCGTCTGGGACACCTTCGGCTATCTCTTCAACGTGACCGTCGGCGGCCAGGAGCTGCGCGTCCTGAGCGACTGGACCTGGATGTCGCTCTTCGTCCGGTCCGGGCGATGCATGAACCGCTTAGACGAGGCCACCTGCGTCGGCACCGCGGGCCAGACCTTCTTCGATGAACGGCAATCAACCAGCTTCCGCAACTCATCTCTCGCTCAGACCCGCTGGCCCTTGACGGCATTTGCGGAAAACTTCACCGTCGACTACGGCGTCGACTCTGTCTGCGTCGGCCAGGTCTGCAGCCACGAT…	MYVLGRSLSCSLAIAGALASTAVPACSGCVSLPAVWDTFGYLFNVTVGGQELRVLSDWTWMSLFVRSGRCMNRLDEATCVGTAGQTFFDERQSTSFRNSSLAQTRWPLTAFAENFTVDYGVDSVCVGQVCSHDTVFQLSDFPFPAEAIPVMPFAGIYGLAPVTAGLTEASHPAHYQAWRSGKLASRVGWHSCHALNSADSCLGGDAKFVFGGSDASIYDEARLRTFAVRNPGWLGDAFYPVRPPRNNYWAAALTGCWIRIRGSGRESTNFAMKNSNGHDDGREGNVTMALLDEGSEGLGAPLSSRAYGWLAEQINARPASESIVSAIASQGSSGFNTGLQPWYTVPCGETDRLPDLVYELEGRENYTIRPEDYVTRLRESQLCYLNVNVWKYGRTEGGD…	0.920093	PredHel=0	0		0.677	0.01	Y	SP	0.726	0.996
>Ophcf2|01467	ATGTTGCCCAACATCGCCTTCTGGCTGGTGGCGCTCGTGGCGCCCATCAATGCCGCTCACGTACCCGTTACCGGCGTCCAGGGCGATTTCCGCCAGGCTGTCCCGCTGAGACTCGAGATCAACGATTTTCAGGCTCGCGGTGGTCCGGCATGGTAAGGAGCTTCTCCTTCTTGTTGTTGTCGTTGTCGTTGTCGTTGTTGTTGTCGTCGTTGTCGTTGTCGTTGTCGTCCTTATCCGTGTCTTATTTGCTGACCGTGCTCTCTCTCTCTCTCTCCTTGTTGCTAGGGATCTCTACATGCTGTCGCTTCAGGCCATGTATGACGTGAATCCTTCCGACCAGGAGTCCTTCTTTCAGATCGCCGGCATTCACGGCAAGCCGTATCGCGAATGGAACGATGC…	MLPNIAFWLVALVAPINAAHVPVTGVQGDFRQAVPLRLEINDFQARGGPAWDLYMLSLQAMYDVNPSDQESFFQIAGIHGKPYREWNDAGPQQGDGWAGYCPHGEKIFLTWHRPYLALYEQTLVKHAKKIAATYPQNVRSRYVQAADNLRIPYWDWAARQEVPAATVPSRVRVTAPNGSKEIDNPLSSFKYPRAAMTGQYGAWDNRPRILHCPTPYKYPDSANSNLQSRPYKQWMYDALTRAENFDQFASPEGGGVGLEQVHNAVHWDGSCGGQFLALDYTAFDPLFMMHHCNADRMWALWSAMNPDSVIFNETYSGGSRWATPSGSNISPDSPLQPFYQRNGQFHTSRSVQSIKPFGYSYPGLEYWQKSPATMRQDTIQLVNRLYAPTSFSSAGMMAS…	0.993559	PredHel=0	0		0.818	0.22	Y	SP	0.881	1
>Ophcf2|01471	ATGCATTTCCTCACCCTCATCACTCTCTTCATTGCCGGCGCTGTCGCTCTTCCCGCGGACAGCCCCGAGTCGACAAACGAGGACGGCCTCCGTATCATGGCGAAACGGGACACATCCGATGACCTTCAGAAATGGGCCGGGATGACGGTCGACGAGAGGAAGCAAACCCTCGCAGACTTTCACGACCTCATCAGGGGAACCTCAGATCAAGAGCGGCCCGGTCTCTGCAGCAACGACCCGACGAAACTGTGGTGTACGTGTGCGAGTGATGATACCGAGTGCAAGAAAGGGGCGAAAGGCCGCAACAAAGACAAGCAGATCGCTCTTTACTTCAAGAGCAAGTTTTTGGAATGCCAAAAGACCATCGAGGAATCGAAGGGTGCCGACGACAAGTGGCTA…	MHFLTLITLFIAGAVALPADSPESTNEDGLRIMAKRDTSDDLQKWAGMTVDERKQTLADFHDLIRGTSDQERPGLCSNDPTKLWCTCASDDTECKKGAKGRNKDKQIALYFKSKFLECQKTIEESKGADDKWLWSNMKCRNQKGSGAGKA*	0.996718	PredHel=0	0		0.94	0.24	Y	SP	0.855	1
>Ophcf2|01486	ATGGGCTTCGGAGTAGGCCTTGCGGTCGCCTCGGTCGTCATGGCCATGGGCGTTCCGCTCGTCAGTGCAGATCCGCAGTTCAGTGCTCAGGATCCACGCTTCAGACAGCATCGTAGGGGCGTTCCCAGCGCGCAGATCAGTGAGTCCCTCACATCTCCCTCGCCAGCAAAGACGAAGAAGAACACAGCGACTTACACGGTCATCAGGCCGCAGCCCCTGTCCCGGGATGAACTCGCTGGCCAACCACAACTTCCTCCCCTTCGACGGACAGAAACTGGACCTCACCAAAGTCGTCGTCGGAACCTATCAGGGTCTGGGCCTCTCGCCGGAGACGGCCTGCGCCATCACGCTGGGCGGTCTCGCTCGTGCACAGCTGCCAGTCGACGCCGTCTTCCCGCT…	MGFGVGLAVASVVMAMGVPLVSADPQFSAQDPRFRQHRRGVPSAQISRSPCPGMNSLANHNFLPFDGQKLDLTKVVVGTYQGLGLSPETACAITLGGLARAQLPVDAVFPLEAIGNVTWRIQHDASFSRLDETEARAKRLNDRDFNGPIWDVALKAMNACQAQQGEVSIMCLGRSKADIIRRAHSLPYGLNYDPTAAAIGAVEAARTWLTLGNGPQKLQLKFIKPFFEDERLPWNEGWRPTAFAARVSQVLELSAQALSPERILQVTTNGTIRTSNDVLRVLRSSNPTFLNDVRACVNRAGFKGSPVPEQEIRKLERYRAAEMFIPDGFSPYTGYYSHGNHEQKPGPYPKPGPYPKPRPYPKPDGYGGGGRGGQGGYGGGGQAGGYGGRGQAGQGGYGG…	0.96469	PredHel=0	0		0.677	0.12	Y	SP	0.804	0.999
>Ophcf2|01487	ATGTACGCTCTCCAGCTCATCACCCTCGCCGCCGCCGCCCTGGCCATCCCCATGCCCGGAAACGAGGGCTACGGCAACGACAAGGCCATGAAGAGCTACGGCTCCGACAACGGCTACGGCTCCGGATCCGGATCGTCCGACTCGGGATACGGCTCGGGCGGCGACGAGCACAACGACTACGCTCGTGATGGTCGGGATTACGGCCGCGGTGACGGAACCGGTGTCTGGCGTGCGGACCCCAGGGCCGGCAACACCTTTGCCCAGCAGTGCGGTAACGACGCCAACGCTCACTGCTGTGAGAACCGTGGACGGGGCCAGGCCTGCAAGAAGATCATTGCGCTTGATCTCCTTGTTCAGGATCACTGCCGCTCCGAGGTTTGCTGCTCGGGTCCTCAGCAC…	MYALQLITLAAAALAIPMPGNEGYGNDKAMKSYGSDNGYGSGSGSSDSGYGSGGDEHNDYARDGRDYGRGDGTGVWRADPRAGNTFAQQCGNDANAHCCENRGRGQACKKIIALDLLVQDHCRSEVCCSGPQHGLVNVGCISNVHSITGQ*	0.985141	PredHel=0	0		0.01	0.11	Y	SP	0.767	0.996
>Ophcf2|01496	ATGAAGGCTGCTTTTGTGTTGGCATTGGTGGGGGCGGTTTCGGCGCAGACTTGGACGGATTGCAACCCTTTGCAGAAGAGTGAGTGAAGCTGTTGAAACCAGAGGCACGAGAATCGAACGGAAAAGTAACAACTAACCCTCCCCAGAATGTGATCCCGATCCCGCCTTTGGCAGATCCGTCTCTTGCGACCTCACAACCGACAACTGTCCAGACATGGATCTCAAAGCCGCACCCCTGACTCACGACGACAAGGGCGCCAAGTTCTCCATCACGGCCGATGGTCAATCTCCCACCATCCACTCCTTCAAATACCTGCTCTTCGGCGAGGTCGAGGTCGTGTGTCGCGCGGCTCCGGGTCGGGGCATCGTCACCAGCATCGTCCTCCAATCCGATGTCCT…	MKAAFVLALVGAVSAQTWTDCNPLQKKCDPDPAFGRSVSCDLTTDNCPDMDLKAAPLTHDDKGAKFSITADGQSPTIHSFKYLLFGEVEVVCRAAPGRGIVTSIVLQSDVLDEIDWEWIGAEPNQVQTNYFSKGDTKTYDRGGKHAVTAATTSYHTYTIRWTSEAITWSIDGAPVRTLTYNDAHGGKSYPQTPMQLKLGSWTAGGSKSSEGTAQWAGGRTDFKQAPFDAYYKSIKITDFAGGDKPANGGVKQYVYSETDKSGSWQSIRVEMGESKPDSKHAENGVGDGKDNGSSSHVESKDVVDQNMMTSSSTTGPSTTMSTPTSLSTSSSSSTSSSSSSSRASNDTITDGPPANGPDRTVSGNASATTGTGSKETTISSAAAPGLVACGPLVLALAAA…	0.998226	PredHel=0	1		1	0.09	Y	SP	0.864	1
>Ophcf2|01524	ATGAAGACGGCCGCAGTTCTCCTCGTCATCATCGGCCTCGCCACAGCCGCGCCGCATGATCCCCCGCAGCCCACGCCCGCCAACGCGCCAGCAGGCCCGCAGCCAAACCTGCAAGCGAACCCGCGAGCCAACGCGCCAGTGAACCCTTTCGGGGGGAACGAACGGCTGCGAGAGCACGGGCGGGCCCTGCCGCGACTCTACCTGATGAACGGCTGGCAGCATCGGGGAGGTATCGAGAGCCCGGATCGTGAGAGTCCGCGCGGCATTGAGGGCGCTGGTGGTAACGGGCAGGGTCGTAATCGGTTCCGGGGTTAG	MKTAAVLLVIIGLATAAPHDPPQPTPANAPAGPQPNLQANPRANAPVNPFGGNERLREHGRALPRLYLMNGWQHRGGIESPDRESPRGIEGAGGNGQGRNRFRG*	0.992615	PredHel=0	0		0.784	0.17	Y	SP	0.854	1
>Ophcf2|01527	ATGGCCCGCTCTCGGAGCTCGACCTTCTTGGGTCTCGGGCTTCTCTGTTGGATCGCCGTCCTCTTTGCGCCCTTGGCTTTTTTCCAGACGGTTCAGGCTGATGATACGGATAGCTATGGCACCGTCATTGGTATCGTGAGTGGTTCTCTCGATGCCTACCGTCTGCTTGCTGCTGACGTCTCGTCAGGATCTGGGAACGACATATAGCTGCGTTGGTGTGATGCAAAAAGGCAAGGTTGAGATTCTCGTCAATGATCAGGGTAACCGGATCACGCCTTCGTACGTCGCATTTACCGATAACGAGCGTCTGGTTGGCGACTCGGCCAAGAACCAGGCCGCGGCCAACCCCAAGAATACCATCTACGACATCAAGTGAGTCGGCCCCTTGTGCTCTGACTG…	MARSRSSTFLGLGLLCWIAVLFAPLAFFQTVQADDTDSYGTVIGIDLGTTYSCVGVMQKGKVEILVNDQGNRITPSYVAFTDNERLVGDSAKNQAAANPKNTIYDIKRFIGRKYKDDVLQSDIKHLPYKVAQKDGKPVVQVQVSGEDKKFTPEEISAMVLGKMKEVAESYLGKTVTHAVVTVPAYFNDNQRQATKDAGTIAGLNVLRIVNEPTAAAIAYGLDKNDGERQIIVYDLGGGTFDVSLLSIDQGVFEVLATAGDTHLGGEDFDQRVINHLAKLFQKKHNADPTKDLKAMSKLKREAEKAKRSLSSQKSTRVEIEAFFNGQDFSEPMTRAKFEELNMDLFKKTIKPVEQVLKDAKIKKEDIDDIVLVGGSTRIPMVQKLIEDFFGKKASKGINP…	0.911537	PredHel=1	0	HIT	0.478	0.13	Y	SP	0.922	0.993
>Ophcf2|01549	ATGAAGCTTCAATCCATCGCCGTCATCGGCGCCCTAGCCGGCCTAAGCGTTGCCCTCCCCGTCCGCGAGACGGAGCACCCGGATTCACAGATGAGGGCGGCAGAGGACAAGGCGATGAATGGCGAGACGACCGATGAGGCCGTCCCTCTGAGGAGCAAGATCCCCGGCAGGGAAACCTCTCCGGGCCTTTTTCCGCCGGCAGAGGAAGTGTCTACGGTGCTGGGCCTGCACAAGAGGAGGACTCTGCTTGCCGATGACTCGAAAAAGGCGGGCGAGGTTCTGGGTGATATGGGCGGTCCTATTCCCGTCGGGAAGAGGGCTATGCCTGCTCCGCTTCCCGGTTTTCCCTCTGGTGGTCCGCCTTCTCAGGTTCCTGGTTCTCAGATCGCCTCTCCTCCT…	MKLQSIAVIGALAGLSVALPVRETEHPDSQMRAAEDKAMNGETTDEAVPLRSKIPGRETSPGLFPPAEEVSTVLGLHKRRTLLADDSKKAGEVLGDMGGPIPVGKRAMPAPLPGFPSGGPPSQVPGSQIASPPGQPGGDSFGSQAGGASSGGPPSLSKRSPQHPSSMGHPSSMGRPPSMGRPSSMGPPGMASSSFGPGPQPGGQPGGQPGGQPGGQPGDQPGGASLEALSVMGPPSMRKRAPNHPPTAGHPSSSGSSGMASSSFGPGSHLDDDSTDSPDLSLDKRAPTHPPSMGPSSMAQPPMGSPASGPGPQSGGQPQGSLLDALSGGSALGKRSQTPSPMSSVGTSSPSHPSGPSVPAGSDPSFGPTAPTGPHPVDGPPHALKVSAPPAPPSGPHGS…	0.916991	PredHel=0	0		0.348	0.75	Y	SP	0.687	0.991
>Ophcf2|01550	ATGAAGCCCACCCTCCTCTTGCTCGCTTCCTTCGTGCCCTCGGCTCTCGCCCTCGTCAGTCACACATGGTCCTTCAACAACGCACCGGCCGAAGGCTTCGATGACATCACCTTCCCCATGAACATCGCCGAGGCACCACACAAGGTCGGCTTCTACTTTGCTGAGCAGTTCGACTTTTACAAGGTCCGCAAGCCGGCATACATCGGGCTGCAGCCCCAAGCCGACGGCGCCAACGGCCAGCCCATGATCCGCGCCGTCTTTTCCACTTTCCAGGGAGAGTCCAAGACGGCGGATAAGAACTGCAAACTCGGCGCCGATGACGGTCCTGGAGTCAGCTGCGCCGTCACGGTCCCTGCCAGCTACAAGGACACATATCATCTCAAGGTCCAGCATGTTTCG…	MKPTLLLLASFVPSALALVSHTWSFNNAPAEGFDDITFPMNIAEAPHKVGFYFAEQFDFYKVRKPAYIGLQPQADGANGQPMIRAVFSTFQGESKTADKNCKLGADDGPGVSCAVTVPASYKDTYHLKVQHVSGTTWRGLLINNSTGGNEIRIGQWTLPNGAGKVKKFQAGFVEYFPWNSPRRHLCSDLPKTKVTFGFPFTSSIEEQGIIAKPTEDGDSSSLYSLSLTTDFPVERPIPQSLLENTTIKHRSTLAHASASLPDGLVLWNTPDTIYAFGSGGRGRSDQIAAYDVNSRNWRDVKVKGGDFNSGRRTGAQYVSVPGSDLHFVYGGTAPYGGGMLRFDSKKLSWTNETLGRGSFGVPVPGLDNGVLVYVPAGREGMLISFGGANVTAGIKPGWG…	0.978556	PredHel=1	1		0.537	0.45	Y	SP	0.875	1
>Ophcf2|01556	ATGCATGTCAAACGGGCCACTATATCGGCCCTGCTGTACCTTGAATGGCCTGCCGTCATCAACGCTGGCAACTGCCTGAGCGGCTTCTGCGGGCCAAGGAGCGAAACACCTCTCGAGGGACCATCAGTCTGGCGAGTCGACGGGAAACCTCCAGACGTTATTCAGAAACTAGGTGGCTTCCGTGCTAAGGGGACCGACTTCAGCATCCACAAACACGCCGAGATCAGCACCGCCAACTCAGCCTACGTCTCGACTTCGGAAAGGCCCGTCGGCGCCGAAATCTTCGCATCTGAACCTCCGCCCCCGGGCGACTTCAGGCGGAAGAATTACAAGGGGTCCTGGTTATACGATATACATCCGTCTTCGAACTTCATCAGTACGCGCAAGACTCTCGGCCCG…	MHVKRATISALLYLEWPAVINAGNCLSGFCGPRSETPLEGPSVWRVDGKPPDVIQKLGGFRAKGTDFSIHKHAEISTANSAYVSTSERPVGAEIFASEPPPPGDFRRKNYKGSWLYDIHPSSNFISTRKTLGPYSSHRAEAEILAAGGIPFDQIKGWTYLSKGRMTAKSERRYVRNSAYDKAKYQGQTWNPEPQYELAGFPKKMDKANPRIPREHPWTHKEYEAFKDQSAEELREAGLRYLNDEGKASGIASFEPCFGLNGRAKREASSCWLGEEEVVEPEVYTKELDLGGKTEGESEVVLLNPAEEEKAALLVEKAAEDELAAVASKLLLRESPKLKDISLKEVRARFIGYKPLQPYMKTSRGRLWRGLTSAFTAVGLASWLKDVVQVSATASKRIDK…	0.869296	PredHel=0	0		0.572	0.69	Y	SP	0.714	0.971
>Ophcf2|01575	ATGGTGGGCCGAAAGCTATGGCTCTTTGCCCTCTGCGGCATAGACGCCGTCGTCGGCTTCTCGCAACTGGCCAGCCTTTCACACACGCTGCAGCAGGCACTGGGCAACAGCTCCATACAAGCTGACAGCACAGCTCAGAGGACCCAAGAGTTGCTGATGAGCAGCTCGATACAGCAAGTCTTGATGAATAGCTATGCCAACATCGAGTCTCTCAAGGCGTCGACGGCTGAGCACTTGATGGCCGGATACGATACGCTGTGGGAGAAGCATCCGTATATCCCCCCTGGACCCAACGACTGTTAGCCATACCGTTCTTCCCCATCCATTCAGTTCTAAGAGAAGATAGCTGACTGGAAGACTCACAGCACGAAGCCCCTGTCCCACTCTCAACGCCCTCGC…	MVGRKLWLFALCGIDAVVGFSQLASLSHTLQQALGNSSIQADSTAQRTQELLMSSSIQQVLMNSYANIESLKASTAEHLMAGYDTLWEKHPYIPPGPNDSRSPCPTLNALANHGYFRRDGKNLFLPDMLIGLFLGVGLSPELGAIILAFAILSAEKPLTGSISLRDLATHETGIEHDCSMSRKDHAIGDDGIFDPESWAVAYQEMKKSKILNPIRMGQAKAARVKDARRVNPKTLFGPKAWFNGYAELGLILSVFGFFPGLAKLEVIKTVFEEERLPYDLGWRPYPFVANTPVVLAVGAISVLGDTDAFGTYGSVVSGEPTEILQVFLPPSLDHLPELEKLIGNLGFNNGPMKLLSGVMRSISKQKNPVAEEEKLVGDKGFHGSGAMPFDAPPPGSGLQ…	0.633916	PredHel=5	3		0.193	0.33	Y	SP	0.652	0.992
>Ophcf2|01576	ATGAAAGCCTCACACGTCTTCGTCACCGCCCTCGCCGGACTGGCCTGGGCCCAGCCTCTGCCCCAACAAGAGACGACCTCCGTGACGCTGCACGCACGACAGATACCCAACCCGCTGGCTATCCCCCTCGCTCTGGCTCAGTTCCCGCAGGGCGTCCTTTACTTCTTCACCCTCCCCATCCAGCTTCTCAAGTCGATCGCTGCCAAGACTATCAACCAGGGCGCCGGCGCTCTCAACGGCTTCCTCGACAAGTCCAAGGCCATGAAGGGCAAGCATCTTTAA	MKASHVFVTALAGLAWAQPLPQQETTSVTLHARQIPNPLAIPLALAQFPQGVLYFFTLPIQLLKSIAAKTINQGAGALNGFLDKSKAMKGKHL*	0.958507	PredHel=0	0		0.11	0.04	Y	SP	0.807	1
>Ophcf2|01605	ATGCTTCTCGGCGGCTTGCTTGTTCTGGCTACAGCCTGCCTGTGCCTCGGCGCAAACTTCACCTACGATGAAACGCGGTTCCTCCTCAACGGACAGCCCTTCCAGATCATCGGCGGCCAGATTGATCCGCAACGCATCCCCCGTCCTTACTGGCGCCACAGACTACAGATGGCACGAGCCATGGGTCTCAACACAATCTTCAGCTACGTCTTCTGGAACAAGCTGGAGACGCAACCGGGAATATGGGACTTTGACGGCACCAACGACATCGCCGCCTTCTTCCGTCTGGCTCAAGAAGAGGGCCTCAAGGTCGTTCTCCGTCCCGGGCCGTACGTCTGCGCTGAGCGTGACTGGGGTGGTCTCCCAGCATGGCTTAGCAAGGTTCACGGGTTGAGGGTG…	MLLGGLLVLATACLCLGANFTYDETRFLLNGQPFQIIGGQIDPQRIPRPYWRHRLQMARAMGLNTIFSYVFWNKLETQPGIWDFDGTNDIAAFFRLAQEEGLKVVLRPGPYVCAERDWGGLPAWLSKVHGLRVRRNNVPFLEASRRYITELGRELRNLQTTRGGPILMVQLENEYGSFGKDKTYLQAMANHLRASFDLILYTNDGGGRDYLEGGTLPGVLAETDGDPRVGFAARDQFVKDKSMLGPQLAGEFYTTWFDHWSSNVSHQFTHANNVARITDDLDWILKGGHSFNLFVFHGGTNWGFDNGAIWQDGRTWAVTTSYDYGAPLDETGRPGPLYEEIRRVIAKHVPRGSIPDVPKVPMLNSFRELTLKPAMTLFDTLSYHSRKSASPMTMETLGQ…	0.932386	PredHel=0	0		0.94	0.16	Y	SP	0.763	0.999
>Ophcf2|01606	ATGCAACGGCCCATGTGGTTCCTGGCGCTGGCCGCAGCCCTCATCAGCCCCGGCTCCGCCATCCCGGCCGAGCGGCTTCTCCCTCTTCCTCCTATGGGCTTCAACAACTGGGCTCGCTACCAGACGAACATTAGCGAATCCATCTTCGTCGACGCCGCCGAGGCCATGATCAGGACTGGCCTCTTGGCTGCCAGATACAACCGCATAAACCTCGACGATGCCTGGTCGACCAATGCACGAGCAGCCAGCAGATCCCTGGTCTGGGACCCGGTCAAGTTCCCGAGGGGGTTCCCTTGGCTCACGCAGCACTTAAAGTCACAGGGCTTCCTGCCTGGCATCTATAGCGACGCTGGCGGCTTATCCTGTGCCGGCTACCCGGGCTCTCTCGACTACGAGGAC…	MQRPMWFLALAAALISPGSAIPAERLLPLPPMGFNNWARYQTNISESIFVDAAEAMIRTGLLAARYNRINLDDAWSTNARAASRSLVWDPVKFPRGFPWLTQHLKSQGFLPGIYSDAGGLSCAGYPGSLDYEDVDLKDFTAWGFKFLKMDGCNLPDGSEATYHSIYGRWHRLLSESNSNIIFSDSAPAYFSNVPDLTNWYASIGWAREYGHLARHSGDIQTYPKGRSWDTVMFIYRQHLRLARFQKPGFFNDPDFLNVDHPSYSMDEKKSHFALWCVFSAPLLLSADLTALSNAEIQYLTNHRLINVNQDSLVQQATLVSSGTTWDVLTKSVDNGDRVVAVLNKGDSPASVFVSWERLGFSLVTLQRVEFVTVQDLWTGKRRQARVSLKGISVTAVPSH…	0.99552	PredHel=0	0		0.063	0.2	Y	SP	0.854	1
>Ophcf2|01612	ATGCTCTCCGCAACCACCCTTCTCCTCCTCCCTCTAGCCCTAGCCGCCCCGGCCCAGCCGTCCGAAGGAACCTTCATCGTAAAGATGAAAGACGGCCTGATCAAAGCCGAAGCTGTCAATGCCGTCGTCTCCTCCCTCGGCGTCCACCCCCGCTTCACCTACGAGCACGCCTTCTCAGGCTTTGCGGCCACGCTGAAGCCAGACATGGTCAAGAAGCTAATGGCCAACCCGGATGTAAGATGGATTCCACGCAAGTCCCTTGCTTCTCTTGAACGTTCTAACCCATAATACAGGTCGAATTCGTCGAAAAGGACGCCAAAGTCTCCATGTATGAGACGCAACCCGACGCCGACTGGGGTCTCGCCCGTCTATCGAATCAGAAGCCCAACGCAACGACGT…	MLSATTLLLLPLALAAPAQPSEGTFIVKMKDGLIKAEAVNAVVSSLGVHPRFTYEHAFSGFAATLKPDMVKKLMANPDVEFVEKDAKVSMYETQPDADWGLARLSNQKPNATTYKYDDSAGEGTCAFILDTGIDASNEEFEGRAKFLANFADKDDTDGHGHGTHVAGTIGSKTYGVAKKASLFGVKVLDAQGSGDNSAVIKGMDLIAKEASKQKCPKGVVVNMSLGGRKSASVNAAAARIVQAGLFLAVAAGNDGTDASSYSPASEPLACTVGATTRTDTLAKYSNTGSIVDVLAPGSNITSTWLDSKTKSISGTSMASPHVAGIAAYFLGTGQKVQGLCEYIAKQSLKESVTGVPKDTVNLLINNGYQKGSNRS*	0.982411	PredHel=0	0		0.478	0.06	Y	SP	0.839	1
>Ophcf2|01624	ATGCTTCCGAAAATTAAAGCAGTGCTGCTGGCGTCGCTCGTGGGGCTGACGACTGCACGACCCGAGACGACGTCTTCGGCACCAAGCACCTCGCCAACACCCTTCTGCGAATGCGGATACACGTACTGCGGCTCCGTCCTCATGGCCATGGGTAAGCATCGATGCATCTTCTCCCCGAGGTCCCCCCTCCTTCTTAAAGTCATCCAACCTCCTCACTAACCTACTCCCTTACAGACAAGCCGTGGACGGAGAAGCAGCTGGCTGAAGCCTACTGCAAGACGCCCAAGGCCAGCTGCAGCAACAACCGGCCGGCGTCGGACGCCAAGTCGGCGCTGTACCTCTGCCTGTGCGACGACTCGAGCCGGCGGACGGGGAATCATCTGCATCTGCTCTGCGGGT…	MLPKIKAVLLASLVGLTTARPETTSSAPSTSPTPFCECGYTYCGSVLMAMDKPWTEKQLAEAYCKTPKASCSNNRPASDAKSALYLCLCDDSSRRTGNHLHLLCGCESCLVVGPDYRGRCETPCREGKGL*	0.997203	PredHel=0	0		0.677	0.17	Y	SP	0.884	0.999
>Ophcf2|01632	ATGCGCTGTACGAATGTCATCCTCACGCTGCTCTCTGGCTGCTCAGCCCATCTCATCACTCCCAGGCCATCACCGCCCATGCGCTGCGACTCCGCCATCGAGCTCACGGGCCATCAACTTCGTTTCCACGGCCACTTCCACTATGAGTCCTCTGACGAAGCCGATATCAACAAACCCCTGATCGACCTCGACTTCAACAAGCTTCCGCTTTGGAGAAACCTTAGTGTTGATTTCTCGCTTCAAAACTCGGCCCTTGGCTCCACCCTACGGTGTGAAGCCAAGTTCTTTTCAGAGAGTCTGGATTACCGGAAATGCCGAGCCACGCGGGAACACTCTGCTTCCTTCTTCTTCAACGCCAGAGAATTCACCCTCAACATCATCTACTCGTGGCGCTGCCCT…	MRCTNVILTLLSGCSAHLITPRPSPPMRCDSAIELTGHQLRFHGHFHYESSDEADINKPLIDLDFNKLPLWRNLSVDFSLQNSALGSTLRCEAKFFSESLDYRKCRATREHSASFFFNAREFTLNIIYSWRCPTWPRSKRIVIAQPMDCVTAQWVQRPGQGFITCRANSFKLVSSGKHL*	0.953883	PredHel=0	0		0.348	0.44	Y	SP	0.726	0.987
>Ophcf2|01634	ATGAAGTTCACCACCGTCGCTGTCTGCCTGGCTTCTACAGCCATTGCCGCCCCAGCCCCCATGAGCCAAGAACAAGCAGCTATTAACGCTGGAATAGTCCCCGACGTCTTGCTCTTGGGAATCAAGTTGGATGGCAAGTTGAATAAGCCTTTGAAGGATCTAGTGGGCTCGTCCGGCCTGCTGCATCAGCTTCTGAGCCCCATCCTGGATTTGATGCTCGGACCCAACGTTGACACGTCTGCGAAGGTCGGCCCCGACGAGGCCGCCCATGAGGCCCAAGAGGAGCATGAGGTCCATGAGGGTGATGGGAATAAAACGATCCTTGCCCGTGACGTCCAGAGCGCCGCGGCGTCTGCGGGAAAGAAGCACATCGGAGGCGCGCAGTTTGAGCAGGTCTTG…	MKFTTVAVCLASTAIAAPAPMSQEQAAINAGIVPDVLLLGIKLDGKLNKPLKDLVGSSGLLHQLLSPILDLMLGPNVDTSAKVGPDEAAHEAQEEHEVHEGDGNKTILARDVQSAAASAGKKHIGGAQFEQVLVPQVQIIHTNGLLGKLLNPVVKLLLGDTIGFSTRTFGGVTSSMPGALPLKSLPHKGLPHKGLPPLNKPPPVVNDLPVDDDDDEDDE*	0.986013	PredHel=0	0		0.818	0.02	Y	SP	0.68	0.998
>Ophcf2|01635	ATGAGGTCGTTGACGATTCTGTCCTGCCTGTTGGCGGGTGCGGCATGGGCGGGAGTTGTTGCGCCGGCGCCGACGTCGTTTGATGGATACAAGGTCTTCCGCGTGCCCGTCGGGGCCCGGACGCAGCGCGTCAACTCAGTCGTGGATGAGATGGGGCTTCGGTTCTGGCAGCCTGCGTCTCGCAAGGGCGCGTTCGCAGACGTCGAGGTTCCGCCTGCAAAGGTGGATGCCTTTCGCCAGGCGATGAAGGGCTTTGACCTCATCGTCATGCATGAGGATCTGGGGAGGTCGATGGTATCGGAAGGGACTTTTGGCGTCTATGCTGGTGAGGCTCAGATTGCCGACACGATGAGATGAAGCGTGAGACTGACGATGCAAAGATGGGTCGGCCAATGAAAC…	MRSLTILSCLLAGAAWAGVVAPAPTSFDGYKVFRVPVGARTQRVNSVVDEMGLRFWQPASRKGAFADVEVPPAKVDAFRQAMKGFDLIVMHEDLGRSMVSEGTFGVYADGSANETWFQSYHAYNDHLAWLRDLQAQHPNISDIVSSGRSFEGNDITGLHLHGSGGKGNKPAIVFHGTVHAREWIGSMVVEFIANSLARGYADDNDIRGFVDKYDFYLFPIVNPDGFKYTQTRNRLWRKNRQPMGNEGCIGLDINRNWPYKWDGPGSSANPCAEDYRGEGPGDGAETKSLAGFLQQVQSGQGMKLYIDFHSYSQLFMTPWGFTCDAVPTNNDEYQSLASGAAEAIRSIHGTQFQTGPICSTIYQTAGNSVDYLADVVKADYAFAVELRDRGQSGFVLPPE…	0.995758	PredHel=0	0		0.348	0.06	Y	SP	0.753	1
>Ophcf2|01654	ATGAGAGCCGAACTCGTCGTACTCGCCTCTCTGGCAGGGCCAGCCCTCGCGGTGCCCTCCTTTGAAAGACGACAGGAGAAGCCCATCGACAAGAGGGAGACGTATCCCATCGACAGGATTAACGGAATCTGTACCAACCACTGGGACCGCTTCATACCTCACCAGGTCTGCGTCAATATCCATCTCGAGTGCTGGCAGAAGCCCGAGTCTCAGTATCGCGTTCAGGCAGATACCTGCGCTGGCACCAGGATCTTGCGGATGCGTCTTGACGGAACGGCCAACAAGGGGCAGACGAAGCCTGCCGCCGAGAAGCCTAAAGAGTCTAAGCCTGAAGAGCCGAAGCCAGAAGAGCCTAAGCCTGTAATCGAGAAACCTGCGGAGCCAAAGCCTGCTCACGAG…	MRAELVVLASLAGPALAVPSFERRQEKPIDKRETYPIDRINGICTNHWDRFIPHQVCVNIHLECWQKPESQYRVQADTCAGTRILRMRLDGTANKGQTKPAAEKPKESKPEEPKPEEPKPVIEKPAEPKPAHEKPEDSDPVADNPINTPESEIQPASELSPEQVIEAACGDQRAGQEGFPTMKFCISIATLCQEGMGLDSVDWVPCLSQTMAEEMQRIDAKEKASKQAKEKEPQGQDKDKDVQTPDKKPEPSSTPQSTPQPSPQESIPGVCKEFFAGRPNYPSMDFCLDAANKCQQQLGSKYDDWVPCVLRSMTDEIRKPRDKAQPPVPTPDDKPEPIETPQPSPQPSPEGSIAAACKELFAGRKGYPSMEFCVAAAKKCQEQLGSRYDDWVPCLVRDL…	0.973807	PredHel=0	0		0.993	0.69	Y	SP	0.748	0.999
>Ophcf2|01656	ATGCTGTTCGAGCTCGGTGCCGTCTTCGGCCTCGGCTGCCTGTCGACTCTGGTCGAGGCCGGGGTGCCGGCGCCCGTCATACGGCCCTATAAGCCGGCTCTGCGCAGGGACTTTCCCGATCCCAGCATCATCCAGGGCCCGGACAACATGTTTTACGCCTTCGCCACCACCGGAGGCGACAAGGTCGTTCAGGTCCAGGCGGCACGGGCATCTTCTCCGACGGGCCCCTGGCAACAGCTCGCCGATACCAACGTGCTGCCCAACCCGGGACCGGCCTTTACCGGTCAGAATACGTGGGCGCCTGACGTCCAGCGGCTCGATGATGGCTCCTACGTCCTCTACTTTAGCGGTCAGCTGGCCAGCAACCCGGATCATCACTGCGTCGGGGCCGCCACCAGC…	MLFELGAVFGLGCLSTLVEAGVPAPVIRPYKPALRRDFPDPSIIQGPDNMFYAFATTGGDKVVQVQAARASSPTGPWQQLADTNVLPNPGPAFTGQNTWAPDVQRLDDGSYVLYFSGQLASNPDHHCVGAATSRSILGPYVPQQQPFACDVGVGGQIDPSGFRDADGKRYVVYKVDGNSLGNGGQCKNGIAPRRATPIELQEVGPNGIDKIGPPIQILDRIGDEPLVEAPDLYRAPDGTYILFFSSGCFTDPSYNVHYATSRSVRGPFTRAARPLLVSNDVRGLVAPGGASVLAGGENLVFHANCDVGRCMYQKRYRFRDGSIRLMLS*	0.92611	PredHel=0	0		0.846	0.14	Y	SP	0.701	0.987
>Ophcf2|01686	ATGCAGCAATGGCTTCTCCCTCTCATCGTTATCATTCTTGCAAAGCTTGGCATGTGCCAGGTTGCCAAGCACGACAAAGTATCACCGATGATCTACATGGGACCCAACATGGACGAGCCCCTTAACCGGCATTGGTACGATATCGTCGTCGACCGTCACGAGCCCGTCATGATAGTCTACCGCGGCGACGCGAGAGGTCCGTCGGAGGTGCAGGCAGGGTCCAGACCGGGCTTCTATCCCCTGAACGGGCCCGTCCGGCCGCAGGATTACGGCCTGTTCTCGCACGTCGAGGGCACATTGGAGAGCACGGCTTACGTTTCGACGACGGATCATCTTCTCGTAGCAGCCGATTACGCACACCGAAAGAGCAAAGGCAAGCCGGGCTACATCTATCGTATC…	MQQWLLPLIVIILAKLGMCQVAKHDKVSPMIYMGPNMDEPLNRHWYDIVVDRHEPVMIVYRGDARGPSEVQAGSRPGFYPLNGPVRPQDYGLFSHVEGTLESTAYVSTTDHLLVAADYAHRKSKGKPGYIYRIQTSSNFVDVNRSLLNWRYRQNYEHVAMLGIPFSQVQAYVELTPEVYTNILQNRLKEMDWIVNQGHVPVVEKLRGSSVRPDLAGYPEGHNHWNWRPWRQILEDNGGRVPDLKAIFDKYVASDRDPVSSVRDGYDMKGMRKHSNEKLQMMTEQIESRAAKAFPRKARRFGLAPLASIQGKSWEAIRTALKNSPTLRSLASIGPALAKLPARAFYGAAIAALFKEFVDSLRNEASTYERASIVLAIVPILGCAAEAVANEVHGRRNWVG…	0.996261	PredHel=0	0		0.748	0.51	Y	SP	0.846	0.994
>Ophcf2|01687	ATGGCCCCTCACAGGGCTCTGCTCCTCGCCTGCGTCGCCACCCTGCATGTAACCCTCTCAGCCCAGGCCGTACCCGAGAACCTATGGAAGGAAAGCCTCATGAGCAACTCCGAGTACGTCGTCTACCGCCCAGACAAGATCAGTCCGCACGAGCTTCGCGCCAAGGGAGGTTTCTGGCCTTCGGGTCCGGATCCCGGTCGTCACGTCTTCATGCCGCCCGTGAACCTGAGTCTGTACAGACACGATCAGGACGCGCTCGACCCAGACAGACGTGACGATTGGGGCTTCATCTCCTTCATGTCGCGATATCCGCTGGCCCTCAACTGGTTGCAGATCCGGAGCCAACTTCCAGGCTACATCTACGCCGTCCACGCGACGCCCAACTTTGTCAGCGTGGAC…	MAPHRALLLACVATLHVTLSAQAVPENLWKESLMSNSEYVVYRPDKISPHELRAKGGFWPSGPDPGRHVFMPPVNLSLYRHDQDALDPDRRDDWGFISFMSRYPLALNWLQIRSQLPGYIYAVHATPNFVSVDESLRWFAKSRDAQDYAAVGHVGFDQVMAWRRITYDQYSPGNLLIGAVEENSFYNKSRYENEAWSGAEYQLAVFPPQHEVVRDRLQPWCDEENCQPRSATVAAKAAALRLLASKIAVRSLKLHFRLSQDTLAGTFDSILVRIGESLPITIFKSPDSGWERHLDVDMKYAFGPEPIFLANLTGLRILHRRRRGRIWPDDFKVDGIRLEALTSLSDVPIEVNKFNSMERWVGTREVGVKVVWRKQISAEDWKWE*	0.989971	PredHel=0	0		0.784	0.24	Y	SP	0.823	1
>Ophcf2|01697	ATGTTTTGGACCAAGATGCTTCCAGCCGCGTCTGTCTTGCTGTGGCTCTCTTGGGCCAGTTTCGGAGGTGGGATTCGTTGACGAGGCGGATGCGTCGTCTTTTGCTAACGATTGCAGTTTTGGCGTTTCCTGCCGAGAGCTCATGGAAGGAGAGCATGGCAAAGTTTGGCTCAGCGGAAGAGTTATTGCATCACATCGAGTCGGGCGAGGTGCAGCACGTGGATTGCGCCCGTCTACACGCCAATCTGAGCTTCCAAAATGCTCCCTTGATGAAGCAGGCACTGAGGAAGTATCTTGATAGGAAAGCCGGTCAGGTGACAAGGAGTACGAGAGCCCTATCCCTCGTTTGACACTGTCGGCGAGGTGCCTTTGCTGACGATTTTGAAAACGCCAGTTTCG…	MFWTKMLPAASVLLWLSWASFGVLAFPAESSWKESMAKFGSAEELLHHIESGEVQHVDCARLHANLSFQNAPLMKQALRKYLDRKAGQVTRISKGITCARVARMLKKMIRQRQICELIDEIDVEYSTAPGYKLNYDEISFDFFEAWNNTKLRPGFALQRVSGGAMPGIRVVMSVELQFAFNKKTVSLKEVDYIAIRSHAIFPEEKNHISPLWKLESLKIHARCRGSGQRIVVDKWSHINREMLHLPGDRDYEGQMAIVWGGGIAVSDWHEDKDAWAVGPVEDLGYYY*	0.965517	PredHel=0	0		0.373	0.04	Y	SP	0.898	1
>Ophcf2|01699	ATGGTGCGGGCTGCTACCCTCTCGCTGCTGGTCGGCGCCTGGACCGCTGCTGCCACCAAGTGCTCGCTCAACAGCAAGTGTCCCAAGGACTCGCCCTGCTGCTCGCGTACGTCTTTTCTCTCTCTCTCTCTCTCTCTCTCTCACACACACACACACTCTCTCTCTCCCCCTCTCTTCTGAAGCCGTCGATGGCTTGCTGACTCTAAACAGAGTACGGAGAATGCGGAACCGGCGCCTTTTGCCTCGGCGGTTGCGACTCGCGCATGTCGTTTTCCCTCGACTCGTGTGCGCCCGCGCCCGTCTGCAGAGACTTTTCTACAAAGTTTGACAAGCTCGATGCCGTGGTCGATATCGGACGCTATCTCGGCGACGCATCGCGGGCGCAGTGGGTGGCGCAGG…	MVRAATLSLLVGAWTAAATKCSLNSKCPKDSPCCSQYGECGTGAFCLGGCDSRMSFSLDSCAPAPVCRDFSTKFDKLDAVVDIGRYLGDASRAQWVAQGEPAIHDGSVLLTMPKDSVGTVLASASYMWYGNVKARLKTSRGAGVVTAFILLSDVKDEIDYEFIGSDLETAQTNYYFQGIPDYHNSGNISLSDTFHNFHDYEIRWTPDRIDWLVDGQVGRSKLRKDTWNETSQQWNFPQTPARVQLSIWPGGLASNAKGTIDWAGGQIDWNADDITKAGYFYATVAEVSVECYDAKNGPGSNSGKSYSYRDVRGTNDTVVNSDKDTVLASLDATGLDMDKGKKKKVDQQPAPSDGKKGKNTIPGGTNGAQGRDHSDSDAGSSSGKGSSGQGGGGGGGGGQ…	0.996969	PredHel=0	0		1	0.21	Y	SP	0.727	0.999
>Ophcf2|01718	ATGAAGAAGCCGCTCGTCCTCCTCGGCCTGGCCGCCTCCGTCGCAAGCGCAGACTCAGATCCCAACTTCTGGTGGCTGGACGAAGGAGCCTTCCAGTCGGCCGTCATCAGCACGACAAGCCACTACCGAGGCGAGTACGGCGCCGGCTTCATCATGTGGAACGCGACGCTGGCCGCTTTCGCTTCGTGGTACCTCAACAACTACAACTGCGCCTTTCAGCACTCGGGCGGTCCCTTTGGCGAGAACATGGCCTTTGGCTACCAGACGCCCGCCGTCAGCGTCGCCGCCTGGGGCAACGAGGCCGTCCAGTACGACTACGGACATCCAGGCTATAGTCCTGCTACGGGCCACTTTACGCAGTTGGTTTGGAAGGCCACGACGGATGTGGGCTGTGCCAGG…	MKKPLVLLGLAASVASADSDPNFWWLDEGAFQSAVISTTSHYRGEYGAGFIMWNATLAAFASWYLNNYNCAFQHSGGPFGENMAFGYQTPAVSVAAWGNEAVQYDYGHPGYSPATGHFTQLVWKATTDVGCARRCLRRMLGGLGGGGDLPWEEQVDATRLHDYAVSPGRLEFGLQMI*	0.997953	PredHel=0	1		0.052	0.03	Y	SP	0.758	1
>Ophcf2|01719	ATGTCGGCCAGGCTGGCGAGCACGGTGCTGGCCGGCTCAGCGTCAGTGGCGCTCTCAGGTCTGGGCCCGTCGACGGCGCCGCAGACGGCATCACCGGGCTGTATGCAGGCGTATACGGCGGGCATAACGGGCTGTGCCGTCGGCGACTTTACCAGCATGGTTTGCTCGACGCAGTGTCGGAGGGGCGTGGCGGGTCGTCAGGCTGCTATTCAGGCTTCGTGCTCGGGGGCGGATGCGGGTGGGAATGCGATGGTTGAGCAGGCGCTGCAGGGGAGGCTTGTTGTTGTGCTTTGCGGGGGGGGAGGGGATGTTGGGACGGCGTCTTCTGTGTTGACGGTGAGGACGAGCAGCAGCAGCAGCGTCAGCGTCAGCAGCAGCAGCAGCATCGCACAAGACGTC…	MSARLASTVLAGSASVALSGLGPSTAPQTASPGCMQAYTAGITGCAVGDFTSMVCSTQCRRGVAGRQAAIQASCSGADAGGNAMVEQALQGRLVVVLCGGGGDVGTASSVLTVRTSSSSSVSVSSSSSIAQDVPSTTEPPTEPPTEAEVQPTPAADPSPTSSPTPKQPMGGGSPFDVVVLAAGAQMRASSAAAVVCLALGL*	0.517276	PredHel=0	0		0.997	0.08	Y	SP	0.51	0.99
>Ophcf2|01754	ATGTCCCTCCTCCTCCTCCTCCTCCTCACCTCGAGGCCAACAGCCCCAAACATCCGCCCCCGACGTATCTCCCTCCGTCTCCGTCCTCCATCTCTTAACCGCCTACATCAAACCTCCACCGCCCCCGCCCCCCAACCGAAGCCCGGCACAGCAACCGGCATCAAAGGCCTATGGCGCCGAAGCACCCTCCGAAAGAACGTCGTCGATGCCTCGACACGCACCATCCTCGGCCAGAGCGCAGACGTCCCCATCAGAGCGAGGTTTGCGCCTTCGCCCACGGGCTATCTTCACCTCGGATCGCTCCGAACAGCCCTGTTCAACAATCTAGCTGCCCGCGCTTCACAGGGCGGCGCCTTCATCCTCAGAATAGAAGATACGGATCAGAGTCGTCTGGTACAT…	MSLLLLLLLTSRPTAPNIRPRRISLRLRPPSLNRLHQTSTAPAPQPKPGTATGIKGLWRRSTLRKNVVDASTRTILGQSADVPIRARFAPSPTGYLHLGSLRTALFNNLAARASQGGAFILRIEDTDQSRLVHDAEKRLLSDLEWAGLSWDEGPDRGGPYGPYRQSERLPLYAHHANQLVEKGQAYRCFCTPSEIESQKRLLHDQGQPTIYNQKCRPISVSESDRRAQAGEPHVLRFRSDGHAHTRFRDAVYGVVQMNKVHEDFVLVKSDGFPTYHFANVVDDHAMAITHVIRGEEWLISTSKHVALYLAFGWKPPIFAHLGLLVDDSGAKLSKRHESVSLATYQDGIVFPLALLSWLAHLGSSFKPDATTPRSIDNMADALTFKFTRGAIKLNPSKLN…	0.129046	PredHel=0	0		0.058	0.61	Y	mTP	0.559	0.997
>Ophcf2|01881	ATGAAGTCGGCTGTCGCTCTCCTCGTTGGCTTGCTTGCCTCGTGTACGTGCTCTGCTCACGGGACGGATGGCCATGGTGAGCCATGGTCAAAGGAGGCGCTCGCTGAGCTTGAGGCGAAATGGGGATACGAGGTGGGTGGCACTGGCAGGCCATCTGCCGTGGTGAACGACGACGGCTTGCTGATGACGATGATGATGATGATGGCGTCTCCAGTGGGGATTCTCGGGGATCGGATCGTTTGCGCACCTCGATCACGTCAAATGCCTCGTCGACCCTTCGGTGCAGTTCGATATCGCCGTCATCGGAGTGCCGTTCGATACGGCCGTCAGCTTTCGACCGGGTTCGTACCTCGGTGATTGTTGAGGCAGTGCAGTGCAGTGTGTAGCAGCTGACAAGGG…	MKSAVALLVGLLASCTCSAHGTDGHGEPWSKEALAELEAKWGYEWGFSGIGSFAHLDHVKCLVDPSVQFDIAVIGVPFDTAVSFRPGARFGPRAIRHSSARQTAFRGFNPRAGINPYQDWAKIIDCGDMPVTPLDNQIALEQMTQAFRELGKRRPSKASNPRPRLVTLGGDHSLALPALRALKEIYGRPIRVLHFDAHLDTWDPYSYPAAWGATQFTHGSMFWMANQEGLLSNSSSSPSVHAGLRTRLSGTSWADNESDGSQNWVRFSADDMDEKGTSGIIDGIMNTLGTEDAVYLSVDIDVLDPAFAPGTGTPEPGGWTTRELIRVLRGIEGLNLVGADVVEVSPAYQGRGEETALAAAQVVYEMVTSMVKRGGKGQAVVRDEL*	0.999157	PredHel=0	0	HIT	0.712	0.07	Y	SP	0.798	1
>Ophcf2|01889	ATGGCTGGCATCATTCTGCTCCTCGCATTATGCGTCGGTCTTCTCGATCGCTATTTCACTCATGTCTCCCGACTGACGAGTTCGTGCAGGTGGTCATGGCCTTGGCGTAGGCGTCGTCGTCACTGGGAACCGCCAATCTGAGGAGCTGACGTCTACCACAGCTCGTTTCTCGCGGGGGCTTTGCCGCTGTCCATGACGCTGTCACAGTCTCAGCTACGCCTCATATCTAGCATCGGCGTCGGTGTTCTCGTCGGAACCTCGTTGATGATCATAATACCCGAGGGGATCGAGGCGGCCGCCACGTCCAGCCTATCGTCGTCACATCACCACCGAGTCAGGAGTCTGGCGCGAAGAAACCCGTGGCCATACGCCATCGACGCGTTCCACACTGTCGAACCC…	MAGIILLLALCVVMALASFLAGALPLSMTLSQSQLRLISSIGVGVLVGTSLMIIIPEGIEAAATSSLSSSHHHRVRSLARRNPWPYAIDAFHTVEPMVLPRRSDSTEHLGPLSRSDGAVSEMQSTNERGHQGSLQQETCDAEIPSFQVGFSMVLGFVLMFLIDRLPRHATDTFHSAPTTTHMSLDNLGIEGAMGDEETDSFLASLAPSPRRARSLATTVGLVIHAMADGIAMGASSATSDVKLGLVIFLAIMIHKAPAAFGLTSVLLRQGLSKRVARGHLIVFSLAAPAGALSTWLLIKLLGGDHLEGDGGRWWTGMLLLFSGGTFLYVAMHAMQEDAGSHHNDHGSGTNGYADGSSVYSRKSRGPQMRETLATVAGMFLPLLTQFGHHHH*	0.516702	PredHel=7	6		0.425	0.15	Y	SP	0.729	1
>Ophcf2|01891	ATGAAGTTCTCTCCCATCGTCATCTTCGCCGCCGTCGCTGCCGCTCAGGTAACAAGACTCCCTCAACCCATCCCCCCTGAACTCATCCCGTTCGTCTCTAACACACATGGCAGGCGCCGCCAGCCGTCACCAGCAGCGCGGGGGGCCTCGTCGACGACGACCTCAACGATGCCCTCTCCAGGGCAAAGACGCTTCTCAGCGGCGATGCCACTCTCAGTGGAGATATTGCCTCGCGCGTGTCGGAGATTCGCGGGGAGGTGACGTCTCGCGCGTCCGAGATTGGCGCCGACGTCTCCTCGAGTACTTCGAAAATCGGTAGTGACGTCGCCTCTCGCGCCTCAGAGATCGCGAGCAAGGCTACCTCTCGAGCCTCGGACCTCAGGAGCGAGGCCAGCAGTC…	MKFSPIVIFAAVAAAQAPPAVTSSAGGLVDDDLNDALSRAKTLLSGDATLSGDIASRVSEIRGEVTSRASEIGADVSSSTSKIGSDVASRASEIASKATSRASDLRSEASSLTSEAGSKPTSSSTTKASSASRSNTATKSGKPAAATSSGAASGERGRGG*	0.933146	PredHel=0	0		0.507	0.22	Y	SP	0.603	0.998
>Ophcf2|01900	ATGAGGTCTTTTGCTCTTCTTCTGGTGGGCTGGTGGGTGGCCTCTGGGGCTGGGGAGGAGGCCAAGGTGTTGAAGATTAATGTTCGGAGGGGGATTGTTGAGCAGTCTGCTTTGCAGAGGAGGGATACGCTCAACTCGACGCTGAGGAATAGGGTGAGTATATCCCTCTTCGAGTTTCTGAAGAGTAACCACTGACGAAGCCATTCCATTCAGATCGGACTCTACACCATCGACATTGGCATCGGAAACCCCCCCCAACAAATCTCCGCCCTCATCGACACCGGAAGCAGCGACGCCCTGATAAACACAAACGTCTCGCAACTCTGCGAGCAGAAATCCCGCCCCTGCGCCCCATCAGGAACCTACAACGCCAACGCATCCTCAACATCCCAGTATATA…	MRSFALLLVGWWVASGAGEEAKVLKINVRRGIVEQSALQRRDTLNSTLRNRIGLYTIDIGIGNPPQQISALIDTGSSDALINTNVSQLCEQKSRPCAPSGTYNANASSTSQYINNLFNISYVDGSGAGGDFVADDVRISGKQVKGAQLGVAYRSSSPQSVLGIGLASNEALAAKGRRKGGDGSGEYVNLPAKMVQDGVISSNSYSLWLNDIDSPEGSILFGGVDTARFQEPLVSMPMQKVDGRFSEFFITMTGLQLDNSSLASNLRLAVLLDSGSTFTYLPDKVAQSVYSSLNARFDSQSGAAFVPCSLAKQSRSLRFDFTSPASVTVPVSELVIRPEKLSAKPVSFGNGVPACYLGIMPTSGSGGGAGSSTASVLGDTFLRSAYVVYDLQGHTIALAN…	0.980548	PredHel=1	1		0.999	0.15	Y	SP	0.757	1
>Ophcf2|01914	ATGCTCCCTCTCGCCCTCCTCCTCACCACCCTCCTCCCCAGCGCAAAAGCCAAGCTGGACCTCACAGCCCTCATCACCAAAATCGATCCCACAACATCCACCTGCGCAACGCCAGGCGAATGCCGTACCGCCGCCCAAGCAGCCCCCCTCCTAAACGCCTCCTTCACCCACCGCGGCATCCACTGCCGCCAAGAAGCCGCATGTCTGACCTCGCTCGTCATCCTGGAGACGGACCATCTGAAATACCTGCACAACGTCAGCCCGGGACGTGCGGGACAGGGAACGGCCAACATGCAGATGTGTCGCTTCAACGCCGAGTATGCGGCTTCGGAGCCGGAGCTCAAGAGGTGTTTTCCTGATGTGGTTCCAGCCGGGATGGAGCCCAGTGAGGGGCAGTGT…	MLPLALLLTTLLPSAKAKLDLTALITKIDPTTSTCATPGECRTAAQAAPLLNASFTHRGIHCRQEAACLTSLVILETDHLKYLHNVSPGRAGQGTANMQMCRFNAEYAASEPELKRCFPDVVPAGMEPSEGQCRRLLKCILERDVFAFDTPAWFWEKKCADEGVKSRLRDGGVEACAGYLKSCVGVDGNDAGRASWNRKAYDAFGVADAKACVPLGEDAAVARPAVPPMGPAASSAAAPPAAPPAAPPAAPPAQDHMDECRD*	0.991059	PredHel=0	0		0.64	0.11	Y	SP	0.865	0.999
>Ophcf2|01915	ATGCACACGGCTCTCGTCGCTCTGCTCCCTACGGTATTCGCCTGCGGCCTCGGCGGCTGCTACGGGCCCTTGAATCGTGTTGAGCACGTTCGCCACGTGAAGCGCATGCAGCCGGGAGCGTCCGACGCAGGCTACGGCCCGAAGAGACCCTTGGAATGGGGCCAGATAAACTTCCTCCACACGGTATAGAAGACCTCTCTTGTCTTCCTGTACCAGACACGAGTTGACGGGATGTCAGACGGATACGCACGGCTGGCTCGAGGGCCACATCAAGGAGCGCAACTATGGCGCCGACTGGGGCGACTTTGTTTCCTTTGCCCGGCGGATGAAGAATAAGGCATGTCAGCTGGGTGTCGACTTGCTGCTCGTCGATACAGGCGATCTCCATGACGGGACCGG…	MHTALVALLPTVFACGLGGCYGPLNRVEHVRHVKRMQPGASDAGYGPKRPLEWGQINFLHTTDTHGWLEGHIKERNYGADWGDFVSFARRMKNKACQLGVDLLLVDTGDLHDGTGLSDATAVDGAESMPIFDQIDYDLLTIGNHELYLSEVAYQMLDQYARKWGDRYVTSNVQILNRTSGQYQYVGATHRYFTTAQGLRILAFGLLFDFTGNSNASRVIKAEEMVQKAWFKDVLADSDAVDLFVLLGHNPVRPTNRQSTFQVVINAIRDVHPKKPVQIFGGHSHIRDFVVYDDASVGLESGRYCETLGWASMTGFNASKSRYSGASQPQGVAQACRPARPGSKSQFVYSRRYLDWNRKTFVFHSQREDKTFDLASGRRLTGHISKVRDELRLGDVYGCA…	0.896528	PredHel=0	0		0.995	0.13	Y	SP	0.686	0.997
>Ophcf2|01916	ATGAAGTTCACGCACGTTTCCTCCCTCCTCCTCGCCGTGGCTACGGCCTCGCCAGTTGAGGTGAGCTACAGTCACCCTTCTCCTTCCATCCGTCCAGACTCGAAACTAACGAGAACGCATAGCAACACATGGAAAAGGCGCAGGCCGTGGACAGCTCCATGATGGCGACCGACATGGCCCAGCAGGACAAGGTGGTCGACATGGCTCAGCAGGAGAAGGTGGCCGACATGACCCAGCAGGAGCAGGCGGCCGAGATGAAGACGCTGGGCGACCTGCTCGGCGACAGCGGCGGCTCCCACCAGGATCTCCTGAGCAAGCTGCTTTACACGCTCCTCAGCGGCAACAAGAAGCAGATGGAGAAGCGCGACGGCGCGGCCAATGAACAGCTCGGATCCGTGC…	MKFTHVSSLLLAVATASPVEQHMEKAQAVDSSMMATDMAQQDKVVDMAQQEKVADMTQQEQAAEMKTLGDLLGDSGGSHQDLLSKLLYTLLSGNKKQMEKRDGAANEQLGSVLGNLLDNEIAGDLLEATISVGHRNEKRDEVVLDKVLNGLLPKLHLGDLHVDNLLESLLGHATAKDKVKQKAKEEVNDDVTDEVKESAKDKLKKLAQKVAKAKANKTMSDDEVSEDAKSVDEMQEPANDQAAEAPTAETTEAKTMEKRDSAINLDLSSLLLQSLGESLSSNQDSSTSLTPLVDSLLAEKGAVNTVTEGLHETLTGTHDLDRRDTNLDNILGLNLASLFDAVQHHHQGHQGHQGAQAGESTAERQFQEGLLLNALQQLQQATTDKQMKTEGPAPRQ*	0.940657	PredHel=0	0		0.425	0.31	Y	SP	0.677	0.997
>Ophcf2|01930	ATGAAAATCAGCGCCTCGATAACAGCTCTCCTGGCCGCGACCGTCCTCGCAGCGCCAACCCCAAAACAAGCCAACCAAGTCAGCGCCGCCGCCGTCGCAGAAGCAGACCAAAACCCAGCCCGCATCATCATAGACCCGGGCCTCGACAGCAGCAAATCCGGAGAAGTCACGTCCATCGACTCCGTCGTCGTGCCGGGCAGCAGCAGCGCGGCCGGTGCCGGCGGTCAAGTCAGCGCCGCGACTCTCGGGCTGGGGAGACTTCGGAGGCAGCAGAGGAGGACGCGGCGCTTCATCAGGAGGTTCGGCTTCTTCCCCGGGGCCTTTGGCGGGTTTGGTCTCGGGGCTTTTGGAGGCTTTGGTGGTCTTGGCTTTCCCGGCTTGGGCGGTGGCTTTGGCTTC…	MKISASITALLAATVLAAPTPKQANQVSAAAVAEADQNPARIIIDPGLDSSKSGEVTSIDSVVVPGSSSAAGAGGQVSAATLGLGRLRRQQRRTRRFIRRFGFFPGAFGGFGLGAFGGFGGLGFPGLGGGFGFGGVGGFGGVGGFGGLGVPGAGLGVGGIGLGGGLGGFPVGSVPSQLGILGPQFLGPAILP*	0.976807	PredHel=3	0		0.537	0.16	Y	SP	0.79	1
>Ophcf2|01940	ATGGCACGTCTAAATCTTCTTCTGGCGGCTGCCACCGCCGTCTCGGCCGCCGCTCCACGATATCTCATGTATTTCGATCAGTAGGTGTTGCAGCCGTCGTCGAGTGCGAGCAAACTTCTGACTCTCATCTCGACAGGTATCACATGGCCACCATCCCGGACAAGACCTTGACAAAGGGCATCAACTACGCCTACACTGCTTTTGCTCCGTCATCCATATTCAACGACAACTCGTCTTACACCTTTGAGAAGCCTCTAAGTGAGGTCCGCGCCATGTTCGATGATGGCACCAAGCTGTGCATGGCCATCGGAGGCTGGGGAGACGTCAAGGGTTTCGGCGTCGCCGCGGCCACGGACGAGAGCCGCAAGAAGTTTGCCAAGAACGTTGCAGACGCGCTCA…	MARLNLLLAAATAVSAAAPRYLMYFDQYHMATIPDKTLTKGINYAYTAFAPSSIFNDNSSYTFEKPLSEVRAMFDDGTKLCMAIGGWGDVKGFGVAAATDESRKKFAKNVADALNENGYDCVDMDWEYPGGNGEDYKQVSNEEKKGEIETYPQLMCAVKEAIGDKELSTAIPAKEVDMIAFTRENMPMLNKCTDFFNVMTYDLMNRRDNVTNHQSSVKGSTKSIDTYIERGMEPAKMNIGFPFYAKFFETEGECGQPIGCKTVLLENEDGTDTGKSGAMTFELENAENPEFKKALENGKSDDVEGGMWYWDPDTKKFWTWDDPKYIDQKLSMAAERKLGGAFAWSLAEDAMDWRHLKALQAGVDKLGR*	0.907203	PredHel=0	0		0.909	0.04	Y	SP	0.816	0.999
>Ophcf2|01968	ATGGCTCGTCTCAAACCCAGACTCTCTCTACTAACCACGCTCCTCCTCATAAACGTCTCCAACGCAACGCCCTTTCAAAACACCACTCTACACGTAACCGACCGCCAGCAACCAACCCCCCCCTTCAGCAACACCAGCACCCCCCTCGCAGACCTTCAAGTCCACCAGCAATCGTCGACGCTATACCCCCTGCAGAAGCAAACAATCTGGGTGAGAGCGGGAAACGCGGGTCCCAGCACGGAGATGACGCTGGTGCTCGAGTCGCCGCCGCTCAAGGGGGTGGGCTTAAGCATCACACATGTTTCCGGCGGCTGTGAGCAGACGGGATTGGCGTCGGAGAGGATCCGCTGCGAGTGGAGAGGTGTTAAGGAGTCGGTCGACTTTCATCTCGAGATTGGG…	MARLKPRLSLLTTLLLINVSNATPFQNTTLHVTDRQQPTPPFSNTSTPLADLQVHQQSSTLYPLQKQTIWVRAGNAGPSTEMTLVLESPPLKGVGLSITHVSGGCEQTGLASERIRCEWRGVKESVDFHLEIGLRYDGFSSVERIEMPLTLTAYLDRHGPDVSFRRIHSLHWKIRYAERYEYNTSNNKYFPHPSVIRVKAVPRAADEARRLRQWFQWADFEPTGFYLRPQESLQMVVLGGSATGPRPDLLIGTPGLVNARRRSDNSLIGQQRIKPLKFGVNRISCPVGGIMYIRYAFPKESIPPPDVTVVLYGDEAAQPFPLFRQGITTDEQWGEMLRVTNIPYAELSGRRVMVTGLAEDAQRYAWLGQKQDELLETYESIINAQDRISGLFRHGSSAR…	0.98362	PredHel=0	0		0.176	0.58	Y	SP	0.916	1
>Ophcf2|01982	ATGAGGAGCACCTTACTCGTCGTCGTCGGCGTCGTGCTGGCCGTCTCTGCCGCCGAGCAGAGGACCAGCAGGCCGAGTCCCTTTACCGACGAGTTCGGTCGGTTCGTTCAAGACTCGCTGCATCAGTATCACACGGCGGGACTCTCCATCGCCGTCATCGATGGGGGCCGCATCATCGCTGAGGTCCGGTACCCGAACAAGCCGACGAGAAGACGCCCGTTGACTCTCCGCTCTCTTCATAAAATAGGGCTATGGCAACGCTACCCTTCCAGACACGCCGGCCAAGCCCGAAACGCTGTGGTATGTCGGGTCGACGACAAAGGCCCTCGTGGCAGCTGTTCTGGGCCAGCTCATCGACTCCAAGACCTATCCGCAACTGGCTCGTGGATGGAGGACGCC…	MRSTLLVVVGVVLAVSAAEQRTSRPSPFTDEFGRFVQDSLHQYHTAGLSIAVIDGGRIIAEGYGNATLPDTPAKPETLWYVGSTTKALVAAVLGQLIDSKTYPQLARGWRTPISALIRDDFVLQDGWSTDHVTLEDAATHMSGLTAHDESLRYSANHSQHIVRDTVRNLRNLPMHLEPHQEFHYNNQMYTVLQHVVETLTGRWLGDLLRDMLWRPLSMGSTYYDLKQALAGPEHLSTGYYWHRGQGKLKAMPLMPTDPMNASGAVISTVVDFAAWVRCLLRRTEPLSPSVHKELRRPRAVQNPEPGMGTDVTLYSLGWFRTTLYGQKAYWHSGSVETHGALIYWFPDLDYGVVLFANFPSTVRFVVMWRLIEDKLRVPRDERFDIGQKMRQDDEKDRRT…	0.996889	PredHel=0	0		0.572	0.18	Y	SP	0.753	1
>Ophcf2|01990	ATGAAGGGAGCCGCCGTCATAACCGTTCTCGCCGCCAACCTCACCCTCGCCCAACCCACCGACCCAGCCTTGACCGCCAACCTGGAAGCACGAGACCCGAGCGGTGCCGCGGGCGGCATCGGCGGCGGCATCGGCGGCGGTGTTGGAGGCGGCCTTGGAGGTGACGATCCTGACATCCCATACTCGGTGCAAGTCAGCTGCTGACAACCACAGCTTCCGTTCCCAACTTCCGGCGGATTAGGCAGGGTAACCGGCCAGTTGGTGGTGGCATCGGCGGTGGCATTGGCGGCGGCATCGGAGGTGAGCGGTTGCAAACACCCATCGCAATCGGATTCTGCTGACAACTACCAGGTGCTGTGAGAAAGGTCCGGCGAAGCAAGCAGCCCGCTCAAGAGCTTG…	MKGAAVITVLAANLTLAQPTDPALTANLEARDPSGAAGGIGGGIGGGVGGGLGASVPNFRRIRQGNRPVGGGIGGGIGGGIGGAVRKVRRSKQPAQELGGGIGGGMGGGIGAAVPKIRRRRQPISFGPGTIGGGINGAIGGGIGGAIGSISKVQRNKQSSGVASSGLGGGIGGGIGGGVGASVPNFQRNKQPPGADSGLGGGIGGGIGGGIGGGVGVSGVQRNKQSAGAASGLGGGIGGGIGGGIGGGVGVSGVQRNKQSAGAASGLGGGIGGGIGGGIGGGVGVSGVQRNKQSAGSGSGLGGGIGGGIGGGIGGGVGVSGVQRNTQTAGASSGAIGGGFGGGVGGGIGGGVGVSGVQRNKQSAGASSGAIGGGFGGGIGGGIGGGVAASGVQRNTQAP…	0.953296	PredHel=11	0		0.348	0.3	Y	SP	0.77	0.999
>Ophcf2|01993	ATGGCCATGGCTGCACTCGTGGCCTTACTTCTGGCCTTGATATTGGCTCAACTGGCTGCAGCTCAGCCCGCGATAACCTTTCCCTTCAACGCGCAGCTGCCGCCTGCTGCTCGCATCGACAAGTTCTTCTCCTTTCTGCTCTCGCCCTCGACCTTTACATCTGGTTCCAAGCGCATGACCTACGTTCTCGGCCGTCATCCCGATTGGATCTCTCTCAGTACAGATAACCTTCGCCTCTATGGCACCCCGAGAGACGCCAGCGTGCCTCCGGGCCGCGTCGTCGGCCAGCCCGTCGAGATCATGGCCACCGACGATCAAGGCACCACCACCATGACGGCCACCGTCGTCGTCTCCCGCGATCCGCCGCCTACCATCCGCATCCCCATCTCCAGGCAGGTC…	MAMAALVALLLALILAQLAAAQPAITFPFNAQLPPAARIDKFFSFLLSPSTFTSGSKRMTYVLGRHPDWISLSTDNLRLYGTPRDASVPPGRVVGQPVEIMATDDQGTTTMTATVVVSRDPPPTIRIPISRQVGGFGKFSAPSSVLSYPDTDFNFTFDRNTFGEKPLNHYATSGNGSPLPAWVAFDSGSLTFSGRTPPFNSLVQPPQVFDFRLVASDIVGFAASTINFAIVVGSHNLTTDHPVISLNASLGSPLVFDGFEHGIHLDGKPVALRDLTVTADRLPSWLTLDIATGKLEGTPRPGDHSTSFIVSFHDPFSDTLDVQVTVHVASDLFASTVDDIQVRPDGPIAIDLAKHFRNPEDIQIEVTTSPKQDWLKVDGLKISGQVPGSAKGDFQISIR…	0.99762	PredHel=2	1		0.606	0.68	Y	SP	0.897	1
>Ophcf2|01995	ATGAAGCCCACCGCAGCCACCCTCCTCCTCGCCGCCCTCGCCACCGCAAAGCCCTTCCCCCGTCCCGACCTGGACCCCCGAGCCGTAGTCACCAAAACAGCCTGGGTGACGGAGATCCAGTACGTGACCGAGATGATCGACTCCACCACCACCTACTGGGTCACCGCCACCCCGGAGCTGGACTCCAACCGCTACGTCCAGCCCTCTCCCGCCCCGGAACCGGAGGGGCCCGAACCCGAGGAGCCCAAGACTACAGAGGCCGCTTCTCCTCCGCCCCCACCTCCGGCTCCCGCCCCGCCGGCCCCGAAGCCGACCTACGCGCCTCCTCCTCCTCCGCCCCCGGCTCCCGCTCCCGCCCCGACCTCCTCCGCCTCCCTCCTCCTCCTCCTCCTCCTCCTC…	MKPTAATLLLAALATAKPFPRPDLDPRAVVTKTAWVTEIQYVTEMIDSTTTYWVTATPELDSNRYVQPSPAPEPEGPEPEEPKTTEAASPPPPPPAPAPPAPKPTYAPPPPPPPAPAPAPTSSASLLLLLLLLLLLAPPAKPAYGGKQGGYGPGKYSGQITYYTVGMGSCGFDDTGKDQTGNIVAISWAKMGTQSNGNPMCGQTISIHANGKTTQATVRDKCMGCSENNIDVNEKVFKELFGSLDGGRMPVTWSFN*	0.988843	PredHel=0	1		0.227	0.08	Y	SP	0.728	1
>Ophcf2|01998	ATGAAACCCTCAGCCCTCCTATCAACCCTCCTCTTGACCAGCCTCACAACCGCAGCCCCCCTCCACCTCCAAAAAAGACAAGGCCTCGGCGGCGGCGCCATCGCCTTCGCCATCCCGCTCTCAATCGAGTACGCGCCCTGGGTGGAAAAAGCGCGGGACACGTTCGCAAACGGCTTCGTCGACGGCTACATCGGGTTGAGAGACGCGGCCAAGCGCGGGCTCTCGTCCTTCGCCGACACGATCAAGGACATGTACCGAGAGCGCGGACCGAGCTGGCTGAAGAAGGTGGTGCAGGATGAGCGTGGCAGCAATCCTAATTGCAGGGATGGGAGGGCGACGGAGAGGTTTAAGGAGGGGAGTTTGGACCCGGGGAAGAGGGATTGGAGGGATATGTCTTGC…	MKPSALLSTLLLTSLTTAAPLHLQKRQGLGGGAIAFAIPLSIEYAPWVEKARDTFANGFVDGYIGLRDAAKRGLSSFADTIKDMYRERGPSWLKKVVQDERGSNPNCRDGRATERFKEGSLDPGKRDWRDMSCENQAKRAEN*	0.963265	PredHel=0	0		0.348	0.27	Y	SP	0.84	1
>Ophcf2|02004	ATGCAGCTGACCACCTTTATCCTCCAAGCCTCAGCGCTTCTCCTCCCCCTCGTCAGTCTTCAACCCCAAACCATTGAAGCAACGCCATCACTAACACTCCCACACAGGCCACAGCCTCGCCCGCAACCTCTGGCTCAACCCAACGCTATGTTGCTGGAAGCGTCAGCTCCGTAGCCAACGACATGAAGGTGACAGACGACGGAGTCTTCAGCCTCGGCTCCGACGGCGTCCTCCGCTACTTCGACGCCGACCGCTCCGTCGTCGACTACCGCCAGCTCGACCCCGATCAGGCCAAAGATCTGGCGACGAAGCAGATACACGCGTGGGAGAGCAGCGGAAAGGCAGTCCCCGCCTCGCTTGCCGCCATCGTCGAGTCGTCTGTTGACGGCCGGCTCGTGA…	MQLTTFILQASALLLPLATASPATSGSTQRYVAGSVSSVANDMKVTDDGVFSLGSDGVLRYFDADRSVVDYRQLDPDQAKDLATKQIHAWESSGKAVPASLAAIVESSVDGRLVTDVHQLMNPEERPAKAEGQVEASVSSKVRRSAAELFARAGPKIRTWMLFGWAIRLAAEEPEQLEG*	0.975883	PredHel=0	0		0.396	0.06	Y	SP	0.791	1
>Ophcf2|02006	ATGGTCCGCCCGTACCTCGCAACCGCCCTTCTCTGTACGTCAAACGCTCCCAAGCCTCAACACCACTGACAGGAAGACAGTCGTCTCCGCAGTTGTAGCCACAGGAGGCAGCGCCAGAGCCGCCGTCCGCAAAGGCGTCGACGAGAACGAGACTATCGTCATCAAGACTTCTAAGAAGGGCGTCAAGAACGATCCGGTCGATAAGCAGATTGAACTGCTGGCCAACGACATCGTGAAGAATACCGAAAAGGCTGCCGAGGCTAAAAGGGAGGGGAAGCCGGGCCTGGCTAATAGCCTCAACGAACAGAGTACCGGTCCTTTGGCAGAGCAGATTGAACAGCTGGTGAAACTGGAGAGCGGAAAGAATGACGGGAAAGAGAAAGGTAGGAAAGAGAAAGA…	MVRPYLATALLFVSAVVATGGSARAAVRKGVDENETIVIKTSKKGVKNDPVDKQIELLANDICPSAALVYAVKVNVVDGKQQSEHLEVTE*	0.954032	PredHel=1	0		0.572	0.02	Y	SP	0.667	0.999
>Ophcf2|02010	ATGAAGGCTCAAGCCCTCGTCTCGGCCCTCGCTTCGCTGGCCGTTGTGTCGGCCAAACCGACGGCGACGGAAAAGGAGCCGCCCAGCAAGAGGGCCAACCTGCCGACGGTGACCGTCTCGGGAAATGGTGAGGCGATATGACAATATGACTCTCCTAGTCATTGACGGGCCCTGCTGATGACGCGTGCTGTAATCAGCCTTCTGGGCCGACAAGTCACGTTTCTTCATCCGCGGTATCGACTACCAACCAGGAGGTGCCTCGGCTGATTCTGATCCCCTCGCCGATCCGACAACGTGTCAGCGCGATATCGCAAAGTTCAAGGAGCTCGGCGTCAACACGATTCGTGTCTACGCCGTCGATAACTCCAAGGACCATGACAAGTGCATGCAGTCCCTCTC…	MKAQALVSALASLAVVSAKPTATEKEPPSKRANLPTVTVSGNAFWADKSRFFIRGIDYQPGGASADSDPLADPTTCQRDIAKFKELGVNTIRVYAVDNSKDHDKCMQSLSDAGIYLVLDVNTPKYSINRLTPGPSYNTKYLQSVFATVEMFAKYRNTLAFFSGNEVINDQPGTDVSAPYVKAVTRDMKNYMNTRGLRRVPVGYSAADVSSNRLQTAQYMNCGSDDARSDFFAFNDYSWCNSDFKISGWDQKVKTFTDYGLPIFLSEWGCIKNRPRKFDELGAMMSSEMTSVYSGGLMYEYSVEDNDYGIVNIKGGQVEQNKHKEFDAYKDSLKSNPAPSGAAGAASTTHAVNCPTSDAKWNVDPSLVPAIPEQAEKYMKQGAGTGPGMKGAGSQDASDS…	0.969013	PredHel=0	1		1	0.11	Y	SP	0.723	1
>Ophcf2|02046	ATGGTTCGACTCGTCCTTCTTCTTCATATTGGCTTGGGCCTGTACCCAAGCATCGCCTCATCCGCGGCTCTGGTTGGCCCGGAGGGTGTTCCCCCCTTTGCGGATGATATTCCCCGCCTCAGCAACGCCGTAACGCAAGCACGCTTCATCGTCGAGGGTCACGATGGCGAGTTTCACGCGCCCACGTCCAAGTTATACGACATACTCGGAAAAATCAGGTCCTTGGAGGAGCAGGTCCGCTCCCTGCTTCCTGACGGCGCCGAGGCGAGCCAGGAGCCCGGATGGACGGATCGCAGTTGCGATGCCCATGAACTACTGGCTTACTTGGGCGTCGGAGCAGAGGATTGTGCTGCTGGCCGGGTGAGTCCCCCTAATTCGCCCCTCGGAAAGACTAACTGC…	MVRLVLLLHIGLGLYPSIASSAALVGPEGVPPFADDIPRLSNAVTQARFIVEGHDGEFHAPTSKLYDILGKIRSPDGRIAVAMPMNYWLTWASEQRIVLLAGPSTMERTSAAAAPTSADGYSLTDNGGPDDAYEATPTNPAGQQATASDNSSSSDLGSGYYDSSAPTGTPDALSPSSEKENDVPSPGGVSPSEPGSDVVDDQTQTDDAVTTNQRGGLFATPVAGSRPKTGLPNGAAGGRGDKTKPTTQPEPRPPADTNSASLSSSTNRTTSYMSPTPGGSVGDSASVGPGSGSGASPGVGVGAGLSNNPNGEPGGAPGINYAGDRPGSRPDRFAGPDYSSPDIFNNRGSLRGPGYPFGPSRGNGSPGYSSPDYFNSRGSLQGPGYPSGPHRGDDSTLDV…	0.920801	PredHel=0	0		0.052	0.24	Y	SP	0.677	0.999
>Ophcf2|02048	ATGTCAGTAAAGGGTGGGACGGGGTCACGTGTGCGGCTGGCAGAAGGGAGACGTCGTGCGTTGGGGGAGGGGAACGTGTGATGTAGTTTCCTGATAGGGAGAAGAGTTCCGCTATAATGGCGGCTAGAGGCCAAGGCAGATGCTGCTTTCGATGGGCGATGATTGACGATTAGACACTCTCTTGTTGAGTACATACATACATACGACTACGAATGCACGGATATTCATCTCTAAATATGCATACCTACCAGGTACCTACCTGCCTATCTACTTTGTACGAATACCAGGCACGTCGCCCGCCCTTGCTGCTTCTGCCCGCTCTGGCTACCTACCACCAGGCTACCAAAAAGCACGGCCTGCCAGCCTGTCTCTCGTAGCCCGCATCCCCCATCGCAAAAG…	MSACPVWHRPAVEPRQHRLALCLPLSSCLHLALVLPGSDPTGEGSQGRRLPSATPPFYAHPARVSALSADGRLLVDPPPGFPGVMDASANDDMLHVWSVSGSLPSFSRAFDMFTQPLDSDGGQFFVPSHLRGTTYIKMLHEAHKAKLQAQRESRRPSGVAMTSNATAFVQPPRAPSAHRGLAQNVVEQPAADEDDADAPVPPLPSRWNKDDLWPGIDLQPDDLSVKYTGQKNNHERDHEASAVRSDHYMPPQCGLYYYEVQILHGKRDDTTIAVGFSTKATSLSRPVGWEPDSWGYHGDDGRCFFGQNSGRSYGPTFNAGDVVGCGVNFRDNTAFFTKNGVKLDVAFQDVAKGKLYPSVSLKKPGEHILANFGQVPFVYNIDNLMRDERKKMQQEILET…	0.255477	PredHel=0	0		0.101	0.55	0	OTHER	0.334	0.948
>Ophcf2|02072	ATGTTCAACCGCTGGCTTGGTCTCCTCCTCTCAACCGTCCTCTGCTTCCTCCTCTGTCCTAGAAACAGTCATGCCATCCCAGGCAGGAAATCCATCCAGCTGGTAGTCCGCGGCGATGAACACCCCCCCGAAGTCCTCAAGCAAAGAAACGGCATGCCGGCCAGGCTGGACATAAGAACCACATCACACGATCCGTACAACCTGCTTAACCACTTTGACGGGCCCTTTTACGATAAGTCGACGCGCAGGGTTAGCACCGCCTACGTTTCGACGACGATCTCGGTCACGCATGCTCATAGCATCGGTAACTTGAATAAGGGATTCCTGTACTTGATTCAGGCGACGCCCAACTTTATCGACGCGACTCGCCTCAACCCCGAGGAGCTTGAGGTAGCCGCT…	MFNRWLGLLLSTVLCFLLCPRNSHAIPGRKSIQLVVRGDEHPPEVLKQRNGMPARLDIRTTSHDPYNLLNHFDGPFYDKSTRRVSTAYVSTTISVTHAHSIGNLNKGFLYLIQATPNFIDATRLNPEELEVAALGGVLWGQIRGWIPPGVKLANGIGPEQLARHERFVENGEYDGRFDGLVASEAQMRLFGEPKRLSDGTWTTEESSDGESTEKIASGFMDRVGEVVGWKGKFPLMKHVEDEPTTLEKGVSKAASQQPAELVVFHGDYLWPEEVKKQGGFLPPVTTPPGPTYAIVGMDSDQKADEVKWSSLTVSTTLEFGKAAKEAEAEAEAEVEEEAEAPHHSQGVVYVVKTTPNMARVEGEAPGQLYAVGGIRWEQVMGWIQLPKGVEMPKLKSADR…	0.99154	PredHel=0	0		0.712	0.08	Y	SP	0.836	0.999
>Ophcf2|02076	ATGCGTTCCTTCGTTGCTACAGCGCCTTTATGGCTCTTCGCCCTGAGCGTCATCTCCTCTACTGACCCGGGCAGTTCCAACTACCGTCAAAATGGCAACTCCAAGGTCGAAAGTGTCCGCACCGTCTATCGTGGAGACATGCGAAGTCCCAAGGAGATCAGATCCGAAGGCGGCTTCCAGCCTCAAGGCTCCGAATGGCATGACATTTCCGATGCGTTTGCCGTCGATCGCCATTACCTAGCCGGTACAGGCCAATCTTCGGAGCAAGAGTTGGGCGTCGAGTACCACACGGCATACGTCTCCTTTGCCCGAGATCAGAGCCATGCAGTACGACACTTCGATTGGTTTTACGAGATCCACGCGACGCAAAATATACTGGATCCCCACAACGTACACAAT…	MRSFVATAPLWLFALSVISSTDPGSSNYRQNGNSKVESVRTVYRGDMRSPKEIRSEGGFQPQGSEWHDISDAFAVDRHYLAGTGQSSEQELGVEYHTAYVSFARDQSHAVRHFDWFYEIHATQNILDPHNVHNYADGEVFALGGVRWSQVIRYQWYHDKNPVWISNPEYDRHLWEKSPIQGTQTRAPEELLDREETSWAKAEVREAARRYMNRPEMVANLGQFPFKFKSYPPRDDIPGPKPAPLVGGYREPGEFERRERAEFMDWLEKHCKVDSSFCELHAQPKAEGEPALPHEDDFLRLSDELASSEFEHLAIKYGVGKLIQRHEKVNLPQLRELSKADKALSASKTARASVWGARILSVPLLGLYVKDVVDVFFRDANTLDRVAVVTSIIPFVGCGA…	0.983133	PredHel=0	0		0.227	0.31	Y	SP	0.721	0.999
>Ophcf2|02079	ATGCGTCTGTTCGGCCTCCTGACAGGCCTGGCCCTGACCGCCGCGGAGACGACATGGGATCCCATCCCCAGCGTCGACGGCGTCGCCATCACGAAGCACTTCCTAGCCAGGGAGGCCATGCTGAAGCTCGAGGAGAGCCAAAGACAAGGTGAGACTTCATCTGATACTGAAATCACCCTTCATAACCAACCACCAACACCACCACAGACCATGAATTCAGGCAAAGACTCTCGCCCATAGCCATCAAGGCAGACGCCATCGTCCGGGAAATCCGCTCCGACGAACTACAGCACTTCTGGCGCCAAACGAACAGCTCAGACGACACCTTCGCCGGCTCCATGTTCCCCCTCGCCCGTCCCTTCATCACCAAGACCAAACTATGGACCATCGTCCGTCGCT…	MRLFGLLTGLALTAAETTWDPIPSVDGVAITKHFLAREAMLKLEESQRQDHEFRQRLSPIAIKADAIVREIRSDELQHFWRQTNSSDDTFAGSMFPLARPFITKTKLWTIVRRLPKGALLHSHLSAMLPYGVLLEAIFHTPGMAVSASQSLNSEEARRNASIAFSHVNTTFASGTPITADEYVAGTPVFVRAAASSFPGGKEGFIEYSMSKLVISPEQATRHDLGVDEIWRRFESLFGTAGTLLTYEPIVRTFYRQLFSRLVDDGVSWVEIRAGGSEGKLVHAGEQDADPDLDAWWELMQDEMERFKASERGGGFLGARVI*	0.979647	PredHel=0	0		0.818	0.08	Y	SP	0.691	0.999
>Ophcf2|02080	ATGCAATTCACCATCCTCGGCCTCTTCAGGTGCGTTCCCTCACCCATCTCCTCAACAGGCACCAACTAACACACCTCAGTCTCGCCCTCTACGGTCCGCAACCCAGCCCTCTCCCCTTCCGAACCCCCCCCTGACCATCTCCCAGGCAGCACCGTGGCCGCCAAGGGCTACCCCGGCAACCCGTGCGAGAAAACGGGCGCGAGCTGCGACCCCGTCATCCGCGACTTTTGCAGCGGGAAGCAGGACGCCAAGGTGAACCTGCCGTGCGGACCCAGGGGCTATGTTGGAGTGAGCTGCTGCTGGCATGGGAACAAGGTGGAGGTTTGA	MQFTILGLFSLALYGSTVAAKGYPGNPCEKTGASCDPVIRDFCSGKQDAKVNLPCGPRGYVGVSCCWHGNKVEV*	0.99958	PredHel=0	0		0.373	0	Y	SP	0.853	0.998
>Ophcf2|02081	ATGAAGCTCACAGCCGCCCTCGCCCTGCTCTTCAGCAGCCTCGTTGCCGCCGACGACGTCCAGTCCAAGGCCTTCAATCTCGTCGTCAAGTCGGCGGACAAGGGCCTCGACGGGCAAAAGTTCTCGGCTTGCCACAGCGGCGCGGCCATTGAGTCGCTCTGCGTCAGCGGTCGCTCCGGCGCAAACTTTTACTACAATACCACGGAGGGATCGCAGTCGCCCATGCCGGGTTACGAGCCTTCAGGCGTCATCGTGTATAATCTGCCGCTCGGAGGAGGTATGTCCCATGTTTTTACTCCTACCTACATACCTACATACCTACATACATACCTACCTACCTACCAAGGTAGATGACTACCTAGGTACATCTCTCTGACACGTTGCTGCGGTAGTGCCCGA…	MKLTAALALLFSSLVAADDVQSKAFNLVVKSADKGLDGQKFSACHSGAAIESLCVSGRSGANFYYNTTEGSQSPMPGYEPSGVIVYNLPLGGVPDHVSEPLNFYTDPSTNVALPLFEPGSSRQYVTFDKQGQLSVLSYLDDTRTPPTGGEVKALRNWYVCETYYTGYHYRNLAWVLGNGKAKPQNPSCVKVDVVRKFVR*	0.999382	PredHel=0	0		0.891	0	Y	SP	0.889	1
>Ophcf2|02084	ATGAAGCCGTTGGCCGTCCTTCTCACCGCCGCGGCGGGCTCCGTCAGCGCCACGGGCATCTCCGACGCCACCACCATGAACTGCGCAAAGGCCAACGCCAACTACTGCGTCTCCCAAGACGTCATTCTGCGCTGCAACGGCCAGGCCCTTGGCGCTCCCATCCGCTGTGCCCACGAGTTCGCTGCCTATCCGGCCGCTGCTGGCGCCGCTGGCTGTCTGCAGAGCCACCAGGAGGCGGGCGATGCCGTTTGCCATCAGAACGTGAGTCGCAACGCTGTGGAGCTTGGAGGAAACAGCTAACTTCGGCCCTTGTCCAGTGTCTCGTTCACGCCGACACGCCGTATTTGCTGCCCGCGTCCAGGTGCACGCCCAAGAAGACCTTGACGGTGCCCGGCAATT…	MKPLAVLLTAAAGSVSATGISDATTMNCAKANANYCVSQDVILRCNGQALGAPIRCAHEFAAYPAAAGAAGCLQSHQEAGDAVCHQNCLVHADTPYLLPASRCTPKKTLTVPGNYAESGVMSIPEGTGTTNIESTQTATTNLGSTETGVLSIPEGDRHHQHRGLSDWHLQHPRGTSTGTPMRPVTSETGFMSIPEGTGTSLGTPQPPMTSSAGSTGSSGSSSSAPSYETDTASSTQSASLPSGVTTSGVAMPTAGAPAHRVAGMLAVAGLAAALVV*	0.997111	PredHel=0	0		1	0.1	Y	SP	0.749	1
>Ophcf2|02087	ATGGCAGCAGGTTTGCTCCGGCTGCTGAGCAGTCTCCTCGCGCTGGCAACAGCGGCGCAAAGCCTCAAGCTAGAGCTCCACGCGCATCCCGGGTCAGAGAGCAAGAAGAAGGAGAGGTGTATTCGGAATTTCGTCGGGCAGGAGACTTTGGTGGTTGTTGCGGCCAAGGTTGATGGATACAAGGGCGATGGCATGATGGTGAACATGCATGTGCGTCCCCCTCGCCCTTCCTTCATCTCTTCATCCTTCATCTTCTTCGTCTTCATCTTGAATATACTGGAGTCTAATCTGACGAGCCGGTGCTAGATTCGAGACGCCCTAGGAAACGAGTACGCCAAACCTCGCGACATCGTCGGCGAATCCCGCTCAGTCTTCACCTCTCACCACGACGCCGCCTTC…	MAAGLLRLLSSLLALATAAQSLKLELHAHPGSESKKKERCIRNFVGQETLVVVAAKVDGYKGDGMMVNMHIRDALGNEYAKPRDIVGESRSVFTSHHDAAFDVCFENILTTGRRPAQAFRNIELDIDIGADAKDWSAIQATEKLKPVEAELRRMEELTLEMVREMDYLRGREQKLRDTNESTNTRVKWFGIGTTWLLVVLWAWQVMYLRAYFRSKHLI*	0.952895	PredHel=1	1		0.425	0.12	Y	SP	0.788	1
>Ophcf2|02093	ATGAAGATGCATCTTGTCCTCTCCTCGCTGCTAGTCGGCAGCCTGGCCTCTGCACAGGTCAAGACGAATCAGTCTCGGCCCTTTCACTTGGTCATTCATTCTGGTAACCGGCAGATCAATGGCATGGCGTTTACGGCTTGTCACACGGGAGCAGGCATAGAGTCTCTCTGCATCTTTAGAGGAAGCGGCTCTGAGTTTCACTTTCAAAGCTCGGCAAGTCTCGAGCCTCCGCTGAAGGACTACGAGCCTCTCGGGCTGCTGGTGTGGAATCTGCCCATCGGTAAAGACGGTCCGGCCTCAACGAGACGATGGACCTAACGTTCCTCAACAGACCCGAATCCCTACTCCGAAGCCATGACCTTGTCCTTCGAACCCTCCTCCAACGTAGCGCTACCGCTA…	MKMHLVLSSLLVGSLASAQVKTNQSRPFHLVIHSGNRQINGMAFTACHTGAGIESLCIFRGSGSEFHFQSSASLEPPLKDYEPLGLLVWNLPIDPNPYSEAMTLSFEPSSNVALPLFQPSSSPLYVTFDKQDHLSIISYTDDRSSPPVTGKVRALKNWYLCRTYYSSYTYRTLTWVFGDGMAKPQNPSCIKIDVRRRYLGAVMGS*	0.996176	PredHel=0	0		0.64	0.18	Y	SP	0.709	1
>Ophcf2|02095	ATGGTTGCCCTCCTGTCCGTCGCCATCGCCTTGGTGCTGGCTGCGTCGCCTCTCGTTGTCGCGGATGGCGCTGCCGCCGATTATTACGTTCGAGATCTCCCCGGAGTGCCGACCGACTCGCCGCTCATCAAGATGCACGCTGGGTGAGATGTCTTCGTCGATTTCTTCCTCTCCTCTCGGGTCTCTCTGCTGACGGTTTTTTTTTTTTTTTTTTTCCCTTTCCCGCAGGCACATCCAGGTCACCCCCGAGCATGACGGCAACCTGTTCTTCTGGCACTTTCAGAACACGCACATCGCCAATCGGCAGCGGACCGTCATATGGCTCAACGGCGGGCCCGGCTGCAGCTCCGAGGATGGGGCCTTGATGGAAATCGGACCCTACAGAGTCACGGACCAGGG…	MVALLSVAIALVLAASPLVVADGAAADYYVRDLPGVPTDSPLIKMHAGHIQVTPEHDGNLFFWHFQNTHIANRQRTVIWLNGGPGCSSEDGALMEIGPYRVTDQGTLTLNNGSWNEFANLLFVDNPVGTGYSFVNTDSFVEELDEAAEQFIKFLKKFFDVFPEYQRDDIYIAGESFAGQYIPYIAKAILDRNAKTVRDKWSLKGLLIGNGWLSPMDQYPAYLNYSFKKKLVDKESTMAKELLAKQRICDRMLVSNPNHVNYQECESILTSMLKASSKGSGKEACYNMYDVRLRDSYPSCGMNWPPDLKNLTPYLRKAEVVRALHVNEKRNTGWQECTGAVSSAFKSEKSKPSVDLLPGLLNEVPILLFSGAEDLICNHLGTEQMISNMRWNGGKGFEVT…	0.993176	PredHel=1	1		0.677	0.35	Y	SP	0.694	1
>Ophcf2|02109	ATGAAGCTGCTGCTGCCTCTCACTCTCCTCGCCACCGTCGCCGGCGTCTCTGCTCAGAACGAAAAGTGCGATGCCGACTACATCGTACAAGCCTGTCTGAAGTCGGAGAATGCAAAGGTATCAACATCTTAACCTACCTATCCTACCTACCTACCCAATTCCTACGTTCCCACCCCATCACATTCCCATCTCCTCTCCTCGCTGACACTCTCGCCCTTTAGGTCCAGATGTGCCCTGGTGCCGACTGGGACTGCCTCTGCGCCGCCTACAACGCCGTGGCCACGTACGTTTCCCCCCTTCCTTCTCTTTGCACCTCTCCCCCCCCCAACTTACACGCCAATCCAGATGCTACAACAACTGCCCCGACAACGCCAGCGCCCCCTCGGCTCGTCAAGCCGC…	MKLLLPLTLLATVAGVSAQNEKCDADYIVQACLKSENAKVQMCPGADWDCLCAAYNAVATCYNNCPDNASAPSARQAASSNCQQASLYGTKAKAPKTSSMSGSSTSDMTATATVTDSASSTDGSSGSNRAATSFTTGTARPSSTGAASTLSGSAGGLFVAVAGVLAALL*	0.999849	PredHel=0	0		1	0.11	Y	SP	0.892	1
>Ophcf2|02125	ATGCTCGTCAAGCAGTTCCTCGTCACCGCCCTCGTTGCCATGGGCTCCGTCACCGCCAACCCCGAGGTGGCGGCTGAAAACGCAGAGACTGCTGAGAGCTGGAGGGAGCCTCGGTGCTACAACGATCCGTGGGCGTACTGGGATGGTGGGTGTCGGTGCCGTGGGTACAGGCGCTGGAGGAACAGGCGCTGCTATTAGTTCGTTTTTGGTATCGTTGTGTTGGTGGAGGGTTTCGATGACGGGACGGGTTTGAACTGGAAACGACTGGTCGAGTATGGATGAAATTGATGACGCTTTCTCTCTTCGCTTTCTGTCTGGTATTAAACACTGTGATTGCTCGTAGGAGATGTTCTCATCGTTGGCTGTCCCTGATGACTTCAAGTCACGTCAGAACCGGAA…	MLVKQFLVTALVAMGSVTANPEVAAENAETAESWREPRCYNDPWAYWDVTSEPETRVLNVNQMLMETLDREGSKDKTWRYSQNGSRSRAAVSSITLAVSTSTISKLAAMTTAIPSIACLGVLGRNNNPLQVSIFPSHDPATDTFAPIRTPLQFSLLLSSTVDILDLRAKRNSAANIGLSGEVGLLHAVDDRLAAYGFETNTGVRMICVVDMRGRRVTSNSGEGAGGGGGGGGGGLREGELKPVFRAMQAAYVRLLQNPFYEPDEHAPLGGKGGRQITSKRFVEDMKRIGEAWTPGVTSL*	0.994362	PredHel=0	0		0.712	0.1	Y	SP	0.68	0.998
>Ophcf2|02126	ATGAAGACGACGACGGTGTTCGTGCTGGGCCTCGTCAGCGGCGTGCTCGCCGCGCCGTTGGGGGCGGACTCGCGGGTGCTTCGGGAGGAGGTCGTTCGCTTGAACCAGACGCATCCGGGGCAGAGGCCTGTGTCGCGGGTGGCTTCGATGCGTCAGGGGGGGATGGACGATAACTTGATTCCTCTGGGTGTGAAGCCTATGATGAGCCATGTTCAGCACGACAATCAGCGTGGATCCAGGAACGGATGGCGAGGGTACAAGCACGACAACAAGCACGGCGATATCCCTCCCGAGTACTACGGAGGGATGGACAAGGCCGGGTCGGGGCATCCGCCGGTTTCCACGCCGGTTTCCAAGCCGGTGCCCACGCCGGAAACGACGTCACCGACGCCGAAACCG…	MKTTTVFVLGLVSGVLAAPLGADSRVLREEVVRLNQTHPGQRPVSRVASMRQGGMDDNLIPLGVKPMMSHVQHDNQRGSRNGWRGYKHDNKHGDIPPEYYGGMDKAGSGHPPVSTPVSKPVPTPETTSPTPKPNGTTPNTSLRATTQYQSPQSQAGSARFPFLWRKPNLLPLLLPSNLTTAPPAAATPTITAATSPAKFSFLDLFKPKSKAGEDLAAVSKQPKKPKNFLADFFKRMKEYFTKVLERGKEIFAKYLGPKGEKGIKQGTTSKVGDYAAEPAAADEKGDPSPLGR*	0.982565	PredHel=0	0		0.396	0.26	Y	SP	0.856	1
>Ophcf2|02155	ATGCGTTTCGATACCGTTGCGACGTTGGTCGCCTTCGCCGGCACCTGCTTGGCCGCCCCCAAGGTAGATGCCACCGATGCCACCGACGTCAAGGAGGTCAAGGCCGTGGACGCAGCCAAGAAGCTGGGTTCCGTCCCTTACGGTGGCGGTGACTCCTACCAAACCACCCCGACTTCCTACACCGATAACAGCTACTCCAAACCCGACTACAAGCCCGACTACAAGCCCGACTACAAGCCCGACTACAAACCCGATTACAAGCCTGATTACAAGCCGATCCCGGGACCGCCCGGCCCTCCTGGCAAGAATGGCTACCCCGGCCCTCCTGGCCCTCCCGGCCCGCCTGGCAAGAATGGCTACCCCGGCCCTCCGGGTAAGGGCTACCCCGGCCCGCCTGGC…	MRFDTVATLVAFAGTCLAAPKVDATDATDVKEVKAVDAAKKLGSVPYGGGDSYQTTPTSYTDNSYSKPDYKPDYKPDYKPDYKPDYKPDYKPIPGPPGPPGKNGYPGPPGPPGPPGKNGYPGPPGKGYPGPPGPPGPAGKNGYPGPVGPVGPPGKNGYPGPPGKQGPPGPPGPAGPPGRPGPPGPPGPPGPAGPPGKGYPGPPGPPGPAGKNGYPGPPGPPGPPGKSYEKPTYSYDTYSTPSYTTYGGNNYNTATPNYGGNSYGSGGDSYKK*	0.989103	PredHel=0	0		0.537	0.08	Y	SP	0.766	0.998
>Ophcf2|02167	ATGCTTCTCCAGCTTCTTTACATGGCCCTGTCTGCTACTGCCGCATGTTGGAAAGCCCACGACCCTGTGGCCATTGCCAGAAACAAGACAACCGCTCTGGCCAACACCATCAAAGTAGACTGGGCCAACCCCCCGTCCTACAGTCATACACGCAGGGAAAGCAGTTGCCACCATTACACAGTTGCTTTTCAATGCCATAGAACGGCCTTCATCAGCAGCGAGAGACTGTTGCCGCTGGACGGGAAGAGGTTAAAGAAGGCCTTGAAGATCGACTACGATATCCTCCCCCAACGGAGCTTCCTGAACATCAACACGGATAGCGTGCTCGTGACTCTGGGGGAGGCCGAATGGGAAAACCAGAGCAAGGATGATTTGTGGCTCGCCTCGGCCCTCGTCACC…	MLLQLLYMALSATAACWKAHDPVAIARNKTTALANTIKVDWANPPSYSHTRRESSCHHYTVAFQCHRTAFISSERLLPLDGKRLKKALKIDYDILPQRSFLNINTDSVLVTLGEAEWENQSKDDLWLASALVTNMGTIRISMAKSLDDRLMTSRIKSHGLQGECPGGHECHFESWIFYTVFEGPCLRQAIINSCDGSDDERYLINACEWVNLPPDSYRDAVEREYDYISSHSRHDYSSVYSTGEKRPWPGNLRCSQYYKWAWKTCRDPKGPRFDDMARCTFRTPILRDGEPLSTTVFIKQDRRGKRRRSVDETRESKSELTDFKVDIVWGFDGVDADGRVVFREPDRKV*	0.918547	PredHel=0	0		0.784	0.66	Y	SP	0.579	0.972
>Ophcf2|02168	ATGATGCGCTTCCTTCAAATAATACCCTTCCTCGCCCTCCCCTTACTCGTCAGGGGAGACGACTGGCAGATCCGCGAGTGCATCAGCCCGCAAGACGCCAACATCGGACCTCTCCTCTCGCAATTCCTCGTCCACGCGTCCAACTGCGTCAGCCAGAACGAGGGCTTCGGCGTCGTGAGATGTGCCGAGCTGCTGCTGTCAGCTGATGAGAGACACACTCTCACCAACCTAACGGAGACGATCAAGTCCTGGGAGAGATACTACTACCGAGATCTCAGCACGGCCTTTTCGAATTTCGGAGACATTGATGGTTCCCATATCAATTGTTACGACAGGCTTCTCGATATCCTGGAAATGACCGGCCAGCTCTGCTACTACAAGAATATTCCATCCTTCGCA…	MMRFLQIIPFLALPLLVRGDDWQIRECISPQDANIGPLLSQFLVHASNCVSQNEGFGVVRCAELLLSADERHTLTNLTETIKSWERYYYRDLSTAFSNFGDIDGSHINCYDRLLDILEMTGQLCYYKNIPSFADRLRPQGAGLLTLFYQTERLRPELLRSGNRVTQYSLRSPILKMTGSMDWISDVTQACAADSKEERQFQKLAIEDMIRRVGQDWHSEYSTMQFKGYYETLFSTDSFLQAVITGWGFEYYCSARMKCQGIVEEGKTYLPHHTASYLQGLHKLLKGKGKVCILLKPEATNLEADVTYVAAIHDRIRHV*	0.992738	PredHel=0	0		0.373	0.26	Y	SP	0.869	0.996
>Ophcf2|02174	ATGATGCTGGCAACCGCCTTGTACGCAGCCCTCTGGCTGTGCTCTCAGGCCGAAGCGTAAGTCTTCATCTCCGTTTCCCAACGAACCTCCAATCGACACAGAAGCTGACGAGAAAGACGTCCTAAACCACCAGACGCTTCATCACAGAAGTAGACCCCAAAACCGTGTACGATTACATCGTGGTCGGCTCCGGCGCCGGAGGCTCAACCGTAGGCGCCGGCCTCGCCGAAGCAGGCCACTCCGTCCTCATCATAGACGCGGGCATCGACCTCACAGCAACAGACGAGTACCGCGCGCCAGGATACAGTCTAAAGGCGTCAGAGTTCCCGCCCATGACGTGGGAGTTCTTCGTCAACCACTACCCCAACCTGGCGATGCAGCGTCGCGACTCCAAGATGA…	MMLATALYAALWLCSQAEARFITEVDPKTVYDYIVVGSGAGGSTVGAGLAEAGHSVLIIDAGIDLTATDEYRAPGYSLKASEFPPMTWEFFVNHYPNLAMQRRDSKMTYLTPSGNRYVGLHPPPFSKPLGVLYPRAGTFGGCTAHNALVTVYPEESDWDNIAKLTGDNSWNADYMRDIFKKIERCRYVPNSIIGHGFHGWLTTSVASVVFFLEDPKLLAMLHGAASALGQGFSKLFENVEGLVQVLHRDLNSGYPNRDRRQGLFQIPIATKQGSRDGPADRVKLLMQGTPGGLFSSAKTYRLDVLLSSLVTRIILQPPNKPGYAARAVGVEYATGPNLYRADPLSNPNARLPPLRWLQAGREVVLSAGAFNTPQLLKLSGLGPRQELGRMGIPVIVDLP…	0.995107	PredHel=0	0		0.784	0.04	Y	SP	0.867	1
>Ophcf2|02181	ATGAAGCCTCTCTTGCTTTCGGCTCTCGTCGGCCTTGTCCGTGCCCTCGCTTCGACGGATACCATCACTTGGGGTGGCGATGGCTCTCGAGCGGGATACCAGCCGTTCGTTCATTCGCTTCCGTCCCTTGTTTGCTGACCTTCATCTTACTGACTGCGTCTCTCAAGCAACCACAACATGGACCCGGCCGTCGTCGCCAGCCCCCAGTTCGGCCAGCTCTTCGGCACTCTCCTCCCGGGTTCCTTCGCCTCGCAGCCCGAGCAGATCTTCTCGCAGCCGCTCGTCTACACGCCCGCTGGAGGCCGCCAGTTCGTCTACGTCGCCACGACGCTCAACAACGTGTACAAGCTGGATGCCAAGACGGGAGCCATCCTCGCCTCACGAACTCTTCATCTGCCT…	MKPLLLSALVGLVRALASTDTITWGGDGSRAGYQPNHNMDPAVVASPQFGQLFGTLLPGSFASQPEQIFSQPLVYTPAGGRQFVYVATTLNNVYKLDAKTGAILASRTLHLPFLAADLDGCNDINPAVGIISTGTIDPATDTLYLTAKTYVDQTLFGRPQGRPAGRYYVHALDVNDLTERPNFPVNLEGLLARNNPSRMFTGGIHLQRPALLLAGQYLYAGFASHCVQYNFTGWMIGLEKSSGAVVERWATEGAGVPDTVRGGGIWMSGGGPSYDGAGSIFLATGNGYASQLSTIPVRGYDPPTSLEEAALHMTVNSDGSLNLVDFFMPWEKQAMDGADKDLGTSPLEILPSQFACGDVKRIGVVTAKTGKTYWLNLDNLGGYRNGKDGLDDIIQSYQN…	0.993148	PredHel=0	0		0.748	0.32	Y	SP	0.831	1
>Ophcf2|02192	ATGAGAGCACTCCTGCTCCTCGCCTCGCTCTTCTCCCTCGCGCAGGCTCTGCACTATTATCTCGACGTCGGCCGCCTCAAGTGCTTCTACGTCGAGCTGCCCAAAGACACACTCGCTGTTGGCCACTACTCCACCGAGGAATGGAACGAGCACGCTCAATGGCATTCACACGCCGGCATAGGCGTCTACATCTCCGTCGATGTATGGTTGAGAGTCCTTACTTGAAAGCGTCGCATTGACGGCCGCTGACTCTTTCTTCCCTCTCACAGGAGGTCTTTGACAACGACCATCGAGTCGTCTCTCAGCGCGGGTCAGCCTCTGGCCGCTTCACCTTTACCGCTCAAGAAGCTGGCGATCACAAGGTCTGCTTCACGCCTTCAACAACCTCGCTCCGCTCCG…	MRALLLLASLFSLAQALHYYLDVGRLKCFYVELPKDTLAVGHYSTEEWNEHAQWHSHAGIGVYISVDEVFDNDHRVVSQRGSASGRFTFTAQEAGDHKVCFTPSTTSLRSGTMHPRGSGIKMKLDMVIGETNQIESSDKDKLQDIAGRIKDLNARLKDIRREQVFQREREAEFRDQSESTNGRVVRWILIQLAVIGVTCAWQLSHLRSFFIKQKLT*	0.996055	PredHel=0	1		0.014	0.15	Y	SP	0.905	1
>Ophcf2|02214	ATGCTTTTCAAACACCTCATCCTGACGGCCGTCTGCTCGCTGCAGTCCGTCTCGGCCACGCCCGTGGTCGACAGCGAGCTTCTCGCCCGCGGAGACTACAACAACTGCGGCAAGGATGCCACCAACCAGTACGGCGTCTGCGTCTGCCGCAACGGCGACATGAAGTACGATGCCAAGACGCAGACGTGCTCGTGCACCGACGGAAAGGTCTGGACGGGAAGCAAGTGCGAGTACGACTGCGGCAAAGATGCCCTCTACCAGTACGGCAAATGCGTGTGCCGTAACGCGGGTCAGGAGTACGATGCCAAGACCAAGTCTTGCTCTTGCACCGGAGGAAAGGTCTGGACGGGCACCAAGTGCGAGTATGACTGCGGCAAGGATGCTTCCTACAAGAACGGC…	MLFKHLILTAVCSLQSVSATPVVDSELLARGDYNNCGKDATNQYGVCVCRNGDMKYDAKTQTCSCTDGKVWTGSKCEYDCGKDALYQYGKCVCRNAGQEYDAKTKSCSCTGGKVWTGTKCEYDCGKDASYKNGKCVCNKGDQEYDAKTKSCSCTGGKIWTGTKCVYDCGKEASWSNGKCVCNDKDKSYDDKTKMCSCTGGTVWTGTKCEHDCGKDAVFEYGKCVCRHRDQHYDESSKACSCTDGKIWNGQKCVYDCGKEASWKNGKCVCNQQDKSFDDKTKACSCTGGKIWNGQKCVYDCGADAIFQYGKCVCKSQDKSYDEKTKVCSCTGGKVWNGQKCVYDCGKDAVYQYGKCVCRKEGFEFDAASKTCKCAKGKCYSPPY*	0.999113	PredHel=0	0		0.909	0.07	Y	SP	0.851	1
>Ophcf2|02221	ATGCGTCTCAGAGGTCTCGTCGTCCTCCTCAACGTCGCTGCAGCTGGTGCTTGGCCTCTAGACACCAAGACAGATCAAAGGGCCCTGCACAACTCCTTGGCTCGACGCAGCCCCTACGAAGAAGTTCAAGGGCCAAGCAACCCCCAAGAAATCACGGGCAGATACGAAACCCAAGGCCCGGGTTTCTGGCGATTCGAGTGGGTAAACGACTTTCTCCAACCCGGAGACAGACTGGCTCGCTCATCGGCACCCCATTACAACTGCCAAGATTGCGACCAGAAGTTGACGCCAGCATCCATCAAGTTCCTTAAAGACCGCAAGATCTCGCACGTCATCAGTCTCAATAACGAAGCAACCAGCCAGTCCATCAGGCGCGAGCTCACCAGCAACGGCATCGCC…	MRLRGLVVLLNVAAAGAWPLDTKTDQRALHNSLARRSPYEEVQGPSNPQEITGRYETQGPGFWRFEWVNDFLQPGDRLARSSAPHYNCQDCDQKLTPASIKFLKDRKISHVISLNNEATSQSIRRELTSNGIAYTALPTRDFQAPTQKDLRDGYEAFKKNRHGTLVWCGYGHGRTGTMVSALQILSNHDNASGKKISHWEYKTNHVETNDQIQLLDTLQKTLHAADVHKHSQGTAADESTEAQGRPRGKENNRDQASNGNSGQPSSKARQGQESWQQKSGQKASGSRAGQESSSSSSKALGERKPSRDSPKTFSGQDSSKEVSSGQESYRVNSVAQDSSSWESRPESEQEQSNPRPESQQQQQQQQQQQQQQPNPDMDRPKRFSEEPSKPNVNSPKKLV…	0.976037	PredHel=0	0		0.957	0.77	Y	SP	0.86	0.999
>Ophcf2|02222	ATGCTCCATCCTCTCCTCCCCCTAATCCTCACAGTCAACGCCGCCCTCGGCAGCATGATCACCCACGACCATCCCGTAGCCCAGCACTTCCTCTCGACGCTTCTCGGAAACATCAACCTCGACTGGAGCACGCCCCCGACCAGCGAAACAAACCAAATGAGCGAAAAGTCATGCGGCATGTGGATCTTCAAATGCGCCAGGACGCTGTTCAAGACCAAGAAGACGCTGGTCAAGAGATATCCTCCCCTCCCTGGCGGCTGGCAGATGGTCGAGTACCGGCCCAACATCACGGCCTACTTCATCCCGCGCCTGGAGAGGGGAATCATGAATCTGGGTGATGATGACATCTCTTTTGCAGCCGACGAGTCGACTTCGACAGTCGACAGCACCACCGAGGGA…	MLHPLLPLILTVNAALGSMITHDHPVAQHFLSTLLGNINLDWSTPPTSETNQMSEKSCGMWIFKCARTLFKTKKTLVKRYPPLPGGWQMVEYRPNITAYFIPRLERGIMNLGDDDISFAADESTSTVDSTTEGWQIGAQISSSLGLSVSASFSKSQSAGTSQTKGVSIQTTCRAGYDCRIETWTYHLRITGYCQLRPVIDCDGEINPCQPNMGLMCDQYFDFRQRHCLGCGSASPFFHEKCQVQTPILDPAGRPFSRLVRISEKISEWSDEGLDGQQPPEKAIKFEDGLYQLETGEWYDDTDQTYYGNLDDNWYHKPGLPRPDLSLGAAVRRVCKSLPCHRELAQLAGGRRLIPSECERHRKVPDLTYRVEDIFFPWTPTCGRTTSKLRLQASDFSSVC…	0.909977	PredHel=0	0		0.909	0.81	Y	SP	0.725	0.988
>Ophcf2|02242	ATGAAGCTGCCGCTCCTTGTCCTCGGCTCGATGCCACTCCGCCTCGTCAGCTTCAACATCCGATACGCCACGACTCAGCCAGTGGCAGACGAAAAGCCGTGGAAGGTCCGCTGCCCCAAGCTCTGCAACCAGCTTCGTTTCATCACGGCGGGCCGCGAAAGCCCCTTTATTTGTCTTCAGGAGGTGCTCTACTCGCAGCTCGAGGACGTACAAGCCCAGCTTGGTCGCCCCTGGGCGCACATCGGACGAGGGAGAGAACAGGGAGAGAAGGACGGCGAGTTCTCGCCCATCTTTTACCGTGCCGACGCCTGGGAGTGTGTCCGCAACGAGACGCGATGGCTGAGTCCGACGCCGCGTGTGCCGTCTCGTGGATGGGATGCTGCCCTCAATAGAATCGTC…	MKLPLLVLGSMPLRLVSFNIRYATTQPVADEKPWKVRCPKLCNQLRFITAGRESPFICLQEVLYSQLEDVQAQLGRPWAHIGRGREQGEKDGEFSPIFYRADAWECVRNETRWLSPTPRVPSRGWDAALNRIVTIGLFRHRATGTRVVVMSTHFDHMGVKARANSARLLIEFAKEWSVGGPSAVLIGGDFNSPPDDEAYKVMTASGSGMSDVASLVPESRRYGNEMTYTTFGEPNEVPMRIDFLFIREPRTAVVNTFGVLENRFDDKILLSDHRAVVADFEVRAQQNATGEEDPRRD*	0.495569	PredHel=0	0		0.478	0.13	Y	mTP	0.625	0.811
>Ophcf2|02246	ATGTTCCGGTTCGCTTCCGCCGTCTCTCTTTTCCTGGCGGTTTCCGGGGCGTCGCCGACGTCAAGCGCTGGCTTGACGAGGCGGAGCCCCGCTGCCACGTTTTGGTATCCGAATATGGATCATTCCGGTCCTTACCGAGGATTGGCGCCTGATGTCGGCGGGGACTATCAGGTCTACCGTGCTGTCAAGGCGGGCGATGGCCATGGCTTACAGATGGCCATCAACGACGATGATGGCCGACAGCGGCATGGCCAGTGGCTGGCCTCTCAGCCTCGAGTACGTATCGACAACTGCCGACTGCTGGACGTATCAGCTCCTGACGCGGGCCTAGGTTGTGTATATCCCCTCGGGGACGTATGAGCTCGACAAGACGCTGTACATGAATACGGACACCATCTT…	MFRFASAVSLFLAVSGASPTSSAGLTRRSPAATFWYPNMDHSGPYRGLAPDVGGDYQVYRAVKAGDGHGLQMAINDDDGRQRHGQWLASQPRVVYIPSGTYELDKTLYMNTDTILVGDATDPPVLKAAPGFSGTPILVSGQDPATGELGERSFAVGLKNLILDTTNIPGDKAFTALYWGVAQGAQLQNMRIVMASCPGDQGHSGIRLGRGSTLGLSDVRIEHGLNGVWHDGHQQAAYKNMQFYGNKVGMLISAGNTITIMGSTFDSCGAGVRNTGGTPWIAIVDCTSLNSGVSFETTGQASFLMENFVKDTDSDMARGPTGTLLGPGRYVDRFVYGKSAGNGHGGSGSRRPEVLAPDGKYPVIPAPTYADSAVSDFINVKDPGQNGGSSVYGDGSSDDA…	0.956562	PredHel=0	0		0.507	0.08	Y	SP	0.693	1
>Ophcf2|02251	ATGAAGTTCTCCGCAATATCTTTCCTCCTTTTTGCTGCCACTGGCGCCTTAGCTGCCTCGCACAAGGTCAGCAAGGAGAAGCATGAATCTGCTATCAAGAATTTCATGCACGAGATCAAGGAGGAGCACAGGAACATAATCGATGCCTACGAAGACGGCGACATCAGAGACGTTGACAAGATCCTCTCCATCACCCAAGCGTCCGTTGGAGAGATCACGCATGCTTTTGAGGGCATAATGGGCGAATCCAAGCCCATCACTCCCTCGGAAGCCGAAGTCGTCAAGGACGTCGTCCGTCACTCTGTCTTGGTCGAGAAAAAGCTGCTCAAGTACGCCAAGCTGATTCTGCGAGACGTCCGGAGAAGGAGGCTTTGCAAGAACTTCCGAGACGAGCTGCAA…	MKFSAISFLLFAATGALAASHKVSKEKHESAIKNFMHEIKEEHRNIIDAYEDGDIRDVDKILSITQASVGEITHAFEGIMGESKPITPSEAEVVKDVVRHSVLVEKKLLKYAKLILRDVRRRRLCKNFRDELQSERDMASEAAQAVDAKLPEDYKEDFAADFAAYFKVSEDRLALFEGEHCKT*	0.992657	PredHel=0	0		0.244	0.19	Y	SP	0.876	1
>Ophcf2|02257	ATGCGCCTCAGCGCTTTGGCTGCCGTCGCCGCCGTCGACTTTCTCTCGGGGACGCCATGGATGATGACCGAGTCGTACTGCAGGGGCAATGGAGACGCGACGAGATGCTACTGGAACGGAAGAATCTCTACCAAAAGCGGCATATGGGGTATCGATGCCGCATCTGGCTGTGCTAGCCGCGACATCGAGAAGATGGAAGAATTCTGCATCGACAACGAGAGAGGGAAGGCTTATTACCGCTTTGGAGCCCAGCCGAAACCGACATGCTTGGAAAGGGGACCGCTCCAGGACTTCAGATGCCACCGACCTCGTCCCAGAAGGCGGAGGACGCCTCGCAATCCCCGTTGCCAGTTCGCGCTGTGGAAAGTGGTGCCCTGTAAGCGGTAGTGACTTTGGACA…	MRLSALAAVAAVDFLSGTPWMMTESYCRGNGDATRCYWNGRISTKSGIWDATDLVPEGGGRLAIPVASSRCGKWCPVSGSDFGQTLADGRGWDGYLTSKAESEGERVSDKW*	0.789075	PredHel=0	0		0.507	0.03	Y	SP	0.584	0.992
>Ophcf2|02261	ATGATTCCGCTCTTCGCCGCCACGGGCTTCATAGGCCTGCTGGCTTTCGCAGGAAGCGTCAACGGCCACTCGTGGATCGAGTCTGCTTTCAAGCTCGCGCCCAACGGATCTTTCATCGGCGCTGAGGGTTTCCCGCGAGGCTTCATCCCGCGAACTTCGCCTGCCTTTAACGATAAGCAGGCTCAGCACTTGATTCCCGATGCTGGAGTCTACAAGGGTAACGAGGTCCTCAACAAGTTCCCGCCCTCGACGGAAGGAGGAAATGTTCCCATGCTGGAGGCTTCGCCTGGTCAGCGCGTGGCCATCATGCATCTGGAGAATGGCCACGTTACGCTTCCGCAGAATCAGCCCAACAAGCCGCTTAATCGTGGGACCGTCTATCTTTACGGGACTACGCAG…	MIPLFAATGFIGLLAFAGSVNGHSWIESAFKLAPNGSFIGAEGFPRGFIPRTSPAFNDKQAQHLIPDAGVYKGNEVLNKFPPSTEGGNVPMLEASPGQRVAIMHLENGHVTLPQNQPNKPLNRGTVYLYGTTQPRQQEMLFDVHLKWNADGTGGDKRGRLLATRNYDDGQCFQDNKQAIAQQRVGRFQADGARLDRELRCQSIITIPTDVKPGSVYTVYWYWDWPTLNPEKFNIQQTQDGRFPWAGSFMRGDKVPDGFTMDAITVNESYSSVMDIKVVPALPGVIAKQGDVSEWITAQNIYGAGVEGQAAKGFDVKVDDFIAVGGAASGAGGGAEPAGAVPTGGAPGAPGAPGAPVAPGGAPGATAPGGAPGGAPGAAGAPPGTPVASGVPGAAPAGAA…	0.899526	PredHel=0	0		0.784	0.09	Y	SP	0.726	0.998
>Ophcf2|02267	ATGCACCCAACACAACTCCTCAGCCTGCTCCCAGCAGCAGCAGCAGCGGCAGCGGCAGCCACCACGCCACAACACCACCACCCCCCGCCAGCCAACGGCTGCACCGGCCAACAAGCCGAGCTGCAGGGCGGCAACCACTACTGTCGCGAGGTGCGGCACATTCGATACCGGGGGTTCGCGCAGAGGGGTTCGTACGATGAGGTGGTGGACATGCCGGCCAACGGCTCTTGTGGCTTTCGGCAGAGGCGGTTTGAAGGGTCGCTGGCGCCGTTGGATGAGGATGTGAGGCTTCACCCTCCCCCCCCCTTCTTTTTGTTGATATGTCGGTTGACGGGCTCGTCTTGCTGGTTGGATAGCTCTCTCTCCACATCAGAGGACCGATTCATCTCCGCGCCGCAG…	MHPTQLLSLLPAAAAAAAAATTPQHHHPPPANGCTGQQAELQGGNHYCREVRHIRYRGFAQRGSYDEVVDMPANGSCGFRQRRFEGSLAPLDEDLSLHIRGPIHLRAAAVYTLDKGRHPPDRKIKRHHHRLKRAEWVHATIDGQVVSWENNYFGPTTVPTPPEAPALPDFVPAPPPDEPLAVGETTTTTVTETVTSTAVPGPEETPGAAWRRVARYDAGSQSVENMRFLGNYGGQESGVWSKRYGNSLAYLSADGHSGSASPETLQDKVLPSNKEFAIFSAEECDESCGFSRAHDVSYKGFGGANKIFLLRFSMPLDGTKEDMPAIWLLNGRIPRTVQYGDCSCWTSRCGEVDVFEALEAGGIKCKSTFHLSRRGGSSDWFKRPTDGYITVAVVFHQDT…	0.777011	PredHel=0	0		0.396	0.26	Y	SP	0.669	1
>Ophcf2|02295	ATGAAGTCCCTCGGCCTGATACTTTCGGCTTTGGTCTCGTCTTGCGCTATCGTCGCCGCTTATCCGGTTTCCCCCAGGGGTCCCTGCGATCCGGTATGTTCATCTTCCTGGAAAATCGACAAGGAAGAGAGTGAATTTCGCTTCTAACGCCACATAGCTCAAGGTCGATCAGATCCTCCTCGGCAAGCTGCAACACGAGGTCTGCTGCTCGTACGGGCGGTGTAAGAGAGACGTCGTCATCTCCGTCGGCGACTGAGACGGCGCCATCCGCTGCGATGGATATTTTAACGACCCCCGCGCCGACGAGGTCCCGACTTTTACCATCCCTTCCTCTCACCGTCGGGCACGGATTCTCACAAGCGAGGCCGGAGTTTTGGCGTGGTTTTCTTTGGACAGGCG…	MKSLGLILSALVSSCAIVAAYPVSPRGPCDPLKVDQILLGKLQHEVCCSYGRCGERFVLVSPGLDVCRELSRGLVTRSGGQPGLTRASRAFRGRRARLLLGWLIAFAERQTPLVVYYSKVGLEMSKIVFQAQKMTPPQ*	0.999089	PredHel=0	0		0.244	0.11	Y	SP	0.854	1
>Ophcf2|02305	ATGGTCGGAGAGGGCTCTATCCTGGCGTCCGCTGTCACTGCGCTGGTCTTGAGTGGCCTCGCAACCCTGCCAGCCGTGCACGCCCTCGGGGGCCAGATCCGACGTCGCTCTCCAAAGGATCACTTCTATCGGGACGAGGATGGCAGCAGCACGCCCGAAACGGTCGCCGCCTTCTCCAACAAGGCCTCCAAGACGATTATCCTGCTTCTGTCTGCCCTGGCCTTGGCCTCCAGTGTCGCTGCCGCCGCGCTGAACACAGTCGGCTCGAGTCACTCCGGACTGGTGCTCGAAAGCTGGCTGGTCACCGGCTCCTGGGTAAGTCGGGCCGTTCAGCCGCCAAGTATTGGCCTTTCTCTTATTCGGCGACGCTCTGACGTCCCATAGGCTGTCGTGCTACTA…	MVGEGSILASAVTALVLSGLATLPAVHALGGQIRRRSPKDHFYRDEDGSSTPETVAAFSNKASKTIILLLSALALASSVAAAALNTVGSSHSGLVLESWLVTGSWAVVLLQAILLAAHRSPVQVHDLGLWAFFSCLITLAATLFQVVDAGRHVRAFDDTPSMLRLVNGCLGFGLLFACLSIPRRPRVFYKGKPVDDEWTVSAINRLTWTWAGALLKTARGKGDLDARDIPQPDHQIRAQNLVAAWPDTSLQGKLLRSIVRAYGWRLVLQWIISIGRCLLGVMPFWAMLRLVQSLERKTSGEFSAEELWLVLFMGVCTMGEQWIDGWVVWYAITRLCIPARGQLSALVFEKSLRRKNVRAAGKPDEEAADDKDGDDKSEGSDSTQESSVTKSRQAIVNLV…	0.45262	PredHel=14	17		0.964	0.18	0	OTHER	0.727	0.995
>Ophcf2|02318	ATGAGAACAATCCTCTTCCTCGTCTCCCAGGTTCTCCTCGCCCTCCCCTCGGACTCAATCGGCATCCGACCAAGCTACTCGCCGCTCCCCCCCGGCCTCTCGGGCCTCTACGAAGGCTCCCATAACGCAGACGGCACCACGCGATGGACCTACATTGGCCCCCGTCGTCCGTCCCGCAAAGTGCGGGGCACAGACGAGACCATCTTCAACACGTACATATGCACAGGCGCCTACGTCGACGGCGTCGACGCGCGCGCCGCCATCGTGGGCTTCAACGCCATGTGCGGCTACGGCCGACACTTTGACAAGGTCCTTGCCTACGTTCACGGCACCGCAGTCGCCTACGGGTGTAGCTTTGGCGACGGGAAAGGACATACCTGCGCGTACGGGAACTATAAC…	MRTILFLVSQVLLALPSDSIGIRPSYSPLPPGLSGLYEGSHNADGTTRWTYIGPRRPSRKVRGTDETIFNTYICTGAYVDGVDARAAIVGFNAMCGYGRHFDKVLAYVHGTAVAYGCSFGDGKGHTCAYGNYNSSSFLRGIEGACGKDKTGLFVLPDEKVSYGLTHIQNNIC*	0.992278	PredHel=0	0		0.133	0.01	Y	SP	0.699	0.996
>Ophcf2|02328	ATGCCTAAACTCAGTAGCAGCGGTCCACTCTTGGGCCTCGTCGTTCTCGTTGCCCTGATCGGTCCGGCCGCCGCCTTTGGAGCTGGCAATATCGCCTCCATCTCCAAGCTCGAAGGCCAGAACTGTAGGTGCTCCGTCTGTCTTATCGTCTGAGCCGGCTGACTTTTCCGCTTCGCAGGGCGACATGGCGACATCGAGGACGCTCTCCTCACCCTGGCCATGGCTCAGGCCATGAAGGGCAAGAAGTTCACGAAAATCATGGTCGCCCGCGTGTACTTTGGAAACTGGTTGCGCGACTATTCACAGGCCATCGACGTCGGTACCGTCAAGTCCGTCTCGGCCGAGGCCATCCGCCTTCTTCTCTGCGTCCTCGGCTTCCTCACCTTTGGCTACGGCTCC…	MPKLSSSGPLLGLVVLVALIGPAAAFGAGNIASISKLEGQNWRHGDIEDALLTLAMAQAMKGKKFTKIMVARVYFGNWLRDYSQAIDVGTVKSVSAEAIRLLLCVLGFLTFGYGSGEFEVTADRVGCYRPEDHIDNPKNYADNQDARQYDRRLRGPIDETRELSIDHNTGMKNYIANESAGIMTSAEHVRRLFGGCIELGRRYKNQGNKADLYESLRLMGTGLHCLEDFFAHSNYTELALIEMGETQVFPHCGRDTLIQLHGARHPVYPIVTGTFGGVDFLHSVVGEVSDKLTQNEIDELEGTLQESKNSDTSILRDLLDKIPDGLFGGKKQTEKIDEIQSNASAAQMQGMSVSPRQPEEFTAYVTEVYGQVMPAIEFHDDIMKAITGAVEKIPVLPKV…	0.969836	PredHel=1	0		0.871	0.5	Y	SP	0.863	0.999
>Ophcf2|02335	ATGTGGTTCCAGCTCCCGCCGCCGCTGCTGCTGCTGCTGCTGCTGCTGTTGCTGCTGCCATCGTTGGCCGCCGCCATGCGCGCCGATCGGCTGGCTCAGCTGCGACAGGAAACGGTCGACATGTTCTACCACGGCTACAGCAACTACATGCGTCATGCCTTTCCCGAGGATGAGCTCCGGCCTCTGAGCTGTGCGCCCCTGACGAGGGATCGCGACGACCCGTCCCGCTTCGGCCTCAACGACGCCCTGGGAAACTACTCGTTGACGCTCATCGATAGCCTTTCGACGCTGGCCATCTTCGCCGGCGGGCCCCGCGACGGCTCCTACACGGGACCTCAGGCATTGCGTGACTTTCAGCGTGCCATCGCCGAATTCGTCCGCTACTACGGCGACGGCCGC…	MWFQLPPPLLLLLLLLLLLPSLAAAMRADRLAQLRQETVDMFYHGYSNYMRHAFPEDELRPLSCAPLTRDRDDPSRFGLNDALGNYSLTLIDSLSTLAIFAGGPRDGSYTGPQALRDFQRAIAEFVRYYGDGRSGPSATGIRATGFDLDSKVQVFETVIRGVGGLLSAHLFAIGELPIPGYRPRRRQRDDQVGDPLELAPIPWPDGFSYDGQLLRLALDLAQRLLPAFYTPTGIPYPRVNLRTGIPFYVNSPLHGDTGSGATTGPAEITETCSAGAGSLTLEFTVLSRLTGDGRFEQAAKRAFWEVWRRRSEIGLIGNGIDAEHGVWIGPHAGIGAGMDSFFEYALKSHILLSGHEMPNASSSSSSSSSARGRRGRSSRRAAAAAAGWLDPNSLHEPLP…	0.993152	PredHel=3	2		0.818	0.78	Y	SP	0.928	1
>Ophcf2|02359	ATGCTCCTCTCTCGCGCCCTGCTGACGACGGTGGCGTTCTGGCTCGGCCTCCGGGCCGGAAAGCCGCCGCTCGGGGACGACGATCTGCGACAGGTGGCCGGGCCCGACTCCGACTTTGAGAGCGGCCTCCTCAACCCCATCATGATTCCGCGAGTGGCAGGCACCGAGGGATCGGCTCGCGTGCAGCGGCACTTTGTCGACTTTTTCTCTAGCAACCTCCCGGCCTGGAAGCTTCTCTGGCAAAATTCGACGTCCAAGACACCCGTCACTGGTGACCGTGATGTGCCCTTTGCCAACCTCATCTTTCGCCGCGATCCGCCTGGGGCCTCTGAAGGTCGCTTCTCGCGTCTCACTCTCGTCGCTCACTACGATAGCAAATACACGCCCGAAGGCTTCATT…	MLLSRALLTTVAFWLGLRAGKPPLGDDDLRQVAGPDSDFESGLLNPIMIPRVAGTEGSARVQRHFVDFFSSNLPAWKLLWQNSTSKTPVTGDRDVPFANLIFRRDPPGASEGRFSRLTLVAHYDSKYTPEGFIGATDSAAPCAMLLHVARALDAAIGAKWASGNLKDEEGLQIILLDGEEAFLNWTDDDSLYGARALTAEWDTTLNPPLSTFRSQLDAISHMVLLDLLGSKDPNVPSYFSTTHWMYKMMSTIEKRMRALDLLESKPPKPFLPDDEAMMAGMGGISDDHIPFMRRGVNILHIIPSPFPAVWHTMADDGGHLDMATVRDWAKIVTAFVKQWMAI*	0.780906	PredHel=0	0		0.994	0.08	Y	SP	0.782	0.999
>Ophcf2|02360	ATGCGTCTCCTCACAGCTTCGGCGGCCTGTCTATTCGTGGGCGCTGTCAGTGGAGCCTCCTCTTGGAGCTTCTCTGATGCGACAGTGACAGCCTCGTCCAAGTCGGCCAAGAGCAGCAGCACAAAGTGAGCCTTCCCCGTCGCTGGCTGGACCGTGGCTGACCCAGGGCTTGACTGCAGATTTTCAGCATCTAAAAAGATTCAGGAGGCGGTGTCATTGGGCCCGAGAGACTCGATCAAGCTCTCCCTGACCACGGTGGACGACGAAGGCAACGCGAAGCGGCCGCACCAGGCCCTTCTCGTGGTCGGGGAGTCGTCCGGCCTCGAGGTCCCTTTTGCCCTTACGGTCAAGAAATCTGGCAAGGGAACTCTTCAGTTTGTATCGTCTCCCCGTTCTTCT…	MRLLTASAACLFVGAVSGASSWSFSDATVTASSKSAKSSSTKFSASKKIQEAVSLGPRDSIKLSLTTVDDEGNAKRPHQALLVVGESSGLEVPFALTVKKSGKGTLQFSQKDLPPQLLLAQTPLQARLILASSDSAKGLVTPTFDIALKLDSSTADPSHDKPLRYVRQAEISHTFRGDPRSPPRIVSLAFALALIASVPTLVVAWLFFEANLGHAATAFSRAPVSHAVFFGSVIGMECVFYLYHGGWNLFRTLPVVCLVGVSAFLSGTKALGEVQRRRLAGER*	0.94622	PredHel=2	3		0.211	0.11	Y	SP	0.755	1
>Ophcf2|02365	ATGCCCAACAGCAAAATCCTACCCATTCTCCTCCCCCTCCTCACCCTCTTCCTAACCACCAGCCACGCAAACGCCCAGCAGGGCTATCCGCGAACCCCCCCCTTGATTCCCGTCCCACAGCCCAAAATCCCTCCTTCCAAAGGCGATAACAGCAGCGACAGCGACAAGCCTCCACAGAAAGGGTTATCCATGAACACGACCGACGCCACCGGCTTCAACATTACGAAATATTTCTACGACGAGAAGGATTACATGGAGCCCGAACCTGCTGGTGGCGACACTCCAAATAGCGCCCTCTTCCCCCTCGTCAAGGATGAGTTTCGGCCGCGACATCGGCCGCGGTATTCGCCCTATCTCGGCTTTATTCTCAATGAGATTGCCGACTTGCAGGAACTTCTT…	MPNSKILPILLPLLTLFLTTSHANAQQGYPRTPPLIPVPQPKIPPSKGDNSSDSDKPPQKGLSMNTTDATGFNITKYFYDEKDYMEPEPAGGDTPNSALFPLVKDEFRPRHRPRYSPYLGFILNEIADLQELLHRAVDRKENGTLHMSSKAWRAISDRFPFTLLAPLTIGEYHHALDKLRLAAIELRREVATTPGMHKNLKNELFLLIRAIVIMNGLILDPIGLDKPPIHMTDHPWNTFAALSQLLIIDWKDPKKLNITWHHQELKHKFKWRREPRLVVAGLSRGPYSY*	0.997309	PredHel=0	0		0.452	0.36	Y	SP	0.856	0.999
>Ophcf2|02366	ATGAAGACAAAAAACTGGCTCCCTCTCGCTCTGGCCGCCCTCGGTCTCTGCGCCGATAAGAAGCCTCCACCCCCGGTCCAAGAAAGCGGCGCTGGAAAGGACCAGCCCCCAGTGTTCGGCAAAGGAATCAGCGAAGAGGAGACCATGAACAGAATCTTGAGGACTCCCGTGGTTCCCGAAGAGTTCTGCGCCCTATTGCGAGGCATGGGATGGATAGCGGATCGGATAGCGCCCCTGGCGCCGCGGATAGAAAAGTCGATTCAGACGCTTCACCCGGACTGGAACAGCAAGGAATTACCGACGGTGAAGCCGAAAGTACGTTCACTTGGCCTTCAATGGCTTGGTCCGCTCTACTGAAAAGGTTACGCAGGCGGTTTCAGGGTATTTATCTACCTGGTC…	MKTKNWLPLALAALGLCADKKPPPPVQESGAGKDQPPVFGKGISEEETMNRILRTPVVPEEFCALLRGMGWIADRIAPLAPRIEKSIQTLHPDWNSKELPTVKPKAVSGYLSTWSMLVLTLDVQTRRSIPTDHGVVDQMMMATCYASYAAFEKDALNSLDQSANRFPRHHFAREIILVGLRALFYARGSLIHILHGAPFRHTRFFTLKVPEMKDDLTGWATFMRKKLDVYGGAWLREWTAGVDTFCPANCFGELYQAEISWRAGIMVYGRNSWEHFAKDFVYMEDHRPDLPEQ*	0.981096	PredHel=0	0		0.572	0.16	Y	SP	0.422	0.98
>Ophcf2|02375	ATGAAGTTCACCGCCATCATCCTCGCCATGGCCTCGGCCGTTGCCGCCGTCAACGAGGCCTCTGTTGCCCAAGATGCTCGGGTCGGCCTCGATGCCCAGTACGCGCATGATGCCCAGGCCGCTCTTGATTTTCAGGCCGCTCTTGATGCCCAGGCCGCCCATGACGCCCGTGTCGCCCACAATGCCAAGATCGCCACCGACGCCTCTTTCGGCTTCAATGGGCAGGCGGCCGGCCGTCTCCAGAACGCTCAGGCTGCCAGTCGTGCTCAGAACGCTCAGGCGGCCGGTCGTGCCCAGAACGCTCAGGCGGCCATCAACGCTCAGAACGCTCAGGCGGCCAGCAATGCGCAGAACGCCCAGGGGTCGCAGCTCGGCATCGAGGCCAATGCCGGGATGCAG…	MKFTAIILAMASAVAAVNEASVAQDARVGLDAQYAHDAQAALDFQAALDAQAAHDARVAHNAKIATDASFGFNGQAAGRLQNAQAASRAQNAQAAGRAQNAQAAINAQNAQAASNAQNAQGSQLGIEANAGMQWDIDQLLTGLGPMVQRSQCIVPCAYKVVNSLNCAGRGPIDTICNSMNIIAQRTTPCAQMCGLDNGFKDTILRIAGGICTRQPGATIGGLMPAFI*	0.981609	PredHel=0	0		0.193	0.21	Y	SP	0.68	0.996
>Ophcf2|02376	ATGATCCCCTCGTGCATCTCGCTGCTGCTGCTGCTCCTGGCTGGTGTGGCCGGGGCCGCCGACGTCGACATCGCCGGCATGGACAGCCCTTACCGCGAGCCGGGCCGCTTCATTGCCGTCTTCGACCCTTCGGCCAGCGACAGCGAGGTGCAGACGTGCCGCCAAAACATGATGGCCAAGATGCGGAAGCGCAGTCTCGAGAATAATCAAACCGAAGGCGTCCACCAGTACTTCGCCGTCGACAAGTTCCGCGCCATGGCCTGCGAGACGGACGCCCAGACTGCGGCCGAGATGAAGCAGGAGTTCGGGCCCGTCTCTTGGGTTGAGGCCGTCATGTCGGCGTCGATGCCCGAGTCGGAACAGGACCTGGCCAACGCCAAGGCCATCGAGCCCCGAACC…	MIPSCISLLLLLLAGVAGAADVDIAGMDSPYREPGRFIAVFDPSASDSEVQTCRQNMMAKMRKRSLENNQTEGVHQYFAVDKFRAMACETDAQTAAEMKQEFGPVSWVEAVMSASMPESEQDLANAKAIEPRTVDDDEEQDDAKAIKSLTNRQVNSRQGEGVTIYMLDTGCNNHVVFTGRARRAANLVRGENAIDGSGHGTHTAGSAAGDGTGTAPRADIACIKILDSSGKGSTAEIIGGFQFVMNDAISTGRAGKCVVNMSVSSPRSQAVNQAADALSSMCAICAAAGNEATDARGSSPASASKAITVGATNSSSGQLASFSNFGNSVDFSLPGVNVLSADFKNADKLVPLSGTSMACPQAAGLCAAAISDSPTGTCAQCSDFCLQTLQARAASEPPL…	0.998629	PredHel=0	0		0.176	0.45	Y	SP	0.93	1
>Ophcf2|02380	ATGGCCCTCGTGGCCCTCTCCCTCGTCCTCGCCTCGGCCCTCTACCTCGTCTTCCGCCTCCGATCTCGGCCTCCCGTTCCGCCTCCGCCCGAAGCCGACGTCACCGCCGCCCATCATGAGCAGCCGCCGTCTCCTCCGGCCGAGCCGCCGTCTCTCTATCCGTCTCCGTCCCCGTCTCCGTCTCCGTCCCCCCCGATAGCCCAGCCACGACCCCCCGCGCAGCCTCGTCGCCCAAGATCCCGGTCATCAGCCTCCCTCCCGCCGCCCCCGACGACAGCACCATGATGCCCCTCCTCCGCGCCCCGTCCGTCCACCGCCCACCCTTGCGCCCTTCCCGGCCGCCAACTCGGCTCAGCGTGCCGGCCCGCTTCCCTCGCGCCCATCTCCTCGTTCCTCGTC…	MALVALSLVLASALYLVFRLRSRPPVPPPPEADVTAAHHEQPPSPPAEPPSLYPSPLVAQDPGHQPPSRRPRRQHHDAPPPRPVRPPPTLAPFPAANSAQRAGPLPSRPSPRSSSRKVLLEPGHSPLDWARLSGPGADLRGLPSGTPLLRVSSSELRAHTGRRGKDAWMALDGKVYNVSPYARFHPGGVPEMMRGAARDATALFRDVHPWVNYEAMLSACFIGLLVDEPRGESEMDAMD*	0.471736	PredHel=0	0		0.373	0.4	Y	SP	0.683	0.999
>Ophcf2|02388	ATGATGCTTCATCACACACGCCCCTACCTCGCCCTCCTCCTCTTAGCAGGCTCATACCTCACCGTCTCCGGCTTCGAAACCGACGAATCCTCCTTTCAGCACGAAGAAGCCGCTACCGAAGAGGGTGTCAGCAGCAACCCTCCTCCCAAGCCCCGTCGCGAGAACATCGTCTACCACGTCGGCACCGGCTCGCTCCATGAAGTGCACGACAACCGCGGCATCTGGCCGCGAGAGATGTCAAGGAACGACATGTTCAGGCTTCCAGACACGACGAGCATGCACAAACACGTCCTCAACAGCGTACACCCAGGAACAGGAGACCGCTACGGTTACATCTCCACGACGGCAAACTACACCGAGGCCCTCGAGTGGCTCAACACTTATACCGACGGCTACATC…	MMLHHTRPYLALLLLAGSYLTVSGFETDESSFQHEEAATEEGVSSNPPPKPRRENIVYHVGTGSLHEVHDNRGIWPREMSRNDMFRLPDTTSMHKHVLNSVHPGTGDRYGYISTTANYTEALEWLNTYTDGYIYEIHATPNFINVDQTLLQFNHQRSSPVSQDEFAALGGIHAFQIIGCRWVRHIEAPRQGKRIAISNDIPNPEYDPNRVANKGWVGGKPELAGFSRSHDSRVEGLGPWCQGRCPFVEPVQRASHYLASVIDLERDSIKLHFRLSKNAWAGSDDKIQMQFGASNYMTVFRKSNPGDQWHGTVDPGLFEGIDLNLGMIANISILTLPGTQWLRDRFEVDGFFLEAKTYYGDWIEMKRYDHFGRKLKGEDNRRTIVWSDVVELKDWKRIPG…	0.972632	PredHel=0	0		0.373	0.2	Y	SP	0.865	0.985
>Ophcf2|02389	ATGTTCCTCCGGCTAGTTCTCGCCGTGGCGCTGGTGGCCATGGTGGCTCCATGCCAGCCCATGGGCTTGGATACAAATGACTTTGGCTGTCTGAAGGGCGACATGTTTTACTCCTCTGCGGGTGACTGCTGCAGCAAGGACATGGCCATGGCTCAGCGAATCGATGACAAGCTCGTCAACGTCACCTGCGTCACGAGCATCAGCTTCCCCCTTGGCGAAGAGGACAGCATCCCTCCGCACCTGGACGGTATACGCCGCTGCTTTAAAGGGGACATGCACGACTGTCCTCTAGGCACGCGCATCTCCTCAGAGGCGCAGCAGCGGCAGCCACTCCTCGACACGTCTGGTTGCTGTACGCACTACCTCGAGACGCGGGACGAGAACAACGTGTGCTGGCGC…	MFLRLVLAVALVAMVAPCQPMGLDTNDFGCLKGDMFYSSAGDCCSKDMAMAQRIDDKLVNVTCVTSISFPLGEEDSIPPHLDGIRRCFKGDMHDCPLGTRISSEAQQRQPLLDTSGCCTHYLETRDENNVCWRNSVNFSNWTSSEVFWAARLRDGCLRKGPLGWCCEDLKEFRDRHGACVRSAVSSGLQRDLTAAQLRQLRNFDGCGEF*	0.998328	PredHel=0	0		0.572	0.14	Y	SP	0.758	1
>Ophcf2|02397	ATGGGATCAACAAGTTTCTGGATTCTGGGCTTCGCCTTCTTGACGCTTGGTGTCTGGCGACTGGCCAGAGTCGGGAGACGGCCCAAGAACTACCCTCCTGGGCCGCCTACTCTCCCTCTCATCGGCAACCTACATCAGATGCCGAGGAGTAATGGCCATTTGCAGTTTCAGAAGTGGGCACAGGAGTATGGACCGGTATACTCGCTGATGCTCGGTACAAAGGTCATCGTCGTCTTGTCTTCGGACGTGGCTGTCAAGGACCTGCTCGACAAGCGAAGCGCCATCTACTCGTCGAGGCCGGAGTTTTATCTTGGCCAGGAGATTCTGAGCGGAAATCTTCGCCCGCTGTTCATGGTGTGCTTCTTCCTTTATACAGATGACATCCAGTTGTTGTCAACC…	MGSTSFWILGFAFLTLGVWRLARVGRRPKNYPPGPPTLPLIGNLHQMPRSNGHLQFQKWAQEYGPVYSLMLGTKVIVVLSSDVAVKDLLDKRSAIYSSRPEFYLGQEILSGNLRPLFMAYGKTWRMVRKLAHGVLNLAVARSYVPYQDLENKAMLVGFLDDPKDFISHIRRYTTSVTTQMTFGYRTPTSDDHNLVEMFEQELRQVDFFNIISISNSNLPCCCVDLLRVQKEYGFSDELACYMSGSLLQAGSETTAAILIGFFQAMLLFPEVAREAQAEIDRVCGDRMPDLNDVPDLPYIRGCMKEILRWMPAAVLGMPHAVTQNDEYLGYEIPKGASVIFNVWAIHNDPERHPEPRRYNPSRWAGDDQNSAQAAVNADATKRDHFVFGAGRRMCQGMHI…	0.482538	PredHel=1	1		0.507	0.12	0	SP	0.639	0.971
>Ophcf2|02398	ATGATGCTTCGAAATATCGTCACCCTGACGCAAATCTGCCTCATCATCGGCCTTTCTGCCCACGGCTGTAAAGCAGAGAGCCCCAATTTCAAGTTCTACTCCAACTCATCCCAGCCTCAAGACCTAGGCTCTCTCTTGAACGACCCAGCTCGCGGCTGGTCCGCAAACACTACCGTCTTGTTCCCCGACTCTCCCGACTTCTCAAAGGCTACGGAGCGATGGACCGTCTTCCGGCCGCCGACTTACCGCGCTGCCATCAGGCCGGGGACGCCCGAGGATATCTGTAAAATCGTGAGTCAAGATGGGTTCCGACGGAACATGACCGCGTGAGAATCGGGTCAATTCTAATCATGGTCAAGGTTAAACTTGCTACTTCTCGCAAGATTCCGTTTCTCACCC…	MMLRNIVTLTQICLIIGLSAHGCKAESPNFKFYSNSSQPQDLGSLLNDPARGWSANTTVLFPDSPDFSKATERWTVFRPPTYRAAIRPGTPEDICKIVKLATSRKIPFLTRGAGHGYGITLAEFQHGLALDLSQYKSIEIDSDAETMTVGPGVTFKDIFDPLYKAGFQLQTGTCSCPSLIGVTLGGGAGRFQGEHGLVLDALLSARMVTADGEHIQVSRDSFPDLFWGVRGAGANFGVVTSATYKIHKLINNGDYLHVDFYLPAEKSLEYFKIIENLNDNLPANLATIVLVNWNATTNQMQVGGNWVYFGPKEEGLKLLKPVFDLKPISSVVSTVPWNKLLATTGGNYDDLVCLGNTVRDLYTLNQRRYSASGYQKAFDRMAKFFADYPGGRNSALVFE…	0.959572	PredHel=0	0		0.452	0.03	Y	SP	0.712	0.989
>Ophcf2|02401	ATGAATCACATGGCTCGGATTGCGGCTCTCTCGCTCGCTTTACTCGGAACATTGGTTGCTGCGGCCCCTTTCAACGCTTCCACCGTCCCTCGTTATTTCCAACCTTCCCCTTACACGCGTCGAGGCCTCTCAGTTGTTCAGGTGCAGTACGAGTTGGGGGCAGTAGTATCGAATGGAACAGCCATCTTCGGGCCTCGAAGCTCGGCGTGGGCTAATGCAACGGAGAGATGGAATACGTTTGATGTGCCTCACATCGAGATCGTTGTGGAGGTCAAGACGGAGGCAGACGTGTCCAAGGTGGTGAGTACACTCTTTGTGTCTGGTCATGTAACGCTGGAAAAAAGCTCATGGTGACGGTGGTTTTAGGTCAAGTACTGCAACGACAACAGCATCGAGTTC…	MNHMARIAALSLALLGTLVAAAPFNASTVPRYFQPSPYTRRGLSVVQVQYELGAVVSNGTAIFGPRSSAWANATERWNTFDVPHIEIVVEVKTEADVSKVVKYCNDNSIEFLAYTRGHGFTSTLTKFRGIEINLSQLKAIKIQPDGKSAWFQGGTYGKLVIDTLWDRGYVTTTGSSGCVGLMGPGLGGGFGRYQGQYGLVSDNFVNLNVVLADGSTVTVNETSHSDLFWAMRGAGHNFGIVTSAELKIYPRKIDTWHYHNYVWDQDKLEAVFEALNKFQGKGEIPPLMGANFGQFSVEPATNQTKAVISWTFAYAGPAQEAEALLKPFNDIKAILSTSGDVPYPQLMALQGTGIDSPSCASNPYIGGTANLQVYNVTAERQIMNVLNEKTAQHPQLAAG…	0.988704	PredHel=1	0		0.957	0.12	Y	SP	0.85	0.999
>Ophcf2|02416	ATGGCCTCCCGCCGGCTGCTGCAAGTGCTCATCTCCCTCGGCGCCGCGGCCGCTCAGGCCCCCCCCGGCTTCGATGCGCTCGACCTCGTCGACCCGCTCATCGGGACCGTCAACGGCGGCAACGTCTTTCCCGGAGCGACGGTACCGTACGGAATGGCCAAGGCCGTTGCCGACTCGGCCGAGGCGAATCAGGGCGGCTTCGCTTACGATGGCCGGCCCGTGACGGGCTTCAGCGTCATGCACGACTCCGGTACCGGGGGTTCACCTTCTCTCGGCCTCTTTGCCCTCTTCCCCTACGCTTCATGTCCGGCCGATGACGTCAATGGCTGCGAGTTTCCCAAGAAGAGCCGGCTTCGCTTCGGCGGTTATGCCACCGAGACGGTAGAGGCCCGGCCCGGG…	MASRRLLQVLISLGAAAAQAPPGFDALDLVDPLIGTVNGGNVFPGATVPYGMAKAVADSAEANQGGFAYDGRPVTGFSVMHDSGTGGSPSLGLFALFPYASCPADDVNGCEFPKKSRLRFGGYATETVEARPGYFGLGLGAGPRVEMTATEHAALFRFTFRPGDRPLILQDLTDLSDSRQDNGTVKVDVTGRRITGDAVFVPSFGQGRYRAYFCTDFGPGRSIVDGGIFVDNRASVNVSELVISRGINGYPLPGGAWMHFADGREPVVARVGVSLISSRQACASAEAEMPDWDFEGVASAAADRWRRKLESVAVDATGVDAGLVRSLYSGVYRTMISPQNYTGENPLWREEGVPYFDSFYCIWDLFRSQLPLLTIIDPQALSQMIRSLISVYEHDGWMP…	0.928118	PredHel=0	0		0.572	0.21	Y	SP	0.756	1
>Ophcf2|02417	ATGCGGCCCGCCATCATTCTCTTTGCCGTCGGCGCCCTCGCCGCCGTCAGCAGGCCGAACAAAGCCCCTACCGCCGTCGGCAAACCAACCAAAGCTACTTCCACCAAAGCCGTCTCCGACATCGACAAGCTGAACAGAGCTTTCGCCGAAACCGGCGGCAAGATACAGTCCCTCGCCGACACGATTGATAAATGGGATGGGTCTGTGGTGACAGCTCCGGATGTGGCGATCAAGGCGCAAGAATTACGCCAGTCAATGAATGACTTCAAATCCGTCATCGAGGGAATCGGCAAGATCAGCGAGGCGGACCGGAAGAAGAAGGGTGTGCATGTGCTCCGGTTGGCGGATCCGGCCTTGAGCCTCAAGGAGACTTCTACCACGGCCATCTCTAAGATTAGC…	MRPAIILFAVGALAAVSRPNKAPTAVGKPTKATSTKAVSDIDKLNRAFAETGGKIQSLADTIDKWDGSVVTAPDVAIKAQELRQSMNDFKSVIEGIGKISEADRKKKGVHVLRLADPALSLKETSTTAISKISGIPGARAFIHEMFKSEKKPYLDLLKATMEKMPGSISKSGVPGSPDNLMTYAMKVAEVEWEKFMKDLEPVPEERTAFDDVISLLFS*	0.965131	PredHel=0	0		0.302	0.1	Y	SP	0.552	0.997
>Ophcf2|02418	ATGAAGGCTGTGTCTGTTTCTTCTCTGCTGCTCCTGGCCACAGCTGTCGGCGTTCAAGCCCTTCCTCCCTCGAGTACAAAGCCTCCTTTCGAAGCTTCAGCCATCCCTTCGGCTCATTCGCAGTCTGATGAGAGACTGGCTTTCTTATTCGATTCGCTGATCCCCAAACTACCCAATCACCCTAAAGAGAGAGTGTTGACCTTGACTCCACTCGACCTCTCAGCAAAGCGTATGCATGGCCCGTAAATGCGCAAAGGCAAAGCATCGCCACCGAGTTTACTGACCCTGACATGATACTCGTACAAGACAAAGCTCAGATCCTAAAGGCCTGTCGCCGCAATTTAACGGAAATACGTCCCGTCGCGACAAGCATTAATCTCGTTTGCTTAGATGATATAA…	MKAVSVSSLLLLATAVGVQALPPSSTKPPFEASAIPSAHSQSDERLAFLFDSLIPKLPNHPKERVLTLTPLDLSAKHKAQILKACRRNLTEIRPVATSINLVCLDDITSLDELEFIFGKRLNAGVLKSCLRIKNDEYTPENLNVHCVNKGASEIAEARQVGKEIVLEEILSEKFNSTSIDIVKDVIDCSPWRAAKIQREETV*	0.997354	PredHel=0	0		0.989	0.16	Y	SP	0.896	1
>Ophcf2|02420	ATGTATCCTCATCTGTCCACCATCACGCTCGTTCTCGGCTCGGCCCTCCTGGCCTCCGCAGCCAGACGTAACGGCTCGGACATCTACGCCATCACGGGCTTCAAGGTCGCGGGCGATGCCATCCCCGTGAGGCGAGATATCAACGACGTGCAGGAGGAGAACGGCCCCCAGTGGTAAGAGACCATGACCATGATCCGGCTGTAATGTTCGTTGGGAAAACGTTTTCTCATCTTCTCAGGGACCTCTACATCCAAGCTCTCAACGTCATGCAGAACGCCGACACTCACGATGCCCGATCCCATTTCCAAGTTGCAGGCCTGCACGGCTTTCCTCTCGTCTCGTGGAACAATACCGGTCCCAGGACCAGCGCCCCTGATCAATGGGGAGGCTACTGTCCCC…	MYPHLSTITLVLGSALLASAARRNGSDIYAITGFKVAGDAIPVRRDINDVQEENGPQWDLYIQALNVMQNADTHDARSHFQVAGLHGFPLVSWNNTGPRTSAPDQWGGYCPHGEPIFLTWHRAYTLMFEQIMVENAREIAKTYPNETRDDYIQAAEVLRQPYWDWASDSDVPPSLVPANLSINTPQGRMDVRNPLAGYKFPEDALKGEFGDFDPAPGGRQAVARCVKPLSFPESANFRMGTQDWGEMIYDAFIYSRNFNEFATSRGGGLSLEEIHNAVHAEATCFGHFANPPYAAFDPIFPLHHANVDRFFAYWQVLNGQQAEFVEMYRGGPRWDWPEGQMVSPVSPLAPFWQANGVPHSPRTMTPISRFGYTYDGLPFIGTPYYEMRVNVRRILNERY…	0.945696	PredHel=0	0		0.425	0.15	Y	SP	0.713	0.988
>Ophcf2|02421	ATGATGGTCAACTTAACCAGCATCATCGTGGCCGCCGGAGCGGCCGTGTCACAGTCAGTCTCAGCCCTCGGCCACGCCCGCGTCGCCAACAAGTGCAACTTTTCCGTTCACGCATGGTCCGTCGGCACAAACGTCTCGGGTCCCGTCAAGATCGACGCCGGACACGTCTTTGGTGAGCGCTTCGTATCAGATCGAACCAGCGGAGGGAGGGCCATCAAGATCACAAAGACAGCCGACGGTCTCTATCAGGGAGACCCGCAGACCATACTGGCTTACAGCCTCAACGGCGACACCGTCTTCTATGACTTGAGTGACGTCTTTGGCGACGCCTTTGCCGGCAGCAAGCTCGAGGTGACGGGCAACGCTTCTGGGTGCCGGCCAATCGTCTGGCAGGATGGA…	MMVNLTSIIVAAGAAVSQSVSALGHARVANKCNFSVHAWSVGTNVSGPVKIDAGHVFGERFVSDRTSGGRAIKITKTADGLYQGDPQTILAYSLNGDTVFYDLSDVFGDAFAGSKLEVTGNASGCRPIVWQDGTPPAGSQVKSCTSEADVILTLCA*	0.623334	PredHel=0	0		0.507	0	Y	SP	0.47	0.976
>Ophcf2|02423	ATGCGTGCCCGCCAGCTCCTCGCCTCGGCTGCCATCGTTGGCCTCGGCCTCGGACAGGTGACGACCAAGTGCAATCCCTTGGAGCGCGACAACTGTCCGCCCGACCCTGCCTTGAGCTCAGACCATGTCTGGTATTTCAACAGCACCCCGGATTCCCATCTCTGGGAGACGACAGCCGGGGTCGTCGACTACACCCCCAAGGGAGCCGCCTTCACCATCAACAAGCGCGGCGATTCGCCCACTATCCGCACCAAGTTCTACTTCTTCTTCGGTCGTACTGAATTGTGGCTCAAGACTGCTGGCGGCACCGGCGTTATCAGTTCCATGATGTGGCTCAGCGACGATCTCGATGAGGTCGACTGGGAATTTCTCGGCTCCAATAAGAGCTTCGCCACGACA…	MRARQLLASAAIVGLGLGQVTTKCNPLERDNCPPDPALSSDHVWYFNSTPDSHLWETTAGVVDYTPKGAAFTINKRGDSPTIRTKFYFFFGRTELWLKTAGGTGVISSMMWLSDDLDEVDWEFLGSNKSFATTNYFGKGVQDWHNGGAHPMTGMQDDFHNYTTTWTKDQIEWFIDGNSVRVLHAADANETRSFPQSPMRMSVGIWAGGDPSLPEGTRKWAGGDTDYSSGPFTMYMQKAQITDYSSGKQYVFGDRSGTWQSIKIEGGRSHAQEQLEKGPDMSVGDKWNQLSGGAKAGIYTAIGVVSALAIAGLLFYFIRQRRLGVLEAQQAEERAHAERHEMGQYEAKGINPDGLNDQAPEYNARDMRFAGQSDAETYQVPEATNSSPLARGSWGMAAAA…	0.97089	PredHel=1	1		0.211	0.27	Y	SP	0.775	0.999
>Ophcf2|02433	ATGTGTCGCTGGATGCGATCTGCCTCAATGTAGGTGGTCTGTAACACGTGACCACCACCATCTTCACCCTTGACGTCATGACCCGAGCTGACCCCGTACCTGAGGCTGTGGGCTGCTGGCCTCTTGCTGGCGACGGCTCTCGTAGGGCCTCTCTTCCAGCAACACATGTTCAGCAGCCTCGCTCATCGCCTGCCAAAGAGTCCTCCCTCTGTCTATCCCCATCGACATATACACGGCAGAGGCATGGCCGACGGTGTTCGTATCCATCTGCCCGAAGGCTTGACGCGGGACCAGCTTCAGTCCTTTAGGCCTTTCAAGGTGCTATGGAACTGAGAGAAACAGGGCTCGACTCCCGCTGACCTTTGACGTAGGAATGGATGGCCACTCTCAACAGATCCC…	MCRWMRSASMLWAAGLLLATALVGPLFQQHMFSSLAHRLPKSPPSVYPHRHIHGRGMADGVRIHLPEGLTRDQLQSFRPFKEWMATLNRSLARQTTASHPFHADPYVLRSITVQSFDRFGGNRLGFVKLAASVSNAAGESLPGAALLRGPSVAVLFMLIPDDSDDADDERYAVMTVQPRIPAGSMAFAELPAGMVDDAGSFKGAAAKEMEEELGITITDDHQMTCLSELAVAGDNDEGLATAMFPSAGGCDEHVTLYSHERRVPRDQLRDWTGRLTGLRSEGEKITLKLVPMRDLWREGARDAKALGALALWEALRREGRL*	0.605264	PredHel=1	0		0.478	0.16	Y	SP	0.651	0.989
>Ophcf2|02434	ATGTCTCTCAAGTCTGTCCTCTTCAGCTCCGCTCTGCTAGCCGCCAAGCTGGTATCCGGTCACTCCGCCATCACGGCCGCAACCGGAGATGCCGGCGGTAAAGGTGCAGCGCTGGGCGTCAACGATCAAACGCCTCGTGATGATAGGACTCGGGGCGTTGGCCAGCAGGACTCGACTCGCTTCCGCGGGAACTCGGCCAGCACCTTTGGAGAGACGCTGGCAGCCGGCGCCAACAGCGCCGAACAGGGCACTCAGGCTATGATGGCCATGACCGGGACCACGCAACTGCCTCAGGTCAGCCCCGGAGGCACGCTCACCATGACGCTTCACCAGGTCAACGGTGACGGAGCCGGTCCTTACACCTGTATGATCAACGCCGATGGTACTGGGAAGGACTGG…	MSLKSVLFSSALLAAKLVSGHSAITAATGDAGGKGAALGVNDQTPRDDRTRGVGQQDSTRFRGNSASTFGETLAAGANSAEQGTQAMMAMTGTTQLPQVSPGGTLTMTLHQVNGDGAGPYTCMINADGTGKDWQNTQVTQNVAGNQKGRNNKGSLTDNTLAAQVPATQQCTGQMAGQTAVCMMRCQNPARAGPFGGVVPFQMAGAAGAAPGAAAPGAAAPGAAAPGAVAAGAAGGAAAGGAAAGGAAGAAGGAAKNAAAGNAAGAGAAAKAGAGAADGAATGGKKGGRGNRKAARQAKRAAKGGAAAAADDDDN*	0.72284	PredHel=0	0		0.425	0.18	Y	SP	0.574	0.998
>Ophcf2|02435	ATGAAGTTCACCGTCTTCGCCCTCTCCCTCGCCGGCCTCATCAGCGCCACCTCGGCCGCCGAAAGCAGCACGAACGCCGTCCAGGCTGAGGCTCTCGACATCGGCTCCCTTCTCGGCGGATTGAAGCCCCTGCTCAAGAAGGGCCACTGCGTGGCGCCCTGCATGGCGAGGAGCGCGAATGCGCTCGATTGCGAAGACGATGGCCCTTTCTCTACTATTTGCCACAACATCGACCAAATCCATAAAGAGACGTTGCCCTGCGCCAAGAAATGCGGCGTTGACAAATCTTTGGCCAGCACCGTTTACAAGATTTACAAGGACCTCTGCAAGTCGGCTATGAAGGGCAGCAGCAGAGAATAG	MKFTVFALSLAGLISATSAAESSTNAVQAEALDIGSLLGGLKPLLKKGHCVAPCMARSANALDCEDDGPFSTICHNIDQIHKETLPCAKKCGVDKSLASTVYKIYKDLCKSAMKGSSRE*	0.997269	PredHel=0	0		0.712	0.04	Y	SP	0.87	1
>Ophcf2|02438	ATGGTTGCGGGATTCGTTGTCGTGGCTTTTGTTTTGGCCTTGGCTGAGGGCGTTGTTGGCCACTTTGCCCTCTCCTTTCCCCCTTGGCGAGCCGACTCTCTGAGTAACAAATCCTACAGCCAATGGAACTACCCCTGTACGTACGAAAGACACACGCAACCACGTCCGCCCGTCCGTCAAGGCTAACCTCCAAACCTCGCAGGCGCCGGCGTCGACTACGGAGCCGGCAACATCACCGACTGGCCTCTTCAAGGCGGCTCCCTCCGTCTGGAGCTGCACCACAAATGGACCTACCTCTACGTCAACCTCGGCCTCGGCCGCAACGCCACAAACTTCAACGTCTCCCTCACCCCGGAGTTTCTCAACGTTACCGGCAAGGGCACCCTCTGCATCGACAAG…	MVAGFVVVAFVLALAEGVVGHFALSFPPWRADSLSNKSYSQWNYPCAGVDYGAGNITDWPLQGGSLRLELHHKWTYLYVNLGLGRNATNFNVSLTPEFLNVTGKGTLCIDKLPIPVPVENGTLATLQVVTPGSSGSALYNCADIRLVEGAKSLDNCTNEGVSVKTVHSEQDAGASGNASSGQQAKGLAASTSAGPYTIALGTACVLVSLGLSLVL*	0.980867	PredHel=1	1		1	0	Y	SP	0.785	1
>Ophcf2|02447	ATGAACAAGTCAGCCGGGCGACTCTTCTTTCTCTCCCTCTTTTCATTCTGGGCGACTCCATCGGCTTGCTTGGCGCCCCAGTCAGATTGCGTGGTAAAGTGCCGCCAAAAAAAAAAAAAATAGCGCCGCTCACCAGGTGAAAGTTTATGAGCTAATGCAGTTGTTTAATGTCTCGCCGTTGCAGATATCGCCAAAGTCGATAGTTCACGACGCATGTGCTTCATACGCGACGCTGGAGCAACTCAATGGCAGGATCAAGCCTCCTCTTGATCACCTCGTCTCGTCGTCCGATTTCTTCTCCCACTACCGGCTCAACCTCTTCAATAAACGATGTCCCTTCTGGGACGATGGCAACGCCATGTGCGGCAACATAGGATGTGCCGTCGAGACGCTTGACAA…	MNKSAGRLFFLSLFSFWATPSACLAPQSDCVISPKSIVHDACASYATLEQLNGRIKPPLDHLVSSSDFFSHYRLNLFNKRCPFWDDGNAMCGNIGCAVETLDNEEDVPEVWRARELSKLEGPRAKHPDRREQRRHPDRPLHGELGEGVGESCVVDYDDECDERDYCVPEDESDASKGDYVSLLRNPERFTGYGGESARQVWNAIYRENCFQRSSFPRSARLGSPPSPQPEGPAARDLKHVMEAAGRLAQLQAERQQRPDVPFVASTSFEADDVCLEKRVFYRVVSGMHASISAHLCWGFLNQMTGEWQPNLACYLNRLHDHPERISNLYFNYALVTRAVAKLGPFLAESRYTFCTGDRSEDDATRAKVLEVTQQAASVPQIFDESLMFVNGEGPSLKED…	0.989551	PredHel=0	0	HIT	0.425	0.29	Y	SP	0.704	0.999
>Ophcf2|02450	ATGATGGCGCTCCTCTGTCTCTTCTTCCATCTCCTGACGCTGGGACCGACGGCGGCGACAGCCAGTTAAGTCCTGTCGAGATACCGTTGAGGGAGGACGCTCCTAACGGATCCGACAGCGCGTCAGTTTCCAGGTCTCATCAACGGCACCATCGACGAGATCAACCAGCAGCTCGAATCCCGATGCATCAGCAGCGTCGATCTCGTCACCGTGAGCTCATGTAGCCCGCTTGTCTTGCTTCGGCCTCGACTGAATATGCCGTAGACATACACAGAGCGAATAAACCAAGTCAACAAGATATTCAGGGCCGTCACCGAAGTCAACCCCGAGACCATCAGCCAGGCTCGGCGTCTTGACGAAGATAGGAGCGCCTCTGGCCATCCATCGTAGGGGTGTCTG…	MMALLCLFFHLLTLGPTAATATRQFPGLINGTIDEINQQLESRCISSVDLVTTYTERINQVNKIFRAVTEVNPETISQARRLDEDRSASGHPSPLYGLPILLKNVIATNDEMNNTAGSYAMLGARNVREAGVVKKLREAGAVLLGKSNLSQWGGIRAIKHTNGWSAHGGQVRGAYLQDQDPGGSSSGSAVAVDLGLAFAALGVDTTGSILIPAGRNNIVAIRPTLGLTSRDQVVPVSENFDVVGPMARTVRDAAHVLQAISGPDEHDHLTLKASLPVPDFVTACHGASLQGKRIGVPWNFIHALITGPPLNDGELETFRKALDELQTAGASIITANFTEVADLKTWRNVVLGVDFPANMDTYLDGLATNPHQVRSLLSLRNWTQAHGHLEDYPNRDTGF…	0.990201	PredHel=0	0		0.452	0.08	Y	SP	0.803	1
>Ophcf2|02458	ATGCGAGTCGACTTGGCACTCTTGCTTGCTCTTTGCCTGGGCGACGCAATGGCCCTTTGGCACCGCGGCGTTGCTGCTGACGATAAGCTGCTCTTCAGACGGAGGGGAGGCGGCAGAGGGGGCGGAGGCGGAGGCAGACGAGGAGGGGGCAGGACAGGCGGCCAGGGAACGGGTGGAGGAGGAGCCATCTCGTGAGTATCCCCGAGTCGCGTCATCGCGTCATCCAGCTGGTCTTTTTCACCTACCTGCGAAGAAGTACCTACCTATCCACCTACTCACCTAGATACTGACTGCTCGCGACACAGACGTCCCAATACGTCACCAAACTCCAACTTGGGCGGCACCTCCATCGGAGGCACGGGCCCAAAGCCCTTCATCGGCGGCGGTCGCTTCTACGGC…	MRVDLALLLALCLGDAMALWHRGVAADDKLLFRRRGGGRGGGGGGRRGGGRTGGQGTGGGGAISRPNTSPNSNLGGTSIGGTGPKPFIGGGRFYGGGSRVPFRAGARSPLGIAPFFLVGSALAFWPGVWLHGAQVYPYSRDHRYFNQSSNSNETAKVLCGCDRFEVCGCDDNDEGAFIDALIGNGSYDGLNKSLINVGEFKGRKTLFINGTLPNGTTADGPDSSGARFSAVTATVASALWMAVFSLFAALLLF*	0.952365	PredHel=3	1		1	0.1	Y	SP	0.863	1
>Ophcf2|02471	ATGAAGCTGTTCGCTACCCTTCTTCTGGCCGGTGCTGCCCTCGTCGCGGCACAGGAAGACTACTCGAGCTACAACAACAACAACGGCGGCAACGGTGGCGGCAACGGTGGTATCGGTGGCTACGATGGCGGTAACAGCTACCAGCAGTGCAAGGCTTCCAACGAACAGTGCTCGGCTCAGGACACTTGCTGCGATGGCCTCACCTGCGACGGAGCCGACAGCGGCTACGGCGGCGTTGTAAGTCGCAAGGGGGCTTTCTTGTGGGACGTGAGCTGACTGTTGTCGTTTGCAGTGCAAGAGCCCGGACTACAACAACAACAACAGCAACAGCTATGACAACGGCAACAGCGGCTACAGCGGCGACCAGGTAAGTTCCCTCGTCTCTTGCTCGGGCCTCCT…	MKLFATLLLAGAALVAAQEDYSSYNNNNGGNGGGNGGIGGYDGGNSYQQCKASNEQCSAQDTCCDGLTCDGADSGYGGVCKSPDYNNNNSNSYDNGNSGYSGDQSYQTCKAVNAACYARTPNCCPGLSCATPPGDRNGNDGICVPPTGYTQEPTYRKGPKRYPKILSKAWSKAWSKAWNKAWTKVWY*	0.999887	PredHel=0	0		0.94	0.2	Y	SP	0.857	1
>Ophcf2|02474	ATGCGTTACGCAATCGTCTCTTCCGCTCTCGTCGTCGGTGCTTCGGCACACGGCCTGCTCACCTCGGTCACGGGAGCCAACGGAGTCACCATGCCCGGTCTTAGTGGTATGTACAGATCTCCATGTCTTCTACTATGAGAATCGTCTCGAAAACTAACGTGTCTGCCAACTCAGTGACTGACGGCACGCCTCGTGACTGCTCTACAAACGGCTGCGGCTCCCAGGCCGACACCTCCATCCTCCGCGACCGCGAGATGAAGGATATGCCGCTTGGTAGAACACAAGGCAACGGTAAAGTCGACGCAGCGAGCGCCATCGCCAACTTCATGGGCACTGGCAAGTCCACCCAATCCAACAAAGGCTCCAAAGGCGTCGGACAGGAGGACGACCTCAGCGGCC…	MRYAIVSSALVVGASAHGLLTSVTGANGVTMPGLSVTDGTPRDCSTNGCGSQADTSILRDREMKDMPLGRTQGNGKVDAASAIANFMGTGKSTQSNKGSKGVGQEDDLSGLNKIRQKRLAERDLFIRGLLDGLLGGLGGGGGKGGAKAAGQKNNFAVENSVADSAGIGADKGLPTTDNQGNFNVVYRQINQDGAGPLEMECDATSCGTDNNAFQSGDIQNNVPGAILGLSLATNTEFAMNCSLPQGMVCKASCGGAQNVCVCRMRNNTPAGPFGGSVAVTQSSNAVKRAVAYRLRKRYEILRREKGTKKTADKDIETNSLERRFELASEQSAQELADADNEEELSDEAEAKVQKRFELAPEQSAEELAAADNEEKLSDEAEAKVQKRFEIASKQSPQED…	0.94907	PredHel=0	0		0.425	0.48	Y	SP	0.696	0.996
>Ophcf2|02484	ATGCGCCTCCTCAAGACGCTCGTCGCCTCAGCCTTCGCGCTCCTGGCCGTCGCCGAAAACACCGTCGATGAAAAGGCATCAATGGAGAAACGATTCGTCTCCTTCCACGATGGCATTCAGCTCGCGGCCGCGCCCATCACCCTCAACGACGACGCCTTCAAGAAGCTTACGGCTGCGCCCCGCGACTTTACCGTCGCTGTTCTCCTCACAGCTCAGGGCGCTCGCTTCGGCTGCCAGCTCTGCCGTGAGTTTCAGCCTGAGTGGGAGCTTACTGCCAGGAACTGGGCCAAGGGTGACAAGGCTGGCGAGGCTCGTCTGCTCTTTGCCACGCTCGATTTTGCCGAGGGTCGCGATACTTTCATCACGGTTCGTCTTCTTCTTTCATCTTCCTCCTGCTTC…	MRLLKTLVASAFALLAVAENTVDEKASMEKRFVSFHDGIQLAAAPITLNDDAFKKLTAAPRDFTVAVLLTAQGARFGCQLCREFQPEWELTARNWAKGDKAGEARLLFATLDFAEGRDTFITLGLQTAPVLLLYPPTHGPHAVTSRDPKRFDFNSGPPAAEQVHAWIVSYLPGRPHPTFQRPINYLRWASAITALAGVATLAYTAGPYLLPIIQNRQVWATGTMIAILLFISGHMFNHIRKVPYVSSDGKGGVTYIAPGFQNQYGLETQIVATLYGIMSFCTIALVTRVPRIANRRTQTLTALAIVAVMFVTNSFILRIFRIKNSGYPFSTPPFM*	0.971586	PredHel=4	4		0.507	0.15	Y	SP	0.835	0.995
>Ophcf2|02493	ATGGGTTGGAAACGCTGGTGCTTGTTCTTGATGCCCATGGCCGTATCGGCCTCATCTCTGAGCCATAGCTGTCGTCACAGATCTTGTTCCTTTACGCCAGACGTGGTTCTCAACGTCACGAGACAGACCATCAGCATCGGTGGCATTTCCCGTTACTCGACGCTCGTCAACGGATCGATTCCTGGACCGACCATCCGGATCCCGGAGGAACAGGTAGTCTGGATCCGGGTATACAACGAGATGAGCGATGATAATCTCACCATGGTTTGTCGACGCGTGCTCCCCAGCTTGACATGTATCTGCTGAAACACGGACAGCATTGGCATGGACTCGCCCAGGCGGCGTACCCCTTTTCGGACGGGACGCCCATGGCTAGCCAGTGGCCTATTCCTCCCCATC…	MGWKRWCLFLMPMAVSASSLSHSCRHRSCSFTPDVVLNVTRQTISIGGISRYSTLVNGSIPGPTIRIPEEQVVWIRVYNEMSDDNLTMHWHGLAQAAYPFSDGTPMASQWPIPPHHFFDYELKTARGTAGSYYYHSHIGFQASTATGALIVDDSGPPPYTYDEERLVFLQEYWPSTDDEVSRDLTATPRRWPGEPLGWLINGKTANGSGHMDVIDIDPGKTYRFRFVAATALSLALLGFEHHGPFDVIQADAGYTEPRSVEWMQIGSGQRYDVLFRAKTCQELQKEDGRMDFYMQLESRERHEVVTSYAILRYSNDCFCGESKRLSEETIPTVKPLTLPPTIDGYLDYVLRPLSGVDDDDFPTAAEVTRRVVLHMQQIRNSYVLWLVNDEAWTEAGTGP…	0.895213	PredHel=0	0		0.373	0.09	Y	SP	0.721	0.999
>Ophcf2|02494	ATGAAGCTCGCCACCGTCTTTACCCTATCCTTTCTCCTACCGCTCACGTCGGCCAGAACTCTGCCCCCGAAAATAGAGTACAAGACCGACGCCGAGTACATCCAATGCATGAAGAAGCTGCCACGAAACTCGTGTCTGGCAGAGCTCTTCTACGCCATCAAGCAGTCAAATCTCGACCTGAGAGACAGCTGTCAGCCAGGCGGCATCCTCAGCGGCAATGAGCCCTTTGCATTCAGGAAGATGATGCTGATGGGGTTGGGGAGATATGTCGTCTGCTCCCACATTACATGGCAGCATGGAAGTGGCAAGGCCATCCTGGGCACTCACTATTATATCCGCGCCGAGGACTATGGCGTCATCTGCGATACCTGTTACGGCTCAGCTGAGAAGGATGAGTGA	MKLATVFTLSFLLPLTSARTLPPKIEYKTDAEYIQCMKKLPRNSCLAELFYAIKQSNLDLRDSCQPGGILSGNEPFAFRKMMLMGLGRYVVCSHITWQHGSGKAILGTHYYIRAEDYGVICDTCYGSAEKDE*	0.998224	PredHel=0	0		0.818	0.09	Y	SP	0.932	1
>Ophcf2|02510	ATGCGCACCACAATCATCACCGGCAGCCTCTTCGCCGCCTTGGCCGCTGCCGCTGTAACACCAGTCCCGAATGCAGAAAAAGTCATGATCCAACACCTCGCAGTTCAAGCCGAAGTAACCTTTCACGTCGTCAAGATCAAGGCCGTCGCCTTCGAAATCAGCGGCAGAGACATCGATAGCGAGATGTGCACGGCTGAGAATCCAGACTTTCCCAAGCCCAAGGAAATCGCCCCTTGTAGCACGCCCGGTTTCCGCTTCACGCTGCATCGCGGAGTCACCCGCAACGAATTCGGTATACATCTCTATTATGAACCGAGTACGGGGTGAGTTTTGCTCTCGAGATAAACCACTGCATCTAACATCCTTGATTAGCATCGAGTATCATGGCTTTGGTAATGT…	MRTTIITGSLFAALAAAAVTPVPNAEKVMIQHLAVQAEVTFHVVKIKAVAFEISGRDIDSEMCTAENPDFPKPKEIAPCSTPGFRFTLHRGVTRNEFGIHLYYEPSTGIEYHGFGNVPTTCRVIDERPGHLVCTQAGGARSLALDGSSPPPEQ*	0.948738	PredHel=0	0		0.091	0	Y	SP	0.799	0.997
>Ophcf2|02521	ATGAGGTTCTGGGGCACCTTTTTCTTCTTCGCCACTGCGGCCGCCAACGGTCTCGACGCTTGCCGCGGCTACGAGGCTTCCCATGTGAGCCATACCGACAGCGGCTTGACGGCCAGTCTGAGGCTTCTGGGCCAACCGTGTAATGCGTATGGCACCGACTTGGATGACCTCACTCTTGAAGTCACGCATGAGACGGGTGTGTATTCGTGCAATTGCTCATTTTTTGAATCCCGCAGATGGCTGACGGCGCATCAGATGAACGCCTTCACGTCAAAATCCAGGATCGCGCCAACCAGGTCTACCAGGTCCCCGAGTCCGTCTTCCCACGCCCAAGAGGCCGCAGCTCTCGACACCAGAGCAAGCTCAAGTTCAATTACACGGCCTCGCCCTTCTCCTTTC…	MRFWGTFFFFATAAANGLDACRGYEASHVSHTDSGLTASLRLLGQPCNAYGTDLDDLTLEVTHETDERLHVKIQDRANQVYQVPESVFPRPRGRSSRHQSKLKFNYTASPFSFQVLRAGSNEVLFDTSAASLVFQSQYLRLRTALPKDPYLYGLGEHSDPFRLKTNNYTRTLWNADSYGVSGDTNQYGSHPFYLEQRQMGSHGVFLLNSNGMDIFINSTDDGKQYLEYNTLGGVFDFWFFSGPGPIAVAQQYGEVAGFPALQPYWGLGFHQCRYGYQDAYDVAEVVHNYSLANIPLETMWTDIDYMDRRRTFSLDLKRFPLGMMRQLVSHLHNHDQHYVVMVDPAVAYQDYPPLRKGVDDDVFLRRDNGSLWLGVVWPGVSVFPDWFASKTQEYWNGQI…	0.974541	PredHel=0	0		0.677	0.5	Y	SP	0.74	0.997
>Ophcf2|02533	ATGCTGGCTCAAACAGCCCTCCTGACCTCCCTCGTCGCCCGGGTTTCCGCCCAGCAACAGCCAGCCTCGACTCCCTGGGAACTCGCCTGCCTCCACCTAGGCGTCGTCTCCTCCACGGCCACCATATTCCCTTGGAGCAGAGGCTACGGTGCCATCAGCGAGCAGAACTGGTGCGTACATACCTATAGGCTATCTATCCTACCTGCATGGCCAGGCCCGCCACCCCCCCCCCCCTCCCCGTACGACTGAGCCCCCCCCGTCGCAGGTCCGGAACCGCCAGGGCCAAGCCGGCATGCATCGTCCGGCCCGAGAACGCGTCTCAGGTTCAGACGGTTGTTCGGCTTCTCTCCCGCAGACGCGTGCCATTCGCCATCCGATCGGGGGGACATAATCCTGCCC…	MLAQTALLTSLVARVSAQQQPASTPWELACLHLGVVSSTATIFPWSRGYGAISEQNWSGTARAKPACIVRPENASQVQTVVRLLSRRRVPFAIRSGGHNPAPGSASIKDGVLLDLSRLDDLFYQSDSRTVTVGTGNKWTAVYSLLHQHDVTVVGGRILDVGVGGLLLGSGLSWMSNLHGLGCDNVAEHEAVLANGTLIRANERDHADLHWALKGGGNNFAVVTSFKLHTYPIGRVWGGIRLYPLSRLPALYEALAEYQTAASQDSHANVMLQAFPTNSTMGAVLTLVYLKPEARPAIFAPFYRVPFTADATKVRSYLDLLASTRIPRLPRYDWHALTVKPDAQLYGLIHNLTSSPTNLEPLTRLTSGTLAVGLQPVSRKAVLRGRSRAGGNALGLSAEA…	0.401937	PredHel=5	8		0.133	0.13	Y	SP	0.721	0.997
>Ophcf2|02540	ATGCATCCCATCGCTTCTTTGCTTCTGCCTTCGCTCGCTACCGGGTCTTCGTGTCCGGGCGATATCCCGCTTTCGTGCCACAATTCGTCTGCTGTCGACGATACCTGCTGCTTCATCCCGGCCGGCCAGCTGCTGCAGACGCAGTTCTGGGATGTGAACCCTTCGACCGGCCCGTCGGGTGCGTGTCTCTCTCTCTCCCTCTCCCTCTCTCTCTCTCTCTCTCCCACTTAGAACTTTCCAACTGACGCCCATAATACAAAGACTCATGGACGATTCACGGACTATGGCCCGATAACTGCGACGGCTCCTACCCCCAAGCCTGTGACAGCAGCCGAGCCGACTACGACGTCCGCTCCGTACTGCAAGACGCCCGAAAGTCCGACACGCTCGCCTACATGA…	MHPIASLLLPSLATGSSCPGDIPLSCHNSSAVDDTCCFIPAGQLLQTQFWDVNPSTGPSDSWTIHGLWPDNCDGSYPQACDSSRADYDVRSVLQDARKSDTLAYMNRYWKDYKGDDDHLWEHEWSKHGTCVTTLDPSCFGSGYRRGDDAIAYFDRVVELFKTLPTHDWLAAADIKPSFDDDYDLSDIQDTLASHHGAPVTLRCRGNALTEVWYHFNVKGSLQEGRFVAADPDGPKGSCPRSVRYIPKRNWAQTDRKSSQIRLG*	0.9169	PredHel=0	0		0.507	0.34	Y	SP	0.543	0.987
>Ophcf2|02543	ATGGCCTGGTCGTCGAGGATGCGGCGCCTGTTGCTAGCCGGCGGCCTGCTGCTCCGGGTCGCGGTCGGGGCACAGTCGCCGTACAAGATCGACACGCCCGGTAGGTATCGATTCATCTGGCAAAGCCAGCTCGTGGACTGACAGCGCAAGACGCCATCCGCGAATCGGCCCGGACGCTGGCCTACGACATGATGCTCTTCTACGTCGGGAACCACTCGGGCGGCATCCCCGGCATCCTCCCCGGTCCCCCTCCGGCCGGCGACTACTACTGGTGGGAGGGCGGCGCCATGATGGGCACCTACATCGACTACTGGCGCTGGACCGGCGACTCGAGCTATAACCATGTCGTCATGGAGGGTATGCTGCATCAGGTGGGCGAGAATGAGAACTACATGCCGG…	MAWSSRMRRLLLAGGLLLRVAVGAQSPYKIDTPDAIRESARTLAYDMMLFYVGNHSGGIPGILPGPPPAGDYYWWEGGAMMGTYIDYWRWTGDSSYNHVVMEGMLHQVGENENYMPANHTLSLGNDDQGFWGMSAMLAAENRFPNPPDDKPQWLALAQAVWNTMASPERHDDTCGGGLRWQIPFSNSGYGYKNTIANACFFNIGSRLARYTGNSSYAEWAEKTWDWLWALKYIDHESYRVYDGGHVNKNCTDVNTATFSYNAAALLQGAAYMYNFTRGEKKWEERVRKLTESTLPYFFPKGIAYETECEPRVRKSCTPDMITYKGYTHRWLAVVTQIAPFTRHLIMPVLRSSTEAAIKQCTGGASGRTCGFYWSSGNFVDPAKDKTSGAGEAMNVLAAV…	0.860889	PredHel=1	1		0.999	0.04	Y	SP	0.834	1
>Ophcf2|02544	ATGCAGCTCACCAGCACCCTCCTCGCCTCCCTCCTCGCCGCCACGACGGCCGTCGCCGCCCCGGCCAAGTCCATGATGGCCGCCACGCCCCAGTGGACCATCGAACGCATGAAGCGCGTCTGCAACGAGAACAACACCCAATGCACCTGGACCTTCAAGATCGACACGCACGAGATCAAGAAGACGGACTGCACGCTCACCGTCAACGCCACCGCAAATGTCAGGGCCTCGCGCGCCGAGGGCAAGCCCACCACCTGCGGCGTCTTCACCGTCACTTCGGGCTGGAGCGGCCAGTTCGGCGAGGGGCAGGGCTTCACTGTCCTGTCAGTCGTCGACAAGAACAAGAGGCTCATTATCTGGCCCAGCTACACCGACGTCCAGCTCAAGAATGGCGTCGTC…	MQLTSTLLASLLAATTAVAAPAKSMMAATPQWTIERMKRVCNENNTQCTWTFKIDTHEIKKTDCTLTVNATANVRASRAEGKPTTCGVFTVTSGWSGQFGEGQGFTVLSVVDKNKRLIIWPSYTDVQLKNGVVVEPDQSYGPQSV*	0.995185	PredHel=0	0		0.16	0.05	Y	SP	0.837	1
>Ophcf2|02555	ATGAAGATTCGTGTTCTTGCCCAACGCTTCTCCACCCTTCTCGGCACCATGACCGTGTTGGCGACGCCGTCCCTCGCCAAGCGTGAAGCCTCGTCAACGTCCAGACTCCCTCTTCTTCTGGACAGCACACTCGACGAACTACAGACCGGCCTCAAGGAAGGCCACTTCACCAGCATAGACCTAGTCAGGGCTTACATCGCCAGGATCGGTGAAGTCAACCATGAGCTTCGAGCCGTGCTCGAGATCAACCCCGATGCCGAGGCAATCGCGTGGATACTCGACGTGGAGAGGCAGCGAGGTCGACTTCGTAGCCCCCTTCATGGCATCCCCGTGCTTGTCAAGGATAACATCGCGACGTATGATGGCATGAACACTACGGCGGGCTCGTTCGCCCTGCTA…	MKIRVLAQRFSTLLGTMTVLATPSLAKREASSTSRLPLLLDSTLDELQTGLKEGHFTSIDLVRAYIARIGEVNHELRAVLEINPDAEAIAWILDVERQRGRLRSPLHGIPVLVKDNIATYDGMNTTAGSFALLGANVGEDSTVAAKLRKAGAIILGKTNMSQWAGLRSINCPMGWSARGGQTVGAYFPGHNPQGSSSGSAVAASIGLAWASIGTETTSSLVGPAHANNIVGIKPTVGLTSRHLVIPLSRRWDSVGPMARTVKDAAYLLDVMAGRDDRDNYTSMIPFQKLPSYVDACRPGGLRGKRIGVLRNFFDIEARPDPSTLLSLAAFEKSLKMLTRMGAEVVDDIRFEGLKEYAKTPYHFVCIASDLKDQLYSHYFRHLKTNPHGVSSLQDLRRFV…	0.291141	PredHel=0	0		0.478	0.12	Y	SP	0.591	0.982
>Ophcf2|02561	ATGGTTCGTTCCGACCTCCTCCTCGTTGCGGCCACGACGCTCTGGGCTTCCACCTTTGCGGCGCCCATGGCAGCCGTCAGCGGTCCAGCTGGCAGCGTCATACATGGCCAATACCTCATTGCCCTGAAGCCCGGCCTCCAGAAGCGCGACCTCGATTCTCATCTAGACTGGGTCGAAGGAGTTCACAAGCGTGGACTCTCTCCGCATCAGTTCCAGGGTGTTGAGAGGACCTACACGGGCAAGACCGACTTTCATGGATATGCCGGTCACTTCGACCAAGGCACCATCGATGAGATCAGGAAGTCTCCAGATGTAAGAAGACATTTCTGCCAAACAACATGTCGAGACTCTCTTCTCATGCTTGGTCACAGGTCGCCGCCGTGGAAGAAGACAGAGTAT…	MVRSDLLLVAATTLWASTFAAPMAAVSGPAGSVIHGQYLIALKPGLQKRDLDSHLDWVEGVHKRGLSPHQFQGVERTYTGKTDFHGYAGHFDQGTIDEIRKSPDVAAVEEDRVWVLDFLEPSNEPSDDDKSTSLWKRDYYSTQENSSWGLGAISHREKGATEYLFDDRAGQGTFGYVVDSGIRISHQDFQGRASFAFNAFNPKAKDTNADDTFGHGTHCAGTIGGKTYGVAKKANLLAVKVFQGRHSATSIILAGFNWAANDIVDRQRTKSAVVSMSLGGPYSNLFNLAIEKAAQEGVISIVAAGNEAEDASLISPASAPNAITVAAVDRNWTLADYSNYGTVVDLFGPGSKIQSAWIGSDSDHKTISGTSMATPHVAGLALYAMSVNRVKGLADITHY…	0.895126	PredHel=0	0		0.425	0.11	Y	SP	0.822	0.999
>Ophcf2|02562	ATGCGCTTCTTCGTTGCCCTCGCCCCTCTGATGGGCCTCGCCATTGCTGCACCCCAAGCAGCGCCAAAGATGGTCAAGATTCACGGAGTCAGCCTTTTGGGAAGCGGTTGCAAAGCCGGAACGAGCGATATCCAGATTGACGCCACGGGAACCCTTTTCGAAGCCACTTTTTCCGATTATCAGATCCAGACGGGTCCCAACACGCGCGCTTCGGATTGGAGGCGAAACTGCAAGCTCACGAGTCTGTCCATCTTTTGATGACAGGGGTTGCGGCATCTTTGGCTGACAGTTTGTCTCTCGTCCAGTCAACATGGAATACTCGCCTGGTTTCCAGTTCGTCCTTGTTCTCTTCAAGTCCCGACTGAAAGCGTTGTTACTTACTCCGTGAACCAGGTTCTC…	MRFFVALAPLMGLAIAAPQAAPKMVKIHGVSLLGSGCKAGTSDIQIDATGTLFEATFSDYQIQTGPNTRASDWRRNCKLTINMEYSPGFQFSILKTNMIGFAEIPSGAKGQCVNTFTFTNEAEKHVDYAIHLNGHYSGAFDLESRAGMASWSPCGGSTAILNMNTACSLSPTHLPALIAVDHISGKLKVKFAIQWQTCRK*	0.996212	PredHel=0	0		0.606	0.06	Y	SP	0.767	0.999
>Ophcf2|02570	ATGCTACGACTCCTTTCTCTTCTCGCCTGGATCCTATCCACAGCTGTCAACGGCCAGCGCGCGCCGCCCCCCTACCGCCAACAAGACGACAGCCGTCCTCCTTCGGGCCTACCGACGCGGATCGTGCAGCAATTTCCGCCTTCAATATGGATAGAGAACATGGCGGTTCGCAGTAACGGGAACCTGATCCTCAACCAGCTGCGTCCCAGCGCAGCCGTCATACAGGTGACGGATCCGTCCAGCCCGTACTCGTACTATGAAGTCGCCGCCATCTTCCCTTCCATCGACGGCTTATACGGTATTACCGAAGTGTCGGAGGATGTGTTTGTCGTTGTGGGCTGTCGGTTCGCTACCATTGGTGATAACGTCAAGGGCTCGGCCGAGACGTGGATGGTCAAC…	MLRLLSLLAWILSTAVNGQRAPPPYRQQDDSRPPSGLPTRIVQQFPPSIWIENMAVRSNGNLILNQLRPSAAVIQVTDPSSPYSYYEVAAIFPSIDGLYGITEVSEDVFVVVGCRFATIGDNVKGSAETWMVNFKSTDRSGGPLVKRVGRHPYMEFPNGITSLPGVDDVVLIADSTLGLVWRLYLETGVTEVAVQVREMAYRQGTRLKIGINGIKINDGYLWWSNSYVGELYRLRIDRLGNPERNARPELMYRHRGRFIDDFALDDRGVWGTTNQNNTVLFAAYGGRVSDVAGKQTGLELAVDTSCAFGRGARDGEILYVATGNDAKRGLGGKVVAVDTTSVRPRGNYFN*	0.993752	PredHel=0	0		0.572	0.07	Y	SP	0.806	1
>Ophcf2|02584	ATGGCCCTCCTCCGGATCATGTTCATCGCCGGAGCTCTCTGCTCTGCCGCCTCGGCCTGCGCAGAGAACTATACCGTCACCTTGGGCGACAGCTGCTGGGGAATCGCGGTGAGCAAGTCTGTCTCCATGAAGAATCTCCAGGCTTGGAACACGAATGTCAACTGCGGCCGGCTTCATCCCGGAGATGAGATGTGCGTCTCCCAGCGCAACGTTCCTTGCAAATATCACCACCATGTCGTCCAAGGCGATTCCTGCTACAAGATCGCACAAAAAGAGGAGACTACAGTTCAGCATTTATTCGAAATGAACCCGAACCTGATCAACAGCCCGTACGACTGCCCGCTGTTCCCGGGCCAGAAGGTCTGCGTGGTCTAG	MALLRIMFIAGALCSAASACAENYTVTLGDSCWGIAVSKSVSMKNLQAWNTNVNCGRLHPGDEMCVSQRNVPCKYHHHVVQGDSCYKIAQKEETTVQHLFEMNPNLINSPYDCPLFPGQKVCVV*	0.995166	PredHel=0	0		0.677	0	Y	SP	0.711	1
>Ophcf2|02585	ATGAAGCCCGTCTCAGCAGCCCTGCTTCTCGCCGCGGTGGCGCAAGCAGCCGATGTGACCATGCAGTCCCCGCAGGATATGCAAGCCTCTAAGCAAGTCGAGGCTGCTGATATCGACACGAAGCAGATGGCTGGTCAGGCCCTTGGAGTTAATGAGGCCTCCAAGTCGGACCAGGCCGACCAGGCGGTCTCCTCGCAGGAAAAGCAGGCCAGCTCGCCCAAGTTCCGCTACAGCGCATCTTCCAGCCGTAACGGCCCTTCTCCCGGCTTCAACGGCCCTATCAGCTACAACGGTCCCCCCAAGATTGCCATCGATCCTCCCGGTCCGATCGATCCCGGCTTCGGAGGACCCGGCTTCGGAGGACCCGGCGGCATAGTCCAGCTCGGCCCCGGCCCCGTC…	MKPVSAALLLAAVAQAADVTMQSPQDMQASKQVEAADIDTKQMAGQALGVNEASKSDQADQAVSSQEKQASSPKFRYSASSSRNGPSPGFNGPISYNGPPKIAIDPPGPIDPGFGGPGFGGPGGIVQLGPGPVITRPVNPGPFNPRPFGPGPGPGPAFPRNSGPGSDSPELSNGPNIGPNIGPILGQSGGPSIGPNIGPNYGPNVFQLGGQDYKLPDIVRLFAKDLARHSSCLLQRFWYNSNRIICDRRSSLTGCVCANRDKISLYLNLDFQHCLTVKSSPFERVIREMGADVTGLGFNYLCNGPTFNDFGPPRNVGGPGPVVIPIDELLFWRGRDGGRRHGPFRPWHGMRPYRDQNRKPSGDENKTDAVEPKKEEEKKEKKDEDKSKEEESKKDEKKD…	0.988257	PredHel=0	0		0.145	0.33	Y	SP	0.757	1
>Ophcf2|02591	ATGGTGATGAAGGGGCTGTGCTTTTTCGCGCTGCTGCTGGCTGCGGCTGCTGCGAGCCTGTCCAAGAGGGATGCGGTGCCGCTGGATGAGAATCTCTATCCCGAGCCCAAGTATTTCAGTGAGTGTTTGTTTACCTTGCGACGGCTCGGGCCCTCTGCTAACCATGCGACGTAGAAGAGGCTTTGTACGTCTCGTCGTACCCGATGCGCGTCCTCGCTGACGGCTCCCAGCGGCTATGCGCACTATGACGCGCGCTTCATGACCCAAGCGCTCGATGAGGAGCCTCACCGGGACGTGCTGCGGATCCTCATCCAGACCTACTTGGCGACCTGTCGCGCACTCAAGGTCAAGACGTGGCTCATGCATGGAACTCTCCTCGGTTGGTGGTGGGGGAAAAAG…	MVMKGLCFFALLLAAAAASLSKRDAVPLDENLYPEPKYFKEAFGYAHYDARFMTQALDEEPHRDVLRILIQTYLATCRALKVKTWLMHGTLLGWWWGKKIMPWDKDADVQVTEVDLYHLAAHYNKTVYYYKYGDMEQGRYFLLDVNPHFDHRETDDALNLIDARWIDMATGLFIDITAARYHLEHPAGEGILYDKNEHEFRDTYVYPLRNTTFEGVQAMIPYRYKEMLESEYGKEALTETAFNGYVFDIENQQWVRKGDDDGDRVDLRRGEKA*	0.983552	PredHel=0	0		0.818	0.02	Y	SP	0.74	1
>Ophcf2|02592	ATGGTGAGTCTTGAATCCTGACTTCAAGTGGCGTTCCCGCTGACATGTCCTCAGTCAGCTCTCTTCAACATACAGTCGCTTTTGCTCGTGCTGCTCCTCCTCACTTGCACCTCGGCCTACATTCACCAAATTATCCCGCGGATACTCGACTCTCATAAGGATGGGTGCGATTGTCTCTATCTCCGTTGGCGCAGTAGTCCTGTCTGACGGACTACTAGTCCCCTTGGCATATTATGGAAGTTTGCGAGGGTCGGCGAGCGCATGAGCCCCTATGTCAGCCTGGCCTGCGTCTTTATGGCGGTGCGCAGACATTACGTCCCGGTTGAGGGAGCGAAGCTAACGTCTGCCTGTGTAGGTTTCGATGCTCGTCGGCTACTGA	MSALFNIQSLLLVLLLLTCTSAYIHQIIPRILDSHKDGPLGILWKFARVGERMSPYVSLACVFMAVSMLVGY*	0.652314	PredHel=2	1		0.996	0.01	Y	SP	0.874	0.999
>Ophcf2|02607	ATGAAGTTAGTCCTGCTTCCCATCCTTCTGTCGCTTCCCGTCAGCCTGGCAGCTGCGCTGGAGCTGCTTTATGTCGGAGCCGCGGTGGACAAGAAAAGCATCACACAGCAAAGAGAGGACTGCCTTTACGATACAGAGGCCTTCTTTAGCAAAGACTGCCCCGAGCGACCGATCGAGAACAGCGGAGGGGATTGCATGTCGCTTCGCCGGATAGCCAAGGACGCGTGCCTAACGAATCAGTCGATACAGGCTTCCTGCAGCAAAGCGATCGAGAGAAACGACAAGGTAGACTGCAGAGTCCGGGCCGACTGCTGGGTGCAGGTCGTGAAGATCTTGTTGACGCAATGTTTGTCGGAAAAGTCGTTACTGGCGAGCTGCATGACCTACATCCAGCTCGCC…	MKLVLLPILLSLPVSLAAALELLYVGAAVDKKSITQQREDCLYDTEAFFSKDCPERPIENSGGDCMSLRRIAKDACLTNQSIQASCSKAIERNDKVDCRVRADCWVQVVKILLTQCLSEKSLLASCMTYIQLAMGTCRDGGMADGESWQ*	0.989944	PredHel=1	0		0.507	0.21	Y	SP	0.828	1
>Ophcf2|02612	ATGACTCGCTTCCTCCTCCTCACCGGCCTCGTCGCCATCGCCGTCTCAGGCCTCCAGGTCGGCAGCGCCCCTGCCGTCGGACACGCCATGGTCCGCCGCGGCCAGCAGTACGGCGCAGGCGCCAACAACGGCCAGATGGCCGACGCCTCGTCTGCGAGGTCCGGCTCTGCCAACTACGGAGGCTACGACAGCAACGAGGACCTCGAGGAGCCCGGCACCGAGGTCAGCCAGCAGGACCTGCGAGGAAGCAGCTCCATGGACAGCACCGGCGCTCAAGGAACCTCGACCGGCTACGGCGCCACCAACACGTACGGCAACAGCGCCGATAGCGGCATGGCAGACTATCCCGCCGGCGCCGCCAGTCCGACGACGGGCGTCTACGGCAACACCAACTCTCCC…	MTRFLLLTGLVAIAVSGLQVGSAPAVGHAMVRRGQQYGAGANNGQMADASSARSGSANYGGYDSNEDLEEPGTEVSQQDLRGSSSMDSTGAQGTSTGYGATNTYGNSADSGMADYPAGAASPTTGVYGNTNSPVLVSRGSSTMSSGRVAMALGAGAVALALSLS*	0.978006	PredHel=0	0		1	0.12	Y	SP	0.673	0.999
>Ophcf2|02615	ATGGGTATAGGTCAAGGTCTGTAGTCAACTGGACATCTTCAGTGTTGGACACCACTTGTGGCCAGCTATTTTCCCTCTCTCTTTCAAAGCCATCGTCATTGTAAGCTACCATTGATGTGAGCCTGTGGCGTTGATGTGCGAGTACAGAGTGAGCCTCAAGTTCTTTTCTAACCACGTCATGGCCGCGGCAACAACAGTCCTCAATTCGATTCATGTTTTCTCACATCGTTCTGAGAGCCCTCGCTGTGACCCAACACTCGGACACATCCTCCAGTTCCGACGTCGTATGACTCACTGTGACTACAAACTCTAGAACAGAGTGAGACGTTGATGAATGAATACCAGTGAAAGATGAGTCAAAGTCATGTATTCGTACATGTATGTATAAACCGCCATCCT…	MGIGQAIVISSIRFMFSHIVLRALAVTQHSDTSSSSDVYNAHIPDKPPKRELQWIHHASSPPTTRPSVSSPPWNHPLWPALQRVRSLHDKAGARWPPHINVVYPFVPSAALPEAARTLLRLRLRPLAVNLNDVGSFVRRRAGDGIFFLRPDETAELSRMRISGLGGCREALMDKARSLTPFCFDVSCLCIMVRESSTGSGPGRMNLWARLHLGSGQEDSMLDYGLASEPQETFHHQKDVWLPMTHLSRHIEQLHRFVSASYNVHVEPDQDPSRYAALVANILSVNATADVLVLHDVTESFLLFLSGSSDICARYPYSTSGLVRASLQSGPFPSIVALSRFPFTWIRVHWDEAHSDMAVLEFHTLQVQRDESRKPLIVAAFSLTPGSDDEALVSRRYQLQ…	0.069926	PredHel=0	0		0.507	0.85	0	OTHER	0.583	0.221
>Ophcf2|02616	ATGTTCAGCCATCGGCTTGCTCTCTCATGTCTGGCGGCGCTCTGTGTGCTTCCCTGGCCGAGCGCATCGTTGCCGTCCCAGCTCCTAGCCCGCGGAAATGATCAGCAGCAACAGGCTCCCGACGGCTATTTCGTTACAACCATCCCACCGGCCCAGTTTCTGAAGCAGGGATCCATCGCGGCTCCTATCAACGTCGATCCCCTCGCTTTCCACAAGGGCACAACTCACATGGATAAGATTGATCCTGACCCCAGCAAGCCCATCGAATGGAGTCTCTCCCGATTCGTCAATCACATCGAGAGGCAACAGAAGAGGGAGCCGGACGAGGGATATCTCGAAAGGAGGGTGCCGTATCTTCGCGTTTTCCAGAACCTCAAGGGAGCTACCCAATACGCCCAC…	MFSHRLALSCLAALCVLPWPSASLPSQLLARGNDQQQQAPDGYFVTTIPPAQFLKQGSIAAPINVDPLAFHKGTTHMDKIDPDPSKPIEWSLSRFVNHIERQQKREPDEGYLERRVPYLRVFQNLKGATQYAHTSAPSTVYIYRLKPNYRWIDVAEAMGEFSLGEKIYAVVGQLEYKQVISSTEVTRGAEVQEPVRNSRYVPKEQVGGIAPPAYALVGFKEGHKARNQDPYKAFACHGPDCQPAPEDVISFFEKVEEKYDDEYEADTRRANEPGRGKTPAAASGGFLHKVAKGLSDPFNAKAIRKVVDLAEKSKKGETVTGQEAQEVVDGLVDFTGGLVIGAAAGPAVGAVGKAAKPLLKPVSDAVRRSFQTAIGAKSLETVRKTTKLAAASGQKEYLL…	0.960318	PredHel=0	0		0.101	0.22	Y	SP	0.747	1
>Ophcf2|02618	ATGCACCTCATCAGCTACCTTTCTCAAGCTCTGCTCGTAGCAGTTGCCTCGGCTACACAAGGTAAGAGAATCTTCAGTTGTCGTCGCGTCTCACAACTCAAGTGTCGTCGATTCATGTAGTCTCCTTCGACGCCGGCTACGACGATGCCTCCCGCTCCCTAAACAGCGTCTCGTGCTCGGACGGGGCCAACGGTCTCATGACGAGATACCACTGGCAGACTCAAGGACAGATCCCGGGCTTCCCTTACATCGGCGGCGCCCAGGGCGTTACCTGGAACTCGCCCCGGTGCGGATCGTGCTACAGCATCGCCTACCGTGGGAGGGAGATTCGCCTGCTGGCCATCGATGCGTCTTATAATGGGGGCTTCAACATCGGTCTTCGGGCTATGGACTTCTTGA…	MHLISYLSQALLVAVASATQVSFDAGYDDASRSLNSVSCSDGANGLMTRYHWQTQGQIPGFPYIGGAQGVTWNSPRCGSCYSIAYRGREIRLLAIDASYNGGFNIGLRAMDFLTDGNGKQFGHIEASTREVPPAECFLR*	0.980945	PredHel=0	0		0.02	0.12	Y	SP	0.836	0.994
>Ophcf2|02620	ATGCATCAACACCTGCTCCTCTCCATGCTGCTCGGCTGCCTGCCAGCCGTCATTGAGGCCACCGCCATCACCAACATCGACTCCACGAGCAGAGCAGCCGTGGAGAAAAGAGAACCACAGTTCAGGATTGGAGGCAAGAAGGAGAAATCCAATCTCAAGCCGTGGAAGCATTATGGAGGGCTCGACGAGAAAAACCGAGCGAAATGCGCCCAGAACCCGCCCGAACAATGCGAACAGTGGCTCGGAACCGAGATCTTTTGCGGCCGACAAAAGCCATCCAAGAGACGAGAGTGCATCTCCAACCGCGCAGCTCCGGTTCTCATCGGTCCTAAGGAGAAGAACACTTGCAGGGCCGACCAGTCGCCCATCGCAGAGGACTGCGTGGGAACCGCCAGCTGG…	MHQHLLLSMLLGCLPAVIEATAITNIDSTSRAAVEKREPQFRIGGKKEKSNLKPWKHYGGLDEKNRAKCAQNPPEQCEQWLGTEIFCGRQKPSKRRECISNRAAPVLIGPKEKNTCRADQSPIAEDCVGTASWCYQVSKELESILSEDECLSRRPGAKEAINERKAARQAERQAKEQKEREAARPSPSGAAKPSSSSSSSSSSSSGAAKPSPPEAARGPGVQLCQATFATEPVVDFRPQDAMRKVEILGGKKIGPCKYVDLVLDKCIAVSSEIGGFNYAVNINATGWACNAYRDASCRWDFEAGGNVTFEGLVRSFDCKEKGKGEGQKAGKTAVQFSIVTAALDLLFSRLQPHGTLLYMTDEPGPCVYVYDSKPVQTKPPFQGHQTKFSVFKYTPVLQE…	0.995056	PredHel=0	0		0.091	0.72	Y	SP	0.86	0.999
>Ophcf2|02624	ATGAAAACATGCTCGGTTATTTTCGTCTCTGCCCTCGTCGAGCTGGTCGCGGCCACGGACGTCGAAAAGGTGGATGACGAGAGGATGCCAGCCTGCCCCGCGGGATATCGTCTCTATGATGGAGGTGACTCTAATGCAAGTCAAGCTCAGACTTCGCGGGGACGATCACGGGGCTGACAATGACAGGTTCCCTTTTGCGTCCAAGTCACCATCAAGCGATGCTGTCCTCGAAGGATGGATTGCACTGTAAGCGTTGGAAGGGCTTCCGCTGCTTTCTTGAGATGTGTAATAAATGATTTCGTATAGATTTCTCGGAGGAATCAGACGCTGATGACGCCACCTGTGAGTTTCTAGTCCGCAACTTCAAAGGGTCGTTCGCGGACGTGCTAACAAGACGGC…	MKTCSVIFVSALVELVAATDVEKVDDERMPACPAGYRLYDGGSLLRPSHHQAMLSSKDGLHYFSEESDADDATSMLRLHASSGKTEQ*	0.990341	PredHel=0	0		0.712	0.04	Y	SP	0.793	0.997
>Ophcf2|02634	ATGCTGTCTCTCCTTGCCATAATCTCTTTCGTCTTAGCACTCGCCATCGTTCCTTCGCCGTCTGCGGTAAGGAGCGACTGTCGATGCTATCCTGGAGATGACTGCTGGCCGCGTCTGGACCAGTGGTCGGCTCTCAACAAGACGGTCGGCGGCAGGCTCTTGGCCACAATTCCTCTGGGCTCGCCGTGTCACGACCCCAACTACGATGAGGCACTCTGCTCGACGTTGCGTCGAAAGTGGCGGGACTATCCTTTGCAGTAAGTGGAAGCGAGTCTCCTCATGCATCGCCGACTGGCTGATAAGCAATGTCTTCTCTAGCATACAGTCCCCTTCGTCCGTCATGTCTCCGCTGTTCGTCAACAACAGCTGCAACCCCTTCCAGCCGAGGGACACGCCCTG…	MLSLLAIISFVLALAIVPSPSAWSALNKTVGGRLLATIPLGSPCHDPNYDEALCSTLRRKWRDYPLHIQSPSSVMSPLFVNNSCNPFQPRDTPCELASFVRYTAAARDAKDVAATVKFAKRHNVRLVIKNTGHDYLGRSTGAGALSIWTQGMKEIRVRDWADKGYVGKALRVGAGVLGSEALAAARDAGLVVVTGSCPSVGLAGGYTQGGGHSSLSNAFGLAADNTLSFDVVTASGRLVTASPWNRHRDLYWALSGGGGGNFGVVVSLTVKAHPDARVAGAELLIQTQPGMNGVDAVFQVLPTVIPAIVGAGFTLIHFANKTQFVGIATGYNKTQASLRRSLEPLETAVKEEGLTWSASYTEFPHYQDHYEHHFNLPATDALDLAGITGGGHFFPGPSL…	0.985014	PredHel=3	0		0.784	0.14	Y	SP	0.671	0.999
>Ophcf2|02655	ATGAAGTCGTCCTTGATCCTCGCCGCCACCGGCGCCCTCTTGGTCTCGGCCAGTCCCGTTCCGGACATGGAGAAGCGTCGAGTAACCCACACCGTCACTCAGTGGGTGTATGCCACCGACGTTTCCACCGCCGTCGTCACCCTCGCCCCGGGCCAGGAGCAGCCGGCCGAGTCCAATGACGAGTCGCCTCAGGCCGACTTTGGCGATGATGACAACGGCTATCAGCCCCCGCCGAGCCAGGCCCCTGCTCCCGTCCCTGCTCCGTCACCCGCTCCGGCTCCGATCCCGTTGCCCTCTCCCTCGCTCCCGATTGAGCCTAAGGAGACGCTCAAGTCGATCCTCAAGCCCCAGGCGACCGGCTCGCCCAAGCAGTCGGCCAAGAGCTCGTACCCCGACACC…	MKSSLILAATGALLVSASPVPDMEKRRVTHTVTQWVYATDVSTAVVTLAPGQEQPAESNDESPQADFGDDDNGYQPPPSQAPAPVPAPSPAPAPIPLPSPSLPIEPKETLKSILKPQATGSPKQSAKSSYPDTGATDEYSKAMLEKHNEARREHSVPALKWDAELASVALESARNCIDNHDNAGKTCHGEGFGQNLAWLWSSGGGDKSSTDVALGGVKGWYDEKDKFAGLYGVDDPYTNPGSSGGFHSFGHYTQMVWKDTGAVGCATHQCTGGNIQWVTVCNYQKAGNVLGHFAENVPRPSY*	0.985118	PredHel=0	0		0.176	0.1	Y	SP	0.707	0.999
>Ophcf2|02663	ATGAAGTTCCTCGCCGTCTGTGCTCTTCTCACGGCCGTGGCCCAGGCCGCGCCCATCTTGACCACGGTCACTTCGGCTCTTGCCGGCGCCGGAGAAGGAAAGACGCTGGGCGCCCTCAAGGCTCGACAGGCGGGCCATTCGGAGACGCAGCCCTCCAAGAAGGTCTCCAAGAAGGGCAAGTTACCCGGCGGACTCCTGAGGGCGCGTCAGGAGATGCCGGATCTCCTGGGATCGGCGGGCTCCAGCCCGGTTTCCGGCTTGTTGGGTGGCTTGCAGGCCCGTCAGGAAGATCAAAACGATGATGATTTTGCGTCTAAGGGCTCGCTTGGGGGCCTTCTGTCTCGCCAGTTACGTGCGAATGATGATACTAAGGAGATGGAGGACCAAGAGCAGGAGCCG…	MKFLAVCALLTAVAQAAPILTTVTSALAGAGEGKTLGALKARQAGHSETQPSKKVSKKGKLPGGLLRARQEMPDLLGSAGSSPVSGLLGGLQARQEDQNDDDFASKGSLGGLLSRQLRANDDTKEMEDQEQEPEEDEDESNDDGNLLMTRNLEKTVEDIAESIDENGETGEDE*	0.997888	PredHel=0	0		0.478	0.21	Y	SP	0.84	1
>Ophcf2|02674	ATGCTTCTCTTCTCCCTCGCCGCTCTGCCGGCTCTCGCCCTCGCCCAGGCCACCTCGGACGCCGCCTATCCTCCCACCACCATGACGCAGACGTCGACGACGCTTCTGACCAAGACGGTCTATCTCTCCCGCGTCCACGCCGTCACGTCAACGGCTGCATATAACACGACGCCCGCTTACATGCCCACCGCCGCAAATGCCACCCTCGTCACCGCCACAGGCGCCGCCTCCAACATGCAGCCGACGGCTACCTCGACTCTCCCCGCCGGCCAGGTCATCAGCGCTGCCGGCTCCCTCGACGCCTCGCCCTTTGCTCTGTCCGGTATCGCGGCTCTTGTTGCCTTTGCTCTGCTGTAG	MLLFSLAALPALALAQATSDAAYPPTTMTQTSTTLLTKTVYLSRVHAVTSTAAYNTTPAYMPTAANATLVTATGAASNMQPTATSTLPAGQVISAAGSLDASPFALSGIAALVAFALL*	0.977031	PredHel=0	0		1	0.14	Y	SP	0.846	1
>Ophcf2|02691	ATGAGGTTGGCAATCCTGGCCGTCGTCGTCGGATTGGCCGCCGCCACGGACGACTGGCTGTGGCCGAGGGCCTCCAACGACAGCAATGCCATCGCCGAGATGCTGCCTCTGTATCCGGTTTGCGCGGTAAGACGACGAGGCCTGGCCGTGCTTCCAAGAGGGGAGTTTTACTGACCGACGAGGTTGTTGCCAGCAACCTTGTATCGAGACGGCATTGGCCAACAGTCCCTGTTCGGAGACGAGGTGTATCTGTATGGATCAGGGGTTTCGAGGCGAGGTGCGGAATTGTGTCAAGGCCTCTTGCAGGATTCGCGATGCGATGCGTGAGTTTGGACGGGTTTCCCCGGCATCTACGCCTTGAACCTTGACTGAAGATGGAGATGCAGAGTCCAAGAACAC…	MRLAILAVVVGLAAATDDWLWPRASNDSNAIAEMLPLYPVCAQPCIETALANSPCSETRCICMDQGFRGEVRNCVKASCRIRDAMQSKNTTEHACQRPRRDKTSSFTAMSVSIAAVAYVIVAARLIFKQFFSQRRRLGVDDWLVFAGAVAGICCTVINVRGLSQHGIGKDVWTLQAETVSSFKLDFYLVALFYIIMTIVAKAAINFFYLSIFPGERTRLVLWVTAAVIISFGTASLLVSIFQCRPVSFYWKMYHPDQDLNGGSCINIHVAAFANGGINIGLNVWLIVIPLTVIRKLELHWKKKLGVTIMFLTGVFDTVVSILRLRSIVHFGNSWNPTWDQFDIAWWSVIETNVALICSSLPTMRLILVLVFPHVFSTIRNKTNSTSSSSTVPRKNGSVD…	0.997425	PredHel=6	7		0.95	0.26	Y	SP	0.793	1
>Ophcf2|02701	ATGAAGCTCACCGCCGGCCTGCTAGCGGCATCTTGTGGCTTCTTTGCAACCGCTCAGTCTGTCGCAAAGGTCTACATTCTATCGGCTCGCGAAACCTCCCCAACTTCGCCCTCGCTCTCTCCCGCCTTAGCCCGTCTGGTACTGCTCCAGCGGCTGGGCGCCATCAACCACGAGCCGGCTCTCCGGGACTACACCGAAAGTGCAGCCATCCAAGACGCTGTATCTGCGCTCAACAGTTTCGGAAAGGAAACGTCGCCGCTCGTTAGAGGCGAAGATGGAGGGAAGCCTAGCCAGCTAGTCGTGATGCTGGAGGGCGTCACGGCGGATCAGATGGATGTTCTGGGCCGGGCGCTCGGTAGCCGGCCAGCTTTTGAGATATCAGCGACTTCGTCTTCCAAG…	MKLTAGLLAASCGFFATAQSVAKVYILSARETSPTSPSLSPALARLVLLQRLGAINHEPALRDYTESAAIQDAVSALNSFGKETSPLVRGEDGGKPSQLVVMLEGVTADQMDVLGRALGSRPAFEISATSSSKARDEMVRVDFQATGANDVGHCNLRQITNPLEDCWNGQQSAFAKFNAREVSVKIDDLAHRLTQLSQLAKIGELETALVLLPWTASTKAQPVKPQELRKRHAEQVSLDRTPPAPTPENAALYATTGRIPSCFNSEESCVTATKNCSGHGGCIDKYSNGDGSSGGEACFACHCLSTRSDSGSLTHWAGPSCAKKDISVAFWLFAGVTLALVFILWLAVSMLFNVGQEKLPGVIGAGVSRAR*	0.776908	PredHel=1	1		0.008	0.22	Y	SP	0.548	0.998
>Ophcf2|02721	ATGGACGTGATGGCTTCCGGAGAAGCGCTGACGGAGAAACGGGCTTCGAGCTGCGTTCCGATTTCCATGGTTAATACAACCTCACCCGCCCTCACCTCATCTGCCTCCGTCAAGGCGCTTCCACGCACAGACAGAAGAACGTCTAAACGCCGGCCACGACTCGAAGCGCGCTGCCAATCCTCCAGAACAAGAGGCCCAAAGGAGCAAGACCCAGCTCCATGTGGCACAGTGCATGAGCCAAGCCAAGGCACGTACCTGCGTGTTCCTCCAGCGCCCGCTATGACGTAGCCCGTCGCGTCATCCAGTCCAACTCTGCTATTCCGCCGCCCGCTTCCCGGTATCCTTGGATGCCCTCCCCCAGGCTGCATTGTGCCCCGTGCCACGAGCAACGCTGGCGGA…	MDAARQINPSSVLVSLAVLLWSSSSSELLASFGSSVYAQSSPDGDLAFSAAMSTIQQLKNFIRHGKQARTANAGDEPPRKSLPSPPPPPQPLHDAVLASDPAYAHAPHPPPKDVGFQAFSEAPGDGTNRVAQAGHLVAHHVEPAQNLHTHGAAKNKRLDEAELKQLVAEENAGRTKFPRYPGLERWELVEKMGDGAFSNVYRARDLQGNRGQVAIKVVRKYEMNNLQGNQHLHPDFKKAPRAAERSNILKEVQIMRQLDHPNIIKLIEFSESKQYYYIVLELAPGGELFHQIVRLTYFSEELSRHVITRVAKALEYLHEEKGVVHRDIKPENILFNPIPFVPSRIPKPKQPGDEDKVDEGEYVHGQGAGGIGEIKIADFGLSKIVWESQTMTPCGTVGY…	0.845991	PredHel=0	0		0.537	0.46	Y	SP	0.606	0.999
>Ophcf2|02728	ATGCGGACCTCAGCTTCCGGTCTCTGGTCAGCGGCATGCGGCCTTCTCAGTCTCGTCGGCCCGGCGGCCGGAGCCTATCCTCCGTCCCGGACCCTCCCCCGGCGGACGGTGGCGCAGTTCCCACCGGGCACATGGATCGAGAACATGGCCGTCCGGTCCAACGGCAACCTCCTGCTCACCAGTCTCCTCCCCAATGCCTCCGTGTACGAGGTTTCCGACCCGTCGTCTGACAAGCCCAAGGTTACACGGCACTTTACCATCCAAGACGCCTCTGGGCTCCTGGGCATCGCCGAGATTGCCCCTGACGTCTACGCCATCGCGGGAGGCAACGTCTCGGCCAGCGGCACGAGCCAGAAAGGCAGCTTCCGCGTCTGGACCTTTGACTTTGCCGCCTCTCCG…	MRTSASGLWSAACGLLSLVGPAAGAYPPSRTLPRRTVAQFPPGTWIENMAVRSNGNLLLTSLLPNASVYEVSDPSSDKPKVTRHFTIQDASGLLGIAEIAPDVYAIAGGNVSASGTSQKGSFRVWTFDFAASPKPKLVQTMPDAVLLNGVTTLPNKEKVILISDSGLGQVWRVDIPAGKHDVAVKVPEMGSSKQQRPIGVNGIHIRRGSLTWTNHDTLKMWTVAITPDGNVAPGAKPKQVATFPATALDDFIWGPGKENTAWVTTNADNRVFAVSQTGNPVVVAGAKDSINVSTATACQFGRTGRDGKTLYVSTGGDSIGGGHGGKVEALDTNGFRF*	0.970063	PredHel=1	0		0.784	0.06	Y	SP	0.802	1
>Ophcf2|02747	ATGATGAGGGCTTGCTTGGTGGCATCACTGGCGACGGTCGTATCATGCAGCAGCACGACGCCACTCCCGACATCGGCCCTCGGCCAGGCCGGAGCGGCAACATACGAATACGTCGTCGTCGGCGGCGGAACAGCCGGCTTGGTAATCGCCTCGCGACTGGCCGAAGCGGGACGGAGCGTTGCCGTCGTCGAGGCCGGAGGCTTCTACGAGGTCGACGCGGGACTTTCGTGCCGGGTTCCGTCGTACGCTGTTGTTGGCGCCGGGTCGAGCCCTGACGCTGTCGTTCCGGCCGTGGATTGGGGCTTTGTGACGGTGCCGCAGAGGGGGTTGGGGGGGAGGTTAGTTGTGGGACTTTGTTGTGTGCGGGTTGTGTATCTTTGCTGGGTTGTTGTGCTGATG…	MMRACLVASLATVVSCSSTTPLPTSALGQAGAATYEYVVVGGGTAGLVIASRLAEAGRSVAVVEAGGFYEVDAGLSCRVPSYAVVGAGSSPDAVVPAVDWGFVTVPQRGLGGSSARNYFTYNRPTRDSLDKWATLPTTSVPQRLRPHPSPSSFAPDAGPLHVSFPTWANAFSSWAKLGWRELGFPDARDFVSGELSGVQYCQNTIDPRGQVRDTSFSAFLRTAVGKGAPVTVYNNTLAKRIVFEAKVARGVLVESGGGLEYVLSAKKEVILSAGVFQSPQLLMVSGVGPPETLTRHKIPIVASLPGVGRNMQDHIVVGTTYRVKTPTHSSVTNATVLRDSEAEWNATGSGILGNPGGELIAWERLTAESGKFSEGTGAVLSSVPGDFPTVEYLILDAYS…	0.950406	PredHel=0	0		0.244	0.01	Y	SP	0.756	1
>Ophcf2|02756	ATGCTGCTGAGGATGAAAGGCGTGGCGGTGGTGGTCTTGGTGGGCTTGACGAGTCTGGCTTCTTCGGCCGAGGAGGCTTCGAGAAAGACGTTTGTTCAACAGGCATCCGACGCCATCAAGACGCTCAACAGTCGGTTCTACAACGTCAAGACGGGCGTCTACGATGACGCGTGGTGGAACAGCGCAAACGCCATCACGACAATGGCAGATTTCGCCGACCTCGATCTCGGAGAGGCCAACCGCATCAACGTCGGCGGCTACCTGCGCAACACCTTCATCCAAGCGCAGAAAACAGACGTCAAGACGGTCAAGGCGATGAAGAACGGGCGCGTCATGTCGACGTATTGCCTGGATCATTCGGGCGGAGGCTGCATGTCCAAACGCGAGTTCTCGCATTAC…	MLLRMKGVAVVVLVGLTSLASSAEEASRKTFVQQASDAIKTLNSRFYNVKTGVYDDAWWNSANAITTMADFADLDLGEANRINVGGYLRNTFIQAQKTDVKTVKAMKNGRVMSTYCLDHSGGGCMSKREFSHYPKHLLLRRGFDDFINEFYDDEGWWALAWIRAYDVSGDQEYLDAAVSLFKDMKTGAGTPCGGGIFWNKDRKYVNAIANELFFSVAASLATRLPKQGEYLTQARAQWTWFENSGMINPRGLVNDGLDGSCKNNGLPTWTYNQGVVMGGLVELWRATGERRFLDRAVAFADATLAALQTEAGILHEVDDCETKAGNCGKDGQQFKGIFVRNLHHLVKALEKPPSKYRDFILRNARSIWEKDRAESKLGPAWSGPYIEATGPSQSSALDA…	0.984629	PredHel=0	0		0.997	0.05	Y	SP	0.731	0.991
>Ophcf2|02811	ATGTTCGCCAAGACCGTCCTCGTCGCTGCCTTTGCCGGCCTCGTCTCTTCGCAGTACACCTCTGCCGCCACCTACGGAACTTCCAGCTACAACCCTGGTCCCGTGCCGACGACGACCAAGGTGGTGGACCAGTATGTCACCTACTGCCCCGTCCCCACCATGGTGACGATGAACGAGAAGGTGTACACCGTCACCAAGCCCACGACTCTCACCATCACGGATTGCCCCTGCACGGTGACGGAGCCGTGCTACACTTGCGCTCCCGATACCTACTCTTCTCCCCAGCCTACCGGTAACTCGTACGGCGGCGGCAAGAAGGACGACAGCAAGCCAGAGTACAAGCCCGAGTACAAGCCCGAGACTACGCCTTACAAGCCCGATAACAAGAAGCCCGTCGAG…	MFAKTVLVAAFAGLVSSQYTSAATYGTSSYNPGPVPTTTKVVDQYVTYCPVPTMVTMNEKVYTVTKPTTLTITDCPCTVTEPCYTCAPDTYSSPQPTGNSYGGGKKDDSKPEYKPEYKPETTPYKPDNKKPVEVAGADARHIAYGLAMAAAGVVGYVALL*	0.992858	PredHel=0	0		0.998	0.04	Y	SP	0.862	0.999
>Ophcf2|02818	ATGTCTGCCCTTTACCTCTTGCTCGCTCCCGCCTTCATCCTACCCATTCAGGCCCTCATCTCAGACCGGTCAGCCCAAACAACCTTCAAGATCCCGCCCCAGCTCCCTCCCGTTTTCCCAGCAACAGCCGACTCAATCCGGGCCGACGGACGGTTTCTAAAGGAGGAGGTAGCAGCTCTCTATGATGACATCGTGGCCACGGTGCGGCCAGAGAACGCTACCTTTGCCAACGTCCTGGAACCCATCTTGATGAAGCAAAACGAGTCGTGGCCATGGCCGTCGATCCTCACCCTGTACCGCCACGTCTCTCCGGATGAGTCGGTGAGGGCTGCTTCGATTGAGGTTTCCAAGCTGCTCAGTAACGTGCAGCTTGAGATGGAAACGCGGGCGGATTTCGCT…	MSALYLLLAPAFILPIQALISDRSAQTTFKIPPQLPPVFPATADSIRADGRFLKEEVAALYDDIVATVRPENATFANVLEPILMKQNESWPWPSILTLYRHVSPDESVRAASIEVSKLLSNVQLEMETRADFAGLLRIVYELERGKVDEEQRRILDFHHKTLVLNGLAQMTNDTRQFGTDSQRRRVIKQLQKELTNLTNAVMSNLVEKQEGVWFSGEELEGVPLEELDMDGLEIGSGEEKDKMKLTFGPLHRRLVMTRAINETTRRRYFIAGENRNRINIPLFQKMVELRDELARKVGYENHASLRISSNMAKTPSRVNSFLSHLHDKVRHGGAQEAARMLERKKRDCQARGVAFDGNLYLWDRAFYSDRHRLSRNGDGSRLVWHPDVRMYAVWDDEEA…	0.910721	PredHel=0	0		0.94	0.52	Y	SP	0.821	0.997
>Ophcf2|02823	ATGCGCTGCTTCGGGGCTTTTTGCATCGTTGCTGCTTTGCGGCTAGTCGCTGGTCAGGATGAGGGAGATGGCGATGGGCCTACTGGATATGACGACGTGCCGGGATCCGGCTATGGACCTTCTCCGTCTGTCAGCCAGAGTAAAGGTCCGGCCTCATCGCAACCGCCATCCATACCGAATGCGCCGCCCGAAGAGGGGTGCCATTGCTGCCAGTCGAATACCTTTACCAGCACCGTCTTGTAAGTGCGACTGCTGTCTGGCATGTGGATCGGGGTTGACTTTGTTAGTACGACGCTCTACAACACGACGACGGTGAGTTGCGCTGGTCTTTTGTCGGGGCTGGTGGTTGATCTGATGGGCGTGTAGGTTTCCGTCACGGTTACGGAGAGGCAGACTTCC…	MRCFGAFCIVAALRLVAGQDEGDGDGPTGYDDVPGSGYGPSPSVSQSKGPASSQPPSIPNAPPEEGCHCCQSNTFTSTVFTTLYNTTTVSVTVTERQTSTVVAHTIDSVTVTEPLTATQTLLVPTVSVLPTTIENRQTVTQVQVSSTTIWQSTTYTATTTISTERAVTITSDDTVVSTIIKTEYVTKVATLTSSYPVVSEITKLITQTATATVTAPGQATTVTREAETRERTVTLTRLLPAQTVTVTRDGEMVVSTLPASTTIVTKTLPGSTVLLKTTLLSPPTTVNNPQPSVCPSPTGRSAPLPPKSNLTFGCLPGSVCNPAKPNGCSIWPGPPSDEFLCEPSDCIPSPPIRNATWREGETSFYPVSYGYFNLNPEAFGLSYDIFSFELVERVRYGQT…	0.994805	PredHel=0	0		0.964	0.25	Y	SP	0.746	0.999
>Ophcf2|02824	ATGCGGCCTCACGGTGGCCTATTCGTGGTAGCGGCCGCCCTGCAAGGTCGGACAGCCGCTCAGTTGGGCGGATGGCAGGACAATCAGATCAACACCACCATCTGCTACTGGAAACAGCCCCGAGGTACGAAGCCCCCCCCCCCAGCAGAATCCCGACGACGAAGCTAAAGATTACCAGCCGCATTGATCCGCGACACCGTCTATCTCGACGGCGGTGAACTCTGGTGGTCCCCAGGTCTAGCCAGCGGCTCTCTCGGCCCCCCCACGAACCAAGGTCCGCCCTCCTAAACCCCTAAACGAACCCAATCTGACAACCCTCAGGCAACTTCCAAGGCACAATCCTGACCTTCAACCTCAGCACCCCCATGACGGAAACAACAAACACAACAGCCCTGCTAC…	MRPHGGLFVVAAALQGRTAAQLGGWQDNQINTTICYWKQPRAALIRDTVYLDGGELWWSPGLASGSLGPPTNQGNFQGTILTFNLSTPMTETTNTTALLLNHPLQKAHGVSASPNALDGGMLANDAEFFLYGGALLRNDVLYQQPASDAVLAYQAFKYGVEKPLMPEGFRDARLDQGVTRYLAYGAAASAPSENKAWYFSGLSSPSRGPILSNPSLNGSTRAMNVSNTLVTLDMSVQLGEKWSNDTLPSTVKGRSNAEVVWVPVGKQGILVVLGGVTYPEWASDIHKSDDEAASTRESPAFMRNIDIYDVATGRWYQQPTTGGPASRARGCAVVAPAADRSSFNIYYYGGFDGIHPQSPFHDDVWVLSLPSFTWTLINRGTELHARAGHRCFLPYPDQM…	0.942059	PredHel=1	1		0.507	0.2	Y	SP	0.594	0.998
>Ophcf2|02828	ATGACGTATCTGACGATGAAGCTCACCCTATCTGCCATCCCGCTGCTGCTTCAGACGGCAAGGGCCTGGACTCAGTGGCCCAACTTTGGCTCTCTGGCGCAACATGAGAGCAACTTGATCATCGAGGAGCTCGGTCCGCTGCTGTCCGAAGGCGCGAAAGTTGTGTCGCCATCTTGGCCCGAGGCGGCGCCACTGCTGAACCGCGCTGCCTATCCTCGCATCTCGCCTCATTACGCGGCCATTGTGCAGGTCAAGACGGAGGAGGATGTCCAGCAGACGGTGAGTGTTAACCGGTTGTCAGTTGTCACGGAACGGGAGGCTAAAGATGATGATGGCAGATCAAGTACGCGAATCGGCGTCATATCCCCTTTCTTGCGGTTTCCGGTGGCCACGGCTGGC…	MTYLTMKLTLSAIPLLLQTARAWTQWPNFGSLAQHESNLIIEELGPLLSEGAKVVSPSWPEAAPLLNRAAYPRISPHYAAIVQVKTEEDVQQTIKYANRRHIPFLAVSGGHGWLSTLNRLQVGIQINMRYLNHTRLHEDGKTVSVGGGTLQREVTAALFAKGKLAVTGVCDCVSVIGPLLGGGHSLLQERYGFAADNLVSAQVVLANGSMVTASADRNADLFWGLRGAGHNLGIVTGFDLRVHDDGRHGWTTAVLVFTHDKLEAFLGVWNELEDRYSDRGLLVMFAWVSRNDTVDGHRPIITMRIVSERDTPALADFLTAFRKLKPWQDSTSDLPWIEAQAAVLEPGSCSVNHNVMAFPNSFDRWDIAAMRRGFDLLADFVADDAFAGSKWMLESYGNK…	0.924422	PredHel=0	0		0.425	0.1	Y	SP	0.712	0.994
>Ophcf2|02858	ATGAAAGTCAGCACGGCCTCTGCCCTCGTCTTCTTGGCTACGGGTGTCATGGCGCGTCTATGCAAACCGGATCTCTACTACTGCGGACGCGTACTGATGAAATACATCGGGGGTAAACCGTGCCTGGAACCGGTGACGAGAGACGTGGTCATCTTCGCAGCTGACTCCAACGGCCTACCAGATGAAAACATTGAGCGGATTCAATCGGCATACTATACGAAACACGGAGAGGTCAGGCCACCGAGCTTCTTTGAGGAACATCTATTTCTCTGCATAGATGATCAACATCCGTCTTGGAAGAAGGGTGAGAGACCTGGTCAACTTGTATACATCGGTGAGTGTAAGTTTGGTTGTGTAGACGGTGGACAGGGCAGGAAGGACTTTTGCGATACTCCTAA	MKVSTASALVFLATGVMARLCKPDLYYCGRVLMKYIGDENIERIQSAYYTKHGEVRPPSFFEEHLFLCIDDQHPSWKKGQEGLLRYS*	0.979878	PredHel=0	0		0.712	0.01	Y	SP	0.831	0.999
>Ophcf2|02859	ATGAAAGTCGGCACGGCGTCCGCCCTCGTTCTCTGCGCCACGGGAGCTACGGCGAACTTGTGTACACAGGGTCTGCATTATTGCGGGAGTACGCTTATGTACCTCGGCGGTAAGTCGTGTCTTGAGGAGCAAAACTACCTAGGGAGTGGTCAGGCTTGCCTCCGTGCTAACCTAGACGCCGTGTTAAGAGACAAGCAAGCAGATGATGGAACAGGCATACGTAGAAAGCGGCCATCGTTACAAGAAAGCAGAAGAATTAAAGGATCATCTGTTTTTGTGCATGGGAGTAGGATGGCGTTATCTTCATTTGGTCGGGGAGTGTAAAACGAAGTGTCAGGATAATGGGCAGGGCCGAGCGGATTGGTGCGCCGGGTCCTAG	MKVGTASALVLCATGATANLCTQGLHYCGSTLMYLGETSKQMMEQAYVESGHRYKKAEELKDHLFLCMGDNGQGRADWCAGS*	0.973213	PredHel=0	0		0.846	0.05	Y	SP	0.696	0.999
>Ophcf2|02863	ATGCACCACGCAGTCCTCACCCTCGCCCTCCTCGGAGCAGCAACCAGCGTCTCCGCCCAAGCAAGACCCTTCCTCCTCCCACAAGCATCTCAATGCTTCTTCTCAGGCTGGAACTCGGAGAAGTGCCTCGGCACAGAAAAGTTCTGCGAGAGCAAGCAGGTGACTCGCTTCATCTCAAAGGATATCTGCCTCAATAGTCGTGGACCGGCGCCGGGTCAGCAGCAGAAGCAGCAGAAGCAGAAGCAGCAGGGACAGCCGAATAAAAAGAAGCAATTCTACGTTGGGGGCAACAACGTTGGCTGCCTGGGGGATATCAAGGCGGAGTCGTGTGTGGGGACCAAGGCGTTTTGCGAGGGGGAGCAGGGGAGGAGGGAGTTTGGGTCTACGGCTTGGTGTCTT…	MHHAVLTLALLGAATSVSAQARPFLLPQASQCFFSGWNSEKCLGTEKFCESKQVTRFISKDICLNSRGPAPGQQQKQQKQKQQGQPNKKKQFYVGGNNVGCLGDIKAESCVGTKAFCEGEQGRREFGSTAWCLALREPDPRVRKPFSG*	0.996131	PredHel=0	0		0.712	0.34	Y	SP	0.786	1
>Ophcf2|02866	ATGGTTGCTTCTCGACTCCGGGTGGCGGCAGCCGTGCTCGTGGCGGCGGCGACGGCCACGGTGATGGCTGCTCCGCCAATGGCTGCTCCGCGTTCTGTCCCGTCGGTTTCTGGTCTGCAATCTGCTCCTTCGGTGGCGCCTCGCGACCTGGCGACCCTCACGCCTCCAAGCCGTGACGCCTTCTACCGCGTTCCGGACGGACTGAGCGGAGTGAAGCCGGGAACGATCCTCAGGCATCGTCGGCCGCCGAACCCCATCGCGGCCTTTGGCATCATTCCTCTTAACCTCAAGGACAGCCACCAGCTGCTATATCGCACCACGGACAGCTTGGGGAACGCGACGGCAACGGTGGTGACAGTGCTGGTTCCCTTCGACGCCGACTACGGCAAGGTGCTCTCG…	MVASRLRVAAAVLVAAATATVMAAPPMAAPRSVPSVSGLQSAPSVAPRDLATLTPPSRDAFYRVPDGLSGVKPGTILRHRRPPNPIAAFGIIPLNLKDSHQLLYRTTDSLGNATATVVTVLVPFDADYGKVLSYQVAEDAASIDCSPSYAFQLDHARGPGFGTILTEAELLLVEAALQQGWIVIVPDFLGPKAAFLANELAGQATLDGIRAAINSEPLTGISSRPRVAMWGYSGGSLASLWAAELQPTYAPELGSLIAGAAVGGTVPNISSVVNSINKGPSAGLIPAGMVGLANQHADLDALLQKHVLPQYKDEFFSPRRQCFEANNRHFANKDVAGMLDDPTLIFRNPLAVALTAKNKLGNATPEIPLFVYKSTKDEISPVAETDTMVRKYCAKGTSV…	0.865432	PredHel=1	0		0.871	0.06	Y	SP	0.878	1
>Ophcf2|02878	ATGCTCCCCATTGTCTTTGTCGTCACCTCCCTGCTGGTTGGCAGCTCGTCGTCGCTGTTGCTCCCGTCGGCGTTGGGCCGCCAGCTCGGCGACTTCGACGTCAAGGCTCTCAACGTTTCGTTCCCTGACAAGTGCCAGCACCAGGATGCCGTCAAGCCGCTGATGAAGAATTTGGACAAGAAGAGGATGAAGTCTCGCCTTGAGAAACTGTGCAGCTTTCCCTCGCGCTTCTATCGCACGATGGACGGTCAGCGGGCGGCAGAATCTGTCTTCAGCATGGCCAACGACATCGTCAATTCCACGTTCCCTCGAAGCGAGCAGACCCATCTCAAAAGGACAATTCCCGGCCCCCGCACAGCGTACTGCACTCGGGGCAGGCTCACCATCGAGGCCATCTTT…	MLPIVFVVTSLLVGSSSSLLLPSALGRQLGDFDVKALNVSFPDKCQHQDAVKPLMKNLDKKRMKSRLEKLCSFPSRFYRTMDGQRAAESVFSMANDIVNSTFPRSEQTHLKRTIPGPRTAYCTRGRLTIEAIFYNISGKPRIGVAKLRHEWLQPSVMAIIEGQDIRSIVLGAHLDSINQENPDNKKAPGADDDGSGVVTNMEVFQALLQDKTIAKGLARNTIQFHWYSAEEVGLNGSDAIFNVFRENGVDVKAMLQQDMTGYIKGTLDAGKKESIAVNTDRFVDAGLTQFVKTAVEEYCTIPWVETQCNYTCSDHSSATKYGYPSAFVIEAAFNLTNPYIHTAKDVIKHLSFDHMLQHARMALGFAYELAFHDFGKDDGSRPGKYGMMGELFKGIN*	0.797241	PredHel=0	0		0.94	0.14	Y	SP	0.729	0.998
>Ophcf2|02883	ATGGGCCTCTTGTTGGTTTCTATGGCCATGGCAGCTGCTATGCTGCCGTCGGCTCTGTGCAACGACGTCCAGTCTGTTTCGTTCAGCAACTATACAATGTCTCGCAGCAGCAGCACATCTGCGACTCACGCTGGCGTCACTCAATCTACCTCAAAGCCTACCCCCATGAGCAGCACAACCCTCTTCGACACCGCCCACGAGACAATCGTTCACACCGTCACCTCCTGCGCTGCAGCGGACGGAACCAGCTGCGCCATCGGCTCCACGACAACCAAAGTCGTCTCTCACCCTACCAGCACCGTCATCCCCGCCTACAACAAGGTCCTGGGCCCCAAGATCTCTCTCGAAACGGCCATCAGCGCCAACGTGACGGTCGAGATCCCCACTCGGGCCGTCATC…	MGLLLVSMAMAAAMLPSALCNDVQSVSFSNYTMSRSSSTSATHAGVTQSTSKPTPMSSTTLFDTAHETIVHTVTSCAAADGTSCAIGSTTTKVVSHPTSTVIPAYNKVLGPKISLETAISANVTVEIPTRAVILGGSIAYFPGLCETCGNFRVVFTSSLLVEYVIEACSFEQRNSVVVRIDNEIRYLGCGGDECKRMIICENGKTRFAECIDHECNKNIVYREDKTCKLEICEKNCFQVQECDKVKCEPQKRTHTPAVGVITKTIISLIKVECVECQIKCATCEAPKLIPAHPHKNNTTPHHKPDQPNPPLRTASSTVITDIVKPTQKPHYPDNKGDKNPHHHDNKDKKLPPKPQPPKPHTSPAAHHPDAVAAAGRAAIVPSLLVSVFGLILTF*	0.962813	PredHel=0	0		1	0.19	Y	SP	0.8	1
>Ophcf2|02909	ATGACTACGCTGTCCGCCTTACTGGGCTCGCTGGCACAGTCGCTTTCGCTCGCGCAAGAGGGGACGCCAACCATTGCAGCCATTGAGCATCCCAAGGATGGCATCTCTCTTCTTGATGTCAAGAACGAGCTGCTTCTCTCCTATCTCCAAAACCTCGTCTTCCTGATCCTGCTGAAGCTTCGGAACACGAAAGCGGCGGGCGATGGCAGCGATCAGGCTGTCGGAATCGACGATTCTGTACGTGCGAAGCTGGTCGAGCTGCGTCTCTACCTCGAAAAGGGCGCGCGACCACTAGAGGAGAAGCTCAAGTTTTCCATCGAGCGCTTCCTCAGAACGGCCGAGGATGCGCAGCGCGAGGAGCAAAGCAAGTCTCGCGACGACGAGTCCGTAATAAGTGAC…	MTTLSALLGSLAQSLSLAQEGTPTIAAIEHPKDGISLLDVKNELLLSYLQNLVFLILLKLRNTKAAGDGSDQAVGIDDSVRAKLVELRLYLEKGARPLEEKLKFSIERFLRTAEDAQREEQSKSRDDESVISDESGSNSGTGSDEAEVEARPIRRQAPAAPRPGALIDDVTAQSVGRDDDGGLSGIYRPPKRDRHLMETTRPREKADRRPNKSHTMEEFVHSELSMAPMAEPSIGTTIIQGGRKMKTAQERKDEAERRDYEEMNLVRLPKPSKKERAKKNKEAGSSGRMQFGGEDWRELGEGVDRIDRLTKRKGQAGGSVRALLDRSRKRGLDATDGHAEIGERYQKKVKMLDSGRRKGKKR*	0.358411	PredHel=0	0		0.677	0.74	Y	OTHER	0.608	0.997
>Ophcf2|02910	ATGCACCTCCGAACCGCCCTCGCGGCGGCGCTGGCGGCTTCGGCATCTGCCTTTTATCTCCCGGGAGTGGCGCCAACCTCCTACAAACCAGGTGATCGCGTTCCCCTCCAGGTCAACAGCATCCGGCCCGTCGCTGCGCCTCAAGATAACCGCCTGCATTCGGTCGTCTCTTACGACTATTACCATCCGGACTTTCACTTCTGCGAACCATCCGGCGGCCCGCAGTATGTGCCCGAGAGCCTGGGGAGTATCCTCTCGGGTGACAGGCTGATGACGTCGCCCTTTGAGCTGCTCATGGCCAAGAACGAAACCTGCAAGCCTCTATGCAAAGCATCCTACCCCGTCGAAAGCAAGAGGTTCGTCAACGAGCGGATAGAGGAGGCCTATAGTCTCAACTGG…	MHLRTALAAALAASASAFYLPGVAPTSYKPGDRVPLQVNSIRPVAAPQDNRLHSVVSYDYYHPDFHFCEPSGGPQYVPESLGSILSGDRLMTSPFELLMAKNETCKPLCKASYPVESKRFVNERIEEAYSLNWLVDGLPAGQQIKDDLTGTTFYSPGFQLGGYFLSSDEEEELSLNNHYEIWIEYHPVNGRENELRVVGAVVQPSSKLYTGEVDCADGHSPVSLTSGDEEQQVQFSYSVYWRKSETAWATRWDKYLHVFDPKIHWFWLIDTAVIVVILVLTVMSVLVRTLKKDIARYNRLDQISLDDLSGTSVVEDGVQEDSGWKLIHGDVFRTPPRPLLLSVLLGNGAQLFVMTGLTIVFALLGFLSPSNRGSLGTIMIILYTLLGSVGGYTSARTYK…	0.927998	PredHel=9	9		0.28	0.07	Y	SP	0.8	0.999
>Ophcf2|02916	ATGGTCCGCGCATTGCCCTTGCTGGCTGCTCTCGCTGCCGGCGTCACGTTCGCAGACGTTGGCCCCGAGAAGGTGCTCGATCTCTTGAAACAAGCAAATAACTTCCCCGAAATCAGGGACTCGTTCAAACCCGGCGCCGAGGGTAGCGAGTGGTCTTTGCCGTGTCCAAAAGAGCTTGAATGCGAAGACCCGGAGATCGGGATCAGCTTCGTCTCTGGCCCTAACACCTTCAGCCTGGAATACCCCGCGAATGCCAAAATCAAAGGAGAAGTGTGAGTCTCTAGTCCGAACGCTTTTACAGCGGCCAAGAGGCTTCAGTGGGTAACCCTGAGCAGCTTGAAATACTTCAAAATGGGCTGTGTTTGCTCAGGAAACGTCGGCACCTGTTCGATTGCCGCC…	MVRALPLLAALAAGVTFADVGPEKVLDLLKQANNFPEIRDSFKPGAEGSEWSLPCPKELECEDPEIGISFVSGPNTFSLEYPANAKIKGEVLKYFKMGCVCSGNVGTCSIAATVQVAGELHTIL*	0.991398	PredHel=0	0		0.818	0	Y	SP	0.721	1
>Ophcf2|02939	ATGCGTTTCTCTAGATTCGTCGCCCTCGCCGCCTCGGCCTCGCTGGTCGAGGGCGGTACCCTTTACCGCCGCTCCGCGACATCACCGGTCGACGCGGGCCCTATGCCTTGGGATGGACAGATAGAAGAAGGGCAAAAGTACTGGGGACCCATAGGCGAGCAAGTGCAGCAACGGGGGGTCAAGATCACCGACCGAGGGACCAAATGCCACGGTGCTTGCGGTAGGGTCCATCTTCTAACGAGACGTGTTGGCTCTCATACTCATCATCATGTCTAAATACAGGGTCCATGATGTGGTTCAACGACCCCGAAAAGTCCAGGTGGGACGACGAGACGAAGAACTATAAACCCTGCACCGACACGGACCTCCCCCGGCTCGCCGATATTTGCTTCGGCCAGT…	MRFSRFVALAASASLVEGGTLYRRSATSPVDAGPMPWDGQIEEGQKYWGPIGEQVQQRGVKITDRGTKCHGACGSMMWFNDPEKSRWDDETKNYKPCTDTDLPRLADICFGQCPNELPFAVYGTAIKRAISCGLIPMGWNKKTNKGYESVAWTPATDTSPAKSKYLDAEGNPKPAPAPAPAPAPSPSSSSSPSPTENSAPSRPVREAAPEAEQPKATSSITTTQPSGSPEGTSSPNATGRNPSSGAVLAC*	0.816121	PredHel=0	0		0.091	0.32	Y	SP	0.672	0.995
>Ophcf2|02949	ATGCACCTCAACACCCTCGCCCTCACGCTCTTCAGCACCATCTCCCTCGCCAACGCCGCCGCCGCCCCGGTCGTCGACTCCGCAATGCCCAACCACCACCCAGACCTGCTGCTCGCGGATCCGCCCCAGCCAGTGACGACGCCACGACCCATCCAGTCCGGCATGATCAAGGGCTGCCGGGCCTTCCACTACGTCGTCAAGGGCGAGACCTGCCTCGCCATCGAGGCCATGTACGGTCCTTCGATCGATGATCTGGTTAAGTGGAATCCGGCTATTGGGCCGGACTGCACTAATATGTGGGCGGATACATGGCTGTGCGTTGGAGCTTGA	MHLNTLALTLFSTISLANAAAAPVVDSAMPNHHPDLLLADPPQPVTTPRPIQSGMIKGCRAFHYVVKGETCLAIEAMYGPSIDDLVKWNPAIGPDCTNMWADTWLCVGA*	0.994977	PredHel=0	0		0.784	0.01	Y	SP	0.86	1
>Ophcf2|02960	ATGCTTCTCAAAACAACGCTCCTCATCTTCACCGTCGCCGCAGCGGCAATCCCTTACTCAAGGATGATGCTCAACAGCCTCCAAACCCGATCCCAGGGCATCGCAACCTCAGGCGCCAAATCCAGCACCCTCGAAAGCGCCGTCCTCGCCCTCTCCGTCGAAGCCCTCTCAGCCCAGTACGGACCAAGAGGATATGCCCCGGATGACGATGACCTCTTCATCGGAGCCGTTCTCGACCTCGCCGCCAAGCCGTTCCCGGACTCGGCCCGGGCCGTAGACCAGCCGATGGATCGCTTCGCTCTGGCTACAGCCATTAACCGTGCCACGGCCATGGGACGCGTTCCCATTTCCCCTTCTGCTCGGCTGGCAACGGTAGCCATTGCCGCCTCGCTGCCGTTT…	MLLKTTLLIFTVAAAAIPYSRMMLNSLQTRSQGIATSGAKSSTLESAVLALSVEALSAQYGPRGYAPDDDDLFIGAVLDLAAKPFPDSARAVDQPMDRFALATAINRATAMGRVPISPSARLATVAIAASLPFQGRNPDGGLWYYHAYPHWSYLDGLFAILPYMASLPNRNETDMELQLALVQKHCDRPEGRPLLVHGYDWTRRAFWADMNNGASPHVWGRSVGWLLAGAIETWDLLGCGQGRASPSLCNRLQRLTISIAECLVNLADAESGAWRQLTVKGGQYGNYLESSSTALYTFALLKGQRIGMLPSGPPYRQVALRAYQYTLQNFVTYEKDTIIGYGRTVSVCSLNSSASYDYYVSRPLEPNSLLGESAFIFASLEVERLFPEPRDFTMEMARE…	0.692803	PredHel=0	0		0.396	0.18	Y	SP	0.733	0.982
>Ophcf2|02961	ATGTTTCCCAAGCTCCTCATCCAACTCGTCAGCTTCTTCCTCGCGGCCACAGGAAGCCTCGCAGCCGCCGATGCAGAATGCCGTCCCGCGGAAAAGCAGCTGAACAAGACACTAGCCAACTATCGACTTCCAGGCCGTAACGGCCACTCCTCCTACCTGACCCATGACTTTATCCCCACGACGTGTGGCTCACGCCTCTCGGTTCACTACACGGAACCGACTGTCTACGGGAACCTGACTGGCTCGGCGAAGAAGCCCGTCTTGATCCTGCTGCATGGTTGGCCGCAGTCGAGTTATGCCTGGCGTCATGTCACGCAGGCTCTGTCCGAGCGGGTGCCCGTGATAGCGTTTGATGTAAGAAACATGATGGCAGTAAACCGTCTTGAGACCTGGGCTTTC…	MFPKLLIQLVSFFLAATGSLAAADAECRPAEKQLNKTLANYRLPGRNGHSSYLTHDFIPTTCGSRLSVHYTEPTVYGNLTGSAKKPVLILLHGWPQSSYAWRHVTQALSERVPVIAFDTPGYGLSSPCASGADQLTTGTAILEAVTKIYGKNTSIILAGHDRGARIVQRLAVNIDHFPHVRAMGVFIVDILPVYEKFRSFSKPQNAIGYYHWSFLPRGAFALDMIKAYGGGNFIKGSLQGGSGPNEKGLKLFKSDNAWEVYANFFDQVSIANYSISDFRSSATVEYETQEADQKAGRKIKMPCFVFYSEHMQTRSGLSSSGFSMAEIWPNWVATGVKLILEGVGRGIGHFIVEEAPEDTIQAMDSFMDDLEVDKAEA*	0.994673	PredHel=0	0		0.748	0.03	Y	SP	0.807	1
>Ophcf2|02963	ATGGCATGGGTTCTTTCACTCCTTTTTCTTGTCTTTGTTCTGCCGCTTTCACACGGCTTACAGACCGATCATGCCCTACATGTACCGGAAGGCTTCTCCCGAGTACTGTTCCGTGATGACTTTTCCGGCTCGTCGAACGGAACGCTGCCTTCGGCGGCCAAATGGTCAATTGCCGTGGGCACGTCATATCCCGGAGGACCCCCACACTGGGGCACCGGCGAAGTACAAACATACACCAAAGACGAGAGCAACATCCGGGTAACCGACGAGGGCACATTGCTCATCACCCCGACGCGTCAAACCGACGGCACCTGGAACTCGTCACGCCTGGAGACAACGGCAGCCTGGGACTTTGGCTGTCGGCCAGACCGTCGCCTTCGCGTCGAGGCGAGGATCAAA…	MAWVLSLLFLVFVLPLSHGLQTDHALHVPEGFSRVLFRDDFSGSSNGTLPSAAKWSIAVGTSYPGGPPHWGTGEVQTYTKDESNIRVTDEGTLLITPTRQTDGTWNSSRLETTAAWDFGCRPDRRLRVEARIKLGDDAQEKQQGIWPAFWALGSVFRGHVWTWPSVGEVDIMESANGETMMRHALHCGFAPGGPCNEFSGINSVTQSVARGEWHVFAWEIDRRPGKNREVMSWIIDGVQRWTVDKSAVKSESAWKILVEGDKMLLLDVAVGGALPNALAQATTPSNATIGGRGAGMEVDYVAVYEGK*	0.997394	PredHel=0	0		0.259	0.01	Y	SP	0.909	1
>Ophcf2|02965	ATGGCCCTGTCTTCTCTCCTCACAGTCGCTACCCTCGCCCTCGGCCTCGTCTCGCCCGTCGAGGCATCCCTTTACCCCCGACATAATAATAGCTCCTGCGGCTGGTGGTTACCCCGTATCAAGCATCAGGGCGTCGCTCCTTTCGTCAACGACACCGACTACCCCGTCTTCCGAAACGTTGCCGACTTTAATGCCACGGGCGATGGCACGACGGACGACACCGAGGCTATCAACAAGGCCATCTCCTTCGGGGGCCGTTGCGGCGTCGGATGTTCTTCTTCGACGACGAGGCCTGCCGTCGTTTACTTCCCGCCTGGCGTCTACCGCGTTTCCGATTCTATAATTCAGCATTATTACACCCAGTTCGTCGGTGATGCCCAGAGGCCTCCGACGATCAAG…	MALSSLLTVATLALGLVSPVEASLYPRHNNSSCGWWLPRIKHQGVAPFVNDTDYPVFRNVADFNATGDGTTDDTEAINKAISFGGRCGVGCSSSTTRPAVVYFPPGVYRVSDSIIQHYYTQFVGDAQRPPTIKADKGFKNAFVIDANPYQPGDASHPEGWLTWTPVDNFYRSVRNLVVDISEVEGKTVHGIHWPVAQATSLQNIVFNMAPYKDDGTVQQGLLIEGGSGGHMSDLVFNGGKVGMGVGNQQFTSRNLEFHGCQTAISMYYAWQWVFQGITIDSCQVGIDMPKDVASAMLIDSVVSNTKTAIKTAYDASQPFTNGTLVLENVDMSQGVQVAVKKDDDVILEAGSIIGFWAQGRSYVGEKGKAVQEAGDAAARPKALTHDSGKLFTRKRPQYE…	0.998553	PredHel=0	0		0.677	0.12	Y	SP	0.897	1
>Ophcf2|02984	ATGAAGTGCAACGTCGTCGTCCTCACCTGCCTGGCCACCAGCGCCATGGCCAGCATCGAAGACATCAAGCAGGCCATCGGCAACTGCGGCAAGGGCATCGAGGCTCTCGGCTCGGCCCTCAAGAGTTACTCGGGCAACGTTCAGCCCGTCAAGGATGCGGCTGATTCCCTGATTGCGACGCTCAAGGAGAGCGAGGGCAAGGCTGCCGCCTCGGAGAAGCTGGACCTTTCCGGCGCTCTTGGCCTCCAGGAGCCGGTTCAGGCTCTCCAGGCCTCGGGAAAGCAGCTCGTTTCGGACCTCAAGACGCGCAAGCCCATGATCGAGAAGTCTGGAAACTGCAAGCTGGTGCGGGAAGAGATCAACGCCATCAACGCCGGCTCCCTCGCCCTGATGAAGGCC…	MKCNVVVLTCLATSAMASIEDIKQAIGNCGKGIEALGSALKSYSGNVQPVKDAADSLIATLKESEGKAAASEKLDLSGALGLQEPVQALQASGKQLVSDLKTRKPMIEKSGNCKLVREEINAINAGSLALMKAIVEKVPEDAQPIAQKLAAPLKKSLEEAASEFSEQNCKDSGSPAKKSSEPAVSSEPATSSAMASSSAPAYSSPASASSEHSAPASSAYTVPAGASTTPYQPTGTGHPTGAPSSQPPMVTAGAALVAPAGVLAMAAAALIL*	0.98413	PredHel=1	1		0.999	0.13	Y	SP	0.684	0.993
>Ophcf2|02987	ATGAAGGCTTCCTCTGTTCTCGCTTGCATCCTTCAGCTCTGCGTCCCTGCACTCGCTGCGGACGCGGCGGCTTGGAAGTCACGCAGCATCTACTTTGCCCTGACGGATCGTTTCGAGCAAAACACCACCGATGGCGATAGAGGGCCTTGCTATGAGCTGGGACGGTACTGCGGAGGCACCTTTCGGGGCATGGAGTCTAGGCTCGATTACATCAAGGAGTTGGGCTTTGATGCTATCTGGATCTCGCCTGTTGTGAAGAGTGGGTGACTTTTTTTTTTTTTTTTGCCTGGCATGGGCTTATCTATACCGTCTCGATCAGGGTGAGATGCTGACCCTGTATCGTGAGCTTCTTCTAGATCATTGGGATGGCTATCACGGATACTGGGCTCAGGATCTGTA…	MKASSVLACILQLCVPALAADAAAWKSRSIYFALTDRFEQNTTDGDRGPCYELGRYCGGTFRGMESRLDYIKELGFDAIWISPVVKNHWDGYHGYWAQDLYTINPNFGTADELKSLDMFVMVDVVANHMGEPLAENRPEPLNQEASYHWPCTINYADQGSIEYCRIGGLPDLNTQDAQIRNLLYDWVRWLVNEFQLDGLRVDTLRHVEKDFWPGFTAAAGVFTIGEVFTSSVDVLAGYRDGVSSLLNYAIYHPLRDFYLQRGSSQALIDTHDAISRAFPDPTVLGNFIDNHDNPRWLNQRDDHALLKNALTYLLLARGIPILYYGTEQGYAGGQEPFNRESLWHTNFNNETDLYRFISRVSSLRKAEAGLAENDHSHLMVEDTGYAWSRAGGDVIAVTS…	0.996712	PredHel=0	0		0.964	0.08	Y	SP	0.723	1
>Ophcf2|02988	ATGAGGCCCGTATCCTTACTACTCTTGGTCGGCGCAGCCCTCGCCGCCGCCAGACGACCGACCGTCTACTTTATCCGCCACGGAGAGAAGCCGGCCGACAAGGAAGATCCATACCTGAGCCCCAGAGGCGAGAAGCGGGCTCAGTGCATTCGAAGGCTGTTCGGCGCCGACTCGCGCTACGACATTGGCCACATCATGGCTCAGAGGCCGAGGAGGAGTGCGTCAATAACCCCCATGACAGCAGCGTCACTGAAGCTGACTTCTCGTCTCTAGATAACCACAGGCGGCGACCACTCGATACCGTCTCTCCGCTGGCCCATGATCTCGGGCTCGACGTGGACATTTCGTGTCGTAAGAAGGACATGGATTGCGTGCGGGATGCCATCGAGAACTACGACG…	MRPVSLLLLVGAALAAARRPTVYFIRHGEKPADKEDPYLSPRGEKRAQCIRRLFGADSRYDIGHIMAQRPRRNNHRRRPLDTVSPLAHDLGLDVDISCRKKDMDCVRDAIENYDGRGNILICWEHKLIKKIAKELGGRHIDKYPRWAYDEIWVDPYPYDEIAEVRLEHCPGLDDEEDARTTL*	0.987545	PredHel=0	0		0.325	0.41	Y	SP	0.756	1
>Ophcf2|02989	ATGTTGTCAAACGCTGCCGCTCTCCTGTTTGCCTTTGGATCGGCGTCCTTCGTTCTGGCCGATCCATATGCCATCACCGGTGTCAAGGTTGACAACGGACCTCTGCCCATTCGGCGAAACATCGACGACCTGGAGGCCGAGAAAGGCCCCCAATGGTATGGCCCATCTCTCTGCCCTCTGTCGCAAGAGTCTAGATCTGACTCTGTCTAGGGATCTATACATCCAATCACTTTCCTTCATGTATGACATGGACAGCGACGACTCTCTCTCCTTCTTTCAAATAGCAGGCATCCACGGCTGGCCGTTCATCGAGTGGAACAACACTGGCCGAGGAAACGCCAACAGCCCCTGGGCAGGCTACTGTCCCCATGGTGTAAGTGGTTTATAGCAGTCTGTTTG…	MLSNAAALLFAFGSASFVLADPYAITGVKVDNGPLPIRRNIDDLEAEKGPQWDLYIQSLSFMYDMDSDDSLSFFQIAGIHGWPFIEWNNTGRGNANSPWAGYCPHGEPIFLPWHRAYVVLYEQSLVSAAKQIASQYPGGERKQYEEAADTLRAPYWDWAATGKVPNATLPDKVKIKTPKGQKEVDNPLANYKFPQQAVQGRYGDLAAAQAERSRPRGEIVRCPSPRSYPDSANAVMSLEQNNRRTQSLRDMVYDTFTTSQNFAEFASTRSKGVSLEQIHNTIHIEATCSADFLNSRVAGYDPLFMLHHSNVDRFWAYWQALHPEDVIFTDSYRGQSRFTTPAGTTVGPDSPLAPFFGANGQAHTSKTVLSIKDFGYSYEGLEYGAKSDSEIKQSAARMI…	0.903558	PredHel=0	0		1	0.67	Y	SP	0.827	1
>Ophcf2|02992	ATGAAGTTGACTGTCGAGGGTCTACTTGCCGTTCTGGCTGCTTCCTCATCTTTCCTCGGAGCAGCTAATGCCTACCCTCACGAGAGTACATCTGTAGCCGCAGATGTAGAAGCATGTGAGTATCCGAGAATCTCGACAGGACAAGCTCTACGGGTACACAACTGACAGAAAGATCAGCGCCAAAGCCCATACAACACATGGAAAAGCGTCAGCAAGCCAAGACGTTCAACGGCTGCAAGATGCTCTTTTCGCTGATCCCCTGGAATAAAGGCTTGGACGAGAGATCTCTAGATGTCGTCTTCGACCAGGACAGGACTTTGCAGACACAAGAAATGTCGAAGCTTCAAGGCGAGATGAAAAAGGCTGCTGCGAAGAACGACCAAGCCGAGGTCAAGAAGT…	MKLTVEGLLAVLAASSSFLGAANAYPHESTSVAADVEASPKPIQHMEKRQQAKTFNGCKMLFSLIPWNKGLDERSLDVVFDQDRTLQTQEMSKLQGEMKKAAAKNDQAEVKKLLGVYCNKKTEAWNKLTPEQREAEKKADIQRLKKQESEDRAAERAAKTGKGRGKKP*	0.937213	PredHel=0	0		0.748	0.29	Y	SP	0.714	0.999
>Ophcf2|02994	ATGTGGTTTCCGTCCGTTCTCGTCTCCTCCTTGCTGCTGCTCGGAGCCCGGGCCGAGTTCCAGGTTCACGATGATGGCTTCAAGCCCGACTTTGAGATTACGGCCACCATGGGCGAGCTCGACGTCGACTGTAACAAGCGGACGTCCGTTCTGCTCAATGGTCAATCGCCGGGTCCGCAGATTAACATGACCGAGGGCTCCGTGACCTGGGTCCGGGTCTGGAACAAGCTGGAGGATCAGAATCTGACAATGGTTAGTTGCCTCTTCTTGCGTTGTAGTGCGGCTCTCTTTGCCGTTACACAACTCCCATCGGCGTGCCGTCCGTCTTGTCTCAGCCTGTCACTCCTGTTCCCCGTCTTGGCTTTCTTCCAAAACTCTGAATCTATCCGAGACTAAATC…	MWFPSVLVSSLLLLGARAEFQVHDDGFKPDFEITATMGELDVDCNKRTSVLLNGQSPGPQINMTEGSVTWVRVWNKLEDQNLTMHWHGLSQRTAPFSDGTPLVSQWPIPPGHFFDYEVKPELGDAGTYFYHSHVGIQLLTASGPLIVKDADEEEAQEKYGRDVVLMLADYYAKDDHTIETGLLANPFQWSGEPDAVLVQGHSGKANFGTANETCEPYVIDVLPGQKYRLRPIGATALSMVLLGIEDHNLTVVEADGNYVEPVEVDYMQLSPGQRWSYTLDAKSAAEIDRLNKTEFWIRYETRERPKSIQGYALLRYRMDKCAKAPRPKSLLPDKSPVTLPATVSDYLEYKLTPASAQVRDKFPPLSEVTRTVTIQVNQMIVDGIYADGKIQGGLVWVQN…	0.995228	PredHel=0	0		0.871	0.07	Y	SP	0.914	1
>Ophcf2|03007	ATGGCCGTTCTCGCCGCCCTTCTCCTCATCGCCTCGGTCGTTTCCGTCGCCGCCGAGAGCGAGGAGGCCTCACATATACGCAGTGTCTTCTACGTCGGAGGTCAGTATGAAGGCGATGACATGGTCGGACAGATGTACGTCGAGAGGCTTCGGCCCGTGAACGGCGTGCTACAGCAGGTGCCTGTGGTGCTGATACATGGAATGGGCATGACGGGGAGCGTAAGTCTTCACTCTCATCTCCGTACCTCTGTCTCTTATACGCCGCGGCTGAGCATTTAATGTGAGGGATAGAACTTCCTCAATAAGCCAGACGGTAGCCGCGGCTGGGCCTCCAACTTCCTTGACCAGGGTTATGAAGTCTACATCGTCGACCAAACCAACCGTGGCCGCTCGGCGTCT…	MAVLAALLLIASVVSVAAESEEASHIRSVFYVGGQYEGDDMVGQMYVERLRPVNGVLQQVPVVLIHGMGMTGSNFLNKPDGSRGWASNFLDQGYEVYIVDQTNRGRSASRLGGRTLISFNVSMVQDRFTATQRHGHWPQARNHSQWPGSGLRGDPIFDAFYAATVPSDPDAVRTQTSMQRAGTALLDIIGVPSVILGHSQGGLFPILMADSRPHLVRALVLLEPSGPPFRDGFTGGFHAWGLSDVPLAYEPVVTDPLRDLVQDVVPAPDAHHSSCILQARKPAPRQLVHLVDKPILVMTSEASYHAPYDYCTVAFLRQAGCRDVEHVELAAVGIRGNGHMMFLERNSPIVTVIHRANRPSVEPEEQKVRGDQCPMAYAASEKWERIPGWQTSKCPFPV*	0.992566	PredHel=0	0		0.957	0.06	Y	SP	0.888	1
>Ophcf2|03012	ATGAAGTTCCTCGCCATCGTCGCCCTGGCCACCGTCGCCATCGCCGCTCCCGCAGACGTCGAGCCCCGTTCCAGCGTCAACAAGTGCAACGTCAGTTCGCAGCAGCAGGTGTGCTGCAACGGCCTCCTCGGCTGCGTCGTCCAGATCCTCGGCTCCAGCTGCGCCAACCGCGCCTACTGCTGCGATTCCAACGGTCCTTCCACCGTGAGTCTATCATCCCTCTTTTACAAGTAAGTGTATGACCCGTCGAGATTATATGCTCACTTGTTGTAAGGGCGGTCTTATCAACATCAACGGCCTCAACTGCGTCAACCTCTCGGGTTAG	MKFLAIVALATVAIAAPADVEPRSSVNKCNVSSQQQVCCNGLLGCVVQILGSSCANRAYCCDSNGPSTGGLININGLNCVNLSG*	0.999809	PredHel=0	0		0.244	0.02	Y	SP	0.807	1
>Ophcf2|03013	ATGTTCCACCCCTGGCTCCTCCTCTTGGTGGCGGCCGCAGTCGCCGTTCATCTCGTTAGGCGTCTCTTGTACGCCACCGATGTGCCCAAGATCAAGGGCCTGCCCGAGGCTCCGGGACTTCCGCTCCTGGGCAGCCTCGTTCATCTGGGCGCCGACCATCCGCGGGTGGCGCGTCGATGGGCTGCCCGATACGGGCCGGTCGTCCAGGCTCGGCTGGGGAACAGGGTTAGTTGGGTCTTTTCCGTCTGGTTCCGTCTGGTTCTGTTTTCGTTTCCGTCTCCGTCTTCGTCTCCGTCTCCATCTCTCTCTCTCTTTCCGTCTCTCCCTGTCTCTCCGTCTCTCTCCGTCTCTCCGTCTCTCTCCTCTCTCTCTCTCTCTCCATCCTCTCTCCAGCAAACT…	MFHPWLLLLVAAAVAVHLVRRLLYATDVPKIKGLPEAPGLPLLGSLVHLGADHPRVARRWAARYGPVVQARLGNRRVIFVNSYESVRHFWVTHQSALISRPTFYTFHRLVSSSQGFTIGTSPWDESCKRRRKAAATTLNRPSIAAYMPVLDLEATASIKELLQDGKGGALDVDPGPYFQRFALNTSLTLCYGFRLDEGVQGERLREMAHVEREIANFRSTSNNWQDYVPLLRLWGAQNPAAAEYRDRRDVYLSSLLDDLKRRIAEGSDRPCLAGNLLRDPDAELSREELKSVCLSMVSGGLDTVPANIIMCLAFLSSPEGQAVQTKAYEAIGEVYPDGDVWLASMADEKVPYLVALVKETLRFWAVIPINLPRQSIRDIPWEGAVVPAGTTFFMNAYAA…	0.751149	PredHel=0	0		0.325	0.38	Y	SP	0.749	0.999
>Ophcf2|03021	ATGCGTGTGCTGGAGATTGCCTTGCTCGTCCTCGTGCTTCCCCTGGCGGCAGCAACCTGGACAAACAAAGGTGAGAAGGCGGACGTGGAATCATGGAACCCTCATACGAACAGGTGGGACTCTGCAGATGGAGACGCTGCTTGGCACCCTCAGAGGGGAAAGAAGGGGCCCTGGGGTAAAGTGAAGGCGGCCCGGTATCCGGATAAGATGTGGCGTCCGCAGATGAGTTCCGAGGGCCGGGTTCAAGACAGTGGTGAAGCGGGTCGTATTGAAGGAGACGGGTGTGGTTGGCAGGAAGATTTGAAGGGTAACTCGTATGGAGACGAGGCGTGGAAGCGGAAGAAGATGAACAAGAAACACCTCCATCATGATTCGAGCGAGAACTGCAACAACCATCAA…	MRVLEIALLVLVLPLAAATWTNKDGDAAWHPQRGKKGPWGKVKAARYPDKMWRPQMSSEGRVQDSGEAGRIEGDGCGWQEDLKGNSYGDEAWKRKKMNKKHLHHDSSENCNNHQENKNHNHSDNKKHEHSNQKNNPLNKNHNHGKDKGPKQHHPHKPTRRPSPPHPTACAGNTPSTRSKWCDLSIDTDYTTVAPNTGVTREYWLEITDVTVSPDGIPRSAMAVNGTMPGPTLFADWGDTVIVHVKNSLTTSLNGTSLHFHGIRQNFTMQSDGVPSITECPTPPGSVKTYHWEAVQYGSSWYHSHFGLQLWQGVFGGIVINGPATADYDVDLGVLFLNDWDARTVDELHSVAEVTGPPFLATGLINGTNVNGLTGLGQRLNISLEADKSYRLRLINAAID…	0.994739	PredHel=0	0		0.926	0.57	Y	SP	0.891	1
>Ophcf2|03026	ATGGCTCTCCTCGGAATCTACGTCCTCCTTACCCATGGAATCTACGCTGCCCATGCCGCCAGCATAGCAGACATCGACCACGTCGTCCTCTTCATGCAAGGTCCCATGACCGAAACCCCAACCCGATCCCCTCCCCCCCCCATCACGACCAGCTAACAACAGCAGAGAACCGCGCCTTCGACCACTATCTAGGCACCATGGCCGGCGTCCGCGGCTTCAACGACGCCAACCTCCAGCTCAACAACGGCGTCCCCGTGTGGAGGCAGCTTACCAGTCCGAAACTGACAAACGACTCCGGCTTCGTCTCTCCTTGGTATCTCAACTATCTCGGGGGTAACTGGTCGGATGCGACGCAGTGTATGCTGGCGGGTTCCAACGGATGGTTCGAGAATCACGCCG…	MALLGIYVLLTHGIYAAHAASIADIDHVVLFMQENRAFDHYLGTMAGVRGFNDANLQLNNGVPVWRQLTSPKLTNDSGFVSPWYLNYLGGNWSDATQCMLAGSNGWFENHAAWNKGANNRWAVDNTPWSLGFYKRCDVPVQWALADGWVVADMYQESVVASTSPNRVTWISGSINVPGSPQRSDQGGNPYIDNNETPGCEKGAINCYPLKWKTAAELYQRAGVSWQVYQDADNFDDNPFAWFKQFQDARRGSSLHGRGVKGLSLDTFYQQAANGSLPEISYIVGPTELSEHTPYSPHDGAWLQRNIASAIIKSPKYANTVLIISYDETGGWFDHVDPFRAPEGTPGEWLDDPYNKVGRTFSGPGFRVPMYIISPWTRRGGVYTEHADHNSQLLFIERWQ…	0.844639	PredHel=0	1		0.063	0.06	Y	SP	0.81	0.996
>Ophcf2|03044	ATGCACTTCTCAACAACCACCCTCCTCTCCCTCCTCGCCACCGCCTACGCCGACTCCCTCTCTTCCGTGCCCCCCTGCGCCCAAGCCTGCGTCCGCGACGCCGTAATAGGCCACACCTCGTGCGACGTCAACTCCCTCTCCTGCATCTGCAACAACGTGGAGACCATCCTCCCCAAGGCCGCAGAATGCGTCGCCGAGTCCTGCACCCCCGATCAAATCTTCAGTACCTCTACCCTCTCTCAACCCTTCAATCCAAGACACGATAGCTAACACTCCCCCCCCCCCCCCACCAGACGACGTCCTCCCCAACGCAATCCAAACCTGCACCTCTCACACAACCCAGCTCCTCTCCCGACAAGCAAACGTACAATGCGTGCCCGTCGCCGTCGAGCCCGTCGT…	MHFSTTTLLSLLATAYADSLSSVPPCAQACVRDAVIGHTSCDVNSLSCICNNVETILPKAAECVAESCTPDQIFNDVLPNAIQTCTSHTTQLLSRQANVQCVPVAVEPVVTTATAPPNVVTATVRPSATAPVVTAGAAAAVAPGGLAALAVAAVLL*	0.998501	PredHel=0	0		0.999	0.04	Y	SP	0.789	0.999
>Ophcf2|03047	ATGACCGTCGCTCGCTTCGTTGCCCTCCTGGTGGCGACGGCCAGCGTCGTCCCGGCCTCGAGTAATTGGCTGGAAGCAGGTAGGAAAAATTTCCCGTTTGCACTGTGCCCCGCAGCCCCGTTGCCGTAGCCCACGCCCACGCCCACGCGATCAGCAGGGTTCCCACGCGCCACGGTACAGGAAATTTTCCGCTACCCAAGTACCTTGGAGTGCTGACGTCATCTCCTCAGAGGGAGGCAACCTCACAGCCGCGGCCATCGCCATGACAGAAGTCAAGGGCCTGGCCAACAATTCCGTTTCCGCGCGCGCGGCTCCCGATGCGCCTGATGGGTATAGACCCGCTCCGATTCCGTGTCCGGCGCAGAGGCCGGAGGTGCGGAACGGGGGATCGCTCTCTTC…	MTVARFVALLVATASVVPASSNWLEAEGGNLTAAAIAMTEVKGLANNSVSARAAPDAPDGYRPAPIPCPAQRPEVRNGGSLSSQESEFLGRRQQNRIPVIRDLLKRNAIQGFDSEAYLRNAGSGNDQALPNIGIAISGGGYRALLTGAGAVKAWDNRTPGSTDQGGMGGLLQGATYMSGLSGGSWLVGSIYANNFSTIESLVNSNRVWEFDRSILKGPPHLSSVKYYRDIFDDVENKKKGGFETTLTDYFGRALSFQLIDAPNGGPAYTYSSIQGDEAFQSAQVPIPVILAVGRKPGEKIIAPNSTVFEFNPWELGSSDTSLDGYVPLKYTGSKFQNGMLPSDDPCIGGYDNIGFIMGTSASIFNAAVGRLVSNSSSTPKDLPKFAISGLRKILDQLDK…	0.915947	PredHel=0	0		1	0.23	Y	SP	0.661	0.999
>Ophcf2|03053	ATGGCCCTCACCCTCCTCCTCATCGGCCTCGCCCCTCTGGCAGCCGCAATCGTCATCCTCGTCCAGATGGTCTCCTCGAGGCCGGTCCTGCCCCCCGATGCACCGCGTGAGGTTCGCGGTTGGCCTCTTGTCGGATGTGTCGACTTCTTTCGTAGGAGACGCGATTTCCTGCTCTGGGGGAGTAGGATCGGTCCCGGTCGGCAGTTTAGCTTCTTCTACGGACCGCATCCCATCGTGGCCGTTTCCGGTCCCGAGGCGAGGGCTTCGTTTTTTAACGCGAGGGGGTTGGACTTGGGCGCTGGGTGAGCCGTGGTGGTTTCATTACCGACTCTCTATATATATATCGTTTTGACTGACTTGCTTTCGAGCTTCGCCGGATTATACGCGGCGAGTCCTACC…	MALTLLLIGLAPLAAAIVILVQMVSSRPVLPPDAPREVRGWPLVGCVDFFRRRRDFLLWGSRIGPGRQFSFFYGPHPIVAVSGPEARASFFNARGLDLGAGFAGLYAASPTIEHLPEGNVSGNFMSLAKRLLHRDRLEAVLPTMITDADTALATTEPIMEPFSLMLRLVYKLTHRTLGSNDVADDEGLLEETLAVFGKLDQSSAVEIMFPGLFTPNKLRKMLAGLKLHRLINSTFNAAWILVYLGTDADWYGRIRSEVDDSIARHRLANETPAKTLTRLSLSDWESDFPLVELAMRETIRLIGRGVCMRKNVSGSDVEIGTSGCVIPRGAYAVCGLEDAHMDEGLYPDADRWDPDRYACGREAEKQGPHDYLGWGSGLHPCLGMRFAKLEIIITTVTTF…	0.635252	PredHel=1	0		0.507	0.22	Y	SP	0.76	0.998
>Ophcf2|03064	ATGAAGTTCATCACCAACGTCCTGCTCTTCGGCGCCTTCGCCACCTCTGTTCTGGCCACGGCCATCCCCGAGATGGGCGAAGCCGCTGAAGAAGGCGTTTCCACCGTCGCCGACGCCCCCGGTGCCGTCTTCGCCGAGGCCAAAAGGGTAAGACGATCCTGCCACCACCCTTCCTTCACGAATAGTCACTTACATGTACTGACTCTTGTTTTCCAAGTGCACCGGCATCTGCGGACCTCATGGATGCCACTGCTTGAGGCCTGTGCGCGTTTGCCCCTGCGGTCATCGTGGAGCACCCTGCTCGTGCAAATGAGGTTGGATTGGATTCGGTGTCATGTCTGGATGGTCTGTTGGAGGAATGTTACCGCTTGGGCCTGCGCCTTTTTACAAGCATTTCTA…	MKFITNVLLFGAFATSVLATAIPEMGEAAEEGVSTVADAPGAVFAEAKRACARLPLRSSWSTLLVQMSNIPVHIFTFDPDLIIMGCCFSSPSGGSRCARPWGSRSASSDIDREVYRREYIRQVLREQDRETARRLSEHFGADIRALSRDEIVTRPPSVYG*	0.983904	PredHel=0	0		0.677	0.23	Y	SP	0.851	0.995
>Ophcf2|03065	ATGAAAGCCTGCCCGTCGTTCTTCGTCGTCGCCGTCGTCTGGGCCTCTTCGGCCGCGGCCTCTCCATACGTCCGGCGCAGCGGTCTCTACGCCAGGTACAGCGATGAAATTTACAAGCGACAGTTTGTTCGCGGCCAGTGCGCTGCCTACGACACTGCCTCTGATGGAGATAGCTGCGGTTCCCTGCAAGAGAAATGGGGGCTCAGCCGCGAGGACTTCCTTGAAATGGTGAGGCCATCGTTCACAAAGCCCCGACTCGAAACTCACCGACGCAGAATCCAGATGTCAAAGGCGAATGTAGCCTCACCGTCAGGCACAAATACTGCATCGCCAGGCCCATCATCCTCCCCCGCGCCTTGACCGCCTCCCCATCTCCTCCAGGCGGCGCCGGCAGCAATT…	MKACPSFFVVAVVWASSAAASPYVRRSGLYARYSDEIYKRQFVRGQCAAYDTASDGDSCGSLQEKWGLSREDFLEMNPDVKGECSLTVRHKYCIARPIILPRALTASPSPPGGAGSNCASFYRAVSGDTCNSIAGAHPKLTAEEFIRWNPTVGADCRRVLPDAFYCIAQFGDAGPKLATPTTFSNVSMTQRPSPRPQPIQDGIADACLSFYRAISGDTCQVVADKHGISLANFLSLNPVVGGSNCDRMLAGYHYCVSTTGSGHSGRCAYKGLDPDTVQPGTACSCTRFHYVAERDTCYDIMRRYGLVMEEFYRLNPLVSLVGRDCLRLWKGYNVCVGA*	0.989837	PredHel=0	0		0.373	0.13	Y	SP	0.801	1
>Ophcf2|03068	ATGCGTCTTCTCCTCTTGGTGGCCAGTCTGCTCGCCGAGACGACCATAGCCTCGAGACACGGCTTCGACGGCAACATCAACTACGGGAGTCCATCTGCGCGACACGACGAGCTGGGAATTGACGTCGAGGCCATCTCACGACGGAACTGGAAGCGATCGACGACTAAGCATACGAACCTGTACTTTACACACGGCGTCGCCTCGGGGGATCCCTGGGCAGATAGCGTCATTCTATGGACGCGTGTGGCCCCTTGGTTGTCGTCGGATGATAGCGAGGCTCCTGTTCTGGGAACAGAAGGATTGTACAGCCATGAGACGGATGCTTTCATACGCAGGGATCCGAACCCGATATGCGTGACGTGGAAGGTCTATCAGTCTGCCGACACGCGCGAGGCGAAT…	MRLLLLVASLLAETTIASRHGFDGNINYGSPSARHDELGIDVEAISRRNWKRSTTKHTNLYFTHGVASGDPWADSVILWTRVAPWLSSDDSEAPVLGTEGLYSHETDAFIRRDPNPICVTWKVYQSADTREANVSIVVAKGMAWTTSDIDYTVKVEAKGLQPLTQYRYQFTICDTNRKSPIGYTKTAPGPDDDVSRLSFAVFSCSNYPVGYFNAYGNAARKNEHDFVLHLGDYIYEYPDGGDRATRPQEYLFKLHDYRTRHGQYRTDADLQLLSQNYAWIPTWDDHEFANNGYRDGFSGLNNTEDSFLRTGRQVTVDSRKVNAVRAYFEWMPIRQADPDDGLRVWRSFQMGKLLDLVILDTRNYDRSITSLDWNDHYIDRIRDDPSRTLMGARQESWFY…	0.997402	PredHel=0	0		0.572	0.24	Y	SP	0.781	1
>Ophcf2|03073	ATGCTTGCAGCCCTCATTCTCTTTGTTTTTGCCGCCGTGGGCAGCGTTCAAGGCGCATCGCCCCTCAGAAGGGTCCATTGGCCCAAGACATACGGGGTCGAAAAGACGAAACTGTTCTCTCTGGTGGCCATGCCCTTGGATCCGGATCCCAAGACAGAGCACAACTTGTCTGCTGTGAACAGCTACTACCGGCGTGAATGGAGTAAGGAACTCATCGGACGACACGTCGTTCCCTACTGGCCTCGAGTTTCGGCATGCGAGATGACCCTGGTGCTGGAGCACACGAGACCGAATCCCATGATTGATAAGTACACGAGAAAGGAAGACAATCCGCCGCAAAAGCGCATACAGGACGATCCCCCCAAGTGGTCCAACGATACGGCCGAGCCCGTTGTCTTT…	MLAALILFVFAAVGSVQGASPLRRVHWPKTYGVEKTKLFSLVAMPLDPDPKTEHNLSAVNSYYRREWSKELIGRHVVPYWPRVSACEMTLVLEHTRPNPMIDKYTRKEDNPPQKRIQDDPPKWSNDTAEPVVFWRTEADDLIQTNYHTGRPMTLVRTLPLVTETPRYVKLRCSRDVDNRDPFHHIIRGEYGPELRVPEGTLYVCPPDEMQIAYDRFRFPHMIPPEPPVFLQWSMRGLPIDRGCVAVTLIAVKANNPLERWKAWTQACDMWEDGKCLWESD*	0.994201	PredHel=0	0		0.986	0.18	Y	SP	0.883	1
>Ophcf2|03074	ATGTCTATCTGGCTCATCGTTCATCTCGCAGTAAGACTCAGCAGGCCACAGACGATGACTCTTGCTAATACTGGTCGTGATAGCTCGTTCTTCTTCTCGTTGGCGTAGCAATGTTTGTTAATCACTTCAACACGGCATCCCAATAAACGTACTCCATGCTCACAACGTACCACAGCTATGAACACGTCAACTCTGTCGCCCTCTCTCTCCCCATTCGCTCATCCTTAACCATCATCACCATCATCCTCCCGCTCCTCGCCGCCCTCAACGCCATCTTCTACCAACGCCTCCTCAGAACAGCCAGCGCCGCCGCCCAACGACGCACCTTACCGCGAGTCCTGACGCTACAAGCCCTTCAAGCCATCCTCATCACCGTCCTCGCCACTCTCTTCTTCTCCG…	MSIWLIVHLALVLLLVGVAIYEHVNSVALSLPIRSSLTIITIILPLLAALNAIFYQRLLRTASAAAQRRTLPRVLTLQALQAILITVLATLFFSEMVPSTAGSCLLSTIWQDLFSDHDADSIRRIQDGLNCCGFNTVQDRPWPFPDHQTARECADTYRRDVACSRPWQSALQRNSGVEFGVILVVGLWQIASLILPLRKTLQKRDARDVERARLLTDATEAEDGCASRRAIDGNDAADDAGPGPESQPSRSLLEL*	0.087818	PredHel=4	3		0.193	0.39	Y	OTHER	0.793	0.98
>Ophcf2|03075	ATGGTCTCAAAAGCTATAACACTGGTTCTCGCAACGGCCATCACAGGCTCGATGGCTGCCACAGCGTCTCCTCCTGACATAATCTTTCTCTGCGACGAGATGCCAGATGTCTGCACCAACATGTGCTGGGCCATCCGCTGCGCAAACCCGACCTTCTCTCAGCAGCTGACACTCGACTTTCCGTCAGCAGTCGAGCGCAGCAAGCGGCTCAAGTCGTCACGATGCTCTGGCTGCGCCCGGCAACCCCCTATCGACAAGGGCAGCAGCATCGCCAACAGTAGCGTGGCCTGCAACGCTTATCCTTTCCCCGATACGTTCGAGAGCGCCGCAAGCAACGGGACTCAGGTTACTCGCTGTGTCCCTCGAGATCAACAGACGAAGCAAGAGCTGGAGATAGCC…	MVSKAITLVLATAITGSMAATASPPDIIFLCDEMPDVCTNMCWAIRCANPTFSQQLTLDFPSAVERSKRLKSSRCSGCARQPPIDKGSSIANSSVACNAYPFPDTFESAASNGTQVTRCVPRDQQTKQELEIAMLAARFNGSGQRAISLSFGNPGAPGVKYCVSEPCENDGLEFQEKHKVEQKKAKMAQKRAVEAPFRIFEAKSGMTIASMGDVAAGHNFIRRVAAKEKLSPLADTWHVAFEGKQHAVVRDSVVREMKDAEIRDKAGGWLR*	0.993399	PredHel=0	0		0.94	0.21	Y	SP	0.826	0.999
>Ophcf2|03077	ATGGTGTCTCTCAGCATCTACTACTCGCTCGCCTCGGCGATGCTGGCAGCCGCAGCACCGCAGTCAGTCTTACAACCTCCTCTCCGCCCATGACGACACTGACTCCCTCTAGAATGAAGTACGAAGAAAACACCGGCCCCGTCGCCGGAATCAACACTCCCGTCCCCCCGTCACCTCCCCCGTCGGAAGCCTCTTCGGCTCGACCTCACTTCAAGGCGGCATCGCCCCCCCGCAAACATGGCATCCTCACCAGCCACCCCCCAAGAAGCACCCCAGCTGGTCAACGGCCAGGATGCCCCCGCAGATCTCGGCCTCTACCTCGACATGCAATCCGCCAAGCGACCCGAAGCAGTACGGGGCGACTACGGCGCAGCAGGCGACACAGGTCCCCGAACCCTC…	MVSLSIYYSLASAMLAAAAPQMKRHRPPANMASSPATPQEAPQLVNGQDAPADLGLYLDMQSAKRPEAVRGDYGAAGDTGPRTLSYERLNPDLFAPPGTDKGSLPNAVWPLGLSHNRPGAAGRAGWARQQNTAVLPIAKRMAGVDMKLAPNAYRELHWHTAGEWALILEGCVHIAAVDDEGGAFADDVCAGDVWFFPAGVPHSIQAGEQGVEFLLVFDEGDFDENGTFLVSGMFARTPRSVLSKNFRADVDAFEKLPDPKDLYIFNGTPQPKGQDSVADAAPGGRLTGSKAYSYHWSQQEPMRVPGGSVKVLDPRTFPIASMFSAALVTIEPGAMREMHWHTTSDEWDYFLKGSARATIYKAPDSANTFDFTAGDVGYIPQAAAHYVENTGTEDLVFLE…	0.296023	PredHel=0	0		0.006	0.06	Y	SP	0.542	0.92
>Ophcf2|03107	ATGAAGGTCTCAGCTACCATGGTCGCAGTCCTCGCTGGATCTGCTTTCGCCGCTGTCGCCAGCGATCACAAGGCGCTTCAAGCTCGCAACGTCCTTGACATGGAGGTCAAGCGATCGGCTCCTGCCATGAGTTACGAGAAGCGCGGCACTAAAGTCATCGAGGTGATAAGAGAGAAGGCCGATGGCTCGAAGGATGACAATGAAAACGAGAAAAACCGTGAAGGCAAAGAGAGGAATGGTTTTGAGAGAGTCGGATGCTTCAGGGGGAGATCCGGTGACGGTGAAAGTCGATTCAGGGGCTTCGGCTTCAGGAACCGAGGATTTGGAGGCAACAAGACCGACAAGGGCGCCGAGGGCGACAAGAGCGCCGAGGGCGACAAGGACAACAAAATCAAGACG…	MKVSATMVAVLAGSAFAAVASDHKALQARNVLDMEVKRSAPAMSYEKRGTKVIEVIREKADGSKDDNENEKNREGKERNGFERVGCFRGRSGDGESRFRGFGFRNRGFGGNKTDKGAEGDKSAEGDKDNKIKTDDKTEKEKATKDVKDIKDSKDVKDSKDGKTDSAKEDDDKKEVSNSGSKTETAKPEKDDKDKDADAESEKGKEDKKA*	0.871711	PredHel=0	0		0.606	0.11	Y	SP	0.578	0.997
>Ophcf2|03124	ATGATGAACCCCATCCTCATCCTCCTCATCTTCCCCGTGCTGGTCACCAGCGTCTCCCTCATCGACCCCCTCGAACCCCCCCCCTTCGATCCCTTCAAGCTCCGTAAAGGCCTGCTCCGATGCGACTTCAAGAAATGGATGGGCTTGAAGGGCTACCGCATCTGGTACGAGGTCGAATGCTCGTCTTTCCCCAGAAGATGGCTAGGGGCGACAACGTGGCTAATCCCCCCTAGCAGACCTCGACAGCCTCGTGGGCAAGAAGCTCTGCAACGTCCCTCCAGCCATCAACGAGACTCATCACAGCTGCTCTCGCGTCAGCTGCAGCTGGAACATAGGCATCAAGCTCTGTAACCGCAACCCCGATACGTCCTTTACCGTCTCGTGCCACGTGCCATCCTT…	MMNPILILLIFPVLVTSVSLIDPLEPPPFDPFKLRKGLLRCDFKKWMGLKGYRICLVGKKLCNVPPAINETHHSCSRVSCSWNIGIKLCNRNPDTSFTVSCHVPSFYATQIAINCRSRAREQNYYMGNVSIPGTDAYVLNLRQEC*	0.987357	PredHel=0	0		0.176	0.07	Y	SP	0.786	0.994
>Ophcf2|03134	ATGGTTTCTTCTATGCGCATTGTCGCGGCGTTGGGAATGTCGGCCCTTGCTTCGGCTGGTGCCGGTGCCGGTGCTGCCGGAGCCGGAGCCGGAGCCGGAGCCTTGGCCGGTACCGGAGCCGGAGTAGGTACCGGAACGGGCGGTGCCTTGGCCGGCACGGGCGCAGACGGCTCCGTCAACCTCGGCAACGGACCTAATCCCGCCGCCCCCCTCAACGCCGGAACGGGAGCCGAAACGGGCACCGGAGCCGGCACAGGCCTCAACGCCGGAAGCGGACTCGGCAGCGCGGCCCCCATCGGCCTCGCCTCCACCGCTCCCCTCGGCATCTCACCCGCCACGTCAACCGGCGCGCTCGGCACGCTGGCAACGCCCTCTCTCGCCCTGACGGGTCTGAGCTCC…	MVSSMRIVAALGMSALASAGAGAGAAGAGAGAGALAGTGAGVGTGTGGALAGTGADGSVNLGNGPNPAAPLNAGTGAETGTGAGTGLNAGSGLGSAAPIGLASTAPLGISPATSTGALGTLATPSLALTGLSSTATRAVGLTGLGATSSRPAATSSLRSGDVGTQNGVKPNSGANVGVSFAGLCAAVGVAVFASFSMA*	0.527688	PredHel=2	1		0.992	0.07	Y	SP	0.562	0.998
>Ophcf2|03136	ATGAGGCTGCCGTGGGCGCTTGTCCTCGGCGCCTTGATCGCAGTTGTCCGCGCAGATGATGTTTATGGTCGTCAGGTTCCGACGTCGTCGGCGTTTCTGCCCTTGAATCTTCCGTCTTTGTTGGGGTTTCCGTCTGCGACTACGGAGAGCAGCGGCAGCAGCACCTCCAGCAGCAGCAGCAGCAGCAGCGCCAGTAGCAGCACCAGCACAAGCAGCTCTTCGTCGAGCAGCGACGGTCAGTCTTCAGGCGGCGGCGCGGATACGACTGTCACGACGACGGTGACGGTGCCGGGGAGTCGATCTACCATTACCGAATTCAGTACTGTCACCTCGAGTTTTGTCGAAACTTCGACCGTCTTCTCTACCGAAATAGTCACCGAGACTGGCGAAACGGCTACC…	MRLPWALVLGALIAVVRADDVYGRQVPTSSAFLPLNLPSLLGFPSATTESSGSSTSSSSSSSSASSSTSTSSSSSSSDGQSSGGGADTTVTTTVTVPGSRSTITEFSTVTSSFVETSTVFSTEIVTETGETATSIVFETSTTFVNRKRSLDAGLARRNQLPPVVLAQVTPAPVLDSDERKVFKRATITSTLTVTGDNGPAATTTIERVSSTVSTSLTTFVVTQTSLVNARTTDTSTSTLVVTSTRGGAALSPTSSSNSQQGGRREGAGGLSSAAKAGIGVGAGLGGLALVAAAAYFCLRRKRGPKPFHDDLIGASEVPIGGPAGRRPMAQTTTATTGSNRYQSANVIYDQPKANSSPEGYRGTAIGDGRAGFAHPAPYGAAYSVPTATRKASKSASTTT…	0.995989	PredHel=1	1		0.193	0.57	Y	SP	0.912	1
>Ophcf2|03140	ATGTACTTCTCCCTTGCACACAAGCTTGTTGCATCTGCCCTGGCCTTGACCAGCCTGGTCTCCGGTACGTCTGGACAAAGGCTACCTTGCCCCCCTGCCTTCTCAGCTGACGTCTTCTACCTACCTATCCAGCCGACTCGACCGTCACCAAGGGCAAGGTCATGGACTATGCCGTCGAAAAGTGTATCGACAGCGACGGAAACGTCCGTTGCTCGAAGCCGTTCCCCGTCAAGGAGGGCTCGTGCTACAACATTCACTGGTCGACGAAAGGCGTCGTCTCTCACACCACCGTCGAGGTCCGTGACGCCGGCAGCGGCGAGATGGTCTACTACCGCGATACCGATGGCGAGTGGAAGCCGGAGAAGAACGAGCTCGTCTACCTCGACTTCAAGCCCAAGA…	MYFSLAHKLVASALALTSLVSADSTVTKGKVMDYAVEKCIDSDGNVRCSKPFPVKEGSCYNIHWSTKGVVSHTTVEVRDAGSGEMVYYRDTDGEWKPEKNELVYLDFKPKIWNTGNETVEYEVKNCGDGEL*	0.996873	PredHel=0	0		0.572	0	Y	SP	0.775	0.999
>Ophcf2|03146	ATGCGCATACGCTTGCCTTTTGCTGGTCAGTATCGAGTGTCGCTTTTTCTAGAGCTTCAGCTTTACTGATGGCGGCCTTTTCGATCAGGCGGCTTCGTACTGTTGCTGCTGGCTGCCGCCTACGCCGGTCTCTCTACCCTTCAGCTCGGCCACATCGTCAACGACAAGGTCTTGCATACCGTAACCTTCTTCGTCCTCACCGTCGTCTTCTACTGGATCGTCGATACAAATCGCCGTCGCACGCTCAACATGACGCTGATCGTCTGTACTCTTATTCTCGGAGTCGGGTCCGAGTTCGTCCAAAGCTTCCTCCCCAACGACCGCGACTTCGACCTCTACGATATCGTCGCAAACGTGGTGGGTAGTCTTGCCGGCCTCGGTCTCTGCTCGTGGTATCAT…	MRIRLPFAGGFVLLLLAAAYAGLSTLQLGHIVNDKVLHTVTFFVLTVVFYWIVDTNRRRTLNMTLIVCTLILGVGSEFVQSFLPNDRDFDLYDIVANVVGSLAGLGLCSWYHRRMLERRRKRKSYTAVPDEEGVELSPDYEAGLTDDQAQPRTLEEEVDNWNENAADDWDGDIVAEASPPIAKAKEPDGHDPAEAKKRTD*	0.386928	PredHel=4	3		0.748	0.35	Y	SP	0.775	0.979
>Ophcf2|03157	ATGCTTAGACGCAAATACCGCTTGTTGTCCGTCTGCGCCTTCGCCATCGTCTTGCTCCTTTACCGCCTGTCGACGAACTCGCCCCAGCCGGACATTGCTACTGCCCCCGCTGCCGAGGGGGTCAAGCCGCCGCCGGCTGTTCACCCTGGTGTCGATCAGGCTGACTTTGCTGAGGCGCCGGCTCCGTATGCGCTCGATAAGAAGCCTTTGGACGAGCGGCCTGGCTTCGTCCCCAAGCAGGAGCCCGATTCCGGCGCCGTCGATCCCGCGAAGCCTTCCGATGCAACCAAGCTCAGCGACGGAGAATCCGACTCGAAATCACGCAAAGAAATTACACTAGATGCCGCTGCTCGCGATCCCATAACGGGGGATGAGGCGCCGCTTCTGACATGGAAGAAC…	MLRRKYRLLSVCAFAIVLLLYRLSTNSPQPDIATAPAAEGVKPPPAVHPGVDQADFAEAPAPYALDKKPLDERPGFVPKQEPDSGAVDPAKPSDATKLSDGESDSKSRKEITLDAAARDPITGDEAPLLTWKNPPKHSDVVKSADEVHWIKPKEHYPLRKSSVITLPTGPAKDLPRVQFAFPPESAQAKVKRLERRKRVKTELERSWSGYKKHAWLHDELSPVSGGFRDPFCGWAATLIDSLDTLWIADMKDEFGKAVEAVETIDFTRARRSDIPVFETTIRYLGGLIAAFDVSEGPRGGYSILLNKAVELADILMGIFDTPNRMPVLYYQWKPEYASQPHMAGQVGMAELATLSLEFTRLAQLTSQHKYYDAVARITNALEAMQKEGTLIPGLFPESL…	0.537034	PredHel=0	0		0.11	0.63	Y	SP	0.627	0.761
>Ophcf2|03160	ATGCCTCACCTCGCCCATCTCCTCCTCTTCGCCAACGCCCTCAGCGCAACGCAGCTTCTCCCTAACAAGGACAGCGCTCGGGCCAACAGCCACCGCGTCTTCAACGCCGTCAATAGCGCTGGGCGGCAATGGGGCTCGGCGGTGAATCATAATGGCTTCGGCTTCTTTTCCGTGGTTGTTCCTACGGGGACGCTCTTCTATCATGGGTCGCCGAATTGGTTTCCGCCTGAGGAGCCGGATTGGTTGGCTTTTGAGATTGAGCATGCTGAGGCTTTTGGTCGGACGCGGTCGGCGAGAAGGCGTCGTGATGATGATGATGATGATGATGATGATGATGATGATGATGATGATGATGAAGAGTTATCCGGTAACAGCCAAGGCCACTACTACTACCAGCAA…	MPHLAHLLLFANALSATQLLPNKDSARANSHRVFNAVNSAGRQWGSAVNHNGFGFFSVVVPTGTLFYHGSPNWFPPEEPDWLAFEIEHAEAFGRTRSARRRRDDDDDDDDDDDDDDDDEELSGNSQGHYYYQQQKPLQHSSEASKSSNSDSYTKDPDARLPEWHQGHLHTYQTTSPLHLLYADGMSAAKATQGTLDSQDLLLRGNKTGNDTSGMGESARARDVCRIISRWGYGGMVRMEAGFEIMYCDFAVNLRLLSVRRTHSIADRVGDGTLQVARSARAVAERYDGVGVDRLRIDFSSMVSGFFFFPINISSTDPSRPDLIRLEAAGLDELNDIKSYLARVARQPRRFTLDWQAVTDIIVRRYANRLIFMASGHEISDTDFINELEESILLYIDAPP…	0.748649	PredHel=0	0		0.95	0.56	Y	SP	0.684	0.99
>Ophcf2|03180	ATGATGAATTTCAAATTGCTGCTCTTCTTCTTGGCTTCGTCAGCCTCACTTGCCGGAGCCGTCTTCCAGCAACTCTCGTATGGCCAGCATCCTCGACAGGTTGTAGGCGTGTGGGATGACGGCCAATCCAACCCTGCCTCACCGTGGATCGTGTAAGTTCTACCCCCCCCCCCCCCCCCTTTGACGAAACACTCGCCTCTCACTAACAAACAACAGATATATCCACGGCGGCGCCTGGCGAAACATGCAGCAATCATACCGAGACTTTGAACCATCCGTCAACAACATGATGACTTCAGGCCTCCTCCCCAGAGGCACCGTCTACGCCTCCATCGACTACCGCCTCTCCCCATGTGCCATACCAAACGCCAACCCCTGCCCCTATCCAGTCCAACACCC…	MMNFKLLLFFLASSASLAGAVFQQLSYGQHPRQVVGVWDDGQSNPASPWIVYIHGGAWRNMQQSYRDFEPSVNNMMTSGLLPRGTVYASIDYRLSPCAIPNANPCPYPVQHPDHILDVRTALQMLAQRRGLKSNYILIGHSAGATLSFQLLMGEAALQGHPLIRAPLPTTVIGIAGIYDMRGLNNRFGGQYGDFLTEAFGPDQRDWDRASPALFAGSFRERLPSPGGVILARSAEDSLVDGPELDEMARRLSRDGIALAVERRLRGEHNAVWQDGHQIPSLVTRVMPRRRQK*	0.981288	PredHel=0	0		0.396	0.33	Y	SP	0.791	1
>Ophcf2|03186	ATGCTCGCAGCTTTGGCTCTCGTCGCTGGCTGCGGCCTCGTCGCCGGCCTTGAGACCACTTCAGCCGGGCTGATGGCCCGCCAAGCCCCGGGTCCGACTCCGGCGCCGACGACGACGACGGCTGCTGCTGCGGCGGCTGCTGGGTCTGTTGAGACTGTGACGGGCTGCTCCATGCGTGGATCGCAACTGTTTGTCTTCTCCTTGGCTATTCTCCTGCTATGGGATGGGTTGCTGATGGCTTGGAAGTATCTGCGTCGCTTCTGGGACGGACTTCCTCGTTCACTCGACGCCCACGCAGACTACGGCTTTGCCCGCCCAGTTTACGGGCTGCCATCATCATGGATCTGAGATGTGAGTTGCTCGTCTTCGTGTCTGACAGTAGGTACGCAGTAGCTGACT…	MLAALALVAGCGLVAGLETTSAGLMARQAPGPTPAPTTTTAAAAAAAGSVETVTGCSMRGSQLICVASGTDFLVHSTPTQTTALPAQFTGCHHHGSEMFCIAPDGDEVEVGPANEPAGEHHDDHHHHHGSGGRNCHFHAGVEHCVGGSEEEESRSQCSGVKRDYNVGLRVGLLFAILATSALGVFGPILLQRLLPRKLSLAFIVLKQFGTGIIISTAFVHLYTHASLMFGNKCLGELGYEATTSAILMAGMVLSFLVEYAGRRIVAAKVRSSSEQKDSTLLSTEVVSILVMEAGILFHSLLIGLTLVVSGDSFFLTLFVVIVFHQVFEGLALGTRIATIGSDIPDSVNAVNGSASSLGGEKTRANSDPGEGAVDHGDDSAVIPKPGVGLSMKKKLGLAA…	0.778872	PredHel=7	7		0.999	0.03	Y	SP	0.768	0.999
>Ophcf2|03195	ATGAGGACGACGACGCTATGCCTGGCTTTGCTGCTGCTGCAGCTGAGCCGGTGCTTCAACCTCGTTACCTTTGGCGACAGCTACACTGATGAAGGCCGGCTCCTATACATGTTCAAACATGGACGGGAGCCTCCGCCCGGTCTGATTCTCCCTCCGTCCAGCCAGACCGCTAGCGGCGGCTTCAACTGGCCTCGCGTCGTTGCGCAGCGCACGGGGGCGAGCTCCTACAACTTTGCCGTTGCCGGCGCCATGTGCTCCAATGATCTCGTACCGGACCGCAAGCTAGACGCGACGGGGGCGCCGTTCCCGTCTGTCTCCGGCTATGAGATGGATGCCTTCGAGGCTGCCGCTGCCATGGGTCGGCTCGGGAGGCCGCAGGAGACCGTCTATGCTCTTTGG…	MRTTTLCLALLLLQLSRCFNLVTFGDSYTDEGRLLYMFKHGREPPPGLILPPSSQTASGGFNWPRVVAQRTGASSYNFAVAGAMCSNDLVPDRKLDATGAPFPSVSGYEMDAFEAAAAMGRLGRPQETVYALWIGTNDLGENGLLSGRQRPNATIEDVVDCMWSVINRLYDAGGRRFVVFNMISLEKAPLYGGPGSKAAENRNKLRKYTSSVNALLDEDASQLLRWRWSGATLSLLDVHSIVTDVIAKPNRYLDAPANTAIPFHNCEPPCVDSPGKLSGYLWYDLLHPSARIEEVFAQEFIDLLQQGNTRIRDEVVVVGKQDMSRDGPAPVSP*	0.99586	PredHel=0	0		0.64	0.05	Y	SP	0.875	1
>Ophcf2|03260	ATGCGCTTCCAGCTCTCCAACCTGGCCGTGACAGCCGGCCTGCTGGCCTCTACCGGCATCGCGCTGTCCTCGCACGACATTCCTGCAGATCTTCCTGCATCAGCCCTCCTGACGTCTGCTCAGGCTCATCTGGCCAACGGCGAGACCAACGAAGCCCTCGTATATTTCGATGCTGCTGTCGGCAAGGACCCGAGCAACTACCTAACGCTCTTCAAGCGCGCCACCACCTACCTATCTCTTGGCCGCACTGCACATGCTACTCAGGATTTCGAAAGGGTTCTTGTACTCGAGCCGCGCTTCGAAGGCGCTCATCTGCAGCTGGCCAAGATATTCTCCAAGGCCGCCAGGTGGAACAGTGCCAGGGTTGAATTTGAGGCCGCCGGCAAGCGCTCCGACTCG…	MRFQLSNLAVTAGLLASTGIALSSHDIPADLPASALLTSAQAHLANGETNEALVYFDAAVGKDPSNYLTLFKRATTYLSLGRTAHATQDFERVLVLEPRFEGAHLQLAKIFSKAARWNSARVEFEAAGKRSDSPELVELAEAEGAARLVDDAVRAAKWDECVNQAGVAILVASRCAALRQTRARCRFERGEIEEGMGDLHHVLQMRPGDTYPHVLISATAFYALADLDNGLAQIRKCLHSDPDSDICKKIHRQQKAIQKTLRNAESQLRKGQSTAAGRTLGGNPNEPGLVTTVRDQIKVLRQHGNIPFKAKAALYDKLVDMTCQAYIESNHKDAIKYCEQALELDPDSFWGLLYRGKTLLKKDQFEAAIGFLNKAAEIRPDRQEKVKSLLNKAQAALRR…	0.849656	PredHel=0	0		0.606	0.5	Y	SP	0.546	0.975
>Ophcf2|03269	ATGCAATTTTCAGCGATCGTGCTCGCTGTCTTCACTTTGACAGTGGCGGCGCAAGACTTCACGGGTGCCCCGACATGCGCCCGAAATTGCTTTTACACCTCCATGGGAAGAGCGGACTGCGCTGACAAAAGCGACATGGCCTGCTTATGCAAGTGAGTATTTCACGTTCCTGTTAACCATTTGCTTGTCCAAAAAGTGCTGACACCCGAGAAAAAATAGGTCCAGGCAGTACATAGACTCTGTTCGGGAGTGTGTTGGCAAAGCATGCTCAAAGAAAGCAGACAAGTCAGTCGCCCTATTGCGAGTTAGTGCGATGCATTTCGGTTGTGTTAACAGCGATGCAGGAAAGCGACCCTGATATACGCGAAACAACAATGCTCGTCAGTAGGAGTTGCCATA…	MQFSAIVLAVFTLTVAAQDFTGAPTCARNCFYTSMGRADCADKSDMACLCKSRQYIDSVRECVGKACSKKADKKATLIYAKQQCSSVGVAIWN*	0.99923	PredHel=0	0		0.396	0.02	Y	SP	0.877	0.999
>Ophcf2|03272	ATGAGAGTCGCGCCTTTCGTGGTCGTACTGGCCTCCATTTTTCTTAGCCTGGTGGCCGCCGCCGAGAAGCTCCAGAGTGACACCACGCTGCATGTCAAATGCGATCGAAAGACTATGAAAGGAGACAATGTGTCCATGCACTACAAGGGCACCTTGAAGAGTTCAGGCGAAAAATTTGACGCCAGTATGTATTGGTTCAAAAACAACAGGACCTTAATCCCATTGCTTACGACCTGGCGACCTCAGGCTACGATAGGAACCAGCCTCTCACCTTTCGCTTGGGAGCCGGCGAAGTGATCAAAGGGCAAGCGGTCATCTAGCCGACACCCAGTCGGACTTTGCTAACACATACACCAGATGGGACGAGGGGCTCTTGGACATGTGCATCGGAGAGAAGCG…	MRVAPFVVVLASIFLSLVAAAEKLQSDTTLHVKCDRKTMKGDNVSMHYKGTLKSSGEKFDASYDRNQPLTFRLGAGEVIKGWDEGLLDMCIGEKRTLTIPPELGYGHRAMGPIPAGSTLVFETELVAIAGVPKPDKIETIAPDTPIAEQVGSIVSDAADAAKTMMMDTDDVQGHEEL*	0.996639	PredHel=0	0	HIT	0.94	0.04	Y	SP	0.869	0.999
>Ophcf2|03278	ATGGCCCCATATGCGGCAACACAACTGCTGGCCTTGAGGCAAGATGGGTGATCTTGCCTTGAACGACAAGAATCTTGATACTGATCTCTGGACAGCTGCGTCGTATTATTTGGCCACGCATCTCATTTACTGGGACATCACTCATTGGCTGGTAAGCACATCTGCCGATCCGTCTCTGCCTGTGGCACTTACGCCTTCGGTAGAGCAATCTCGACTATCAATCGCCGTGGTGCTAGGGCTTTCGGCAGCTTTCTGCCTCATTGCGAGCTGTTGCAGCAGATTGTTTCCATTCGGTAACGGTCGGTTCGCTGGCGGACGACATCAAGCCCGAGATGGGCACCCGAATGGCGCGGCCACGGATCAAGCATTGCTCAGCGGCTCCGACAGCCACCTCCCCGA…	MAPYAATQLLALSCVVLFGHASHLLGHHSLAEQSRLSIAVVLGLSAAFCLIASCCSRLFPFGNGRFAGGRHQARDGHPNGAATDQALLSGSDSHLPDRPRRYTLPALIFCVVLRLEILQRVSSQQQCASPGIQSLLCPLLVGCDIFLSRKRWGVPPIEYDDDPWRSFFDDLHDWFTGPRVTMVVMLASVCIFSLGTYLSACEIARSTFICFTPLDSSALTLLWQFLGLLVDAAIITLLWRTLAWTRTTKQRLRVLTSVFGISALASVGLWLCRTVFGGFHRHDFVFGFLDGFDYLVDSASLAIFVACLGLWICETSFITPVSILTFLAGIWFSIINIAQLDDWIHLSRAGSLFSLWLIAFGTVLFTYTHDVRSVVFVPRPLLTFLFMVLIFVATIITLQ…	0.497009	PredHel=10	8		0.507	0.69	Y	OTHER	0.773	0.993
>Ophcf2|03294	ATGCATATTCATTTCATCACCCTGGCCCTAGGTCTCGCTGCCGGCGTCGCTGCCTCGCCCACACACATGGCTTCGCAGGAACAAAGCCTGACACAGATATTCGCAGGCCTGTCTGAAGAGCAGGCCGCGGCGACATGCATTTCGTGTCCCTCGTCATGCGCTAAGCGCGGCCTCTTCAAGCGCGACATGAGCGAGCAGGAGCATCAGGCCGCCAAAGACGTGCTCGCCACTCAGCTCGCCATTAACGGCGGAAAGGTCGTCCAGACCTGCATCCCTTTTCTCTGCGGCTGCTCGCAGCAGATGATGCAGGAATGCAACCCCAAAACCATGTGCTGCGCCCCCGGAAACGAGGGCTGCAGGCAGCCGCCGTGCGATCCCAGATTCCAGTGCTGCTTCGGA…	MHIHFITLALGLAAGVAASPTHMASQEQSLTQIFAGLSEEQAAATCISCPSSCAKRGLFKRDMSEQEHQAAKDVLATQLAINGGKVVQTCIPFLCGCSQQMMQECNPKTMCCAPGNEGCRQPPCDPRFQCCFGSCGQPVPPPCDPRFGCCPPGDPSCGQQQGGGDY*	0.992968	PredHel=0	0		0.537	0.33	Y	SP	0.84	1
>Ophcf2|03295	ATGCAAACCCCACGACTATCACACCTCCTCACAGCCCTCCTCTGCGCAACAACCTCCCAAGCCAAACCCCCCCACACCTCAACCTGCTACGAAGGCGAAGGCTCTAACCTCCACTGCTACAACGGCAAAGACGACACGCCGCAGGGCGTCAACGTAGCCGACGTCGCCGAAGCCGCTCAGGCCCTTCGCGCCTATGGCCGTGAGGAAAACCCCGGCCGCTTCCTCACCATGACGGCTGCCAATGCGCCCGACTGCGCGGAGTGGACCATTTATGAGCTTCGCTCTGTCCTCGTCCTGGCTAAGCATGTTGGCTCGGACAAGAACTCGTCTGTTCTGTTCGAGGATGTGGCCAGGACCATTGCCGATGAGCCTGGTCATGGTGATGATCAGAAACCCATC…	MQTPRLSHLLTALLCATTSQAKPPHTSTCYEGEGSNLHCYNGKDDTPQGVNVADVAEAAQALRAYGREENPGRFLTMTAANAPDCAEWTIYELRSVLVLAKHVGSDKNSSVLFEDVARTIADEPGHGDDQKPILSCLAAGGSLGVRVNGSSPAYKSDEYKKSGFSPEGIIVKIVSNGRKVDL*	0.996489	PredHel=0	0		0.846	0.02	Y	SP	0.798	1
>Ophcf2|03308	ATGCATCGTCTCGAGGCCTGGATCGTCCTGGCGGCATACCTTGGTGTGCTGGTAAGCGACCCTCACAACACGGCGTCGCGTTCTCTTGGCTGACTCTTGGATCAGGTCACTGGGCTCGCGTATGAAAGGCAAGAGCACAGTCTGTTTGCGAGACATGGCGTCCGCGGGGGTCCCGCGAAAGTGGCGCAGGTCTTTTCCGCAAAGATGGGCAAGGCTCGCGGGATGAGCAAGGACAACGCGAACAAGAATCAGAACTTGAACGACAACAATGCCAACAAAGATCAGGGCCTAAACAACAACAACAACAACTTCGACAACAACAACAACAACAACAACAACAACTTCAACGATAACAATAACAACAACGGAAACAACTTTAATAGCAACGCGAATAACGGC…	MHRLEAWIVLAAYLGVLVTGLAYERQEHSLFARHGVRGGPAKVAQVFSAKMGKARGMSKDNANKNQNLNDNNANKDQGLNNNNNNFDNNNNNNNNNFNDNNNNNGNNFNSNANNGNGNNGNNFNNNNDNFNGNNGNGINFNNGNGNGNGNGNDFNNAAVTQAVGGSNQQTVTVTVTQTTTVFGNNAASATGAFGQSNAFGANNGNNFNNGNNFNNGNNGNLFNSGNSGGLGNLGNVNGNNFNANNNLANSAPAKTIIITGASVNGGNVANGASLNNVGTGGTGGTVIVSSQRQTGGTLNNVGSAGNSAVIISSQKQNNGINTVGGTGGTVLVSSQKQGVGSNVGLVNGVGSNQGSNQGVEIINLAGVNSINNGIRAVDGQNQCVINGVVMGVLQEQRGE…	0.787042	PredHel=1	0		0.99	0.25	Y	SP	0.749	0.84
>Ophcf2|03342	ATGACCCTCCTCGCCTTCATGTCCTTCAACGTGTTCGTCCATCAACCCCCAATGCCTAATTCATCTCCTTCTAAACGCCACAGCACGTTCGTCTGCATCTCCGTCGTCCCCGTAGCAGCCCGCATCGTCCACGACATCGGCCCAGGCTCTCACCCTCGCTCAACCAGCGTCCTCCTCGTAACAGGCTGGGAACTAGGCGAAGCCATCGGCCCCTTCTTCATCGGCCCGCTCTCCGAAACATGGGGTCGTCGACCCGTCATCCACGCCGTGAATACAATCTTCGTCCTGACCATTGTCCTGAGCGCGCTTTCGCGCACGACGACGCTGCTCATCGCCGCCAGGATCGCTGCCGGGATGACGGTGACTGCAAACGTGCTCAACCCGGCTATTGCTGGCGAT…	MTLLAFMSFNVTFVCISVVPVAARIVHDIGPGSHPRSTSVLLVTGWELGEAIGPFFIGPLSETWGRRPVIHAVNTIFVLTIVLSALSRTTTLLIAARIAAGMTVTANVLNPAIAGDIMLPGERGSALAMTATANLAGGAIGSAVGGLVAEGLGWRSVLWLGTALATLSTLLLIFYFPETYRPALTRGNQDEHAKQDGRGIGSVVRPAHMLWCSSILAVISLFHGLGFSVYYIMSVTLPDIVENIYNGSPATTGLYLISFSVGSAISMLLCHFFLDNIYLRLSNRTPNHAKPEYWLPLAIIGSIMMPASTLLYGWTAQARLPEPLLLCVLSFIGTSLLLSMLPVFAYIVDAFGTYSASAMAAVMMTRCLMVS*	0.662236	PredHel=9	11		0.991	0	0	SP	0.685	0.979
>Ophcf2|03349	ATGCGCTCCGTTACCCCCCTCCTCACCCTCCTCACCCTCCCCCTCGCAACCAGCACAACGGCAACGCTCCACCGCCGCGGCTCCGACGACATAACCCTCTCAGAAGAAGGCTACACGACCGTCGCCCCGACAGCCCCATGGGTAACCATCAACGACGAGGGCCAGCCCGCCATGACGGTGACGCCCTCCATGGCCACCGTCAGCGGGACAAGCACGCTCGACCACGCCGCTCCTCATGACCTCACCGCCTCCGTTTACACGTGGGTCACCTGGGGGGCGGTTACGACCAGCACGGGCGCGCCGCCCAATCCGACGGCTGTGGATAAGAAGACGGGGCAGGGCGCGTTTTCGAGGTGTTATCGTGATGGCAAGGGGGATGACTTTGCGCCGTTTTGTAGA…	MRSVTPLLTLLTLPLATSTTATLHRRGSDDITLSEEGYTTVAPTAPWVTINDEGQPAMTVTPSMATVSGTSTLDHAAPHDLTASVYTWVTWGAVTTSTGAPPNPTAVDKKTGQGAFSRCYRDGKGDDFAPFCRPLVNSSLLTGTTYYVTWDPDYYKPLATGNTTVEIAIRLDYLNQSTDTWTKLDTYDRVPARWGFWPLRLTDAHLKSQRYNNATITLLAYSRGADDERNHTAALPVTFTTLGVDDMAPPPVPRGATLLVALPVALGCFFLVLAGLFFWHRQTRRINLGNVMGRSRHGYTGRRERGGGF*	0.976666	PredHel=1	1		0.957	0.06	Y	SP	0.683	0.999
>Ophcf2|03367	ATGAAGGTTCCGACCGTCTGGCTGCTCTGTGGGTTTCTGCTGCCCCCCCTCTCCCCTCCCCCCCTTCTCCTCCGCGACTCGTCATCTAACGCGACGACCACTTGCAGTGCTTTGGCAGGCTGCCACGGTATTGGGCACCAACGCTCAGTACTATCGCGATACGCATACTGATAGAGCCGTTCGTCGTGAATCGAAAGACCATGGCCTCGGTACGAAAGCGGAGGCCGCTGCCGACGATGAGGAACAGGCCCAGCCCATCATCCCGCAGCCAGGTCTGGTGTCCTGATCACTGCGTTTGATCCAGAGTTTTGTGCTGATGCTGAAGCGAAAACAGGTGCCGACCTCGTCAATGCCGCCATCGCCGAGCTCCGGACGATGCCGCGATCCGCGCACGCCCGG…	MKVPTVWLLLLWQAATVLGTNAQYYRDTHTDRAVRRESKDHGLGTKAEAAADDEEQAQPIIPQPGADLVNAAIAELRTMPRSAHARRRQSSGLISFAFRYIMKTIPTRPASAPTREKQAKPPGGASLHAVELLQQAADQNNSDALLMLAEFNFFGNHSHPRNLDVAFRNYKKLAVHHGNTTAQYMLGLFHSTGIGGVVPRDQAKALLYYTFAAARGDTRAEMATAFRHHNGIGAVKDCETAVKYYKRVADKAIEWYRSGPPGGMSWVHQSWRISDDEGGIYGEGASVSSSGINSRKASPHSDAHAAIGDVIEYLDLVSQKGDSKASYNLGRIYYEGQRGLEKDFDLARRYFFLVASRYWKRDSRIVENHTKEIEKMAAKAAGFIGRMYLRGDGVVQNPD…	0.98563	PredHel=0	0		0.373	0.35	Y	SP	0.886	1
>Ophcf2|03380	ATGAAGACGGCAAGCCTCTTGGCCCTCGCCGTCGGGCCAGTCACTGGCTTCCGCGGCATGCAAGACCTCAAGGCCCGAGCAGCCGAGCTCGATGCCCGTGGCACAGACGAGCTCCTAGGAGACCTTGGAACGCTCCCGGACAACCAACTGACCTTTACAGCCTCCAACATCAAGAACCTCCTGACGGGCCGCGGCATCCCAGAAGAGCTCTTCAACCACTACGTCGTGGTACCGGATCGGAACTCAGCTGCGTGCCGGGCTGATACGTGCTGTATCTGGAAACATATTGCCGATGTGATGCGGCGCGAGATGGTTGGCAGTGCTGGCCGGTGTAATAACCTCGCTCGTCAGTGCGTTCGCATTGGATTCCACGATGCTGGCTCTTGGTCTAAGAGCAAC…	MKTASLLALAVGPVTGFRGMQDLKARAAELDARGTDELLGDLGTLPDNQLTFTASNIKNLLTGRGIPEELFNHYVVVPDRNSAACRADTCCIWKHIADVMRREMVGSAGRCNNLARQCVRIGFHDAGSWSKSNGLGGGADGSIVLAGECYTRPINRGLESGCDRLQAWYDEFRGYGISMADLIQFAANVATVTCPLGPRVRSFVGRRDTSEPAPDGLLPEPTDNADRLIALFLDKTISPDELVALVGAHTTAQQFFFDERRAGDPLDGTPGVWDVRFYGQVLNPFTPRRIVKLPSDISLSRDRRTRATWLRVYGSTKSRE*	0.508892	PredHel=0	0		0.537	0.23	Y	SP	0.612	0.995
>Ophcf2|03382	ATGAAGTTCCTCGCCGTGACCGCCGTTGCAGTCTGCTTCTACGGGGAAGTCCTCGCCGCTCCTAAGGCTTGCCACGGAGCCCGCAAGAGGAATCTCGACTGGACGGCCGGAGGTGTGACGAAGAGGTCGACGACCGATGCCAAATGGACCATGGACTTGAAGAGCCTCATGGGCCTCAACAGTCCCGAGAGGGAGTCGACGAAGAAGCGATCGATCCTCGGCGGAAACTTGAACTCGAACTTCTTGGGCCTTATGGACCAAGACGGTCACAAGGACTCGGCCGTCAAAGGAAACCAGCAGACCTCGAAGGAGAAGGATAGCCCGACGGCGAATGGTAGTGTGAAGGTTGCCGAGAATAAGGAGGGCCAGACGAAGTCGTCCGAGACGTCGGGAAAGAAG…	MKFLAVTAVAVCFYGEVLAAPKACHGARKRNLDWTAGGVTKRSTTDAKWTMDLKSLMGLNSPERESTKKRSILGGNLNSNFLGLMDQDGHKDSAVKGNQQTSKEKDSPTANGSVKVAENKEGQTKSSETSGKKEKAEKNEKKEENDKKDKKEEKDKKEEKNKSEEKAEKPDNMDNANSTETAGNSGNPDKDDMEEQHNPRIIIGKQSSKKNLSRQGRARDWTTTGMLAKHFNTKTEAQAATGAGGLSEARETGQAETKAGKNQGKANAQAKENEEDDGISAQMARLFDDNSASDGKVNALGKDQGEFSEKSNPSGNEFYESAEEKDGAEEDGKTTSAGVTSAALQNHGSGSAVRNRGAAAARQDQGSDAATPDLVGAANVAFGEKVDLMAGTGLGAGEK…	0.996076	PredHel=0	0		0.891	0.62	Y	SP	0.788	0.999
>Ophcf2|03399	ATGACCCTGACCAAGCTGTCCCTGTCGCTCCTGGCGATGACGGGGAGCGTCATGGCCGCCGAACTCCCATCCATCGTCATGAAGGTAAAGAATCCTCTGTTTGAACCTCTCTCTCACGGCTGCTGACTCGCCGCTGCTCAGGGGTCCAAGTTCTTCTACCCAAACGGGACCCAATTCTTCATGAAGGGCGTCGCCTATCAGCAAGACGTGGCTGCCGGCGGTGCCTCGACGGGCAAGGAGGTCTACAGAGACCCGTTGGCCGACGAGGAAAAGTGCAAGCGAGACGTGCCGCTTCTCAAGGAGCTCGGCACCAACATGATCCGAACCTACGCCATCGACCCTACAAAGGATCACTCGAAATGCATGCAGTTACTCCAAGACGCCGGCATCTACGTCATC…	MTLTKLSLSLLAMTGSVMAAELPSIVMKGSKFFYPNGTQFFMKGVAYQQDVAAGGASTGKEVYRDPLADEEKCKRDVPLLKELGTNMIRTYAIDPTKDHSKCMQLLQDAGIYVIADLSQPSMSINRDQPQWNTELFDRYQKVVDELGRFSNVIGFFGGNEVSNNKTNTEASAYVKAAIRDTKAYIKSKKDSRWMGVGYAANDDVDIRKEIADYFNCGKPEESIDYWGYNIYSWCGKSDMQKSGYSQQVKFFESYSVPVFFAEYGCNIPGGAKNRVFDETAALYSDEMTKVMSGGIVYMYFQEDNDYGLVKEDGDKVEKLKDFDALKKQVLKADPKGVESSSYSPNNKPQECPSPKLPNWKANSALPPTPDQSLCDCMVKSRSCVQRKGLSSKDYATLFG…	0.986696	PredHel=1	1		0.999	0.13	Y	SP	0.897	0.999
>Ophcf2|03415	ATGCGCCAATTCGCCATCCTTCTATCCCTCATCGCCCTCTGCGCCGCCAAACTATCCCCAATACCAGTCACCAACTTCGGCTTCCACTGCATCAGAAAGCTATTCGGCGAGCCGACCTCAGAATGGGAAGCCAGACTCCTGTTCAACAGCGACGGCAACGTCACCGTCAAGTGCAAGGGCTGTCCGCGCGGCTCGATCCACGACTTCAACAGAGCCATGTGCAACCCGGTCGGGTTCGCGCAGGTGAATCCAACGTGGCCCATTGCCGTGGCCCCGATGAAGTTCTTCTTCCTCGTCCGCTGCAGGCTTGAGACTGGCTCGTCCAACATACGGAGCTATGAGGAGCGCTTGTGGGAGATTTCTCCGGCGGGGGGGTTTTACAACGAGAGCCGCGTTGCC…	MRQFAILLSLIALCAAKLSPIPVTNFGFHCIRKLFGEPTSEWEARLLFNSDGNVTVKCKGCPRGSIHDFNRAMCNPVGFAQVNPTWPIAVAPMKFFFLVRCRLETGSSNIRSYEERLWEISPAGGFYNESRVAGPYITFTTIRRSGKRSPGIDWGYACMVRDSLHLFPPGW*	0.997319	PredHel=0	0		0.784	0.05	Y	SP	0.857	1
>Ophcf2|03416	ATGCAGACCAAGAACCTGCTACTCGCCTCCCTCGGCCTCGCAGCCGCCATCCTCCCCCACGCCCACGCACAGGAAGAAGCCCAAGGCGAGCCTAATGCCGGAGGAGAAGCCAACAAGGGCGAAGGCGATGACATTAACGAAATCGTCTCCGACGTCTGTCAGCCAGCCGGAGACATCAAGCTTGGAGGTGATCAGCTGCAGCCGCCATGCAGCGTCCAGCCCGTCATCGAGTACTTCTGCGAAGGCTTGGCCGGCTTCATTGACACGAACGACGGGAGCGCCAGGCCCAAGGGCGATCAGGACATGAAGATGTACAGCACGTGCCTCAATGGGAACGGAAGTTCGTACAAGCAGGATGTCGAGGCCTGCATCAAGTGCAGAGAGCTCACCAAGGTCATC…	MQTKNLLLASLGLAAAILPHAHAQEEAQGEPNAGGEANKGEGDDINEIVSDVCQPAGDIKLGGDQLQPPCSVQPVIEYFCEGLAGFIDTNDGSARPKGDQDMKMYSTCLNGNGSSYKQDVEACIKCRELTKVISKEAADQQRQVTTQALEKLEKMVEQMEQTKTKRQENLGMQTISEIREEIVDKLELPPPAEEAPDQTAPEITKYYDNPPKSQKPGDLTKLIEEEGEEGEAGSEDDKPSASVGPDSPGATNKAEGGEEAGKKAKGGEEDEEEGEEGEEGEEKAEGGPEKRSLTRRGLQRQQRIQRAVQSKYLCSGTPMRGGRFQLVQYNRASQEPRIQVAPKPTTTLIRTTSAARGKVQPTNPVNNNNNNNNNNNNNNQTIPAQQQPQQQQGQIMMAT…	0.9979	PredHel=0	0		0.396	0.56	Y	SP	0.718	1
>Ophcf2|03424	ATGATGCTTTCGGGCACGTCACCTTCGTTTTTGCTGGGATGCTTCCTCGCGCTGCAGACGGCTGTTTCGGCGGTCGTCGTCGTCAAGAGACAGAATCCGGTGCTGGATGATAGCCAGTGGCAGAAGCTGGCTCGCGATGAGGGCCGCGTCTATTGCACTGTTCGGCCGCGGAAAGATGGCGGGGATGACGGGCCGGCGATTGTCAAGGCCTTGACGGGCAACTGTCGGGTCAAAGGGCTGGTGTGGCTCCCCGGACCGATTTACAACATCAAGTCGGCCATGACGACGGTGGGGATGAAGGACATCAAGATCGTGCAGACGGGGAGGATGCTTTGGAGTCCGGATATCGAGTACTGGCGCAAGGTGGCGATGCCGGTCGGGTTTCAGAATCAGAGTACG…	MMLSGTSPSFLLGCFLALQTAVSAVVVVKRQNPVLDDSQWQKLARDEGRVYCTVRPRKDGGDDGPAIVKALTGNCRVKGLVWLPGPIYNIKSAMTTVGMKDIKIVQTGRMLWSPDIEYWRKVAMPVGFQNQSTVWYFGGEDVVWDGRGEGTMDGNGQVWYDWAQGRGNLPQRPMNINIKEMKRGRLRGLRFVQSQMWTMAITHSHDVELDDIYVNSTSRSQWNTLNTDGCDTINSDRITFRRWHVSNGDDAIALKGNSTNIFIQDSDFYHGQGIAVGSMGQYLNRSDVISGLRVRNVRLFDTAHVLYVKTWSGTSRGFPPNGGGGGYGNATDIDVQGVRFSGMRQQPFFAWQCENYSGHAGEDCNSSTVKIRDMHFGDVEGTVVNAVTDVGSLQCSQAA…	0.955184	PredHel=0	0		0.891	0.09	Y	SP	0.799	0.997
>Ophcf2|03425	ATGTCTGTCCGATGCCTGAGCCACCTGCTCGCCCTCATCTTCCTCCTCGTCATCGTCTCTTCCGAGGTCGGCGCGATACCGCCAGCACGAGATCAAAGGCAGAGCAGGCCGCCCGGTGATCTCATGTCATGGATCATGCAGTCGCTTGGTTTCGCTCCGCAGTCGACTTCTCCGCCTCCGTACAACGACTTGGGGCCTCCACTCCCACCGCCTCCGCAAGACCTTGTTCGGCCTTCGAGACCGCCGCAGTATTTCGGCAATGATCCGAACGAGCTGCACGATCCGCCGCCTCCGTACTCCCCGGAGCCCCTCGATGATCATCATCTGCGGGAAAGCTCTCCTCCGCCGCGGTATTCGAGGGATCCGCCGGATTCCCAGTCGCCGAGTCCTCTTCCGCCG…	MSVRCLSHLLALIFLLVIVSSEVGAIPPARDQRQSRPPGDLMSWIMQSLGFAPQSTSPPPYNDLGPPLPPPPQDLVRPSRPPQYFGNDPNELHDPPPPYSPEPLDDHHLRESSPPPRYSRDPPDSQSPSPLPPKRNFEGSSMELVGEDGRDEDGNLLYENLLTGPRRPSSEDHDVESMDDDYLNMDFDESLFEYWPSMEATSSNPEQLYDDAQSPRTVTQGASFGANNAHGSPQDSHYDDVGDGRASEPLYADVGNGLASTQDSEYADADFAGSDWEPYHGAGSSQYPGYDEAVHDELAREPIYHTIDAENDVDTDDEPYANAWDAQDLEEESLYAKVGSGRAANQGSYAGGRHAQASVPKHDYAKGGNAGGSAKDSNGVDGTTARGYSHYADAGNARE…	0.99557	PredHel=1	0		0.964	0.44	Y	SP	0.918	0.997
>Ophcf2|03427	ATGATGGCCTTGGCTACCAGCATCCTCCTCTCCCTCGCCCTCGCCCTCACCTCCCTCACCTCCCCCGCACAGGCAGCGCCCCAGAGAGGCGCCCTCACATCCGGCATCATGGCCGGCAGAGTCTTCCAATGGGGGATGGACCCTACCGTCCAGAGGGGCATCGCCGAGGCCATCAACGGCGGTCCCATCGACAGCTCGAAACTGGTGCCTAAGCGTCCTGGCACCTGA	MMALATSILLSLALALTSLTSPAQAAPQRGALTSGIMAGRVFQWGMDPTVQRGIAEAINGGPIDSSKLVPKRPGT*	0.995559	PredHel=0	0		0.452	0.13	Y	SP	0.897	1
>Ophcf2|03441	ATGTACGCTGCTCTCGTCTTTGCTTTGGCGGCGCTGGTGGTGGGTGACGAGACGGTCGCGGTTACGCAGACGGCTACTACTGTTCGTTACATGACGGTTACGCGGTGTCAGTCTGGGTTGAAGGACTGTGTTCCCCCGGCGAAGTCGACTGTCGAGTACCCGGTTGAATCCCAGGACGTTGCGACACTCGCCGTCCCGACCACGGCATCCGAGCCCGTCGTTGCGACCGTCGCCGTCCCGAACTCGGCATCCGAGTCCCCCGCTCCGACTTCGGCATCCGAGCCCGACGCCCCGGTCTCGGCATCCGAGTCCGACGCTCCGACCATCGGGGCTCAGAACCCGGAGCCGGAACCCTCCGTCTCCCCCGTCAAGATCCCCGTCCCCGCAAACGGAACCTCC…	MYAALVFALAALVVGDETVAVTQTATTVRYMTVTRCQSGLKDCVPPAKSTVEYPVESQDVATLAVPTTASEPVVATVAVPNSASESPAPTSASEPDAPVSASESDAPTIGAQNPEPEPSVSPVKIPVPANGTSGPTSAPPTAIVPASAATISASAAAASSPSSP*	0.979677	PredHel=0	0		0.995	0.05	Y	SP	0.761	0.999
>Ophcf2|03466	ATGGCTCTCCGCGCTGCCTTCGCAGGCCTCGTCCTCGCCCCTACTGCTGTGGCCTGGGGTAGTGCGTGTCGCCCTCCTTTTCGCGCTACGGATCACTGCGGCTGCTGACTGCTGACTGCTGGTGGTTGACACATGGTCCATGATGATGTAGGTCTCGGCCACATGACGACGGCCTTTGTTGCCAGCCGCTTCGTATCCGACGACACGCGCAGACACTTTCAGCATCTCCTCGGCGACGTCGACGACGATGATTACCTCGCCCGTGTCGCCTCCTGGGCAGACAGCGTGCGCTACACTAAATGGGGCAGCTTCACACGCAACTTTCACTTCATCGACGCCCACGACGACCCGCCTTATTCGTGCAACGTCGACCTCGCCCGAGACTGTAAGGATATGGGC…	MALRAAFAGLVLAPTAVAWGSLGHMTTAFVASRFVSDDTRRHFQHLLGDVDDDDYLARVASWADSVRYTKWGSFTRNFHFIDAHDDPPYSCNVDLARDCKDMGCVITALANYTSQSLDHGLPSWRRAQAAKFVIHFVGDLHQPLHNEDVEKGGNGIYVLWDGKEFNLHHVWDTSIAEKLINAHVRAGIDEAEKWANQLALEITDGRFSRESKAWLDSLDFSDPVKTAMTWSREANAFVCTHVLPEGVDGVRDRELGGRYFEAAGPVVERQVARAGYRMAAWLDAIVPVKDYIFLCHAVSGSLMPRAFFGSNLLALALHRQQTNKTPRHRQPHQTPLSSLAPNGPAIPRSDPARGPTPKLAKASTLDGQQNGQKGIAQGQAPSERSQNNFIHFCSQSGKR…	0.536872	PredHel=0	0		0.964	0.38	Y	SP	0.757	0.999
>Ophcf2|03469	ATGCGGCCTCCCCGCATCGCCGTTCTCGCCCTCTTCCTGGCCGCCTCCATCTTCATTCTCGGCCGCGCCTTCACTCCGTCCTCCCGACCTCATGCCTCGTCGTCATATCCCTCCGAGGCCCGCTCCTCTCGCTCCGTCTTCGGCTTCGTCTACTACAACACGCCCTTCTCGCTCTTCCCTCCCAACGCCGCCATCAGCTTGACCGACGATAACAGCACCTCCTTCGCCGCCCGTCCCGCCGCCTTTGGGCCCAAGCTCGCCGCCCTCGGCCTGAGCGGCCAGCTGTGGGTTGGCAGCGGCTTCGCCGAGGATAGTCAGGACGGCGATGGAGAGCTCGGGTGCAGTGACCTTCCTGGCTGGGGGACCGGAAATGCCCGCGCCGGCCTTCGCAGTTCCTTC…	MRPPRIAVLALFLAASIFILGRAFTPSSRPHASSSYPSEARSSRSVFGFVYYNTPFSLFPPNAAISLTDDNSTSFAARPAAFGPKLAALGLSGQLWVGSGFAEDSQDGDGELGCSDLPGWGTGNARAGLRSSFRADMSKPSSSSSSSSSSSSSAHLLDPDHIVAAKARPARRVDARSSISRRESSSSSSSSSSSSSAHADIQSIQEAAEIQGKVVLLMRGGCGFLEKVMWAQRRGAIAVIVGDNQKGGPLIQMFAHGDEVENVTVPSVFTARTTAHLLSSLTQPGSFIEDTLDDNGNPVRKVQQGPKKSEGKTRTLKPATSQPAGSPNPKERRAVRPASSEPAAANRGWLSRLFGWRQAPLVAVDQSRPPSSGRRDWVLVDSWSDESDKAIRDGLKQST…	0.947756	PredHel=2	1		0.452	0.66	Y	SP	0.837	0.987
>Ophcf2|03472	ATGAGACTCGCCCAACTCATCCTCCTGGCCATGGCCTCAACACCACTCTCCATCTCAGCGCCCATCCCAGCGAGTAAGCAAACTCCCCCCCCCCTCTTGATCTCCACAACCCCTCCGTCTCTGACCACGGCACAGACCGAGCCGGCTCCGGAACAGCCAGCGACATCCTCGGCGCCGTAAGCCAGGGACTGGGCGGGGGTCTGACTACGGGAGGCCTCGTCACGGGCATTGTGGGAAGTGGTCTTGGAGCTGGTGGTATCTGA	MRLAQLILLAMASTPLSISAPIPANRAGSGTASDILGAVSQGLGGGLTTGGLVTGIVGSGLGAGGI*	0.982628	PredHel=0	0		0.988	0.03	Y	SP	0.819	0.999
>Ophcf2|03475	ATGATGCCCCCCCCCATCAACCCAGTCTTGATAGCAACCGTCCTCCTCATCTCCTTGCTGCCCACGGCCCTGAGCTACGACAAGGTTCTCGTCAAGCGCAGCGAGGACGGAACACTGCCGGAGTATTACACGCAGCCAAGCCACGGCCATGTCTCGCCTTCGCCGTACGCGGCTGCAACGCCCACTTCGGCAGCGGTCTCGTCATCGTCTGTCGGAGTGGTGACGATGACGGGTTCCCTCGCGAGTACCGGCTCGGTGGTTTCGCAGACGTCTTCGGCCTTGCCTGGCCTTTCGAGCAGCTCGTGGTCGACGCGTCTTCGTTCCGAGTCGCTGAGCTCGTCTGTCATGGCTGAGGTTTCGTCCGTTGCGTCGTCTGATTCGTGGCCGGTTGCATCGTCT…	MMPPPINPVLIATVLLISLLPTALSYDKVLVKRSEDGTLPEYYTQPSHGHVSPSPYAAATPTSAAVSSSSVGVVTMTGSLASTGSVVSQTSSALPGLSSSSWSTRLRSESLSSSVMAEVSSVASSDSWPVASSSVPSPTSLRYSSPATSGFSSRVGTSVSFESGWSSRLVSAISTLPSESTLWPRPSSRFSSSVVTSSVSSRLSYASSAVSTSSSGLDTGTETRASESTLWPRPTVLQSGSTTSAASTELPDVGSAASTPSSSLGTATAASASESTLWPRPTVLQSGSTTSAISTGLPDVGSSATSVVSTGLSNAGSSASSPSSSLGTASAASASESTLGPRPTVLQSGSTTTSASSGLPDVGSAASTPSSSPGSATAASASESTLWPRPTVPQSSSSA…	0.968117	PredHel=0	0		0.871	0.31	Y	SP	0.867	0.996
>Ophcf2|03476	ATGCTCGTCGAACAGCTCGCCTTCGCGGCCTCGGCTGCAGCCTTCCTCGTCATTCCCGTCGGTACCCTTCGAGCCGGTGCCCCCGACGCCATCAGCGCTCTCCCTGTCGAGTCGGAGTCTTTCGGTCTGGAGAAGAGCACGCTTTCGCGGACCGTTACCGTTCCCTGCGCGCAGTGCAAGGGCTCTGATAGCAAGCTTGAGCTTGAGTTTAAGGTTGAGCATGGCTCTATGCTGTCGCTCAACGGTCACCAGTTCTTCCCGCGACCCGATCCCCCGGCTTCCGGCGAACTTGTCGCCACACTGATCGACGGCGGTCGCCGCGAGGAGGATAAGACGCTGGGATACGGCCTGGCCATGACTCCCGTCGCCGCAGACGACTACAACCAGCTTCAGCTCATT…	MLVEQLAFAASAAAFLVIPVGTLRAGAPDAISALPVESESFGLEKSTLSRTVTVPCAQCKGSDSKLELEFKVEHGSMLSLNGHQFFPRPDPPASGELVATLIDGGRREEDKTLGYGLAMTPVAADDYNQLQLIDLDLSIIQVDRQWVDHVPIVKTHVIKTITGDLFIQDIQLQENDRPGCSGLMCRAKAMADKMLHALGSLKKGCMMHHGHHGFDRLPGFPHMADAEENQLETPTHGGEEHRHNWRLLLANIASHIFLPVLMGVTAGVGVAVLAMVLCSVVIRLHRLVKSKRARRAGGCCRKKQAARREADSVEKIGLMEALESDELPPQYQDDAEVADNNNTETAATTTTTTDKK*	0.347163	PredHel=1	1		0.452	0.16	Y	SP	0.505	0.984
>Ophcf2|03496	ATGAGATCACACCGAACATGTTGCTGCATTGCCGGATTCCTCGCCTCGCTCTTCTGCCTCGTCTTGATACGAAATGACCAACAGGGGGTAGTTTCGTCTTTCCAGACTACTCCCCCTTCCGAGGAAAATCTGTATAGCATCGATCCCTTGCCCGGAAGCCAGGCCTTGGAGAAGCGGCGTCAATTAGACGACCAGCCCGTGCTGCCAGAAGGCTTCGTCCAGTCGGAGCTCAAAGCAGCTGGTCTTCAGCGCTTCCTCAGGGTGCAAGATTACTTCCAACCAACCGACGGCCCCATCTACCGCTCCTCATCCCCCTTCTACACAAACCGCGACTCAACGCAAAAATGCAGGCCATCGACAGCAGAGTTCCTCAAAAGACACGGCATCAAAACCGTCATC…	MRSHRTCCCIAGFLASLFCLVLIRNDQQGVVSSFQTTPPSEENLYSIDPLPGSQALEKRRQLDDQPVLPEGFVQSELKAAGLQRFLRVQDYFQPTDGPIYRSSSPFYTNRDSTQKCRPSTAEFLKRHGIKTVISLNSRARNSCFRRMYEPYGITYVAVPVWDMRAPRYKDLDNIVRAFQTGRHRGGILVWCGYGHGRAGTAITAMQLSVQASLPPERRALVKKTQLKALLSKNLVEVKMQRRILKDYYRRLKTRCLATKDRRVSIES*	0.635385	PredHel=1	0		0.677	0.68	Y	SP	0.563	0.095
>Ophcf2|03497	ATGCATCTTCTTCTACCTCTTTCGCTTCTCGCCCTGGGTGCCGGCGCCCAGGAACCTCCTAAGAACGAGGCCGATGAGGCCTGTGCCCTCGTCAGTAAAGCAGTCGGCGAGCCGGAGCCTCTGAGTCCGGGCCAAGAGAACAGCACAAAACCCCGTCGCCGGATCCTCCCAGGCCGGGAGGCCTATAATTGCCTAAAGTCGATTCCTTTCGATAAGGATCGAGCCTCGGCGTTCGTACCGGAGCTCAAGAAGTATCTGGGGTTCCAGTCGACGCTCGATTTGCTCAAGAAACCCCCAAAGACGTGGCCCTTTGCACCCGTCGACATCCCTAAAGGCCTGGATGCTCTCGGGACCGACTTCAAGAACCAATACCAATTCGATCTTGCCATCGATCAGCTC…	MHLLLPLSLLALGAGAQEPPKNEADEACALVSKAVGEPEPLSPGQENSTKPRRRILPGREAYNCLKSIPFDKDRASAFVPELKKYLGFQSTLDLLKKPPKTWPFAPVDIPKGLDALGTDFKNQYQFDLAIDQLMTNAHDAHLRMQTCSLSIFEFRRDHAGIVSVSKDGLADPEVFAATDVAHLAKGHNDKISPIKTINGEDVLSFLEKIAIDSSAQSPDAQWNELFVSPATGSKLKTGQFIGNHGDWPGGDVTTITFKNGSSVEAPTIAFADGTKRFNETTPAQVFDSYCVPKGPPPPRTLRNGTLPDIPTLPKPFARDPLNEMLGFNLDNETIVLRLPSFGSAEKAQDYSVLIHNLTNSIFRKAKKSGRTKMIIDVSSNSGGHIARYLDLFGALFPDL…	0.996721	PredHel=0	0		0.396	0.45	Y	SP	0.723	1
>Ophcf2|03500	ATGCGTCTCTCAAGCCTCACCACCACCCTCCTCCTCGCAACCACCGCCTCCACAGCCCCCCACAGCAAAGAAAGCCAACCCCAAGACATCAACTCCACGCTCCCCCCCGTGGTGCCCATAAACCCCCACTTCGGAGACAAAGACCTCATAGCTCGGCTCATGACGGCCCCAACCCAAGTCGACCGCTTCAGACTTCTAGATCAACCTGGCGACTTCATCTTCGACTTCAACGGCAACAGCACCACGTCCGGTCCCCGTACTCAAGGCCGAGGCGGCTTCACCCTCGCCGCTACGGCGCACACCATGCCGGCTCTTATCGGGAATGGTGGTGCCATGACCGTCGGCTTCTTGGGTCCTTGCGGGATGAACACGCCTCATGTTCACAACCGGGCGACGGAG…	MRLSSLTTTLLLATTASTAPHSKESQPQDINSTLPPVVPINPHFGDKDLIARLMTAPTQVDRFRLLDQPGDFIFDFNGNSTTSGPRTQGRGGFTLAATAHTMPALIGNGGAMTVGFLGPCGMNTPHVHNRATELNVVVQGRLATNFMMENGGRPLQNLLSRFQMAVFPQGALHMEFNPDCDDAVFVAGFNNADPGVGQMAQNLFVLRPDVVGATLGGVPTINGKDIETFRGMIPANVALGVDACLDKCGIKRNEKRSVDEVLAESAVSM*	0.94182	PredHel=0	0		0.64	0.08	Y	SP	0.663	1
>Ophcf2|03522	ATGGCTCGTCTGCAGACGCTTCTTGTCATTTCCTGGGCTGCACAGGTAGGGTAGAGCCGTCGACGTTTTCCGTCCATCATGTCTAATAATATCTCGGTTCAAGGCGTACAGTACGAGCCCCATCATAGGTGTCAATACCTTTATCCCGCAATGGTTGATCGAAGTCTTCCCCGGCCAACCGTATCAATTGCTCAACGGGACCATCCAGGAAGTCGAGCGCAAGGCCATGGAGCTGAATCCCAGGTGGCATGAGTACTATATTGTCAACTCGACCAGGAACCAGGCCGTTTCCGATCAGCAGAAGATGACGCGTCGTCACTTTCACAGTTGTACCAAGTTTCCCGTCAAGAGCTTGAACTGCAAGAACAATCCGCAGAACTGGAGACCGGCCAACGTCGG…	MARLQTLLVISWAAQAYSTSPIIGVNTFIPQWLIEVFPGQPYQLLNGTIQEVERKAMELNPRWHEYYIVNSTRNQAVSDQQKMTRRHFHSCTKFPVKSLNCKNNPQNWRPANVGYIFDGIHWLMGREGIPQSQPGPGTCGRVSCSYSSAIWWCNDDSGPKSLNSFTEIARGANCILDSCPHIPGGQHRFYTWGQVFHPDNWNVIVREDKHNC*	0.906954	PredHel=0	0		0.818	0.24	Y	SP	0.748	0.996
>Ophcf2|03524	ATGGCCGTTCACTTCATCCTTCGGTTTCTTGCTGTCCTGATCTTGGCTTCGTCCCTCGCGCTGGCTAGCGTAGAAGCCTCGACGCACGTCGATGACAGCTACATCATCACTTTGAGACAAAGCCTGGCGGAAGATCGCCTCCAAGACCATCTGCAATGGGTCGACGATACACATCAGGTCAATAAGCTCTCGAGACGTGCGACTGGTTTGACGACAGGGTTGCAGGCCGTCTTCAACGTCGGTGAGTTCCGCGGCTATGGCGGACACTTTGATGAGGAAACCATCAACGAGATCAAATCTCATCCGTTGGTAAGCTGCTCCTTGTAAAGAAATAAGAAGGTCATCATCTAACAAACCAAAACCAGGTCGTCCGTGTCGAACAGAACCAATTCGTCGGCG…	MAVHFILRFLAVLILASSLALASVEASTHVDDSYIITLRQSLAEDRLQDHLQWVDDTHQAVFNVGEFRGYGGHFDEETINEIKSHPLVVRVEQNQFVGVHGIATQKGTWGLGTISSRVPGQAQYLYDSSAGQDTWAYVLDTGINVDHQDFGGRAVKGADCGNVLCLPGGNFTDTLGHGTHVAGVIAGTRFGVAKKANIVDVKVAGTNNAITVLSTVSALNWAYNDMESKGRTNRSVINLSVGGQCNRKLDKPHGCPHAPYWGLHGHEAELDIIEMLYQRGVLTIVAAGNDDTEASWVAPAAAPNALTVGAIDRAWTEAGFSNYGAGVNILAPGVNITSAGNRYSDDSRVFGGTSMAVPHVTGLALYLKALENITDPRLLVDRIMGLASHNSFGLHKKGS…	0.992337	PredHel=0	0		0.572	0.13	Y	SP	0.825	1
>Ophcf2|03537	ATGTTACGCTCCTGGTCCTTGCCAACACGAAGTCGAGACATTTGCCAAGCTTCCATCATGTTATACGCCTTTTCGAGTCATGGGACTGGCTTCTTCACCATTCTCACCTCGTACTCATCAAGGCCCGTGGTATAAAGCCATCCGGTGAGGACCTCTCCTCCGACTCGGCAAACTCCACACTGACAATTCCACAGCAGCCGAGGATGATGATGCCGCGGACCGAGATGCATGCCGCCGTGCTGCTGGCCGCGTGCCTATTCTCATGGACCGTCGCCGCCACAGAGGACAATTACTCCATGTTCACTAACAATACTTTCTTTGAGAATTTGGAACCTGTAAACCTGAGCGTCTACATCGCCCGGCCCTTGCTCGGCATCATGGAGGATGGCACGACGCAGA…	MLRSCHPQPRMMMPRTEMHAAVLLAACLFSWTVAATEDNYSMFTNNTFFENLEPVNLSVYIARPLLGIMEDGTTQNSPAYFRRRGGIGEASVDGTLNNHHTNASWGYLSSFFHGQGPWIHLDRSLSNTVHGLYAGREGYIVFDVVASPNMITVEADQMLLAGADPSLVHTTVAALGGVQWTQIRRWTYLSYDQWQYPESFEWQTNREYNRSWERLGPSGPQPALRGPQLSLRGPPPRGQPVEELSVPYEQRARSFMDFLTRFEDELRLMFVRLVDWDYTAEPRDFPLLRLGFGEDEHPPPTAALPTPEATTSRVESLQNTVLRQLDWENLDGPISAKGPSAQPETTTPTSVAPPSPKATTPPPGNHPVKRDEACHELYTIFEPRCDSISALHVDFSIGK…	0.80837	PredHel=0	0		0.176	0.26	Y	SP	0.592	0.982
>Ophcf2|03541	ATGAAGTTCTCTGCCGTCTGCGTCGCTCTCTCCGCCAGCATGGCGCTGGCCAACCCGATGGGAGAGGAGGCCAAGCTCGTAGAGCGCCAACAAGGCGTCTGCCAGAGCCCGACGGCACAGGTTGTACTCAATACGCTGACGGGGGTTAGTTGTGTAGCTCGACTTCTCGGGGATTTGTACTCTTGACTAACTGCTGTTTAGGTCGTCGCGGATGTGGTGGGTTGTTGTCTGCTGCCGTGGGCTTGATGAGGGCTGACGGGCATGTTGGTAGGGTGATGGTGTTGTGGCTGGACTTCTTTCGCCGGGAGTGGATGCCGCGGTGGGTTGATACCGGATGCTTTTGATCTTTTTTTGCTGGATTCGACGCTGACTTTGACTCTAGGTTGATCAGTGTCTTGT…	MKFSAVCVALSASMALANPMGEEAKLVERQQGVCQSPTAQVVLNTLTGVVADVGDGVVAGLLSPGVDAAVDQCLTLVRGSLGC*	0.992323	PredHel=0	0		0.325	0.02	Y	SP	0.66	0.999
>Ophcf2|03546	ATGTTTCCTCTCGGCTTCATCCTGTTCGCTCTCTTCTCCTCCGCCGCCGCAGACTTCGGCTTCTTTGAGCAAATGTTCGGCGGCGGAGGCGGTGGCGGCGGGCCAAGTCACGACCATTCACACACACAGCAACGCATGAACCCCAGCGACGCATCGCTCTACCATTCCGCCTACGGCGGCTGTCTGTTCCCCTTGCAGCTTGCTCTTGTATTTCACTTGCTGACCGTGTTCGTCAAATATAGCCTCGTGTGACAAGTATCTCTGCCCCGATACCCTCGCCTGCGTCCACTTCCCGCATCACTGCCCATGTGCTTGGGATGCCAACGACGACAAGTTCGAGCTCGCTGATGGGAAGCGCATTTGCATCTCAAAGGGCGGCTTCAAGCCGGGCGAGGCGGC…	MFPLGFILFALFSSAAADFGFFEQMFGGGGGGGGPSHDHSHTQQRMNPSDASLYHSAYGGSSCDKYLCPDTLACVHFPHHCPCAWDANDDKFELADGKRICISKGGFKPGEAARKVELARKGLL*	0.995662	PredHel=0	0		0.244	0.16	Y	SP	0.89	1
>Ophcf2|03551	ATGTTGCCTCTGATGTTACTTGCCAGCTCCGCGGGCGTGTTGGCAGCCCTCGATGTCGCTCCTCTAGGCCTTCAAAAGACTCCGTCGCTGTTTGAGGAGCCCAAGCTCGCGGACATGATCAATGTGGGAGTCGAGGCCACGGATCCTAGCCTCTTCCGTCGGGGCTCAGGACCTCTTACCAATGAGACGTTTGAGCCGGTCAATATCGAGGTGTATGCAAACATCTTTTCCAGCGTCAACTCGACGGAGACTCTCAGCGTAAGGATCAATCCTGAAAGATTCACACGACCAAGAACGACACTGACGCCGCGGACAGCAAGAAGCACTTGACAACCAGATCAGAATCATGAACTACTGGTTCAACCAGTTCAACATGTTCTTCACTCTCAAGGACACCAA…	MLPLMLLASSAGVLAALDVAPLGLQKTPSLFEEPKLADMINVGVEATDPSLFRRGSGPLTNETFEPVNIEVYANIFSSVNSTETLSQEALDNQIRIMNYWFNQFNMFFTLKDTKRIVDDYWARGNDGFNLLIDNHVGTSATLNLHIVEDIEHFNQSVRCSRPEVFKTSRRSDGCMLTLRVIPGAPESAPGYNATRYEGKAILHGLGHWLNLTYTFDGGCHGNDKSVEDVPRSLGSWGCRVGLDSCPNQPGLDPVHNFMSISDESCKHEFTPGQIRRMHQSWHELRAPALAPNPKELPLLEVSRTEKGKLPWYEPVEGDLIKVMTLCVKDRHDQIRETSERRCGSYWYCIFGLYDSSNESFLACDEYLKCLKDRAMPDDVRQEVEHTEAGLAKEKMNVIS…	0.937869	PredHel=0	0		0.991	0.12	Y	SP	0.767	0.997
>Ophcf2|03553	ATGTACAGACTCACCTTTGCAGCCGGTGCCCTCGTGGCCATGCACGGCGTCCTCGCCCAGCAATCACCCGTAACGGACCAATACCCAGCCGAACACACGGAAGAATTCAAGGGTTACGAGGGCCAATACGTCGACGCCTGCTCTCCCGTCGGCACCATCCGCTACAACTCGACTTTCCCCCCCTGCCTGAGCTCCAGCAGGATCGAGTCCAGCTGCGCGCTGCCCTGGAAGGAGGGCGTTTCGGATGAGCAGCGTCAGGGAGACTGGCAGGCGGAGAGGAAGTGTCTCTGCGAGGGCAGCTTCTTTCGCGATGCGGGCGATGGATGCCTCGAGTGCAAGAAGGCGTACCACATTGACAGCGAGGAAAACGTCGAGGTTTGGAAGACAGTCTGGAAGAAG…	MYRLTFAAGALVAMHGVLAQQSPVTDQYPAEHTEEFKGYEGQYVDACSPVGTIRYNSTFPPCLSSSRIESSCALPWKEGVSDEQRQGDWQAERKCLCEGSFFRDAGDGCLECKKAYHIDSEENVEVWKTVWKKIGDGYCEEKTLAGNFSTYWSGALAEIQGSFKYDKDLGAKPAPGSIPVEAYYTNDKQGPGPLPGSAPATPGNSSVPSNSTGEAGVAQLTPDCRTMTGAIDTLPASNSAKFSNSSTGAILVSVTVNYNRICIINGPQRDIQAVPQSEPEVKPISEKVISKKEAAKEADFDMTGCPCAQKAVPEGKEVVKSESSLNAWAKVSVICGFDKESRKGPEGCEGPDCGGASKGDEAPSPVPGDVYGADSVMGTFGESEASKGSDSAEKPSTKN…	0.997554	PredHel=0	0		0.259	0.21	Y	SP	0.779	1
>Ophcf2|03565	ATGAAGTTCCTCGCAACCATCCTCCTCACCGGCGCCACGGCGGCAGCCCAATCCTACGGCGGAGACGGCGGCTACGGAGACGGCGGCTACGGAGGCGGCGGCGGCGGCGGCGGCGGCGGCGGCTACGGAGGCGGAGAATCCTGCAAGACTCAGAACGAGGTCTGCAACACTGGCCTCGCTCCCCAGTTCTCGTGCTGCGGAGACCTCGAGTGTGTTACGCCACCCGGGTCCCCCCCCGGAGGGCAGGGTATTGTAAGTCAAGGCCATCGACTCGACCAGTCTACGCTCGATATGCTGATACTTGACGCCACAGTGCTTGCCTGGAGGAAACTCGCAAGGCCCCCTGTGCAAGATCCAGGGCGATGCTTGCAACACAGGAGTCGCTTCCCAGTACGGCTG…	MKFLATILLTGATAAAQSYGGDGGYGDGGYGGGGGGGGGGGYGGGESCKTQNEVCNTGLAPQFSCCGDLECVTPPGSPPGGQGICLPGGNSQGPLCKIQGDACNTGVASQYGCCADLICITPPDLPPGGQGICLNPDNGQDYFPTPQPQPTPQPTPQPYPQPQPQPQPQPQPQPQPQPKPQPKPEPKPEPKPEPYTQPQPKPQPKPEPNPEPCPEPEPQPKPQPQPQPKPQPKPEPYVQPKPQPTPQPKPQPQCAPEGAECNESVTPGSLPKCCAGLTCITPPGSPPGAPGKCEKSGSYTRPQPNPNPRPDNSTYYVSGAGRISSGVVVLGVAGAAACLGLC*	0.999618	PredHel=0	0		0.996	0.28	Y	SP	0.711	0.999
>Ophcf2|03566	ATGTTGTGGAACACTTCCAAGGTATGAAATCCTCAACTCACCTTACATCACCAGCTCACAGTCCACAAGTTGAGCCTCATCTTCACCCTCGCCGCCGCAGCACTCACGGCCGCAGATAAGAAACCCAGTACGTCCCCTCAGACAGACAGCATTCGGCAACTAACCCGAGCACAGTTTCAGAAGACACGCTCGACAGGTTGAAGCGCTACAGCCTCCTCTGCGCAATATCCTATCTAGACGACTGCCCCAGGCCACCCAGCGGCATCACCATCGCACACAGATTCGACAACAACGCAACAGGCATCATCTTCAAAGATGCGAACAACAAGGAAATGGTCGTCGCCTTCCGCGGAACCACAAACTTCCGCGATATAGCCACCGACGCCAACTTCCTCGTCC…	MLWNTSKLSLIFTLAAAALTAADKKPKDTLDRLKRYSLLCAISYLDDCPRPPSGITIAHRFDNNATGIIFKDANNKEMVVAFRGTTNFRDIATDANFLVQSDFESPGISGCEGCKVHAGFLESWNTVAKDVISNLQGQLAENPDMKVVVTGHSLGGAQASLAAMSIIGSGLDADVVTFGQPRTGNQAYADFVDEMAPDLIRVTHADDIVPQIPPKDLASSGYQHHSTEVWQEKDADAATTFQCEGQEPKDCNLSVKSQAKVPILGLPNVNLIGNISLGELASGSVAHGNYMGVPMGTFADGRSCGKAGNVLGQLTEGLTNILKGPSKPASKDN*	0.938164	PredHel=0	0		0.176	0.04	Y	SP	0.765	0.995
>Ophcf2|03579	ATGGACCTGACAAAGTCTATCTGTCTCCATCTTGCGCTCTCGCTTGCGCTCAGTTCGGGATCCCTTCTGGAAGATGCGCGGGTCCGTCTTTCGTCCTCCAACCCGCCTTTCTCGGCTGCGCTTCCGCTCTGTGACAACGCGCTCCGTTGCTTCGTTCGATGACTCTGGTGTTCACTCAAAGGCGCCATCTCTGGGCATTGCGTCCCCATCGACAGTCCGCCGCTTGACTTGGAGACCGCAGTCGCGACGAAACATATACGAAAAACACTGCACTTTGCCGTCACGGGCAACAGCATCGACGCCATCACTGCGAGCCCGCTGTCGCAATACGAAACGCAGCTCGTCGCCGACCGACAAAATCTTCGCCCTCGAGGCCCCGCGCGCGCTACAGTCGCGTCC…	MDLTKSICLHLALSLALSSGSLLEDARAALHHRKMSFPNGTPPATDMSVAPPPGGAQEQPKTTLWMGELEPWMDENFVKGVFLSAAGETVNVKVIRDKNSGNAGYCFVEFSTPDAASKALGLNGTPVPNSSRQFKLNWASGGGLVDRRDDRGPEYSIFVGDLGPEVNEYVLVSLFQARFPSCKSAKIMTDAMSGQSRGYGFVRFSDENDQQRALVEMQGVYCGNRPMRISTATPKNRGNHGFGGHGHHGGGPMMGAAGMPQQQMWGGMQGFPYGGYNPATQMNQFTDPNNTTVFVGGLSGYVTEDELRSFFQGFGEITYVKIPPGKGCGFVQFVHRHAAEMAINQMQGYPIGNSRVRLSWGRSQNNSGVGTPYRPAPPPPHYMSMPSHAPGPYGPQHFG…	0.903459	PredHel=0	0		0.818	0.22	Y	SP	0.606	0.99
>Ophcf2|03589	ATGAAGACCTCTTGGATCCTCCTCATCTCATGTGCCCACGCTGTCGTCAGCTCAGGTACAAAATAGCCCCAGACCCGGAGACGACAACACACTGACCGGTCAGCCTTCCCATCTTCAGACGCCGACGCGGACCCTGGCCGTCGCATCTTCAACCGTGGTCACAGAATAGGGTACCCGTCGACCGCTTCGCCCGACGAACGTGTCTCTGCTATTGACGCTGGTAACTCTCAGACGTGCAACACCTACGCCGACTGCTCTTGGTGCTTTGGGCGTTATAGGTGCTGCCTTGCAGGCCTTGACATTGACGAACGCATCTGCGCCTGCGGGAAGACGGAGAGCAGAGATTGCACTTAG	MKTSWILLISCAHAVVSSAFPSSDADADPGRRIFNRGHRIGYPSTASPDERVSAIDAGNSQTCNTYADCSWCFGRYRCCLAGLDIDERICACGKTESRDCT*	0.995902	PredHel=0	0		0.537	0.19	Y	SP	0.78	0.999
>Ophcf2|03610	ATGGTCCGCTTCGCTGCCGCCGCTACTCTGGCTTGTGAGTCTTGCCCGCAGACTTCCTCGCCGAGTCTCCCCCCCCGTTCAGACTTGCTGATTGTTCCCAGTTGCCATGACTGCCTATACGGCCGCCATCGACGTCAAGAGCATCGGAGCCGTGGCTACCAACAATAGCCTCGAGGTCCGCGCCCCCATCCTCGAGAGGAGGCAGAGGAGAGAGCAAAAGGCCGCGGCCGGAGCCCCCCAGGCCATCGCCGGCGCTCCCAAAGCCGCCGTCGGAGTCCCGACCGTCGCCGCCCCTGCCGTTCCGGGAGCCCCGGCCGCAGTTCCGGCTACCCCCGCCGCCCCCGGGACTCCCGCCGCGGCGCCGAACCCCGTCGAGGCAAACCCAGCTGCTCCCAGCGC…	MVRFAAAATLAFAMTAYTAAIDVKSIGAVATNNSLEVRAPILERRQRREQKAAAGAPQAIAGAPKAAVGVPTVAAPAVPGAPAAVPATPAAPGTPAAAPNPVEANPAAPSASGAAGPVLDQINALVKQLEDSKSQEQKDLDKQIGQSLTDEQNMLSDAQKKDGQQIDKNVQTLTTLTGDDAQKASDQIRQQIDGFQQKLTDQQKQKAQQTDDLIAKAKAGLTDDQKKIIAQIDQLQNQLTPPGQQPAAQPAAQPAAQPAAQ*	0.696976	PredHel=0	0		0.606	0.4	Y	SP	0.738	0.998
>Ophcf2|03613	ATGGTCCGCGTCTCTATCCTCTCCGCTGTGGCCTGTCAGTGGTAACGTCCAAGCCCGATATCGCTGGACTTGGCTAACTATCGTCATCAGTCGCCACCTTTGCCCTCTCTGCTCCCGCGCCACAAGCCGCTGGCAACGACGACTTGCAGATTGGCGGCATCACCGTCACGCAACAGCAAGTCCAAGACCTCCAGAACGCGGGCAAACCAGCTGCCGCGGCTCGCCTGCAAGAGCTGGCCAAGGCATCCAAGGATACGCCTGATCAGAACGCAGCCTTCCAGGCGCAGGCTCAAGGCCTCGTAGACTTGCTCCAGCAATCATCCAACAATGGCAACAAGGGTCCGTTTGGTGGAGCCTTGAACGGAACTCAGCCGGGGAACTTTCCCGGCATCACTCGCA…	MVRVSILSAVAFATFALSAPAPQAAGNDDLQIGGITVTQQQVQDLQNAGKPAAAARLQELAKASKDTPDQNAAFQAQAQGLVDLLQQSSNNGNKGPFGGALNGTQPGNFPGITRRQQSDKGDKGPFGGLDGSKGSFDGALNGTGLGNLPKITRRDDKKDKNNQGSFGGGSGNQGSSDGGFDGNKPDDFPGISRREDATNDKSSQGPFSGGSGNQGTFDGDFNGTKPSGFPDITRRQDKNSLPGLLGGANGNKSPLGGANGNQGPFGGALNGTQLPGILSGIARRQQGGNSGDKGPLGGASGNQGSFGDGAFNGTQGGFDDATKAK*	0.951592	PredHel=0	0		0.348	0.37	Y	SP	0.605	0.999
>Ophcf2|03614	ATGGTTTCTTTCTATCTTTTGAGCACGCTGCTTTCCGCGGCGCTGCTCGTCCAGGCTACGGGCAATACGGCAGCGGAAGGCTGTTCCAGTGAACGAGAAGGCTCTCCAGCCTCCAGAAACGGAGGAAGCACTGCGGGAAAGGGAGGCTCCAGAAGCGGAGGAAGCAACTCTGAATCTCGCAAAGGTGGAAATTCGGGATCCCTCGAAGGGGGAGAGGCTTCGGGAAACAAGACGAGCAGCGGCGGTTCGCAAACGCAAAAAGTCCAGTTTGGCAAGATCATCACCAACTGCACCGTTCCAAACTCGTACGCCCTCAGCTTCGACGATGGGCCGCACATCTTCACCATGGAAGCGCTGGATAAGCTCAAGGCGGCGAACAAGAAGGCTACCTTTTTCGTC…	MVSFYLLSTLLSAALLVQATGNTAAEGCSSEREGSPASRNGGSTAGKGGSRSGGSNSESRKGGNSGSLEGGEASGNKTSSGGSQTQKVQFGKIITNCTVPNSYALSFDDGPHIFTMEALDKLKAANKKATFFVNGDNFSKISERAPEVKRMIAEGHQLGSHTFRHPDLTNITDDEIRTEMTLNDREIKKIIGKTPTYMRPPFFSTDDRSIKVLTDMQYKIINANIDTKDFENLTPETNDKSFVTYQELFNEGGSISLMHDVHNTTVNQLLPNVIDFLSKTQRQLGECLGDPPENWYRDDTINGKVVEGPTRRSLEPCSCGGLEKIA*	0.974492	PredHel=0	0		0.302	0.39	Y	SP	0.779	1
>Ophcf2|03615	ATGTGGCACTGGACTTTGCTGGCCCCGGCCATTATGGGCGTCGCGTTGGCCGAATACCAGGCCGTAAAATGGAGCAAGATGGTGACCAGCAAGATGATGGGCGACATCCGACAAGGCCTCATCTTCCCTACCGTGGAATTGCCAGAAGCAACTATCAACTGGAAGTCTCCACCCATGATGCAAGCAATTATCCCCGAAGATACCTGTCTCGACAACATCGGTTCTTGCCGCAACGTTCTCTTCTTTCGCAGGGAGGAATTCGTCAATGATCCCGTCCCAGCAGCTTTCGAGCCTTTGAAAAGTCTACTCAACAACGAGCCGAGGCATAAAGTCTCAGTCTTTGCCACGAGAAAGGTAGAAAGCTTCACACGTAACGAGAAGGACTCGCCATTCCTCTTG…	MWHWTLLAPAIMGVALAEYQAVKWSKMVTSKMMGDIRQGLIFPTVELPEATINWKSPPMMQAIIPEDTCLDNIGSCRNVLFFRREEFVNDPVPAAFEPLKSLLNNEPRHKVSVFATRKVESFTRNEKDSPFLLRASKSQPILHYPAPNWHMVANLDQGNKLILSNGTARDASFGRAIDVRRQMKCPPKSVCYIETFTFHASLKGFCRKRPTVMCGNENKEINVCNALDMPSRRNQLERGINYHNWSSCDQFDKFIWESCYQEPINKCIGPLAKECQVLAPILWRNRPLSVSVAWSQDIEPENLHMDFKLEVLGLSY*	0.922087	PredHel=0	0		0.015	0.36	Y	SP	0.75	0.994
>Ophcf2|03616	ATGAAGTTTCTCGCTCCCGCATGCCTGCTCCTGGCCACGGCCCTGGCCGCTCCCCATCCTGGGGGTTACACTGCACCTGGTGAGGGCGCGCCAGCCAGCCAAGAACGTGATCATCACACCACGGATATCACTTCTCACAGCAGCAACTATGCCACGCCCGGCAGCGGAAACGGCGGCACCGGCGGGAACGGTGTCACCGGTGGAAACGGTGGAAAGGGCGGCTACCAGGGGGACAACGGGGGGTACAGTGACAACAACGACAAGAACAAGAACGGCAAAGGCAACAACGACAATGCTAGCCATGGAAACAACGGCAACGGCGGATATGGCACCACCGACATGATCAGCCACGATGACAACCACCGAGGTGGCAATGGGAACAATGGATACAGCAGTGCA…	MKFLAPACLLLATALAAPHPGGYTAPGEGAPASQERDHHTTDITSHSSNYATPGSGNGGTGGNGVTGGNGGKGGYQGDNGGYSDNNDKNKNGKGNNDNASHGNNGNGGYGTTDMISHDDNHRGGNGNNGYSSAGHSINRFNYNKNNDKNNRNGNGNNANNANNANNANNGYGYNGNGNNNNGNGISNNGNGNNGNTGYGNTGSGNNGNGNSNNGNGHNGNGNNGNGNNGYGSTGNGNIGNGNNGNGNNGDGNGYGNTGNGNGNGNNGNGNGNGNNGNGNGHGNGNGSNGYGSSNGSNGGNGNGNGNGNGNGNGNGNGNGNGNGNGNGNGNGNNDSGSGSGSGSGSGKKDSDSGSDKKDSDSGKKDNGSDESSGRICGGSGSILGKLGVLDSNQPRCCSI…	0.999226	PredHel=0	0		0.94	0.21	Y	SP	0.871	1
>Ophcf2|03621	ATGAAGTTCATCTCTGTTGCCGCCCTCTTCATCGCCTCGGCCGTGGCCGTCCCCACCGTCGAAACTGAAAAGCACGACGTCTATCGTCCGCCCAAGAACACTTACCCTCCGCCGCCTCCCAAGCACTATCCTCCTCCGCCCAAGAAGGTGTACCCTCCTCCTCAGCCTCCCAAGAAGCCCCTCCACCGCCCAAGAAGGAATACCCCCGGTTCAGCCTCCTAAGAAGCCTCCCCCACCCCCCAAGAAGGAATACCCCCGGTTCAACCCCCGAAGAAGCCTCCTCCACCACCCAAGAAAGAGTATCCTCCCGTTCAGCCTCCCAAGAAGCCTCCCCCACCCCCAAAGAAGGAGTACCCGCCGCCTCCCAAGAACGAATACCCCAAGCCGCCGCCCAAGAAG…	MKFISVAALFIASAVAVPTVETEKHDVYRPPKNTYPPPPPKHYPPPPKKKPPPPPKKEYPPVQPPKKPPPPPKKEYPPPPKNEYPKPPPKKTPPPPPPPVKPPKKEYPPTKPPTKPPPPPVKPPKKEYPPTKPPTKPPPPPKKEYPPPPPKKQPPPPPPPVQPPKKEYPRRPSTVTLLPRRRATSTRRPIGPQRIKEGFWGEDQGGSGVDDKGR*	0.994346	PredHel=0	0		0.846	0.41	Y	SP	0.813	0.999
>Ophcf2|03629	ATGATGCTCTCCGTCCTCGTCCTTTCTTTCCTGGCCACGGGCAACCAGGTGTCGGCCTTTCACCCCAGAGTATCGCCCTTGCTTGCACCGAAAGATGTCGTCGAATCGTCAACTACCTCAGACGAGAAAGACAATCCAGTGAGCTCCATTCAAGTATAAAGTTCGTTGCGCAGAATAATCTGACGAGGTGGCTAAGAGCAAAGACGGCCACGACTTCATCCCCAAGATGAAGATGAACCAAGCCTCTCCTCCTTACTCCCTCCTCAACGCCTCCCGCTCAACAAACCAGTCAGACGCGGACCCCGGAACCGCCAGGAATCTTTACCAGGACTCTCCCCGGCCCGAATACGTTTACCAAGGCGAGCAGCAAGACGATTACATGGACGACTTGGAAGGCGA…	MMLSVLVLSFLATGNQVSAFHPRVSPLLAPKDVVESSTTSDEKDNPSKDGHDFIPKMKMNQASPPYSLLNASRSTNQSDADPGTARNLYQDSPRPEYVYQGEQQDDYMDDLEGEGGFYEQFTEDDFREPLPPSISPTDKDVDQLQAQALHARSRAVSAERELGSATRLRAIENTLSKADEAAEEAFQAAKKLGLLRSDNIDIAKQQIIFDITLSATSQARIAAAGVRLRAAEMIAELCIPERRAKEALLERMPSMNLTEASRYLYRMKEAAKQLNEQLVKFHHYEDALVTRNGMLVTSWLNGGSIHAQTSQEVQYVRLWSETGAEAIAREKLILDTITDMARRAGAKLLEAAVTALDLSEKLSEAVKAATARARDEAKARRNKQAALLAQELSTRAAAA…	0.960499	PredHel=0	1		0.64	0.34	Y	SP	0.718	0.999
>Ophcf2|03630	ATGAAGCTCCCTCACGCCCTCCTGGCGGTCCTGGCCGTCACCTCCCACGGCCTGGTAGCCTCCTCCCGAGACGCAGCTCATATCATGCGCCAACTCAGCCACCGATACACACGGGACGTCGTCGACGCCCTGCCCGGGACCAGCTGCCGAAGAGAGGACATTGTCATCCGTCGAGAGTGGTGAGTGGCCGGAAAGCACTCGCTTCGTTCTGCACTAACGGAGAATATGATAGGGATTCGCTTTCTCCAGAGGAGCGCATCGATTACACGCGAGCCGTCAAGTGTCTGCAGGCGAAGCCGTCGAGAAGAGGAAACGCGACACTGGCACGCAGCAGATACGAAGACTTCTTACTCACCCACATCGACAAGACCTTCACCATCCACTTCTCCGTCAGTCGTG…	MKLPHALLAVLAVTSHGLVASSRDAAHIMRQLSHRYTRDVVDALPGTSCRREDIVIRREWDSLSPEERIDYTRAVKCLQAKPSRRGNATLARSRYEDFLLTHIDKTFTIHFSGLLLPWHRYYLWLYEKALRDECGYQGYQPYWDWSKWAADPSCSTIFDGSDVSMSGNGEAIPHEDVKVVIPGGPPPVVFVPRPAGEGGGCVVDGPFANTQVHIGVNSAGASGPVQVYSKPRCLTRDFLPFILQRRNSYANVTDLILNSPDIDVFYPSVDSKKGVHGGGHAFIGGENLNQFVSPNDPIFYLHHAMLDRVWAIWQSRDPDTRQYALNGTLTWENYPPSPDATVRDIMEVGILGADAEIGEVMSTTEGPLCYVYE*	0.956722	PredHel=0	0		0.121	0.04	Y	SP	0.651	0.999
>Ophcf2|03653	ATGAAGCTGTCCACCGTCGTCGCCACCGCCATGGCAGTCATTGGTTCTGCCGAGGCCCAGTCCGACCAGGCCAAGTCGACGTCATCCAAACCCTTCCAGCTCATGTCGCTCCGATCAGCCAGCGACATTCACTTTGGCCAAATCAGTGCCAGCGAAAGTAACATCTTCATCAACCTACCGGATCAAAAGGCCGTCTGCAAGGGCCAAGACCCGAAGAGCGCCATCTTCTACATGAAGGATTCGCAGCTACTGCTGTACACCGGCGCCGACGCCCCCGTCCAGAGAATCTTCGTCGACCGCTCGGGCACGGGTAAGTGTATCCAAAAGGCCATCCATACATGACCCGGTCGGTTGACATGTTTGCTCCAGGCCAAGGCAAGATGGGCTACCTTACGGGCA…	MKLSTVVATAMAVIGSAEAQSDQAKSTSSKPFQLMSLRSASDIHFGQISASESNIFINLPDQKAVCKGQDPKSAIFYMKDSQLLLYTGADAPVQRIFVDRSGTGQGKMGYLTGNGKVQPPFEVTGWNLRNIGKDQSSGQALYFNDKSLIACPGDAGKGWTVWVATDNQHPGGNQGCLGFTARVIETANPVACQYRKMAKLGVMGAM*	0.973891	PredHel=0	0		0.396	0.06	Y	SP	0.454	0.999
>Ophcf2|03662	ATGGTTCTCGCTGCCGCGCTTCTCGCTGCTCTCGTGGTCGGCCGGGTTGCCGCAGACCGGGTCAAGCAAGGTCTCACCGTGTGGGTGGCTGCCGCCTACATCTCTCATGGAGAAACGACGCCCCGCCTGTCCGGTAGTCGACCTGTCCTCACTCCGGAGGGAGCTCAGCAGCTGCTGCGACAAGGTAATGCCTTTCGCCGTCGCTACTTGACTCCCGGCAGCAACAGCGCCATCCGCAACATGTCGGTTGATGCCATCGACACCCGTCAACTATTCGTCACTTCGTCTTCATATGCCTGGGTTGCCGGCAGTGCCCAAGCCTTCATCCAAGGCCTGTACCCCCCTCGGGCAGACGCAGTGCCCAGGGACTTGGGCCGCGACTTTGCCACCGGAAACGAC…	MVLAAALLAALVVGRVAADRVKQGLTVWVAAAYISHGETTPRLSGSRPVLTPEGAQQLLRQGNAFRRRYLTPGSNSAIRNMSVDAIDTRQLFVTSSSYAWVAGSAQAFIQGLYPPRADAVPRDLGRDFATGNDSIDYPLGGYQYPLVQTLSTRDPYSVGLQGDVGCGSWQWEMKNLFEKRKDIEARIKATSGIYKALFGSEPLQGVIPMEEANYVNAVEVYNLVKYMYAHNETVFKNLGNADEVIRALRTLAYSSERDKTGYNGTAGGLNTTAFPGAHATYSEVYSIAGRTLAARFAERLIEAVASSGTRDKMTLMFGSSRPLVSFLSVAGLLTRQNLASGPLSRMPGPGASLVIEVVSDAAAAQRQAFPAAADLSVRFLYKPSADVDESLTTYPLFGS…	0.728146	PredHel=1	1		0.964	0.15	Y	SP	0.868	1
>Ophcf2|03672	ATGCGCGTGACTGGCGCCGTATTGGCCTTGCTCTACCTTCAGTGGCCTGGTAGCAGCCATGCCGGAAGCTGTTTCGGGAAATGCTGCGCGGCCATAAAGCCAGCCAAAGGACCTTTAGTCTTCCGCGTCGACTCGCGAACGCCACAGCAGATCAAAGAAGCTCAAGGTTTCTGGCCACGGGGGACGGACTTTAGCATCTACAAGCACGCGGAGAAGCACAGCCCGAATTCGGCCTACGTCTCTACTTCCGAACGAGCTGCCGGAGGCGCCGAGATCTTTGCGGTTCCGCCTCCGCCGCGAGGAAGCGGCTTGGAAAAGAAGTACAAGGGCTGCTTCCTGTACGCCATACACCCTGCCGAGAACTTTGTAAACACCCGCTTGTCTCTCGGTCCGTACTCG…	MRVTGAVLALLYLQWPGSSHAGSCFGKCCAAIKPAKGPLVFRVDSRTPQQIKEAQGFWPRGTDFSIYKHAEKHSPNSAYVSTSERAAGGAEIFAVPPPPRGSGLEKKYKGCFLYAIHPAENFVNTRLSLGPYSTHRERELLAAGGIRWDQIRGWTYLGKGRDTPISERRFVVNKDYDVKRWRGHVANPEPQYQLAGFPKKMDTNNPRAPKEHPWTQDSWKDFEKQGEAGVRQAGIQFMQNHGRAFGITKVETCPDKQKIKRQAGPIIDCWRTQDGDGEADEELGWEMSDDPAAGSEAESELAELDDPLEEEAIMSVTNKVAETELYKILTRFKLDKTLANLKLSPSQLRARFRNYEPLAALAKPKALAQKAKRIGRGILTVGVLNLYVKDLIDVFTGEL…	0.997516	PredHel=0	0		0.063	0.36	Y	SP	0.752	1
>Ophcf2|03679	ATGAAGGCCTCTCTGGTCACTGCCATACTCGCTTCCGTCGCTGCTGCGGCGGTGATGGACCCTCCTCCTCCTCCTGCCCACCAGAAGAACGGCAATCTGGAGAAGCTCTGCAAGGAACACTTCTGCAAGCAGGCGACGACGACGACGACGACGACGACGACGACGGTTTCGCCCGTTCCGCTTCGGACGGGTACGTCGCAGACCGGATCGTCGTCTACCAAGCTTTACGCCAGGAGCGCCGAACCGACATCGGCTTCGACGACGAAGGATGTGCTTCCGAGGTCGTTGCCCACTGAGAAGCCTCGTCGGGACGCCATCGTGAGCGGTCGTCGCGTTAGGCTCTACTCTGTTCGGAAACATAGCAAGAGGCTCTACGATCCCCATATCTTGGCCGTCCAT…	MKASLVTAILASVAAAAVMDPPPPPAHQKNGNLEKLCKEHFCKQATTTTTTTTTTVSPVPLRTGTSQTGSSSTKLYARSAEPTSASTTKDVLPRSLPTEKPRRDAIVSGRRVRLYSVRKHSKRLYDPHILAVHSKLFKDMRDGKYPSEVSYQPEPTDSADVPLSTGVPLSTGVPLSTGAPFPKRGPFSSGSPIRPAHRRFLGTPPSPGRLVEKTQSSETRHSTTTVSSVESTAAATGTATEETPVKETPVKETPVKETLAKETPAKETPAKKTLAKETPVKKALAKETPAEETPAKKTLAKETPAEETPVKKTLAKETLAKKTLAKETPDKETPVKKTTPEKITVTVNKDDVTEKVPIFAKNGLHVIEDFLRKHSDHPNPNGAKTYLKERVGRLALKAT…	0.993587	PredHel=0	0		0.909	0.72	Y	SP	0.833	0.999
>Ophcf2|03681	ATGCATCCGCCGCAATTATCGACGACGACGCTGGCTCTCGGCTTGGTCTTGGCGCCTCTGCGGGGCGTCGCCATGTTGAGATGTGAAAACGTCCGGGTTGATGGCCACAGCTTTGACCTTTCGCAATTGGGCGGGCCTCATTCCGTCGTCACGTCGCGATACGAGTCGATCCCGGATGCTCATCACAACACCACCTACACGCTGGATATCTGCAAACCGCTGAAGAAGAGCGGAACGGTCAAGAAGACGGAGGAGTGTCCTAACGGAACGAGAGGTGAGATCCGACCATCCTCCTGACCAGCCACAGATGCTGACAGCCGCCCAGTCTGCGCCATCCAGCGCTTCCTGCAGGGCGACAAGAACGTCGTCGACAATGTTGTGGCCATCGCCGGCTCGCTC…	MHPPQLSTTTLALGLVLAPLRGVAMLRCENVRVDGHSFDLSQLGGPHSVVTSRYESIPDAHHNTTYTLDICKPLKKSGTVKKTEECPNGTRVCAIQRFLQGDKNVVDNVVAIAGSLENVGGSQFEYEATRLKTSDSNSDSQKEGLRLVLKGGKDPLVGPVGERREQKAIVEFLCDPNKKGDEGEWEAGDKYDRRSPDDNKGNDGKDQSAIEHQLKKEGAALVWEGYGREKDADVLRLTWHTKFACEKRDGGDKDGGGSSSSHWGFFTWFVVLVFLGIAAYLIFGSWLNYNRYGARGWDLLPHGDAIREIPYLMKDWTRRVLNTVQGTGSRGGYSAV*	0.78516	PredHel=1	1		0.302	0.09	Y	SP	0.677	0.992
>Ophcf2|03707	ATGAAAGCCATCGTCGTCAGCGTTTTGGCCGCTGGTGTCGCCAACGGCTTCAAATCCACGGACTGCGATGATGACAACTGCTACGGCAGCCTCATCAACGAACGCTTCAAAAACCATGCCCCCGGCTTCTGCGCCGACTTCATCTCAGGCGTCAAGACGGACCCGGCCAACATCCACGCCGATTTCCGCGTCAACTGCGACAACGACGTGGGAAAAGTCAGCTCCGCCTGCTCCTGTGTCGCCCACGCGGCTACCCCTACTGGAAATGTTCCCGGGGCCACCGGTTCCGATGACTCTGCTGGCTGGATGCCGACGGAGACGTCGTCTCCTGACTCCAACTCCGGCATGGGCTCTGACAACAGCTCGCCCGAAGCCTCGACCACGGGAGCTGCTCTGAAC…	MKAIVVSVLAAGVANGFKSTDCDDDNCYGSLINERFKNHAPGFCADFISGVKTDPANIHADFRVNCDNDVGKVSSACSCVAHAATPTGNVPGATGSDDSAGWMPTETSSPDSNSGMGSDNSSPEASTTGAALNPRSAGDTWNSRISDQMLSAAHRPSQVLPALHASGSMVPVHVRGRASPTRVGVAGSRRRPALSSLPDDGDDDILDGDGEFGGEAGFSGYGGGNYRGGGFRGDDGFIGFGDDDDVGLSGNHWQGSGSPITGGPSYRRPGSISRSGHSVGRHESGLDVGFDESGLDLGLHGADSGFGLHGSNSDSDFGPDLDFGPDLDFGPDLDFGPHRSDIDFDSDLDHDFGFDGSGRRVGIHGAGRRVGLQRSGAGVGRYGSGAGHRLHGPGSRPAF…	0.994016	PredHel=0	0		0.871	0.34	Y	SP	0.609	0.99
>Ophcf2|03713	ATGGCGAGGTTTGGCGTCATGATCTTGACGAGGCTTCTCGTCTTCAGCATCTTCTCCCTCGTCAGCAGCACAGCCATTAAACACCGCACCGCCTCTTCCTCTTCCTCTTCCACTTCTCCTCCAGCCAACAAGCTCCCCGCCCGACCCTTGACGCCGAAATACTTTGACGAGCCGCGCGGAAGCCTAGCCCGCAGCCACTACGACCTCCGCTTCTTCAGCAGCGAAGTCGACTACCAGCATCATGGCAGCGTCCTGACGGGCCTGATACGAAGCTACCTGTCCGTCATGGACACGCACGGGGTGGAAACCTGGCTTGCGCACGGGACCTTGTTGGGTTGGTGGTGGAATGGGAGGGTGATGCCTTGGGATTACGACCTCGACGTTCAGGTTTCTAACGCG…	MARFGVMILTRLLVFSIFSLVSSTAIKHRTASSSSSSTSPPANKLPARPLTPKYFDEPRGSLARSHYDLRFFSSEVDYQHHGSVLTGLIRSYLSVMDTHGVETWLAHGTLLGWWWNGRVMPWDYDLDVQVSNATLSWMAARLNQTRHLVGGGEYLLDINPHFDEVDRGDGMNIIDARWIDVSNGMFIDITALREREQGLPGVWSCKNKHRYRTRDLWPMRVSQFEGVAARVPYNVEKMLMDEYGAQCLVVEEHEG*	0.55934	PredHel=0	0		0.259	0.06	Y	SP	0.77	0.989
>Ophcf2|03716	ATGCGTCCTTTCTTTGTACTCATCTGCAGTCTCGTCCTCGCCGAGGGAAGAATCCTGCGCCCAAAGGTAAGAGATCAAGACGCAACAAGCGACGATCCCTGACGGGAGCTTCTCCAGAGCTATTCTCGCTTCTTCCCAACCAAACAAACCCGCGCCAACATAACCGACACGGCACAGATGGAAAAGCGCGACTACAATACCGCCCACTGCAGCGGCCCGGACCCGGCATCCATCAAAGTAATCCGAGAAGGTATCAATTACTTGTCCTCACTAGGCGGACCGCCCTTCTTGCCCCAGGGGCCCGGCTCGTGCAGCCGCGTGAGCTGCTCGTGGAACTCGGCCATCTGGTTGTGCAACGACGTAAGCGAGCCGCCCTGAGGGAATGAACCGATTTTGACG…	MRPFFVLICSLVLAEGRILRPKSYSRFFPTKQTRANITDTAQMEKRDYNTAHCSGPDPASIKVIREGINYLSSLGGPPFLPQGPGSCSRVSCSWNSAIWLCNDNPSTLLISNWPDVARSAQRIVDACSELKTDGGRVKGYSIEPGGWRVVIGHTVC*	0.99604	PredHel=0	0		0.478	0.17	Y	SP	0.81	0.997
>Ophcf2|03719	ATGATGATGCAGGGAATCACCATTCTTCTCGCAGCACTGGCTAGCCTCGGCCTCGCTGCCCCTCACACGGGCGAGTTCTCATTCGGCAACTTGACTCTCAACAAACGAGAAGACATGGCCGCCTCGTGTCTCAAACATCTATGCTGCAAGAACAGCAAGCGCAATTTAGAGATGGCCACGGATCACCAGGCCGATGCCGAGGCCCAATGCCTGATTTGCTGGAAATTCGGAATATGCGGCAAGAGGACAGATGCCGTCCCGGAGGACAATCCGGGCAAGGTGACGGTGGAGATCAGCCCCAATATCCCCAATCCGGAGAATGGCGGCTTCTGGATCAAACGTGACGGCCGCGAATATTGGGTCGACCGCTCTGGCAAGTATTGGGAGTGGATGGGGGGC…	MMMQGITILLAALASLGLAAPHTGEFSFGNLTLNKREDMAASCLKHLCCKNSKRNLEMATDHQADAEAQCLICWKFGICGKRTDAVPEDNPGKVTVEISPNIPNPENGGFWIKRDGREYWVDRSGKYWEWMGGDDDRNRGHRGDFRRGGKGHVSKGRGGRLVYTFDD*	0.995202	PredHel=0	0		0.507	0.16	Y	SP	0.895	1
>Ophcf2|03720	ATGCGTCTATCCGCAATCTCGACCCTCCTTCAATACATCACCATCGTGAACGCCATCTTGCCGGAAAAGATGACCTCAAAACCCTCGACCGACGAAAACAAGACAAAGTGGTTCACAACCCATACGCACAACCCTCCCGCCGATCCCAACGGCCATGGATTCTACAGATTCGAAAGAGTAACCGACAAGCTCCGACCAACAGACCGCCTCTTCCGCTCCTCGGCACCACACTACCGTTCCTCGGAAGCAGACCAGATCCTGACTCCAGCGTCCATCAAGTTCCTCAAAGACCACAACATCAACCAAGTCATCGGCGTGAACTCGATCCCCAACATGCAACGCATCCGCAAGACCCTCGCCGATAACGCCGTCGCCTACACACCCCTGATCGTGACAGAC…	MRLSAISTLLQYITIVNAILPEKMTSKPSTDENKTKWFTTHTHNPPADPNGHGFYRFERVTDKLRPTDRLFRSSAPHYRSSEADQILTPASIKFLKDHNINQVIGVNSIPNMQRIRKTLADNAVAYTPLIVTDMQAPTLEGFMSAYKAFRSVQGTLVWCAYGYGRTGTVISALQIMRQYERSTPIPLTDSDFRTNRVESESQVRALNRLRQLARPENLKQEIRKAMSAFQEAQSAAKKTSTKLETASAVTSIRRALEDITRVEEVLEFNWEIDMTVLDRVLRTAAIKRGTISGDHHIVWRIENLNLDLVGLADSLAMMDLALKKWGERFNEPGPLTPEAAARDWKQDNLDAVITQRNTMNRAFDTIRRRLNTMRQELNKLNDKIRR*	0.72084	PredHel=0	0		0.396	0.47	Y	SP	0.746	0.944
>Ophcf2|03732	ATGGTCCGCGCCGCCATCCTCTTCCTCAGCCTCCCGATGCTCGCCTACTGCAGCGTCATCCCCGACAGCACCACCTCCGACATGTCCAACGGCACCGTATCCTCTGGTGTCGTCGGGCGCAGCGTCGAATGCCGCACCTACAAGGACTGTCCGATATGCGGCTTCTACGAACGTTGCTGCCTTTCCGCCCTTGGAGGAGGCTGGTGCGAGTGTGGGACATCGGGCCGTGAGAATCGGTGTGAATGA	MVRAAILFLSLPMLAYCSVIPDSTTSDMSNGTVSSGVVGRSVECRTYKDCPICGFYERCCLSALGGGWCECGTSGRENRCE*	0.997522	PredHel=0	0		0.712	0.02	Y	SP	0.89	0.996
>Ophcf2|03733	ATGCAGACGTTTCTTACCCTCCTCGTCTCCGCTCTTGCTGGGTATGGGATGATGCCATCCTCTTCCAAATCATCCATCCGACTAACACCTCACCTCCCATTGAAGCCTCTCCCTCGGCCAACAACAAGTCGAAGAAGCCAACGCTCGAAACTGCCCAACCGTCACCGCAACAAAGTCCGTCTGCTCGACCTGCATCCGCGCCATGTGCGTCATTCAGAAGACGGTGACGTGCCAGCGAGGCTGCCAGACGCCCCTCCCGACCGTCTACAAGAGCTTCCCCTGCGGCTCGCCCTGTCCCGGTGGCTGCGGCACGTTTTACACCTACAAGGGCTGCGGCAAGTCGACGCCGACGCCGGCTCCGAAGCTGTAG	MQTFLTLLVSALAGLSLGQQQVEEANARNCPTVTATKSVCSTCIRAMCVIQKTVTCQRGCQTPLPTVYKSFPCGSPCPGGCGTFYTYKGCGKSTPTPAPKL*	0.999485	PredHel=0	0		0.507	0.11	Y	SP	0.805	1
>Ophcf2|03734	ATGGCCATCCGAAAGCTCGTCACGACCGCATTGGCCGCCTCCACCGCTCTCGGAATCGTCCTCGAGGCTCCCCAGCCGAACTTTGCAACAAACATCTTTGAGTTATCCAACTTTACATTCACCAGCGGCGAGTCTCTTCCGAAACTTCGTCTTCACTATCACACGCTCGGCACGGTCAAGAGAGACGAGAACAACAAGACGACCAATGCTGTGCTCTTGATGCACACCGTCGCAAGCCACAGCGGCCAGTTCCAATCGCAATCGTACATCCACGGCCTCTTCGACCCATCTCAACCACTCGACGCAAACGACTTCTTCATCATCATCCCCGATGCCATCGGCCACGGCAACTCCAGCAAACCCAGCAACGAGCTGAAAGCCCGCTTCCCGCACTACAAC…	MAIRKLVTTALAASTALGIVLEAPQPNFATNIFELSNFTFTSGESLPKLRLHYHTLGTVKRDENNKTTNAVLLMHTVASHSGQFQSQSYIHGLFDPSQPLDANDFFIIIPDAIGHGNSSKPSNELKARFPHYNYRDIVRAAHQLLAEGLAVNHLRLCMGTWMGGMNCWLWAGMFPDEVDAVFTLASVPSPPSSRTEIIRKMIVDSIVSDPAYKGGEYTEQPRLGLTNALNADLSMTLAPTLLQKIAPDAKASSSFLDKIRNLFIPLVDGNDMLYQWSAASDFDATPLLGNITARVMAVNTADDAYNPPELGILEESMKRVPKGQSVVIPQSKDTLGHLSYVQPALWKELLVKLLEESKPT*	0.723744	PredHel=0	0		0.259	0.14	Y	SP	0.712	0.991
>Ophcf2|03735	ATGTTTTGCCCGACTGCCACACGCACCGCCAGCTCACCAAGTTGTCACGGCGCCTTGGCCCGTCGTCTCTCCCTTCTTTTGCTTCTCCTTTTCTTCTCTTCCGCGGCAGCGAATGTGCCGAAGCCGCTTCAACGGGCCAAGGCGGCAGCTTCGTCGGCGGCGGGCGCCCTGAGACCATTGCAGCGGTTTAAAGACGCCGTCTCGTCGCGTACGCCGCCGCCTTCGCCTTCGAGACAACGACCCAAGAGACTCCCGTGTTTCGCCGAGTTTCTCGACAGGGCCTGGCCGGGAGTCACGGGCACGTACGGCGATGCTTTCGACATAACGTCGGTTCAGCAGTTTCGAAAGCACAACATGTTTAAGACGACGGTCAAGGGTAGACAGAAGGGAGGCGTACAG…	MFCPTATRTASSPSCHGALARRLSLLLLLLFFSSAAANVPKPLQRAKAAASSAAGALRPLQRFKDAVSSRTPPPSPSRQRPKRLPCFAEFLDRAWPGVTGTYGDAFDITSVQQFRKHNMFKTTVKGRQKGGVQPFTKSQWFDHLVLDVTTASKPECSYLNDVRALDGEFLLGKGSRRVEYVDCAGHGTVARTTQRVSVQEFLKGAQFRNVEFCRDDPPVRKVKDQTTQTESSPPRRFQDQGTQTEKKTLRQNASQHLNDYMLKLKRLMPGRGRKSSLERGSASGSKKTSAEMASLPGDNSPKEKKTPTQATSLPPQPAEDMFAKVAPKRPSRHIKVSSVSGKGPVSPVRRVEFAKMRPKSPSPAMGASGSESQPAPQFAKMKPKSPSSVTSPSVPQFAK…	0.857776	PredHel=0	0		0.081	0.8	Y	SP	0.71	0.999
>Ophcf2|03738	ATGAGGACCATCAGCATCGTCACTTCCGCCCTCGCCGCCACGGCCGGTCTCGTGTGCGCAGCCCCGATGAGGGCCCCCGACCAAGCAACCTCATGCGGTGAGCACTCCCAATGTCCCCACGCCACACCCTCTACAAATACACCCATCAGAAGACCAACCAACCAACCAACTCCCGCAGAACCTCTCTCCGGAGACGGCTACTCCCTCGGCGCCGGCGCCGCAGACTATCCCGCCTCCGTGACCGGGCCCGGCCCCGCGGGTGGACCCCCGTCCGGCTCTGCGGGTCAGAAGCCGGGCGCCACCATGGAATCTCCAGGCTATGACTCCGGCAACAGTCCCGGTACCCCTGACAATGACTCCGCCGTCCCGAAGCCGTTGACCGGCCTCAAGGGCGATGCT…	MRTISIVTSALAATAGLVCAAPMRAPDQATSCEPLSGDGYSLGAGAADYPASVTGPGPAGGPPSGSAGQKPGATMESPGYDSGNSPGTPDNDSAVPKPLTGLKGDAATAAFLAAVSHGVEKTPDSGDMTPFAGLEGEAAMSARLAAASSHDGDDSLVTSDTTQPEDKASAPGAARSAAGEVPYSDGSEPSTADEVAGATSGATSHSAGAGAPVSYTATGVPSNSTGVYRPHSTDSAYSEHMSEAVREGSPYGETDEEDIEATPTVVVLETTSPSSSDDSYRGASYEASYSDGSSSVESFSEASASGGSPSVDPPGTSSDVTSEESSSEVSASSGSSSSEVSAAIAPSTDSPSSRPASAKSSVNSNASPAGVSSTKSASAASAYTDSSSADSSTSKSRAA…	0.973257	PredHel=0	0		0.94	0.16	Y	SP	0.772	0.999
>Ophcf2|03741	ATGCGCCTCACCGCACCTCTCCTATCTCTCCTCTCTCTACAGCATTGGGCCGCTGCAAACCGGGGAATCCATTGCGGCACCTTCCAGGCACCCTCGTCATTGGAAGTGCTCGAAAGCATCCAGGTAAAGGATCACTCGAGCTTCAAAGCCCAGTATATCGACACCATCCACCTCCAAGCCGTCTTCTCTGTTCTCCCCGTCCATCTCCTCGTCGCCATCGATAAGGACTGGAGTCTGAACTCGTATGACCTCGCCGAACTTCTCGCGCAGGAGCAGCGGCACACATCCGACACCTGGCACCTTCGACAGGCCATCGAATTCTACCGCAAAGCCTCGCGCCAAAGACGGAACGTTTGCTGGATCAGCGACGTCAGGGGCTACGTCGGCATTCATAAAAAC…	MRLTAPLLSLLSLQHWAAANRGIHCGTFQAPSSLEVLESIQVKDHSSFKAQYIDTIHLQAVFSVLPVHLLVAIDKDWSLNSYDLAELLAQEQRHTSDTWHLRQAIEFYRKASRQRRNVCWISDVRGYVGIHKNVLGAINNLLLSPMSAAGYNMPRRLGGLPSGLLREDKPICFSSKDNVQAEWFKSHLPALHVKRPNFQEDATTNYLDFSKMLNETDTWAGTLGRVVYRTIIKAKSGRALGKVRPGVPIPAATYGSVFDLMSNLFGKEANVCFTIGKMRNGAVPPEYYWIDVGNNPPYRTVRT*	0.959331	PredHel=0	0		0.325	0.06	Y	SP	0.749	0.999
>Ophcf2|03744	ATGCGCTGTTCGCTGGAAAACACGCTGGTCGTCGGCCTGGCCCTTCTGGTCAAGTCGTCATCCGCTGGCCACGGTGACACGACCAAGTCGGCCAACAACCCTTCGACGGCGTCTACTACGGATGACACCATGGGTCCTGCTACCTTTCTCTGGCCGAACCCGAGGAAGTGGACGAGCGACCTGGACAACTCGGCGCCTTGCGGCTCGACGCTCGAAGTTGCCCGACGCACCAACTTCCCCCTCAGTGAGTCGGAGTGTTTGTGTTTTTCTGGTAAAGAGAGGTGTTGCTGAGGTTGAGTAGAGGGTGGGAAGCTCTCGTTGGTGGCTCAGGACGACTACTACGACGCCCAGATCAGCATCTCGTACAGCAAGCGTACGTTGTATCCATCCGAGACACCG…	MRCSLENTLVVGLALLVKSSSAGHGDTTKSANNPSTASTTDDTMGPATFLWPNPRKWTSDLDNSAPCGSTLEVARRTNFPLKGGKLSLVAQDDYYDAQISISYSKRPTENNEFKRLSIAKKIDDLDPGHTCVHVPDAPDDIKLGTNATIQMMYHSNWDKPHNQTFYVCADITYAEPKEVKGMDRLCFDKTEPGEDDISPPWVPQVEKKPFGDGPSSSSSSSSSSSSRSSEVTSVPVTHNNKSKLGGGAIAGITIGALSGAVVVAAIALFVYRRGQQKKRKENMARMENAREHQGPMEKYAGHSNA*	0.82061	PredHel=1	1		0.64	0.55	Y	SP	0.616	0.99
>Ophcf2|03758	ATGCACATCACCCCCCTAATCTTGACCAGCCTGTGCATCGTCAGCTCCGGTCTCGGGGCCGATACGGGCTGCGGCTCCAGCCCGAAGCTCAAGTGGCCTCTGACCTCTAAGCCAAGCAAGCCGCCCACATTCGTCTTCCGCGGCGATGCCAGGAAACCAGCCGCCATCCGTGCAGAAGGTGGTTGGCTCCCCTGGTCGATCCCCTACAGGACACCCCTTGCCTTTGGACTCTACAACCATGAACGAGACGTCAAGTTTGCCAAGGGCCAGCGAGATACCGTCTACGTCTCCACGACGACCTCCTTCGACGTTGCCGCTCGATACGCGAGGATGAACGAAAAGGGCCGTGAGGAAACGTACATCTATTACATCCACGCGACGCCCAACATGATCGATCTC…	MHITPLILTSLCIVSSGLGADTGCGSSPKLKWPLTSKPSKPPTFVFRGDARKPAAIRAEGGWLPWSIPYRTPLAFGLYNHERDVKFAKGQRDTVYVSTTTSFDVAARYARMNEKGREETYIYYIHATPNMIDLNLSLGNETNFWWQREFSAMGGIRWSQVVGWVRANASFFDAYNYSVPDCGFEDLNNAFFHRRLQRRCSEGFYTASLDYCEARWAPFTAGGFEPQLSGFAEYENDFVEQNRPRWFRVVAPWSKMLGKSTMKHAYEFMNRTRRATGWKGEFPLFNKNEPERACAKLIHCPMVRS*	0.977646	PredHel=0	0		0.348	0.15	Y	SP	0.822	0.998
>Ophcf2|03759	ATGCCTCCCGTCACCAATCCCGAGAAGCAACCCCTAACCGACAGCCGTGGAGCCTTCGCCCGGGCCCGTCGCCGTCCAGCAAAGACGGCCTGCTGGGCAACAGCTCTGTTCGTCTTCGCCGCCCTCACCGCGGGCTGCTCGGGCCGGAGACAGGGATCCGATAGCGTCCCGACCATCCAGTGGGAAGCATGCCCTTCAGACTACCCTTCCAACCTGACCTGCGGCAAGCTGTGGGTGCCAATGGATCACGAGAGAGGCGACAGACGGCAGATCCAGCTAGGCATGATCCGGTCCCAGGCAACGGCGTCGAAACCGCTAGGTAACCTGATCATCAACCCCGGTGGCCCGGGAAGCTCCATCGTCAAGATCTTCGTCGATGGTAGACAGCGTGAGGTGGTA…	MPPVTNPEKQPLTDSRGAFARARRRPAKTACWATALFVFAALTAGCSGRRQGSDSVPTIQWEACPSDYPSNLTCGKLWVPMDHERGDRRQIQLGMIRSQATASKPLGNLIINPGGPGSSIVKIFVDGRQREVVGPRLLEQYHVIGPDPRGVGISSPIRCDASLYNRRVPSYMTSQADVDARMAWNRALGRSCVDKTGPLIRHVDTISAAIDLEYIRKALGDEKLNFMGISYGTQLGSQYAELYPERVGKMVLDGVVDHTQRNIDSLMTEAVAYEDSVKGFFRWCNTTTDCAFHGKDLSSIFDKLIDDAIAKPIPALSCAENSTTDACASAVTGYQLISNAQDSISEPEKWPNLSLNLLQALRGNATSLSPSLAMKETDSSFSHTAISCLDWEREKTGSG…	0.489165	PredHel=0	0		0.121	0.41	0	OTHER	0.267	0.727
>Ophcf2|03761	ATGGGCTCCCTCTCTTGGATCTTGGCCTTGCTTATGGCCACGGCCGTGACGGCCGCTCCAACAAAAGAGTCGATGTGCATCACTCACAGAGGGCCCAAGCTGACGCCGGAGCAGCCGGGGAAGGCGAATAACATGACCAAACGTCAAGTTCCCCATAACAACGGCGGGAACATCGTCTTCGACATTGCCTTTCACATTTGTGGCGACAGAGGGCAGCTGCAGCCTGTAAGTTATCTTGAGAAGCTGAGATGAATTATCATAGATACAAGTCGCTAATCTCTGGGCAGGCTGTGTCTCGTCAGCTCGAGTTGACCAACCAGCATTTCGCGCATTCGGGCTCCAAGATCTCCTTCAAGGCCATCGAGTTCACAAGTCTGCCTCAGGGCTGTGAACAATGGC…	MGSLSWILALLMATAVTAAPTKESMCITHRGPKLTPEQPGKANNMTKRQVPHNNGGNIVFDIAFHICGDRGQLQPAVSRQLELTNQHFAHSGSKISFKAIEFTSLPQGCEQWRIDDEPRRNMVMNQIKMSRRRGNGQQHPGGHPGGFPGGHPGGFPGGHPGGHPGGHPGGFPGGFPGGFPGGFPGGFPGGHPGGFPGGHPGGFPGFQPQRGDSAIIDILVLTTPPRNPWTNPQGSSGLLGVCDLASAGYASRGCSILVTTLSSIGDPRQASVEGQGVALTHEIGHFMGLKHTFPERNSPHAGVCGEFDGFSDTAPQRAPTGFAACPNKRNTSPGPAGEQGQCQCTPGANANNMMDYS*	0.998741	PredHel=0	0		0.259	0.36	Y	SP	0.914	1
>Ophcf2|03772	ATGCGTCTCATCTCCTCTCACCTCATCGGCTTATCCGTGCTGGCCGCAGCTCCAAGATGCTACGGACAGTCAGAGAATCCCAGCATGACAGTCAAGGAGATCAAGGTCAGTTCCCGCAAACCCGAAGAGCCTTGATTACGGTCGGTAACTAAAGCCAACGTCAGCCTGAAGTCTGCGGCAACGCAGCCTCGTTCGCCGGCTACGTCAAGTTCCCGCCCAACACGATGAAGTCGATGACGCAGCCCAACAAGATGAACTTTTTCTACTGGTACTTTCCCGCGCAGGAGAATCCAGAGAATGCACCAGTCGTCGTCTGGCTCAATGGCGGGCCCGGAGTGACGGACATGGCTGGCATCTTCACCGAAGTTGGACCCTGCACCATCGACAAAGATCTCAAGC…	MRLISSHLIGLSVLAAAPRCYGQSENPSMTVKEIKPEVCGNAASFAGYVKFPPNTMKSMTQPNKMNFFYWYFPAQENPENAPVVVWLNGGPGVTDMAGIFTEVGPCTIDKDLKQTANPNSWNKKHNMLFIDQPLHVGFSHDTPTKGFLNVLNDEIMIPDDGQEPPKGNTIIPGTFSSQDPLSTANTTVNAARHFWNFMQVFQRDFLDKKPSNGKLSIWAESFGGHYSPVFARYIHDQNVRIRQGELNDSRPIELSTVGVMNGCVDDETEILSRSDFAFDQNTYGIQHISKEQRDLSADIFDSLAGCRDKLRQCKELGLTLDPLFTGNNSFVNKVCHGAAGLCSFMDKAYFEQTVKRSTYDITQCGLINDTPHEFYREYLSQESIMKELDVPVNLTDFSL…	0.972649	PredHel=0	0		0.452	0.08	Y	SP	0.684	0.997
>Ophcf2|03779	ATGAGGCTCTCCGTCCACTGCCTCCTCCTCCTCCTCCTCCTCCTCACCCACTCCACGACTTCAGCCCTCGGTAGCCATGATGGCGTCCACCGGATCCAGAAGAAAACCCCGACAACACGTCAGGCCCGTCTCCACGCCCGAGACGACGCAAACACTTGCGGAGGCGGGCTGAAGATGTGTCCCAGCAGCCTCGGCGGCCGATGCTGTCCAGATAACTACGACTGCGCGCGTGAGAGCTGCTATGCCACCACCAGGGGCCAGTCTACGTGCGGTACAAAGGTCGGGTGGTACGCCTGCGCGGCTGTTTACGGAGGTGAGGGCGCTGAGCCGTCTCAGATCTGTATCGAGCTCAGGGGGTTTTTCGCTGACGACGTCTTGTTTCTTGGTGAAGGCGGCTGT…	MRLSVHCLLLLLLLLTHSTTSALGSHDGVHRIQKKTPTTRQARLHARDDANTCGGGLKMCPSSLGGRCCPDNYDCARESCYATTRGQSTCGTKVGWYACAAVYGGEGAEPSQICIELRGFFADDVLFLGEGGCCPDGYLCQRAANCVPPSGSPYTYGCPTSQHLCPSSMSYGCCPNGMACAVGQCYSTALTTTMRFLAMTSVLSNGRTTEMTSTVMATVRPEAPTGFPSAADPEAGGDGDQSVHKYYPTAVAQISPPQPVGQGTADGAISGAQVAGLVAGSMSLLGLVCVVVYMLLRRFIPRLGSRNRDSIMVAVGKSASSDDFVQPPPASDTDGPCCPELASPWPEDDRGAGKTPTMTMITPTISQLSRDDPFYPRPSDVSEASSDVRAELEALSPPS…	0.999611	PredHel=1	1		0.572	0.19	Y	SP	0.828	1
>Ophcf2|03780	ATGTTCAACGCAGCCTTCATCCTCGCTCTCGGCTCCACCGCTCTGGCCGGCGCTCTCCACGACCGTGACGGTCACTGCGGAGGCGACAATTGCGCAAGACAGGTGACGGGCACGCGATCTGGCCTCGTCCCCATTGAGACGCGCCGAGCCGACTGCTCGAGCTTTATGGCAGCAATCCCAGAGACAACGTACGTCTTCTCTTCATGGCAAAAGCATCCGTCAGCGACTAACACGTTCGCAGCACGACGACTGTCACCGGCGCGGACGGCGGCTATGGCTACTATCCCCCTTACGCCGACCCCAAGGCAGCCACAGACGTGCCCACATACGCACCAGCCTGTCGGGCAGCGGGCAAATACTCATCAGCTTGTTCGTGCTGGGGCATCACAGCGCCGCTGA…	MFNAAFILALGSTALAGALHDRDGHCGGDNCARQVTGTRSGLVPIETRRADCSSFMAAIPETTTTTVTGADGGYGYYPPYADPKAATDVPTYAPACRAAGKYSSACSCWGITAPLTRQTKTVTVSTSKPCPYS*	0.96024	PredHel=0	0		0.133	0.03	Y	SP	0.701	0.996
>Ophcf2|03790	ATGATGAACCGCATCTTTTCTCTGGCCGGTCTGGTACTGGCAACAGCCGGCGTTACCCTCGGCGCCGAGCCCATCATCTACGGCTATCTCGAAGCTCCTAACATCGATCTCAAAGCCGACTACTCAAAGTACAACCACATCGGCCTCGTCTTCGGCGTCGTCAACGAGGACGCAACCTTTACCTTTAAGAATGAAACCGGTATCAACGACCTGGTTAACAAGGTGCATGAAAAGAGCGGCAAAGTGCTGGCCGGACTGGGCGGATCTGGAGGCTCAGACAACTTTTCCAGCATCGTGGCCGATGAAAAGCTACGCAATGACTTTTCCCAGCACATCTCTGACTACATCCGCGAGATGAACCTCGACGGCGTCGACCTTGACTGGGTCTATGTCGGGAGG…	MMNRIFSLAGLVLATAGVTLGAEPIIYGYLEAPNIDLKADYSKYNHIGLVFGVVNEDATFTFKNETGINDLVNKVHEKSGKVLAGLGGSGGSDNFSSIVADEKLRNDFSQHISDYIREMNLDGVDLDWVYVGRDISGCATVDVANDGKNYLSFVEGLRKKLDDDFGPRKKLIAMGVRVFPFEGPDGPMKDMSEFAKVVDFANLFSWDLNGPWDNTTGPLAPLDLPRGQGEQISSTSAIDAWVDAKWPANQLTIGIPLYGRSTQALENMLLDRENQYQPISHDAPVGDADDEPRRSPCTGKTSTTGMWKWSNLVKQGVLKSPLEAEEPWVRQVDERTKTPWLFNRDTKVFLSMDDPDSVKAKIEVAKKRGLAGVNAFTIDQDTGNQDMTNAIVEAWKK*	0.989113	PredHel=1	0		0.993	0.2	Y	SP	0.793	0.998
>Ophcf2|03791	ATGCTCTCATCCGCAGCCCTCCTCCTTGCGCTCGTCAGCGCCGTCGCTGCCGTACAACCCAACTGCAAGCCATCCTGCACCCAATACCGCGACCACCATGGCCATCTCAAGACAAGGTAAGGCCTCGCCTCGTACCCTGCCTACGAGTTGCAGTCTCGCTCATCAGCTCCAGCTGCACCACCGCCTGCTCGGTGGCCACGCCGACGCCCACCTCCAAGCCCGTGCCGACCGACGACTGCAAGACTCGTACTGTCTGCATCGACATGATAAATAGCTGCGGCATGATGTACGGCGGGTGAGTACTCGATCGCTGGTCCTCGTTTGCTGCCATGTTTATGTCTGATTCTGTACACGTAGCTGTGTGCCCGACTGTCGTCCCTGGCCGTCTTTTACGCCTCC…	MLSSAALLLALVSAVAAVQPNCKPSCTQYRDHHGHLKTSCTTACSVATPTPTSKPVPTDDCKTRTVCIDMINSCGMMYGGCVPDCRPWPSFTPPPCPHTTLTSSYKASATPE*	0.997582	PredHel=0	0		0.537	0.14	Y	SP	0.903	1
>Ophcf2|03797	ATGCGGAGTCCCTTTGTTCGTGCTCTCGTCGCCGCCTTGTGCGTGCTGCTCGTCCTCATGGCCCTCATGCGGTCCGACTCAGTGCCCGTTCACAACCACCTCTTCGGCAAGGCGACCCTCAAGTCGTCTCTGGCCCAGCAGCCCCAGCAAGAGCTGTCTCGGCAGGGGTCACTGCCGCAGAGCCAACAGCAGCAGCAGCAGCAGCAACAGCGGGAGCAGCAGCAGCAACAACAACAACAACAACAACAACAACAACAACAACAACAACCCCTCGAGAACAAGAAGCGACCCTTTGCCCACCTCCCCTCCTTCTTGTCCGCACAACGTCCCGCTACGACCGGTTCTCCCATCATCAACTGCACCGTTGATGTGCCTCACCTGACCGACATCAAGAACCGC…	MRSPFVRALVAALCVLLVLMALMRSDSVPVHNHLFGKATLKSSLAQQPQQELSRQGSLPQSQQQQQQQQQREQQQQQQQQQQQQQQQQQPLENKKRPFAHLPSFLSAQRPATTGSPIINCTVDVPHLTDIKNRYELDDKFQYLKRYVRFTRKQGLERKRLTKLSGDLILGALKTIDLNKQYSPEACPAPLEVPVTASPMPSTVNASDFMFGVSTTYQRFMDANTTPINEWIFWLTDGRGRSNGGKLLLMLLDASDEELQEVANLLGDVGIDVDVYHSNSAVEMAVRYLTLVPTLYTHGDAQNKKWLVTCDDDTFFPSMHGLIEKINSFDHTRQMYIGTLSEDVGAIERHGSQAFGGAGVFLSLPMAKLISERFGLCTSEQKVLESNSGWGPQGDIMLRK…	0.899866	PredHel=1	0		0.606	0.72	Y	SP	0.813	0.993
>Ophcf2|03798	ATGCACTTCTATCTTTTCCTCTCGTTGCTCCTCGCCGGGATCGTCTCCGCGGGAGGCAAGAAGAACCGGATGAACTGGGACAAAGCCGTCCGTCCGTGCCCTACCAATGGCCTTCGAGGCTTTGAGTTGATATGCCTCGACGATGACAATAGGGATCTCCCTTGGCACGTCTACCTTCGTTACGACGGCGTGAATTGGCGTGTCACTCAGACAAAGGATAGCGGTCCCGGAGAGCCCGTCATCGACAGTCTCGACAAGCTTAGCAAGCGTTGGTGCAAGCGCGATAAACCAGTGTGCAACGATGATGACAGTGGCGTGATGGGACCTACCCCTCCGACCATGCCTTTGACTTGTGGTTACTACGGCTTTCTGGGCATCTGGTTCGGTCAGGGACATCGC…	MHFYLFLSLLLAGIVSAGGKKNRMNWDKAVRPCPTNGLRGFELICLDDDNRDLPWHVYLRYDGVNWRVTQTKDSGPGEPVIDSLDKLSKRWCKRDKPVCNDDDSGVMGPTPPTMPLTCGYYGFLGIWFGQGHRYNLRVDKKEKGLWTDNLKNKDADIPWWIGGADYCLYNANKA*	0.998161	PredHel=0	0		0.425	0.05	Y	SP	0.815	0.999
>Ophcf2|03799	ATGCTTTGTACCGTGTTCTCCACGCCCATTGTAGTACTCAGCACCTTTCTTCTACTGCTCAAACTGTGCGAGAGCAGATTCCCGGGTGATTGGCCCAATTACGTGTTCCGGGGAGACAGCAGGAGCCCGGATGAGATCAGGCAGGCTGGCGGCTTTCTCCCCCATGGCGAAACAGACTACAGCGACTACACGGCCTACAGCCTCACGCATCACATTTACGGCCGGGGCATGACGGCCTATGTATCAACCTCGACGAGCTTCGGACAGGCAGCCAGGAACTTCGCCGGCCCCGGAAATTACGTTTACCGAATCCAAGTCACGCCCAACATGATTGACGTGAATCAGGCCGTTGATAGTTCTCCATTTAGCGCCCAAGAAGAAGCCGGCGCTCTAGGGGGG…	MLCTVFSTPIVVLSTFLLLLKLCESRFPGDWPNYVFRGDSRSPDEIRQAGGFLPHGETDYSDYTAYSLTHHIYGRGMTAYVSTSTSFGQAARNFAGPGNYVYRIQVTPNMIDVNQAVDSSPFSAQEEAGALGGIPWSAVQAWWRFPEDDNSSDSQVDYMCLDDTAAHELTMRYAAQFEREFVENADFEERPLATLRTRSDGFVSVLAAAQPDEMSMELAARQFMDRYGTDVGWHQGQEFPLWHAEPLTAEPLPSPCRNVSAPGAGGSEEDLLTDDDLMDIATTVQGQGGRSENEPCSSKAVHSSAAHNVAQQIKKLRTRLSTDSEEEDPRLAEAESALQGLSGGCVLLALCAASRLPHLHERQKREGSMTAESSGEGSFETYEISADTVTLNLSKERLT…	0.978427	PredHel=0	0		0.325	0.51	Y	SP	0.85	0.996
>Ophcf2|03807	ATGATTTACCCCTTCGCTCTCCTTGCCCTCGTCGGCGCGGCTCTTGCAGCCGACGAAGCAACGACCACTGTCGACATTTTACCTCTGCTTGGCTTCGATCCCAGCATCAACGCGCTCTCTGTCATGAGTGCCCGTCCGGAAGCGACTACTTATTCCATAGGCTGCGCCCCAAGTGCCGTCGATACGCGATACTGCGACCTCGGAATCTCTGCGACTTTAGTGCAGGGCCCGGACACATTCGAAGTCGGTATAGCTTCTGCAATCCACCACAGTGTAGTTGATGTCGAGTACGTTATCTCGTCTACCCCATGTGTCTTTGCTCGTAAACTGACTGGTCGGCTCTCCTTAGGAAGGCTAATGCAAACTGTCAACTTAACAAACCCCGCGACAATGAGGCGA…	MIYPFALLALVGAALAADEATTTVDILPLLGFDPSINALSVMSARPEATTYSIGCAPSAVDTRYCDLGISATLVQGPDTFEVGIASAIHHSVVDVEKANANCQLNKPRDNEAICTKHLQGAYSKAAIAQSATLTIPDYKSLVTPMLVTGGVEKLSQSSGQAVVSTPRAVLLCGLSALVAAVAI*	0.99618	PredHel=0	0		0.999	0.02	Y	SP	0.861	0.999
>Ophcf2|03818	ATGTGTCGTACGGTGCAGATCCTCTCCCTCCTGCTGTTACTTGTCTCCGCCAGCTTTCCAGCCAGCCTGTCGGCACCGCGCATCTTGACGGCCCGACAACTCACCTACTCGTGTGGCCCCATGCGTCAACCGCAAGGCTTCCACTTCTGGCACATCGACACCTGTCTCAATGACGTTAGAAAGAAGAAGAAGATCTATAAGTTTCAAATGTGCAATCCCCACGTCTCAGCCGGCATCATGGCCTACGCCCTCCCACAAGGCCTTCACGACATGTTGTGGCGCGAGTTCAAGATCGACAACTTGACCATTATAAAACACATCGTTCAGTCCCTGGAGATGGTGCCCATTGAAACCAGTATCGGGCGAGCCGTCTGGATCCGGCAGTCGGCGAAGCGCCAG…	MCRTVQILSLLLLLVSASFPASLSAPRILTARQLTYSCGPMRQPQGFHFWHIDTCLNDVRKKKKIYKFQMCNPHVSAGIMAYALPQGLHDMLWREFKIDNLTIIKHIVQSLEMVPIETSIGRAVWIRQSAKRQRIVCWPDQPDFTNEDFQEFGGALAALLVHPPDAASNATGLRRRFMKFPPGFLARNRVHYIYKASYNYHKIWALHGNWRHYGLFGVSYYASRQWMIDEFDTWGGRVGRLLLASMRKAYECDYHGGCVTKPNWGEAFQPKSHQSVIDLWLYSVSNRSPLAITFGDVETPPNTLWLSL*	0.994766	PredHel=1	0		0.244	0.55	Y	SP	0.733	1
>Ophcf2|03842	ATGCTCAACTCACGCCGCGCCCTGGCCGCCGCCGCCGCAATCGTCACCTTTTTCTTCCTCCTCTCGCGCGATCACAAGGCTACACCCGCCGTAGCGGCCAAGGACCGTCCGCCCTCGTCTGGCTCCGACTTCGGCTCCGCTTCTCCTTGGTCCGGCAGCTCCGTTGGCCGACAGAGGCTCCAGCAGCCGATGATGGACACGTCGCGGCTGACAGTGCAGGACAAACTCGCCTACGCTTACCCCTACGACCGAGCCGCCAAGTTCCCCGCCTACATTTGGCAGACGTGGAAGAAGACGCCGGCGGACGAGGGCTTCGAGTTCCGCGAACAAGAGGCCTCGTGGTCGACTCAACACCCGGGCTTCGTCCACGAGGTGCTCTCCGACGCCACGGCCGATAGC…	MLNSRRALAAAAAIVTFFFLLSRDHKATPAVAAKDRPPSSGSDFGSASPWSGSSVGRQRLQQPMMDTSRLTVQDKLAYAYPYDRAAKFPAYIWQTWKKTPADEGFEFREQEASWSTQHPGFVHEVLSDATADSLLSLLYASVPEVLEAYRALPLPVLKADFFRYLILLARGGIYSDIDTYALKSAVDWIPDSIPRDTFGLVVGIEADPDRPDWADWYSRRIQFCQWTIQSKPGHPVLRDVVARITNHTLTVKRESGLSAFPGSKVIEFTGPALWTDVLMDYFNDDRYFHTRDSKAPIDWHSFTGMQNIKRVGDVVVLPITSFSPGVEQMGSKDVDDPMAFVKHDFEGTWKPESERHIGEKKETALDALSSHLARQLLRIADVKAGDRIVVSLGNGHEFA…	0.488984	PredHel=0	0		0.396	0.08	Y	SP	0.559	0.586
>Ophcf2|03846	ATGCAACCGACCCAATTATCACCGTCGGCGTTCCTGACATGGGCCCTTCTCATCTGGTCTACGGTGGCGGAGCCTTCGTTCGTGCCATACAAGGACGGCATGCAAGCTTTATCAGGGTACGCCATCATATGTTCTTCCATGTTCTGACCTTGGTCTTCGTCTAACTCTCATCTGCTTAGATATAATTCGTTTCTGGGAAAGACTAAAAGAGCAAGAGCCGTTGCCGTAAAACAAGAATCGAAAAGGGATCTGCCCGCGAATGGTCAGGGAAACGACAACGACAGCAACTCGACCTTTCCATTCATACCGCCGACGGCATCATCCATCAAGATACAATCTTTACACGACCAGTTGAATACCATCAGGAGGCTCGCGAGGATCCAGGTAAAGTCGAAAGGA…	MQPTQLSPSAFLTWALLIWSTVAEPSFVPYKDGMQALSGYNSFLGKTKRARAVAVKQESKRDLPANGQGNDNDSNSTFPFIPPTASSIKIQSLHDQLNTIRRLARIQVKSKGNGTNHHLKFRRETDKDQPRKKRTRQKFKCPRGLSGDVSEEIEQHDSFRDYFNSLGVSASSVISGWGGGADLSGEMLDAAGFSTSTTTYIVKMKVTKQVTSNRDYELNSKQGNLNYSRFHMTHGDKWIKDFQSGGQLIIRIFFTANRKETEKGIAASAGAAAQYLGFSGKLDASAKSKLDEIGRNSTVKMTISYQGDLGVKLQEEEEDDKSLTSGPGQNVLVGNFERARERMRAFVDGACEHNFRFRAILDDWESLDLPPEIRIPDYATAKIKAVRILEDVVTISQLA…	0.966691	PredHel=0	0		0.28	0.9	Y	SP	0.858	0.997
>Ophcf2|03862	ATGTACGGCCAGAAAATCGCAGTCATCGTGGCCATCTTGGCCTACGGTATCGACGCCCTCCCCTCTGCAAGTAAGATACAACTGAGACTTTTATACCGCGTTGATGACATCTAATGAAGTCTTCAGACCCCAGCACCAGTGACGAGGCCTGGAAGTTCGGGACTGGGCACAAGGACAGGCGTGACGTCGCTGACGAGGCCTGGAAGTTTGGGACGGGTCATAAAGACAGGCGTGACGTTGCCGATGAGGCGTGGAAGTTCGGCACTGGGCACAAGGACAGGCGTGACGTCGCCGACGAGGCGTGGAAGTTCCAGACGGGCCACAAGGAGAAGCGAGATAACGCTGACGAGGCGTGGAAGTTTGGAACCGGGCACAAGGATAAGCGTGACGTCGCCGACG…	MYGQKIAVIVAILAYGIDALPSANPSTSDEAWKFGTGHKDRRDVADEAWKFGTGHKDRRDVADEAWKFGTGHKDRRDVADEAWKFQTGHKEKRDNADEAWKFGTGHKDKRDVADEAWKFQTGHKEKRDNADEAWKFGTGHKAKRGEADEAWKFGTGHKDKRAEADEAWKFQTGHKEKRENADEAWKFGTGHKDKRGEADEAWKFSTGHKEKRGEADEAWKFHTTA*	0.978446	PredHel=0	0		0.28	0.08	Y	SP	0.655	0.925
>Ophcf2|03867	ATGGCGAAGCACACCCTCGTCCTCGTCCTTCTCTACAGCCTGATAGGCCTCGTCGTCGGCCACCACTCACCACACTGCAAGGCCTTCCCAGGGGATGACGACTGGCCTTCACAGCAGGCATGGCACGGCCTCAACGTCACGGTTTCGGGCCGCCTGCTGGCTCCGTCTCCCCCGGGCGCCGTCTGTCACCGCGACAGAGCGACGTACGACGCCGAGCAGTGCCCGCGGGTGCAGAAGGCTTGGACGACGTTCGAGTTTCACGCGCGGGATCCCGTGTCGGTGCTGTGGAATCAGTGGACGGGCTTCGACTGCCTGCCTGATCCGAGCAGGACTTGCACTGGAAGGGGGTATCCGGCGTATGTGGTAGATGCGTTGGGGACCGAGGACGTCAAGAAGGCC…	MAKHTLVLVLLYSLIGLVVGHHSPHCKAFPGDDDWPSQQAWHGLNVTVSGRLLAPSPPGAVCHRDRATYDAEQCPRVQKAWTTFEFHARDPVSVLWNQWTGFDCLPDPSRTCTGRGYPAYVVDALGTEDVKKAVDFARKHNVRLVVKNTGYDFLGRSTAPAALSIRTINMKTIRLHEKGCFKLSSGRVFGETAVTVGAGTLTIDIYRALDEHGQTFIGAMGPTVGIAGYLSGGGHSNLSGRYGLGADTVIEMEVVTPGGEVLTVNEHRHSHLFWALRGGGGSTFGVVTKITMRTFPTPKVLGVQWVAGIDASEAQASNLAPALMSKLPEAIDAGLLGWNAVADKMHNPVPAPEALKGNISGLWGVNAVLDTASPSEAHRILKPLSDTLQRPEWKGKARL…	0.989759	PredHel=0	0		0.302	0.01	Y	SP	0.904	0.994
>Ophcf2|03872	ATGAAAGCCGCTCTTCTAGCATCGTTGATCGCCTCGGCCGCTTCTACCGGCTCAGCCGCCGTTCCACGGAGAAACGCGACCTCGGGCGCAGAGCGAGATATCTCCTACGGCCCAAACGTCTTCGTTCCGCAGAACAACCAACGTGTAAGCCTGCCACACAGACATGGCGAAAGGCTCATCAGCTATGGCCCCAACAACTTCGTCTCTTCCATCTTCAAGTCCAAAACCCATCGGTCTCCTGGTGCCCAGGTGCGGGCTTATAAGGATGATGGCAACAATGAGGAGGGAAAGTCGCAGCACTGCGTCCTTCGGCTCGTCTTCCAGATCCCCTATATTGGGGACAAACTTCAGACTGGCGGCAATGATAAGCCGGTAGAGAGCAAGAAAGAGTGCTGGTGG…	MKAALLASLIASAASTGSAAVPRRNATSGAERDISYGPNVFVPQNNQRVSLPHRHGERLISYGPNNFVSSIFKSKTHRSPGAQVRAYKDDGNNEEGKSQHCVLRLVFQIPYIGDKLQTGGNDKPVESKKECWWIKKPANGKKPKGEAGSTYGKKEPKIDPNDPRFGNFVPRGEGDSRSSCPGLNALANHGFIPHNGKDLTMTTLIVGCYEGLGISPETSALITADGMSEAGIPFDTVFNLERVHSQQWGIEHDVSFGRNDSGHGDLTLLDKASWDLTLKVLDGCGYGDVPCWGKAKVARIEQEKTRFPGSDYSKEAAAYGASEVGMLFGAFDPAIKKDNMKKCVKSLFEEEKIEMECKPDRMGADFEVVTATGVALLASDPVLQKGSDGMVTTAQDILA…	0.878007	PredHel=0	0		0.871	0	Y	SP	0.752	1
>Ophcf2|03875	ATGCGCTGCTCGTCGCTTCCGGCACTGGTGCTGGGTCTGGCGGCACTTGCAGCTGCCGTCTACCGCGACGAGGTGGACGATGTTGACTTTCACTACGCGCTTGTTGGACTGCCTTTACCTGACACTACCTTTTTCCATCGGCCGCGACGAGACGACAAGGCGAGTCTGCTTTACACGCTCAGCGATGTTGGAGTCTTGGCCGCTGTGAATCCGACCAACGGAGATGTCGTGTGGAGGCATCGGCTTGTCGAGAATAAGAAGGAAGACGATGACTCGACTGCTGGCTTCTTCCTCCGGGCACCTGAGGGCGACGATTGGCTCGTGACGGCCCATGGATCCGGCCTCGTTCAGGCATGGAGTGCTCTGACGGGGAGGAACGTGTGGAGGGCTCAATTCAGC…	MRCSSLPALVLGLAALAAAVYRDEVDDVDFHYALVGLPLPDTTFFHRPRRDDKASLLYTLSDVGVLAAVNPTNGDVVWRHRLVENKKEDDDSTAGFFLRAPEGDDWLVTAHGSGLVQAWSALTGRNVWRAQFSGRIKDLEVLDLTAESSRDVLALFDEDGETVLRRLHGSRGSVVWEFRESSKNVPLQVSNDISNVYLISLSGSGSSLSLKVTSLDTATGARGEHWIVGAKGDVSAAGDVMFVGANSAAPVAAWVDRTKAKLSVNVIGTKAKHEFPLPPDVVSVRVHAPHLAQSQPHFLVHTQTGEEDGARTNKAYVFHTDLKTGHVTLAHELASFRGEGSYSTSCEGANVYFAQVSAEETLVFSSESHGVLARLPHKAGVDVGPVRAVTEVVRKAGSG…	0.960762	PredHel=1	1		0.909	0.15	Y	SP	0.772	0.988
>Ophcf2|03876	ATGCCTCGAGCCACGCCTCCTCTCCTCCTCCTCTTCCTCCTCGCCCTCCCAGGCGTCCGCCCGTCACAGCCCGGCGCGGTCCGACCCGTTGCCGCGCCGATGCGACCTCTTCCCTGGGGACAGCTCAACTTCTTACACACGACGGATACGCACGGCTGGCTGAGCGGTCATCTCGGGGAGCCGCAGTACTCGGCCGACTGGGGGGACTACGTCTCTTTCGCGACGCATATGCGGAGGCGTGCTGAGGAGGCGGGATCGGATCTCCTCGTCGTCGATACGGGGGATCGTGTCGAGGGGAATGGGCTCTACGATGCTTCGGTGCCCAAGGGTCGGTATGAGCTTGATATCTTGGCTGAGCAGCACATGGATATCGCCTGCGTCGGCAACCACGAGCTCTAC…	MPRATPPLLLLFLLALPGVRPSQPGAVRPVAAPMRPLPWGQLNFLHTTDTHGWLSGHLGEPQYSADWGDYVSFATHMRRRAEEAGSDLLVVDTGDRVEGNGLYDASVPKGRYELDILAEQHMDIACVGNHELYRRSTIIREHNQTVPRLGDAYIASNVDYMDAETGEMSPLAPRYRKFKTKKLGLTVVAFGFLFDFVGNANNSRVTPVADAISQPWFQQAMHEKPDVFVVAAHIGVRMPELRAIFTALRKQNWHIPILFFGGHAHVRDAVRFDSLSVALASGRYLESIGWMSVDNVRSKDPPSPSSAVTISRKYLDNNLLGMYHHTGLNASTFPTDAGRRTTKEITAARAALKLDDRFGCAPRDLWTDRAPYPGNASVYTWLEEELLPSIVVNASRAHV…	0.997408	PredHel=0	0		0.193	0.15	Y	SP	0.845	1
>Ophcf2|03885	ATGAGGACCGTCTACGCCGCTCTCCCCCTCGTGGCCGCCGCCCGCGCCGTCGTCTTAGAGACAAATGCCGTGCCCGGTGCGTCGGCCTCTGGAGGGTCTGTCGAGTCGCAAATCATTCCGGACTCGTACATTGTCAAGTTCAAGGATCACGTCGATGAATCGACTGCTCGCGACCATCACGTCTGGGTCACGGAGAAGCATACCGGCGGTCAGCAGCAGCGCCTCGAGCTCCGGAAGCGCGATCTCGATTCTGCCACTGCCGAAATCTTCTCGGGAATGAAGCACGCCTTCAGCTTTGGCAATTTCCGGGGCTACTCCGGCCAATTCCACGAGTCTACCATGGACGAAATTCGAAGCCATCCTGATGTAAGTTGGAATGAACCATCTACGCGACGCGAC…	MRTVYAALPLVAAARAVVLETNAVPGASASGGSVESQIIPDSYIVKFKDHVDESTARDHHVWVTEKHTGGQQQRLELRKRDLDSATAEIFSGMKHAFSFGNFRGYSGQFHESTMDEIRSHPDVEFVEPDRTVQIMRPVESEDKCDGEKERQAPWGLARISHRKRLNFGTFNQYIFSAHGGEGVDAYVIDTGCNTEHVDFEGRAKWGKTIPSGDEDEDGNGHGTHCSGTIAGKKYGVAKKANIYAVKVLRSNGSGSMSDVVKGVEFAAVSHAEQVKAAKDGKRKGFKGSVANMSLGGGKTRALDAAVNAAVEHGVHFAVAAGNDNADACNYSPAAADKPLTVGASALDDSRAYFSNYGKCTDIFAPGLSILSTWIGSKYAVNTISGTSMASPHICGLLAY…	0.798313	PredHel=0	0		0.909	0.28	Y	SP	0.691	0.991
>Ophcf2|03888	ATGCGGTCGCCTCTGGGCTTTGTCGTCTGCCTGCTGGTAGCGGCCGTGGCGGCTGTCAGTACGGCGGGTGGTCGTGTGCTGGTTGTGTTGGATGATTTGGCGGATCGGAATGGGTATTCGATGATGCTGGGCGATCTTGAGGGTGAGGTTTTTTTTCTTTGTCTTCACTATTTTTACTCTTTTTTTTTTTTTTTTTTTTCCATTCTGCTAATCATGGTGCAGCTCGCGGTTTCGACCTCTCGTACGAGACGCCTCGCAGTGAGAGCGTTCGTCTTTCCCGTCTCGGCGAGCGAACCTACGACCACATTCTGTTCTTGCCCGTCAAGGTCAAAGGTAGCTGGTTCTCCAGTGCCGCCCAGGCTTTTCTTCCTGCTCACCCACGCTTCACAGGCCTCGGGC…	MRSPLGFVVCLLVAAVAAVSTAGGRVLVVLDDLADRNGYSMMLGDLEARGFDLSYETPRSESVRLSRLGERTYDHILFLPVKVKGLGPNMTPKMLIEFVKAGGNMVVALASTTPAPSSLVSVLAEFEVTLPVERTGLVVDHFNYDTLSAAQKHDVLVLDAPSKAPVGLTDLFVMPGTVLAFPRTSGHLLGQSPLLTPLVRAPFTAYSYNPKEQAEGIDPDDFFGAGQQLSLVTAIQARNSARIVVVGSAEMLQDKWIEAKVAHVDRTPVKSGNREFAKRLTGWAFQEIGVLRVNSIEHHLKGSKEMNPGIYRIKNDVSFTISMSEYSWDKWVPFKVPDNDDLQMEFTMLSPFVRLNLRKKKTTKTATIFGRDFQLPDQHGIFNFRVNYKRELLTYVDEK…	0.982727	PredHel=2	1		0.994	0.2	Y	SP	0.782	0.998
>Ophcf2|03894	ATGATCCTTGAACTCATCAGCTTCATCCTCATCATCCTCATCCTCGCCATGCCTAACCTCCACGTCCCAGACCTTCCCGACTTCCTGCGGGGCGCCAACGAAACCTCCCCAGCAGCAGACTCCTCCCCGGAAACGAGCCCTACGCCCGACGACATCGTCCTGTTGCGAGCGGCGCTGCATCGCGCAAAGGGCCTGCCGCCTGATATCGTCGACTGCATCTTTGACTTTGCCGAGTTTTGGGCGCGGTCGTCTTCTGTTGTCAACTATGGCTCTGAGATGCGGCAGAGTAAGAGCATCGTTGCTTCGTGTCCGCAGGAGAACACCTTTCTCGTATGTGAGGCCTCCAACGTCGTCTTCCTTGTTCGTCTCTGATTTGGTGCTTCTTTCAGCTTCGATCTC…	MILELISFILIILILAMPNLHVPDLPDFLRGANETSPAADSSPETSPTPDDIVLLRAALHRAKGLPPDIVDCIFDFAEFWARSSSVVNYGSEMRQSKSIVASCPQENTFLLRSPPLGLTHVCRGNIRLAEELVYDSSEARPIPLTREHDAAYFSRLVDYPTPRLVNPCRKIVFSIRSHDQGWGNHDGSYASSWTWFEAGLERFDAAQECDEKCTYDARRDSSTETPPALPVCGIRPVQPTISVLTDQDETRYLYDHPLLPDDRYNICRNKAACRDWQDHVVAWSYLDDVEPTSDAGADLHQKGRGRASADGSFVRGLRLGDVVTVWGKARFPQWINTVDSVRIDVYWAV*	0.744106	PredHel=0	0		0.64	0.19	Y	SP	0.758	0.941
>Ophcf2|03901	ATGCACTTGGCCCAGCTCAACGCCGGCTTCTGGCTGGTCTGGCTGCTTCTCCTCATCTTCAGCTTCTTCAACTCGTCCGATGACCCGAGCTCGCTCTTCTACGACGGCAGCAAGGCCTACCAGCAGAGGTACTCTCTGCGGAGGGCGGCCGAAGCCAACGACTACCTCCAACGTCCGGCGAACAAGGTCGAGCAAGCCGGGCCGGAGAGGAGGCTTCTGTGCATCGGAATCCCGAGCATCAACCGCACATCCGAGTCCTTCCTCGGGTACACGGTGGCGACGCTGACGGATACGCTGACGGTCGAGGACCGGGCTTCGATTCGGCTTGTTGTCTTGCTCGCCGATCGGCGTCCGGAGAGTCAGGTTGCGTACCGTCAGCCGTGGCTGGGCCGCATAGCC…	MHLAQLNAGFWLVWLLLLIFSFFNSSDDPSSLFYDGSKAYQQRYSLRRAAEANDYLQRPANKVEQAGPERRLLCIGIPSINRTSESFLGYTVATLTDTLTVEDRASIRLVVLLADRRPESQVAYRQPWLGRIADEVLLYGDEGSKGNDSVYRSVPYGERGVGRVEKMRLDHAVLFETCRDYGSPYFALIEDDVVASPDWFAKLKRGLAYVESRSAKTNKDWIYLRLFYSETFMGWNKEEWPSYSQNVFLIYTMVLLAAFITRSLHRKRKSAAGSARSLALIMALVLGLWIPATIALYFAAGRISTSRINPLAWSWHPAREMPNYGCCAQGLVFPRRHLEGVLSLLRRPPFAFAGDQILEDYAGERALSKWALEPSVLQHVGLRQSSAGDRRAEVWNFSF…	0.711125	PredHel=3	2		0.507	0.58	Y	SP	0.8	0.892
>Ophcf2|03908	ATGGCCTCTCCTCTAAGACGTCTCCTCCTCCTCCTCGGAGGCTACTCAGTCTTCGCCGCCGCCGTGCCTCCAATGCCCACAACCGAAACGCTATGCTATTACGTGGTCGAGGGCGGAGATGACTGCAATCTCATCGCAACAAGCCACGACTTGACCGTCCGAGAGTTCCTCGAAATGAACTCTGAGCTCGGCAGCAACTGCAGTATCTCCATCAACGACAGCGTCATCGTTCCCTGCTTCAAGCCAAAGAAGCCCACGCCCGAGACGGACCGCCCTTGCACCAGCATTTACCTTGTTACTGAGGGAGACACGTGCCACTCCATCGCCATCTCCCAGGGGGTTTCGCCTCGGAACCTCATTGCTTGGAACCTGATTGATGACGATTGCAATCTCAGGGGA…	MASPLRRLLLLLGGYSVFAAAVPPMPTTETLCYYVVEGGDDCNLIATSHDLTVREFLEMNSELGSNCSISINDSVIVPCFKPKKPTPETDRPCTSIYLVTEGDTCHSIAISQGVSPRNLIAWNLIDDDCNLRGYLKFSTSRNTSTPNINISQELKSRLRLICSRYVGNYTKSEPIPDSVLLPSDSQMEKMIMEAAKVKSEGLQVYGGNTVEAVASASGPKNIVLNQLFKLMISDSVDIRSSSCDTGSCSLQVSSSATADIEAPAAVGSKLELPQSDGPATASDKAEKAYESQNEGLLEEGSC*	0.975921	PredHel=0	0		0.452	0.24	Y	SP	0.801	0.974
>Ophcf2|03909	ATGAAGTTGATGAAGATTCTGGTCCTGATGAGCGGGCTGGTGGCAGCCGAACCGTTGCCGCCCGTATTCACCAAAGGCATCGGAAGCGCCTTGAAAACGGGCGTAAGAGTTTGGGGCATTACAAGCAAAGTGGCCAAAGTACCAGGCAAAGGTTTCAGAAAATGGCCGTTCAAGACCAAAGGCACGACCAAGAAAACGACTGGCTTGTCCAGAGTAACGGGCAATGGAAAGACGGGCTTGCACGACTTCCCCGTCAGAGGACCGAGGACGACAGACTCAGCCATAGGAGACATGAGTTCGCTAGCAGGCAGGATGGCGGCCGCGGGCCGGGCCGGCCTAGCAGGAACTCTCGACATACCGGGCACAGCCCTTGTGAAAGGACTGGGCGTCCTGTACCTC…	MKLMKILVLMSGLVAAEPLPPVFTKGIGSALKTGVRVWGITSKVAKVPGKGFRKWPFKTKGTTKKTTGLSRVTGNGKTGLHDFPVRGPRTTDSAIGDMSSLAGRMAAAGRAGLAGTLDIPGTALVKGLGVLYLKLGVVVAGISFVVIKSILGICAGEADMFFGRGEGSFCALVNKEKGQKYVSSYDRGKKAVQHKRSQVPSEDEKSVISLSDALDIARGNIELDRVEQPSDEAIDFVRDIAKAFGIIVDKLSDVAVADQVLDTLIYKFGEQAMGCMFLTMYSRGYYDEFLQKPQDPNASVERPLFEIPLFFDCPLCRTPDGKSQLCQFLNRPGMTNTRKEQDPDRVREEECATWWDVVSGKCITEAKDLYEFQDRKCEVDGKPVDCGGGLPVLVYLKNK…	0.993356	PredHel=0	0		0.99	0.12	Y	SP	0.897	0.995
>Ophcf2|03910	ATGGCCGGTCCCGGTTGCCTGACGCTTCTGGCCTTGTGCGCCATCGGCCACGCCGCCCACGCGACTCCCACGCCCTTGGCAGCGCCGACGACGATCCCCAAAGCTACGCCTACGACTGCCCACATCTTCCTCCCCTATTACCCTAGGGAGGCCTGGCTTCCCTTACGCGGGAGCATCCTCTCAATCGCACGCATGCCCGGTCCCATGCGCAGTGGCTGCCGCTGACGCGTTCGAGCAGAATGCCAAGGCCAACGAGACTGCGTATGACATCTTTTGCCCCGTGCAGACGCCGCCGCCGTGCGACTTGTCTCTCGAGTTTCCCTTCATCGTCACACGAGGCTCCAACGTAATTCGATTCCGCGGCACGCACACGTCAACCTAGTGAGTCTGCTTGCTTAC…	MAGPGCLTLLALCAIGHAAHATPTPLAAPTTIPKATPTTAHIFLPYYPREAWLPLRGSILSINAKANETAYDIFCPVQTPPPCDLSLEFPFIVTRGSNVIRFRGTHTSTYTANLECKVAETATEATCSGYSSYKSGYTNGLITGPTEISWTSTLTTDVEWGVLTMADKPKVTGHHIEVAASNNAALSIGPSTSRLSMGACILGALLFNRANRDAVTLPGHPPVPLGGAVDGHPRPRQLGRRLPLVDKANSLCRGWHHDVEGADGRHRQGWERDSVGVDIWMGCLDSLPWCLS*	0.994809	PredHel=0	0		0.992	0.02	Y	SP	0.821	1
>Ophcf2|03917	ATGAAGTCATTTTCTGTCATTGCCGTCACCATTGGCCTGGTGTCGGCCGTGTCGGTGCCTCCTCAGCTGGCTGAGCGGTCACTCTTCCCGGCGCTGACGGATCTCTTCCGTCGGCAGGAGAACAGGGGGCGGAACGAGACGGAGCAGCGAGGCGGTAACAACGACGATCGCAACCGCAACAACGGGAACAACGGCAATGACAGGAACAACAATGATAGGAACAACAACGACAGGAACAACAACGACAGGAACAACAACAGGAACAACGGCAACAACAACAACAACAACAACAACAACAACAATAACAACAACAACGGCAACAACGGGAACTTCCAGAACCTCAACGCCAACCAGCTCGGCCAGCTTTTAGAGCGGAACAACAACTGCCAGGCCTTTATC…	MKSFSVIAVTIGLVSAVSVPPQLAERSLFPALTDLFRRQENRGRNETEQRGGNNDDRNRNNGNNGNDRNNNDRNNNDRNNNDRNNNRNNGNNNNNNNNNNNNNNNGNNGNFQNLNANQLGQLLERNNNCQAFIQNGCGFNNNNGNNVNVQGFINGNGNGNGNGNNGNFQNLNANQLGQLLERNNNCQAFIQNGCGFNNNNGNFNNNVNVQGFNNGNGNNFNQQMIAVLASNANALAVNLDPRLGQVVNVQSVGDLNLVQVMALNSALSAVPMMGQVLIAQGVAANQVNTMLVGPVIQSISSNGLDVNRIEGGVSGITTIKVV*	0.940916	PredHel=0	0		0.572	0.15	Y	SP	0.81	0.993
>Ophcf2|03920	ATGCCTTCCTTTATCAGATGTTGCCTGGCGGCCGCGACCATGGCCTGGACCGTCAGCAGCGAGACTTTCCGGGTAACGGCGACGAGTTCCAACGTCTTCAGCCCGGATACAGTCATGGCCAAGGAGGGAGACTCGATCGAGTTTCACTTCCAGGCGCAGAATCACAGCGTCGTGTCGGGCATCTTCGACAACCCCTGCACGCCCATGCCACAAGGAAGCGGCTTCTTCTCCGGCTTCATCTACGTCGACGACAGCGGCGAGGCAGGCCACGTCTTCAGAATAACCGTCAACACGCAAGAGCCCATGCCCTTCTACTCCTCCCAAGCCGAAGAGTGTCCTCACGGCATGGTGGGCATCATCAACCCCAGCGGCGACAAGACGCTCGACAAGTACCGCGAT…	MPSFIRCCLAAATMAWTVSSETFRVTATSSNVFSPDTVMAKEGDSIEFHFQAQNHSVVSGIFDNPCTPMPQGSGFFSGFIYVDDSGEAGHVFRITVNTQEPMPFYSSQAEECPHGMVGIINPSGDKTLDKYRDKAKALARAVSPSGLDFYGGDLKENSDPSAQRNPDGTAKTVRAAASGQAVPVAALAVAGGLALLAVLS*	0.880479	PredHel=0	1		0.999	0.01	Y	SP	0.624	0.987
>Ophcf2|03923	ATGCACCTCACCATCACAACCCTCCTCGCCACGTCAGCAGCAGCCGCGCTCGAAAAGGCGACCAACCTCCCAGGCTTCATCGGCACCCCCCAGAAAGCAGCAACCCCCTCGCCAGCACCCCTCGGCGAAAAATGCGAGGGATTCGCCCTGGACGCGAGGGGCCGTCTTGAAGCGCACTGCAGGGATGACCAGCTGAATACGTGGTTCACCAGCCTTGATCTCAACGCCTGCGTTGGTATTCGGAAGGGCCTTCTCGTCTTCACTACCAGGTTTGGCGCCGCTGTCCGTGCAGTCGAGGGTTGAAGATGCTGATGGTGGGGGGGTTTTGAAAAAAAAGGGGGGGGTTCGCGCATTCGTGTGCTGCGTGTGAAGTCCGAGTCTCGACGGATGTCACCCTCA…	MHLTITTLLATSAAAALEKATNLPGFIGTPQKAATPSPAPLGEKCEGFALDARGRLEAHCRDDQLNTWFTSLDLNACVGIRKGLLVFTTRGGFAHSCAACEVRVSTDVTLTCVCLDDLGGSSKSELVIGGDVGVLDGRIIKEAS*	0.777397	PredHel=0	0		0.032	0	Y	SP	0.585	0.989
>Ophcf2|03925	ATGAGGCTCTCGCGGGACTGGCGGACGGCGCTGGCGTGGGCGCTGGCTGGCGCACTGGTGGCGTCTGCCGAACACACGAGCAACTGGGCGGTGCTGGTCTGCACGTCACGCTTCTGGTTCAACTACCGGCACCTGGCCAACGTGCTCTCCATGTACCGGACGGTGAAGCGGCTGGGGATACCGGACTCGCAGATCATACTGATGCTGCCCGACGACATGGCGTGCAACCCGCGCAACGCCTTCCCGGGCACCGTCTACAGCAACTCGGACAGGGCTGTCGACCTGTACGGCGACAACATCGAGGTCGACTACCGCGGTTACGAGGTGACGGTAGAGAACTTCATCCGTCTGTTGACGGACCGCGTCGGTGCCGAGATGCCGCGCAGCAAGAGGCTGCTG…	MRLSRDWRTALAWALAGALVASAEHTSNWAVLVCTSRFWFNYRHLANVLSMYRTVKRLGIPDSQIILMLPDDMACNPRNAFPGTVYSNSDRAVDLYGDNIEVDYRGYEVTVENFIRLLTDRVGAEMPRSKRLLTDERSNILIYMTGHGGNEFLKFQDAEEIGAYDLADAFEQMWEKKRYHEILFMIDTCQANTMYSRLYSPNIIATGSSELDQSSYSHHADNDVGVAVIDRYTYYNLEFLENQVPNLTSRKTVGDLFDSYDYEKIHSNAGMRYDLFPGGAAAAKGRLITDFFGNVQNVEVDRAKDEALEEELVALSRTIAMLLAKADGGMINSNATDESDSMGSGGVVGETASRAGVAALDDNDGWAKRAVGATALAGCALLWGLASFLES*	0.836427	PredHel=0	0		0.999	0.13	Y	SP	0.727	0.996
>Ophcf2|03946	ATGCGCGTCACTGCTTACCTCGCGGTCCTCCTGGCCGTCCCAGCCTGGACCGCGCCAGTGTCATTGACGCCTACCGGAGAAGTCGTCGCCAACGCGTTCCAGGCAATGCAGGGCAAAATCCTCGTCGTCAGAGCAGCCGTCCGCCAGCTCCGTCAGGACTCGGGCAGCAGCATCGATACGGCGTGGAGCGACTTATTCGACACCATCAACCGCGAAGGCGACAAGATAGTCTCGCAGCCGGCGAACCTCACCGAGACGGACTTTGACGCCCTGAAAGCGACTATTGATAGGCATACCGATACGTTGGATGAGGTGATTCGTGATGGTTCCGATACCGTGCCCGATAGTAGGGCTGTTATCGAGACGCTGAGGTTTTGCGGCAAGTTTCGGGCTGCGGCT…	MRVTAYLAVLLAVPAWTAPVSLTPTGEVVANAFQAMQGKILVVRAAVRQLRQDSGSSIDTAWSDLFDTINREGDKIVSQPANLTETDFDALKATIDRHTDTLDEVIRDGSDTVPDSRAVIETLRFCGKFRAAAQRATQVRMAFSSKFFRRVPETRLEDAKRYGDRWTQMVSLMRERYALGNCTNKTD*	0.99104	PredHel=0	0		0.748	0.18	Y	SP	0.714	1
>Ophcf2|03950	ATGCTTCACGACAAATTCATCTGGCTGGCCGCCCTCGCCGCCACTCAGGGCGTCCTGTCGGCTCCTGCAGACAGCAGTGCCGCAGACAAGCCCGTCAATGGAGCTCCCGATTATCTCCCGCGTCACGTCCAAGACCGATGGGACAGGTGCCATGACCTGCCCGACACGCCACTCAGCAGCTCGTCACACCCCTGCACGCGGGTCAACAACATCGTGGGCAGCATCCAGGTGAATACTTTGGGGGGCCACAAGGCCTCTGCTCCGGGTTCAGAGATGCAGAAGTTCAGTCATGCCCTCCTGAACGCCTCCTCGGGATACGTTGCTGCCTGGGATTGCTGCCGGAAGTGCAAGAAGGCCAACGGCATTCACTCCGATGAGGAGGACGTCTGGTGGGAGAAG…	MLHDKFIWLAALAATQGVLSAPADSSAADKPVNGAPDYLPRHVQDRWDRCHDLPDTPLSSSSHPCTRVNNIVGSIQVNTLGGHKASAPGSEMQKFSHALLNASSGYVAAWDCCRKCKKANGIHSDEEDVWWEKYHSKENVDAWKEAVDKAASRNQTVQILNDFLWDRRNQTWAPAITPEEQAKSDLAVPESQYCGNAPKILPNIEPSDKVVVVPAGTASFCVISSILAETITAVTYRVPCVAVGKPGSMSTVCGAPVKEPESITMKRSSEAEKQLVKAEECPACAGAPTASGAEVMKKSMAASAQNVSPALEAAVRSGIVTEVSVSAAVNIIFKSDSRVEAERPAAGKAKVEEKPKAAGTSKSETASEPAAPQSDPVVEEVLVC*	0.968179	PredHel=0	0		0.227	0.11	Y	SP	0.742	0.999
>Ophcf2|03952	ATGCGACCTCTACTGCTTCACCTCTTTATCGTCATCGGCGTATCCTTGCCGACGCCGTCCACGACACCCGACGCCGGATCTCGGAATATTCTCATAAAGACATTGGACGGGCGCGTCATGATCAAGTTCCGCAACGTGCCCAACACGTATTCCGATCTAGACGTCAAAAAAGCAGACCTCATCGGCACGGTCAAGGAGTTCACAAACGGTGAACGCTGGATGACGCTCAACGATAAACTCCTGTTTCTCATGCCCTCTGGATCCGCCAGCGGAGAAAGGCCGACAGATTCAATATCCGAATGGCCGGTCATGTCGCCCCAAGAGCTCAAGGCCTTGCTCGCTACCTTTCCACCATCCATGTACGACGAGTTGTATGCGCAATTAATGGTGGTCAACGAC…	MRPLLLHLFIVIGVSLPTPSTTPDAGSRNILIKTLDGRVMIKFRNVPNTYSDLDVKKADLIGTVKEFTNGERWMTLNDKLLFLMPSGSASGERPTDSISEWPVMSPQELKALLATFPPSMYDELYAQLMVVNDKLRDDVERHSSTVGDA*	0.975751	PredHel=0	0		0.909	0	Y	SP	0.666	0.997
>Ophcf2|03954	ATGCGTGCCAATATCCTACTCGCCTTCCTGCCGCTGAGCACCGCAAACAGCCACGCCTCCAGCGGGCATTCGAGCAAAGTAACCAAGCTGACGTGCGGTTCAATGAAAGACACGACGTTGCCCCAGTTCCTCAACTATACCGTCCTCGACGTGACCAAGTACAACTCGGATAAACCGTGTGTGACGTGGGATTGCGTCAGGGTGTTGGTGGAAACGTTCCCAGACGGCTTCATAAATGCAATGGACTCGATAGCCGGTAAAAAGAGACATCGGGTGGTAAATGACATCGTGGCAGACCTCCGCTTCGTCAATCCTGACCGTTACCTCGAATTCATCGCCTGGGTCCTCGAGTCCGGAGCCCGTCAGAGGACGGTATGCTGGCTGGAAGACGATGTCAAC…	MRANILLAFLPLSTANSHASSGHSSKVTKLTCGSMKDTTLPQFLNYTVLDVTKYNSDKPCVTWDCVRVLVETFPDGFINAMDSIAGKKRHRVVNDIVADLRFVNPDRYLEFIAWVLESGARQRTVCWLEDDVNYFPYYKDTIGALTAYLINPDLSDHRMYRRFVAMRPGPLQASLTACFEEGESTYQQIKLYLGELRAPSSVRWLPRFKTYDDIRWQTSQWSGLLGRLLYESTQEVYACPAVCGCDATLESSRPMLPRDHEHFWRTLHWLTGTEKPFCLTMGTKSPKSVLFNNWIAAGGGWSLHRFEQYINKSNEPIIFTDLINTWPALTNHPWNQPDYLLSQTLGGRRLVPIELGRSYVDQGWGQELMRFSRFLAEHVVQQTKTTGYLAQHDLFRQIP…	0.975623	PredHel=0	0		0.891	0.31	Y	SP	0.68	0.997
>Ophcf2|03971	ATGAGGTTCTACTCCACTGTCGCTCTCTTGTGCGCCTGCCTGGCTTCAGCGGCCACTGTCAGCGAGAGTCACCAGGTCCCGGGGGGCTCTCCCCTGCAGTTCTGCGAGGGGCCTATTGTCAGAGACTTTGTCGACATCAAGAGCGTCAAGCTTAGTCCCAACCCTCCTCAAGCGTAAGGCGGGCCTCTCATTCAAGCACGTCATCGCAGATCGCTGACTATCTGCTATCCAGGGGCAAGAATCTGACCATCAACGCTCACGGAACCGTCCACAAGGATATCGTCGAGGGCGCCTACGTACGCATCAACGTCAAGTGGGGCCTCATCACCCTCATCAACACGGTGCAGGATCTCTGCGAGCAGACGGGTCACATCAATCTCAAATGTCCTATCAAGGCTG…	MRFYSTVALLCACLASAATVSESHQVPGGSPLQFCEGPIVRDFVDIKSVKLSPNPPQAGKNLTINAHGTVHKDIVEGAYVRINVKWGLITLINTVQDLCEQTGHINLKCPIKAGDMTIEKSFGLPIAIPDGTYNVKADVFSQDDSHITCLTASVTFHGNRLFNIEL*	0.997737	PredHel=0	0		0.348	0	Y	SP	0.656	1
>Ophcf2|03984	ATGCTGCACCATAAAGCCGCTGTGCTACTGCTACTCAGCCTCGCTCTGCCGGTCTTCGCCCGACAGCCCCATCAGCCAGTGACAGGCGCCCCTGTAATCCGCGGCTCCGAGGGGGCTCCGCTGAGGAGGAACATCAACGACCTGTCAGCAGCCGGCGGGCCTCAATGGTGAGAAGAGGATATTCTTCCTTGCTGCTGCTTTTTGATTGCAACGCTGACCCGAACCAGGAACCTGTACCTGCTCGCACTGCGGGCTATGCAGCAGGAAAACGATGAGAACCCCTTGTCGTACTTTCAGCTGATGGGTAACTGCAGCCCTGTCCGGAGTGATTAGAAGACAAGCTGATGGGAAGTGACCAGGAATCCACGGCGCGCCTTACATCGAGTACAACGGAGCCGG…	MLHHKAAVLLLLSLALPVFARQPHQPVTGAPVIRGSEGAPLRRNINDLSAAGGPQWNLYLLALRAMQQENDENPLSYFQLMGIHGAPYIEYNGAGAQVDGDWQGYCPHTEDLFLPWHRPHIALFEQTLVSKAKQIALKYPESVRAEYTHAAETLRSPYWDWARDSRVPPATAPLKIRVNGSNGEVELDNPLRVYRFPKPVLDGKYGKFDPSKRPEVYRCRNAAGYPADANRRMGRFPFGQLVYDAFTYARSFTEFCRGNGGFISLEQIHDSVHFDAACREQLVEVELAAFDPLFMLHHTQMDRLWAYWQALHQDDGDQVFQEPYLGKSRFSTAKGSVINVDSPLTPFFQPSMAFHTPRSVLKLSDFGYAYAGLEWWRHDKDQRRRAAARVINGYGAPKQ…	0.995232	PredHel=0	0		0.452	0.34	Y	SP	0.93	1
>Ophcf2|03986	ATGAAGGTCCTCACCCTCCTCCTCGCAACGCTCCCCCTCGCGCTGTCGGTCGAGAACACAGAGCTGGGGATAATGGACACGTCAGGGACCATGGAAGAACTGAACGGCGCGTTGATGACCGCCGAGGCCGGAGATAAGCCAGATAAAGCCTGCTCAGGAAATTGCGGTGATAATATCTTCAGCAAGCTTCACGATCAGGCTCATTGCCTCGTTGGCGCCGTCTTGCCATTCGTCAAGCAGGCCATCTTCCACAAGGATTGTCCGCGGCAGTATCTCAACTGCTGCCTCATCGGAGGCAACAAGAAGCCGAAGCCGACCCCGGATCCGACTCCGGATCCGACGCCGAACCCCAACCCGGCCCCCGTCCCCATCAACTATCAGCAGATGTACAACCAGTAT…	MKVLTLLLATLPLALSVENTELGIMDTSGTMEELNGALMTAEAGDKPDKACSGNCGDNIFSKLHDQAHCLVGAVLPFVKQAIFHKDCPRQYLNCCLIGGNKKPKPTPDPTPDPTPNPNPAPVPINYQQMYNQYMQQFQQYPQYPQYPQYQQGQQYYQRVRRPGNGRRYKRAFEA*	0.997849	PredHel=0	0		0.94	0.28	Y	SP	0.868	1
>Ophcf2|03998	ATGAGGCTCAACGCCAGCCTCGCGCTTCTCTGCGCGCCTTTGGCTCTATCCTTCCTAGCGCCGGCCCGGCTCGCGTCACCGGCCCGTCGCAGTCTGGCTCGGTACAACGGCTCCGTGACGACGGCCTCAACCTTGACCTCCGCCCGATACCGGCCCTCATCCATCCTACCAGTCTCGAGCAGCACTGCCAACAACAACACCGCCCCCAACATCATCACGACGACAACTCCGCCGCTATACCGCCCCCCCTCGCGTAACCACACCTCAACTCTCCCGTGCACCGCCTCCAACTGTTCAACAACAACAACAACATGCATCAACCCAGCACCGGGCCAGCCCCCCATCTCCATCTCCGTCGTCTACACCTCGACAATCACCCTCATGGCCTCCAACACCACC…	MRLNASLALLCAPLALSFLAPARLASPARRSLARYNGSVTTASTLTSARYRPSSILPVSSSTANNNTAPNIITTTTPPLYRPPSRNHTSTLPCTASNCSTTTTTCINPAPGQPPISISVVYTSTITLMASNTTDYVPPFEPLTTPVFCQPAGVAPSELPPPADATSPHHSLGKKVMRLPVTFVTTDKNPSVSVQSDPPPRYSPTWSVNGAGIADGNHATAKIDDGNIPGGGGGGRGGGGGDHQQSGAPAPVPAPPRKGTADHDKPDGGNPRPRPTPPNHRPRRPTKDGIILTILPTAILGPDGFSVSKPIPPATAVTVATPRTALVDGLPVTVSGSEAVVGDATLTLKAAVPTSATASGGRLVVVRAGGLLVVDGSHTLSFGPLVPASRESDVLVHRGH…	0.647059	PredHel=0	1		1	0.19	Y	SP	0.667	1
>Ophcf2|03999	ATGCGCTCCACGTCGTCCGTCGTCGCTGCCGCCGCTGCCCTCGCCGTCGCCTCTCATGCTCTGGATCCCGCCCCCGTCTCTCTCCAGGCCAGCGACTGGTTCGTCTCTCTCCGACTCGTCGGCCTCTGCTTATTGCTGACGTCTTGTTCTCGTCTCTACAGGCTGGGCATAGACGGCAACTGGTCTACCGTGTCGTTCCTCCTCGGCTCCGACTCGGAGCTCGTCAATGTTCTCATCAGCACTACGCTCTCCGAATTCTGGGCCATTGGTTCGGGAGGATGTGCTGCCAGTACGTCTCATCCCGTTCGAGTCGTCGTCTCTCCTCTGCTCTCTTGTTGCTGGACCGGTCTCCTTTCTTCTTGATCCTCGTCCAACGCTGACTGACTCTTCGCAGACGAT…	MRSTSSVVAAAAALAVASHALDPAPVSLQASDWLGIDGNWSTVSFLLGSDSELVNVLISTTLSEFWAIGSGGCAANDPRCSNARGGLYSPTKSKHWNPMGLWQLGLQYFGSNENGEYGLDAVNAYSPITNIAFGMSNVLMSAINTTSPYLGLFGLGIQQGRFGDLVADSPITQAVKTFGWIPSYSYGYTAGAHYRNTVVSATLGGYDAARFVQHDTAFTLTQGESIPRTLVRGIQLAAKKTEDRPASWSSSELILSNWTSSFTAMIDSSTPYLWLPDPICNRIASALNLTYNNTFDLYTLPDHLYRQYSADSSIAFTFSLTSFDNHDNFGSPLEVPGLVNITVPLRAFVSYLEYPFARGAIRYGDPAVPYFTLRRSQNDSFILGRTFLQEAYLVTKFDE…	0.940085	PredHel=1	1		0.507	0.66	Y	SP	0.544	0.999
>Ophcf2|04009	ATGCCTTTTTCTATCGCTCAGGTTCTCGCGCTGATTGCGGCCGCTTCGTCGGTTTCGGCGGTTAACTCTCGTGGCTTCAACTATGGGGCTTTGAAGGGGTCTTCGCCAAAGGTGCAGGCGGATTTTGAGAATGAGTTTAAGGCGGCACGGGAGCTGCCGGGGACGAATGGGTCTTATACCAGTGCTCGTCTCTATACCATGGTGGTACGTTGAAGACTTGTCTTCCTTTGCTCTGCTTCGCTTACATGGAGTCGTGACTTGCAGCAAGGAGGCACGACCAACGAGCCCATCTCCGCCATCCAGGCTGCTCTCGACACCAATACTAGTATGCTGCTAGGTATCTGGGCCTCTGCAGGAGACGCCGCGTTCGCGAATGAGATGGAAGCTCTGCGGAAGACG…	MPFSIAQVLALIAAASSVSAVNSRGFNYGALKGSSPKVQADFENEFKAARELPGTNGSYTSARLYTMVQGGTTNEPISAIQAALDTNTSMLLGIWASAGDAAFANEMEALRKTTSKYCGVFKSGDVVGISIGSEDLYRETPTGKQNGENPGASPDTLVRYIKQTREVVKGTCLEKTPLGHVDTWTAYANSSNEAVFVELDWLGVDEYPFYEFQKPNAIGQAKGLYYDALRQVQAVIDKGGKKQEIWITEMGWPVSGATSGQAVASSENAEQYYKTVACPEFAARNVWYFTLQDGDSQNKPNPSFGVVEDVLQRPLKPLFDLSCEEANPSSDGAGKDDEARDGAGGKGGSDGAGSDKDGAGAKCASGKCSGGEGGSGSDSGSDSSSSDSGSKSDSNSGSR…	0.933944	PredHel=0	0		1	0.14	Y	SP	0.826	0.999
>Ophcf2|04010	ATGCGAATCCAGACGCAGATGCTGGCCCTCGCAGCGTCGCTGCTCATCGCGACCGCAGCAGCCCACAGCATCCTGAGTCTGAGCGAGCTAGACGAGAAGCTCCAGGTTCGCGCGCCTCAGCACGTGCGGCTTCACAGGGGACTAACGGGACGATGCCAGACGTGCTCTGTTGTTCAGCAGCTCAATGCAGTCAAGGCGCAGCACCACGCGTCTCATCCACCCTCGTCGACGGCCCGTCTCTTCGGCATGCTGTTCCCCAGCTCGCGGCCGGCTGTCAACGCGTTGCTGGCGACGCTGTACATCTCGGGACCGCCGAATTTTCTGCTGGCGTTGTGTCCGACGAACATCGATCCTTCGTCTTTGAGTGTCATGGTGGCTTTTGCTGTGGGCGGCTTGCTG…	MRIQTQMLALAASLLIATAAAHSILSLSELDEKLQTCSVVQQLNAVKAQHHASHPPSSTARLFGMLFPSSRPAVNALLATLYISGPPNFLLALCPTNIDPSSLSVMVAFAVGGLLGDTLFHLLPEIFLGEDDDERARLVLVEPNRNLLLGLGILVGFMTFVAMDKGLRIATGGSGHDHGHGHERGHAEPRHEVASSTTTGAEAAAIQVKSRKKKGEREVGAAEPTDKQAVNPSVKLGGYLNLIADFTHNITDGLAMSASFYASPTVGATTTMAVFFHEIPHEVGDFALLVQSGFSKRAAMASQFVTAVGALLGTLIGIAVQEMGGSGGGGGGGEGAAALPRDGGIWGTSLSWGDMLLPFTAGTFLYVGTVAVIPELLETGPRKMEELRKTMVQFAAVAV…	0.970579	PredHel=7	6		0.926	0.12	Y	SP	0.825	0.999
>Ophcf2|04012	ATGGTTCGAGCGTCGCAACTCGTGCTTCTATGGCTGCCCTCTCTCGTCGAGGGCTTCTACATACCCGGTCCGCGGCCAGGGCGAGTACGCGACGATGACGATGGCTGACGATGGCAGGCTGGTCCATAAAGTCCTACCGCTCGGGCGACTCGGTGCCGCTGCTCGTCAACAAGGTCTACTCAGACAACACGCAGCTACAATACGCCTACTACGACCTCCCCTTCGTGTGCCCTCCCACGGGCCATGCCGGCGCCAAGGCGGGCCTATTTAGCGGGCAGAGCGTTCCGCTGAATCTGGGCGAGGTGCTGCGCGGCGACCGCATCAAGGCTTCTGACATGGAGATTGTCATGGGAAGGGATACGGCTTGCACCTTTCTCTGCACGAGGAGGTTGCCGCGGG…	MVRASQLVLLWLPSLVEGFYIPGWSIKSYRSGDSVPLLVNKVYSDNTQLQYAYYDLPFVCPPTGHAGAKAGLFSGQSVPLNLGEVLRGDRIKASDMEIVMGRDTACTFLCTRRLPRADLERTRDMVRDGYLTEWIVDNLPGATSFVTTDKTKKYYAAGFKLGYTEAASVTGELRYFLHNHHTIVVRHGKAPGRAGERGERVVVGFEVYPKSVGSENKRDASGCPVDLKNVKGGLELRIPDKKMAGRSPDEDANKEEDDSLAIPYTYSVYFREDESVEWARRWDLYFVNQEEGSRIHWLALVNSLIICGLLSGIVMLILVRKTARREVVEEDGKIRMREMRPRRRSRRAAEDGGVSDDDDGDDVGDDGADVDSDDDDEAMEDATGWKLLHADVFRKPPMV…	0.959602	PredHel=9	9		0.04	0.21	Y	SP	0.911	0.997
>Ophcf2|04072	ATGCGAGGGCGAGGGAGAGTTGTTGTACGGCTGGGGCTGGACGTGAGTTTTTTTTTTTTTCTTTCTTTTTTTTTTTGCCCAATTCTTATTCCCTCTGAGAGGCCTGGGATGGTGATGCTGATGATGATGATGGGGGGGATAGATTCTTGTGCGGATGGCTTCCTGTGCACTGTTGACGAGGCTTTTGCCAACTTCTGCTGTCCTGACGAGCAGAGTCTCTCGGAATGCGGCCAAGAGCAAGGCGTCAAAGGCAAACTTCAATACGCAACCGGCTCAACACCCCCAACAACCTCGACCACGACCACACCCACAACCACACCACCACCCCCCCCTCCCAGCCCTCAACCTCAGCCTTCACCCCAACCCTCAACACCACCACCATGGCAAGCACAATCTACG…	MRGRGRVVVRLGLDILVRMASCALLTRLLPTSAVLTSRVSRNAAKSKASKANFNTQPAQHPQQPRPRPHPQPHHHPPLPALNLSLHPNPQHHHHGKHNLRQPPDLNLHHRTPPLGPLLPPQRNNRQSLLPSSQAPLATVPAAPAPAVDVTSAAAVAVDAGVWAYVLACAAGVLVLL*	0.012087	PredHel=0	1		0.998	0.29	0	OTHER	0.548	0.863
>Ophcf2|04075	ATGAAGACGGTTCTCATCCTCGGAGGCTCGCTGGGCGGCCTGGCCGTCGCCCACCAGCTTCTCAAGAAGACACGACCCTACGTCAAACATCTGCGCGTCATCCTCGTCTCAAAAGTGAGAAAATCTACACCGTCAGAAGCTTAGACCTGACGTGTCTATACTAGAACAGCCATTTCTACTGGTGTCTGGCCTCGGTCCGAGCAGTCGTCCCCGACCTCGTCCAAGACTCGCAGATCCTACAGCCCATCGAGCCGGGACTGCGACAGTACCCTGAAGGAAGCGTCCAATTCATAATCGGAACGGCCTCTAGCATAGACGTCACCGAGAGAAGAGTACGCGTCTCAGCCCATGACACACCCGACCGCGAAATCAAATACGATTACCTCGTCGTCGCCACGG…	MKTVLILGGSLGGLAVAHQLLKKTRPYVKHLRVILVSKNSHFYWCLASVRAVVPDLVQDSQILQPIEPGLRQYPEGSVQFIIGTASSIDVTERRVRVSAHDTPDREIKYDYLVVATGAEAAARDMPWKASGSYEECLSSLHRTADRIRTAEHVVVGGGGATGVELAAEIKHEFPSKTVVLVNSSDKLVSGDSSASSVESELLRLGVVVTKGVRGTPSDDASRADGKTVVNLSDGNNLLTDLYLPTTGLSPNTGFLPGGWLTDGGYVQVDDFMRVPAAPDVWALGDVVSKPRASFLVTEAQAAGVARNVGLVLQGKDQRTVSNPPLDIFLCSIGRSRGAGHLGPIPVPSFLVWAIKGRTLGMERTVKYANGTMW*	0.285468	PredHel=0	0		0.926	0.06	Y	SP	0.545	0.973
>Ophcf2|04085	ATGAAGCCCTCCCCCCTGAAAGCCCTCATCTGGGCCGCCCTCTCATCGCTAACCCCCCTCGCCGACTGCACCAAGATCCACGGCGTGACGGACACGCCGGAGGACTGGCTGAATCCCTCCGTCCTCTACCGCGGCGACGGGAGGAACCCCGAGACCATTGCCCGGAACGGAGGCTTCCTGACGCGCAAGCCCAAGCCGGACTACGACGCGGCCTACTCGTTGCAGAACCACGTCCACGACTGGTGGCAGTTTAAGGAGCAGAGGAGGCTTCACGAGTTCGACACGCGTTATATTTCGGCTTCCACCAGCTACGCTGCCACCGCCAAGTTCATCGAGAGGAAGGAAGATCCGTACATCTACATGGTCCAGCCCACGCCCAACGCCATAGACGTAAACGGA…	MKPSPLKALIWAALSSLTPLADCTKIHGVTDTPEDWLNPSVLYRGDGRNPETIARNGGFLTRKPKPDYDAAYSLQNHVHDWWQFKEQRRLHEFDTRYISASTSYAATAKFIERKEDPYIYMVQPTPNAIDVNGSYKKKGITQPNAEEREYAFLEGIVWSQVRAYKRPDDKQWTPNPAYNPEFDKFTHGGARPELVERSNNRIRDQALAILSNNENRRAKELNAAPSFCYPGPVKRGVGSCTPRYSTAPVDGSQHFGGFIGRMRRTDPDGKPLSAARLAPDGKPISPAPASNGRVGPDGKPISPVHASNGRVDPDGKPISPARESNGRVGPDGKPLPPARENKNRVGPDGKPLRTTPQTPNRKQPPPHRRGMPDPVPRLPPHQVRCKQTTPGRGRLDGPG…	0.975078	PredHel=0	0		0.677	0.53	Y	SP	0.776	0.997
>Ophcf2|04086	ATGTTTCTACCCTCTCTCGTAACAGCCTCCCTGCTCGCCGCCTCAGCAGCAGCAGAAGGTCTCTCCTCCCCAGAGGCGGCCTCCCTAGCCCGTAAACTCATAGGGAAATTCCAAGACAGCTACAGCATAGACTGGAACAACCGCCCCGAAAGCAAGGGCACAGCCCTGAACAAGATACCGGCGCCCAACACCACGGTCTACATCCAACGCCACATAGAGCAGAGCTACGTCAACGCCGGACCCGAAGGCGCCTCCTTCTCACTGTCCAAATCAACCGTCATCTTCAAGGATATCACAGAGGGATCCTCCGTGACGGCCCGGTCATCCAAGCCGGGCTTTCAACTCTCCGGCCCCCTGCAGCTATCCATCTCGAGGAGCACTTCGGAGTCGAAACAGCAG…	MFLPSLVTASLLAASAAAEGLSSPEAASLARKLIGKFQDSYSIDWNNRPESKGTALNKIPAPNTTVYIQRHIEQSYVNAGPEGASFSLSKSTVIFKDITEGSSVTARSSKPGFQLSGPLQLSISRSTSESKQQYKNTGSQKVQTQKRDETCPAHHFCRFESWTYYVRINGQCGDEACEIRTPITGPDDDKPLTAIIFIPEELPDNLFQNGGEAAATAIRESFQDELARNYCIDWSKPPSRGRVEDRVGPGHSRWISRSPIRLLDKELNVTVYAKRSESPGQSSIGSMGGVMTVDHSEIKTESTTKGWSVNAESSKTFGFSGGLNTPIGHGSIGTTLLDISGAEDKTETKSDGTYHADGFVVSTKCPSGNYCHFETWAFYLHISGICRKLDDYGNSRPFQ…	0.95235	PredHel=0	0		0.818	0.35	Y	SP	0.772	1
>Ophcf2|04096	ATGGCGTCGCTCGCTCACCTGCTGCTGCTGCTGACGGCCTCTGGTCTGGCCACCGCTTCGTGTCCAACCGTGACGGCAGAAAGCGGCATCTTCATGGGCTCAGAAACGAAACTACCGTCTCCCGACTCTCCAATAGTCAACCGCTTCCTCGGCATCCCCTTCGCCGAACCCCCAATCCGATTCCAACTACCCGAGCCGGCACGGCGAAGCCGACAAGTCTACAACGCCACCGACTTCAAACCAGCCTGTATCCAAAAGTTCGACGGCCCGCTTCCAAACAAACGGCGTATCAAGGAGTGGTTCAACACGCCGCCTCCTCCCGCCGGCGAGAGCGAAGATTGCCTGTATCTCAACGTCTACGCCCCCGTTGGCGCGACTCAAGGCTCGAAGGCGGTCTTG…	MASLAHLLLLLTASGLATASCPTVTAESGIFMGSETKLPSPDSPIVNRFLGIPFAEPPIRFQLPEPARRSRQVYNATDFKPACIQKFDGPLPNKRRIKEWFNTPPPPAGESEDCLYLNVYAPVGATQGSKAVLFWIFGGGFSFGSGTTPLYDGVSFVSNQDVVIVTINYRTNVFGFPGSPEKPRSEQNIGLYDQRLALEWVRRNIYAFGGDPHRVTLFGESAGSGSVDLLIANPPHPIPFAAAILQSGQSAISLPNHDSADSWKTLTQAADCGGPVDSLECIRALPADTIRDITERERLTFSPIYDDGSTYSPTGRLDRRRSTPQSSRIARVPMLIGSNADDGTIFVYQDERKLLKQVPSPSTSHLNRIQAAYDPPKRPALGPINGRLAAIMGDFAFDC…	0.986573	PredHel=0	0		0.373	0.44	Y	SP	0.89	1
>Ophcf2|04139	ATGACACGTCCACGACACATCATCCGAGCCCTATCAGCAGCATCCCTCTGTCTGCCCACCACCGCCAACCCCATGCTCACCCACCCCGATACCGCCCTCCCAACCATCGTCTACCGCGGAGACTCCCGCCCCCCAGAAGTCATCAAAGCAAGCGGCGGCTTCCACCCCTGGGGCGAATACTGGCACGTAGACCGAGCCTTCAGCCTAGAAAACCACCTCTTCGTCAACGAGGACTTCCTCGACGCGGTATGGAACCAGCTCTGCTACCGACAAGAAGACGGCGGGCCGGCACCCGAGCTCCAAGTCAACTACACCACCGCCTACGTGTCGACGACGACATCACCCCGGGAGGCATCCGTGTTCGCCTCAGGCGGATGGATATACATCCTTCAAGCGACG…	MTRPRHIIRALSAASLCLPTTANPMLTHPDTALPTIVYRGDSRPPEVIKASGGFHPWGEYWHVDRAFSLENHLFVNEDFLDAVWNQLCYRQEDGGPAPELQVNYTTAYVSTTTSPREASVFASGGWIYILQATPNMLLLQENLFDEVPALGGVYWSQVRGYIRAVRDWTRSSFADMIRDGRYSLNPDFDEERWGGLTASEVPEGWDPLHPAQSAHELMDSVGGSVGWNGSFPLFFPPEMEHRGDAFVSVDRRPAGSMQGTSRQPPEISPGNPRPAPDHLPGTSGQPPENLPGSSRQPPDHQQRTSPRPPNRCYASDATPNTNTNSCLPSPNHQSFEYVSSTNTDDSHESPPTKKHRKVTLDLIDDRQPTTLATSEGIIPEEIRRRIEQGIQTDQDCMFV…	0.64601	PredHel=0	0		0.348	0.54	Y	SP	0.661	0.987
>Ophcf2|04140	ATGGCCAACTCTCGCTGTCTCCTCCTTCTCCTCCTGCTCCTCTGCCTCCTCCTGTGCACCGCATCCAGCCAGGGCCCAGATAAAGGCGGCCGGCAAGGCAAAAAGAAAAAAGCGAATAAAACCAATCGCCCCTTCAGAATCACGCAAAAGATCCTCTGGACCGTCCGCTGGTCCATGAACCCCTATCTCCAAGGAAAACTCACGCTCATGGCGCCAGAATCGTCGCCAATCCGCTGGAAATGGGAGACGGCCGATGTCACGGCCTTCGAAACGCCCGTCGCCGTCTTCTACACGAATCCGCAGCTTGCTCTTCAACGCTTCCTCGACTTCATGGATCAGAGGGGTGTCTACTGGAGTGAGAATGTCCGTCTGATGAGCTGGGAGAGGGATGGAGATTAC…	MANSRCLLLLLLLLCLLLCTASSQGPDKGGRQGKKKKANKTNRPFRITQKILWTVRWSMNPYLQGKLTLMAPESSPIRWKWETADVTAFETPVAVFYTNPQLALQRFLDFMDQRGVYWSENVRLMSWERDGDYVALPTTTDFHRDRRAFRYYRMTQYILKPPLASFLVPREFLRRYARLPVTRESMGVIFARPRASNAPFLSGENADDGEADMPMEAARTLCETVARRIIDQDPFWVARWTMSMAHKLNVDCPAYPGMPMLVGPSYSVDGTDDAVAGPSGLQAGPDDAVAGPSGLQAGFDDAVAGPSGLQAEPSIEQMKALQDQDKSRELYHEISIAQADARRAWTEVGRARMEASEARADAKRARDEAKRYKAISKSRISGKEALAKYLAKQKSRQKD…	0.993253	PredHel=1	0		0.537	0.87	Y	SP	0.923	1
>Ophcf2|04159	ATGAGGCTTCTTGCCCTCGCCCTCGTCTTAGGGGCCGCTGTCCCTGCCTGGGCGCAGGATGGCGACCCTCTGCCCGAGAGCACCACCTTCAACTCCGTCACCGTCCCTCCGCTGCTCGATCTCACGCCCAGCAACTGGGAGCAAGAGACCAAGAAGTCGCGATGGCTTGTCGTCAAGCACTATAGGCAAGCTCACCGTCTCCCTCCGCCCGTCCTCCGCCCGTCCTTCGCCCGTCGCGCTCGCCACTGACTTGTCCTGCGACAGCCCCTATTGCCACCATTGCAAGGAATTCGCCCCCAAGTATCAAACACTGTACGAGTATTACTACACTTCAAAAGCCGACGACGGCGCTCCTCTGTTGAAGTCCTACGACGTCCAGTTCGCCATCATCAACTGCAT…	MRLLALALVLGAAVPAWAQDGDPLPESTTFNSVTVPPLLDLTPSNWEQETKKSRWLVVKHYSPYCHHCKEFAPKYQTLYEYYYTSKADDGAPLLKSYDVQFAIINCIRYSDLCEEHSVQRYPTTVIFEKGIKFDALEGNQKIPAVSKFIEKALEKERPGSRPKELALPEAGAKESPPSNPSPDKADGKETPIDPPKAKADEPSATSNDKPLSTANPNGVSVPLTAESFQTLVTMTQDPWFIKLYAPWCHHCQALQPTWEQLAKSMQGKLHIGEVNCEKESALCKKDLNVKLYPTILFFKGGERTEYSGLRGLGDFVQYAKEAMQLAGGVPDVDAEELKKLEQKHDVIFVYFYDHATTSEDFKALERLPLSLIGHAKLVKTKDRKLYDRFKITTWPRLLV…	0.999758	PredHel=1	1		0.891	0.31	Y	SP	0.901	1
>Ophcf2|04180	ATGGGACGTCAGCTTGTGCGGACTCTGGCGACGGTAGCCCTGCTGGCGGCGAGGGCTCTGGCCGGGGCGAACTTGACGGCGGCTAAGGGCTTGGAGCACGGGCTGGTGGTGGACGGGCTGACGAGGCCTCGCGGCATGGTGGAGGATTCGGGGGGTAACCTGCTGGTTGTTGAGCGGGGGAAGGGGATCCTTCGGCTTGTGCTTGATAAAGGGGAGGGGACCGACGTGCGGGTTGCGTCTAGGACGATGGCTGTTAACGAGAGCAAGGTCCTTATCACCCGAGCCGAGGGAGCGAAGCGAAGCTAACATGGTCAGCAGCTCAACCACGGAATCGCCCTCTCGACCGACGGAAAAACGCTATTCGCCTCGTCGTCTTCAGACGTGTGGGCGTGGAGTTAC…	MGRQLVRTLATVALLAARALAGANLTAAKGLEHGLVVDGLTRPRGMVEDSGGNLLVVERGKGILRLVLDKGEGTDVRVASRTMAVNESKLNHGIALSTDGKTLFASSSSDVWAWSYDASRGTTSNRRHVMTGMKQGGHETRTLLVPRKGDGNLLLVSRGSDGNVDKSTVDIQSAKSQIRVFRIDELLGGGEEAVGYDSGEVLGWGLRNSVGVGEDPTTGNIWSVENSLDNMHRHNRDIHQTNPGDELNFHGRPSDHHSRVYGRNFGYPACVAIFDASVVEGYPGGAKTGMQMTGDHMRGMNFTDEYCQSHTVAPVITLDAHLAPLDIDFLDDGSAAFISMHGSWNRKPGVGYRVTPFRHIGDP*	0.841411	PredHel=0	0		0.926	0.04	Y	SP	0.75	0.999
>Ophcf2|04199	ATGCATCAGCACCGCATCTACCGAGCCGTCGCCGTTCTCCTGCTCGTGCCGGCCGTTCTGACGGTGCCGCTCCCGCACGACTATAACGGTCTTATGCGATACCTCGCACCGTCATCGCCGCTGTCTGACACGCCTAAAGACATAGCGTCGTGGACGCGACGAAGCCGCTGCGCAAGCCTCTCCTGCGTATGGACAAGTTTGGTGCATAACCTGGTCAGCGCGACGTTGAACCAGGCCGATGAGCTAGACGAGCTCAAGAATTTTATCGTCTACGCACTCGACGACGAGCCGCCGACGACCAACGATGATGGGGACTACGTTGAATGGCGAGACGGGCCGAGATCTACGAATGACTTCGCCCCGTGTGATGAGAGTCGGCTGCGAGCTGTGACTGCGGAT…	MHQHRIYRAVAVLLLVPAVLTVPLPHDYNGLMRYLAPSSPLSDTPKDIASWTRRSRCASLSCVWTSLVHNLVSATLNQADELDELKNFIVYALDDEPPTTNDDGDYVEWRDGPRSTNDFAPCDESRLRAVTADDDGDDGYLPYPRQPPLLMAIAFAALTLGIFCLWGIHRNAVRLCLEEKTPPTALSQEGALTVYVKKRPLE*	0.92319	PredHel=2	1		0.063	0.2	Y	SP	0.887	0.979
>Ophcf2|04232	ATGCTTGCCACCCTGCTGGCACTGGTCGCCGTTCTGGGGTAAAAAGGCTCCATCAGGCGCTCATCCCTATAGATACACATGGACTGACAACCCGCCGGTCGCATGAAGGCAGAAGCTTCTCGACGGGTCGTCACGGCCGTGTGCCGCCCCGGACAAGCAATGTCTCCTCCCATCGGCATCGCTCGAATGGGCCCAGTACTCGCCTTTCGCCCCGGCGCCGTCGGTCATCGACGCTGCCACGCCGGCCGGGTGCCGACTGACGTTTGGTTCCGTCTTGTCGCGGCACGGGTCCCGGTTCCCGACCAGGCGCATGGCCAAGGATAAATATGCGCCCCTTTTCGAGCATCTGCAGCGGTCCGTCACCGAGTTTCGGCCGGGCTTCGAATTCCTTCGCGATTT…	MLATLLALVAVLGQKLLDGSSRPCAAPDKQCLLPSASLEWAQYSPFAPAPSVIDAATPAGCRLTFGSVLSRHGSRFPTRRMAKDKYAPLFEHLQRSVTEFRPGFEFLRDFELDPRYDELTALGKLEMVESGRAFFHRYRDLASSTRLFIRAAGSDRVIMSAQNFTQGFSAAQGRDPSDAIAGILIIPEEEGVNNTLDHSGCPAFEDGPAADVRAEKQKPWKKMWATPIMGRLNDNLPGANLSLSQAIYMMDQCPYNSVIEPDTPISDFCNLFSRDEWRDYGYYHSLAKWYGYGNGNPLGPTQGVGYVNELIARLTGRPVLDHTKSNSTLDADPKTFPVDRTLYADFSHDNTMTSIYGALGLYNATRDLPLTHRLSPEEANGYSAAWTVPFAARMYVEKM…	0.875505	PredHel=0	0		0.677	0.19	Y	SP	0.545	0.991
>Ophcf2|04277	ATGCCTCCGCGAGCATTCATGGCCTTATCGACGATCGCCGTCGTGGCGTGGGCTCCTCTAGTCTGGGCATTTTCAAACTCGTCCACCAGCCAAGTCGACGCACTACAGACCCTTATATCCTCGATGGGTGACCGCCCCGGTCACTGTCCTCCCTGGTACGGATATGTCACCTTCTGAGGTGTTGGCGTTGCTTTTGACAAGATTTCGTCCTGACACCGGCGTCGCTTAGTTTCAATTGCCTTCTTCCAGCCCACACATGTTCTCAGTATGCCAGCTGCAACGAATATAATGGAAAATGCGAATGCCCTGCCGGGTTTGGAGGGGATGATTGTCTCGAACCTCGTACGTCCTCCATGTGAATGTGGCACTACGCCTTGCCGCATCAGATTCCGAGTGTGC…	MPPRAFMALSTIAVVAWAPLVWAFSNSSTSQVDALQTLISSMGDRPGHCPPCFNCLLPAHTCSQYASCNEYNGKCECPAGFGGDDCLEPLCGSLARGKDRPMRSGAACDCDRGWTGINCNVCTQNQACGALMQAGSGGVCYQNGEVVSKNHQMCSVTNKMITTLLGKQVPEVTFSCQKKKAECAFQFWVDAVESFYCHLSDCQSSADFDESKNTTSYKCQQIECSCVPGRMLCGKGGSIDLSDFLKQSIRGPGSFECTHATSGSHDCAFSEPEMDKLIHQLIGDSSILLDCRAGECMYETEVPGYQRPVKQINTPLIASVIAACALFVVALIILTWFLSRRKLEYGAIRLDDSDDEATKLMNNHKPVALYFEQVSYSLNHANILSGIQGICHPGEVTAI…	0.989791	PredHel=9	9		0.996	0.53	Y	SP	0.853	0.999
>Ophcf2|04314	ATGAAGGTGGCTCGGTCTCTGCTGGCTCTGGTGGGAGGATGCTTAGGCCTGTGCCGGGCCTCGGCGGTCGACTTCTCGCAGCCCATGCACGGGCTCAAGCTGCAGCAGATCAAGGCGACGCGAGCGGCGACTACGGACCGGACGGCGTCGCATTTCTCGCGGCTTCAGCATATCAGCAACAGCGAGCATCCATCGACGCTTAGCCGGGCTCTCGCGGTGAGGGCGCCTCCTTCGCGGCACGACAACGTGTACCAGAATATCACGCGGGCCGGCATCTACTCGACGCAGTATGCCATCGACTGCAGCTGGGATGGGACGCCCACGTGGTTGCTGCTCGACACGGGGAGCGCCGATACGTGGTCGGTGCGGTCCGACTACTACTGTGACGACGGGCTCGGG…	MKVARSLLALVGGCLGLCRASAVDFSQPMHGLKLQQIKATRAATTDRTASHFSRLQHISNSEHPSTLSRALAVRAPPSRHDNVYQNITRAGIYSTQYAIDCSWDGTPTWLLLDTGSADTWSVRSDYYCDDGLGGTVGCGFGWPLIEDFGGGSIPDLHFSLRYGSGERVRGPMGFSDIVCGGLLVTKQQVGLANYTYWHGNNLTVGILGLAYPSITSAYYGDIGAEAPWNAISYTPFLTSAILQGAMDPVFSVALIKNSTDGLIAWGGLPPVDWRQGKTATTDLIIANLIDQAETSWRYSFYTIIPDGIRWGQTTDSTKFPYIVDTGTTMNYLPPPLAEAIANAFQPRAVYLYQWGSYFAPCHSVPPPVSVVISGVEFSINAADMIYQDLRDPLTGYCAV…	0.964353	PredHel=0	0		0.677	0.06	Y	SP	0.764	1
>Ophcf2|04329	ATGCGGGCCTCTCTACCGGTGGCCGTCTGCTGCCTGCTCGGGCTCGCCGCAGCCACCGTCGAACGAGACCTGATGGTCCAGGCCCGGCGGCTGGTGGTCAGGGCTGACAATTACTCGAGTCCCGTCTTGAATCCACGCCAGACGCTGCCGACGCCGAGCAATCGCCTTGCCAATCGTCCCGGGCCGCAGCTGCGCATCCTGTGCGCCGGCGACTCCATCACGGCCGGTACCTTTAGCGACTTAGACGGCGGCGACGGAAATGGCTATAGACTTCGGCTGCGAGACGACTTGTCGGGTGAGTCGTCCATGTGCGACGCTGACATCGGGGCTTGTCAACTGACAGTCGATTGTCTCAGCCGATAGGGTTATCTTTACAGGAACCGAGGCGGCGCCGAACGG…	MRASLPVAVCCLLGLAAATVERDLMVQARRLVVRADNYSSPVLNPRQTLPTPSNRLANRPGPQLRILCAGDSITAGTFSDLDGGDGNGYRLRLRDDLSADRVIFTGTEAAPNGTMNDGVFAAWPGKTIKFITDNIGPSLKQRPNLVLLHAGTNDMNPNPAISTEGNDPTEAAKRLGVLVDRIVDACPDAVVLVAMIIPTCDQAQAPATREFQRQIPDMVRQRSGVGKRVLATNITSFPTDQLRDCIHPTNDGYRLLGDYWSDFAAQVPDDWLHDPVQVSLDEASPSSSLGAPWPSVWRVAAAIMVGSGIMTVM*	0.973816	PredHel=0	0		1	0.09	Y	SP	0.818	0.996
>Ophcf2|04343	ATGAAGCTGTCAAGTGTCACAGTCGCCACCTTGGCCCTGGCGTCTGAGTCCCTGGCCGGCCAACTTGACACTTTGGGACACATTGACAGGCGCGGGACGCAGACACAACAAGGCAACTCGAACGGAGGCCTCTTCCAAGGCGGCAACAATCAGCAGACGCGAGGAAACCAGGTTGACGCAAAAAGCGACGGCAGCGCCAGATTAAGCACAGGGGACCTACAGAACCTACAGAACCTACAGAATGGACGAAACAGGCAAGCCGCTCAGGGCGGAGGCGTCAACAACGGACGAGCACGAGGAGCCGTCGTCGTCAACAACGGCGCCGGTCAAGTAGCCGTCGCTCCCATAACAGAGCAACAGATTGTCATCATCTGGACCAACAGGGGAGGCAACGCTGCG…	MKLSSVTVATLALASESLAGQLDTLGHIDRRGTQTQQGNSNGGLFQGGNNQQTRGNQVDAKSDGSARLSTGDLQNLQNLQNGRNRQAAQGGGVNNGRARGAVVVNNGAGQVAVAPITEQQIVIIWTNRGGNAATSTLNQQQQVTRAGEVNGAARAQQTQTMSIGGPAGKVFTPNKLTDLKKGDVVVMEFYDANHSATQSSFEKPCEKLEGGFDTGLMPNPNNSIVPPPRVAMQVMTEKPVWIYCKAPNHCSKSGMTASWNPTVEKSQEEFQRKALESGGGAGAEGGAAAGNTSATIGGGAAGNGVVGGVAGEGTTTGGLTGGGAAGGEAGTGGATNGAVGGEAGGATGGVQTGGAVGGAAGGEAGGAIGGTQTGGAAGGEAGGAAGGEAGGAPGGGAES…	0.920451	PredHel=0	0		0.748	0.27	Y	SP	0.708	0.997
>Ophcf2|04348	ATGCGTCACGCCCTTCTCATGGCCCTCTCGGGCTTCGTCGTCCTCACAGCAGCTCAGTTCACTCACGACCTCACGATCCCCCTGGACAAGACGGTCAAACCCCTCCCGCTCAAACAAGACGACCTCGCCACATCGGCTCAAGACCTCTTATCAAAGAGCTGTCCAGAAGAGATGGAGGGATACCCCAAACACGGACCCCCTAAGCTCGTCACAGCAACGTCGTACTACAAGGTCCACAACGCCTTCTTCGTTGACGGGGAGATCTTCTCCTCGTCTTCGAGTTTCGTGCGAGGCGTCGTCGAAGCTTGGGGTCAGCATCAGCATTTGGTACTTCGGCCGGACGAGATCTGGTTCGAGATCCTGGTCCAGCTCAACTTTTACATGTACGCCAATGCCAGC…	MRHALLMALSGFVVLTAAQFTHDLTIPLDKTVKPLPLKQDDLATSAQDLLSKSCPEEMEGYPKHGPPKLVTATSYYKVHNAFFVDGEIFSSSSSFVRGVVEAWGQHQHLVLRPDEIWFEILVQLNFYMYANASAMRHLFVDHEGKQEMSVRFLYAEDWAETLISSFTSAIQKRVKTDWLASWIKPGFSTSTSDDDLTAAVLMMGLTQHYFEYSFSLICGLPSVTLLGNKTDWVALQEKVERLKWFGGEAEEYADVLKPILQGFVDTWNNPEAKTTKDFWSKIVDGRQKSTCVTRGYVTGWITGFYFWNREGKALTSKSARKSSRFGVKLGEVRYPARDVTKLPISYAKVPLYLEDYPKTSQTTDVYLLAGNIGVRRTVSEGWVTAKPMSGWFIYGPVDY…	0.978662	PredHel=0	0		0.073	0.01	Y	SP	0.891	0.999
>Ophcf2|04350	ATGTTGGACCTCGTCTTCCTAATCTTCGCCATTGAGCTGGTGGCTCACCTGGTCAATACCATCGGCTCATCGCGTATCAACAGTCTGGTATCCGCCCTTCCCGTTTGAGCCCGTGTCCGCGAGGCCGAACCCGCTGACTGTTCTCAGGCCTGGACGCTGTACAACTACCTGCCCGTCTCGACGGCCAAGGCGGCCGCTGAGCAGCGCCGGCTACAGGCAGAGTACCTCAAGGTAAGACGGGATCTCAACGGGACGAGCAGTCAGGACGAGTTTGCGAAATGGGCCAAGCTGCGGCGGCAGCATGACAAGCTGCTCGAAAAGCTCGAAGCGTCGAGTACGTTTGTCTATTGGTCCGCCTATTGCACGACTGACGGGACGACAGAAAAGGAACTCGAGGCC…	MLDLVFLIFAIELVAHLVNTIGSSRINSLAWTLYNYLPVSTAKAAAEQRRLQAEYLKVRRDLNGTSSQDEFAKWAKLRRQHDKLLEKLEASKKELEASRSNFDKSLWVFRMLVTKLPQYFIPFWYGKQPMFWLPYGWFPYYAEWIISFPSAPMGSVSAPSWQLACTGFIVLVSDSIVFVASILSPASTNKEGAGQAQKAGTYTPPRRQAQPVPASTTDQETKKDS*	0.525651	PredHel=0	0		0.425	0.26	Y	SP	0.619	0.941
>Ophcf2|04356	ATGAAGGGAGTGGTCGCTGCCACGATGCTGGCGGCCTGGACGGGCGCTGTCACGGCGTCCCTCCAAGGCCACCGTCACGGTCGTCTCTTTATGAAGCGCAGCAGCAACATGGTGGACGACATGTGTCTCCCGGGATGCACCACCATCTGGAAGACCATCACCGGAGAAGCTACCTGTACGTCTTGACCATGGATGAGCCCAATCGAGAGACTAACAAGAAGTGGCAGTGGTGCCCGTCAGCGTTCCCACGACGTCAATTCCCAAACCAGCTACGACGACTTGCTCGGACACGACGACTACTGCCATGGTGACGACCACCTCAGTCGCTACAACCACCATCACCATCATGTCAGCTCCTCGACGCATCGCCGTCCCCACGCCTCAAGCCCAGATCTGTCC…	MKGVVAATMLAAWTGAVTASLQGHRHGRLFMKRSSNMVDDMCLPGCTTIWKTITGEATLVPVSVPTTSIPKPATTTCSDTTTTAMVTTTSVATTTITIMSAPRRIAVPTPQAQICPTPGTYTLPATTIILHQPTTVMAPMTTQVPAGIHTIGGVTTVVKVATTVTCPVATVVKSGSVTTSTMVQTRYVCPSAGTYTVAPITTSVGSKTVITYPVPTAYSPGTYVADKKVVTVTETGFVYRCPFTTKSDNMPTSAVPTYPAPTSAPAPSAEYPVPSISVISVPVLDKPIPSAPNMPIPSMPTEKHKHPKPAPGKLISDNDHFGITYTPYQSSNGACKSSAEVDRDLSELKRAGFSTVRVYSTDCNALENIGNACTKHDLDMIVGIFVKGTGCSYATPDIK…	0.891895	PredHel=0	0		0.373	0.09	Y	SP	0.731	0.998
>Ophcf2|04361	ATGCATCAGAAACGCCTTGCTCTAAGCCTCGCGTCTGCCCTTGCGGGCGTCGCCTATGCCGCCGACTCTTCCGACGTCCACCAGCTGACGGGCAAGGACTTTAAAGACTTTATCCATGGCCACAAGGACACTCTGGTGCTGACAAAGTGTGAGTGATTCTACCCTTGGCTGCTTTCTCCGATGCTGACTTGGCTCCAGTCTATGCTCCCTGGTGTGGCCACTGCAAGGCCCTGGCCCCGGAGTTTGAGGCGGCCGCAAAGACGCTCAAGCCCAGGTCCATCAAGCTGGCCAAGATCGATTGCACAGAGGAGGCCGATCTTTGCAAGCAGTATGAAGTCGAGGGCTATCCTACTCTCAAAATCTTCCAGGGCATCGACAATGTCTCGCCCTACAACGGCC…	MHQKRLALSLASALAGVAYAADSSDVHQLTGKDFKDFIHGHKDTLVLTKFYAPWCGHCKALAPEFEAAAKTLKPRSIKLAKIDCTEEADLCKQYEVEGYPTLKIFQGIDNVSPYNGQRKADSIHSYMVKRSLPAVSTLAKDTLEDFKTADKVVVIAYLAADDKESNASFSAVADSMRDEYMFGGVNDEALAEAEGVKFPSLVLYKSFDEGKNDFKGKFETDAIKDFIKTSATPLVGEVGPETYAAYMSAGLPLGYIFAETQEQRDTLAKDLKPVAEKYKGKLNLATIDAKQFGAHAGNLNLKTDKFPCFAIQDTTNNKKYPFDQDKELGHDNIAKFVADFVAGKIEPSIKSEPIPEKQEGPVTVVVAKNYEKIVNDEDKDVLLEFYAPWCGHCKALAPK…	0.997312	PredHel=0	0	HIT	0.396	0.06	Y	SP	0.806	1
>Ophcf2|04374	ATGTGGCTACCCTTTCCAAGGGGTCGTGCCGTGCGGCCTCCCGACCTCGCAGTTCTGCTGCTGCTGCTGGTCGATCTGACATATGCCATCGACTTCAAACCGGCGCCTGCTGCGAACCTCGATCTCGCCAACCTCGGTGAGGTGGTCGTCGCCGGCGACTTCTCCGGCATCTCTCTATATCAATATCAGGGGCAAAGGTCGGCAGACCTCAGCGTCAACGGCAGCCAGTCCCTTCTCGCCCGACTCCCCAGCGGCGTCCTCGCACCCGTCGCCACCACCGATGCCTCGATACAGTCCATGTGCGCCCTGCGACGCAAAAACGGCGATCTCGAGGGAGTCATCATCGGCGGAAACTTTACCAGCCTCGACGGCATCCAGTCTACCGCCGTCGCCCTCTTC…	MWLPFPRGRAVRPPDLAVLLLLLVDLTYAIDFKPAPAANLDLANLGEVVVAGDFSGISLYQYQGQRSADLSVNGSQSLLARLPSGVLAPVATTDASIQSMCALRRKNGDLEGVIIGGNFTSLDGIQSTAVALFNPSTSEFKPVSGLEGQVTALYCDQDRELVYIGGRFHGANSTNALAWSSTRGLVDLPFAGFNGPVNAITKSSNGHIIFGGNFTGLGNATTPSRPDEQVINLSSANTSATNSASTTGFSDPNALACSGGSDGPGRTWLLADKTPGTWDAAFGYVFQPTKLRLWNTRQDGRGTKTFRFLAFPINGIMNLTYVDPATGQNATCTSECPLSHDANVAFQDFHFVNRVGMNSFQIAISDWYGNGAGLAGIQLFHDDIYAYAISDFNEPTCGG…	0.980114	PredHel=1	1		0.348	0.34	Y	SP	0.841	0.999
>Ophcf2|04392	ATGGTCATCTCTCTGGCAGCTCTCGCTTTGGTGGCCGTCGTCGTCACCCCAGACGCGGCTTACGCCCTGTGGCCCGCTCCGCAGAAGTTGTCGACGGGGAACTCAGTGCTGTTTATCGACGAGGGTGTCAAGGTCACGTACAATGGACGTCCTGTACGTTGCCTCCCCCTTGCATACATTCACCGACTCCAAGCTGACGGCCAAAGCTATCATCCAGTACCGATTACACCAGCCCCAAGTCGGGCCCCGACTTTAGCAGCGAGGAAATCGTTCAGTCAGCCGTGTCTCGCGCTTTGAAAGCCATCTTCAAAGACAACTTTGTGCCGTGGAAGCTACGAGCGCGCCACTCCGACTTCGAGCCCGAGCCTCGGAAGGATGGGAAGCTTAGCATCAAGTCCA…	MVISLAALALVAVVVTPDAAYALWPAPQKLSTGNSVLFIDEGVKVTYNGRPLSSSTDYTSPKSGPDFSSEEIVQSAVSRALKAIFKDNFVPWKLRARHSDFEPEPRKDGKLSIKSIDIFQTQADSQRTFKPRAGDVNESYGLDVSRDGQVELRCKSSTGCLHGLETLVQLFFQHSAGDCWYTPHAPISIRDAPQYPHRGVLLDLSRMWYPLTDVRRTIDAMAWSKMNRLHLHMTDSQSWPLEVPALPRLAEKGAYRKGLSYSPADIAALYEYAIHRGVSIILEIDMPGHLGVVDLAYKDLIVAYNQKPFQWFCAEPPCGAFRLNSPEVYDFLDKLLGDVLPRVASYSSYFHTGGDELNKNDSKLDPGVGSNDAAVIKPLLQKFINHAHEKVRKAGLTPL…	0.980571	PredHel=0	0		0.988	0.1	Y	SP	0.737	1
>Ophcf2|04396	ATGCGTCTCGCAATACTCCTCACCCCGACACTGGCAGTAAGCTGCGCGGCAGACGCCCTCATCGTCAGTCGGAAATGCGCCTCGTGCCCGGTTCGCGGCAAGTTCGTGACCGAAACGAACACGTACCTTTTCGACGTGCACCAAGGATGCCAGCGGTCGTGTGTGCCCTCCATGGTCCTTCTCTGCATCAAAAAGGGCTGGTCAGAAGCCGTCTTTCGGTACTTTGGTCAAGATAGGCGGTGTTTGGAGGTTAAGTGGGAGAGGATTGGCTGGGTCTTTGCTGACGGCTCTGGGGTGCCGTCTCTGCAGTACTGGGAGGAGGTCAACTGCGAAGAGTCGGGCAGGTATCTGAGTTGA	MRLAILLTPTLAVSCAADALIVSRKCASCPVRGKFVTETNTYLFDVHQGCQRSCVPSMVLLCIKKGWSEAVFRYFGQDRRCLEVKWERIGWVFADGSGVPSLQYWEEVNCEESGRYLS*	0.985267	PredHel=0	0		0.302	0.01	Y	SP	0.644	0.999
>Ophcf2|04401	ATGAAGCTCACAACCGCCCTCGCAACCCTCGCCGTCTTGGCAACCCAAGCGCAATCAGCCGTGCCTCCGCCCCAAGATGTCACTCCGTCACCGACGACGTCGTCCCACGACTCCGTAGAGTCGAGATACTGCGGCGAGGACGGTACGTGATGCGTGTACTCTTCGTCTCGTACTGGGTGCTGATGTGAATGAAAAGCTGTTTGCGAGACGGATAAGGATTGTTGCGATTCCAATGCCTACTGCCATGATCCTTATCACCATCACAAGAGGCCGACGGAGAATGCCCTGCCGAAGACTTGTCACGTCCGTAAGACATCATATTGGGGGAAGTTCTGGTAG	MKLTTALATLAVLATQAQSAVPPPQDVTPSPTTSSHDSVESRYCGEDAVCETDKDCCDSNAYCHDPYHHHKRPTENALPKTCHVRKTSYWGKFW*	0.999641	PredHel=0	0		0.784	0.18	Y	SP	0.874	1
>Ophcf2|04423	ATGAAAGCAGTCACCATCACATTCCTCCTCCTCTGCCCCATGACTCGAGCCTATTGCAGACGCGGATACAAATACTGCGGCAGCGTTCTCAAATACATCCAGGGTCAGCAAACCAGCCCGACGTATCCTAGCTCAACTAATCATGACTCCCTCACTAGCTTCCCAGGAAGTGCTGGATTACTATGGCCAGCAGGTCGCCGCGCAAAGCGACGGCATGGATACGCTATTCGGCTGCAACTTTGGCAGCGTCGTCCCGCTATTGCATTGCCAGTACGGCTGTCATGATGCCGGGCCGGGAAACAACGATTACTGCTGTGCTAGTCCCAAGGGGGTCGTCGAGTTATCCCGTGATGTCAGGGAATGTAATAGTCACGATCCTTAG	MKAVTITFLLLCPMTRAYCRRGYKYCGSVLKYIQASQEVLDYYGQQVAAQSDGMDTLFGCNFGSVVPLLHCQYGCHDAGPGNNDYCCASPKGVVELSRDVRECNSHDP*	0.980615	PredHel=0	0		0.396	0.02	Y	SP	0.771	0.998
>Ophcf2|04443	ATGGTCCGCATCACGATGCTTACTGCCCTGGCTCGTGAGTGTCAAGTCTTGAAAACCGCAGCGCCGCTCGAGCTAACATGAACATCAGTTGCCACTGCCGCCATCGCCGCTCCCGCTCCCGCTCCCCCCAACGCCGCCAACAATGCCGTCGGCAACGCCAACGTCAACGCTGCCGAGGGACAGGCTCGGGCTGGAAGACAGAATCAGAACAACGGGGCGGCTAACGGAGCTGCCAACAACAATAACAACAACAACGGAAACGGAAACGGGGGCGGAAACAACGGCAACAACAACCAAGTCAACCAGGCCCTGATTGCCTCCATGCAGTCCGTCATCAACAACGCCAAAGGTAATGGCAACGGCAACGGCAATGGCAACAACAACAACAACAACAACGAC…	MVRITMLTALALATAAIAAPAPAPPNAANNAVGNANVNAAEGQARAGRQNQNNGAANGAANNNNNNNGNGNGGGNNGNNNQVNQALIASMQSVINNAKGNGNGNGNGNNNNNNNDNNDNNNNNNNNQASQALITSMQSVIDNANRGANNNGNQRANGNANRGANGNANQNGNANQNNNANQGANGNANQGALGNLGALGNAIKGANGNVNGNATRNANAAPAAGNN*	0.989676	PredHel=0	0		0.712	0.16	Y	SP	0.839	1
>Ophcf2|04446	ATGGAAACGTCCATATTCACAGCGGCCGCTTGCGCCACGATCCTCCTGCTCTGCGCCTCTGCCATGGGCCTCTTCAACCGGGGCGACAAGATGCCCGTCGAGGGCAGGGTCCGTCAACAAACACATCGTCTCACCGCACGCTTCTCTAATCACTTTTCCCGCAGACAATTCTCCTTACGGGCGCCTCCGAAGGCATGGGCTTGTCCGTAGCACAAAAGCTCGCCGCCCGAGGCGCAAACGTCATCCTCGTCTCCCGGAACGTCGTCAGGCTAAAAGAAGCTCTCACAAGTCTCGAGGTTCGTCCCCTCTTGCGTCCGGCAATCCTCCGGCTACCGGCTAACACGGAACTGTACAGGCCATGGCCAAGAACCCAGACACGCAACGCTTCCACTACATCTC…	METSIFTAAACATILLLCASAMGLFNRGDKMPVEGRTILLTGASEGMGLSVAQKLAARGANVILVSRNVVRLKEALTSLEAMAKNPDTQRFHYISADVSAPGYAQSVVTEAKRWNNGQTPDIVWCMAGVSVPELFIDMKMDSMRRQMDVNFFGTADMAHAILRHWLSAEAPLEKHARHLIMTTSVVAFYTVPGYAPYAPSKWAIRGLADTISQEILMYPQNVEVHVVYPGNILSPGYERENRTKPAVTKLLEESDPKQTPDEVAEAAIRGLQRGDYFVTINFLGSLMKWGMLGGSFRNNWVVDTLGAWLVSIVWFFVQMDLHGKIKSYGKTHGHPSSYEKTSS*	0.754626	PredHel=2	1		0.712	0.02	Y	SP	0.726	0.99
>Ophcf2|04461	ATGCTCCTCCTCTCCGGCCTCACGACTCTCGCCGCCGCCCTGCTGGCCTCTTCACCGGCAGCGGCCCTCCCGCAGACGTCGCCCACGGCCACGTGCTGCTGCTGCAACCCGGGCACTTCCCCGGCCGAGGCGAGGATCGTGTGCTCGCCCAAGCCCGCCAGCGACGGCTGCTTCTGCGCTCTCGTTGTTTGTCCCGAGGGGACGAAGACGGTTTACTCTGGGGCGACGGCCGCTCCGGCTGCGAACTAG	MLLLSGLTTLAAALLASSPAAALPQTSPTATCCCCNPGTSPAEARIVCSPKPASDGCFCALVVCPEGTKTVYSGATAAPAAN*	0.99943	PredHel=0	0		0.121	0.06	Y	SP	0.785	1
>Ophcf2|04496	ATGAGGTCGGCGTCGGCTGTGGCCTTGTCGCTGGTGGTGGGCTCCGCCTGGGGATGGAACACGCGGCTTCCGGCTTGCGAGGGCGGGTTCGAGCCGTTTGTGAGTGAGGGATGCTTTGCGGATGAGGGGGATGGAGGGCTTGTTTATAGGGGGGGAGGGGGTTACGGTTGAGGGGTGTGCTGCCGAGTGTAAGGGTGAGTCTTTTTGTTCCCTTGACTCTTGGTGATGATGATGATGATGATGATGAGAAGTTGATTTCGTGGGAGATGAAGCTGACCAACTTCCCGCGGGTCTTCAGGAAATGGATTTCGCTACGCTGGTCTCAAATACTACGGCGTCTGCTTCTGCGGAACGAGGCTTCCGGAGAGACGGCTTCCAGACTCATCCTGCAACCTCCCC…	MRSASAVALSLVVGSAWGWNTRLPACEGGFEPFVRNGFRYAGLKYYGVCFCGTRLPERRLPDSSCNLPCTANKEQTCGGESSLSIWGDPSFPVDASKKKKVEFEAAGCYADDARGGSPRTLSWPVKVEGKMTTGKCLDSYTSPATDVKESTSLMPVVTSSSLASSSKPIESVSSSSASTPVYGAPESTTSDYSRETTSLMPGMTSSSVGMASSASSESVVGTASLSTGLRTASKPVVSASTTGYKSSKTTKTEETTWLKPGVTSSSTETSSSSSSSKTLQTSSSAATTKSWSANSTTTDYGFVGTTSSAAAETTSSAPSVSSSSSSSGLMRKETSSTETSSYRAPDTTATDKTTASASGESSSSSVATSVKKTSSSTAAATTTSLAGEKTSDSPSSLTS…	0.993895	PredHel=0	0		0.94	0.84	Y	SP	0.825	1
>Ophcf2|04497	ATGGCCATAACCCCATCGCCCGCCCTCTGCTGCCAGACCATCTTCCTCGCCAACTCGGCAGTCCTCCTGGCCGCTCACCTCCTCCCCCCGCAGCTCCGCCACCGGCTCCTCCAGTACGGTGCCCGCGGATCCGAGCCCCCGGTGGGCCATGACGCGCCCAGGCTGCTGTCCTTCATCGTCAACCTGCAGGTGCCGCACGCCTGGTTCTGGCACTTTTACCTTGAATCCCTTCTTTGGTCTCTTGTGTGGGCTTGGCAGTATCGAGGTCGGGGGACTTTGATGGGGGGGCTGGCCAGGGCGCAGCTCGCTTCTTCGCATGTCTCGTCGGTTGACTTGGGGCGCGTTTGTCTGGCCTGGGCCATGTTCGCTGCTCAGGGCTCTAGACGGCTGCTCGAATGC…	MAITPSPALCCQTIFLANSAVLLAAHLLPPQLRHRLLQYGARGSEPPVGHDAPRLLSFIVNLQVPHAWFWHFYLESLLWSLVWAWQYRGRGTLMGGLARAQLASSHVSSVDLGRVCLAWAMFAAQGSRRLLECLFVMRPGKSSMSWAHWLLGLGHYALVNLSIWIHGSGGILESWTVSVPAVLLTPRNLLCLTVFLAAWLEQNKCHRHLASLPKYTLPTEGLFRLFVCPHYTCECVMYLALALVAAPPDGLFNPSLLCVFVFVVTNLGITARNSEKWYEEKFGRDKLAGRWKMIPFAF*	0.108113	PredHel=6	5		0.537	0	Y	OTHER	0.496	0.974
>Ophcf2|04507	ATGAGGCTGCCGTCGGTGTCGGCGGTGTTGCTGGCGGCCCTGAGCTGGGGGGTGCGCGCAGACGAGCACGATGACCTCAAGAGCATAACGCTGCGGACGCATAGTCTGCAACAGGTTCGTCCTGGAGACCCGAACTGGGGGAGAAGGAGGCGCGGCTGACGGCCATAGCCTTATCTTGACTCGGAGTTGCAGAGTCGGTGGTTTGACTTTGGCGGCGATACCATTGTACGGACGGATTCGTATGTCGATCTCTGCGCTGGAGTCGTCAGGATTCGCTAACCTGTCTCTTTGTTGGGGGCAGATATATCCGGCTCACCTCAGACCGTGCCTCGCAGTCGGGCTGGCTATTCTCACGCGTGCCCCTAACAGCAACAAACTGGGAAATCGAAGTCGAGTTCA…	MRLPSVSAVLLAALSWGVRADEHDDLKSITLRTHSLQQPYLDSELQSRWFDFGGDTIVRTDSYIRLTSDRASQSGWLFSRVPLTATNWEIEVEFKISGKNNLYGDGLAMWVTKQRGQPGPVFGSADRFEGLGIFIDTYKNGRQGTSFPYVMAMAGDGHASYDKSTDGKDTELAGCSARGLRSATMPTKLRLTYVQDKQLRLELQYKVEGEWELCFETTKPPTLPNVAYLGFSAETGELSDNHDIISVAAKNLYNHPAGAGPASSKPGSSTHGPSSSSSRSSGGSWTWFFTKMMLFIVVVAGGYAGWTAWRAKSRSHRF*	0.998475	PredHel=1	1		0.974	0.1	Y	SP	0.789	1
>Ophcf2|04534	ATGCGCCCTTCGTCGTCCAGTTCGTCCTACGTCACGTCCGGCTTGACCGCCCTCTTCCTCCTCTTCAGCGGAGCCTCTCCAGCCCCGACGGCTCCGGACGGCTCCCTCTCTTGGTCCGACGCCGAGCCTCTCTTCACCTTTCACTACTCGACGTCGCAACCGGATGGTAAGAACTGGATCGGCCTGTACAACTCCTTCTACGGCGCGCCCGATAATGAGTCGTACGTCGCCAACTCCCTGGCTTGGTCCTACGCCCCGGAAGGCGATGGTAGCGTCAAGGTGACGCCGCCCAAGAACCTGCCTCCGGGCCAGTACAGGGCCTTTCTCCTCGCCCGCGACGGCTACCAGCATCTCGCCCATCCCGTTGACGTCGTCTCGGGCAACGGATCTCTGTCGTTC…	MRPSSSSSSYVTSGLTALFLLFSGASPAPTAPDGSLSWSDAEPLFTFHYSTSQPDGKNWIGLYNSFYGAPDNESYVANSLAWSYAPEGDGSVKVTPPKNLPPGQYRAFLLARDGYQHLAHPVDVVSGNGSLSFLIDEFTTRNGREGDAFEVSIKGLLTNQKDTKTKFTKMTSEGDGNDWVTVSGDGTISGKPDASGERRVTIEATSSVGSKAQLKVKIPIRSSGSSLVDRIGVLSFNMWHGGSQVNDYHRKQVRYLASSNVDIVGLQESNGGHAVRLGQALGWDSWQGRDVGIISRYPIVERFDLTQAGGAVRIALDGDASQIIAWNAHLGYTPYGPYDFCYDHMTVEEVMKNEAVSGRTPQIIEIMDRMKTHIADSDRVPVLLTGDMNAPSHLDWTEA…	0.972453	PredHel=0	0		0.478	0.08	Y	SP	0.666	0.995
>Ophcf2|04535	ATGAAGGCGTCTCTGCTATTGTCGGCGCTAGTCGCCGGTCCTTTCGCCGCTGCACTTTCGGCGGACCGGTTGATGCAGGGGATGCTACGAGGCCCATCAGACGGATACGGGACCGACCTCAAGCCGGCCCGGAGTCTACATCGTCGGCGGGAGGAGAACCAGGTGGATAGGGCAGACTATGGCGGGGGCAAGCGGTTCCTGAATCGTCAGACGGCTCGTGGGTCGAACCCTTGACCGTTGGTTGATCTGTTGCTGATTCCTCCGTCAGCCTTTGCTGTCAACGGCTCGGCTATCCCAGACGTTGACTTTGATGTGGGCGAGTCGTATGCTGGGTTGTTGCCCATCAGCGAGGATGCCGATGAGCAGAGCGACTTGTTCTTTTGGTTCTTCCCTACCGTC…	MKASLLLSALVAGPFAAALSADRLMQGMLRGPSDGYGTDLKPARSLHRRREENQVDRADYGGGKRFLNRQTAPFAVNGSAIPDVDFDVGESYAGLLPISEDADEQSDLFFWFFPTVNQEHLEDKEIVIWMNGGPGCSSLLGLLQENGPFQWQPGMPKIARNPWSWHLLTNVVYIEHPVGTGFSKGNASVRNEDDVARQFLGFWSNFVKTFGMSGWRVYVVAESYGGYYGPYIGSLMLDAKDEKRHGKLGGLMVYDGLMFDGLVQAGVVLEAFMDQNRDLMPLDDRMMAHVRNVSVSCGFRDWHHRYLRYPAVPGPLPPAPGYRKLENGTVVARPECEGLFNQIFDAMQVVNPCFNIYNIRDQCPKPRDPLGAQEKTPYFDRSDVKKAINAPVDVPWKQC…	0.94849	PredHel=0	0		0.748	0.13	Y	SP	0.626	1
>Ophcf2|04536	ATGAGATTCCTTACCTTTGCTCCTCTCTGCCTCGCAGCCCTCACCTCGGCAGCAAATAAAGCCAACGATACGAACCTTCTCAAGTGCTGGGGCGACGACATACAACCCAAGAGGCTGAACCCCGAGCACTGGTTCGCCAACAGATTCATGTACCAGTATTTCCTCGAGACCAGGACCTATAAGCCCCGAGAACAGTCGGTCAACCTGTTCCTCAAGAACGGGGGTTTATACGAGCCCATCAACCGCTTCTTCCAGCCGGAAGCAAACAACGACTCCATCGATCTCACGTCGCTCAACTTCATCATCATCAACAAGATCCTCTCTCCCATCGAGCACGAGAGGCTGAACAAAGACGGCACGGCTCACCTCAACAGGGATGCGGTTCGTATGGTTGTCGAT…	MRFLTFAPLCLAALTSAANKANDTNLLKCWGDDIQPKRLNPEHWFANRFMYQYFLETRTYKPREQSVNLFLKNGGLYEPINRFFQPEANNDSIDLTSLNFIIINKILSPIEHERLNKDGTAHLNRDAVRMVVDFFVFNTTMEQFQLLARSKIWKGFDWKTDACTASPDKPYGYDFKWACIRHDFGYRNFRRLGMLSHNWRRKTDMNFLMDMKDVCDASKNPKGCIHWVAKWYYIAVRVFGLTQVQKVKRSLEPAEMEAQRDANARAAASRLFVLAGLLDEKEKGKHHRSEKLDHLLREAVFSKDGNFAAGANWTEFLAQDGAWNLTGGRAAGPVRVCRDGMKTARGCGKSSLLVA*	0.995521	PredHel=0	0		0.784	0.24	Y	SP	0.645	0.999
>Ophcf2|04539	ATGACCATGGCCCTCGTCCACCTCGCAAGTCTCCTCCTCCTCACCAGCACGGCAACCGCCTCGGTCTACAAGCTCAAAGAAGTCATCAACTCGACCAACTTTTACGGTGAATTCGACTTCTTGACGGTACTCGTCCTCACCCTTACTTTGCAAACCATGACTTCAACTGAACACCATACATACAGAAAGGCAGAAACCCAGCAAAGCTGTACGATGACAACGACGCCTGGGTCCGCTACCAGTCTCTCGAGGAGGCAAGGGCCAAGAACTTGACCGACACCACCGACGGCCTGGTCTACCTCGGCGTCGATCACACCACTGTCCTCGACCCCGATAGCCCTGTCGGTCGCGATGCGTTCAGGGTTCAGTCTAGGAAGAAGTATAACAAGGGCCTCTTCA…	MTMALVHLASLLLLTSTATASVYKLKEVINSTNFYGEFDFLTKGRNPAKLYDDNDAWVRYQSLEEARAKNLTDTTDGLVYLGVDHTTVLDPDSPVGRDAFRVQSRKKYNKGLFIMRYTHLPKPVCGAWPAVWTVGDGPWPVNGEIDLYEGWNLNTANRPSFHAGTPDQIGNCRLHHRLQGGEVVSANCDNSFDLKPDQPAGQGCQVKETNNTIWGSETGGIQALLWTDTQLSIWTWPSGLAPLSLDADQVQVDSTWGRPSLHLALPNCNVTTALTDQRLILNVAFCGGLQWGEGTGGPSCEAETRQTCEEFVARNPAAFSEVYFRMRDFRYLEMADVAGRSLVKRPVVKVRLDFFGFLV*	0.98665	PredHel=0	0		0.992	0.09	Y	SP	0.822	1
>Ophcf2|04574	ATGGCACCCTCTCAGCTCCTCCAGACTCGAGCCATGCTCATGGCCATGCTCGCCCTCTGTCTGTTTCTCTGGCCCGTGAGCAGTCAGACGATGCCTCGCGTACTCGAACCGTCAACCCGGCCTCCTCTCATCCGACGCGGCTCAGCCTCGCCTCAGGTGTCGGCGTCCAACCCACGAGGCGCCGCTCAGGCCATCATTCGGACTCGCCCGCCCGCTATCCGGCCTCGAAGCGCCATTTCGGGAGATTGGCAGGCCCTCGTTCACCTGCCAGATAGCCGCACGCCGGAGGAGATCAAGAGGGACGGGGGTTTCCTACCTGCGAGACCACCGCAGTCGGACGAGGCCTTTAGCCTCTATCTTCACGCCACACGTCATGTCGAGATGGAGTCGGCTTACGGC…	MAPSQLLQTRAMLMAMLALCLFLWPVSSQTMPRVLEPSTRPPLIRRGSASPQVSASNPRGAAQAIIRTRPPAIRPRSAISGDWQALVHLPDSRTPEEIKRDGGFLPARPPQSDEAFSLYLHATRHVEMESAYGDDCIFLSTTRKFTLAAEEIKKQGQGWVYIIYPSPNMFDQSKSLSDHDPHPESETVVAVGGIHWSQVLGWVHVSHRKRDRVIAPNPDFDRSWLALPLTGPQPQLAGFCDGRKGCGAHLSEKVGAFMDGVGGRSAGGGVAPFREGGV*	0.915479	PredHel=0	0		0.325	0.49	Y	SP	0.893	1
>Ophcf2|04587	ATGAAGCTCTCGCTCGCCCTCCTCTTCACATCCTCCCTCATCACAGCAACATCCTCCCACCCCCAGAACCCCATGGCCATGACCATGATCAAAAGCAACAAAGATGCCGGTAATAAAAACCCCCCTCCCTCCCCGATCCCATCCCAAAAACTAACAGCAAACAGACCCCGTCCTCGTCAAGCGCGCCAGAAAGCAGAGATGGGACGGCTGCCGTCTCACCGTCTCCGTCCTGGCCCCCAACGACCTGACCATGGAGTTTGCGCAAAAGTTTGGCGCCGATCCGGAGAACGTGCGGACGCCGGAGATGGCGCGGTCTGTGCAGGTTATGAAGGATGCTATCGCGGTGGGGGATCAGAAGAGGGCTCATGATGCGCTGTATACGAATTGCCAGGCTTCTGT…	MKLSLALLFTSSLITATSSHPQNPMAMTMIKSNKDADPVLVKRARKQRWDGCRLTVSVLAPNDLTMEFAQKFGADPENVRTPEMARSVQVMKDAIAVGDQKRAHDALYTNCQASVRDDAIKHNTGP*	0.966035	PredHel=0	0		0.748	0.26	Y	SP	0.792	1
>Ophcf2|04589	ATGAAGACTTATCTATTGACCTCACTCTTGGCTGTGACCGGACTCGCTCAGGTCCTGCCAGAAACACCAGCGGTGCCACCGGCTGATGCCACAGACATCATTAAGCCTCCAGAACCGTGGCCAACTCGTTCGGTGAAGAAGAGTCCATGTACGTTTGCAAGAACACGAGCCCCTAGAGACAAATCGAAGCTCTCATTTGACCCTGCTTCTGATGTACTGATCCGTTTCGCGGCAAAAGTCAAACGAAGCGAGTCGCTCTTCACGCCTGCCAACCTCACGGGGCAGCAGCTGCGCGACTTGGTAGCTTGGCTGTACAACGAACCGAAAAGTCCGTGACGACCCTTGATTCTTCCCATTCAGACGCATATATACTCTGTGTAGCCGCTGACTTTAATCTTG…	MKTYLLTSLLAVTGLAQVLPETPAVPPADATDIIKPPEPWPTRSVKKSPFKRSESLFTPANLTGQQLRDLVAWLYNEPKILETRYGNGCNQSTVQEAVDRCFNQFAEMLLEGRRTGV*	0.983245	PredHel=0	0		0.145	0.13	Y	SP	0.79	0.998
>Ophcf2|04590	ATGAAGCATCTTCACGTCACCCTGGCCCTGGCCTCTGCTAGTCTCGTCACGGCCACCCCTGCCGCAGAGCCAGTGAGCTCCGTCTGCGTAAGCACAACCACGAGAGGGACATACTCAAGGGGGACCAGCTCTGACGAAGCCTCACAGTGCAACACTCTCGCCCACGAACTACCAGCCCTCTTCCACGGTCCCATCTCCCCCGAGTACGATGGCCTCGTCCAGGCCCGCTGGTCAGGAACATCGGTGATCAGACCAGCTTGTATCATAACGCCAGCGTCAGCCAACGATGTCTCACGAACGATGCGGATTCTAACGAGGCACCAATGCCGCTTCGCCGTAAAGGGGGGCGGTCACAACGCCAACCCGGGGGCTAATAGCATTGCTGACGGCGTCTCCATC…	MKHLHVTLALASASLVTATPAAEPCNTLAHELPALFHGPISPEYDGLVQARWSGTSVIRPACIITPASANDVSRTMRILTRHQCRFAVKGGGHNANPGANSIADGVSIDLRRMDSANLARDRSYVSLGAGLTWGRAYDMFNNSRVGFPGGVCEGVGVGGVSLGGGQSLFQAKKGWVVDNILEYQLVLASGNIVTASPHRRTDLFKALKGGNTNFGIVTRVKIAAFDFPGLWSGQVIASLDHGPSNRSSMLDSVSHAMVDFVADNNRDVDSEVQLAVSYLRNNSRQVASAAISNVADVANPPSLRRFSDLPNRVSFIGRHGKIADFTHDLSRFQPIGFRQVTAGVTITNDFDTLRHIWDASDEVYNSLPQKDKVDWIVVLFPQPVVQQSYSKKRGGNSLG…	0.991428	PredHel=0	0		0.302	0.15	Y	SP	0.706	0.999
>Ophcf2|04591	ATGTATCTCTTGACAGCCATCCTCGTCGGCTCCTTGGCCAGCTCAGGAGCCCTCGCGGCTCCGATGGGAACGGCGGGACCGGACGGTGGCGGCGGCGGCGCGGCGTGCGCTGTCTACAAGTTCGACAACTTCTTCGACGGCCCACTGCGCAAGCTGGACTTTACGGGCTTTCTAATCTGCAAGATCTTTCCCGATCCCATCGACTCCGGAAACTTCAAGGCTTGTCCGACGGAGGTGAGGGACAGCTACGTTGAGAAGTGGGGGAATTCGTGCGGCAAGAAGCACTATACGTCGAAGCAGATGGCTCAGATGGCTCAGTCTCAGCAGCAACCGCAACAGCAGCAGGCGGTGTCATCTGCTCAGCCTGGAGGGTTTCGAGGCGGGGGATTTCAAGGCGGG…	MYLLTAILVGSLASSGALAAPMGTAGPDGGGGGAACAVYKFDNFFDGPLRKLDFTGFLICKIFPDPIDSGNFKACPTEVRDSYVEKWGNSCGKKHYTSKQMAQMAQSQQQPQQQQAVSSAQPGGFRGGGFQGGGFQGGGFQGGGFPGQFGGFQGRGF*	0.995509	PredHel=0	0		0.677	0.18	Y	SP	0.9	1
>Ophcf2|04597	ATGGCGCCCCTTTCAACCGTCTATGCCCTCATCGGCCTCGTCGTCGCTGCCGGAGCACTGCCAGGCAACTCGTCGGGCCACTTTCACTTCCAGAATGGCGGTCGTGTCCGAGGATCGAGCAGCAGCACCCCGAGTCCGGTACGACCTGCTGCTCCGGGCACCAACAGCTTCAGACCGGAAGCCATCGGCTCCGTCCCCGGCAACAGCAGCAGGCCGGTACGGATCGCCTCTCCGGCAACCAGCAGCTCCGACCCCAAGACCAACGGCTCCCTTTCCAGCAAGACAGGCAGGCTTCACCCCGGAAGTCCACCCCCTGCAACGACGCTTCTCCCCGGCACGCACTGGGCCGTCGACACCAAGCCGGCAGAAAAGGTCAAGCCCGTGCCCGCCGGCTCGGCC…	MAPLSTVYALIGLVVAAGALPGNSSGHFHFQNGGRVRGSSSSTPSPVRPAAPGTNSFRPEAIGSVPGNSSRPVRIASPATSSSDPKTNGSLSSKTGRLHPGSPPPATTLLPGTHWAVDTKPAEKVKPVPAGSASSPLFYGDASASKAGHFALLTYTFTKPSVNLDEADHADVSILDQGHLAVDFQSRDAFEHARGSWSIAKAKAGLVLIVYADGCGGHGHGERCFFDVDDLQFSGKRRIVVRGRAVHPHDISSGGETEWGWWTPEEKSLERRGVWSSIWGTVKRLFPEWNGPSAAFDLDKSISWMLPNHTQSVTPSPWAGDAILLKSTGSTDVNGTDPFMHIFCVDCGSSGRARLAGRAAWSLRQGLTEGHIELRTDMALSLKVGVDVRGNLRTEIDRD…	0.802403	PredHel=0	0		0.101	0.21	Y	SP	0.771	0.992
>Ophcf2|04601	ATGAAGACCTTTACCATCCTCGCCATCTCGGCCGTCGCCCATGCCGGCGTCTTGGTCAAGAAATGCCCTGCGACAACCGATGCGAACTGCAATCGGTTTTGCTCCTCGGTGGATCCGGGGGCGTTTCTTCCCTTCAAGACCAAGTGTACTCACGAGTTTGATGAAGAACAAGGGGATGCCATTCGCTGCTTCACGATTGATGCCTTTCAGTTTGAGGTGAGTTTTTTTTTTTTTCTGATGGGGTGATGGGGATGGGGGCTGATGGGGGTGGTTGTGTAGGTCAAGGTTCCCTGTAAGGGGAATGGGAAGGGGGAGCGCCGGGAGCTGGGGGGCTCCGGTGAAGAATCCGGTCTCGGGCCCGGCTGGGAATGCGGCCTCGAACACGGGCAAGAATACGGC…	MKTFTILAISAVAHAGVLVKKCPATTDANCNRFCSSVDPGAFLPFKTKCTHEFDEEQGDAIRCFTIDAFQFEVKNPVSGPAGNAASNTGKNTAADPAKSKPNSTAKVPAKNPVSGPAKNATTDEGKKTAADPATRRPSSPAKGPAKSPVSGPAKSPVSGPARNATSNTGKKTAADPATRIPSSPVKVPAEVPADAVCVPISPDQAPSEADANSSKEKEAQWPRINSKLMKDGHTTTTSQKKSPAPGPAAASDGVPELRQGTAASVGHSTCWDPTGKFC*	0.992842	PredHel=0	0		0.081	0.17	Y	SP	0.733	0.986
>Ophcf2|04603	ATGCTTTCGCCTCTTCTTCTCGCCGCTGCCCTCGTGGCCGTCGTCCGGGCCATCTTGGTACCAGGGCCGATTGGGGCGTTTCCTGTGGCGATGCGAACCCACGAGCTCATCGATTTCAGCCGGGTTGATCCCTATGCGTCTCGCAATCACACTCTCCTGAGAAGAATTCTCGTCTCCGTCTTCCTGCCTCTCGACCCGGTCCAATACGCGGATGCCAAGGTCCAGCAGCTGCCTTATATGCCACCTCTTACGGCGGCCGAGTACAGCCGAATTACCCAGATCATCGCGCCCTCGTTCAAGGGCGTTTTTGAGAAACTGGCGATTGAATATCGACGGCTGGAGACGAACGATCCGGGTCGAGAGTATGCGACGAAAAAGAAGAGCTACCCGGTTGTCATC…	MLSPLLLAAALVAVVRAILVPGPIGAFPVAMRTHELIDFSRVDPYASRNHTLLRRILVSVFLPLDPVQYADAKVQQLPYMPPLTAAEYSRITQIIAPSFKGVFEKLAIEYRRLETNDPGREYATKKKSYPVVIFSPGLGASRLMYSAGARDLASQGYIVITIDHPYDASIVEFPDGSVVRGVNFSTTAQIAVAAKVRVQDVVFLVNQLHDSDVQERLTEGFPGLVNVEKMAIYGHSLGGATAAEALRKDSRLLGGMNWDGEMQEAAASHGLAQPFIQVGVPRHRYENNSNWPAFYEKLRGPKLELMLENTTHISFTDLPLLLSTMEVPLEAQPSLEYFLGTVSGRRLRRTLTGILKASLEFLFERNVEGVRSLAEDYCGVTVF*	0.869405	PredHel=1	0		0.28	0.13	Y	SP	0.854	1
>Ophcf2|04610	ATGTTCGCTTACGTCCTGCTCTCGACGCTTTCTGTTCTCCCTACCGTCATCTCCTCTCCCCAACAGGCTCCCCGATCATGGCATTTCGTCAACCCGGAGGAAGACCGCAATTACGGATCGCCTTCTGGGCTGAAGTCACAGACGCAGCGGCTGCCGTCGGCGCCCATGTCGACTTACACGCCGCCCGATTTGTTCAACTCGACGCCACGGAACGTCAAGAATGTTAATGACAAGTTGCGAAGGTCGCCCATCGGTGTCATCAAGAGGGTCATGCATCCGCCAGCAATCGTGTTTTGCCAGAATTCCAAGTTCAAGGGCGGGTGTGCGCAGGTTACTCCCTCCGAGAGCTCGCGTTGCTGTTCGTCTACCCTCGTTTCCTCTCCCGGGACTCAGCTGATG…	MFAYVLLSTLSVLPTVISSPQQAPRSWHFVNPEEDRNYGSPSGLKSQTQRLPSAPMSTYTPPDLFNSTPRNVKNVNDKLRRSPIGVIKRVMHPPAIVFCQNSKFKGGCAQVTPSESSRCYHVPEELRYTVSSLQLLNVLGVCRFYSCEADWFQTGESINAIWNHHHEFHNNIHSFSCKHPLPLLYRHTKFVGYAFAVDVPMGQCVEVPPNFDNVGSSVRIPSEVGWCRLYLAHGCRGEFLDAYEDIIDLSTVDARFNDAISSIFCLKTDPEPPAFTPASKPVHAPELPAAEPKPEPESLSSSPPKPSERSYCPRAFCESQATAPNHQTLAEPPRFRPSFRLIGMRHM*	0.875529	PredHel=0	0		0.244	0.3	Y	SP	0.788	0.995
>Ophcf2|04611	ATGAGAGCGACAACGATTCTTGCGTTGACTGGAGTGGTGGTGGCCTTTGAGCCGGTACGTTGTCTAACCCCTTTTCCATACTCACACGCAGTCAAATCCTCTAACCCGCGCAGAACAAGGTATTCTTCGTCGAACCAACATGACTACGCGTGCCTCACTTACCTTCATTACGAATATAGGGCCCAGAGTGCCAACTCGTCTGTGTACGTGGCACTGCATAGACAGTCGTTGCTCAGGCTAATTGACCGACACAGCGCAACCGCGTCCCTAGAGTGAGCACCGCATTACTGCTTCCTTCACCATGTGCTTAAACCTAACCTCGCTGCCGACAGGAGCATTGTGTAAGTTCTTGCAGACGCGAAACACAACCAGCAACTAACGCCATCGCAGCCCTCATTT…	MRATTILALTGVVVAFEPNKGPECQLVCRNRVPREHCPSFHYVKGEMKTCAHSQWGCTDQDRKDCGETVTPPPLCVVNGPCYAGPTGCLEDKTGADDGLPPGTYVGHCPAPKSQLQRCTECHDGCAKMKPGRGAAFQACLSLRCRRQCHGGILYKVQYFEARKHCSEQGKEMGDNEFQVCVKKELNGTVPENSRCLMQYTDSEKYCEELKYTRGGLEFQGCIKKLFDGVCSDEFRCTPQFRDARKYCNKQKYVIGGPEHQKCIADLLTDVCPKDVGCKKRHTDAREYCKKDNKFGGPEFQECVAKMLDPTCPHDFQCPQRKKDAGQWCKSKGEKEGSPEMEACVKEALKGLCPESGSGMVDGFLPQEQTEL*	0.974968	PredHel=0	0		0.227	0.51	Y	SP	0.715	0.983
>Ophcf2|04627	ATGCCTTCTTTCTCTTCACTTGTCGTCTTCTCCCTGATATGCTCCCTGGTCTCGGGCCATGGGACCATCGTCGCGGTGAAGTCGAATATCGACCAATCACCTGTTGGCAAGGGATTCAGGGGTATGTATTCGTTGTTCCCGTGGCGACGAAGAAAGACGTTGACAGAGAGCCCCCTTCCAGTCGAAGATAATCTCCCCAACAACTGTTCCAATGTCATTCCCTGCCAGCAAGACAGCACCATTATTCGACCTGAAGAGATCAAGGCCAACCTGGTCAATCCCTGTGGCCGCACACAGATGCATGGAAACATCGATGTCGGGCAAGAAACGGAAAAGGCTATCCAAGAAAACAGGGTTGCCTTCGTCCAAAGGGGAAGCACTCTCGATGTGACCCTTCAC…	MPSFSSLVVFSLICSLVSGHGTIVAVKSNIDQSPVGKGFRVEDNLPNNCSNVIPCQQDSTIIRPEEIKANLVNPCGRTQMHGNIDVGQETEKAIQENRVAFVQRGSTLDVTLHQVNADGAGPYKCELDETSNVGTFTQNLTIKNNVPGTNGLSLVVAKNFTMQIEMPNNFTCIGGSDGQTCTIRCQNNALAGNFGGCFPVKQTDTEPHVNTPEANKAIDDQNRIEELQEIAAKEIPNAIKNIQKNGNPENIKNLNALNDITQDNERDKIQFGETNINSEGQNNNQNNGAQNNNQNNGAQNNNQNNGAQINGGGRGNGAQNNGAGQNRGAGQNNGAGRNNGAGRNNGAGRNRGAGQNNGAGQNNVAGQNNGAGRNRGAGQNNGAGQNNGAGQNNVAGQNN…	0.987156	PredHel=0	0		0.64	0.26	Y	SP	0.829	0.997
>Ophcf2|04638	ATGAAGTTCCTGACAGCTGCCACCCTCTTCACGGCCTTGGCCTCGGCCGTCCCCACCGAGTCCGCCACTGAGGCAGGCAAGGTTGTCAAGTACGACGGCGAGTACAAGGACGACTACAAGAAGGACGACTATAAGAAGGACGACTATAAGAAGGACGACTATAAGAAGGACGACTACGAGAAGGGGGAGTACAAGGGTGACTCCAAGGTGGACTTCAAGGGTGACTACTACAAGAAGCACGGCTACTACAACAAGTTCGACTACTACAGCAAGTACGACTTTGGCAAGGACGACTACGAGAAGGAAGAGTACAAGAAGAACATTTACAAGAAGGACGGCTACTACAAGAAGCCGCAGCATAAGAAGGAAGACGAGAAGAAGGAGTACAAGAAGCCCGAG…	MKFLTAATLFTALASAVPTESATEAGKVVKYDGEYKDDYKKDDYKKDDYKKDDYKKDDYEKGEYKGDSKVDFKGDYYKKHGYYNKFDYYSKYDFGKDDYEKEEYKKNIYKKDGYYKKPQHKKEDEKKEYKKPEHKEDKKEYKKPEHKKEDKKEDKKEDKKEDKKEDKKEDKKEYKKPEHKKEDKKEDKKEDKKEDKKEYKKPEHKKEDKKEYKKPEHKKEDKKEDKKEDKKEDKKEYKKPEHKKDEHKKDEHKKDEHKKDEHKKDEHKKPEYKKPEYKKPEYKKDEHKAYPRGEAGGYGYGDDNYGNKAHGGYGYGDHGYGNKGYGHGHGYGADYHHGDKYDSKYYNDNRFDGYYDGEYDGGYYGHGDRGHFRGGRGYGKGKGKGHHSKGYYN*	0.997094	PredHel=0	0		0.846	0.1	Y	SP	0.788	1
>Ophcf2|04641	ATGGCTGGCTTCCGCTCTCGTGCCGTCGTCGTCGTCGTCTCCGGCTTGCTGACTGCTGTTGTGGCGGCGGCGCCTTCTAGACCGCACCATTCCGACGTCATCTGCCATACTTCCAATAGCAGCGATTGCTACCCGCGCGTCTTCGTTCCGACGCATGACTTTCAGATCGTTCACGATGACCAGGACCTGCCTCCAGGGCTTCATGTGCGTATCAACATCGAAACCCACAAGAAGGAGGCCAAGATCAACGTCCCCGGCGAGCAGGAAGCCGGCGCTCTCAACGGCGTGCTCGTCAAGGATGTGGCCACGTCACCTGAAAGTCAAGACAGCGCGCAGCATATCCCCAAGGGCGCGCCGGCTTACGATGCCGTCGGAAAGGTTAAGGAGCCGGAGCGAGAT…	MAGFRSRAVVVVVSGLLTAVVAAAPSRPHHSDVICHTSNSSDCYPRVFVPTHDFQIVHDDQDLPPGLHVRINIETHKKEAKINVPGEQEAGALNGVLVKDVATSPESQDSAQHIPKGAPAYDAVGKVKEPERDSGSFVAALTKLGDGSLADESLDHIEELAHDIYYGLQLAENTEAVKTLLCLMVVVPSDSPSFTSRDHRAASILAGALSNNAAAQTKVADAWPRLAASNCSSNSNVSLGQALISMLAPPPTTAGSMKEAASLAKAKMSVVNGLIKNANIRRDFLNGGMMTNLLEMLTLESKDWADAQRKAGELVLDNFLDENMGARLGQWPRVSRLSDEQCRTGSLAEGCWDYHVDGVMRANGAAPGHWSTVLHEKLAAARGKPGASGGEDGDRHEL*	0.976662	PredHel=0	0		0.891	0.08	Y	SP	0.904	0.987
>Ophcf2|04650	ATGCGCGCCTCTACCGCCGCCGTCATTTTCGGAGCTGCTGTGGCCTCGGCTCAGGGTCAGTCTGGCGGAGTCGGCAACTACTCGAGCGAGCTGGACATGCGCATCGATGCCAACTCGATTCCCTCGCAGACACGAGGTATGCACCCTCACCTTCGTCTCGTGTCTTGGTCATGCAGCTGACAATGCTCTTCACTATAGCTATCTGGTGCCGCGCTCAGACCAACACTTGCGGTCTCCTCTGCGACAACAATACCAGCAAGAACAGCTGCGTCCAGGTAGGCTCGCTTGTCCCTCTGTTGCACAACGTTCACGTCGGCTGACCTTGTACCCAGGAGGAGCTCAAGTATGACTGCGTTTGTGCTGGCAACAACTCGGCCCCGGCCCTGCAGTACTACCAGC…	MRASTAAVIFGAAVASAQGQSGGVGNYSSELDMRIDANSIPSQTRAIWCRAQTNTCGLLCDNNTSKNSCVQEELKYDCVCAGNNSAPALQYYQQTIPTFICETLFSQCDKQNVGNADNQQSCIQNIQSLCGKNAPPKVSSGGSDSSSDSSESSSASASSTSQPTATQAGNNNAVTTTKSGGLAAPTKVPAANGLAFAVAAGVLAIL*	0.971673	PredHel=0	0		0.999	0.25	Y	SP	0.595	0.999
>Ophcf2|04678	ATGAAGTCAGCCATCGCCTACGCCCTCGCGGCCGTCATGACGGCTTCGGCAGCGCCCTTCCATCAAACCCCGGGCCTGAACGGACAAACCAACGCCCTCGATGCGCGGTCGAACAGTCTCTCGGCGAAGATTCACGTCGACCAAATCTGTCGTAACCCGCAGAGCAAAAATCTTCCCTACTGCAGGGACTTGAAACCTCAAGGACAGAATCGCAAGGCCAACAAGACGAAAGGGACCTTGATTAAGAGAGAAGACACGCTCGAGGCACGGCGTGATCCCACGGTGGATGATTACCGCACTATCATCTGCCGGGATCCGAACATTAAATCCTCTCCCTTGTGCAAGCCCAAGCCAAACAAGGCGAAATGGGGCATCCTCAAGAGAAACGACACCCTAAAG…	MKSAIAYALAAVMTASAAPFHQTPGLNGQTNALDARSNSLSAKIHVDQICRNPQSKNLPYCRDLKPQGQNRKANKTKGTLIKREDTLEARRDPTVDDYRTIICRDPNIKSSPLCKPKPNKAKWGILKRNDTLKAHAEPKASIEMMWPDADGNPKHKRDMASAERAPFKKVKKCLRDRSYQKRHAAFCIKAVCGLKSKGKSKLCRAMKKGAKRSVDFRLAARQDDEASEAGMDRRSDEAGEPEDEEEAIEKRDEVPSDTESSFGQGQGSGQGRGQGQGQGQDSIVKRDEADRKKLGSVGTDFGGSV*	0.985323	PredHel=0	0		0.244	0.65	Y	SP	0.642	0.997
>Ophcf2|04681	ATGCGTTCAAGCGTCCTAGTCGTGGCCGCTCTAATCGCCGGCACTGCCGCCGAGTCGTGCGGATCCGGCCTCTACATCATCGTCGCCCGCGGCACCAGCGAAGTCCAAGGCTCAGGCATCATAGGCAGCGTGGCCGACGGCATCGCCAAAGAGATTGCCGGCTCTCAGGTCGCACCTCTGCAGTACCCGGCCAGCCTGTCGGACCCTGTCTACCAGGACTCCGTCGCTGCAGGTGTTCAGCAGATGCAGAAGACATTGAGGAATTATGTCAATAACTGCCCGCGTTCCAAGTTGGCCATTTTGGGCTACTCGCAGGTACCGACTACCGTCTCTCGTCAGTCTTAATCGTGTCTGAATTGATGGCGTCCAGGGCGCTCAAGTGGCTATGGATGCCCTATG…	MRSSVLVVAALIAGTAAESCGSGLYIIVARGTSEVQGSGIIGSVADGIAKEIAGSQVAPLQYPASLSDPVYQDSVAAGVQQMQKTLRNYVNNCPRSKLAILGYSQGAQVAMDALCGSVSFEGFENSTAISSSLFKNNIVAVALFGDPSHVANVTYDRGTSIRNGIFNRTSSSVQDCKAFSDRIVSYCDVGDIYCDVGDNKMVHGLYVSRYGAEVQHFVVDRYSKDAAMTRNATKPSSTAPSSSAASLSSTPTSSSTASPSAGDGGAGRAGERTSGGTRANGGFGLAALSVGFLVAVAM*	0.985793	PredHel=1	0		0.999	0.01	Y	SP	0.857	1
>Ophcf2|04683	ATGGCCCGGTCATCGTGGACGGCCCTCGCGCTGGTGCTGGCCAGCCAACTCGTTCTTCTGACGCGGACTATCCTCGCCGGACCGCCGGACCATGCACGGCCCGTCTTCAACCACACCATGGAGGCCCCCAGCTTCGTCTACTGCCTGGTGCCGGGCCAGTTCGGGGTGACGCCCGAGATGTTCCGGGCGCGTGGCGGCATTCAGCTCCTGTCGGGGAGCATCCTCACCCCGATCAGCACTAACCCGGGCCGAACCATCGGCGGCCTTTACCGACATCGCCTTGGCTGGCGACTCTACCGGATCGCGGCGTCGCCCAATATGATTCCCCGCGGGGGGGTGACGAGTCACGGTTACTCGCATTCCGCGGTTGGGGGCATCGTCTGGACGCAGGTGCAGGCC…	MARSSWTALALVLASQLVLLTRTILAGPPDHARPVFNHTMEAPSFVYCLVPGQFGVTPEMFRARGGIQLLSGSILTPISTNPGRTIGGLYRHRLGWRLYRIAASPNMIPRGGVTSHGYSHSAVGGIVWTQVQAVAYFEEGTQHIEGLTWVANPDYNGQWEGDQNCRGSSFSAAAAHIVDLFNTPSLHIFNDRAASFRCEPEPIPPVDIWEWSPSVRETLCDRIDGLEVYIRIGDKSFEGTLDTLWVGFDGSNVVQKVAISPSAGFEGWTTILLGPFFEDHAPELERLGGLRLYGTAAWTSYVFGADEFKLSGLKLRANCFNSPIRVHYTDYSSINAGLKVGGLFGLTNKTLMYPLWNESLNPKNWTASPPCSHITQLTVTLEIEDKEWAGTYNSLYALI…	0.980272	PredHel=0	0		0.818	0.15	Y	SP	0.779	1
>Ophcf2|04691	ATGCCACCACGTGCAGACCTGCAGTGCTTGCCACTAACAGCCGGTCTCGTCCTTACCGTGCTCGCCTCTCTTTTACCGAGCCGCCACGCTACATCACCAGTCGATATCTGGGCTGACTAACCTCTGTACGACGTCGTCTCGACGTCTCGACCGAGTCCATCCACCGGGTAACCGTCACGCAGATTGTGTGGAGGCCGAGCGGCGCGGCTGTGGCTGGCACCAAGTGCCGCAGAGACAGGGTTCGGTGTTACGCCTCCTGCAGATAATGCCAACGAACCAAGCTCGTCCACCAACTGACTCGCAAGCCAGCTTCTCCCCAAACCGTTTCACAAACATGAGCCAACTACCGAAGACTACCGATCACATGTTCCCGACATACGCCACAACGGGTCGACTACC…	MPPRADLQCLPLTAGLVLTVLASLLPSRHATSPIVWRPSGAAVAGTKCRRDRLLPKPFHKHEPTTEDYRSHVPDIRHNGSTTKREPDGFKTAITCCWPLACWLPRVKADLGGSINSGRLLSSSYDCWTTTTASRTQQKHGSARIIPGHMASY*	0.573047	PredHel=0	0		0.244	0.34	Y	SP	0.666	0.938
>Ophcf2|04700	ATGGCCATGCTCGTCAACATCATCCTCTCGTCTCTGCTCTGCGGCCTCGCTGCCCTGGTTGCCTCACAGCCAACGGCGCCGAAGCTGGCGGCTCGTCAGCTCATCGTCCTCAACGAGACAGCCCTCTTCGCTGGGCGGCCTCGTGAGAATTTCAGAAGAGGCTTCATGTCTTCCCCTTCCAACATGACTCGTCTTGTCGGGCACGTGGCGAGGAGCAGCGTCGTCGACTGGGAAAACGAGACAGACTATATGCGCCATATGCATAAGCGCGACACCGGCACCCTCATGTTGAAACGGCACTCGATGAATAGCACAAGCGTCATGCATAGACGCAACGAGACGGGAGCATTGTTCAAACGCGGAACCAACGCCACCAGCATGATGAACAGGAGGAGTGCC…	MAMLVNIILSSLLCGLAALVASQPTAPKLAARQLIVLNETALFAGRPRENFRRGFMSSPSNMTRLVGHVARSSVVDWENETDYMRHMHKRDTGTLMLKRHSMNSTSVMHRRNETGALFKRGTNATSMMNRRSANTMMVMDKRSLNATTMMKRSANATSSMKVKRSPDMMTDKRSLIATMMKRSANATISMYRRNDTSPLLKRSLNTTGPLYRRANLTSSMYKRNETAPLMFKRDVNATMTMYKRNETSPHLLRRSTNATIMYKRDDSKTTHLKAMDQQGTSHHHRLRSAQQAPFPIANKEPESRWRPSKTSEARYRAGGGHLISRRGQQWQWRERGESLSRLDEREAHAAESLDTGSRLEERALCSCPEADDAALILERREESKELSMTPTRVPKTNKE…	0.844454	PredHel=0	0		0.64	0.61	Y	SP	0.759	0.999
>Ophcf2|04701	ATGGCTGTCAACACGCTCCTTCACTTGGCTCTGCTAGCCATGTCCCCAGTCTCTATGGCGGCCACGCTCTCAAAGCGAATAATCGGCGGCGGCGAAGCCCAGTCGGGCGAGTTCCCTTACCTTGTCGGCATCATGAACCGGCAGAAGGAGGTAGAGGTCAGCTGCGGAGGCCTGCTGCTCGACTCGAAAACGGTCTTGACGGCGGCTCATTGCGCCACCAACGACACGAGAGTACTGGGCCCGCAAAATCTGCGTATCCGAGCGGGAAGCCTTGTAGGTTTTGGTGCCAGGACAGAGAACATATGAAATGGGAGAAGTTGACGCCGGATTGCGCAGCATCTCCAGTCCGGTGGTATCGAGTCCAACGTGTCCCAAATCGTCATGCACCCGGGCTACAAC…	MAVNTLLHLALLAMSPVSMAATLSKRIIGGGEAQSGEFPYLVGIMNRQKEVEVSCGGLLLDSKTVLTAAHCATNDTRVLGPQNLRIRAGSLHLQSGGIESNVSQIVMHPGYNHSTLDSDIAILKLVDPIQEDLPKISYNTRLADEGSDPAPNETVVLAGWGVTSDGSKPQWLKKVEMPVVSREICRESYAKSPSRLPITKNKICAGKHGSTGCEGDSGGPLISKSSGQVVGIVSHGSGPDCNAPGTFGAYTRVANYLSFIRENMECGKTC*	0.90982	PredHel=0	0		0.677	0.09	Y	SP	0.869	0.999
>Ophcf2|04740	ATGGCGAAAACACTTGACGGGCTTCTCGCCTACTTAGTGACAATCATCTCGTGCGCGGGTGAACATGGTCAGCCTCCTCAGCTGCGACGCCGCCGTTGATGTCGAAAATGCGAGCACTGACAGAATTTTGTGACTGATTTCTCGCGGCAGGCTGCACTGTGCACGAGCTTCTCAAGGCGATTTGTGACTCGCTAGCACCTTGTCACCCCCCTCAAGCCGCCGCGCATTCCCAACCTGATCTGGCCGCTTCGACGGTATGGAAGTGGCTAGTCGACAGAAGCGATGTTTCGGTTGGCCATCAGAGGGAGTACAATCGTCTTTCCCTGACCGAAATTCTCGCCTTGCCGCATGTGCGCCCAAGTTCACACGACCAAACTACGAACCAAGTGGATGGTGGAG…	MAKTLDGLLAYLVTIISCAGEHGCTVHELLKAICDSLAPCHPPQAAAHSQPDLAASTVWKWLVDRSDVSVGHQREYNRLSLTEILALPHIRIYISETTMWEVVTGHSVDPKRIPRSEWLLLLGIANSKSHGILQGDLGRLVDQDKRSVPKRTDSLAKKGYICKRTTLVRGTKTSKMWLRAFAPPLPQDYGDVQVPIADLNLPLYLLAENLDPVPWRIRWTGQDIDYTALATTILAVIKDWEVIRIRDLKAKLGVLGMRWQMKTVAKTCRYLNARGTLRRIKCRCWPPLAAKVAARQVVAATGVGAEAGDGSLLPFRQVEDHLQSILRSFCPPIVFEGVDVFPKRSQYWTLLFTRLNLLPKGVQKATTMIGIP*	0.595931	PredHel=0	0		0.046	0.28	0	SP	0.548	0.9
>Ophcf2|04759	ATGCGTCTTCGTACAGTTGTCGAAATTCTAGCGTTTTCGCTTTCGGCAGCGGCGCTGTCGGATTCATTTCCGCTTCTGCTCCTTTCCACGGCAAAGTAGGCATTCCGGGCCCGACGGCCAGCTCGCCTCCTGACTTCCTCGCAACTAACCTTGACCAGGTTTCACGATGTTCCCAACCGCAACCAGTTTCAGACGAGCGACGAGGCGTTGAAATACGTCAGAGGGGTGCTGGCGACGTGCCCTACGAACCGTTATCTTATTGCCACGCAGCCGGGAATCCATGCCTCCGACTTTCGTCAGGCCAACGGGTGCGCCATGCCCCGTCTTTGCCGAGCGGCCGCGAAGCCGCAGATCAAGAGCGAATTTTCTGTCGCTGAAGTGTTTGGGGATACGGAATAC…	MRLRTVVEILAFSLSAAALSDSFPLLLLSTAKFHDVPNRNQFQTSDEALKYVRGVLATCPTNRYLIATQPGIHASDFRQANGCAMPRLCRAAAKPQIKSEFSVAEVFGDTEYAGFSQHIESECAKKGKAVIVDEVHLPPLSSRDRASDLLKHDMILSDSFEAVTKNDDYTILFLPRPGEPAYQAEFIDPLHQDLKRDFEPELVRRDDNDTAWQRLPLFEKYQFFTPGIFTGIIVALVLFSILGVGLSALSSLEVSYGAFEKDMGPAAQKKQQ*	0.755949	PredHel=1	1		0.452	0.17	Y	SP	0.689	0.994
>Ophcf2|04760	ATGAAAGTACTCACCCTCAACTTCCTCACCTGCGCAGTAAAAGCGTGCAAAACCTCATCGGCATCGTACCCCCTCCACCCCCGAGACGCGGAACTGGTACAGGACGACATCGATATTAATCCAGAGATGCTCGTCAATCTGCTTCCCCGGCTGGACTGGGCTGCGTTGCGGGAGACGGCTTCGGAGGTACGTTGCGACTTGCTCCCCCTTCATAGGTCGGCAGCGGATGCTGCACTTCCAAACTGGCGAACGCACTCTCATCGAGATTGGAGCCCGTGAGATTCATCGCAGAGCGCATAGCTGATTTGCACTAGCTCGGATTCCCCGACTTGCCTGAGCAGCCGCCTGCAAAGGAGACGCTGCAAGCAGACGAGGTCATGCAGCGGGACCTACACCATC…	MKVLTLNFLTCAVKACKTSSASYPLHPRDAELVQDDIDINPEMLVNLLPRLDWAALRETASELGFPDLPEQPPAKETLQADEVMQRDLHHLLFETQISEGKLVCGNCGHDQSWASLYELWTSRYLSTSEVHITGHAGIGSYLDL*	0.414803	PredHel=0	0		0.193	0.07	Y	SP	0.432	0.845
>Ophcf2|04763	ATGTTGAATCTGAGAAAGTTGCTAACCTCAGCCGTCCTCGTATCCGGGGTCGGTCTGCTGCTCTTGGCCCAAAGCGCCGAGGCTGGCAAAGGTCCCAAGATCACCCACAAGGTGACTTTTCATATGAAGCATGGCGACGAGGACATTGGATCCATCGTCATGGGTCTTTACGGGAATACGGTGCCCAAGACGGTGGATAATTTCTTTGAACTTGCACAGAAGAAGTCGGGTGCAGGCTATCTCGACTCGACATTCCATCGCGTCATCGAAAAGTTCATGATTCAGGGTGGCGATTTCACCAAAGGCGATGGCACGGGTGGCAAATCCAGTATGTGGTGCAGAACCCATTTCATGAGCTTTCGGTTCTTTGAGCTGACGCGCTGACCTTTCTAGTCTATG…	MLNLRKLLTSAVLVSGVGLLLLAQSAEAGKGPKITHKVTFHMKHGDEDIGSIVMGLYGNTVPKTVDNFFELAQKKSGAGYLDSTFHRVIEKFMIQGGDFTKGDGTGGKSIYGEKFADENFKLKHSKPGILSMANSGKDTNGSQFFITTVITSWLDGRHVVFGEVIDGFDVVTQIEHVPVDGSSKPIKPVRVAKVDTERLLEEADAREDEPTTLPQDENYTGWSSVQKLIVFGVAVGAVVIYLRSRKQYSRMD*	0.984572	PredHel=1	1		0.94	0.05	Y	SP	0.85	0.989
>Ophcf2|04779	ATGTGGCCGCTCTCCTCTTCTCTCCTCCTCGTCCTCCTCTTCACTCCCCCCTCCTCTTCCACCTCCTCATCTCAAGCCCGCGACTGGGCTACCGCCAAATCTCTCGCCCACCACCTCGTCCAGCGCATGACCGAGGCAGAAAAAGCCAACCTGACACGAGGCTTCTCCCTAACCTCCAACGTCTGCGCCGGAAACTCAGGCTCCGTCCCGCGCCTCGGCTTCCCGGGCCTCTGTCTCCACGATGCCGCCGACGGTCTGCGGGCCACAGACATGGTCAGCGCCTATCCCGCAGGCCTGCATGCTGGCGCGGCCTGGGATCGTGGCCTGGCCTATCATCGCGCTCTGTACATGGGTCGCGAGTTTCGGGCCAAAGGCGGTGGGTGAATCTGACGGATGGAT…	MWPLSSSLLLVLLFTPPSSSTSSSQARDWATAKSLAHHLVQRMTEAEKANLTRGFSLTSNVCAGNSGSVPRLGFPGLCLHDAADGLRATDMVSAYPAGLHAGAAWDRGLAYHRALYMGREFRAKGVNVVLGPNAGPLGRTPLGGRNWEAFSVDPYLSGQLIAETIAGFREAGVIASIKHLVANEQETLRRPYAGIEAVSSNIDDATLNEYYLWPFVDGVRAGAGSVMCAYNRLNGTYACDHGQLLNGLLKTDMAFSGFVLLDWNAQHELGSANAGLDMVMPRAGAWGDNLTRAVADGIVSEARLDDMATRIIGAWYLVGQDAPDFPSPGIGMKNLTEPHAPIDARESASRPVLLHGAEAGHVLVKNEAGALPLKSRLAMISVFGYDAAVPRSKNVDAVF…	0.916308	PredHel=0	0		0.572	0.03	Y	SP	0.832	1
>Ophcf2|04785	ATGGCTATCGATCGTCTCTTCGCCCACAAGCTGGCTCTCTTGGCCGCCTGGGCCTGGGGCGCAAAGGTGAGGAGGAGCTTGAGATTGGGTTTCGCGGCTTGGCGGCTTTTTCTTTTCCCTTGTTGATTGAGTTCATGGCTTTGGCATCTTCCCGTTGCACTTCTCATCCGTCTCGATTCGTCCGAGAGAGGAAAACGGAAAAGATTGAAAAGGCTGACCGATGGAAAATGTCGTCGAAATAGGCCGATGGCGAATCTCCTCCTCCGCCTCCCAAGCCAGCCCAGCTGGCAGCCGAAATCAAGACAACCTTCCCGGACGCCGACATTCTGGGCGTGCACCTCGTCAACGGCCGGCCAACCAAGGCGCTCGTCGAGGTTAAGAACAGGGAGGGTGCCCCCA…	MAIDRLFAHKLALLAAWAWGAKADGESPPPPPKPAQLAAEIKTTFPDADILGVHLVNGRPTKALVEVKNREGAPIKVAYLAGALVGTQPLPADAPAYQAIVRNLTAVQYNLEIAAGEAKALPFSFMLDMQPQDVRLQLVAVVADPKGNIVQLPAHNGTASIVEAPTSFFDPQIIFLYLVLSTAFASTLYFVYKTWIEALFPQAKRTKPAKKGRKAADGDAALSTADSSAVSPGAGKTYDESWIPDHHIKPPVAKRVKSGVGSGKKKGVE*	0.866715	PredHel=1	1		0.507	0.09	Y	SP	0.694	0.997
>Ophcf2|04788	ATGGCTAAAGTATCTCTCCCCCACGCCATCTTCCTGAGCACTCTTGTCCTTACTTTCTCGGCCCTTGGCCATGCTGCTCCCAGCGTGAGAGGGCTTCCGTCCGGTTTCGCGGGGGAGGTTGCTGGTGACTGTCATGATTGGTATCTATACGCGACGAAGCGGCCTTATGAGGAGCTTCTTAGAGACTTGGCCGTCAGTTCTGAAGACTTCCGGAAATTGGTCAGTTCCGTCTTCTTCTCTCGTTACGGCCGAGGCAAAGCTGATGCCGCTTTGCAGAACCCGAGCGTTGGGCCTATGGGGCAGGGTCTGATACCCGGCAAATACTACTGCACCAGAAGTTGGCCGACGGACGGGTCTGGAAACAAGTTACATCGACGCCAAAGACAGCTGCAGAAGAAG…	MAKVSLPHAIFLSTLVLTFSALGHAAPSVRGLPSGFAGEVAGDCHDWYLYATKRPYEELLRDLAVSSEDFRKLNPSVGPMGQGLIPGKYYCTRSWPTDGSGNKLHRRQRQLQKKPWKPTCPSYYRIKSGDTCGFIQVLYGISAEELFDMNPFVEDECESLRSGWLLCVPKPKGVLKYGLSGLSVKMGAPGGGEASDPL*	0.992371	PredHel=0	0		0.032	0.16	Y	SP	0.833	1
>Ophcf2|04806	ATGTCGTCGCTTGCTCTTCTGAGCCTCCTTCAGCTGGTGGTGGCGGCCGTCGGCGTCTGGAGCAAGCTGCGGTCTGGCTTCGGGCTGGTAGAGGTGCCGAGTCCGGCTCGTCTGATTGAGCCCGGCTGTTGGCTCGAGGATCTTGGAGGGGTATCTGTTGTTTTGTTATGGGAACAATGGCCTTGGTTCTCTCTGCATTTGTTTCTCTATCTTGGGCAGCTCATCCCGTTTGCCATCATGGTGGAGATGATATCACCGGTCAGGAAGTTGAGGTAAGTCAAGCCGTTACGAATTCCCGACAACTACATCAGCTGATCCGTCTTCAAGAGCCGTCTCCTTACTGGGCTTGCTATCGGCCATCTTGGGCTTCGCCGCCGCCATGCCGGCCCTCTCCCTGTG…	MSSLALLSLLQLVVAAVGVWSKLRSGFGLVEVPSPARLIEPGCWLEDLGGLIPFAIMVEMISPVRKLRAVSLLGLLSAILGFAAAMPALSLWILQAAEHKALSRRQRSVLGKLAFLSAVTHVGAFVVALSTACLGLDSSPWHVMNSLLSGPDHPGRLPEKALREARLRQINEMTGTSSGFFMAAGLLLLRLEIWLLDLRPEVRW*	0.750527	PredHel=3	4		0.979	0.08	Y	OTHER	0.811	0.999
>Ophcf2|04811	ATGAAGAGCTGGTCCGCCCTCGCCATCCTCATCAGCCTCGCCCTGGCAGCCCCCCAGCGCCCTCCCTCATTCGGAGTCGAAGAAGAAGAGCCCGTCCGCAAGCTAGGAGAGCCAGGCCAGCCGCAAGCCTTTCAGGACCGACCGCCCGCCATCAACGAGCAAGAGAAGGGGCAACAACATGGCGTCATGGGCGGTAACTCGGGCCGTGCGAGCCCCCTCGCCGCCCTCTCATCTTCGGCAGAGGGTTTCACGAGGGTGAAGCGGCATCCGATCATGGACTTTGTCAAGCGTCAGACGGCCAGGGCCAGTCCCCTCTCGGGGCCAGAGACGGCCCTCGACAACCCCTCCGGCGCCCCGGCCGGCGATATCCGCTTCCCGCCTCCGTCTTCGCAGGTTGGA…	MKSWSALAILISLALAAPQRPPSFGVEEEEPVRKLGEPGQPQAFQDRPPAINEQEKGQQHGVMGGNSGRASPLAALSSSAEGFTRVKRHPIMDFVKRQTARASPLSGPETALDNPSGAPAGDIRFPPPSSQVGGSNDGRGKGVYGYSTGRPIDEDHIGGKTWYPCDPEHDPEWKECLRKLDEHQEREEREERQRRKEMREREEREKQ*	0.99507	PredHel=0	0		0.846	0.72	Y	SP	0.853	1
>Ophcf2|04814	ATGCACCTCGCAACCGGCCTCCTCCTCCCCTTCGTCTTCTTCTCCCCAGCCCTCTCAGACTCCGAATTCCCCAATGTCTCCCGCTGCTTCGACAACGGCCCATTCCTCTTCTCAACCGCCTTCGGAGACTTCCTCTCCAACGGCTCAGCCTGCACAGCCATGGTCCCCGGCCGCGAAGTCCTGGAATGCGCAGTCGAAACGATCCCCAGGCAGCTCCGGCCCCTCACGTCCCCCCTGACGGACACGATCAAGGCGTGGGAATGGCACTACAACTCGGATATCAATACCGTCTATCGCGGTGCAGATAATGACTCACCCGGGGAGCAGGGCCGTGACTCTGACAACGTGTGGGAGGCGTTGCTTTCGTATTGGAGACTGAGGAAGACGCTGTGCTGGCAC…	MHLATGLLLPFVFFSPALSDSEFPNVSRCFDNGPFLFSTAFGDFLSNGSACTAMVPGREVLECAVETIPRQLRPLTSPLTDTIKAWEWHYNSDINTVYRGADNDSPGEQGRDSDNVWEALLSYWRLRKTLCWHYRNPFHMDHIMPSNAGFLSLFHANDDLQQPILKTKSHWHYRGPTVCTLADDGSKDRDRRTRAVKSMVRRSMYWGDGGTELQNGHLHYQQVYSTDPFLQAVITGWQSARLPSCPQHHRCEGHLLPEKAFLPLNGDDFLIKIKFALETDKNVCVVVPGSDPSVEGAYLVLSPILYGGQRKVSKET*	0.992678	PredHel=0	0		0.052	0.3	Y	SP	0.829	0.999
>Ophcf2|04816	ATGTCAGCCCTCGTCCGGGCCTGGCTTCTTCTAGCCTCCGTCGTCCAAGCAAGCGTGCCCCGAGCCGAGATCCGAGCAGACAGCAACAGAGACGGCTTAGTGAACGGCCAAGACGCACGGCAAAAGTCGGGAGCCATCTTCCTACCCAACATAGGCGACAAGACGCGTCGATGTCGCAGCCGGGACGCGAGAGGAAACGCGCTGGGCGACGACGAGCTGGCCTCGTGCAACGATGCTTCGGGACAGAAGCTGCTTGCTCCCGAATTCGCGGCGCCCCTGCGGACTTTGTCCCCGGACGTCTCGGATCAGGCCTCGGCTCGTATCTACGCGCTTCCCGAGGCCGCTGCTCGACGAGTACGCATCTTTGTGCTCGATGACGGGGGACATCCGGACGAGTCT…	MSALVRAWLLLASVVQASVPRAEIRADSNRDGLVNGQDARQKSGAIFLPNIGDKTRRCRSRDARGNALGDDELASCNDASGQKLLAPEFAAPLRTLSPDVSDQASARIYALPEAAARRVRIFVLDDGGHPDESSSWRFVDPQLSFNATRLRSGLVLALDGREPVMNDRVWNGSVTVHFDVRDGHDRTSDAVSLTMSPILTHHHLQTVDTLISVPIASEPFYHQLDRARAASGIKKPILPVTGTDDVWAQDFMEPAYASMPGPNGPISLGVIIRSAQSSRRAGRFVFEQLRGPGLGGFQTSTALGSGFGERHINSMGNLETIPPYRSRQGVEYASGRIIMGKHYDDLPAQSMLDFLHAQRLQSPLLLEAGWLLVGHMDEFVQFVPYANDLGFTMAIADTR…	0.926152	PredHel=0	0		0.982	0.18	Y	SP	0.865	0.999
>Ophcf2|04817	ATGAGGCCAAGCACGACGGCTCTCACGACGCTGCTGTTGACCTTGGTCGGGGCATCCAACAAGACCAAAACCAAGCATGTCGACGTGGTCATCGTCGGGGCCGGCCTCAGCGGTCTTTCGACGGCCCGGAGGCTGGCCGAGGCGGGAGTGACCTTTACCGTGCTCGAGGCTCGATCGCGGGTCGGCGGACGGACAGTCAATGCGCGGGTGAACGAGTCGCCGAGCGGAGCGCAAGAGATGGGCGCCGAATACGTCGGACCGACGCAGGATCGCGTTCTGGAGCTGGCACGATGGTTGGCCATCGAGACGTACAAGACCTTTGACCAGGGGAACACGACCGTCTGGCGTAACGGGACGCTGACGACCTTTCATGGTGATGAGGCTTCGGGGGGGTTGCTG…	MRPSTTALTTLLLTLVGASNKTKTKHVDVVIVGAGLSGLSTARRLAEAGVTFTVLEARSRVGGRTVNARVNESPSGAQEMGAEYVGPTQDRVLELARWLAIETYKTFDQGNTTVWRNGTLTTFHGDEASGGLLPLTPEAQGEVLPLVEEMATMAANLTVGRAWEHPRAAEWDSMTCASFVRDRVSNPDARFVFDIIFDAVLSVETHEPSLLYWLSYISSAGNETQPGTLARLLQTGNGAQESRVVGGTQQLSIRLAERLGLHNILFNSPVHSIVRRRQARKRGSRSYHVHYGNGRVIMADHVVVAMSPPLAGRITYEPPMPAKRDQLTQRMPMSTIAKMVAVYPKPFWRDQGLNGQVLSDEGVTRATFDNSPDDGSYGALMGFIGGNQDRQMNLLDESE…	0.844918	PredHel=0	0		0.606	0.27	Y	SP	0.656	0.994
>Ophcf2|04820	ATGTGCGTCTTTCTCCTCTTCTTGACTTCCCGTCTCCCTCGTTCTATCCCGTGCCTTACCGCCAGTCCGCGGCGCGGATCAACTCTCGTGGCCTTGGGCGCTGTTCCTCGGTACGTCGTCGTCTCTTGTTTGCTTCTCTCTCGCCTCTGACCTTCTTTGGAGCAGCTCTGTCCACGTCATCGGCGACTAGAGACCTTGACTCCGGATATGACTACGTCTGCTCCTCTCCGCCGAGGCCGATGTCGTCGATACTGGAGTCACGCACATCCTTGACGCATCGAGCCCATAGCCCGGTATTTTAAAATTCATACCTACGTCTTAATCATTTCACGTCATTGCTCCCCTGACTGATATCTAAACTCAAGCACCGCTCGACGCCCCAACTCCTTGCAAATGCCC…	MCVFLLFLTSRLPRSIPCLTASPRRGSTLVALGAVPRSSVHPAPLDAPTPCKCPSCPAPAIVTSLFAADGCSSRRFGADRGKSQAIYNPHTALRHGAAWSCG*	0.152947	PredHel=0	0		0.073	0.13	Y	SP	0.532	0.893
>Ophcf2|04833	ATGCAGCTTCTGAGGCTACTCGTGCTGGCCACGACCGTCTCTGCCGCTACCTTTCAGCGACTCGGTGCCTGTCCCTCGCTCGGTTGTCTCCTCCCGCCCGATCGCAGCGATTTCCTTCCCGACCAGTTCTTTGACCTACGCGTCGAGATTCACGCGCCCGTCAATGGCTCCGAGTCGGCTCACGGCGGCGTTCCCGATGAGGCTTTTACCGTCACAATCAGCGGTCCGGGCTTCTCGTCTCGCGGCATCAGCAACTTCTTCCGGGTTCAAGAGCCCAAGCTGGAGAAATGGCAGTTCAAGTGGTACGAGGATCTCTTCGCCGTCGACAACCAGACGCCCTCGGTCGTCAATGTCGCGTCCAAGGCCTGGCGCAATCTGGCTCTCACCAAGCCGGGCTCC…	MQLLRLLVLATTVSAATFQRLGACPSLGCLLPPDRSDFLPDQFFDLRVEIHAPVNGSESAHGGVPDEAFTVTISGPGFSSRGISNFFRVQEPKLEKWQFKWYEDLFAVDNQTPSVVNVASKAWRNLALTKPGSYTVTLRYYNGQTTTAHWIVRPRAEKKARNAILFIGDGMTTNMITAARLLAHRSTNGKYQSRMKMDEFPVVGHQMTHSIDSYITDSANSASALYSGHKCTVNAMGIHADSSPDPLDDPKVETIVEIFRRVRRGAWGAVSTAFLADATPIALTGHARRRFDYATLIDQALNGLPKYNWTFHKGPDVFFGGGAEQFYPGPGSYQGKDYYAAFADKGYTVSLNRTSMLAADVDKRALGVFCQGVMPVWLDRNEYKDNLKTLKNDPRGGTS…	0.874089	PredHel=0	0		0.259	0.16	Y	SP	0.835	0.998
>Ophcf2|04836	ATGCACCCCCCAAGCATAACTCCAGCCCTCCTTCTCCTCACAACCGTCCAAGCCTTCACCTCTCCTCTCCCAAGACCACACTTCCATTTCACAAACGGCACCAACAACTGGCAACCAGCCTTCTTCGATCAGCTCATCGACCACCAAGACCCAAGCAAAGGAACATTCAAGCAACGATACTGGTGGAACGTCGACGCCTATGGCGGTCCAGGCTCCCCCATCGTCCTCCAGACACCGACGGAACGTTCCATCGATCAACTTCAGCTCATGGGCTTCAAGAGGTCACTCCCCTACCTCTTCACCCTGTCCAACAAAGCAGCAGCCATAACCCTCGAGCATCGATACTGGGGTGAAAGTCTCCCCATGGGAAAAGACCAGACAACCGACAAGATGCAATAC…	MHPPSITPALLLLTTVQAFTSPLPRPHFHFTNGTNNWQPAFFDQLIDHQDPSKGTFKQRYWWNVDAYGGPGSPIVLQTPTERSIDQLQLMGFKRSLPYLFTLSNKAAAITLEHRYWGESLPMGKDQTTDKMQYLTLDNAIHDVVHFAKTVDLPFDRNGTSKPEKAPWVLTGCSYAGALTAWIHALSPGTFWAYHCGSAVVQAMTDLSGYFGTIEKAMPRNCSADMKRLVKHVDRVLDAGGEEKVKLKKQFGFPSNTTDDDFASALASAPSTWQSTQFASGYNNFSQMCDYMENKWPGSNYSTPGAEGVGKDRAMVGLAKWMREKFPQLPEVSVKQEEIIPWRWLLCNEPFEWWQMAGPHDGGIVPKALSKQSMIRGCKELFPPKGNATLNNSSVQEVNR…	0.986005	PredHel=0	0		0.606	0.22	Y	SP	0.786	0.999
>Ophcf2|04874	ATGCTCTCCTGGCTCTCCCTCAAGCTCACCTCGCTCACGACGCTCCAAACCCTCTGGGCAGGCTACGGCCACATCTGCGCAATCGAAGCCCTCCCCTCCGATTCTCCCACCAACGAACCCCCTCGCAGACTCATCCTCAAGCTCGTCCGCCCCCCGACCACATCGACGCTAGACCAAGGCCACGTCCGGAAGATGCTGAGCTATCGCGTCGAGCAATACTGGTACGACGAGCTGGCGCCCAAGCTTGATACTGATACTCCTGTTGCGCGCAGTCTCGTGTCCACAAGATCGATGCGTCATCTCGCCATCCGAGACGGCATCTCCGACGTCATCGCCACCATAATGACGGATCTCCGCGTCCGCTTCCCCCTCGTCGTCACCGCCCCTCGCTCCTCACTG…	MLSWLSLKLTSLTTLQTLWAGYGHICAIEALPSDSPTNEPPRRLILKLVRPPTTSTLDQGHVRKMLSYRVEQYWYDELAPKLDTDTPVARSLVSTRSMRHLAIRDGISDVIATIMTDLRVRFPLVVTAPRSSLSPTQVHAAIDWLSRFHASSDRWLPRDGSVLVDPPLQFTGDNDDDVKGPWRNGGYTYLATRRSEYAALTADDTSEWSRALCRASADGHPPLAEQAASFLTPRGDRRHETCLHGDVKSENMLTTASGTAVAMVDFQYVGPGLGVCDLAKLFSCSVPLWMLTDEAVLPGAELSMGHGERALLDRYRAGLDQGYDWDSLQRHWETALVDWCRFQASWGFWGNDGWLQARVRRIVRDGGWRDWLLRSLYNA*	0.245469	PredHel=0	0		0.677	0.26	Y	SP	0.697	0.953
>Ophcf2|04877	ATGCGTCAGACTTTCCTTTGGACATTTCTCCTCGCCGTCTGCTCGGCTGACAACTTGAGCCAACCCACCACCATCAACAACAACAACAACAACAACAACAACAACAACAGCAGCAGCAGCATTGACATCACCACAGCCGTCCTCCCAAGCCAAGACGACTTCTATAATGTCCCCCATAACATCAGCAACCTCCCGCCGGGAACGATGCTCAGGAGTCGCAAGGCTCCCTCTCCGCTAGCAGTGTCGGACACGAACTACGCGGCCGAAACCTACCAGCTGCTCTACACGACAACCGACGAAGACAACAGCAACACAGCAACAGTGGCAACGCTGCTGATCCCCAGAAACGCCAACCGCAGCACCCTCATATCCTTTCAGACGGCCGTCCACACCGTCACC…	MRQTFLWTFLLAVCSADNLSQPTTINNNNNNNNNNNSSSSIDITTAVLPSQDDFYNVPHNISNLPPGTMLRSRKAPSPLAVSDTNYAAETYQLLYTTTDEDNSNTATVATLLIPRNANRSTLISFQTAVHTVTIDCAPSFSFLNASRAYPSLDSPTSQVQLLFVQVALSRGFNVVVPDFGGPNATILKDKLPEHAVLDSLRAALDSGLVDENATAALWGYSGGGTITFRAVQAQPEYAPELRLAGAAIGGAPIYMNPLDRQRALMVNKSPYAAFIPILIHMYAAIRPEFLAVVNDMLKPEYREKFDLPLHQCTDGNFNSFSNLDVLSWFRDTSFLDITPTPDESTKLKIPSDIPIYWYHATADLLADFHDTSRRLEGFCSDGASITQLINTGHDLSHTS…	0.997771	PredHel=0	0		0.95	0.36	Y	SP	0.896	1
>Ophcf2|04878	ATGAAATCCCTCCTCCTTCTCCTCATGGCCCAGCTCGTCACCGTCAACGCCTACTGCAAGCTCCTCACGACACACTGCCCCGTCGCCAGCGACTTCAGCTGCTTATGCGGTCCCGTCTACGTCTGCCAGAGTCCCAAGGAGTACCCCCTGTTGCGTCGTCCGACGGATAGCATGCTCTACGTTAATGAGAAAGATTTCAAGCGTTTCTTTCAGCAGCATACCTATAACTGCATTCGCTTGAGCGTTGACGTGTGGTCCGGCTCTAAGGAGTGTCGTACGCCTATTATTTCCTTCTGCAAGCTTTACCGCCGGCAGTACATGCATGATGAGCCTGAGAATCAGCAGCATCCCATCGTCGTCGTGGGGGCCGGCAATTTCTTTCCTGATCGCAGCGGGATT…	MKSLLLLLMAQLVTVNAYCKLLTTHCPVASDFSCLCGPVYVCQSPKEYPLLRRPTDSMLYVNEKDFKRFFQQHTYNCIRLSVDVWSGSKECRTPIISFCKLYRRQYMHDEPENQQHPIVVVGAGNFFPDRSGISS*	0.999229	PredHel=0	0		0.348	0.18	Y	SP	0.792	0.999
>Ophcf2|04879	ATGAAGCTTACTTACACCCTCGCCGCGGTGATAGCAGCCCTCGGTCCCGTCGAGGCAACTCCCGTCTCCTTGGCCTCCATCGGAGACCTCTTGTCGAGCCCGCTGCAGCACATCGGCATCTCCAGCAAGGGAGGCACCTGCTGGCATCCGAGCCGGTGCGTCAACAGCTACAGATCGTGTTCGAGCTGGTGTCACAACCGCCACGTCTCTCATACCTGGCGCGGGACCTGCGATCGCGGCACGTACGTGTGCTGCTGCCGGTCCAAGTGA	MKLTYTLAAVIAALGPVEATPVSLASIGDLLSSPLQHIGISSKGGTCWHPSRCVNSYRSCSSWCHNRHVSHTWRGTCDRGTYVCCCRSK*	0.998583	PredHel=0	0		0.909	0.08	Y	SP	0.79	1
>Ophcf2|04883	ATGGGTCGCCTCGCCTTCCTGGTATGAAGCAATCTCTGCATCTCGAAGAGAATGGCTGACTCGTCCAGGTCAGCATTGTCATGCTATGCGTTTCGCAAGTGGCCTGCAACCGAATCCCAAGTACGTTCAGCAGTCGACAAAGTTGACGACTCTGACCAAGAATACATGACCAGTCTCGCAACAGCTGGTCAACACCTTTAGACGATACGCCGAAATAGCCTCAGCCGCCTACGCTCAGAACTGCCCGAGGCCCCCTCAGGGCATTCAAATCCTCCGCTACATCGATAACCGGACTTCCAATACGCAGGGCTTCATTGCGGCCGACCCAAGGAACAATGAGCTCATCATCTCTCTCCGCGGGACGGACAACCTGGCCGGTCTCTTCAACAACGCCAAGTT…	MGRLAFLVSIVMLCVSQVACNRIPISQQLVNTFRRYAEIASAAYAQNCPRPPQGIQILRYIDNRTSNTQGFIAADPRNNELIISLRGTDNLAGLFNNAKFGTTYYQSPGVHEGFLASWNSIAPAVINGVTSILRARPGMRVTITGHSSGAALASLATASLRGVGLVVTTYTFGQPRTGNQQYADYIDYLVPQAMYRITHKDDGVPQVAKGGSFRHHQTEFWQMTDDVSPATFYRCIGQEPIDCNNFVEGNGLIGLNAAHLSYLGVSMGDALDRGASVCGGQKPKFLDATLQSLGFRGKGLQANGR*	0.996308	PredHel=0	0		0.073	0.11	Y	SP	0.887	1
>Ophcf2|04887	ATGCGGTCTTCATCCCTCTTACTGGCCCTCGCGGCCTCGTCCATCGCAGACCCAACATGGCCCTCACCAACAGACGAACTCGAGGAAATCATGTACCAGCTCTTCTCCTTCGGCGCCCGCAAATTCGCCGACACAGTCAGCCCCTGTTCCAACGAGGCATCCGGACCAGGCCGACAAAACGCAGCCGAGTGGCTCCGAGCCGCCTTCCACGACGCCGCAACGGCGAATACGTATTTCGGCACGGGCGGTGTCGACGGCTCGCTACAATACGAGCTGAATAGCGGAGAGAACGCTGGACCGGGCCAACGGACGACGCTGGAGTTCATGGCGCCTTACGTGTCTTCGAGGGCCAGTCTCGCCGACTTGATAGCGCTGGGGGTGTATACTTCGGTGCGGTCC…	MRSSSLLLALAASSIADPTWPSPTDELEEIMYQLFSFGARKFADTVSPCSNEASGPGRQNAAEWLRAAFHDAATANTYFGTGGVDGSLQYELNSGENAGPGQRTTLEFMAPYVSSRASLADLIALGVYTSVRSCGGPAVPFRAGRRDAVAAGNLGVPQPQNSAFTFQQQFERIGFSKEEMIQVTACGHSIGGVHQLDFPDVVPQSGLRNGEAPSDSTVDKFDNKVVTEYLAGKTENPLVVGPAARINKNSDFKVFNSDGNKTVQAMADAHVFAATCKKVLQKMMDVVPPGVVLSDPVVPYAVKPVDLQLTLTDGGSTLAWRGRIRVRTNTDGAGDVKSISITYKDRSGSCPSSSSCTIHSTVQGVGRGFDDNFAFFPIEASIPASSGISSFVVTLRRAD…	0.970346	PredHel=0	0		0.452	0.07	Y	SP	0.612	1
>Ophcf2|04914	ATGCTGCTCAAGGCGGCCCGTCTGACGGCTCTACTCACCTTGTTGCTCTTGACTCTGCACCTGGTCGCCGCTCAGAACCCGCCGCCGCCGCCATCATCGTCCGTTCAGCCGTCTGCCTCGGTCAAGCCGTCCGATGCCCCGACGCCATCTCCGCGTCCCGACTCTCATGGGGAAACTTCCGGTATCTCATCGGCCCCCTGAACGCCTCTCCCGCTTCCCACCTCCCGTCTTCGTCACTGATGCCTGGTCCCACGCAGCTGCTACCCAAAGACCCTCCACCACCAACTCTACGTCCGAGTCGACCGTCTCATACTCTTCCGAAGTCCATCCCACCGCCACCAGGGCTCCCATTGGAGACCCCAAGTTCATCAATGGTATAATCCCCTGCTCCCCTTTTGC…	MLLKAARLTALLTLLLLTLHLVAAQNPPPPPSSSVQPSASVKPSDAPTPSPRPDSHGETSAATQRPSTTNSTSESTVSYSSEVHPTATRAPIGDPKFINATIPAGQLPLPPELTPGWGVAGVILLTTGMTYALVGIKNRWIHTFFSTSYITALGVSVLIIYVMNVPVSHAVQGGYVVAVIVSGCAVGGASMFFKELTEGLGCALGGFCLSMWLLCLVPGGMLRTVPAKAIFNASFTLVGFALYFSRWTRDWTLIFTLAFSGATATILGLDCFSRAGLKEFWAYVWDVNNNLFPVGADTYPVTKGIRVETAAVVIICIMGIISQIKLWRIVRDKRAKRAVERAEGRRNLELEEENVGRQVEEANARDRRHWEQVYGNDTVVGTDSRMSDLGDMTSEKKVP…	0.992962	PredHel=7	7		0.425	0.58	Y	SP	0.956	1
>Ophcf2|04934	ATGCGTCTCTCGGCAGAGCTACTCGTCGCCTCAACCCTCCCCCTCATCACCGTCGCCCAAGTCCGGCTTCCAACGGTAAATCCATCAGACCCGCGCCTCTTCGACTGGAGACCCCCAGGCCCAAACGACTGTAAGCCACCCCCTGAAACCCAATACCCCCAAAGCTCTTGCAAACCCTTCGAAAACAGCCCGCTCCCCCTGTCCGGGCCTGAACTCGCTGGCAAACCACGGCTTCCTCCCCCGATCCGGCCGAAACGTCGACCTAGGCACCATCATCGTCGGCGCCTTCGAAGGACTGGGAAGCTCGCCCGAAATTAGCGCGCTCGTAGGCGGCGTCGGTCTCTTCTCCAGCCGGACGCCGCTGTCACTCAAGTTTGATCTTGAGGACTTGAGGAAGCA…	MRLSAELLVASTLPLITVAQVRLPTVNPSDPRLFDWRPPGPNDSRSPCPGLNSLANHGFLPRSGRNVDLGTIIVGAFEGLGSSPEISALVGGVGLFSSRTPLSLKFDLEDLRKHQFLIEHDCSFSRQDAAVGNNNDFDAEIWNVTMGVIGRKDVVTPRDMGRARSARLRDQKRRNPAMHYGAHSAVVGVFEIGMLLSALGQGSTRLDLIQSLFEQQRLPTHLGWRPTLAANNVAGTLAIGADSVLGQDLIADGLKILFGSPADLFDLASGALGLPADAFDQIRGWLSQLGFNNLTGVDQLERRMRSRGVGFPFSG*	0.611175	PredHel=0	0		0.507	0.32	Y	SP	0.722	0.942
[truncated: 286 more rows]

## Sheet: SignalP 5.0
# SignalP-5.0	Organism: Eukarya	Timestamp: 20200820173205
# ID	Prediction	SP(Sec/SPI)	OTHER	CS Position
Ophcf2_00008	SP(Sec/SPI)	0.985066	0.014934	CS pos: 20-21. AFG-AS. Pr: 0.4778
[truncated: 800 more rows]

## Sheet: TMHMM V2.0
TMHMM	Results
[truncated: 801 more rows]

## Sheet: Phobius
SEQENCE ID	TM	SP	PREDICTION
[truncated: 801 more rows]

[truncated: 5 more sheets: Prosite, PredGPI, NucPred, TargetP 2.0, SignalP 3.0]
