# Supplementary material for: The First of Us: Ophiocordyceps use a novel scramblase-binding peptide to manipulate zombie ants
Source: bioRxiv. 2025 Sep 19:2025.09.09.674826. Preprint. [Version 2] doi: 10.1101/2025.09.09.674826 (PMC12458967; doi:10.1101/2025.09.09.674826)
Supplement: Supplement 2 [file media-2.xlsx]

## Sheet: Sheet1
Species	Protein name	SignalP-6.0 results	Cleavage Site
Ophiocordyceps camponoti-floridani	Ophcf2|06345	0.9998	25/26
Ophiocordycesp kimflemingae	Ophio5|1675	0.9971	45/46
Ophiocordyceps camponoti-leonardi	CP532_5130	0.9998	25/26
Ophiocordyceps sinensis	G6O67_003442	0.9998	23/24
