# Supplementary material for: The First of Us: Ophiocordyceps use a novel scramblase-binding peptide to manipulate zombie ants
Source: bioRxiv. 2025 Sep 19:2025.09.09.674826. Preprint. [Version 2] doi: 10.1101/2025.09.09.674826 (PMC12458967; doi:10.1101/2025.09.09.674826)
Supplement: Supplement 7 [file media-7.zip]

Archive with 36 entries (35 files):
- Data S8. Plasmid maps/
- Data S8. Plasmid maps/pPC86_PS4.dna
- __MACOSX/Data S8. Plasmid maps/._pPC86_PS4.dna
- Data S8. Plasmid maps/pPC86_PS1.dna
- __MACOSX/Data S8. Plasmid maps/._pPC86_PS1.dna
- Data S8. Plasmid maps/PS1 dsRNA sequence.dna
- Data S8. Plasmid maps/.DS_Store
- __MACOSX/Data S8. Plasmid maps/._.DS_Store
- Data S8. Plasmid maps/pET-22b.dna
- __MACOSX/Data S8. Plasmid maps/._pET-22b.dna
- Data S8. Plasmid maps/pPC86_PS3.dna
- __MACOSX/Data S8. Plasmid maps/._pPC86_PS3.dna
- Data S8. Plasmid maps/pRF4_rol-6 (su1006).dna
- __MACOSX/Data S8. Plasmid maps/._pRF4_rol-6 (su1006).dna
- Data S8. Plasmid maps/pPrab-3_GFP_Tlet-858.dna
- __MACOSX/Data S8. Plasmid maps/._pPrab-3_GFP_Tlet-858.dna
- Data S8. Plasmid maps/pL4440_PS1[WPS].dna
- __MACOSX/Data S8. Plasmid maps/._pL4440_PS1[WPS].dna
- Data S8. Plasmid maps/pET-22b_SBP-6xHis.dna
- __MACOSX/Data S8. Plasmid maps/._pET-22b_SBP-6xHis.dna
- Data S8. Plasmid maps/pMB27 (pPC97+4xGly+AscI-NotI).dna
- __MACOSX/Data S8. Plasmid maps/._pMB27 (pPC97+4xGly+AscI-NotI).dna
- Data S8. Plasmid maps/pPC86 (Asc-Not + CyH2).dna
- __MACOSX/Data S8. Plasmid maps/._pPC86 (Asc-Not + CyH2).dna
- Data S8. Plasmid maps/pPrab-3_CelOptSBP-T2A-GFP_Tlet-858.dna
- __MACOSX/Data S8. Plasmid maps/._pPrab-3_CelOptSBP-T2A-GFP_Tlet-858.dna
- Data S8. Plasmid maps/pMB27_Ophcf2|06345.dna
- __MACOSX/Data S8. Plasmid maps/._pMB27_Ophcf2|06345.dna
- Data S8. Plasmid maps/pMyo2_GFP.dna
- __MACOSX/Data S8. Plasmid maps/._pMyo2_GFP.dna
- Data S8. Plasmid maps/pPrab-3_CelOptSBP-(G4S)3-GFP_Tlet-858.dna
- __MACOSX/Data S8. Plasmid maps/._pPrab-3_CelOptSBP-(G4S)3-GFP_Tlet-858.dna
- Data S8. Plasmid maps/pMS01 Pmcm-4_cdk-2 sensor_mKate_tbb-2UTR_ttTi5605.dna
- __MACOSX/Data S8. Plasmid maps/._pMS01 Pmcm-4_cdk-2 sensor_mKate_tbb-2UTR_ttTi5605.dna
- Data S8. Plasmid maps/pL4440_OcfOptGFP.dna
- __MACOSX/Data S8. Plasmid maps/._pL4440_OcfOptGFP.dna
