# Supplementary material for: The First of Us: Ophiocordyceps use a novel scramblase-binding peptide to manipulate zombie ants
Source: bioRxiv. 2025 Sep 19:2025.09.09.674826. Preprint. [Version 2] doi: 10.1101/2025.09.09.674826 (PMC12458967; doi:10.1101/2025.09.09.674826)
Supplement: Supplement 10 [file media-10.zip]

Archive with 2 entries (2 files):
- Data S11. KML map of ant colonies used in this study.kml
- __MACOSX/._Data S11. KML map of ant colonies used in this study.kml
