# Supplementary material for: The First of Us: Ophiocordyceps use a novel scramblase-binding peptide to manipulate zombie ants
Source: bioRxiv. 2025 Sep 19:2025.09.09.674826. Preprint. [Version 2] doi: 10.1101/2025.09.09.674826 (PMC12458967; doi:10.1101/2025.09.09.674826)
Supplement: Supplement 10 [file media-10.zip › Data S11. KML map of ant colonies used in this study.kml]

<?xml version="1.0" encoding="UTF-8"?>
<kml xmlns="http://www.opengis.net/kml/2.2" xmlns:gx="http://www.google.com/kml/ext/2.2" xmlns:kml="http://www.opengis.net/kml/2.2" xmlns:atom="http://www.w3.org/2005/Atom">
<Document>
	<name>TFoU</name>
	<gx:CascadingStyle kml:id="__managed_style_1635EE1E703943FAFACE">
		<Style>
			<IconStyle>
				<Icon>
					<href>https://earth.google.com/earth/document/icon?color=ff0000&amp;id=2000&amp;scale=4</href>
				</Icon>
				<hotSpot x="64" y="128" xunits="pixels" yunits="insetPixels"/>
			</IconStyle>
			<LabelStyle>
			</LabelStyle>
			<LineStyle>
				<color>ff2dc0fb</color>
				<width>4</width>
			</LineStyle>
			<PolyStyle>
				<color>40ffffff</color>
			</PolyStyle>
			<BalloonStyle>
				<displayMode>hide</displayMode>
			</BalloonStyle>
		</Style>
	</gx:CascadingStyle>
	<gx:CascadingStyle kml:id="__managed_style_251A24AEFB3943FAFACE">
		<Style>
			<IconStyle>
				<scale>1.2</scale>
				<Icon>
					<href>https://earth.google.com/earth/document/icon?color=ff0000&amp;id=2000&amp;scale=4</href>
				</Icon>
				<hotSpot x="64" y="128" xunits="pixels" yunits="insetPixels"/>
			</IconStyle>
			<LabelStyle>
			</LabelStyle>
			<LineStyle>
				<color>ff2dc0fb</color>
				<width>6</width>
			</LineStyle>
			<PolyStyle>
				<color>40ffffff</color>
			</PolyStyle>
			<BalloonStyle>
				<displayMode>hide</displayMode>
			</BalloonStyle>
		</Style>
	</gx:CascadingStyle>
	<StyleMap id="__managed_style_02A0BD0A683943FAFACE">
		<Pair>
			<key>normal</key>
			<styleUrl>#__managed_style_1635EE1E703943FAFACE</styleUrl>
		</Pair>
		<Pair>
			<key>highlight</key>
			<styleUrl>#__managed_style_251A24AEFB3943FAFACE</styleUrl>
		</Pair>
	</StyleMap>
	<gx:CascadingStyle kml:id="__managed_style_2841AD4A6B3943FAFACC">
		<styleUrl>https://earth.google.com/balloon_components/base/1.1.0.0/card_template.kml#main</styleUrl>
		<Style>
			<IconStyle>
				<scale>1.2</scale>
				<Icon>
					<href>https://earth.google.com/earth/document/icon?color=ff0000&amp;id=2000&amp;scale=4</href>
				</Icon>
				<hotSpot x="64" y="128" xunits="pixels" yunits="insetPixels"/>
			</IconStyle>
			<LabelStyle>
			</LabelStyle>
			<LineStyle>
				<color>ff2dc0fb</color>
				<width>6</width>
			</LineStyle>
			<PolyStyle>
				<color>40ffffff</color>
			</PolyStyle>
			<BalloonStyle>
			</BalloonStyle>
		</Style>
	</gx:CascadingStyle>
	<gx:CascadingStyle kml:id="__managed_style_105A08BDA63943FAFACC">
		<styleUrl>https://earth.google.com/balloon_components/base/1.1.0.0/card_template.kml#main</styleUrl>
		<Style>
			<IconStyle>
				<Icon>
					<href>https://earth.google.com/earth/document/icon?color=ff0000&amp;id=2000&amp;scale=4</href>
				</Icon>
				<hotSpot x="64" y="128" xunits="pixels" yunits="insetPixels"/>
			</IconStyle>
			<LabelStyle>
			</LabelStyle>
			<LineStyle>
				<color>ff2dc0fb</color>
				<width>4</width>
			</LineStyle>
			<PolyStyle>
				<color>40ffffff</color>
			</PolyStyle>
			<BalloonStyle>
			</BalloonStyle>
		</Style>
	</gx:CascadingStyle>
	<StyleMap id="__managed_style_078F4102063943FAFACC">
		<Pair>
			<key>normal</key>
			<styleUrl>#__managed_style_105A08BDA63943FAFACC</styleUrl>
		</Pair>
		<Pair>
			<key>highlight</key>
			<styleUrl>#__managed_style_2841AD4A6B3943FAFACC</styleUrl>
		</Pair>
	</StyleMap>
	<Placemark id="0D18FE271137B1A890AC">
		<name>2024Chul5</name>
		<description><![CDATA[<div>28°37'10.8"N 81°03'44.0"W<br></div>]]></description>
		<styleUrl>#__managed_style_078F4102063943FAFACC</styleUrl>
		<Point>
			<extrude>1</extrude>
			<coordinates>-81.0622278,28.6196722,0</coordinates>
		</Point>
	</Placemark>
	<Placemark id="0F3E3E256F37B1A9D851">
		<name>2024Gen17</name>
		<description><![CDATA[<div>28°42'18.8"N 81°07'31.2"W<br></div>]]></description>
		<styleUrl>#__managed_style_078F4102063943FAFACC</styleUrl>
		<Point>
			<extrude>1</extrude>
			<coordinates>-81.12534169999999,28.7052306,0</coordinates>
		</Point>
	</Placemark>
	<Placemark id="0F564B728337B1AA70BC">
		<name>2024LH15</name>
		<description><![CDATA[<div>28°47'16.6"N 81°03'52.4"W<br></div>]]></description>
		<styleUrl>#__managed_style_078F4102063943FAFACC</styleUrl>
		<Point>
			<extrude>1</extrude>
			<coordinates>-81.06454169999999,28.7879333,0</coordinates>
		</Point>
	</Placemark>
	<Placemark id="0C14693DFA38B86760BB">
		<name>2024LH11</name>
		<LookAt>
			<longitude>-81.06528609999999</longitude>
			<latitude>28.7875083</latitude>
			<altitude>0</altitude>
			<heading>0</heading>
			<tilt>0</tilt>
			<gx:fovy>35</gx:fovy>
			<range>912.246775852122</range>
			<altitudeMode>relativeToGround</altitudeMode>
		</LookAt>
		<styleUrl>#__managed_style_02A0BD0A683943FAFACE</styleUrl>
		<Point>
			<extrude>1</extrude>
			<coordinates>-81.06528609999999,28.7875083,0</coordinates>
		</Point>
	</Placemark>
	<Placemark id="02D04B224F3943F666B8">
		<name>2024Gen19</name>
		<LookAt>
			<longitude>-81.125175</longitude>
			<latitude>28.7017167</latitude>
			<altitude>0</altitude>
			<heading>0</heading>
			<tilt>0</tilt>
			<gx:fovy>35</gx:fovy>
			<range>913.0763025178902</range>
			<altitudeMode>relativeToGround</altitudeMode>
		</LookAt>
		<styleUrl>#__managed_style_02A0BD0A683943FAFACE</styleUrl>
		<Point>
			<extrude>1</extrude>
			<coordinates>-81.125175,28.7017167,0</coordinates>
		</Point>
	</Placemark>
	<Placemark id="0E2B65638C384C078B6C">
		<name>2024LH14</name>
		<LookAt>
			<longitude>-81.0633972</longitude>
			<latitude>28.78794359999999</latitude>
			<altitude>0</altitude>
			<heading>0</heading>
			<tilt>0</tilt>
			<gx:fovy>35</gx:fovy>
			<range>912.2425614594331</range>
			<altitudeMode>relativeToGround</altitudeMode>
		</LookAt>
		<styleUrl>#__managed_style_02A0BD0A683943FAFACE</styleUrl>
		<Point>
			<extrude>1</extrude>
			<coordinates>-81.0633972,28.7879436,0</coordinates>
		</Point>
	</Placemark>
</Document>
</kml>
