# Supplementary material for: The First of Us: Ophiocordyceps use a novel scramblase-binding peptide to manipulate zombie ants
Source: bioRxiv. 2025 Sep 19:2025.09.09.674826. Preprint. [Version 2] doi: 10.1101/2025.09.09.674826 (PMC12458967; doi:10.1101/2025.09.09.674826)
Supplement: Supplement 11 [file media-11.zip]

Archive with 139 entries (134 files):
- Data S12. Nest behavior tests data/
- Data S12. Nest behavior tests data/SBP Nest Behavior Assay data files/
- Data S12. Nest behavior tests data/SBP Antennation Assay data files/
- Data S12. Nest behavior tests data/SBP Aversion Assay data files/
- Data S12. Nest behavior tests data/RNAi Aversion Assay data files/
- Data S12. Nest behavior tests data/SBP Nest Behavior Assay data files/LH14_SBP1-all-spots_nearest.csv
- __MACOSX/Data S12. Nest behavior tests data/SBP Nest Behavior Assay data files/._LH14_SBP1-all-spots_nearest.csv
- Data S12. Nest behavior tests data/SBP Nest Behavior Assay data files/LH14_SBP3-all-spots_nearest.csv
- __MACOSX/Data S12. Nest behavior tests data/SBP Nest Behavior Assay data files/._LH14_SBP3-all-spots_nearest.csv
- Data S12. Nest behavior tests data/SBP Nest Behavior Assay data files/.DS_Store
- __MACOSX/Data S12. Nest behavior tests data/SBP Nest Behavior Assay data files/._.DS_Store
- Data S12. Nest behavior tests data/SBP Nest Behavior Assay data files/LH14_Sham2-all-spots_nearest.csv
- __MACOSX/Data S12. Nest behavior tests data/SBP Nest Behavior Assay data files/._LH14_Sham2-all-spots_nearest.csv
- Data S12. Nest behavior tests data/SBP Nest Behavior Assay data files/Chul5_SBP2-all-spots_nearest.csv
- __MACOSX/Data S12. Nest behavior tests data/SBP Nest Behavior Assay data files/._Chul5_SBP2-all-spots_nearest.csv
- Data S12. Nest behavior tests data/SBP Nest Behavior Assay data files/LH11_SBP2-all-spots_nearest.csv
- __MACOSX/Data S12. Nest behavior tests data/SBP Nest Behavior Assay data files/._LH11_SBP2-all-spots_nearest.csv
- Data S12. Nest behavior tests data/SBP Nest Behavior Assay data files/Chul5_Sham3-all-spots_nearest.csv
- __MACOSX/Data S12. Nest behavior tests data/SBP Nest Behavior Assay data files/._Chul5_Sham3-all-spots_nearest.csv
- Data S12. Nest behavior tests data/SBP Nest Behavior Assay data files/Gen19_Sham3-all-spots_nearest.csv
- __MACOSX/Data S12. Nest behavior tests data/SBP Nest Behavior Assay data files/._Gen19_Sham3-all-spots_nearest.csv
- Data S12. Nest behavior tests data/SBP Nest Behavior Assay data files/LH11_Sham2-all-spots_nearest.csv
- __MACOSX/Data S12. Nest behavior tests data/SBP Nest Behavior Assay data files/._LH11_Sham2-all-spots_nearest.csv
- Data S12. Nest behavior tests data/SBP Nest Behavior Assay data files/Gen19_SBP3-all-spots_nearest.csv
- __MACOSX/Data S12. Nest behavior tests data/SBP Nest Behavior Assay data files/._Gen19_SBP3-all-spots_nearest.csv
- Data S12. Nest behavior tests data/SBP Nest Behavior Assay data files/Chul5_Sham1-all-spots_nearest.csv
- __MACOSX/Data S12. Nest behavior tests data/SBP Nest Behavior Assay data files/._Chul5_Sham1-all-spots_nearest.csv
- Data S12. Nest behavior tests data/SBP Nest Behavior Assay data files/Gen19_Sham1-all-spots_nearest.csv
- __MACOSX/Data S12. Nest behavior tests data/SBP Nest Behavior Assay data files/._Gen19_Sham1-all-spots_nearest.csv
- Data S12. Nest behavior tests data/SBP Nest Behavior Assay data files/Gen19_SBP1-all-spots_nearest.csv
- __MACOSX/Data S12. Nest behavior tests data/SBP Nest Behavior Assay data files/._Gen19_SBP1-all-spots_nearest.csv
- Data S12. Nest behavior tests data/SBP Nest Behavior Assay data files/LH14_SBP2-all-spots_nearest.csv
- __MACOSX/Data S12. Nest behavior tests data/SBP Nest Behavior Assay data files/._LH14_SBP2-all-spots_nearest.csv
- Data S12. Nest behavior tests data/SBP Nest Behavior Assay data files/LH11_Sham3-all-spots_nearest.csv
- __MACOSX/Data S12. Nest behavior tests data/SBP Nest Behavior Assay data files/._LH11_Sham3-all-spots_nearest.csv
- Data S12. Nest behavior tests data/SBP Nest Behavior Assay data files/Gen19_SBP2-all-spots_nearest.csv
- __MACOSX/Data S12. Nest behavior tests data/SBP Nest Behavior Assay data files/._Gen19_SBP2-all-spots_nearest.csv
- Data S12. Nest behavior tests data/SBP Nest Behavior Assay data files/LH14_Sham3-all-spots_nearest.csv
- __MACOSX/Data S12. Nest behavior tests data/SBP Nest Behavior Assay data files/._LH14_Sham3-all-spots_nearest.csv
- Data S12. Nest behavior tests data/SBP Nest Behavior Assay data files/Chul5_SBP3-all-spots_nearest.csv
- __MACOSX/Data S12. Nest behavior tests data/SBP Nest Behavior Assay data files/._Chul5_SBP3-all-spots_nearest.csv
- Data S12. Nest behavior tests data/SBP Nest Behavior Assay data files/LH11_SBP3-all-spots_nearest.csv
- __MACOSX/Data S12. Nest behavior tests data/SBP Nest Behavior Assay data files/._LH11_SBP3-all-spots_nearest.csv
- Data S12. Nest behavior tests data/SBP Nest Behavior Assay data files/Gen19_Sham2-all-spots_nearest.csv
- __MACOSX/Data S12. Nest behavior tests data/SBP Nest Behavior Assay data files/._Gen19_Sham2-all-spots_nearest.csv
- Data S12. Nest behavior tests data/SBP Nest Behavior Assay data files/Chul5_Sham2-all-spots_nearest.csv
- __MACOSX/Data S12. Nest behavior tests data/SBP Nest Behavior Assay data files/._Chul5_Sham2-all-spots_nearest.csv
- Data S12. Nest behavior tests data/SBP Nest Behavior Assay data files/LH11_Sham1-all-spots_nearest.csv
- __MACOSX/Data S12. Nest behavior tests data/SBP Nest Behavior Assay data files/._LH11_Sham1-all-spots_nearest.csv
- Data S12. Nest behavior tests data/SBP Nest Behavior Assay data files/1 SBP Nest Behavior Data.xlsx
- __MACOSX/Data S12. Nest behavior tests data/SBP Nest Behavior Assay data files/._1 SBP Nest Behavior Data.xlsx
- Data S12. Nest behavior tests data/SBP Nest Behavior Assay data files/LH14_Sham1-all-spots_nearest.csv
- __MACOSX/Data S12. Nest behavior tests data/SBP Nest Behavior Assay data files/._LH14_Sham1-all-spots_nearest.csv
- Data S12. Nest behavior tests data/SBP Nest Behavior Assay data files/LH11_SBP1-all-spots_nearest.csv
- __MACOSX/Data S12. Nest behavior tests data/SBP Nest Behavior Assay data files/._LH11_SBP1-all-spots_nearest.csv
- Data S12. Nest behavior tests data/SBP Nest Behavior Assay data files/Chul5_SBP1-all-spots_nearest.csv
- __MACOSX/Data S12. Nest behavior tests data/SBP Nest Behavior Assay data files/._Chul5_SBP1-all-spots_nearest.csv
- Data S12. Nest behavior tests data/SBP Antennation Assay data files/1 SBP Antennation Data.xlsx
- __MACOSX/Data S12. Nest behavior tests data/SBP Antennation Assay data files/._1 SBP Antennation Data.xlsx
- Data S12. Nest behavior tests data/SBP Aversion Assay data files/.DS_Store
- __MACOSX/Data S12. Nest behavior tests data/SBP Aversion Assay data files/._.DS_Store
- Data S12. Nest behavior tests data/SBP Aversion Assay data files/Chul5_Sham2-all-spots_matches.csv
- __MACOSX/Data S12. Nest behavior tests data/SBP Aversion Assay data files/._Chul5_Sham2-all-spots_matches.csv
- Data S12. Nest behavior tests data/SBP Aversion Assay data files/Gen19_Sham2-all-spots_matches.csv
- __MACOSX/Data S12. Nest behavior tests data/SBP Aversion Assay data files/._Gen19_Sham2-all-spots_matches.csv
- Data S12. Nest behavior tests data/SBP Aversion Assay data files/LH11_SBP3-all-spots_matches.csv
- __MACOSX/Data S12. Nest behavior tests data/SBP Aversion Assay data files/._LH11_SBP3-all-spots_matches.csv
- Data S12. Nest behavior tests data/SBP Aversion Assay data files/Chul5_SBP3-all-spots_matches.csv
- __MACOSX/Data S12. Nest behavior tests data/SBP Aversion Assay data files/._Chul5_SBP3-all-spots_matches.csv
- Data S12. Nest behavior tests data/SBP Aversion Assay data files/Gen19_SBP2-all-spots_matches.csv
- __MACOSX/Data S12. Nest behavior tests data/SBP Aversion Assay data files/._Gen19_SBP2-all-spots_matches.csv
- Data S12. Nest behavior tests data/SBP Aversion Assay data files/LH11_Sham3-all-spots_matches.csv
- __MACOSX/Data S12. Nest behavior tests data/SBP Aversion Assay data files/._LH11_Sham3-all-spots_matches.csv
- Data S12. Nest behavior tests data/SBP Aversion Assay data files/Chul5_SBP1-all-spots_matches.csv
- __MACOSX/Data S12. Nest behavior tests data/SBP Aversion Assay data files/._Chul5_SBP1-all-spots_matches.csv
- Data S12. Nest behavior tests data/SBP Aversion Assay data files/LH11_SBP1-all-spots_matches.csv
- __MACOSX/Data S12. Nest behavior tests data/SBP Aversion Assay data files/._LH11_SBP1-all-spots_matches.csv
- Data S12. Nest behavior tests data/SBP Aversion Assay data files/LH14_Sham1-all-spots_matches.csv
- __MACOSX/Data S12. Nest behavior tests data/SBP Aversion Assay data files/._LH14_Sham1-all-spots_matches.csv
- Data S12. Nest behavior tests data/SBP Aversion Assay data files/LH11_Sham1-all-spots_matches.csv
- __MACOSX/Data S12. Nest behavior tests data/SBP Aversion Assay data files/._LH11_Sham1-all-spots_matches.csv
- Data S12. Nest behavior tests data/SBP Aversion Assay data files/1 SBP Aversion Data.xlsx
- __MACOSX/Data S12. Nest behavior tests data/SBP Aversion Assay data files/._1 SBP Aversion Data.xlsx
- Data S12. Nest behavior tests data/SBP Aversion Assay data files/LH14_SBP1-all-spots_matches.csv
- __MACOSX/Data S12. Nest behavior tests data/SBP Aversion Assay data files/._LH14_SBP1-all-spots_matches.csv
- Data S12. Nest behavior tests data/SBP Aversion Assay data files/Gen19_SBP3-all-spots_matches.csv
- __MACOSX/Data S12. Nest behavior tests data/SBP Aversion Assay data files/._Gen19_SBP3-all-spots_matches.csv
- Data S12. Nest behavior tests data/SBP Aversion Assay data files/LH11_Sham2-all-spots_matches.csv
- __MACOSX/Data S12. Nest behavior tests data/SBP Aversion Assay data files/._LH11_Sham2-all-spots_matches.csv
- Data S12. Nest behavior tests data/SBP Aversion Assay data files/Gen19_Sham3-all-spots_matches.csv
- __MACOSX/Data S12. Nest behavior tests data/SBP Aversion Assay data files/._Gen19_Sham3-all-spots_matches.csv
- Data S12. Nest behavior tests data/SBP Aversion Assay data files/Chul5_Sham3-all-spots_matches.csv
- __MACOSX/Data S12. Nest behavior tests data/SBP Aversion Assay data files/._Chul5_Sham3-all-spots_matches.csv
- Data S12. Nest behavior tests data/SBP Aversion Assay data files/LH11_SBP2-all-spots_matches.csv
- __MACOSX/Data S12. Nest behavior tests data/SBP Aversion Assay data files/._LH11_SBP2-all-spots_matches.csv
- Data S12. Nest behavior tests data/SBP Aversion Assay data files/Chul5_SBP2-all-spots_matches.csv
- __MACOSX/Data S12. Nest behavior tests data/SBP Aversion Assay data files/._Chul5_SBP2-all-spots_matches.csv
- Data S12. Nest behavior tests data/SBP Aversion Assay data files/Gen19_SBP1-all-spots_matches.csv
- __MACOSX/Data S12. Nest behavior tests data/SBP Aversion Assay data files/._Gen19_SBP1-all-spots_matches.csv
- Data S12. Nest behavior tests data/SBP Aversion Assay data files/Gen19_Sham1-all-spots_matches.csv
- __MACOSX/Data S12. Nest behavior tests data/SBP Aversion Assay data files/._Gen19_Sham1-all-spots_matches.csv
- Data S12. Nest behavior tests data/SBP Aversion Assay data files/Chul5_Sham1-all-spots_matches.csv
- __MACOSX/Data S12. Nest behavior tests data/SBP Aversion Assay data files/._Chul5_Sham1-all-spots_matches.csv
- Data S12. Nest behavior tests data/RNAi Aversion Assay data files/LH15_PS1a-all-spots_matches.csv
- __MACOSX/Data S12. Nest behavior tests data/RNAi Aversion Assay data files/._LH15_PS1a-all-spots_matches.csv
- Data S12. Nest behavior tests data/RNAi Aversion Assay data files/LH15_GFPa-all-spots_matches.csv
- __MACOSX/Data S12. Nest behavior tests data/RNAi Aversion Assay data files/._LH15_GFPa-all-spots_matches.csv
- Data S12. Nest behavior tests data/RNAi Aversion Assay data files/.DS_Store
- __MACOSX/Data S12. Nest behavior tests data/RNAi Aversion Assay data files/._.DS_Store
- Data S12. Nest behavior tests data/RNAi Aversion Assay data files/1 RANi Aversion Data.xlsx
- __MACOSX/Data S12. Nest behavior tests data/RNAi Aversion Assay data files/._1 RANi Aversion Data.xlsx
- Data S12. Nest behavior tests data/RNAi Aversion Assay data files/Chul5_PS1b-all-spots_matches.csv
- __MACOSX/Data S12. Nest behavior tests data/RNAi Aversion Assay data files/._Chul5_PS1b-all-spots_matches.csv
- Data S12. Nest behavior tests data/RNAi Aversion Assay data files/Chul5_GFPb-all-spots_matches.csv
- __MACOSX/Data S12. Nest behavior tests data/RNAi Aversion Assay data files/._Chul5_GFPb-all-spots_matches.csv
- Data S12. Nest behavior tests data/RNAi Aversion Assay data files/LH15_PS1c-all-spots_matches.csv
- __MACOSX/Data S12. Nest behavior tests data/RNAi Aversion Assay data files/._LH15_PS1c-all-spots_matches.csv
- Data S12. Nest behavior tests data/RNAi Aversion Assay data files/LH15_GFPc-all-spots_matches.csv
- __MACOSX/Data S12. Nest behavior tests data/RNAi Aversion Assay data files/._LH15_GFPc-all-spots_matches.csv
- Data S12. Nest behavior tests data/RNAi Aversion Assay data files/Gen17_GFPb-all-spots_matches.csv
- __MACOSX/Data S12. Nest behavior tests data/RNAi Aversion Assay data files/._Gen17_GFPb-all-spots_matches.csv
- Data S12. Nest behavior tests data/RNAi Aversion Assay data files/Gen17_PS1b-all-spots_matches.csv
- __MACOSX/Data S12. Nest behavior tests data/RNAi Aversion Assay data files/._Gen17_PS1b-all-spots_matches.csv
- Data S12. Nest behavior tests data/RNAi Aversion Assay data files/Chul5_PS1a-all-spots_matches.csv
- __MACOSX/Data S12. Nest behavior tests data/RNAi Aversion Assay data files/._Chul5_PS1a-all-spots_matches.csv
- Data S12. Nest behavior tests data/RNAi Aversion Assay data files/Chul5_GFPa-all-spots_matches.csv
- __MACOSX/Data S12. Nest behavior tests data/RNAi Aversion Assay data files/._Chul5_GFPa-all-spots_matches.csv
- Data S12. Nest behavior tests data/RNAi Aversion Assay data files/LH15_PS1b-all-spots_matches.csv
- __MACOSX/Data S12. Nest behavior tests data/RNAi Aversion Assay data files/._LH15_PS1b-all-spots_matches.csv
- Data S12. Nest behavior tests data/RNAi Aversion Assay data files/LH15_GFPb-all-spots_matches.csv
- __MACOSX/Data S12. Nest behavior tests data/RNAi Aversion Assay data files/._LH15_GFPb-all-spots_matches.csv
- Data S12. Nest behavior tests data/RNAi Aversion Assay data files/Chul5_PS1c-all-spots_matches.csv
- __MACOSX/Data S12. Nest behavior tests data/RNAi Aversion Assay data files/._Chul5_PS1c-all-spots_matches.csv
- Data S12. Nest behavior tests data/RNAi Aversion Assay data files/Chul5_GFPc-all-spots_matches.csv
- __MACOSX/Data S12. Nest behavior tests data/RNAi Aversion Assay data files/._Chul5_GFPc-all-spots_matches.csv
- Data S12. Nest behavior tests data/RNAi Aversion Assay data files/Gen17_GFPc-all-spots_matches.csv
- __MACOSX/Data S12. Nest behavior tests data/RNAi Aversion Assay data files/._Gen17_GFPc-all-spots_matches.csv
- Data S12. Nest behavior tests data/RNAi Aversion Assay data files/Gen17_PS1c-all-spots_matches.csv
- __MACOSX/Data S12. Nest behavior tests data/RNAi Aversion Assay data files/._Gen17_PS1c-all-spots_matches.csv
