# Supplementary material for: The First of Us: Ophiocordyceps use a novel scramblase-binding peptide to manipulate zombie ants
Source: bioRxiv. 2025 Sep 19:2025.09.09.674826. Preprint. [Version 2] doi: 10.1101/2025.09.09.674826 (PMC12458967; doi:10.1101/2025.09.09.674826)
Supplement: Supplement 11 [file media-11.zip › Data S12. Nest behavior tests data/SBP Nest Behavior Assay data files/LH14_SBP1-all-spots_nearest.csv]

ID	FRAME	NEAR_DIST
812550	0	96.36857062407053
812574	0	214.06423265716714
812699	0	67.56610481729038
812604	0	85.46627171703082
812600	0	85.46627171703082
812724	0	48.736024697423716
812748	0	48.736024697423716
812622	0	157.644163586306
812504	0	115.70945130870909
812502	0	461.55430495635363
812753	0	106.26860658659601
812524	0	292.0215973513772
812783	0	151.56915493196607
812519	0	72.49273309105813
812641	0	67.56610481729038
812514	0	72.49273309105813
812667	0	174.91384795533705
812532	0	96.36857062407053
813852	1	70.44700228886725
814614	1	83.13164313621839
814632	1	78.148022314137
813738	1	461.14127950302657
814497	1	78.148022314137
813759	1	73.57900857329864
813881	1	165.98142192261312
814649	1	104.90418739322033
813748	1	115.74924532278277
813772	1	73.57900857329864
814022	1	120.3256785308509
814656	1	83.13164313621839
814429	1	73.17746863456625
813786	1	291.3712876722305
813807	1	70.44700228886725
814692	1	132.441901970958
814073	1	85.95361719230927
814202	1	85.95361719230927
814577	1	73.17746863456625
812684	2	155.80464671575618
812575	2	108.90185192963968
812822	2	178.61360864972565
812563	2	461.7805073516569
812691	2	77.48972733917577
812718	2	75.08718072835671
812713	2	75.08718072835671
812607	2	292.8117152211652
812729	2	101.16001080844755
812599	2	71.44781671049351
812592	2	71.44781671049351
812848	2	107.68834439275902
812747	2	61.30214249947237
812756	2	61.30214249947237
812886	2	112.2613463920203
812646	2	67.59927594548716
812792	2	125.52472512191162
812923	2	112.2613463920203
812657	2	67.59927594548716
814091	3	293.2223659154429
814464	3	194.84617984428007
814490	3	110.36076553968279
814353	3	87.68457486101033
814249	3	65.80530713201607
814515	3	67.50954152510067
814156	3	82.81362831276353
814172	3	65.80530713201607
814424	3	63.55856974948478
814294	3	135.8678329752793
814550	3	67.50954152510067
814417	3	63.55856974948478
814060	3	98.37938366597369
814445	3	130.53103585415857
814050	3	461.7446978814204
814075	3	71.77993735310181
814331	3	87.68457486101033
814199	3	165.31051171883917
814066	3	71.77993735310181
812686	4	68.95759814802945
812675	4	68.95759814802945
812568	4	118.54677422089239
812586	4	118.54677422089239
812477	4	39.5895680055863
812473	4	39.5895680055863
812474	4	58.5693680654926
812471	4	461.4884172949771
812488	4	189.55689271291823
812485	4	289.77301559694007
812615	4	81.17792484590281
812637	4	68.77153177557948
812626	4	144.87393042949986
812654	4	68.77153177557948
812520	4	74.06914252816827
812649	4	194.71684172870877
812543	4	62.76644474520878
812537	4	205.79855487726277
812528	4	62.76644474520878
814336	5	121.05943094630479
814236	5	57.646507517661924
814358	5	121.05943094630479
814482	5	78.74387528927906
814507	5	206.73635724123892
814527	5	93.73122604743648
814537	5	78.74387528927906
814026	5	41.41815182299564
814017	5	460.3381937790248
814147	5	70.88410309765284
814045	5	54.76393741555119
814174	5	170.7748344514323
814421	5	83.73742198478804
814441	5	130.1090607017541
814569	5	93.73122604743648
814053	5	41.41815182299564
814205	5	57.646507517661924
814078	5	211.26807331597035
814064	5	289.7814041829043
813452	6	94.01060701460871
813316	6	175.40467494853087
812826	6	288.67719630980685
812972	6	78.09462840822358
813479	6	76.21162592457854
812832	6	229.9001112249472
813360	6	104.85940580563896
812849	6	221.38129704919643
812766	6	461.1085270982679
813395	6	76.21162592457854
813548	6	94.01060701460871
813037	6	77.91617826257587
812779	6	42.4376670875917
813163	6	77.91617826257587
813291	6	121.4626052389304
812799	6	42.4376670875917
813435	6	213.86389117275007
812786	6	55.867388057902545
813299	6	121.4626052389304
812425	7	122.28496082691024
812440	7	122.28496082691024
812437	7	143.57695349925172
812328	7	55.551352053191835
812456	7	71.42066049142774
812453	7	108.98459977809718
812454	7	207.82747891808754
812449	7	71.42066049142774
812322	7	415.7134034309843
812348	7	293.36662817936383
812351	7	194.97492117765967
812341	7	55.551352053191835
812336	7	56.99199331491221
812465	7	108.98459977809718
812358	7	258.5345014362926
812380	7	121.55810761006387
812379	7	90.06805808698957
812408	7	176.90451688185516
812407	7	90.06805808698957
813838	8	121.2303633383247
813706	8	93.63368450001772
813826	8	60.22390930970835
813340	8	421.54366139882956
813463	8	135.6871467511526
813714	8	121.40310112767602
813357	8	57.034087499604425
813732	8	121.40310112767602
813371	8	56.21897992063159
813389	8	56.21897992063159
813661	8	189.70157568279288
813784	8	121.2303633383247
813651	8	93.63368450001772
813800	8	60.22390930970835
813536	8	270.0323138120878
813693	8	166.2512268609036
813438	8	313.7577605987943
813816	8	209.12067727417195
813558	8	157.27261661675738
812682	9	247.2288541489724
812800	9	267.60637104384796
812698	9	75.24349568485947
812955	9	112.51433204892949
812946	9	107.43005550613238
813202	9	110.79983209632725
813101	9	53.89001215836851
812715	9	184.85826129248798
812843	9	209.35921870411389
813134	9	215.47352753048477
812738	9	201.3030684628801
812628	9	461.3584580420854
812906	9	118.15719512517127
812647	9	86.34320858863823
813053	9	110.79983209632725
813182	9	53.89001215836851
812662	9	75.24349568485947
812785	9	107.43005550613238
813060	10	41.67063988667381
813314	10	57.44314059366305
813085	10	78.97885481237708
813337	10	57.44314059366305
813614	10	207.99835811980137
813369	10	151.16582855502566
813896	10	100.44873412422287
813642	10	120.35755223056769
813123	10	41.67063988667381
813141	10	44.44044418103372
813649	10	81.0117906413891
813156	10	44.44044418103372
813920	10	212.80119704928293
813950	10	101.5477639072793
813424	10	179.31930245956235
813938	10	100.44873412422287
813200	10	461.3849319386695
813240	10	58.957046944803
813265	10	58.957046944803
813521	10	137.52928586443173
813823	10	101.5477639072793
813808	10	81.0117906413891
813298	10	151.16582855502566
813554	10	241.0424505830502
813317	11	91.40858786217096
813370	11	91.40858786217096
813110	11	178.06403662187498
812894	11	109.20121401749032
812911	11	463.72157511572794
813169	11	137.6553374631877
812938	11	109.20121401749032
813440	11	143.82353467578034
812952	11	73.90402515765695
813204	11	205.15830045330716
813457	11	71.66807688773761
812966	11	37.22222050430432
812989	11	73.90402515765695
813242	11	200.9391485827994
812977	11	37.22222050430432
813510	11	71.66807688773761
813526	11	143.82353467578034
813557	11	146.3055348526636
813302	11	120.94592705119946
814083	12	277.21198615171454
814359	12	462.2738578529886
814646	12	135.85468223755035
814415	12	50.99831534912742
814404	12	50.99831534912742
814662	12	155.024406895338
814434	12	70.29661724450732
814454	12	59.502927382837456
814476	12	59.502927382837456
814727	12	124.41059786112983
814740	12	124.41059786112983
814764	12	128.0747195379693
814501	12	70.29661724450732
814799	12	62.41938744700088
814785	12	34.42527293972481
814814	12	222.7923933773452
814801	12	34.42527293972481
814567	12	180.13484657082222
814818	12	62.41938744700088
814586	12	181.29329598783877
812549	13	82.68109597716912
813062	13	65.84564987448077
813086	13	369.1975803760115
812565	13	96.82875515367316
812589	13	74.44027707956441
813112	13	269.20048007614844
812602	13	89.14604424861523
812854	13	134.8986674859583
812621	13	289.27671516439324
813144	13	65.84564987448077
812635	13	155.11286125934984
812904	13	125.24301002353147
812680	13	138.6998975916923
812727	13	134.6412432494497
812495	13	146.59630122970705
813000	13	70.69394474075291
812505	13	146.59630122970705
812522	13	446.09451560426095
812542	13	74.44027707956441
812535	13	82.68109597716912
813063	14	437.73968681926056
813865	14	372.2071648045735
813093	14	69.04323393460939
813880	14	68.53440028678504
813366	14	381.6418819369398
813619	14	138.18087612573797
813130	14	69.04323393460939
813632	14	117.65443445549016
813151	14	81.34043260082402
813656	14	69.53445005960415
813167	14	144.35335619649445
813410	14	189.8056583284616
813454	14	160.26187098725703
813216	14	81.34043260082402
812984	14	123.68071790123166
813004	14	123.68071790123166
813761	14	68.53440028678504
813779	14	275.53520007520757
813549	14	138.18087612573797
813284	14	189.65820143114775
813453	15	77.66989860871888
812936	15	140.52078175181742
812816	15	66.92222797190769
812974	15	369.01191407161065
813226	15	139.3964926189503
812838	15	180.4472127542438
813346	15	265.6223289242421
813364	15	77.66989860871888
813007	15	140.52078175181742
813127	15	139.3964926189503
812736	15	432.28874835841157
812764	15	173.1574324320585
813279	15	132.03539695354826
812780	15	173.1574324320585
813414	15	380.9546711185763
813309	15	84.76763128910815
812794	15	66.92222797190769
813445	16	274.6095591362504
812802	16	177.28266462370573
812825	16	77.0524485269705
813461	16	67.77039162561914
812846	16	77.0524485269705
813477	16	67.77039162561914
813239	16	139.76577973201606
812997	16	347.1504325434201
813383	16	139.76577973201606
813511	16	51.962687397302794
813506	16	51.962687397302794
813018	16	41.99187761614858
813147	16	41.99187761614858
813524	16	77.90588035445704
812772	16	358.058970528518
813411	16	149.1364006648175
812791	16	190.67180900133454
812915	16	214.23637677361717
814094	17	60.98075558741066
814593	17	283.7398136885992
814362	17	139.42643524248987
814629	17	116.04341450266054
814115	17	60.98075558741066
814526	17	139.42643524248987
814262	17	343.0954433947485
814130	17	81.42932030395207
814284	17	43.37652046469656
814158	17	229.93115027575297
814659	17	73.03850696034456
814555	17	115.54388574610248
814167	17	81.42932030395207
814693	17	116.04341450266054
814079	17	171.6559689764874
814457	17	43.37652046469656
814715	17	100.19582921686371
814068	17	339.6058892417284
814580	17	73.03850696034456
814473	18	121.45223584447562
814213	18	350.0284715841117
814592	18	292.64629039695876
814750	18	70.84475964743845
814234	18	75.71121131968168
813968	18	87.84770801023865
814736	18	139.32542067962277
813994	18	237.10292186654897
814374	18	135.97263894819778
814651	18	139.32542067962277
814132	18	81.96936316161712
814538	18	116.18319758332976
814027	18	81.96936316161712
814405	18	75.71121131968168
813928	18	157.96926052766833
814056	18	87.84770801023865
814712	18	70.84475964743845
813946	18	242.91469109338055
814578	18	116.18319758332976
813835	19	210.69939768819125
814853	19	62.07270215679957
814855	19	171.11903975188403
814367	19	133.7744542690045
814107	19	113.12044368688471
813736	19	148.5359085382215
814760	19	144.6317345033892
813986	19	99.07057727573002
813884	19	99.07057727573002
814770	19	61.25205713737862
814422	19	113.12044368688471
814039	19	82.33203044862019
814807	19	299.87933836464026
813777	19	283.1582034149985
814673	19	61.25205713737862
814163	19	330.344300078493
814829	19	62.07270215679957
814816	19	171.11903975188403
813936	19	82.33203044862019
814863	20	88.3082763813959
814854	20	88.3082763813959
814594	20	345.77592135170335
814723	20	123.8855846401708
814879	20	80.20982303192773
814873	20	265.16307982374633
814864	20	143.30744413450128
814611	20	159.0942902652673
814893	20	80.20982303192773
814890	20	178.088757402379
814627	20	81.40664930993054
814883	20	178.088757402379
814650	20	81.40664930993054
814768	20	111.54212151671301
814666	20	123.8855846401708
814548	20	186.09213469749898
814703	20	323.1768854251639
814443	20	159.0942902652673
813582	21	182.2989856951616
813967	21	198.7078845351719
813696	21	122.24825078515603
813849	21	97.6112251773816
813995	21	188.01794937684565
813985	21	133.8049900156395
813730	21	319.0304732607515
814015	21	188.01794937684565
813752	21	122.24825078515603
813238	21	162.74074535213575
813367	21	91.720878461119
813892	21	97.6112251773816
814032	21	133.8049900156395
813293	21	382.39946897135405
813677	21	82.76318746787929
813422	21	162.74074535213575
813547	21	82.76318746787929
813921	21	120.38814872060037
813940	21	165.89715535763693
812428	22	190.99197659629576
812430	22	190.99197659629576
812318	22	141.90990065240234
812435	22	184.77107931159642
812333	22	81.83077615867172
812331	22	131.15347609003175
812324	22	124.78927503679392
812325	22	132.68528398134137
812320	22	347.09749292400636
812349	22	204.72943153415568
812346	22	81.83077615867172
812340	22	131.15347609003175
812367	22	134.76499424478973
812355	22	293.77809028300754
812381	22	150.80433109483423
812374	22	134.76499424478973
812396	22	71.1040259998742
812409	22	71.1040259998742
812406	22	138.388640958445
814604	23	151.69444450703602
814622	23	158.52791183301127
814357	23	207.90617910017122
814506	23	285.3912940044414
814752	23	131.5792931560179
814779	23	117.60276859805082
814384	23	74.00917968885067
814029	23	57.85099209924213
814797	23	199.3260478359414
814403	23	109.46138442020752
814046	23	257.1020957197543
814431	23	74.00917968885067
814811	23	183.2399060315107
814800	23	199.3260478359414
814035	23	57.85099209924213
814675	23	151.69444450703602
814318	23	109.46138442020752
814698	23	117.60276859805082
814458	23	158.52791183301127
813966	24	210.72383263448648
813958	24	210.72383263448648
813575	24	97.97352331118576
813598	24	193.25284117127197
813456	24	82.85282752053115
813585	24	97.97352331118576
813998	24	196.45279337783046
813861	24	150.26209054785
813478	24	82.85282752053115
813503	24	213.12819017743314
813887	24	97.19513774648586
813514	24	113.48615431060742
813762	24	193.25284117127197
813916	24	97.19513774648586
813550	24	101.89000811243386
813544	24	79.40743508001493
813537	24	213.12819017743314
813689	24	150.26209054785
813559	24	79.40743508001493
814734	25	171.02470929294702
814603	25	98.88434825415474
814085	25	83.40576479421914
814356	25	84.98629541082005
814227	25	52.43357640183758
814253	25	76.22945431903928
814127	25	212.99533936410378
814372	25	84.98629541082005
814112	25	83.40576479421914
814140	25	104.23811422856707
814654	25	98.88434825415474
814279	25	52.43357640183758
814168	25	212.99533936410378
814681	25	196.95229321720376
814575	25	149.40515527582866
814699	25	196.95229321720376
814325	25	59.249809008957456
814450	25	149.40515527582866
814195	25	76.22945431903928
813320	26	44.557778609417035
813448	26	65.74376977661386
813703	26	158.3486676959961
813184	26	212.83389869730647
813588	26	146.23125028297463
813712	26	138.8838495756243
813482	26	65.74376977661386
813218	26	83.56190852178366
813244	26	44.557778609417035
813105	26	119.80498606759394
813234	26	83.56190852178366
813646	26	146.23125028297463
813135	26	212.83389869730647
813387	26	73.02805217699229
813120	26	119.80498606759394
813148	26	110.330931173868
813659	26	141.1965409544834
813692	26	158.3486676959961
813688	26	138.8838495756243
812939	27	212.74904026059627
813318	27	139.22446218497385
813057	27	102.27756763405046
813469	27	187.8195761343006
812953	27	112.96235020867583
813082	27	102.27756763405046
812971	27	112.96235020867583
812987	27	97.44455467733043
813005	27	97.44455467733043
813384	27	117.14567858884355
813515	27	117.14567858884355
812895	27	161.7919973395708
813401	27	187.8195761343006
812887	27	122.4522045425814
812910	27	212.74904026059627
813024	27	113.48022739449384
813155	27	139.22446218497385
812927	27	122.4522045425814
813305	27	152.73604555272772
814223	28	103.99572940913106
813704	28	212.46292250012706
813832	28	183.1763800365778
813960	28	125.5672614997379
813999	28	146.08396746057457
814117	28	103.99572940913106
813606	28	113.7831254251734
813731	28	154.2296341735323
813885	28	183.1763800365778
813758	28	150.40805628056006
813621	28	97.93560396789556
813616	28	212.46292250012706
813894	28	158.76984130799082
814044	28	125.5672614997379
813780	28	171.80202890537356
814164	28	210.271352944287
813678	28	113.7831254251734
814074	28	161.93382432037612
813685	28	97.93560396789556
814215	29	121.41565904069883
813854	29	165.4800129130412
813599	29	62.459703673600764
813720	29	165.4800129130412
814491	29	117.3194516511751
814224	29	92.57871411579507
814099	29	185.3030188604916
813610	29	211.8922122366916
814138	29	63.424106705766945
813627	29	62.459703673600764
813878	29	203.45939955933025
813617	29	79.12896054484828
813773	29	185.292397447312
814300	29	117.3194516511751
814440	29	227.9459018130511
814176	29	63.424106705766945
814332	29	165.4585496655381
814077	29	241.0621189719715
813822	29	149.3305478042787
813690	29	79.12896054484828
813319	30	164.58393694663073
813056	30	238.5027476876865
812930	30	59.57838523110952
812950	30	71.03446448377836
812947	30	151.84412375312726
813231	30	89.85836605163823
812969	30	171.39234945277667
813219	30	79.65083584428271
813129	30	57.587822304985025
812992	30	151.84412375312726
813379	30	221.18543724409454
812891	30	212.5993088862918
813019	30	163.85521878820407
812880	30	60.063047884512436
813010	30	163.85521878820407
812905	30	60.063047884512436
813304	30	79.65083584428271
812919	30	59.57838523110952
813431	30	126.59567372375042
813168	30	57.587822304985025
813707	31	57.561978842647406
813825	31	73.26354302004604
813981	31	58.26740912265216
813723	31	51.95953268856193
813846	31	177.62501389320025
814225	31	212.44182037699116
813740	31	51.95953268856193
814013	31	58.26740912265216
814137	31	68.27651759983918
813768	31	177.7926747011652
814278	31	126.71265077531734
813889	31	247.65808320022313
814165	31	179.24518900138384
813804	31	73.26354302004604
814062	31	68.27651759983918
813935	31	150.532083856244
814051	31	91.67916602172569
813691	31	177.7926747011652
813686	31	57.561978842647406
814909	32	119.75443438887653
814904	32	195.54799608976447
814905	32	129.85219265626935
814900	32	129.85219265626935
814902	32	54.93149306554776
814899	32	54.93149306554776
814924	32	260.3511711719229
814912	32	195.54799608976447
814914	32	119.75443438887653
814941	32	91.01767218618875
814942	32	55.7016703395023
814936	32	187.0849473899943
814933	32	72.73744671899509
814929	32	72.73744671899509
814957	32	184.64766875883313
814944	32	55.7016703395023
814961	32	146.65417075429957
814962	32	184.64766875883313
815369	33	182.94185329289238
815360	33	187.2572421630492
815385	33	182.9054952875132
815407	33	182.94185329289238
815309	33	233.50755591640782
815438	33	87.13041197428868
815297	33	61.201387923109685
815448	33	60.50381866976882
815323	33	61.201387923109685
815445	33	180.12467682890033
815446	33	91.25723336000686
815447	33	60.50381866976882
815441	33	87.13041197428868
815343	33	72.72002049379122
815464	33	147.0263540115974
815460	33	162.82293622719163
815335	33	72.72002049379122
815463	33	162.82293622719163
815352	33	108.5745448030477
814988	34	92.70726116288532
814986	34	181.4146174333513
814980	34	65.73021068459384
814982	34	65.73021068459384
815004	34	110.80480404311868
815003	34	92.3973688921936
814993	34	197.42889890717504
814995	34	92.70726116288532
815019	34	68.77837718904622
815013	34	92.3973688921936
815009	34	68.77837718904622
815039	34	107.45034657635352
815032	34	107.45034657635352
815055	34	143.70761681352826
815048	34	108.17424795483909
814974	34	64.60517663940394
814975	34	91.11259677816462
814969	34	91.11259677816462
814970	34	64.60517663940394
814971	34	322.7097793783739
815110	35	98.29850393295874
815106	35	133.6858403132129
815131	35	98.29850393295874
815127	35	90.63142218581494
815149	35	78.16929242948112
815140	35	48.76656846820651
815038	35	71.22779593898038
815033	35	115.23458210281008
815029	35	104.74431097885366
815157	35	48.76656846820651
815051	35	71.22779593898038
815172	35	127.98981319831798
815042	35	271.68184300402004
815070	35	87.06427622232869
815067	35	179.81449997333368
815060	35	115.23458210281008
815074	35	142.76131728572872
815075	35	87.06427622232869
815100	35	90.63142218581494
815092	35	142.76131728572872
815244	36	75.95863308698395
815237	36	208.45226105713846
815365	36	160.00995268616802
815386	36	114.36633751978009
815255	36	123.72877895483151
815377	36	89.7596202099317
815271	36	208.45226105713846
815394	36	59.191042657588824
815293	36	188.3426099565758
815417	36	81.5752434656265
815413	36	59.191042657588824
815311	36	87.51401964305246
815300	36	87.51401964305246
815430	36	114.36633751978009
815327	36	146.80112411364578
815342	36	146.80112411364578
815215	36	71.11176070110375
815226	36	71.11176070110375
815220	36	123.72877895483151
815351	36	89.7596202099317
815108	37	128.15465372995348
815239	37	180.4053117539997
815104	37	190.67273081713748
815252	37	87.48772300197227
815273	37	98.79234548303266
815138	37	139.6711152486674
815289	37	54.121369677065914
815155	37	139.6711152486674
815308	37	54.121369677065914
815071	37	67.91249260000905
815199	37	91.43494293469243
815321	37	72.92201811744414
815184	37	91.43494293469243
815085	37	190.67273081713748
815341	37	98.79234548303266
815076	37	67.91249260000905
815073	37	135.91591042481573
815099	37	128.15465372995348
815222	37	87.48772300197227
815090	37	79.4691183063196
815371	38	87.12524661335664
815232	38	165.28104964395715
815132	38	138.82638580411367
815387	38	87.12524661335664
815382	38	155.92527058452777
815146	38	51.583020421624774
815403	38	71.20607590239436
815295	38	76.58052819844967
815423	38	68.01711305067747
815156	38	51.583020421624774
815415	38	68.01711305067747
815408	38	72.30852081425492
815307	38	76.58052819844967
815427	38	72.30852081425492
815186	38	108.93498522310334
815203	38	79.90127840686502
815356	38	75.06914422513114
815345	38	75.06914422513114
815219	38	108.93498522310334
815874	39	76.29183091396166
815770	39	125.71238379083489
815889	39	59.86557516657775
815784	39	71.05014735685451
815906	39	59.86557516657775
815930	39	91.56280025493042
815794	39	71.05014735685451
815922	39	91.56280025493042
815821	39	418.67871948733404
815950	39	57.41749704545468
815941	39	151.43070526199998
815963	39	57.091535545364486
815831	39	100.01579034982699
815850	39	38.97106275431272
815979	39	57.49676587981156
815973	39	57.091535545364486
815840	39	38.97106275431272
815970	39	57.41749704545468
815860	39	76.29183091396166
815243	40	72.67776527846868
815234	40	147.7879469713394
815126	40	71.57535627671886
815254	40	70.37191136526366
815150	40	46.88918600907916
815274	40	34.98555120940288
815265	40	70.37191136526366
815284	40	34.98555120940288
815031	40	133.25620959343428
815180	40	46.88918600907916
815196	40	60.964654333957434
815189	40	60.964654333957434
815057	40	88.75423450538233
815212	40	96.0778455729057
815087	40	415.35477009783034
815072	40	88.75423450538233
815103	40	93.78242293845659
815097	40	71.57535627671886
815221	40	96.0778455729057
815500	41	103.78600998896616
815492	41	56.34942822811429
815495	41	143.3327072474118
815491	41	103.78600998896616
815644	41	47.71909658932648
815514	41	68.60520099466771
815632	41	149.57970054117678
815529	41	68.60520099466771
815654	41	75.2255592842371
815678	41	75.2255592842371
815544	41	64.75681987740509
815708	41	42.0438344787878
815570	41	64.75681987740509
815727	41	42.0438344787878
815590	41	102.0367759309621
815486	41	56.34942822811429
815481	41	73.86980893536771
815476	41	73.86980893536771
815607	41	102.0367759309621
815474	41	119.38204137738089
815756	42	91.02501392149031
815624	42	89.53390083434779
815748	42	106.52832171154859
815645	42	112.08697953467012
815638	42	140.62500855301343
815767	42	157.19053321145017
815663	42	112.08697953467012
815782	42	55.16030119367792
815805	42	91.02501392149031
815688	42	80.10803384314072
815700	42	80.10803384314072
815829	42	40.83002008018277
815575	42	82.69013412281245
815848	42	40.83002008018277
815593	42	82.69013412281245
815584	42	62.486024674462016
815586	42	62.486024674462016
815613	42	151.56005284620215
815732	42	106.52832171154859
815603	42	89.53390083434779
816392	43	45.13651341527841
816002	43	43.375703168855814
816259	43	105.14120792098043
816287	43	86.38040103471661
816152	43	102.07335935937054
816409	43	86.38040103471661
816016	43	58.41116952686901
816039	43	130.5602612685801
816051	43	157.40528922943966
816074	43	155.7796230639174
816330	43	169.88044448704747
816068	43	130.5602612685801
816448	43	45.13651341527841
816090	43	152.70605049477626
816209	43	102.07335935937054
816465	43	48.91665314960103
816108	43	152.70605049477626
816232	43	105.14120792098043
815974	43	58.41116952686901
815984	43	43.375703168855814
815501	44	166.15458726325227
815498	44	150.25032059895565
815488	44	157.82218929650375
815747	44	64.92352825592543
815516	44	192.83759420488482
815509	44	192.83759420488482
815637	44	72.86630532752655
815532	44	83.51097963243357
815522	44	83.51097963243357
815651	44	64.92352825592543
815543	44	106.50691800018204
815685	44	123.5897158220826
815558	44	123.5897158220826
815552	44	106.50691800018204
815470	44	77.58026736868668
815471	44	46.939333918687474
815594	44	127.93776536083965
815484	44	150.25032059895565
815477	44	46.939333918687474
815475	44	77.58026736868668
816143	45	108.16871673086669
816007	45	133.82358119944317
816027	45	149.69739225249248
816155	45	140.18749107231983
816018	45	215.22815734390235
816045	45	135.10176476514386
816038	45	160.45710136189325
816181	45	86.13512403159253
816055	45	191.13001299997978
816076	45	191.13001299997978
816203	45	78.36760621496649
816069	45	87.77308584002796
816221	45	140.18749107231983
816095	45	87.77308584002796
816210	45	86.13512403159253
815980	45	35.855258810252295
816227	45	78.36760621496649
815999	45	35.855258810252295
815988	45	133.82358119944317
816114	45	108.16871673086669
817293	46	91.49980152218988
817291	46	128.26409597542428
817281	46	110.58170281759294
817301	46	128.26409597542428
817296	46	182.66451971290323
817297	46	91.49980152218988
817229	46	46.73724456610959
817225	46	111.04417009830883
817226	46	46.73724456610959
817244	46	169.33730067021034
817246	46	109.26338905513454
817240	46	111.04417009830883
817234	46	241.41230378311425
817235	46	226.91102882371896
817258	46	88.46800413640601
817250	46	222.4085208511231
817278	46	182.66451971290323
817275	46	110.58170281759294
817268	46	88.46800413640601
817265	46	236.95642474857746
816394	47	168.7283448833673
816644	47	151.3310295654095
816660	47	58.09620997849355
816680	47	58.09620997849355
816299	47	50.46067025874751
816549	47	111.68238658697656
816416	47	82.9712700402165
816289	47	50.46067025874751
816437	47	221.63871112937187
816566	47	216.0031069170116
816688	47	216.0031069170116
816305	47	52.45053860444945
816580	47	111.68238658697656
816325	47	213.49270618207953
816343	47	213.49270618207953
816721	47	172.35077938874454
816467	47	82.9712700402165
816508	47	236.79141278328655
816382	47	52.45053860444945
816498	47	100.35658925142265
815884	48	241.1128386866752
815757	48	62.15804613797272
815882	48	40.17077772215846
815875	48	40.17077772215846
815900	48	184.8685275344349
815636	48	63.855929972877234
815763	48	221.4103868847847
815653	48	76.28906680103967
815807	48	211.14308267548844
815797	48	127.97067905025344
815671	48	63.855929972877234
815695	48	76.28906680103967
815682	48	176.99439797707626
815835	48	241.1128386866752
815703	48	176.99439797707626
815827	48	115.88969339499988
815721	48	164.10107175257903
815841	48	115.88969339499988
815739	48	62.15804613797272
815859	48	149.41561924870572
816778	49	53.105202126875845
816516	49	67.90448313910578
816647	49	118.71994139667083
816404	49	84.483461261298
816788	49	53.105202126875845
816534	49	218.97650148221592
816805	49	243.99935476351726
816675	49	243.99935476351726
816319	49	83.34684608860736
816564	49	107.26582960865164
816304	49	58.46762102575036
816433	49	187.97228470760206
816718	49	118.71994139667083
816450	49	191.09769633603773
816346	49	58.46762102575036
816593	49	186.8594508950126
816851	49	177.10066971314194
816748	49	147.20429004356112
816481	49	67.90448313910578
816381	49	187.97228470760206
816775	50	177.9520013817161
816903	50	63.57685346423398
816798	50	121.20650406613566
816664	50	73.90453862853546
816537	50	72.93594572464988
816406	50	64.68491176647328
816912	50	175.46931906493555
816811	50	235.19184701039964
816421	50	72.93594572464988
816574	50	73.90453862853546
816452	50	64.68491176647328
816835	50	121.20650406613566
816733	50	218.75145658852932
816600	50	193.2215335129497
816855	50	144.4324691847514
816877	50	63.57685346423398
816622	50	113.33696402884148
816751	50	86.57954672221882
816482	50	184.0752606915953
816890	50	235.19184701039964
815752	51	128.06512978066917
815762	51	135.39129497961423
815787	51	74.14192998044818
815648	51	123.03125213576962
815548	51	100.07687007988235
815676	51	123.03125213576962
815804	51	74.14192998044818
815540	51	68.14678198515121
815799	51	230.35107728873226
815564	51	100.07687007988235
815557	51	177.27385427378906
815815	51	181.74086236422065
815555	51	68.14678198515121
815720	51	128.06512978066917
815589	51	189.6184256333991
815585	51	102.52381316716284
815615	51	218.7215769229394
815609	51	102.52381316716284
815731	51	230.35107728873226
816141	52	161.00076322590428
816783	52	177.8067524610192
816651	52	127.11449833318942
816772	52	92.22246860288341
816415	52	86.62639497334148
816303	52	96.5888845487013
816166	52	134.73715568824502
816544	52	127.11449833318942
816699	52	134.73533179644107
816567	52	218.8768245222175
816463	52	86.62639497334148
816073	52	54.40414093281652
816320	52	218.85081031372513
816088	52	54.40414093281652
816731	52	92.22246860288341
816750	52	218.8768245222175
816101	52	134.73715568824502
816255	52	209.95805953176156
816241	52	96.5888845487013
817163	53	138.61031306268725
817029	53	146.99471298163976
817053	53	101.07766317684435
817181	53	202.976103887693
817068	53	101.07766317684435
817197	53	131.9011909033858
817192	53	131.9011909033858
817058	53	209.78121023136708
817213	53	202.976103887693
817208	53	51.26057345872694
817206	53	51.26057345872694
817075	53	217.25606615612574
817220	53	135.83546590003434
816965	53	67.74751075292964
816983	53	209.7441336708638
816992	53	67.74751075292964
817120	53	101.31958842923736
817143	53	101.31958842923736
817009	53	149.49412625625416
817037	54	153.05457037791356
817025	54	143.8802139821127
817054	54	192.84970744208334
816923	54	144.7617346917716
817064	54	123.7157005066986
816810	54	73.99950307561987
817077	54	123.7157005066986
816944	54	119.38700693672838
816847	54	249.92004535134578
816963	54	206.52233509682242
816991	54	88.11341248071919
817119	54	192.84970744208334
816858	54	73.99950307561987
816980	54	216.9014433164655
817104	54	92.25378402007797
817133	54	92.25378402007797
817141	54	110.17885641247304
816880	54	130.76988017911313
817010	54	88.11341248071919
816258	55	164.1007385133654
816020	55	143.113799122752
816151	55	88.98727273678092
816273	55	168.78320162820364
816175	55	196.4316799460525
816288	55	119.4932508251316
816048	55	70.5016632915582
816307	55	119.4932508251316
816328	55	164.1007385133654
815939	55	80.94309395413569
816092	55	212.1962582651005
816220	55	155.10816719533528
816344	55	110.22985396916394
815952	55	215.17141690685165
816080	55	92.35320698310916
816110	55	88.98727273678092
816363	55	110.22985396916394
815972	55	80.94309395413569
816116	55	217.67607305663486
815986	55	70.5016632915582
816648	56	114.37908385120512
816262	56	155.54246513205283
816643	56	114.37908385120512
816543	56	103.20485209003282
816666	56	141.60525862688525
816411	56	67.26420292695586
816275	56	74.91289307666217
816558	56	184.28237412122022
816686	56	131.6560827690429
816676	56	131.6560827690429
816317	56	67.26420292695586
816449	56	102.71841335261321
816577	56	163.41380209886665
816604	56	189.88184959988556
816464	56	216.74241581551848
816494	56	102.71841335261321
816616	56	141.60525862688525
816383	56	144.5092279426512
816250	56	74.91289307666217
816506	56	217.65572061063375
816780	57	69.89961297489882
817036	57	153.70526519286497
816649	57	90.51288101063358
816905	57	183.8656944401855
817027	57	153.70526519286497
816796	57	218.9649469662601
816663	57	82.19251442311158
816913	57	182.7374746929037
816938	57	140.74822479492866
816932	57	221.34152856044076
816956	57	84.85577286926114
816698	57	82.19251442311158
816816	57	69.89961297489882
816719	57	143.3572872928359
816584	57	90.51288101063358
816967	57	84.85577286926114
816605	57	119.61524650437089
816749	57	192.4523687958282
817006	57	140.74822479492866
816873	57	83.11071950453294
816909	58	169.24429868379906
816654	58	103.84178072343661
816662	58	212.39862386919228
816784	58	197.44597153235392
816914	58	169.24429868379906
816556	58	55.474837837756645
816545	58	79.34991295154703
816802	58	251.15731579687562
816693	58	217.7160284037351
816817	58	196.8091277454991
816563	58	79.34991295154703
816585	58	55.474837837756645
816841	58	123.16282768671302
816732	58	112.17526931624218
816861	58	65.23334939884356
816874	58	65.23334939884356
816609	58	60.529735770880734
816893	58	123.16282768671302
816633	58	144.3989146360048
816755	58	103.84178072343661
817161	59	163.5957760327603
816920	59	36.38922692962331
817168	59	163.5957760327603
816814	59	53.48752485311122
816939	59	142.95327699605872
817062	59	159.37725479131606
816931	59	46.62528178313388
817080	59	309.6128483896157
816953	59	135.64282159048776
817076	59	195.26413044632216
817097	59	212.78270533662612
817093	59	100.84607782849567
816960	59	215.83788319480536
816984	59	219.21800445997928
816859	59	36.38922692962331
817115	59	68.5000865415514
816850	59	53.48752485311122
817007	59	162.95676487341944
817128	59	100.84607782849567
817123	59	68.5000865415514
816142	60	153.2852478456416
816388	60	154.22472245250293
816274	60	73.33338406186243
816430	60	154.22472245250293
816165	60	223.0189924718211
816293	60	264.5560469665755
816189	60	215.70517676416378
816314	60	67.91386584189426
816177	60	142.13239332008857
816334	60	67.91386584189426
816202	60	213.33167927872037
816323	60	73.33338406186243
816089	60	45.43374813977886
816087	60	45.43374813977886
816231	60	155.03118486176035
816098	60	40.80624405374413
816126	60	40.80624405374413
816254	60	189.7326115329151
816244	60	259.3400285562829
816112	60	47.5919862870342
816005	61	277.1337656644887
816030	61	156.6543889378314
815894	61	204.1513744474843
815917	61	204.1513744474843
816040	61	156.6543889378314
815908	61	203.0500296178892
815905	61	149.62985046459642
815928	61	149.62985046459642
815823	61	78.71360440632274
815940	61	177.12881693207675
815937	61	205.47015412251403
815967	61	73.92515697233763
815828	61	78.71360440632274
815958	61	68.43353020838342
815981	61	73.92515697233763
815846	61	53.66530536828486
815871	61	154.4804397252521
815993	61	68.43353020838342
815858	61	53.66530536828486
816396	62	110.4716638884855
816390	62	132.62289614754525
816512	62	244.06355784102246
816536	62	41.81403031638919
816281	62	58.84805548032107
816533	62	41.81403031638919
816295	62	58.84805548032107
816419	62	171.20533475236914
816308	62	155.82398232324147
816436	62	73.47900726850095
816333	62	132.62289614754525
816197	62	80.54566939380142
816455	62	78.21697800490311
816321	62	110.4716638884855
816478	62	78.21697800490311
816218	62	80.54566939380142
816364	62	205.52053930068723
816237	62	240.82547393497038
816486	62	73.47900726850095
816911	63	251.3711701221356
817030	63	51.98578344004139
817173	63	82.71363059392256
817169	63	77.35306615262898
817196	63	77.35306615262898
816937	63	88.49662283920375
817194	63	82.71363059392256
817067	63	51.98578344004139
817056	63	207.69803764936805
817214	63	109.46144132523301
816959	63	84.1976708073019
817209	63	109.46144132523301
817082	63	216.59606751889396
816974	63	158.8619033875057
817222	63	222.27986808607415
816853	63	88.88515602620961
817151	63	170.844282464859
817016	63	84.1976708073019
816885	63	88.88515602620961
817308	64	131.67174997691956
817310	64	79.64454912046611
817306	64	144.58711057224548
817307	64	243.90675902751062
817326	64	52.059226065325824
817327	64	220.381346806162
817323	64	52.059226065325824
817319	64	79.64454912046611
817337	64	151.4984106016663
817332	64	205.83204640863616
817349	64	90.1099081670277
817351	64	78.16195117604616
817344	64	196.52480119475067
817373	64	111.39983927354301
817375	64	212.45886216439797
817360	64	78.16195117604616
817362	64	90.1099081670277
817383	64	184.27396845678433
817452	65	172.68455333124035
817454	65	158.43374522875408
817455	65	238.95351298857432
817468	65	43.4249605755804
817465	65	71.07360554130615
817467	65	48.167620264597794
817463	65	71.07360554130615
817487	65	224.92517193450675
817483	65	184.90855145693573
817472	65	48.167620264597794
817475	65	43.4249605755804
817503	65	62.68687584928774
817498	65	62.68687584928774
817493	65	98.15690414329669
817488	65	110.62273190583257
817509	65	106.11127475142442
817511	65	232.26342965154961
817504	65	98.15690414329669
817523	65	169.8281413140488
817420	66	248.20850731329404
817422	66	156.13322289378493
817416	66	181.01428956925128
817409	66	47.854802871836064
817411	66	106.41122410630513
817437	66	96.7922467364175
817432	66	72.07464534383597
817433	66	99.65817175569306
817430	66	72.07464534383597
817424	66	99.65817175569306
817449	66	137.31166010927456
817441	66	219.55966429555744
817388	66	231.88267672470823
817387	66	165.458217816842
817406	66	47.854802871836064
817402	66	71.86659806475717
817396	66	71.86659806475717
817398	66	100.95094569457689
817395	66	100.95094569457689
817549	67	100.44139627474249
817546	67	85.35800263811802
817541	67	67.05013178082491
817542	67	100.44139627474249
817543	67	67.05013178082491
817560	67	85.35800263811802
817563	67	254.92087911132236
817554	67	189.85813687141928
817580	67	79.97527004106927
817582	67	134.1814955350658
817576	67	79.97527004106927
817570	67	100.2846657943969
817598	67	204.93904433206654
817593	67	89.21865404647502
817584	67	100.2846657943969
817606	67	134.1814955350658
817532	67	129.0840467004692
817534	67	70.01659616692238
817531	67	183.99437945473804
817527	67	70.01659616692238
817688	68	62.00459386067661
817682	68	62.00459386067661
817711	68	77.53338680116384
817697	68	99.41743961359914
817612	68	107.35249153776367
817731	68	167.21472515045792
817629	68	93.87687591267738
817631	68	93.87687591267738
817624	68	102.54426573535369
817627	68	175.730704068674
817620	68	91.71711937618288
817623	68	91.71711937618288
817751	68	58.110031877798704
817616	68	144.28695343721864
817617	68	107.35249153776367
817746	68	58.110031877798704
817647	68	257.8698107819462
817641	68	175.730704068674
817638	68	185.5754161147414
817658	68	99.41743961359914
817673	69	154.48718175780184
817675	69	110.84510759429693
817669	69	67.68695421723093
817793	69	72.43277569074682
817667	69	67.68695421723093
817694	69	110.84510759429693
817690	69	183.66423919091665
817684	69	118.64362507983527
817708	69	193.9465646173377
817723	69	263.4479744617817
817729	69	102.28783626753165
817755	69	60.5426713729205
817750	69	102.28783626753165
817745	69	60.5426713729205
817644	69	108.12030206819377
817772	69	81.833716864143
817788	69	174.02759910541081
817656	69	143.7570164763766
817785	69	72.43277569074682
817653	69	108.12030206819377
817668	70	148.60051018810327
817799	70	65.22791007792046
817820	70	76.91094697597919
817693	70	135.7056698001829
817814	70	84.45774602601344
817687	70	135.7056698001829
817808	70	108.80545822481326
817810	70	65.22791007792046
817707	70	100.1664441929732
817825	70	76.91094697597919
817827	70	180.77460400125165
817727	70	48.34880042062244
817712	70	48.34880042062244
817740	70	100.1664441929732
817736	70	186.93629070447184
817754	70	263.9009836920261
817646	70	84.97792605576971
817765	70	123.37250232193517
817782	70	108.80545822481326
817655	70	84.97792605576971
818063	71	68.06539278797526
817929	71	36.34812692964965
817923	71	107.7733529942798
817949	71	171.4221928580139
818074	71	85.24058531745635
817941	71	36.34812692964965
817961	71	92.21846342193568
817976	71	261.0991466210652
818103	71	46.58988950116239
817997	71	42.100733078805824
817862	71	187.46957657322707
818014	71	42.100733078805824
817876	71	71.00437973632991
818134	71	167.3385655475584
818157	71	46.58988950116239
817899	71	120.30411789152245
817890	71	71.00437973632991
818044	71	127.24031610524065
818040	71	68.06539278797526
817908	71	120.30411789152245
817925	72	149.84327342198858
818077	72	79.02325425658519
818067	72	74.80777689940408
817837	72	83.37576474742009
817833	72	218.60883290704862
817834	72	66.36275561090655
817954	72	55.09905999128804
817845	72	83.37576474742009
818096	72	83.54475608582112
817841	72	66.36275561090655
817969	72	262.63554909571957
817867	72	148.49157196786913
818117	72	171.79783544078978
817991	72	59.27891899541971
818141	72	83.54475608582112
817882	72	43.96950435427997
818007	72	59.27891899541971
818046	72	112.21326887940066
818032	72	74.80777689940408
817905	72	43.96950435427997
817933	73	262.7684437205029
818058	73	83.41244971442879
818078	73	156.84584892589834
817945	73	103.9973273738657
817967	73	73.76490830180666
817853	73	62.70081267654411
817849	73	62.70081267654411
817844	73	81.59347213330317
817840	73	227.35190904591536
817971	73	80.66495159276528
817992	73	80.66495159276528
817866	73	81.59347213330317
818013	73	73.76490830180666
817883	73	115.97278106840032
818004	73	83.41244971442879
817878	73	69.40183079213021
818028	73	97.51207226142873
817891	73	115.97278106840032
817914	73	69.40183079213021
818316	74	130.57508990181088
818447	74	96.01873776297971
818439	74	61.93228655364301
818435	74	73.46270204484811
818457	74	112.69464582876857
818327	74	87.01907220656767
818321	74	75.93431070963425
818350	74	87.01907220656767
818474	74	61.93228655364301
818491	74	128.4309724788833
818358	74	48.02458217079316
818378	74	264.52794491538754
818245	74	226.8413018606246
818369	74	48.02458217079316
818399	74	73.46270204484811
818265	74	130.57508990181088
818386	74	147.32078422344935
818285	74	47.568549786010145
818279	74	47.568549786010145
818422	74	110.39624007193763
818441	75	74.81004136421389
818315	75	122.97429750376912
818305	75	43.75142523095819
818335	75	67.04235504755283
818454	75	75.60121769028191
818322	75	82.12256080660748
818471	75	75.60121769028191
818488	75	116.81177970226476
818362	75	67.04235504755283
818381	75	57.41347513964009
818500	75	117.23599316405357
818373	75	57.41347513964009
818396	75	157.68522824736533
818387	75	257.2625320364557
818409	75	139.43474616067235
818283	75	232.22531310565984
818292	75	43.75142523095819
818423	75	74.81004136421389
818288	75	177.41083595701392
818544	75	133.81210014059226
818191	76	104.2397388775605
817920	76	36.501282074181134
818048	76	74.37241573771888
817946	76	36.501282074181134
818203	76	247.47395968512456
818212	76	156.38564478811134
818215	76	207.83566594449002
818110	76	59.45484542624385
818238	76	88.24043023352816
818233	76	76.55215483390829
818254	76	110.43469484889448
818244	76	76.55215483390829
818246	76	88.24043023352816
817863	76	248.3472142519062
817984	76	83.82097985877789
818269	76	140.40637891778061
817887	76	190.47128260558722
818152	76	74.37241573771888
818023	76	59.45484542624385
818273	76	207.83566594449002
818574	77	70.53858533104797
818443	77	42.866361202779586
818434	77	42.866361202779586
818456	77	63.209074687798314
818582	77	159.9876752554499
818579	77	95.88165518073018
818606	77	141.65760536050385
818479	77	45.61935781565542
818473	77	63.209074687798314
818467	77	45.61935781565542
818595	77	70.53858533104797
818493	77	95.74901599325091
818509	77	250.5149879782713
818506	77	222.54643573878693
818527	77	95.43063856646438
818520	77	95.43063856646438
818535	77	222.54643573878693
818431	77	201.38024257391845
818421	77	251.38652822810607
818549	77	85.44754276320135
818312	78	123.28042976541506
818185	78	121.1250017695641
818059	78	265.6920895414006
818181	78	59.55193513109266
818304	78	74.51674395703058
818197	78	189.1540792156735
818095	78	209.6652306669124
818208	78	117.96521663026864
818105	78	80.60588428768405
818230	78	117.96521663026864
818226	78	228.65408682844534
818248	78	171.54517703174122
818116	78	80.60588428768405
818240	78	95.66668089667584
818143	78	76.50793758964201
818284	78	74.51674395703058
818287	78	74.96343168637333
818151	78	59.55193513109266
818164	78	76.50793758964201
818295	78	171.26092022607833
818701	79	165.42032654265864
818824	79	171.23878875071634
818699	79	149.5753175754275
818691	79	149.5753175754275
818732	79	142.14012524245464
818720	79	224.58252463682396
818723	79	165.42032654265864
818749	79	96.30032479556182
818875	79	56.974253649761586
818893	79	85.71397626019416
818668	79	190.3338551406548
818792	79	56.974253649761586
818658	79	231.4232853450498
818687	79	61.212330994477384
818681	79	126.51054746932815
818806	79	91.05226478275735
818679	79	61.212330994477384
818672	79	137.72657129003784
818673	79	137.72657129003784
818674	79	126.51054746932815
818821	80	213.56104359478988
818970	80	55.51423529503119
818838	80	128.70003217949127
818983	80	85.316913027704
818744	80	123.32753795442648
818872	80	129.2219763689152
818741	80	123.32753795442648
818998	80	166.73692826128553
818736	80	227.84737655395338
818766	80	175.15298813150795
818889	80	217.41238020238558
818885	80	166.73692826128553
818752	80	194.14965401359112
818776	80	175.15298813150795
818772	80	54.389271509130644
818795	80	128.70003217949127
818788	80	54.389271509130644
818919	80	97.08126099724205
819042	80	55.51423529503119
819059	80	74.11526095046449
818442	81	217.81146649872034
818570	81	277.18557004256735
818562	81	141.22394192762334
818600	81	130.8493126001824
818465	81	52.68731446707167
818620	81	181.28155560738878
818489	81	166.68460376953288
818612	81	130.8493126001824
818634	81	108.2038936315616
818503	81	214.39060367640627
818625	81	91.38852535419821
818653	81	89.30477725416594
818655	81	108.2038936315616
818649	81	89.30477725416594
818394	81	260.001903478547
818412	81	74.84450206281662
818665	81	121.901713678331
818659	81	181.28155560738878
818419	81	74.84450206281662
818547	81	52.68731446707167
817930	82	166.3017878049115
818179	82	192.98193628119859
817948	82	229.6856162796843
818069	82	122.34306417195407
818192	82	119.32699945595249
818094	82	192.98193628119859
817851	82	52.12440543980409
817968	82	116.08366170946238
817843	82	284.35222233663734
817995	82	116.08366170946238
818113	82	96.11573992786921
817880	82	52.12440543980409
818139	82	67.46606659021847
818158	82	94.86333406970604
818025	82	300.1599157648733
818155	82	94.86333406970604
818145	82	67.46606659021847
818041	82	122.34306417195407
817906	82	227.6876505255032
818440	83	78.56722483365509
818568	83	77.34404901412992
818333	83	264.5012794410672
818343	83	257.1769641067584
818594	83	134.90052814971875
818365	83	239.17847180785435
818619	83	103.45120964157205
818359	83	41.550797955931365
818354	83	265.3193100484041
818610	83	92.60172127455665
818632	83	199.97908447182868
818505	83	168.49969793238665
818633	83	49.395538192557254
818375	83	41.550797955931365
818624	83	49.395538192557254
818521	83	227.48506421197456
818391	83	78.56722483365509
818557	83	199.97908447182868
818546	83	77.34404901412992
818700	84	55.95502728244383
819085	84	136.58841410572575
818698	84	262.63504078785616
818718	84	236.5343177188068
818714	84	55.95502728244383
818733	84	240.38678529421526
818726	84	50.824797596154035
819232	84	49.86564751410363
818869	84	138.1900439046722
819254	84	49.86564751410363
818743	84	50.824797596154035
818764	84	87.96598915381826
818887	84	138.1900439046722
819011	84	105.08103807930041
819035	84	184.64372836659325
819280	84	184.64372836659325
819182	84	76.08096568774674
818794	84	87.96598915381826
819193	84	105.08103807930041
818955	85	89.24227580496176
819072	85	183.91760663251856
819229	85	171.1745287402873
819216	85	71.64134142392184
818988	85	89.24227580496176
819373	85	102.14897021475451
818848	85	253.69694422234988
819390	85	71.93136603680293
818868	85	60.17969172662111
819400	85	171.1745287402873
818755	85	258.0239263810474
818900	85	53.08614191372762
819413	85	71.93136603680293
818925	85	53.08614191372762
819310	85	104.40391360372216
819301	85	104.40391360372216
818785	85	60.17969172662111
818915	85	222.49457457715297
819184	85	71.64134142392184
819468	86	176.10949783977196
819078	86	268.50046377349327
819228	86	172.64890086624357
819220	86	193.94666349560416
819479	86	99.15840775528221
819345	86	81.14571702575476
819519	86	37.63933505066019
819512	86	37.63933505066019
819122	86	95.56943065694212
819532	86	115.73010223432142
819402	86	214.80413541096183
819283	86	81.14571702575476
819430	86	73.22071518850021
819170	86	270.2692605854415
819581	86	114.40957652966692
819449	86	73.22071518850021
819188	86	95.56943065694212
819573	86	176.10949783977196
819599	87	108.66074814553141
819462	87	144.20519912650275
819615	87	183.41496169437076
819352	87	213.93692496655098
819477	87	89.30047781526841
819631	87	43.78189682853847
819495	87	89.30047781526841
819623	87	82.7012536292458
819638	87	43.78189682853847
819383	87	131.97748516890374
819659	87	108.66074814553141
819527	87	68.93712292918431
819395	87	264.62368143991716
819420	87	124.71185400339854
819672	87	170.46894866392617
819410	87	131.97748516890374
819666	87	183.41496169437076
819539	87	68.93712292918431
819439	87	124.71185400339854
819578	87	82.7012536292458
819204	88	110.77287363099589
819487	88	30.252822355220264
819610	88	186.50870574511092
819478	88	186.50870574511092
819474	88	30.252822355220264
819219	88	147.21984396105944
819629	88	159.51941244874632
819234	88	70.07845047460334
819107	88	161.02860233927782
819515	88	73.77469778654724
819123	88	263.08218003783804
819251	88	70.07845047460334
819144	88	149.94321794704413
819401	88	73.77469778654724
819286	88	102.2685304229532
819432	88	95.38197442969826
819179	88	149.94321794704413
819171	88	110.77287363099589
819322	88	102.2685304229532
819571	88	102.83997456102944
819471	89	138.71742772155787
819205	89	172.7649411641197
819613	89	196.61729032699543
819230	89	263.3625992465276
819227	89	168.4482837342045
819367	89	136.3288105250196
819489	89	76.13971137861442
819618	89	165.63519452206373
819514	89	93.69756514774262
819259	89	168.4482837342045
819274	89	104.37261395208925
819520	89	43.280387503609234
819394	89	138.71742772155787
819551	89	76.13971137861442
819418	89	61.76412276556859
819536	89	196.61729032699543
819409	89	61.76412276556859
819326	89	104.37261395208925
819582	89	93.78017975784246
819568	89	43.280387503609234
819087	90	91.73149759470587
819463	90	151.5116509915096
819101	90	65.51267390973642
819231	90	75.07406407461765
819349	90	75.07406407461765
819366	90	196.15170390828322
818976	90	89.80515181214882
818850	90	262.0154250178172
819391	90	85.98063300818555
819120	90	65.51267390973642
819008	90	89.80515181214882
818881	90	181.56738581105708
819267	90	103.39271485698576
819293	90	85.98063300818555
818783	90	181.56738581105708
818902	90	101.99231414491291
819408	90	103.39271485698576
819154	90	171.8982691272621
819445	90	196.15170390828322
818807	90	220.2387887253868
818953	91	167.2603246082381
819339	91	128.65028358568796
819244	91	87.57783350685415
819118	91	83.34978443481288
819375	91	140.8328434060022
819364	91	173.58000347569646
818982	91	261.82343709826046
819257	91	128.65028358568796
819269	91	74.43508044812212
819038	91	167.2603246082381
819157	91	66.88793194848233
819285	91	87.57783350685415
819030	91	164.3114578935977
819054	91	83.34978443481288
819177	91	165.54624932529114
818922	91	220.50086289780546
819196	91	66.88793194848233
819065	91	90.32015542522235
819323	91	74.43508044812212
819312	91	173.58000347569646
818828	92	240.82857675413587
818956	92	74.06275512822558
819200	92	171.35227121587923
818841	92	262.79847392738054
819089	92	106.60207636443533
818991	92	122.14824519291787
819112	92	171.35227121587923
818858	92	174.5399399326278
819000	92	74.06275512822558
819126	92	54.45706479013675
818871	92	68.83302081863789
818888	92	109.69175415415188
819176	92	169.60898572551648
819049	92	108.58128063247621
819070	92	54.45706479013675
818809	92	154.00777559289747
819060	92	169.60898572551648
818933	92	68.83302081863789
818801	92	154.00777559289747
819186	92	130.765751500241
818958	93	104.55551552375162
819086	93	58.13766251139371
819073	93	98.4326859770833
818974	93	104.55551552375162
819102	93	157.040195335244
818837	93	246.16410600191875
818856	93	261.1810049363883
818874	93	184.38983999726574
818996	93	109.15000313216305
819125	93	157.040195335244
818892	93	126.415687108019
819138	93	163.6696318027679
819031	93	110.55425518416283
818924	93	126.415687108019
818798	93	133.4551284119341
819055	93	58.13766251139371
819044	93	140.8213249167866
818814	93	133.4551284119341
818937	93	138.62361244934695
819067	93	110.1562006041795
819596	94	176.0294559883539
819584	94	132.7077060365259
819492	94	152.73908500641318
819619	94	108.91055933520595
819518	94	245.65349218413107
819636	94	133.2992840427071
819509	94	152.73908500641318
819661	94	196.43145368845475
819656	94	108.91055933520595
819530	94	260.33042908800707
819676	94	79.09208712003043
819669	94	104.67893502893212
819538	94	185.724991533099
819566	94	176.0294559883539
819695	94	137.62733402612614
819688	94	77.0824571741534
819690	94	77.0824571741534
819686	94	104.67893502893212
819701	94	137.62733402612614
819703	94	168.77742155134345
819725	95	222.81083625214666
819720	95	191.89392972650202
819718	95	260.71774421042824
819713	95	133.8050029904111
819714	95	245.4373873457781
819743	95	107.52451557351479
819737	95	66.59788650324522
819735	95	107.52451557351479
819729	95	66.59788650324522
819730	95	222.81083625214666
819755	95	93.26359020658585
819750	95	93.43537585344883
819744	95	122.94722357781849
819772	95	100.57080774499468
819764	95	58.82544127399082
819766	95	58.82544127399082
819760	95	101.75787220052179
819776	95	100.57080774499468
819777	95	176.93830960510363
819711	95	133.8050029904111
819853	96	85.3182802589055
819855	96	144.11878043326521
819849	96	91.93868032776697
819844	96	85.3182802589055
819861	96	91.93868032776697
819791	96	179.03028830966792
819784	96	246.08686533637962
819785	96	69.01256328315733
819787	96	261.71253238111916
819783	96	69.01256328315733
819805	96	226.28043003097898
819803	96	68.49909407755823
819796	96	226.28043003097898
819821	96	103.14468596891211
819822	96	72.7547195488394
819812	96	103.14468596891211
819813	96	68.49909407755823
819838	96	105.39346825217275
819834	96	88.37523944623345
819830	96	102.21925977284972
819868	97	260.5921165103291
819870	97	124.4843201663177
819865	97	210.1457593935507
819866	97	245.71724486841333
819885	97	237.26560251095998
819880	97	110.86579472204122
819876	97	240.26139449113967
819892	97	102.8097409218164
819894	97	63.48313131813671
819895	97	63.48313131813671
819911	97	100.22860818367562
819904	97	102.8097409218164
819933	97	94.0081014154398
819929	97	124.19619417839279
819924	97	90.82408269009292
819920	97	90.82408269009292
819946	97	124.19619417839279
819940	97	173.3579811055341
819941	97	125.77135934164174
820109	98	162.93354771947892
819983	98	213.97022574238105
820105	98	196.5413830932832
820106	98	136.0253707403245
820099	98	95.716036465902
819994	98	247.17243131096245
820005	98	260.1617983534662
820031	98	92.89008220474457
820016	98	92.89008220474457
820019	98	247.17243131096245
820045	98	99.56759305300405
820032	98	47.84980592013678
820063	98	216.27357962921346
820052	98	47.84980592013678
820079	98	100.82149086258855
820075	98	99.56759305300405
820095	98	136.0253707403245
820088	98	94.36732705240689
820086	98	94.36732705240689
819981	99	97.313009950803
819975	99	73.67185201626965
819968	99	246.48273849697006
819969	99	71.81194843266965
819988	99	111.78174380510131
820011	99	195.86163178199104
820000	99	97.313009950803
820027	99	89.0666789725853
820023	99	112.46994175346379
820044	99	115.95733937850963
820047	99	89.0666789725853
820033	99	106.48598412916851
820060	99	115.95733937850963
820069	99	170.83134146622888
820066	99	176.36751661763773
819960	99	260.87848906081484
819963	99	71.81194843266965
819954	99	218.53669563193537
819955	99	246.48273849697006
820356	100	95.01471726970608
820378	100	85.52766934842187
820370	100	95.01471726970608
820385	100	85.52766934842187
820386	100	85.99686946122188
820284	100	260.8690499315487
820415	100	117.615896751869
820280	100	229.99543990293705
820282	100	246.1670362039479
820400	100	188.96799511093786
820402	100	85.99686946122188
820292	100	246.1670362039479
820294	100	51.553969133221294
820288	100	80.10776498831709
820319	100	146.6476696070672
820312	100	97.55302274240671
820308	100	51.553969133221294
820326	100	97.55302274240671
820344	100	220.36940025391482
820123	101	260.45342271765793
820116	101	55.25326256029653
820118	101	247.21328117991268
820114	101	55.25326256029653
820141	101	60.59168906098674
820143	101	94.24415186955808
820137	101	60.59168906098674
820133	101	247.21328117991268
820128	101	92.22082658722
820150	101	164.884248062282
820151	101	94.24415186955808
820174	101	74.88868172361438
820164	101	194.93586134633114
820166	101	89.59014521352194
820184	101	77.84376756938872
820183	101	105.14938773623467
820179	101	74.88868172361438
820196	101	97.03291920151585
820192	101	198.81456908787632
820194	101	77.84376756938872
820239	102	68.45106145910837
820228	102	188.18848645899143
820231	102	94.10329302210302
820226	102	94.10329302210302
820254	102	74.89081137962754
820244	102	68.45106145910837
820240	102	134.0559402067678
820270	102	57.187684507163794
820260	102	136.64073750989536
820262	102	216.74564022126822
820259	102	72.59921775174591
820273	102	57.187684507163794
820205	102	246.57707681359813
820200	102	55.890070473081444
820203	102	55.890070473081444
[truncated: 9,606 more rows]
