# Supplementary material for: The First of Us: Ophiocordyceps use a novel scramblase-binding peptide to manipulate zombie ants
Source: bioRxiv. 2025 Sep 19:2025.09.09.674826. Preprint. [Version 2] doi: 10.1101/2025.09.09.674826 (PMC12458967; doi:10.1101/2025.09.09.674826)
Supplement: Supplement 11 [file media-11.zip › Data S12. Nest behavior tests data/SBP Nest Behavior Assay data files/LH14_SBP3-all-spots_nearest.csv]

ID	FRAME	NEAR_DIST
914699	0	57.8615812758624
914563	0	113.44342310972131
914589	0	113.44342310972131
914578	0	70.85403464085151
914732	0	57.8615812758624
914602	0	70.85403464085151
914614	0	53.57929040924731
914480	0	161.89474615754492
914764	0	361.84960719367194
914634	0	77.51566570967564
914501	0	192.73826450296391
914497	0	224.7335295511206
914648	0	53.57929040924731
914523	0	96.83784703250146
914515	0	96.83784703250146
914537	0	114.34236950045087
914664	0	61.3632832232692
914686	0	358.41485341164224
914548	0	84.4183803970042
913806	1	79.39164493268316
914062	1	57.1936606075713
913930	1	86.7944194655028
913797	1	137.89404616763247
914075	1	257.356008250549
913812	1	110.52134217807493
913833	1	76.5056752043575
913963	1	45.75936275266239
913825	1	170.15092792532135
913955	1	86.7944194655028
914096	1	257.356008250549
913843	1	76.5056752043575
913867	1	113.19183021644518
913987	1	89.3421981291983
914008	1	69.88626981449202
914000	1	45.75936275266239
914045	1	57.1936606075713
913785	1	79.39164493268316
913914	1	113.19183021644518
914189	2	65.94033691855624
914309	2	145.18203806456611
913926	2	47.5017393345206
913949	2	135.4824215585989
914206	2	65.94033691855624
914070	2	100.77166360633271
913937	2	152.22547588447466
914225	2	89.80555183425767
913842	2	70.01012588740326
914249	2	61.544210131918646
913863	2	47.5017393345206
913985	2	79.79391798443507
914262	2	61.544210131918646
914276	2	66.47570250114582
914022	2	100.77166360633271
914297	2	145.18203806456611
914038	2	79.79391798443507
914160	2	89.80555183425767
913907	2	75.70659051572753
913540	3	61.71797505369367
913670	3	53.292877588106656
913665	3	53.292877588106656
913564	3	159.59565338227014
913556	3	77.26617388629971
913582	3	163.80798401207178
913570	3	112.76350864659328
913595	3	112.76350864659328
913586	3	89.81647476898462
913612	3	89.81647476898462
913607	3	101.57096619711143
913624	3	91.22911175414973
913627	3	49.51413189655433
913623	3	74.13144245075607
913636	3	91.22911175414973
913639	3	49.51413189655433
913658	3	65.20973183357452
913525	3	61.71797505369367
913652	3	67.70291569984822
913648	3	65.20973183357452
914949	4	91.53410580200665
915094	4	90.41374412309882
915217	4	283.92209185579134
915344	4	61.47619931975659
914863	4	70.33150654504072
914985	4	91.53410580200665
915233	4	64.19682279981632
914873	4	75.00743291670675
915146	4	90.41374412309882
914883	4	170.8489155097106
915010	4	98.73995530126389
914910	4	105.74438849787103
915288	4	64.19682279981632
915162	4	61.211375699709095
914900	4	70.33150654504072
915027	4	92.39383641359527
914925	4	105.74438849787103
915068	4	61.211375699709095
915198	4	70.48772635249331
915316	4	61.47619931975659
914830	5	180.83105171946593
914819	5	56.12249360212601
914847	5	56.12249360212601
915096	5	86.98581388576741
915226	5	71.00804486261787
914859	5	131.01623415524676
914979	5	74.25573158361074
914872	5	131.01623415524676
915130	5	68.68077924956566
915023	5	68.68077924956566
915399	5	65.86124132444728
915266	5	57.40838569396562
915166	5	85.26488875556814
914896	5	63.34334030336207
915304	5	57.40838569396562
915050	5	86.98581388576741
914917	5	63.34334030336207
914936	5	74.25573158361074
914806	5	63.8039729160677
915190	5	71.00804486261787
914316	6	87.3132532466163
914570	6	43.284369064304315
914178	6	65.03475165686812
914449	6	106.6937819660581
914323	6	58.13936970845444
914092	6	46.99402885384864
914214	6	99.39245473242268
914594	6	63.94522722208115
914108	6	70.89972463903136
914494	6	106.6937819660581
914359	6	58.13936970845444
913997	6	195.2013231316038
914253	6	65.03475165686812
914374	6	87.3132532466163
914135	6	128.46267511556366
914159	6	128.46267511556366
914543	6	43.284369064304315
914017	6	46.99402885384864
914298	6	99.39245473242268
914422	6	110.56907418001862
913551	7	102.44456436079209
913541	7	62.12615720833666
913565	7	86.44203849086159
913558	7	48.920953311703585
913555	7	48.920953311703585
913554	7	86.44203849086159
913578	7	107.2079400261698
913574	7	71.53476649962633
913590	7	111.18502897486292
913614	7	59.010097791126356
913609	7	59.010097791126356
913600	7	76.28229186783656
913500	7	54.58373337015683
913503	7	162.09617831658142
913519	7	155.708151977069
913508	7	81.12498366553773
913511	7	108.90521267801195
913507	7	54.58373337015683
913533	7	108.90521267801195
913526	7	62.12615720833666
914953	8	155.44156155297307
915337	8	61.49733349983799
915460	8	80.50385844971235
915591	8	73.06862253260682
915093	8	52.93084088281965
915625	8	45.02867476412212
915498	8	105.68659171498355
915363	8	103.92520597148001
915641	8	45.02867476412212
915253	8	61.56675216716766
915381	8	50.824563202632156
914999	8	56.84315711008359
915404	8	81.57564130495578
915147	8	61.56675216716766
914911	8	52.93084088281965
915545	8	105.68659171498355
915416	8	50.824563202632156
915179	8	124.17609858401342
915440	8	81.57564130495578
915314	8	61.49733349983799
914319	9	49.46776879700069
914308	9	84.64485104867447
914332	9	84.64485104867447
914193	9	65.10411102087058
914220	9	61.21776991793719
914095	9	49.13254415414199
914364	9	102.61758478685658
914239	9	61.21776991793719
914106	9	49.13254415414199
914356	9	84.77835173701527
914378	9	108.77921105550138
914116	9	118.48842475523907
914271	9	106.0739064458116
914388	9	125.4769065918196
914130	9	49.35551129207882
914153	9	75.95963588564595
914409	9	41.65268852649824
914169	9	65.10411102087058
914295	9	49.46776879700069
914418	9	41.65268852649824
913421	10	43.713351640296
913422	10	43.713351640296
913436	10	65.19739799152036
913433	10	80.42017321613919
913431	10	62.975989811867294
913452	10	111.05453907525512
913454	10	88.40988315137794
913445	10	56.27240592509101
913447	10	56.27240592509101
913443	10	65.19739799152036
913442	10	81.77127305077325
913468	10	86.42651041126139
913461	10	68.52572563714422
913456	10	86.42651041126139
913486	10	113.53426517698357
913480	10	96.05718033677648
913476	10	68.52572563714422
913495	10	166.0843089693519
913494	10	166.0843089693519
913490	10	176.82852684393862
914831	11	284.78944542449034
914440	11	92.85687316138016
914820	11	89.82490811569083
914716	11	84.9748702920486
914585	11	121.00018945405083
914456	11	60.05668415592344
914355	11	57.46265598606515
914482	11	60.05668415592344
914380	11	92.85687316138016
914760	11	68.04363443365989
914247	11	70.82916896723384
914626	11	77.87694272576678
914646	11	68.04363443365989
914768	11	78.39619509630623
914789	11	129.10065139399828
914430	11	128.7682239820281
914293	11	57.46265598606515
914805	11	89.82490811569083
914551	11	77.87694272576678
913807	12	70.36439680654271
913688	12	44.68788591314671
913685	12	44.68788591314671
913813	12	80.7459646070578
913709	12	81.10566832555759
913838	12	152.8805585812922
913704	12	81.31686378156868
913827	12	135.11750380468683
913698	12	57.62635730686329
913853	12	309.76473369136346
913724	12	130.376319061586
913720	12	81.31686378156868
913846	12	307.8486726156643
913743	12	130.376319061586
913737	12	69.85128336394737
913759	12	113.6384876717195
913748	12	69.85128336394737
913773	12	70.36439680654271
913765	12	80.7459646070578
913788	12	81.67292582710235
914573	13	395.1946478932442
914443	13	148.60089446881761
914437	13	89.3464124000794
914454	13	74.92299320735827
914474	13	82.07387353801452
914468	13	74.92299320735827
914495	13	74.19978637178657
914481	13	148.60089446881761
914610	13	279.6011181670492
914383	13	44.07446447562646
914500	13	81.90796677930518
914522	13	74.19978637178657
914389	13	44.07446447562646
914518	13	140.6907372728492
914541	13	132.16922381284795
914410	13	62.12863738755051
914406	13	136.2847684511904
914429	13	62.12863738755051
914558	13	318.58570972174516
914416	13	89.3464124000794
913677	14	49.90831800738926
913678	14	86.05064717217834
913675	14	49.90831800738926
913803	14	129.38003742553855
913822	14	203.42774132892322
913816	14	145.5851570944337
913684	14	75.64717366359238
913687	14	86.05064717217834
913681	14	75.64717366359238
913706	14	78.51164839234575
913697	14	136.87476041084193
913826	14	504.20291834339514
913725	14	136.87476041084193
913722	14	142.15177342348437
913715	14	67.58805708492405
913738	14	67.58805708492405
913755	14	74.56289613382783
913775	14	174.43666968098296
913762	14	79.62375218831714
913787	14	74.56289613382783
915721	15	54.090373289590026
915461	15	134.12499784471535
915353	15	144.00536470724342
915608	15	67.31327516990545
915475	15	84.63936323943747
915751	15	54.090373289590026
915261	15	53.30802470454602
915771	15	66.91486493636134
915509	15	138.98946637370778
915632	15	74.9985524297819
915655	15	163.45717543048067
915777	15	546.8793697952382
915520	15	105.48635880324525
915544	15	69.92504731703613
915415	15	84.63936323943747
915666	15	79.16443802916618
915310	15	53.30802470454602
915561	15	67.31327516990545
915583	15	105.48635880324525
915706	15	74.9985524297819
914444	16	64.40446171652589
914435	16	64.40446171652589
914463	16	140.80833869154756
914073	16	116.77445529687351
914198	16	49.12947602629019
914326	16	73.92824335559139
914221	16	67.96564511746656
914475	16	484.3525815167362
914342	16	134.26412585987296
914360	16	77.26126842722765
914107	16	144.3672982427273
913971	16	52.51427441447632
913998	16	52.51427441447632
914244	16	60.79593418172724
914138	16	49.12947602629019
914261	16	60.79593418172724
914414	16	73.92824335559139
914302	16	126.66265269679354
914041	16	162.87545466134506
914161	16	119.9581983265241
913931	17	117.13679719345478
913950	17	74.61692972146575
913941	17	109.47689996647014
913936	17	78.54922181445262
913961	17	77.23040879810638
913849	17	52.23676150388175
913974	17	74.61692972146575
913869	17	130.40432145876366
913866	17	121.60660735019533
913991	17	116.03518257036383
913858	17	52.23676150388175
913882	17	42.717621028002455
914006	17	468.604023862425
913873	17	121.60660735019533
913875	17	137.36764488366518
914003	17	200.153256672362
913901	17	72.74334307102042
913891	17	42.717621028002455
913918	17	62.90961241124214
913906	17	62.90961241124214
914693	18	75.03009544272668
915076	18	96.85774336585241
914561	18	128.8050022304009
914965	18	81.29955668370113
915369	18	237.68531833447014
914853	18	112.65382851308493
914748	18	147.36362497646059
914874	18	78.8410461990257
914612	18	83.33911457330846
914639	18	83.33911457330846
914624	18	128.8050022304009
914647	18	96.52024619213243
914514	18	199.18944218542612
914770	18	54.28931187455931
915181	18	78.8410461990257
915424	18	412.65787881669604
914673	18	73.86540196130188
915312	18	123.76988810503381
914803	18	54.28931187455931
914702	19	72.71267997505943
915209	19	307.92166900567884
914694	19	66.72480509695964
914962	19	157.9795665918968
915119	19	136.543362671507
914852	19	75.87559200556336
915260	19	165.2871786459342
915006	19	82.09320212244192
914613	19	35.076873098256414
914636	19	72.69629773494644
914625	19	35.076873098256414
914649	19	98.47251055228118
914776	19	68.13588427816356
915160	19	127.50155884296473
914902	19	56.72750035359897
914665	19	72.69629773494644
914787	19	66.72480509695964
915069	19	75.29506257556338
914676	19	98.47251055228118
914931	19	56.72750035359897
915207	20	172.9375299678464
915328	20	75.96558016456167
915225	20	64.01393224776021
915472	20	272.3258099246718
915367	20	180.7637368697481
914982	20	63.80128603403737
915134	20	71.65452993016018
915514	20	74.41507761464226
915015	20	63.80128603403737
915527	20	74.41507761464226
914881	20	216.64439228945088
914909	20	143.3826093241755
915035	20	68.06343026625196
915158	20	43.53006010358699
914898	20	72.3015694736298
915182	20	43.53006010358699
914922	20	72.3015694736298
914935	20	143.3826093241755
915063	20	91.89171143240837
915609	21	65.92902712165163
915603	21	63.18237011838742
915731	21	152.29969416803468
915753	21	76.59521272723276
915766	21	303.260004659958
915633	21	75.03346739912024
915506	21	221.03341665513614
915526	21	125.97331914242892
915782	21	56.82560139470934
915648	21	126.4304640721335
915778	21	56.82560139470934
915677	21	39.15116606607584
915547	21	126.54968832141634
915670	21	39.15116606607584
915557	21	126.54968832141634
915709	21	56.00191336062835
915580	21	63.18237011838742
915701	21	152.29969416803468
915575	21	125.97331914242892
914063	22	336.7981722747382
914050	22	70.82622399569175
913948	22	93.54780599635399
914074	22	76.93382379280656
913686	22	38.86468049069478
913811	22	98.50751739095509
913708	22	38.86468049069478
913836	22	56.11058794569756
913959	22	52.75545589006894
914080	22	76.93382379280656
913969	22	70.85247610861958
913740	22	208.22358201819503
913871	22	66.88169305438547
913994	22	38.3156528078654
913758	22	98.50751739095509
913881	22	56.11058794569756
914031	22	70.85247610861958
914019	22	38.3156528078654
913912	22	69.26762421948179
913904	22	245.57397547575715
915470	23	45.3743757801042
915457	23	45.3743757801042
915075	23	86.18332280264087
915330	23	122.9294445844551
915227	23	51.39950254327652
914577	23	36.988039666966664
914989	23	68.64648017764051
914603	23	36.988039666966664
915131	23	64.19025055235659
914736	23	67.28263137506313
914633	23	203.26832013456578
915016	23	216.39886995634635
914758	23	97.19151709019836
915032	23	86.18332280264087
915286	23	51.39950254327652
914798	23	67.28263137506313
915429	23	216.39886995634635
915060	23	79.42250612733349
914675	23	97.19151709019836
914061	24	126.48942680433623
914186	24	61.115870271720546
914179	24	83.05655196542769
914077	24	66.42431015258656
914200	24	202.34349300661702
914195	24	83.47625262868027
914223	24	46.29637510693957
914088	24	82.80028753428523
914210	24	46.29637510693957
914109	24	56.556911296613556
914100	24	56.556911296613556
914123	24	82.80028753428523
914136	24	68.56348371993107
914030	24	64.56190363511145
914155	24	83.05655196542769
914150	24	61.993129726430716
914146	24	61.993129726430716
914170	24	61.115870271720546
914037	24	64.56190363511145
914162	24	89.1292783862269
915468	25	80.97073615153712
915471	25	53.262531871923244
915211	25	168.6271674640178
915079	25	86.60821181637404
915456	25	53.262531871923244
915484	25	134.5638095006667
915358	25	61.160887138689745
915500	25	74.68077430258556
915493	25	243.76065303503438
915382	25	61.160887138689745
915510	25	74.68077430258556
915249	25	83.92221384585892
915142	25	181.597927046549
915421	25	80.97073615153712
915159	25	57.877970292232725
915308	25	69.91632994672776
915183	25	57.877970292232725
915299	25	83.92221384585892
915064	25	86.60821181637404
915444	25	89.14184022219419
914957	26	180.1232570965497
915215	26	42.501165013061254
915332	26	61.603229621166854
915088	26	114.9359833909147
915241	26	84.19329184029682
915110	26	66.9680465350509
914977	26	146.42912290455223
915003	26	57.424322434899004
915378	26	154.07566323587483
915401	26	265.76270840529554
915144	26	111.25300741351772
915165	26	57.27860853575944
915420	26	134.37403483442236
915283	26	92.16420936459883
915026	26	57.424322434899004
915436	26	134.37403483442236
915296	26	61.603229621166854
914915	26	146.42912290455223
915187	26	42.501165013061254
915315	26	84.19329184029682
915852	27	234.52810561042529
915846	27	162.21867058103405
915861	27	225.38077745958145
915728	27	56.71195372235724
915856	27	225.38077745958145
915631	27	65.91080325252688
915517	27	181.52270454107642
915785	27	69.83709456839486
915805	27	93.71789595586733
915551	27	133.8773860107492
915807	27	77.89605983716356
915802	27	77.89605983716356
915543	27	180.7309232079343
915664	27	56.71195372235724
915794	27	84.83979024904446
915565	27	54.12485208218607
915694	27	69.83709456839486
915582	27	54.12485208218607
915824	27	84.83979024904446
915827	27	93.09486493461944
914318	28	147.77578397363533
915077	28	347.2253356794122
914835	28	96.91374910292329
914980	28	182.75484157478812
914493	28	85.37647499384272
915000	28	142.51449773110923
915128	28	174.50724570261983
914619	28	78.70339970494936
914352	28	104.05701213021399
914738	28	70.02780267570968
914895	28	62.710804129367105
914761	28	113.2551264800715
914370	28	56.75418180733063
914782	28	70.02780267570968
914650	28	61.765799529210646
914913	28	85.62550323426487
914272	28	182.43104671520092
914403	28	56.75418180733063
915043	28	174.50724570261983
914786	28	62.710804129367105
915868	29	61.73573505647243
915871	29	61.73573505647243
915870	29	134.32132758424953
915860	29	61.523974822622606
915884	29	84.983185256775
915887	29	134.32132758424953
915879	29	99.62697891237634
915875	29	168.70907467837898
915901	29	339.0130793549738
915898	29	173.79116615523787
915892	29	137.06954478518688
915891	29	173.79116615523787
915781	29	177.76482180948847
915904	29	235.10509637224328
915800	29	56.59831771105471
915803	29	56.59831771105471
915793	29	133.41659276269402
915795	29	65.78510446524598
915808	29	65.78510446524598
915825	29	144.28895088394395
914829	30	147.7473984483082
914700	30	93.77358448144662
914306	30	179.22373373086708
914818	30	147.7473984483082
914846	30	161.06926495957308
914325	30	52.31122944903037
914838	30	161.06926495957308
914862	30	305.9269241199517
914724	30	161.93576104931824
914343	30	124.98541218378256
914367	30	52.31122944903037
914767	30	99.89554193922952
914752	30	87.731276362459
914880	30	217.96506498919533
914783	30	87.731276362459
914644	30	161.93576104931824
914408	30	54.03822171146982
914791	30	196.10121413718704
914662	30	65.37917174619243
914431	30	54.03822171146982
915469	31	68.75431460546785
915727	31	127.34348059953642
915592	31	112.78210837324653
915713	31	256.9954757191727
915485	31	52.14008851901844
915741	31	127.34348059953642
915615	31	151.94737500033483
915600	31	151.94737500033483
915644	31	91.27597726713087
915519	31	52.14008851901844
915660	31	91.27597726713087
915534	31	68.75431460546785
915652	31	98.88908667133748
915549	31	122.52629772476288
915418	31	181.18062771531183
915671	31	75.85993416276635
915665	31	105.3000682958598
915566	31	62.4750876526481
915691	31	75.85993416276635
915697	31	99.71568458546601
915981	32	51.83445576620513
915980	32	51.83445576620513
915969	32	47.527337306602995
915970	32	47.527337306602995
915917	32	51.24330271937233
915919	32	51.24330271937233
915915	32	73.82890824165604
915910	32	184.88807704187812
915932	32	69.4257590170573
915920	32	73.82890824165604
915944	32	185.51706490663233
915947	32	119.3454196406762
915946	32	94.55490126374323
915942	32	69.4257590170573
915937	32	55.49164280899315
915964	32	117.99122447015498
915967	32	200.24665816288805
915957	32	94.55490126374323
915956	32	185.51706490663233
915952	32	98.91313757200871
915997	33	46.418063785278946
915999	33	50.25814411263349
915993	33	50.079878659831365
915995	33	50.079878659831365
915990	33	189.40487125162707
916014	33	69.68963358112154
916010	33	46.418063785278946
916030	33	95.94297276016125
916021	33	77.7323214326488
916017	33	280.51342403628996
916016	33	69.68963358112154
916044	33	139.05008830977502
916046	33	221.5592974557716
916042	33	95.94297276016125
916039	33	98.58476311435824
916062	33	45.63171061527461
916054	33	106.61728913757796
916050	33	106.61728913757796
916069	33	45.63171061527461
916232	34	98.76187569573719
916244	34	98.76187569573719
916246	34	95.43256479389481
916261	34	95.43256479389481
916263	34	118.07402205449146
916159	34	186.6920828701806
916273	34	134.86344500410405
916168	34	48.06820052707214
916166	34	41.99050623694143
916161	34	91.12928022029458
916163	34	91.12928022029458
916184	34	87.88944534989531
916181	34	41.99050623694143
916178	34	304.8268805511783
916203	34	95.607797681205
916198	34	87.88944534989531
916195	34	68.95876949281937
916220	34	95.607797681205
916223	34	135.97296901944202
916214	34	100.03976853032938
916225	35	146.22312717491496
916254	35	70.75082130883119
916245	35	43.62861279700131
916266	35	100.22681306078859
916262	35	152.28108075293866
916284	35	91.44905458597658
916282	35	110.52552708233328
916279	35	100.22681306078859
916275	35	100.78975992572799
916302	35	128.8220414686413
916293	35	91.44905458597658
916289	35	118.17899918519609
916290	35	128.8220414686413
916310	35	208.4900172233859
916205	35	101.76076521525347
916202	35	101.76076521525347
916196	35	207.29240282213462
916222	35	50.06422306870986
916217	35	43.62861279700131
916212	35	325.7534343400504
916495	36	85.08874938652555
916363	36	40.33032762464228
916374	36	77.85681462535821
916386	36	101.42250307304516
916538	36	219.9524285108685
916405	36	104.60217318088536
916431	36	76.73846141276988
916445	36	100.1674643932523
916573	36	219.9524285108685
916316	36	117.88858104070871
916318	36	116.63262851177811
916313	36	220.89015749985842
916314	36	117.88858104070871
916562	36	122.52047786734305
916333	36	49.76315151504803
916462	36	85.08874938652555
916330	36	319.98031527512137
916455	36	76.73846141276988
916326	36	40.33032762464228
916579	36	225.58699669710708
916747	37	276.58165024755976
916740	37	49.49670309367835
916736	37	44.144756888299376
916739	37	66.9241287294893
916765	37	76.15877558770073
916764	37	47.456215018883235
916766	37	47.456215018883235
916760	37	102.68457930230922
916756	37	44.144756888299376
916776	37	76.15877558770073
916774	37	100.11620394990527
916796	37	190.1778580851316
916786	37	101.56355585324481
916814	37	371.0761487626766
916682	37	169.99318035542095
916804	37	179.9703785817567
916821	37	207.14530370797584
916689	37	188.48055080538498
916710	37	188.48055080538498
916722	37	127.05195749052844
916106	38	51.11465080352423
916098	38	48.40536383468941
916127	38	98.91041746481635
916121	38	84.52256572903813
916120	38	90.37614868047955
916113	38	102.63708962686675
916112	38	90.37614868047955
916140	38	110.19937772627543
916133	38	101.68216923932336
916130	38	84.52256572903813
916153	38	439.13464570310157
916149	38	167.8555359592103
916147	38	170.46623947307532
916076	38	71.47763199321622
916073	38	278.4054756531915
916092	38	204.01987490531658
916088	38	152.09162246378784
916091	38	48.40536383468941
916085	38	219.45128800066752
916081	38	71.47763199321622
916871	39	162.229423525632
917127	39	146.4210275464574
916998	39	103.21197929098406
916883	39	156.38440963898108
917139	39	154.14714243178085
916907	39	49.81553582428701
917153	39	480.05705380834496
916793	39	347.4099955308739
917040	39	93.8356022393419
916813	39	62.889303461305495
917063	39	100.1947116187954
916929	39	49.81553582428701
917059	39	117.30365825058034
916825	39	62.889303461305495
917096	39	93.8356022393419
916967	39	54.43081669446667
917090	39	66.09442512829249
916991	39	117.30365825058034
917118	39	66.09442512829249
916859	39	156.38440963898108
916361	40	49.751271017485486
916355	40	49.751271017485486
916378	40	55.77148496676461
916371	40	156.94582465614852
916398	40	99.98583259107889
916393	40	93.13450497578901
916384	40	99.4992055713521
916387	40	102.0620245248838
916408	40	93.13450497578901
916402	40	76.76313022382234
916428	40	69.19269175330857
916420	40	124.67032932993637
916416	40	76.76313022382234
916440	40	410.66842161877145
916433	40	69.19269175330857
916335	40	100.99182906402523
916331	40	64.50782346484291
916324	40	386.05226317198765
916348	40	244.37141094573155
916344	40	64.50782346484291
916622	41	75.43311777974488
916737	41	314.8994574489014
916611	41	291.7700078410008
916631	41	51.303420725530884
916644	41	152.40124638865242
916640	41	53.81175303936264
916668	41	51.303420725530884
916687	41	104.6202505379861
916683	41	62.223480747895614
916701	41	71.70888496739126
916694	41	79.36366637347467
916690	41	92.53137449896957
916713	41	79.36366637347467
916581	41	361.31648756981616
916709	41	71.70888496739126
916707	41	92.53137449896957
916729	41	90.28043061729412
916724	41	168.9283820556819
916599	41	63.26883904649092
916595	41	63.26883904649092
916493	42	114.27140919163834
916485	42	233.89133431399054
916615	42	91.35872443634148
916608	42	99.00422809062333
916635	42	72.05737878596315
916499	42	51.92172495800892
916521	42	132.80530411621214
916515	42	61.628748593571146
916670	42	111.1470509989066
916533	42	44.37545579428296
916684	42	209.0785889147066
916559	42	104.00097865331706
916680	42	205.13332005821647
916547	42	44.37545579428296
916567	42	91.35872443634148
916580	42	72.05737878596315
916477	42	68.42896363163516
916472	42	68.42896363163516
916598	42	99.00422809062333
916465	42	353.89393367874965
916489	43	43.266087368568904
916503	43	43.266087368568904
916630	43	85.99595633612643
916498	43	51.09629960490105
916527	43	105.96608159009575
916648	43	124.25941755802339
916539	43	100.07031702254646
916548	43	74.47386992307834
916676	43	124.25941755802339
916447	43	58.74918960284433
916443	43	389.6934472857267
916570	43	85.99595633612643
916561	43	70.23954471076947
916460	43	56.12491473761366
916588	43	70.23954471076947
916456	43	162.77629979213086
916449	43	58.74918960284433
916478	43	64.65381175695936
916600	43	124.01665059911372
916471	43	162.77629979213086
916868	44	100.09120626691153
916870	44	75.87548126522337
916892	44	67.67292781187258
916884	44	65.81583090284973
916909	44	78.230552721861
916783	44	389.2565580945096
916903	44	78.230552721861
916898	44	65.81583090284973
916926	44	140.19069800169805
916920	44	140.19069800169805
916794	44	152.40559671058608
916788	44	63.96400657426216
916808	44	63.96400657426216
916831	44	40.50592847976749
916827	44	46.197065896864444
916822	44	55.54350730125452
916818	44	152.40559671058608
916844	44	44.90323019696234
916834	44	40.50592847976749
916860	44	104.11175148614689
917259	45	50.71609977060813
917126	45	147.93583207977687
917122	45	113.06261385661068
917151	45	43.62672729530358
917272	45	50.71609977060813
917167	45	62.62248560874293
917281	45	69.80605503945239
917301	45	69.80605503945239
917197	45	43.08985635323964
917322	45	186.94727746647936
917184	45	43.08985635323964
917212	45	102.03628676251057
917087	45	350.1979808768591
917330	45	186.94727746647936
917224	45	98.3809137954604
917098	45	147.93583207977687
917245	45	99.07637887271866
917112	45	124.75592979600835
917234	45	82.20250690686318
917384	46	51.20928382664145
917130	46	117.71023737989603
917380	46	51.20928382664145
917279	46	52.91674480017956
917392	46	67.65170152305265
917395	46	67.65170152305265
917412	46	258.5466048883091
917415	46	258.5466048883091
917179	46	108.77982130924404
917340	46	79.03627986154919
917083	46	277.59278596657657
917353	46	102.5901091966084
917348	46	52.91674480017956
917351	46	87.97366915339843
917217	46	87.89346287436841
917368	46	87.27275255948857
917114	46	108.77982130924404
917361	46	49.35319724328063
917360	46	49.35319724328063
917004	47	168.2172268500845
917007	47	46.29057823650557
917000	47	106.75639265649426
916993	47	82.59360208472692
917017	47	46.29057823650557
917037	47	70.60438798734529
917032	47	60.415403700410884
917024	47	82.56937020749153
917044	47	66.12278900758594
917041	47	60.415403700410884
916941	47	202.51027241179622
917060	47	298.93059809934806
917057	47	239.70604132996658
916955	47	54.385724339920934
916948	47	79.6644802207385
916944	47	79.6644802207385
916974	47	73.94689720974591
916969	47	71.21146653861214
916961	47	54.385724339920934
916987	47	77.26528602748894
916869	48	76.3416106279077
916997	48	67.44704733480455
916992	48	51.99067186849807
917020	48	200.7873118093858
916888	48	81.67430772210359
916908	48	110.25007015117527
917035	48	269.2652346103067
916900	48	96.92756908643257
916924	48	96.92756908643257
916798	48	192.82352620676403
916791	48	82.8455282613314
916812	48	82.8455282613314
916943	48	265.43647851631397
916937	48	82.28518334127253
916830	48	96.13368960809271
916973	48	76.34399965408996
916962	48	51.99067186849807
916858	48	76.3416106279077
917772	49	146.42617816547295
917507	49	86.11981780186105
917659	49	55.96207314067668
917529	49	149.5059526056163
917779	49	210.73638190954685
917671	49	71.95109543219293
917690	49	319.3687469519462
917432	49	163.8376829153386
917435	49	56.404774001941824
917552	49	85.1724329896964
917446	49	56.404774001941824
917699	49	55.96207314067668
917727	49	71.95109543219293
917594	49	112.49689512551804
917464	49	61.261251964092274
917612	49	98.15793312316258
917473	49	61.261251964092274
917631	49	83.64779727852671
917491	49	70.09605609795703
917278	50	128.64332459627806
917400	50	232.1417863807976
917525	50	122.44995689387034
917546	50	78.76072391347837
917416	50	80.22268775494824
917439	50	114.40823334275177
917434	50	80.86212323641954
917557	50	66.48686768028625
917426	50	80.22268775494824
917455	50	79.95079527873615
917449	50	98.568674831368
917315	50	58.317024567371185
917471	50	78.76072391347837
917342	50	58.317024567371185
917586	50	82.60381711631035
917354	50	60.50046666054801
917482	50	66.48686768028625
917370	50	60.50046666054801
917495	50	308.50357605441286
917133	51	64.6681173448382
917257	51	69.38648515053103
917123	51	64.6681173448382
917274	51	302.3518832133768
917164	51	77.50078059615613
917291	51	81.7584506379296
917282	51	81.7584506379296
917174	51	87.4944500428602
917070	51	73.11759804706561
917066	51	125.62847802183454
917189	51	115.34855993761536
917318	51	129.8552116777103
917082	51	212.16560224264208
917205	51	98.76292077256767
917073	51	73.11759804706561
917089	51	44.57321141686064
917216	51	89.00793288948375
917243	51	69.38648515053103
917233	51	116.15735560802977
917106	51	44.57321141686064
917900	52	61.27897312664262
918028	52	92.00687705177275
918148	52	52.954908305882704
917890	52	101.25465013361071
918173	52	302.75225405117726
917914	52	61.27897312664262
917907	52	224.13309744807674
918161	52	52.954908305882704
917935	52	101.25465013361071
918206	52	74.9142111703721
917942	52	82.14179530696737
918196	52	114.670372726938
918222	52	74.9142111703721
917967	52	68.36745697352423
918082	52	116.22353728551603
918108	52	77.81867130799854
917974	52	68.36745697352423
918103	52	77.81867130799854
918011	52	78.46304200738618
918131	52	98.22302855040154
917135	53	70.85265204357589
917125	53	131.0718706174269
917255	53	92.8597525828206
917150	53	67.96758780659155
917269	53	61.16447234792705
917295	53	110.96444591409768
917286	53	297.2920250086224
917280	53	61.16447234792705
917169	53	67.96758780659155
917193	53	82.15781263070859
917317	53	61.957988989265594
917085	53	177.51402409522936
917215	53	107.71204553993937
917200	53	93.87328136105577
917328	53	61.957988989265594
917103	53	205.3097167142975
917225	53	115.1446044439849
917094	53	49.265676999098694
917119	53	49.265676999098694
917242	53	96.51460365872265
917518	54	191.070284267975
917638	54	97.94039405040111
917530	54	101.03796762582678
917677	54	92.93348348896683
917436	54	71.11009828909305
917823	54	47.6835352899617
917433	54	125.28143392071122
917427	54	114.98785911879976
917809	54	261.00789547677255
917837	54	47.6835352899617
917447	54	71.11009828909305
917443	54	157.13842367481905
917722	54	67.1772516741141
917467	54	60.07637572312239
917456	54	60.07637572312239
917585	54	111.71559182594311
917738	54	111.0351747747028
917475	54	69.13679289179012
917750	54	67.1772516741141
917494	54	86.76214826938723
917642	55	87.42393243178766
917508	55	101.54837783113683
917521	55	84.8890320075167
917673	55	109.88823602030268
917543	55	101.54837783113683
917560	55	70.40606934716159
917812	55	70.99000836711828
917696	55	110.27003425020578
917824	55	114.34516737362729
917852	55	47.27523692689692
917725	55	99.01587396152983
917589	55	62.8408971335194
917843	55	67.67049007745335
917485	55	90.28656476351952
917743	55	93.41329046753098
917871	55	221.67070813774
917605	55	62.8408971335194
917859	55	47.27523692689692
917489	55	90.28656476351952
917619	55	237.1990898706915
917903	56	70.60009151563268
918023	56	89.4745018182978
918144	56	212.26397575454607
917916	56	90.60032932504862
918045	56	74.15649503906018
917910	56	70.60009151563268
918034	56	103.85696063734437
917930	56	63.32790357471536
917924	56	90.60032932504862
918076	56	68.20853016417584
917947	56	77.31393404521162
917943	56	63.32790357471536
917940	56	328.01707594653436
917955	56	68.72377191498475
917982	56	136.99993442543942
917970	56	88.83964932468325
918098	56	68.20853016417584
917999	56	109.72232909055109
918119	56	86.1392440490202
918013	56	99.2990204938321
917774	57	221.43502978634416
917516	57	385.9695172878102
917509	57	110.29677788522706
917635	57	99.48577160421603
917504	57	96.00459320683699
917786	57	131.5658340284326
917526	57	110.29677788522706
917655	57	87.18454856750282
917523	57	68.2641458029506
917678	57	106.33637256352196
917549	57	65.04643221395206
917554	57	51.440058146662864
917575	57	51.440058146662864
917700	57	72.81855196999484
917587	57	84.56500319927963
917608	57	142.7621394913377
917737	57	65.48832272815336
917498	57	96.00459320683699
917620	57	105.94316011826886
917749	57	65.48832272815336
918332	58	155.01969902592077
918333	58	107.35811471942209
918328	58	109.54288606890081
918324	58	399.39417768223547
918325	58	155.01969902592077
918323	58	167.3181624045633
918347	58	70.0205540497018
918345	58	82.66477101153949
918340	58	70.0205540497018
918337	58	75.28430890191619
918365	58	105.47373656195687
918363	58	88.41101073772542
918360	58	98.39998412342872
918358	58	101.13020685098667
918357	58	113.49404381429734
918380	58	67.1214970511662
918379	58	67.1214970511662
918368	58	76.23113953821739
918389	58	136.6893220223286
918386	58	185.40128580090078
917895	59	99.18091690929974
917888	59	90.39543778810796
917912	59	89.20207484985569
917929	59	78.411968071679
917670	59	129.0127676990149
917920	59	103.4831424726054
917688	59	62.214123941351275
917945	59	77.92891624685838
917558	59	163.9671616791488
917808	59	56.522763058350755
917711	59	62.214123941351275
917580	59	397.59689800193667
917962	59	77.92891624685838
917952	59	115.59628844109002
917597	59	153.6110274241728
917848	59	56.522763058350755
917991	59	120.7178545218547
917630	59	64.80396014494245
917884	59	109.4348558356077
917618	59	153.6110274241728
917633	60	156.73181007739302
917653	60	43.41097560170773
917776	60	64.85725833440603
917807	60	85.99155689546478
917802	60	110.2007028061688
917672	60	43.41097560170773
917693	60	53.30850071111541
917811	60	98.37209648356153
917838	60	96.16479792470692
917828	60	85.99155689546478
917850	60	77.94859137234106
917720	60	136.9629593099882
917615	60	326.7445893122858
917864	60	117.71625641420069
917606	60	162.22813865248193
917858	60	77.19316651826384
917883	60	115.6339821160095
917625	60	136.9629593099882
917748	60	64.85725833440603
917872	60	77.19316651826384
918284	61	72.29204205046793
918027	61	287.2104970099872
918280	61	85.12111978852207
918016	61	132.3681776214091
918302	61	73.35113126177495
918301	61	89.95420810422468
918037	61	132.3681776214091
918162	61	59.3667194860551
918319	61	127.37227332859072
918313	61	195.44658709853945
918178	61	81.5903151412759
918304	61	73.35113126177495
918075	61	175.80578688237256
918220	61	175.80578688237256
918110	61	59.3667194860551
918247	61	81.5903151412759
918266	61	98.44686259819046
918263	61	107.89843211134028
918259	61	72.29204205046793
918029	62	40.93805538056869
918157	62	126.94107034767588
918146	62	228.26436039532499
918019	62	168.10254504262338
918172	62	106.00747268522616
918042	62	40.93805538056869
918168	62	77.79802333750311
918179	62	98.19254316233412
918204	62	77.79802333750311
918200	62	87.34877131063851
918223	62	48.190250370471745
918092	62	50.091542571411225
918219	62	48.190250370471745
918238	62	81.3133130183838
918109	62	77.32472708913247
917978	62	90.36552670519795
917995	62	247.50722085980513
918248	62	233.06380327599047
918003	62	90.36552670519795
918257	62	147.1836817941915
918030	63	75.1221038666812
918283	63	183.16870479150032
918022	63	75.1221038666812
918279	63	99.74600617930776
918272	63	53.94340774233721
918175	63	154.26384376357547
918167	63	154.26384376357547
918293	63	144.11212175576424
918033	63	192.21694020938304
918187	63	82.87028330833452
918052	63	144.41781208497406
918202	63	102.15196304475364
918073	63	50.6818458272862
918065	63	50.6818458272862
918218	63	97.95604240391246
918101	63	61.186613803849035
918255	63	80.68495253999643
918246	63	80.68495253999643
918114	63	71.48610618442407
918268	63	53.94340774233721
918414	64	53.395892544662786
918412	64	53.395892544662786
918410	64	68.32320346857567
918406	64	123.54708106962525
918401	64	79.7528268766347
918429	64	99.10430699208176
918425	64	104.28783333118078
918423	64	58.52196687164759
918446	64	59.93708109143831
918444	64	59.93708109143831
918438	64	67.56053594517707
918434	64	287.088594897053
918432	64	58.52196687164759
918459	64	150.51386894107998
918454	64	84.60574413529147
918452	64	84.60574413529147
918398	64	95.70869882838153
918399	64	95.70869882838153
918394	64	125.77001748052858
918395	64	115.19368463703911
918540	65	171.53864893233472
918538	65	80.4453214165314
918534	65	80.4453214165314
918530	65	48.44823525837513
918529	65	48.44823525837513
918477	65	85.08484072786443
918474	65	55.1268994876908
918472	65	52.44521941828189
918467	65	52.44521941828189
918464	65	170.1479932837833
918486	65	43.64448701146599
918487	65	96.46791043879546
918483	65	43.64448701146599
918480	65	103.12226110491906
918508	65	98.15289768535753
918504	65	105.29536736517117
918503	65	54.146242060273366
918500	65	54.146242060273366
918523	65	329.04825436929457
918517	65	74.5263083293005
918558	66	55.27462515992911
918554	66	37.63956253503137
918552	66	37.63956253503137
918546	66	159.64184980223519
918574	66	105.02250994657105
918573	66	56.84908091345816
918568	66	56.84908091345816
918566	66	98.34807921899483
918561	66	103.47523871413061
918591	66	98.77972699057443
918589	66	95.60420932816028
918584	66	51.31188892236304
918580	66	51.31188892236304
918604	66	249.92891003119092
918599	66	93.61149817507797
918622	66	166.5598090708747
918620	66	130.55276810267324
918613	66	109.23220097050076
918610	66	43.737423744453054
918608	66	43.737423744453054
918669	67	52.64483012193879
918661	67	52.64483012193879
918659	67	85.47024621390953
918684	67	139.91279126279304
918680	67	88.36074021082398
918674	67	98.57257046119481
918672	67	99.30254308233782
918703	67	132.1625366777194
918696	67	45.33634922291532
918697	67	45.33634922291532
918712	67	166.71423753896218
918707	67	140.30091942137287
918639	67	109.88106513067773
918637	67	65.76113534902616
918634	67	65.76113534902616
918633	67	94.79903583187013
918631	67	94.79903583187013
918653	67	85.47024621390953
918646	67	99.8920607504061
918642	67	99.8920607504061
918798	68	162.30886017786003
918793	68	128.2176807761858
918789	68	128.2176807761858
918785	68	45.13028875932638
918735	68	101.69294087882166
918733	68	101.69294087882166
918730	68	136.7921546116851
918724	68	57.203339879281685
918725	68	117.36240469017085
918722	68	117.36240469017085
918721	68	57.203339879281685
918748	68	51.08141971244112
918741	68	126.83525105949163
918763	68	95.90894359392875
918760	68	103.39851564863858
918757	68	49.53278860179798
918752	68	51.08141971244112
918782	68	45.13028875932638
918775	68	89.37228030015733
918773	68	49.53278860179798
918926	69	151.97835947584582
918943	69	82.62581774654811
918813	69	145.1159201281129
918810	69	49.14519060850604
918808	69	49.14519060850604
918809	69	145.37660749644206
918930	69	102.20119645021124
918931	69	60.08834514686708
918956	69	73.10204924315039
918948	69	60.08834514686708
918967	69	158.68024362481944
918836	69	145.1159201281129
918960	69	106.84529070035465
918961	69	106.84529070035465
918858	69	101.44575110922311
918879	69	127.13709607783726
918864	69	101.44575110922311
918882	69	63.54401796798868
918910	69	63.54401796798868
919436	70	49.506264303547255
919297	70	103.30766592077288
919317	70	127.24639857336231
919443	70	89.59594734331002
919468	70	63.75291738152004
919224	70	70.00529201551882
919347	70	103.30766592077288
919245	70	170.12235806592702
919368	70	49.506264303547255
919241	70	126.96279144636166
919492	70	96.80521374054378
919237	70	70.00529201551882
919516	70	68.21789260624548
919257	70	126.96279144636166
919385	70	63.75291738152004
919525	70	68.21789260624548
919266	70	91.30091117130873
919395	70	104.28951383703959
919544	70	162.34311139762582
919281	70	91.30091117130873
919051	71	69.82792045873377
919057	71	47.128090904818734
919085	71	57.1387689970763
919075	71	91.9920883975778
918975	71	113.9624740961759
918970	71	51.17483736032716
919099	71	57.1387689970763
918969	71	51.17483736032716
918988	71	141.66455482817454
918985	71	85.09602826016283
918983	71	85.09602826016283
918978	71	172.31961572295245
918979	71	88.41682631406513
919107	71	130.14471038731085
919004	71	126.77457404001889
919021	71	50.70384280944869
919014	71	114.11714323278599
919038	71	47.128090904818734
919034	71	69.82792045873377
919024	71	114.11714323278599
919053	72	112.19553806160319
919040	72	123.39138612456486
919061	72	83.63367455235098
919084	72	83.63367455235098
919076	72	96.26941080925168
919091	72	96.26941080925168
919117	72	74.1764672337993
918986	72	342.68462684502737
919115	72	206.6675662888501
919109	72	91.54421481166928
919133	72	44.02907370291648
918996	72	141.5303131437477
919125	72	44.02907370291648
919022	72	97.19867135584649
919019	72	60.96347082305724
919012	72	60.96347082305724
919138	72	148.19697512403727
919008	72	201.19147534212144
919028	72	123.39138612456486
918920	73	152.7249088785352
918915	73	40.59920286766131
918814	73	131.3244143015901
918812	73	338.4412606395023
918828	73	71.81731915755033
918825	73	71.81731915755033
918823	73	263.55482875017884
918844	73	96.21997465355726
918837	73	122.55045421179115
918833	73	106.44616873263193
918862	73	96.21997465355726
918848	73	89.3705902482951
918877	73	97.75831519765327
918865	73	81.61632276068896
918891	73	97.75831519765327
918881	73	81.61632276068896
918911	73	40.59920286766131
918903	73	72.18135328689995
918900	73	358.6397515862053
919305	74	328.1406948025959
919299	74	119.19217933444318
919320	74	97.45714145377457
919215	74	91.34945318226183
919341	74	71.45719375217139
919211	74	91.34945318226183
919357	74	42.30163757921637
919227	74	58.517698971741545
919223	74	58.517698971741545
919221	74	259.7054607408284
919219	74	85.43972988783955
919246	74	122.45571327321909
919374	74	153.77991294981982
919242	74	146.28776025269084
919236	74	87.31121886972026
919362	74	42.30163757921637
919258	74	122.45571327321909
919264	74	77.27471045248973
919294	74	97.45714145377457
919284	74	77.27471045248973
919178	75	152.592853622164
919177	75	96.5527053305529
919171	75	96.5527053305529
919169	75	89.33849138774659
919195	75	52.53617765282536
919192	75	52.53617765282536
919188	75	81.92033136534938
919202	75	143.43915701748273
919088	75	178.80298138083276
919114	75	94.65333249219736
919106	75	178.48013811593486
919127	75	60.62370584181799
919120	75	181.7360046383878
919149	75	86.1063394863754
919146	75	86.1063394863754
919141	75	178.19873764513557
919137	75	60.62370584181799
919158	75	130.24259247487015
919152	75	89.33849138774659
919153	75	149.96505477797447
919438	76	89.9785496741369
919426	76	121.3894258270481
919321	76	69.37346863872992
919446	76	89.9785496741369
919213	76	110.85152819757812
919208	76	252.9365741511935
919457	76	161.5431096580452
919479	76	139.85259417883452
919220	76	71.219957087543
919217	76	156.71159689402688
919244	76	83.99833199638921
919371	76	121.3894258270481
919497	76	55.31874537625988
919361	76	69.37346863872992
919262	76	83.99833199638921
919510	76	55.31874537625988
919401	76	138.6207330713719
919523	76	138.73271024378735
919293	76	71.219957087543
919310	77	76.12729773063003
919564	77	53.225015520723
919559	77	53.225015520723
919556	77	122.27919238755942
919298	77	122.41774837736679
919425	77	56.33817389417751
919323	77	122.41774837736679
919445	77	56.33817389417751
919568	77	141.24733249529893
919338	77	68.56156071483257
919356	77	68.56156071483257
919474	77	121.17311426113092
919370	77	126.16827723294224
919494	77	132.10202706315627
919517	77	86.7564510452432
919534	77	86.7564510452432
919407	77	126.16827723294224
919398	77	58.78760471008495
919550	77	122.27919238755942
919291	77	323.4324869595899
919560	78	53.172086112952535
919684	78	77.40169465312965
919552	78	56.88459582723096
919581	78	121.89049474192808
919702	78	54.60033424233279
919575	78	53.172086112952535
919442	78	74.12161240900825
919724	78	151.7333124891403
919592	78	133.93040085857174
919713	78	54.60033424233279
919476	78	121.4788252160471
919630	78	77.71006709440624
919503	78	58.14691029532148
919366	78	324.7987763405049
919616	78	77.71006709440624
919391	78	116.81103197898675
919515	78	58.14691029532148
919639	78	77.40169465312965
919423	78	74.12161240900825
919412	78	86.29330469479648
919691	79	56.41097717967585
919685	79	56.41097717967585
919698	79	162.1530697724029
919593	79	49.54575397725744
919590	79	350.3706705309268
919612	79	131.9549546682117
919613	79	59.2256820691752
919609	79	63.470431688175175
919602	79	105.51983070763538
919600	79	49.54575397725744
919631	79	58.06768494917326
919624	79	58.06768494917326
919625	79	75.53216259142255
919618	79	59.2256820691752
919635	79	96.87288010758847
919660	79	73.59764983907185
919655	79	73.59764983907185
919650	79	133.1535769480927
919676	79	63.895873757468806
919671	79	63.895873757468806
920074	80	187.23171988654826
919816	80	37.804526096905036
920066	80	82.85985238922032
919966	80	74.78771363273263
919835	80	167.3743886342362
919829	80	61.19567089111608
919848	80	126.79206444559986
919846	80	69.84604955453388
919844	80	69.84604955453388
919840	80	126.79206444559986
919985	80	74.78771363273263
919873	80	109.62986014214592
919766	80	356.10679349406234
920020	80	72.54123740237556
919790	80	37.804526096905036
920046	80	72.54123740237556
920062	80	82.85985238922032
919935	80	132.01591372037697
919799	80	65.48482377945083
919949	81	116.34625722914932
919938	81	63.00721085004089
919958	81	63.00721085004089
919981	81	132.64048299616388
919869	81	29.048343856265102
919864	81	352.91489244003327
919989	81	71.00536652292136
919886	81	77.91612375248742
919872	81	29.048343856265102
920001	81	71.00536652292136
919901	81	171.3859297525027
919897	81	52.07082665245447
920023	81	78.20404833096714
920018	81	78.20404833096714
920040	81	120.28071059920747
919909	81	171.87761328050652
919926	81	69.47625732742728
920054	81	188.34368878665038
919924	81	69.47625732742728
920048	81	120.28071059920747
919822	82	192.50306637753727
919690	82	176.32221040727345
919809	82	192.50306637753727
919710	82	112.08718333789419
919706	82	63.94698302274546
919701	82	63.94698302274546
919727	82	133.64375053488453
919721	82	55.10843137736411
919614	82	81.72319175099696
919736	82	50.7797287341312
919607	82	354.43211553749217
919628	82	60.18115218932715
919752	82	50.7797287341312
919749	82	55.10843137736411
919791	82	99.6995344585071
919658	82	139.50220989040633
919781	82	74.36444768182794
919802	82	198.10541677645477
919668	82	60.18115218932715
920333	83	207.38082636954084
920202	83	53.6114573639544
920070	83	71.30491413793021
920322	83	217.5064401452956
920064	83	71.30491413793021
920084	83	93.77141372124328
920104	83	64.53647801286833
920096	83	152.30814035823758
920245	83	76.51421060870639
920112	83	64.53647801286833
920271	83	53.712492767056055
920128	83	122.40863466797254
920157	83	55.57070483213205
920152	83	137.71231221079051
920047	83	349.84103441770816
920060	83	93.77141372124328
920189	83	53.6114573639544
920313	83	207.38082636954084
920181	83	55.57070483213205
919939	84	59.84631822184121
919839	84	99.89962418805594
919834	84	41.51489749497492
919959	84	86.26059602119851
919825	84	99.89962418805594
919978	84	59.84631822184121
919851	84	66.6537472090267
919863	84	66.6537472090267
919986	84	66.52577915357702
919757	84	368.547519406376
920013	84	205.62832886016227
919772	84	47.44961672915336
919898	84	87.35945442422859
920025	84	205.62832886016227
919761	84	47.44961672915336
919918	84	138.383494395513
920039	84	287.6479964175866
919931	84	86.26059602119851
919798	84	41.51489749497492
920715	85	123.0080225719213
920585	85	87.97595469631474
920707	85	84.93649799251237
920735	85	194.19797582037958
920730	85	208.3715506168042
920727	85	72.60752719477532
920493	85	390.6329898250888
920619	85	87.97595469631474
920739	85	359.9725440595719
920609	85	62.840613192637726
920507	85	38.76341281828529
920635	85	61.92485827135272
920525	85	62.840613192637726
920646	85	61.92485827135272
920661	85	139.14737234883626
920657	85	79.43207277630243
920687	85	84.93649799251237
920545	85	38.76341281828529
920695	85	72.60752719477532
919811	86	107.91226104279463
919833	86	90.02331012846207
919957	86	193.70237462862585
919855	86	127.03308525986147
919725	86	410.92128034319484
919719	86	60.92441549810125
919715	86	132.11056579911445
919843	86	93.27461669038576
919868	86	107.91226104279463
919738	86	60.92441549810125
919735	86	83.99682905084913
919987	86	375.994239997293
919755	86	65.14325641730802
919881	86	93.27461669038576
919750	86	132.11056579911445
919744	86	83.99682905084913
919762	86	65.14325641730802
919796	86	90.02331012846207
919925	86	143.65362661946602
920335	87	112.32389762889656
920599	87	101.43176221292492
920210	87	88.58046098717683
920108	87	115.15668437008955
920492	87	89.92950311515453
920620	87	177.39751756357708
920352	87	118.17997498730408
920124	87	86.44966950576116
920252	87	181.77784809936512
920629	87	355.43907128189426
920523	87	45.83686645529769
920386	87	89.92950311515453
920284	87	87.04688281870482
920149	87	411.9911329890614
920544	87	45.83686645529769
920190	87	88.58046098717683
920316	87	87.04688281870482
920437	87	94.25367399005579
920179	87	86.44966950576116
920200	88	91.1184975171499
920321	88	100.38737056998819
920350	88	141.6383923610185
920093	88	102.60561186825119
920213	88	82.46701545558625
920366	88	318.38387927975197
920233	88	68.63456037559232
920102	88	415.1388323712502
920100	88	102.60561186825119
920123	88	89.22615145335743
920114	88	89.22615145335743
920138	88	135.24322193062503
920267	88	62.59425771650642
920131	88	135.24322193062503
920148	88	140.29227692402148
920275	88	62.59425771650642
920170	88	68.63456037559232
920165	88	139.42377934881523
920176	88	91.1184975171499
920332	89	66.17903774764157
920716	89	283.94262204144127
920580	89	147.58717131917254
920451	89	251.30955857448905
920704	89	72.82238993824008
920348	89	66.17903774764157
920473	89	153.13297333675965
920623	89	60.015140647241864
920364	89	412.9442931184176
920638	89	89.79598189895229
920506	89	141.18743625182054
920396	89	90.98143347833837
920653	89	60.015140647241864
920643	89	56.169822672066694
920681	89	72.82238993824008
920674	89	48.16134598976172
920673	89	48.16134598976172
920442	89	90.98143347833837
920563	89	89.79598189895229
920689	89	81.94424714137928
920349	90	80.35391255967477
920341	90	80.35391255967477
920466	90	69.66257369825064
920495	90	59.11486254661147
920363	90	90.07379708904293
920357	90	405.5043310608536
920483	90	59.11486254661147
920353	90	90.07379708904293
920508	90	119.20933192837299
920381	90	123.49303808845774
920371	90	306.7055913733464
920398	90	98.58984471713863
920527	90	90.15835782333339
920517	90	90.15835782333339
920385	90	103.73344176482956
920414	90	148.28982776324372
920555	90	213.985209670827
920422	90	69.66257369825064
920443	90	90.52657398410378
920432	90	98.58984471713863
920845	91	98.65020280495366
920841	91	113.60961742021634
920862	91	102.79934716176994
920860	91	106.53578619023598
920855	91	90.62641555282151
920873	91	188.48146099851675
920868	91	184.67493137662711
920866	91	102.79934716176994
920763	91	395.09652219846225
920761	91	112.874738388729
920756	91	84.36898231849258
920752	91	84.36898231849258
920782	91	277.7899637811795
920768	91	89.10590132472193
920797	91	65.04916686209738
920790	91	88.79222532747316
920803	91	65.04916686209738
920830	91	90.62641555282151
920827	91	98.65020280495366
920820	91	148.3232310798919
920206	92	97.8952930550046
920590	92	167.19963119150066
920323	92	68.86685182300093
920221	92	88.51565288714387
920472	92	136.51902271427923
920362	92	106.10960047260401
920235	92	88.51565288714387
920354	92	149.45682864540044
920254	92	143.58941665478682
920242	92	369.91764440120556
920394	92	89.87552425968637
920514	92	125.09936863003173
920542	92	125.09936863003173
920415	92	58.856036677712616
920276	92	247.80810079891455
920294	92	65.17928761836635
920318	92	65.17928761836635
920440	92	89.87552425968637
920562	92	126.90457522290588
920433	92	58.856036677712616
920075	93	136.96127750524155
920197	93	71.99271952669329
920095	93	340.2995514974187
920091	93	87.50837399013568
920216	93	90.12116676006985
920083	93	87.50837399013568
920236	93	172.7224870971424
920105	93	57.975015971138376
920101	93	172.45067619654165
920121	93	199.199216855436
920243	93	154.76156457038414
920134	93	57.975015971138376
920129	93	60.95893888817423
920257	93	154.76156457038414
920158	93	115.80325888949265
920150	93	149.69586664137634
920274	93	184.7751783662707
920174	93	90.12116676006985
920292	93	173.8674430246914
920184	93	71.99271952669329
920589	94	193.3313848043705
920584	94	250.98293339200265
920457	94	170.5219237067156
920576	94	188.2694375536595
920600	94	223.18866733721336
920485	94	104.5059941904131
920611	94	219.15859492232988
920382	94	198.58896804496314
920509	94	99.33550092601646
920499	94	114.7054497395745
920399	94	91.38103794873756
920522	94	89.63501725922477
920388	94	91.38103794873756
920413	94	51.76709416051437
920431	94	104.5059941904131
920428	94	51.76709416051437
920551	94	99.33550092601646
920419	94	245.11537567931532
920438	94	55.85245842677965
920566	94	89.63501725922477
920717	95	72.20980544203228
920839	95	219.60416785263814
920708	95	88.66017380888347
920834	95	163.8573358787269
920729	95	58.81685868692433
920726	95	58.81685868692433
920849	95	163.8573358787269
920745	95	137.26591914739913
920743	95	289.94257239245985
920738	95	74.27539465227333
920762	95	80.95258180323715
920758	95	80.95258180323715
920769	95	74.27539465227333
920786	95	89.38952144147126
920810	95	89.38952144147126
920801	95	83.00099751585218
920700	95	258.44590004907275
920826	95	308.1434185077748
920693	95	88.66017380888347
920821	95	196.29812264608853
920892	96	76.37325197433978
920893	96	66.98573735886548
920890	96	66.98573735886548
920886	96	89.19456859856206
920885	96	312.35504757414765
920881	96	89.19456859856206
920910	96	58.64418482095242
920909	96	60.763166834839964
920906	96	58.64418482095242
920903	96	60.763166834839964
920925	96	110.89236634266184
920921	96	97.94001540955546
920912	96	293.58175400166897
920943	96	203.93009987882334
920938	96	307.17666884261484
920935	96	182.97186139198138
920930	96	97.94001540955546
920951	96	52.021781929706165
920947	96	52.021781929706165
920972	97	62.683263548962294
920971	97	62.33006027876171
920968	97	112.79687984304063
920964	97	89.53837935900673
920962	97	325.1979294683319
920991	97	285.9929786545456
920984	97	75.58168859236828
920985	97	55.72836961526501
920981	97	75.58168859236828
920978	97	55.72836961526501
921004	97	87.58245247930223
921005	97	85.58418405711781
920998	97	124.83123212658582
920996	97	85.58418405711781
921016	97	268.92044923681266
921015	97	192.38307080684075
921012	97	178.55056722738087
921032	97	48.95521748954352
921024	97	48.95521748954352
920959	97	89.53837935900673
921103	98	63.08542140739556
921101	98	192.77789710579611
921096	98	192.77789710579611
921093	98	163.03853377616198
921108	98	63.08542140739556
921054	98	52.07530345556276
921055	98	53.36408162646067
921044	98	86.39613532365846
921045	98	264.08733867250965
921042	98	86.39613532365846
921040	98	88.60394322947401
921071	98	88.95255367700938
921062	98	83.10376189606606
921063	98	87.41386087740602
921060	98	87.41386087740602
921057	98	52.07530345556276
921084	98	88.95255367700938
921085	98	109.75906099639786
921074	98	115.76316365679625
921072	98	257.4175811345294
921231	99	99.43274825909394
921229	99	90.35522024670472
921224	99	83.65636500832993
921221	99	132.5201224703977
921216	99	60.264343069696515
921245	99	112.41135872325621
921242	99	90.35522024670472
921241	99	222.39844110440913
921234	99	132.5201224703977
921260	99	126.3915406706479
921253	99	140.255405394635
921277	99	136.44781723390693
921271	99	136.44781723390693
921265	99	126.3915406706479
921215	99	224.35913966147726
921213	99	60.264343069696515
921210	99	88.32454654605696
921208	99	60.82768501098071
921207	99	60.82768501098071
921205	99	89.44853408194098
921115	100	86.69885988308127
921132	100	53.05053692938585
921126	100	61.32205488776996
921120	100	61.4545749752274
921121	100	61.32205488776996
921151	100	148.40334102003916
921138	100	121.231734769824
921136	100	53.05053692938585
921165	100	60.75277881721434
921163	100	81.5992921630476
921160	100	81.5992921630476
921157	100	60.75277881721434
921182	100	105.42870625054609
921176	100	126.70719705039087
921177	100	123.82877113966629
921172	100	90.08608813746594
921173	100	133.75015274059282
921195	100	298.331689441187
921191	100	298.331689441187
921187	100	105.42870625054609
921356	101	257.4227193757767
921350	101	140.69506435074666
921351	101	317.7666860787834
921344	101	110.94830011031823
921294	101	126.44404186872298
921292	101	64.89009796840115
921290	101	111.66100790535812
921286	101	82.99050718190131
[truncated: 9,772 more rows]
