# Supplementary material for: The First of Us: Ophiocordyceps use a novel scramblase-binding peptide to manipulate zombie ants
Source: bioRxiv. 2025 Sep 19:2025.09.09.674826. Preprint. [Version 2] doi: 10.1101/2025.09.09.674826 (PMC12458967; doi:10.1101/2025.09.09.674826)
Supplement: Supplement 11 [file media-11.zip › Data S12. Nest behavior tests data/SBP Nest Behavior Assay data files/LH14_Sham2-all-spots_nearest.csv]

ID	FRAME	NEAR_DIST
136977	0	47.00073418819019
137505	0	116.24786997679513
137778	0	116.24786997679513
137022	0	61.23053142502429
136765	0	48.17086811336937
137283	0	193.82636025260845
137051	0	219.39687746949463
137819	0	39.35931865571135
136536	0	139.01025649087853
138082	0	266.33098795751766
136549	0	116.69965052670818
136810	0	217.97696271882748
137075	0	61.23053142502429
136837	0	52.310753088397135
137868	0	39.35931865571135
137376	0	137.6266829806714
136612	0	48.17086811336937
136883	0	47.00073418819019
137910	0	49.16793121981659
137669	0	137.6266829806714
136334	1	154.26038851612512
136460	1	70.59152701568271
136347	1	61.98237461819302
136475	1	48.94058009333832
136984	1	175.04593476701373
137241	1	243.67128747524487
136870	1	58.28518478134521
136632	1	188.035776897356
136505	1	232.80640425731687
136270	1	111.61127467174788
137164	1	50.24807166718001
136403	1	49.70380216528173
136529	1	70.59152701568271
136657	1	133.1742022952407
136287	1	137.44998501174737
137191	1	50.24807166718001
136434	1	48.94058009333832
136691	1	133.1742022952407
136819	1	138.78035974260592
136305	1	61.98237461819302
139019	2	140.04048867026953
137745	2	92.33779608124517
138513	2	243.0307152542724
139052	2	138.42906878429253
139060	2	232.4795062541156
139079	2	117.20989675864521
138835	2	69.92263527103948
139089	2	117.20989675864521
139104	2	299.3971330605347
137825	2	195.46117070060356
138342	2	45.913066156859394
138091	2	98.02589755301177
138607	2	97.80112831818732
138421	2	85.7916475121885
138689	2	145.35593787550684
137939	2	98.02589755301177
138218	2	45.913066156859394
138738	2	69.92263527103948
137971	2	98.48584960539029
138490	2	52.839426768276944
139009	3	123.71312356017968
137996	3	77.9955159094585
137494	3	83.57695243214485
139031	3	317.0952206450588
138789	3	137.52051848608627
138844	3	221.7564257720114
137574	3	71.80912429430245
138390	3	86.11101803714945
138646	3	181.32628481297758
138136	3	64.51160309069778
137372	3	78.70073487528296
137652	3	165.20526439091012
138434	3	68.80520329077174
137409	3	93.58800772714228
138191	3	222.87878556653982
138447	3	68.80520329077174
137688	3	64.51160309069778
138211	3	86.11101803714945
138982	3	123.71312356017968
137453	3	83.57695243214485
137227	4	63.98506956457499
136465	4	61.26705835314544
137762	4	129.76146363917098
137017	4	174.82904086545315
137282	4	242.82366172616906
137800	4	129.76146363917098
136777	4	87.14452992606832
136526	4	73.738661945101
136799	4	174.82904086545315
137309	4	67.67565096772132
137571	4	142.8109829202137
137850	4	305.3183708889814
137106	4	63.98506956457499
137361	4	67.67565096772132
136598	4	61.26705835314544
136854	4	67.4431388635155
137696	4	218.14330510295662
136673	4	73.738661945101
136932	4	67.4431388635155
138764	5	107.94768022942601
138537	5	147.19661344437392
138798	5	273.02856846059973
138037	5	255.6947784386284
137281	5	153.33829014966915
137544	5	153.33829014966915
137044	5	67.00776291009663
138855	5	107.94768022942601
137584	5	71.85453324497801
137335	5	67.87008147443703
137085	5	61.20878609477123
137867	5	71.85453324497801
138138	5	67.69994969372111
137115	5	106.54412393318425
137140	5	67.87008147443703
138686	5	198.02485980624084
138183	5	67.69994969372111
136917	5	132.27386886364556
136943	5	61.20878609477123
139139	6	146.65499783453785
138503	6	60.76105344039304
137992	6	86.64013201306192
138632	6	75.05956306414016
138249	6	86.64013201306192
139145	6	207.7565056354192
138130	6	124.74109470940205
139162	6	104.93540623169427
138655	6	149.31265801385914
139169	6	248.4377139615555
138800	6	75.05956306414016
139062	6	55.37362292844836
139195	6	104.93540623169427
138301	6	110.85335991020307
138561	6	149.31265801385914
138954	6	227.73774194964724
137805	6	125.70717212401956
138330	6	60.76105344039304
139001	6	55.37362292844836
137600	7	210.75756174101474
136459	7	50.59588534097569
136853	7	174.3796710313049
136988	7	170.2033330047613
136484	7	50.59588534097569
136885	7	79.78434808087353
137403	7	142.28481930650338
136642	7	60.51483242718722
137808	7	49.67608371277185
137046	7	79.78434808087353
136541	7	80.97339423612316
136417	7	52.187942596835704
137185	7	58.591841421407395
136806	7	60.51483242718722
137324	7	58.591841421407395
136946	7	174.3796710313049
137456	7	214.04731768322387
136438	7	80.97339423612316
136569	7	104.26747245624409
137982	7	49.67608371277185
137730	8	58.71223013138895
137782	8	72.12437290720605
138805	8	153.23284778478813
138311	8	85.95307243418661
138565	8	76.37150963908462
137822	8	58.71223013138895
138078	8	72.12437290720605
138600	8	76.37150963908462
138101	8	85.95307243418661
138869	8	139.27507596924397
137594	8	77.45776643272738
137355	8	52.56769201071426
137627	8	52.56769201071426
138398	8	158.01572541177205
138140	8	189.27635892276308
138913	8	139.27507596924397
138665	8	227.9074657391397
137407	8	89.39774381383114
138730	8	153.23284778478813
138763	9	69.02912040717854
139022	9	276.50538215487006
137874	9	50.627086811828406
138262	9	47.10855268596904
137767	9	50.627086811828406
138411	9	73.57815480337887
138286	9	58.973819918062716
138678	9	114.78702054895132
137788	9	58.363131371815335
138823	9	263.86663471247806
139076	9	276.50538215487006
138181	9	47.10855268596904
138058	9	58.302441137737425
138701	9	69.02912040717854
138578	9	209.38606304375443
137821	9	50.6296184798062
137954	9	58.363131371815335
138853	9	60.421129922036435
138601	9	73.57815480337887
138878	9	60.421129922036435
136458	10	46.36116628736266
137499	10	431.552153697741
136472	10	46.36116628736266
136995	10	71.43866681327344
137525	10	233.71101436371882
136764	10	100.68016501114509
136514	10	63.17652486836013
136531	10	75.98215552613553
137074	10	227.44269809119348
136574	10	63.17652486836013
136337	10	55.57407170463343
136355	10	54.26304054097968
136616	10	289.52567436841065
137390	10	50.277147332166486
136379	10	54.26304054097968
136897	10	71.43866681327344
136396	10	55.57407170463343
136422	10	61.02259966702626
137196	10	50.277147332166486
136439	10	53.11691617732754
136711	11	159.8418460950307
136203	11	46.41082468361954
136207	11	41.82480192102302
136461	11	248.45121889454734
136212	11	41.82480192102302
136228	11	53.31093469284502
136236	11	40.91358775671125
136258	11	40.91358775671125
136770	11	150.5288970771576
136266	11	37.570818885590256
136527	11	117.99311734523658
137042	11	454.7326563616302
136281	11	37.570818885590256
136327	11	46.8743363000102
136591	11	137.16681050457547
136339	11	46.8743363000102
136618	11	137.16681050457547
137135	11	127.37437809660545
136906	11	43.259771950644236
136957	11	43.259771950644236
137483	12	74.1006644459242
137997	12	169.0680973961806
137622	12	74.1006644459242
138263	12	97.0713419992077
138393	12	434.5665323065191
137759	12	113.83168227479698
138034	12	147.49542831604487
138166	12	97.0713419992077
138299	12	57.90974983335141
137813	12	265.34210212015313
137310	12	99.5728945835839
137450	12	81.14055986653845
138344	12	100.73926599726272
138226	12	186.23819668753137
138623	12	57.90974983335141
137480	13	40.105851645618706
137368	13	55.428297843110414
137628	13	113.18811710687277
138524	13	44.907206209602215
137766	13	189.17834681996644
138412	13	151.24821629934672
137016	13	58.870158085146265
138557	13	44.907206209602215
137280	13	120.17278042786128
138442	13	389.1728520810786
137934	13	116.74074647248251
137679	13	354.99190201454866
137175	13	58.870158085146265
138068	13	176.5687157111308
137439	13	40.105851645618706
138102	13	73.38182769930494
137978	13	73.38182769930494
136205	14	55.76468882034656
136725	14	97.56285751417072
136217	14	55.18102345869701
136230	14	55.18102345869701
136488	14	122.05769648188645
136242	14	96.39836654515588
137019	14	42.422886797896986
136253	14	73.10117089493012
136774	14	164.07461455095597
136269	14	73.10117089493012
137052	14	42.422886797896986
136322	14	113.56425380514422
136834	14	97.56285751417072
136852	14	302.6302647353468
136607	14	111.65233371499141
136381	14	382.20278989597495
136423	14	218.58586718609706
138533	15	83.88137924572527
139051	15	66.90741402926467
138806	15	426.099868349404
139067	15	61.003420732200304
138589	15	38.11861110983759
138845	15	208.20739119189082
138868	15	64.07530598942222
138114	15	55.939599739379595
139143	15	242.92459733777198
138915	15	61.003420732200304
139172	15	54.66467319646944
139182	15	54.66467319646944
138427	15	40.059235487030264
138446	15	40.059235487030264
138961	15	64.07530598942222
138466	15	38.11861110983759
137980	15	137.67108291165337
139264	16	102.53344944665781
139095	16	47.95046718682697
139125	16	47.95046718682697
139140	16	59.136859916121864
139158	16	69.1056161252684
139164	16	69.1056161252684
139173	16	46.428586010878114
139185	16	46.428586010878114
139206	16	428.98593849049416
139215	16	151.0090568011429
139219	16	168.51784274196592
139223	16	61.83584160592389
139231	16	56.09042166162603
139228	16	56.09042166162603
139235	16	61.83584160592389
139239	16	246.86303934819907
139244	16	81.09489388644577
139258	16	102.53344944665781
136973	17	193.7291484046843
136737	17	129.03410579460294
136494	17	72.75041176719024
137010	17	84.13857866906415
136756	17	129.03410579460294
136262	17	55.36425079435681
136532	17	412.7428396771803
137050	17	107.98590777654222
136284	17	55.36425079435681
137323	17	84.13857866906415
136307	17	67.6892914632408
137342	17	176.176026398754
136320	17	92.74414070903373
137113	17	62.6729493300324
136349	17	53.86484072422632
136880	17	62.6729493300324
136385	17	72.75041176719024
136903	17	200.07159342646565
136410	17	47.01540179684848
136430	17	47.01540179684848
136581	18	289.21798969892257
136331	18	60.89994163790874
136464	18	51.18138000226303
137104	18	55.7275432215859
136346	18	116.77903766357758
136735	18	94.18084071139666
136757	18	193.74377614436543
136888	18	136.3839799285309
136392	18	45.305296283923504
136780	18	126.10155673200278
136528	18	74.12597083092392
136656	18	94.18084071139666
136276	18	55.69618872143125
137062	18	55.7275432215859
136295	18	55.69618872143125
137192	18	121.33167497021417
136429	18	64.25424758961032
136695	18	252.8607872239938
136827	18	121.33167497021417
136446	18	45.305296283923504
136981	19	61.30622979016078
137266	19	50.55187610748731
138555	19	88.89017817912104
138055	19	88.89017817912104
137540	19	103.23516190240507
137041	19	40.18157660897277
137569	19	148.54828172414932
138340	19	58.203251060603364
137885	19	220.52609065926183
137638	19	148.54828172414932
137130	19	40.18157660897277
138668	19	112.395808573435
137916	19	58.59700780022888
137408	19	50.55187610748731
137156	19	72.79823589478603
138448	19	166.2611213961874
137430	19	51.00521558510872
137944	19	58.203251060603364
137198	19	81.99955648083288
137722	19	113.12501448654228
138502	20	58.814340034798704
137998	20	103.82979328327
137743	20	59.10393145684591
138027	20	119.35843801460268
138544	20	35.472815402503606
137777	20	50.116582342708256
138801	20	188.76035846102215
138293	20	143.1130756806737
137528	20	54.18838080704731
137797	20	51.15022043798078
137291	20	48.959873998701525
138577	20	35.472815402503606
138594	20	88.22644531252907
138871	20	88.22644531252907
137362	20	48.959873998701525
138401	20	257.8267604045508
138952	20	163.528184043179
137970	20	119.35843801460268
137206	20	60.01714885637969
137721	20	50.116582342708256
136706	21	48.232979398863
136462	21	71.85243036000958
137495	21	185.10705736281133
136480	21	45.00049283892338
137270	21	51.292527789243586
137030	21	146.34870999813035
136524	21	45.00049283892338
136785	21	102.8142021643322
136802	21	117.47505056347954
137072	21	196.72498032637105
137591	21	146.34870999813035
136363	21	71.85243036000958
136619	21	52.35266487569919
137134	21	51.292527789243586
136900	21	185.10705736281133
136650	21	73.74028055356037
137676	21	205.5471591968908
136662	21	117.47505056347954
136938	21	101.22571698558225
136686	21	48.232979398863
138240	22	48.67357956282777
137733	22	81.86887365899715
138504	22	106.26865731042471
139033	22	182.51791190741665
138531	22	106.26865731042471
139049	22	159.6696089943344
138809	22	158.51472279208713
137533	22	64.01592962080767
137300	22	81.90824536666744
139097	22	158.51472279208713
138336	22	99.46189116414511
139128	22	211.76509776525134
138622	22	159.6696089943344
138365	22	220.48031029731763
137352	22	81.90824536666744
138931	22	188.6149146547346
137932	22	52.97856578338192
137692	22	64.01592962080767
138210	22	48.67357956282777
137444	22	220.48031029731763
136215	23	96.43177308001694
136727	23	150.97960441359947
136340	23	125.00906240825437
136221	23	236.44358972967294
136226	23	57.32915522524844
136613	23	161.3739467661363
136235	23	86.59958197629997
136233	23	86.59958197629997
136366	23	161.3739467661363
136247	23	57.32915522524844
136256	23	53.21495838175363
136391	23	170.08650615899617
136651	23	170.2690151392839
136264	23	51.784501820012544
136272	23	51.784501820012544
136409	23	222.39753553376605
136285	23	98.06733613579402
136682	23	150.97960441359947
136296	23	236.44358972967294
136318	23	79.59446540217435
137610	24	72.22895092470011
139026	24	45.31783634049151
138003	24	47.58153879580553
138388	24	103.4016574091876
137375	24	88.66891139871504
138154	24	47.58153879580553
137641	24	72.22895092470011
138415	24	301.3074613050959
138930	24	95.79832876675839
138562	24	90.01180662081465
138695	24	95.79832876675839
138821	24	278.8066771531644
138067	24	53.908202300410224
138973	24	152.7864321990893
138984	24	185.0468592531567
137577	24	275.2918976540585
137976	24	62.64059241476115
137727	24	62.64059241476115
139005	24	45.31783634049151
138753	25	151.8503143548909
138124	25	65.37368776372077
137754	25	141.6293631886022
138780	25	101.99887678287935
138908	25	122.09920334615255
138658	25	259.2331003077211
138406	25	53.82005015303238
138929	25	195.5098230163747
137912	25	52.6774088390745
138431	25	49.90066884896263
138950	25	51.59410499343092
137674	25	84.26002815004402
137930	25	52.6774088390745
138838	25	212.4558066823907
138196	25	98.18415651126747
138981	25	51.59410499343092
138480	25	102.29433265833606
138235	25	49.90066884896263
138872	25	101.99887678287935
138254	26	80.30368863098555
137887	26	102.80439771271156
137259	26	83.9214231092507
137650	26	44.94025412784952
138422	26	129.72306806217279
138549	26	129.72306806217279
137535	26	61.64826860091242
138698	26	90.04951445952719
137288	26	57.56393097813257
137672	26	44.94025412784952
138583	26	176.98122829462739
137689	26	49.856228400003936
137308	26	51.3312127200405
137957	26	223.24035653432793
138731	26	90.04951445952719
137329	26	51.3312127200405
138103	26	80.30368863098555
137589	26	49.856228400003936
138229	26	147.76632197706795
136963	27	65.07791752932965
137481	27	34.38283442525157
137737	27	150.99981858575953
136997	27	201.26337862207097
137509	27	34.38283442525157
138303	27	145.50516071439364
138316	27	145.50516071439364
136784	27	63.411045238875865
136534	27	74.93515550049368
136545	27	52.15699035566735
136808	27	51.24803263167016
136568	27	58.4537829372025
136838	27	52.38487946257773
137861	27	171.5590923752972
136864	27	51.24803263167016
137648	27	150.99981858575953
137405	27	164.7069406998123
136655	27	52.15699035566735
136931	27	69.06767580814096
137204	27	65.07791752932965
137875	28	67.01536795226937
138264	28	91.63510037994203
137631	28	71.74319848965196
137891	28	84.06370717079703
137402	28	59.81174876543236
137786	28	66.03068779600683
137275	28	59.81174876543236
137913	28	188.83600463111435
137663	28	55.05419358541481
138184	28	188.83600463111435
138831	28	248.92993355918932
138572	28	91.63510037994203
137442	28	59.36877534477417
138217	28	110.17565166406574
137838	28	55.05419358541481
138606	28	147.28060673320704
138348	28	110.17565166406574
138733	28	248.92993355918932
137471	28	59.36877534477417
136972	29	85.42379005673202
137493	29	71.87145144083848
136728	29	43.70084659975603
137272	29	186.22322529470839
137024	29	186.22322529470839
138048	29	172.89999779134013
137349	29	220.4669516522487
136338	29	50.68157292589906
137616	29	71.87145144083848
137879	29	149.84106340911558
136863	29	43.70084659975603
138148	29	176.22594076478958
136361	29	50.68157292589906
136383	29	62.89386082403629
136641	29	50.33987323975642
136907	29	64.53524415961343
137931	29	176.22594076478958
136407	29	62.89386082403629
136436	29	90.8866546070669
138252	30	150.2854792157555
136740	30	44.56853760015671
137256	30	63.83299013532653
137011	30	43.60429818546172
138310	30	54.3597186040027
136775	30	44.56853760015671
138321	30	158.84136494044404
137303	30	194.39536814164057
136807	30	93.7049484357489
137071	30	43.60429818546172
138125	30	127.18373744108007
137369	30	91.87900352152742
137881	30	209.00882859478028
137120	30	38.033163446002646
137642	30	194.39536814164057
136887	30	67.82190585789903
137147	30	38.033163446002646
136909	30	93.7049484357489
138461	30	54.3597186040027
137981	30	127.18373744108007
137116	31	57.53818336944794
138403	31	49.59434455633247
137253	31	125.2209060504072
137002	31	42.40831827720957
138152	31	144.05649475566875
137904	31	144.05649475566875
137145	31	204.23733302840438
137665	31	149.28486878415913
138185	31	49.59434455633247
137811	31	149.28486878415913
136918	31	59.75933179649084
136791	31	69.69836970829105
136664	31	104.93773177410975
137304	31	204.23733302840438
136934	31	51.7106188883068
136679	31	145.8078436788783
137322	31	168.67509898381388
137080	31	42.40831827720957
136829	31	51.7106188883068
139271	32	101.58238554692733
139274	32	53.57918333568965
139281	32	53.57918333568965
139286	32	73.43557767527791
139291	32	81.67132533897582
139292	32	59.61280704649435
139296	32	40.11029281428242
139303	32	62.3560066333647
139300	32	40.11029281428242
139304	32	186.24944308894885
139314	32	105.55571053078964
139320	32	114.9115479564601
139325	32	180.14267210388084
139331	32	135.49418864645287
139336	32	135.49418864645287
139347	32	141.40562192042515
139351	32	141.40562192042515
139353	32	75.87480496042984
139362	32	75.87480496042984
139398	33	40.977550859717525
139525	33	203.93434152835005
139535	33	159.80582681360264
139408	33	40.977550859717525
139423	33	58.29343595043428
139558	33	134.56755771446154
139566	33	134.56755771446154
139436	33	181.55214227533426
139583	33	85.78649031392992
139591	33	85.78649031392992
139467	33	92.6821214108105
139494	33	67.14123150062085
139367	33	98.79637956717553
139371	33	47.87423787574035
139375	33	47.87423787574035
139379	33	75.83684273157984
139387	33	59.93919759590837
139385	33	80.40447205311605
139516	33	159.80582681360264
139520	34	160.7321797824964
139532	34	165.49212918660012
139537	34	160.7321797824964
139555	34	127.06545069173566
139572	34	127.06545069173566
139582	34	182.35591510275626
139595	34	182.35591510275626
139388	34	47.82510905946819
139396	34	47.82510905946819
139397	34	46.30178186079173
139407	34	46.30178186079173
139409	34	70.4146631909987
139421	34	78.58583239745033
139424	34	62.08631939663432
139442	34	40.8458692122367
139452	34	40.8458692122367
139469	34	58.612148600412695
139480	34	173.66698287069119
139493	34	90.7539522390307
139512	34	62.400896836550885
140032	35	166.8576984771811
139914	35	150.72927324614636
139795	35	99.34154955462579
140053	35	127.38148115364694
139936	35	86.19922330739703
139809	35	62.94064067017481
140068	35	126.25064395265483
139704	35	45.82473375942804
139971	35	150.72927324614636
139713	35	45.82473375942804
139847	35	41.825574856449805
139723	35	57.16925316130362
140108	35	126.25064395265483
139872	35	41.825574856449805
140134	35	321.9706801243329
139753	35	57.16925316130362
140013	35	164.85052974174414
139774	35	82.54893161318188
139900	35	75.64780038186818
139650	36	421.58348994550835
139539	36	52.4835673111056
139551	36	140.22587063491358
139434	36	42.266925878909895
139439	36	78.52540666344905
139569	36	79.90540088857823
139449	36	78.52540666344905
139453	36	42.266925878909895
139590	36	53.28578065492045
139466	36	83.67099285668523
139611	36	140.22587063491358
139485	36	92.82281351151344
139616	36	170.5545390551125
139617	36	190.56190625894124
139492	36	70.20847372007775
139625	36	130.29427599110812
139630	36	81.7201906432102
139508	36	43.150052840329955
139646	36	81.7201906432102
139519	36	43.150052840329955
139913	37	71.57731050534149
140050	37	71.44576384257064
140307	37	68.6322115245318
139798	37	36.77770111019028
140063	37	168.1748151117324
140194	37	155.88284493215878
139808	37	107.02923946258436
139821	37	107.02923946258436
139954	37	46.08642264709556
139843	37	36.77770111019028
140355	37	68.6322115245318
140106	37	78.39542467394521
140236	37	212.55837776082797
139981	37	46.08642264709556
140387	37	427.5832607729116
139880	37	74.22101326606385
140277	37	133.8540427030662
139896	37	93.5736691370495
140158	37	155.88284493215878
139776	38	80.26433351585041
139780	38	43.38805541566911
139786	38	43.38805541566911
139916	38	130.8496497040052
139935	38	130.8496497040052
139805	38	37.00950978391356
139943	38	181.85117616676695
139812	38	131.65856122521464
139831	38	74.0082713499224
139838	38	37.00950978391356
139977	38	376.5031958921448
139725	38	42.00029988259224
139734	38	133.0159564810274
139743	38	219.95145782147029
139869	38	131.65856122521464
139750	38	42.00029988259224
139877	38	150.42921668399765
139757	38	57.15117016317362
139897	38	177.62697149555387
139772	38	85.96759835022749
140043	39	88.15653770804906
140056	39	69.01730131371889
140579	39	255.44227365504156
140321	39	126.48439276056072
139944	39	269.15437918258385
140076	39	44.2080846512431
140088	39	44.2080846512431
139972	39	78.09391372448512
140235	39	95.37477290416132
140617	39	370.8642510889628
140494	39	78.22743376265744
140122	39	66.78829889954392
139993	39	117.1419833082478
140388	39	78.22743376265744
140138	39	95.37477290416132
140019	39	78.09391372448512
140272	39	179.02298569750636
140154	39	67.82486229734485
139638	40	63.590255042282976
139647	40	66.07230647032834
139649	40	63.590255042282976
139652	40	208.44865945771315
139659	40	73.21837563875512
139667	40	69.28034931821199
139665	40	83.11337386461943
139671	40	43.7861501057231
139674	40	43.7861501057231
139684	40	65.9792906105835
139691	40	68.94823015102425
139689	40	59.746390721130815
139701	40	59.746390721130815
139711	40	242.3412231257308
139728	40	124.69399615944242
139739	40	79.24785291243435
139754	40	79.24785291243435
139762	40	276.5051840315777
139766	40	351.17797694207695
140939	41	73.64498331349522
141470	41	57.58759441200088
141219	41	74.47881433550798
141984	41	330.7444163722282
141733	41	81.56786035684256
141352	41	43.71695255762189
141609	41	64.19304241891145
141251	41	64.19304241891145
141775	41	81.56786035684256
140885	41	73.64498331349522
141017	41	77.18392094817058
141408	41	62.69398239543271
141166	41	77.18392094817058
141938	41	169.35544533124943
141683	41	230.50527813526443
141296	41	43.71695255762189
141819	41	147.35685337548426
141561	41	57.58759441200088
141054	41	182.20831659205558
140033	42	133.10225754837992
139784	42	82.42888119530141
139790	42	93.45805551557787
140051	42	92.38234195544925
139799	42	94.37935027976482
139927	42	46.22168376023781
140062	42	92.38234195544925
139813	42	170.08408974210568
140086	42	133.10225754837992
139828	42	82.42888119530141
139956	42	51.24232808162023
139968	42	58.49228154087235
139856	42	75.58118700284143
139984	42	51.24232808162023
139870	42	46.22168376023781
139883	42	58.49228154087235
139891	42	43.67987260317963
139895	42	43.67987260317963
140020	42	187.8190975716458
140152	42	303.24440504694365
140675	43	62.48247037175515
141590	43	51.25685596962271
141977	43	114.09757417756819
141091	43	59.9192226111113
141991	43	223.03029639327818
141612	43	59.54670126863775
140727	43	62.48247037175515
142004	43	114.09757417756819
141895	43	223.03029639327818
140747	43	174.9218483947984
142025	43	279.5309703983145
141264	43	52.805916729784386
141137	43	43.63038042308481
140762	43	64.68912921410806
141401	43	43.63038042308481
141785	43	59.54670126863775
141671	43	52.805916729784386
141930	43	123.00259385225459
140783	43	94.56303564050589
141046	43	64.68912921410806
142098	44	213.33616017904424
141335	44	70.06350439086877
142118	44	66.26733351627627
141362	44	64.36315641173543
141629	44	42.764198420200366
142150	44	245.31895797252386
141645	44	42.764198420200366
142165	44	66.26733351627627
141668	44	49.75775168345352
141928	44	66.302183034837
141421	44	64.36315641173543
141693	44	66.302183034837
142219	44	125.57088679265381
141193	44	59.78359999581153
141726	44	53.424093902717026
141468	44	70.06350439086877
142243	44	291.9931484643139
141226	44	171.3231310741599
141255	44	59.78359999581153
141802	44	49.75775168345352
140302	45	52.789578427431124
140433	45	77.61125778542456
140568	45	46.960656128425974
140191	45	59.03827682761993
141216	45	128.2562708427617
140705	45	74.04092157635172
140333	45	101.5831248988425
140848	45	172.74975191641457
140983	45	66.87025542709414
140473	45	43.218657432584685
141369	45	275.1603019776338
140863	45	66.87025542709414
140228	45	59.03827682761993
140741	45	172.74975191641457
140620	45	46.960656128425974
140259	45	154.15795379997968
140516	45	74.04092157635172
140663	45	96.26874900301326
140538	45	43.218657432584685
140413	45	52.789578427431124
140800	46	58.444631974529955
141568	46	85.6762065832393
141833	46	129.71684680843583
141074	46	87.18052740412212
141087	46	45.749200148986986
140846	46	49.62635538766144
141359	46	101.95152911383626
141875	46	265.4205709993047
141150	46	45.749200148986986
140922	46	171.47141587250073
141439	46	87.18052740412212
141195	46	45.073900680117845
141721	46	68.4598511209396
140963	46	140.4254565668316
141481	46	85.6762065832393
141009	46	49.62635538766144
141784	46	68.4598511209396
140770	46	58.444631974529955
141291	46	45.073900680117845
141033	46	83.15999454061631
140308	47	85.3694064012827
141338	47	65.47798375529673
140342	47	85.3694064012827
140596	47	45.99735571341252
141390	47	65.47798375529673
140367	47	53.11974132956019
140880	47	45.99735571341252
141171	47	54.876248524088474
140412	47	80.72916103233811
141446	47	129.8875139979101
140431	47	66.88407433933986
140446	47	46.079392557960176
140971	47	66.88407433933986
141485	47	269.1001971320606
140472	47	46.079392557960176
140231	47	58.12611404153313
141267	47	54.876248524088474
140245	47	58.12611404153313
140512	47	67.17874610816894
140270	47	53.11974132956019
140035	48	48.37696224006129
140168	48	76.93989069798069
140046	48	79.6397133411554
140306	48	58.60306564264498
140055	48	76.93989069798069
139940	48	121.61166879070474
140069	48	43.97891680737691
140091	48	43.97891680737691
140350	48	129.557294778865
139967	48	86.18216144595434
140220	48	47.88586830027529
139983	48	55.11418519234648
140241	48	47.88586830027529
140118	48	48.6473610777304
140124	48	46.98868294302005
140394	48	252.46893763266422
140009	48	48.37696224006129
140273	48	58.60306564264498
140151	48	48.6473610777304
140021	48	55.11418519234648
140290	49	63.51875423089743
140934	49	63.066749460712494
141063	49	128.22494699625182
140427	49	80.81954183224336
140813	49	63.066749460712494
140437	49	80.390621153583
140570	49	44.509076250457206
140325	49	49.94820199939793
140211	49	148.98203805560905
140605	49	80.390621153583
140994	49	68.4304581816416
140737	49	52.87580967279648
140750	49	61.27496570478643
140237	49	91.66873192620312
140624	49	52.87580967279648
140375	49	63.51875423089743
141016	49	68.4304581816416
140510	49	44.509076250457206
141153	49	244.01344647455005
140407	49	49.94820199939793
140300	50	54.313408948111125
140561	50	44.42899879975459
140852	50	149.1207647908156
140345	50	54.313408948111125
140359	50	66.5104071530485
141127	50	88.84202396101746
141395	50	254.03243489044084
140657	50	44.42899879975459
140919	50	84.18864230055124
140404	50	66.5104071530485
141172	50	131.4115527717351
140426	50	85.06477691624553
140436	50	58.38881642889757
140959	50	84.18864230055124
140453	50	99.9085737614744
140716	50	54.974289916909
140484	50	58.38881642889757
140779	50	54.974289916909
140268	50	142.9654312321602
141050	50	88.84202396101746
141068	51	50.32473823357829
141325	51	137.2076926551755
140574	51	74.77628863835848
141854	51	257.1709509880834
140853	51	87.44634407541058
140606	51	87.44634407541058
140896	51	41.28398672104913
141152	51	50.32473823357829
141409	51	141.60302843207936
140651	51	59.43028250795649
141684	51	120.97688087207872
140685	51	74.77628863835848
141714	51	133.5306438690092
140950	51	41.28398672104913
141740	51	120.97688087207872
141517	51	141.60302843207936
140761	51	80.73855267928805
140518	51	116.58740938482285
140543	51	116.58740938482285
140796	51	59.43028250795649
142083	52	148.0412506512468
142099	52	104.06410337190286
142115	52	201.6282188195198
141617	52	137.46501960520354
141878	52	85.45608950527932
142143	52	133.37578099400727
141892	52	79.00736724806303
141644	52	69.5331135996349
142178	52	133.37578099400727
142190	52	155.02620051829092
141420	52	69.5331135996349
141943	52	40.874532852698636
142209	52	275.5932130615128
141198	52	136.75246669898513
141973	52	40.874532852698636
141474	52	79.00736724806303
141999	52	148.0412506512468
142018	52	52.2828877506627
142054	52	52.2828877506627
141339	53	64.54974710169377
141601	53	57.35815952621953
141615	53	51.51213188962171
141363	53	59.18987523160222
141628	53	51.51213188962171
141126	53	140.93857131981392
141910	53	137.16957804819893
141655	53	57.35815952621953
141966	53	137.16957804819893
141456	53	59.18987523160222
141717	53	64.58522797841508
141475	53	75.24722666801266
141990	53	192.21827393356233
141247	53	71.03271411824815
141518	53	40.07834662248876
142045	53	275.36073191387385
141551	53	40.07834662248876
141814	53	151.03170117155653
141308	53	64.54974710169377
140292	54	74.83735414530354
140310	54	48.2921711352254
140583	54	41.00491898360157
140077	54	48.328832526742595
140856	54	228.61677148561034
140351	54	38.83986364304874
140616	54	41.00491898360157
140377	54	38.83986364304874
140895	54	276.6847389248965
140643	54	76.19747045055884
140128	54	83.55174025857954
140157	54	48.328832526742595
140193	54	65.79152547447059
140218	54	65.79152547447059
140731	54	140.38857685371556
140478	54	62.9995932311517
140503	54	36.25325906684869
140250	54	48.2921711352254
140760	54	140.38857685371556
140532	54	36.25325906684869
140806	55	39.674033334395176
141066	55	75.17300259832557
140559	55	59.84936136640029
140580	55	59.84936136640029
140614	55	47.20032278702608
141382	55	140.05097968876436
140871	55	73.41559463299187
140903	55	44.16336900480874
140650	55	47.20032278702608
141163	55	93.70238785292699
141429	55	140.05097968876436
140700	55	73.41559463299187
140464	55	69.10342522328118
140483	55	79.50523859175017
141507	55	251.9586467522749
140996	55	44.16336900480874
140757	55	39.674033334395176
140529	55	64.07712550829179
141556	55	289.7169253043404
140679	56	44.06240624926414
141317	56	71.61082103858048
140820	56	49.71043203672546
141972	56	138.4435982030405
141350	56	96.88467804632235
142002	56	234.55207966559848
140607	56	97.24199644184472
141631	56	96.88467804632235
142022	56	260.3854954935553
141258	56	39.575302765281066
140745	56	44.06240624926414
141901	56	138.4435982030405
140884	56	49.71043203672546
141012	56	74.79265953656478
140636	56	69.57736046722609
140765	56	56.164517546650906
141284	56	39.575302765281066
140909	56	115.12307410685274
141432	56	71.61082103858048
142212	57	140.52328626758973
141715	57	39.963646493445815
141204	57	57.66892763276985
141597	57	72.4663205857788
142237	57	218.89230937012846
142242	57	228.461671271741
141857	57	82.07937299541196
142122	57	140.52328626758973
141227	57	120.82688720664119
141107	57	84.56980282423869
141759	57	62.98380027172207
141887	57	82.07937299541196
141140	57	108.27236240744539
141275	57	43.57575448608055
141656	57	39.963646493445815
141407	57	108.27236240744539
141293	57	43.57575448608055
141809	57	62.98380027172207
140552	58	45.51817475565106
140430	58	60.90097760331621
140692	58	73.1675309476153
140571	58	45.51817475565106
140830	58	40.182394500285795
140961	58	95.64921358025954
141098	58	218.44018165666114
140456	58	84.34967969666492
140475	58	60.90097760331621
140990	58	95.64921358025954
141118	58	220.11939283199493
140861	58	59.36227287729171
140627	58	126.90003331628047
141024	58	140.96870592106478
140521	58	47.82843428946853
140786	58	40.182394500285795
140920	58	59.36227287729171
141049	58	140.96870592106478
141318	59	70.01144592444851
141576	59	59.91891800277303
141454	59	59.91891800277303
140812	59	101.771593977184
141871	59	142.30259312996182
140981	59	71.64052501155872
141756	59	138.87981157450878
141890	59	228.44394697205024
141121	59	134.45032470544257
141396	59	37.975738351105306
140767	59	98.67974798677173
140893	59	71.64052501155872
141673	59	138.87981157450878
140780	59	98.67974798677173
141811	59	142.30259312996182
141425	59	37.975738351105306
141937	59	222.8612299002353
142210	60	228.82890416587114
142222	60	228.82890416587114
141462	60	83.528083544925
141992	60	69.72953740649474
141751	60	59.43683073975545
142132	60	60.57623757690878
142014	60	39.22191424500431
141503	60	111.59068661391623
142156	60	183.81702604840075
142034	60	39.22191424500431
142167	60	183.81702604840075
141922	60	111.59068661391623
141793	60	45.97010534662683
142188	60	142.49011280728536
142067	60	60.57623757690878
141557	60	150.7674474184886
141685	60	45.97010534662683
142202	60	142.49011280728536
140298	61	66.83714181088469
140171	61	53.5241997243314
140567	61	139.29259452628872
140441	61	61.53738240255221
140197	61	71.3765177992057
140210	61	53.5241997243314
140336	61	38.884412121327856
140730	61	224.44222170284527
140476	61	228.3562981988264
140610	61	139.29259452628872
140362	61	38.884412121327856
140111	61	96.35725813098445
140242	61	46.21557535897205
140126	61	116.0254184381228
140395	61	61.53738240255221
140524	61	191.3741033913959
140269	61	46.21557535897205
140145	61	191.95397960564023
140669	61	224.44222170284527
141194	62	179.43555375941335
141971	62	49.76420443853256
141358	62	69.99716978099943
142127	62	140.3639230999708
141101	62	95.97631842079696
141496	62	64.30284911484765
141116	62	151.26928994334216
142016	62	230.53248195514112
141633	62	38.45124357244961
142154	62	140.3639230999708
141902	62	49.72740771088367
141274	62	91.2509944099527
142168	62	211.87515537798646
141404	62	69.99716978099943
142185	62	211.87515537798646
142066	62	198.55077385025356
141558	62	38.45124357244961
141812	62	49.72740771088367
141306	62	91.2509944099527
140930	63	89.23837164137176
141574	63	76.99950661929229
141838	63	137.8013966037085
141719	63	209.1276608785203
140956	63	89.23837164137176
141345	63	37.835368168775375
141110	63	101.32670843229084
141623	63	250.15865856735059
141370	63	37.835368168775375
141886	63	172.88913859490074
141249	63	136.04309610864388
141131	63	136.04309610864388
141772	63	137.8013966037085
141402	63	67.4429331482247
141534	63	98.3947249057617
141917	63	172.88913859490074
140902	63	164.97671247775637
141175	63	67.4429331482247
141048	63	95.0921770105937
142255	64	132.32222921010901
142252	64	159.89784826395257
142262	64	88.31426992901629
142261	64	151.12303318913348
142265	64	90.42610021283267
142270	64	54.53534143426702
142272	64	81.10164899407407
142277	64	151.12303318913348
142282	64	77.54604388507457
142280	64	54.53534143426702
142293	64	164.19826475208822
142302	64	77.54604388507457
142306	64	164.19826475208822
142312	64	211.35003198815747
142318	64	137.0199500641349
142321	64	137.0199500641349
142326	64	128.1076109485387
142328	64	128.1076109485387
142593	65	48.851605151144014
142598	65	78.41854806195975
142626	65	78.41854806195975
142635	65	190.7899767151458
142648	65	213.53466873223448
142670	65	133.4191962514972
142681	65	133.4191962514972
142686	65	82.61590590619363
142690	65	82.61590590619363
142518	65	54.439508592887925
142516	65	128.79649885623834
142526	65	54.439508592887925
142530	65	120.88701880233639
142544	65	88.61639290912386
142549	65	100.26000601460619
142553	65	120.88701880233639
142560	65	185.69588221184935
142568	65	48.851605151144014
142573	65	92.22048594077883
142470	66	78.73970122611789
142473	66	236.3235890639277
142481	66	236.3235890639277
142489	66	134.74052167752382
142492	66	134.74052167752382
142497	66	88.01997079786211
142504	66	88.01997079786211
142416	66	97.98538631626658
142417	66	49.88719558468421
142423	66	73.26886897976844
142421	66	49.88719558468421
142426	66	73.26886897976844
142425	66	212.1334180144227
142431	66	53.96341920511511
142437	66	93.26093736939276
142446	66	92.26078190474605
142445	66	92.26078190474605
142456	66	78.73970122611789
142336	67	211.96185704325833
142341	67	47.57579802377803
142347	67	46.03940551843846
142348	67	71.11234737816952
142352	67	71.73242668549477
142357	67	58.545835815069005
142362	67	105.49504969175926
142370	67	62.61269650949146
142369	67	62.61269650949146
142383	67	244.97554713136196
142380	67	81.88200679695639
142392	67	244.97554713136196
142396	67	135.260806754437
142404	67	135.260806754437
142409	67	91.26604342387527
142413	67	91.26604342387527
142335	67	47.57579802377803
142333	67	46.03940551843846
142596	68	75.03826813360911
142600	68	75.03826813360911
142616	68	297.97347219657547
142633	68	297.97347219657547
142508	68	185.25213884257965
142515	68	74.60944201884782
142646	68	136.35226378880512
142517	68	49.05810464195308
142525	68	59.41320567993546
142529	68	50.95185737812532
142535	68	49.05810464195308
142663	68	136.35226378880512
142671	68	75.60343816712928
142550	68	59.41320567993546
142678	68	75.60343816712928
142552	68	100.10604403546978
142561	68	67.05886485858859
142569	68	67.05886485858859
142574	68	95.25326326179913
143104	69	51.034673049861084
142855	69	71.74150380306773
142984	69	308.85755974279255
142887	69	106.23968759764234
143015	69	137.49543113624526
142896	69	130.02900690463923
142779	69	239.21817329773842
142787	69	91.14658137161813
142923	69	306.4607231894122
142792	69	61.30706710655367
142799	69	47.221229262139964
143055	69	137.49543113624526
142939	69	130.02900690463923
142813	69	47.221229262139964
143073	69	51.034673049861084
142828	69	71.74150380306773
142957	69	163.35027780481514
142841	69	91.14658137161813
142722	70	136.09316159523368
142721	70	105.02684204878999
142735	70	284.35426449025175
142740	70	147.53170141209137
142750	70	201.8555011471324
142758	70	314.15546272577706
142762	70	135.42413781985806
142771	70	50.50401370316192
142768	70	135.42413781985806
142774	70	50.50401370316192
142694	70	256.43293695008924
142696	70	50.727915268954014
142703	70	45.84257036958434
142701	70	88.895962462655
142706	70	45.84257036958434
142711	70	91.45437248494896
142709	70	88.895962462655
142714	70	91.45437248494896
143115	71	135.7623680456711
142869	71	51.28800512005874
142873	71	49.56519887875675
143139	71	55.581442508720656
143014	71	236.22045484262645
142891	71	144.79099219700112
143162	71	55.581442508720656
142782	71	190.21994386977272
142789	71	88.31679972448732
142917	71	49.56519887875675
142794	71	47.19053885860718
142801	71	56.10794060217431
143062	71	325.7777662451096
142815	71	47.19053885860718
142949	71	256.37231352363943
142831	71	88.31679972448732
142838	71	93.83846272865688
143096	71	135.7623680456711
142972	71	149.94078786146304
143113	72	225.41669226155122
142870	72	87.5751577668605
142878	72	91.41463990551982
142894	72	45.28868764736871
143159	72	135.3542816933894
142905	72	150.20843556635816
143194	72	135.3542816933894
142943	72	45.28868764736871
142961	72	83.47775380645729
143220	72	90.25816569108234
143233	72	90.25816569108234
142986	72	231.65679808712423
143019	72	159.5515525014555
142798	72	103.70888076330303
142811	72	87.5751577668605
143071	72	257.2551664259086
142826	72	69.17588539866205
142832	72	47.58005320979916
142843	72	47.58005320979916
144515	73	72.70836838828367
144902	73	228.75039945959912
144772	73	219.8040687483794
144405	73	57.53715325550602
144551	73	54.75026252725533
144430	73	74.48239250313735
144940	73	133.23846149234615
144945	73	216.42578204968936
144569	73	150.04129857457846
144707	73	135.32406933578648
144324	73	87.78553391248873
144969	73	133.23846149234615
144985	73	86.5540574308587
144997	73	86.5540574308587
144879	73	183.9380637402798
144493	73	87.78553391248873
144635	73	54.75026252725533
144380	73	57.53715325550602
142850	74	61.7568681415333
143112	74	137.27516497995555
142985	74	201.76879604394253
142874	74	148.0696834265789
143130	74	179.62824607229007
143021	74	158.91928654346333
142900	74	66.2469556658136
143161	74	123.55074166068155
143167	74	123.55074166068155
142786	74	63.04107834362338
142788	74	87.04958194154524
142796	74	44.645054288920086
142929	74	201.76879604394253
142807	74	44.645054288920086
143074	74	137.27516497995555
142950	74	158.91928654346333
142824	74	87.04958194154524
142833	74	61.7568681415333
143491	75	232.47754868560642
143619	75	134.7220101307355
143376	75	58.367981893963446
143258	75	73.16640938165109
143392	75	139.2643817475722
143273	75	93.1724630685929
143534	75	226.31469538941877
143662	75	189.33629261218172
143422	75	70.51587126966136
143300	75	73.16640938165109
143580	75	134.7220101307355
143458	75	192.0516731416722
143336	75	89.58963868078158
143721	75	158.69349686372874
143474	75	192.0516731416722
143351	75	58.367981893963446
143743	75	158.69349686372874
143108	76	190.9555674500012
142989	76	90.1617609450207
143128	76	190.9555674500012
143005	76	63.31838401164936
143154	76	207.57234487737009
143027	76	63.31838401164936
142903	76	56.22193960330557
143164	76	207.57234487737009
143176	76	133.74739017383433
142926	76	89.05113725199323
143052	76	139.24398430346324
143195	76	133.74739017383433
143210	76	118.41212449436682
142955	76	56.22193960330557
143088	76	72.49267676566555
143222	76	118.41212449436682
143229	76	164.07808560830784
143882	77	171.29167796138293
144137	77	134.52632747780785
143910	77	171.29167796138293
144186	77	127.59760224268375
143702	77	85.72376329031876
143713	77	54.43968180432517
144225	77	57.2724962426692
143731	77	54.43968180432517
143995	77	134.52632747780785
143750	77	143.70949438135824
143765	77	43.17809187327328
143779	77	43.17809187327328
143545	77	55.205304315865355
143810	77	147.1684694992521
143571	77	85.72376329031876
143841	77	147.1684694992521
144362	77	57.2724962426692
143600	77	55.205304315865355
143881	78	143.7611712518068
143900	78	46.04951739569312
143777	78	65.46962607700476
143675	78	49.90461950043705
143800	78	65.46962607700476
144056	78	135.84570640120953
143934	78	46.04951739569312
144192	78	135.3334825894988
144326	78	59.80007783937817
144086	78	135.3334825894988
143961	78	86.14639161476092
143591	78	49.90461950043705
143723	78	86.50614402208333
143982	78	86.14639161476092
144236	78	146.6053680345609
144109	78	135.84570640120953
143611	78	83.63910372448566
144253	78	59.80007783937817
144385	79	83.38311686513056
144769	79	135.76659067678435
144650	79	45.59620563794079
144528	79	85.93725384439507
144669	79	75.9384083657429
144802	79	135.76659067678435
144427	79	64.01368431446811
144680	79	75.9384083657429
144822	79	123.86389931181616
144567	79	82.19852007775125
144836	79	141.77454975677801
144467	79	51.62548752321335
144856	79	70.73778313323425
144358	79	51.62548752321335
144742	79	123.86389931181616
144618	79	142.83464180224965
144874	79	70.73778313323425
144497	79	82.19852007775125
144631	79	45.59620563794079
143618	80	48.790710414428695
143372	80	76.7962008283666
143390	80	67.73975917917063
143652	80	85.42070854623078
143409	80	67.73975917917063
143683	80	85.42070854623078
143424	80	76.7962008283666
143430	80	78.4355516068621
143442	80	78.4355516068621
143470	80	149.9155038692327
143475	80	44.635199396170606
143486	80	44.635199396170606
143495	80	72.39643410955848
143516	80	72.39643410955848
143539	80	135.16230938958608
143561	80	135.16230938958608
143581	80	48.790710414428695
143606	80	167.00579325036747
144006	81	72.58008271679387
144139	81	43.33713044583816
144268	81	70.55448136940188
143885	81	59.61649037057526
144021	81	62.73036848274449
144172	81	43.33713044583816
144428	81	134.0977348057328
144557	81	135.58237369230665
143923	81	59.61649037057526
144052	81	62.73036848274449
144452	81	146.20758977569542
144595	81	135.58237369230665
143957	81	121.84652371715723
144217	81	70.55448136940188
144101	81	150.3277454452816
143850	81	72.58008271679387
144499	81	252.90986697156
144382	81	134.0977348057328
144000	82	138.27796556136764
143502	82	41.45470327218296
143763	82	73.53342487774286
144148	82	172.93421509058976
143647	82	53.74150995536769
143538	82	41.45470327218296
144181	82	134.27571562001938
143681	82	164.31665846645242
143557	82	59.944949028635186
143820	82	73.53342487774286
143570	82	53.74150995536769
144470	82	172.93421509058976
143703	82	40.85950768505271
144089	82	134.27571562001938
143467	82	220.64616361553283
143602	82	51.43473949736074
143479	82	59.944949028635186
143733	82	40.85950768505271
144251	82	250.69894349733647
143237	83	167.55589491309766
143241	83	42.47261575236403
143250	83	42.47261575236403
143265	83	70.6137654812492
143398	83	248.0170063162442
143271	83	70.6137654812492
143150	83	53.86990292835731
143287	83	145.50128579162498
143160	83	47.87366979519261
143295	83	237.51450112705413
143165	83	167.55589491309766
143177	83	54.85516803226057
143310	83	134.12746767198152
143190	83	47.87366979519261
143197	83	53.86990292835731
143333	83	134.12746767198152
143214	83	54.85516803226057
143346	83	251.89246250320943
143226	83	78.8959211406122
143879	84	69.60544004673949
144009	84	78.64306274032832
143886	84	93.85306009404061
144026	84	78.64306274032832
144158	84	134.9218193767532
143772	84	74.12291861621692
143904	84	96.74617177551973
143925	84	93.85306009404061
143674	84	74.12291861621692
143944	84	41.67532847585862
144201	84	134.9218193767532
143699	84	61.13182883791216
144080	84	286.95888828851326
144090	84	176.9201410889317
143973	84	41.67532847585862
144361	84	235.02566227704654
143725	84	61.13182883791216
143860	84	62.381630101355036
144245	84	251.35896447371687
144147	85	90.9693871853439
144403	85	45.14509991319047
144656	85	135.2682334277901
144534	85	320.17134757750773
144671	85	45.67241543218182
144285	85	98.16242985841832
144175	85	47.38316288772
144556	85	211.53395811317355
144054	85	53.95899662172339
144439	85	45.14509991319047
144698	85	45.67241543218182
144317	85	61.739614009585196
144073	85	53.95899662172339
144218	85	47.38316288772
144472	85	70.17599423098224
144093	85	90.9693871853439
144740	85	211.95636482305767
144503	85	70.17599423098224
144373	85	161.1818244567396
144632	85	135.2682334277901
144514	86	135.6315646247024
143875	86	76.32677528559798
144387	86	305.8346026157752
144001	86	54.04477365357774
143889	86	46.33347538264767
144408	86	175.69928871510862
144665	86	207.1079602507972
144165	86	43.09933069465356
144558	86	69.43722743950528
143924	86	76.32677528559798
144069	86	57.28261790249154
143947	86	91.76129645194067
143817	86	65.06166703134656
144591	86	69.43722743950528
144461	86	135.6315646247024
144213	86	43.09933069465356
144341	86	81.604420590689
143836	86	46.33347538264767
144106	86	179.95840464517232
144250	86	81.604420590689
144003	87	135.5826395758226
143880	87	188.84841338677418
143758	87	42.83891416386103
143639	87	77.08025785418106
144152	87	100.2134036979104
143778	87	60.18652340411478
143648	87	46.260052886428966
143521	87	61.45112997336122
143543	87	38.934817902010586
143679	87	48.20784445333038
144188	87	210.5157831422993
144066	87	135.5826395758226
143821	87	278.84540887529334
143698	87	186.61917671331912
143569	87	38.934817902010586
144091	87	100.2134036979104
143585	87	55.606209750166144
143727	87	42.83891416386103
143610	87	61.45112997336122
143741	87	60.18652340411478
143370	88	97.7523028830143
143498	88	42.84195568210173
143757	88	134.01681785749068
143514	88	59.797291985144554
143385	88	96.17942020229846
143646	88	156.36173765443925
143399	88	41.989769243783535
143406	88	68.3169576406149
143540	88	267.4626539058775
143676	88	134.01681785749068
143812	88	156.36173765443925
143435	88	48.61035801511864
143450	88	156.93678419567536
143337	88	68.3169576406149
143599	88	204.2485302623853
143472	88	59.797291985144554
143348	88	41.989769243783535
143477	88	42.84195568210173
143861	88	227.3151670500528
144645	89	229.90444450788678
144398	89	43.603191570070784
144019	89	53.85936535860287
144273	89	64.97064612852398
144533	89	218.4198948078646
144163	89	59.879163972582084
144555	89	133.86488516539518
144432	89	64.97064612852398
144053	89	74.03463611689006
144078	89	92.53913870061636
143948	89	74.03463611689006
144594	89	133.86488516539518
144215	89	152.03688483510444
143971	89	32.762436391459914
144353	89	43.603191570070784
144487	89	248.80077807471255
144617	89	185.00653488283334
143990	89	32.762436391459914
144119	89	59.879163972582084
144244	89	195.08345346324984
145031	90	248.98249197436405
144779	90	54.55872926134875
144910	90	65.44962818583335
145043	90	241.95856949017545
144917	90	151.6523389810378
144929	90	41.40471787438683
144810	90	54.55872926134875
144941	90	41.40471787438683
144950	90	67.43775457855413
144838	90	76.05635722086238
144967	90	92.9061149360766
144986	90	92.9061149360766
144857	90	59.13433994507876
144738	90	76.05635722086238
144872	90	65.44962818583335
145005	90	133.67686499839496
144881	90	112.22669962006889
144885	90	59.13433994507876
145022	90	133.67686499839496
144774	91	69.40974338897122
144391	91	67.64204296917637
144668	91	71.5803558251788
144419	91	74.06305526115607
144544	91	71.5803558251788
144805	91	136.22302809986135
144305	91	33.89499440738927
144571	91	148.12501647186775
144703	91	41.91461748883738
144831	91	136.22302809986135
144449	91	82.36904880141128
144212	91	74.06305526115607
144852	91	249.5062060881659
144862	91	244.238103762574
144354	91	77.31175289359207
144483	91	73.27836762643919
144239	91	33.89499440738927
144756	91	69.40974338897122
144629	91	41.91461748883738
144508	91	73.27836762643919
144647	92	41.814233965585075
144773	92	70.87517871048513
144008	92	101.44225396633708
144274	92	69.30046200309073
144658	92	69.48690557813069
144030	92	66.12107063518654
144679	92	41.814233965585075
144808	92	137.67377398510993
144824	92	199.44278206413114
144190	92	63.60608271307999
143932	92	63.60608271307999
144071	92	44.08268808595618
143945	92	33.81928826974953
144846	92	211.70351770745233
144724	92	205.83576105032105
143969	92	33.81928826974953
144233	92	99.8607302158242
144372	92	69.48690557813069
144628	92	137.16488753478984
144760	92	70.87517871048513
143371	93	238.182368227979
143247	93	62.77275762386816
143251	93	32.97254727163178
143248	93	32.97254727163178
143386	93	67.63967572278293
143261	93	97.92574009208953
143270	93	62.77275762386816
143272	93	69.32514243342268
143405	93	67.63967572278293
143281	93	85.48416820233214
143294	93	83.7703776133211
143421	93	103.63002468255974
143431	93	103.63002468255974
143301	93	75.72013444168495
143309	93	76.26021485373681
143449	93	164.97187671867496
143329	93	123.10337999786579
143339	93	76.26021485373681
143343	93	41.19460550115239
143350	93	41.19460550115239
145025	94	88.80363409088835
144775	94	76.2089551515553
144901	94	84.69224082814591
144909	94	69.95266406560057
145040	94	140.99352795225772
144913	94	76.36633685588104
144930	94	69.95266406560057
144942	94	117.20154206918909
144944	94	42.235127713516036
144956	94	42.235127713516036
144968	94	122.35884954122218
144847	94	33.25375795138832
144984	94	267.9042243195091
144870	94	106.58449684437403
144996	94	122.35884954122218
144751	94	33.25375795138832
144886	94	121.5388926613158
145019	94	88.80363409088835
144889	94	76.2089551515553
143899	95	113.9315041896117
144414	95	89.24013803341717
143912	95	75.59865483426226
144169	95	42.59947599572073
143930	95	88.07536910707685
143955	95	75.76121579296579
144219	95	220.82366989594613
144473	95	179.7958936622612
143975	95	85.19522246845894
144261	95	140.0115512747874
144025	95	90.54304359236089
143794	95	34.227311116000024
143819	95	169.5270538290274
144082	95	115.33131697637026
144342	95	89.24013803341717
144097	95	42.59947599572073
143851	95	75.59865483426226
144369	95	255.0794415065936
143867	95	34.227311116000024
145051	96	171.28907530366058
145054	96	38.52963298213757
145053	96	38.52963298213757
145057	96	82.05358001350328
145061	96	56.59335001384532
145064	96	82.3836708542724
145069	96	82.05358001350328
145074	96	56.59335001384532
145076	96	69.4616010529045
145077	96	69.4616010529045
145085	96	106.85303725418218
145092	96	112.43459864694834
145093	96	42.496470354903586
145099	96	42.496470354903586
145104	96	184.38267010952674
145110	96	145.6539660753978
145119	96	87.74224047626849
145117	96	87.74224047626849
145120	96	253.72717087446975
145133	96	226.9090812056638
145155	97	76.62380198510844
145159	97	68.81037608267995
145161	97	54.22870204116009
145167	97	54.22870204116009
145178	97	112.23925757158018
145182	97	112.23925757158018
145184	97	42.23155992060907
145190	97	42.23155992060907
145196	97	219.1741212627278
145202	97	140.05688360202697
145209	97	87.85333218244011
145213	97	87.85333218244011
145216	97	270.4881603795292
145220	97	268.12152843205024
145138	97	106.63445599838104
145140	97	186.43744096460006
145144	97	76.62380198510844
145151	97	83.48162577743601
145148	97	68.81037608267995
145281	98	193.48530653199327
145284	98	121.58209215552017
145291	98	78.47397781363622
145289	98	78.47397781363622
145299	98	267.49499877490615
145297	98	261.5463460869146
145223	98	108.73634392055123
145228	98	184.7220644791679
145229	98	101.78582025908175
145234	98	93.72874712817915
145232	98	68.153602550333
145238	98	68.153602550333
145237	98	93.72874712817915
145240	98	56.06818530295382
145250	98	56.06818530295382
145257	98	113.03893346623349
145264	98	113.03893346623349
145265	98	42.459979235578444
145277	98	42.459979235578444
145413	99	42.161162548887454
145432	99	83.50968179093444
145439	99	83.50968179093444
145458	99	111.9932220397404
145461	99	111.9932220397404
145482	99	206.4934955304171
145493	99	255.7174238048343
145305	99	115.35676912812902
145316	99	158.52259662842428
145320	99	118.8544158400765
145327	99	68.33548964235797
145333	99	91.84910315537493
145349	99	68.33548964235797
145355	99	91.84910315537493
145353	99	82.04203333459806
145384	99	114.05212952997046
145396	99	114.05212952997046
145400	99	42.161162548887454
145421	100	42.3758471982449
145438	100	133.03382917678636
145312	100	127.08153615805625
145317	100	153.48085591547823
145325	100	78.13178593174155
145331	100	78.13178593174155
145462	100	133.03382917678636
145339	100	78.57143678586576
145476	100	163.64947273024168
145354	100	82.78006271968233
145352	100	78.57143678586576
145487	100	166.24905787137246
145500	100	202.25017685144186
145379	100	105.71411624891462
145389	100	117.04059295444947
145398	100	117.04059295444947
145407	100	42.3758471982449
145540	101	116.97663491102323
145544	101	44.04923528433869
145548	101	44.04923528433869
145555	101	44.173976820141895
145560	101	44.173976820141895
145570	101	105.12237550306672
145571	101	182.11231927429017
145576	101	105.12237550306672
145582	101	226.95079541468363
145503	101	113.14863406935174
145510	101	163.41404776280132
145514	101	78.1895953952917
145515	101	78.1895953952917
145523	101	39.37573974522648
145524	101	39.37573974522648
145525	101	50.98319520482651
145531	101	110.50640675093551
145529	101	50.98319520482651
145533	101	116.97663491102323
145920	102	53.327561252404664
146190	102	40.903600563810606
145949	102	53.327561252404664
145963	102	162.74967343300943
146223	102	39.17623668359473
145973	102	81.711578001954
146257	102	39.17623668359473
146004	102	81.711578001954
146020	102	44.40994739779913
146029	102	54.979943564497844
146292	102	223.51109133767542
146044	102	44.40994739779913
146324	102	69.11158146128793
146337	102	69.11158146128793
146086	102	54.979943564497844
146106	102	114.64750595107837
146120	102	106.50027543049248
146147	102	114.64750595107837
146160	102	40.903600563810606
146430	102	247.4556510874753
145670	103	57.89785538643419
145799	103	104.1330643113077
145675	103	79.38044017183555
145805	103	100.9192461564377
145681	103	57.89785538643419
145685	103	161.69219968858351
145689	103	79.38044017183555
145696	103	73.80386578946917
145701	103	58.71428473479199
145835	103	208.84189859519066
145710	103	63.588144969589614
145848	103	100.9192461564377
145729	103	73.80386578946917
145734	103	113.08445885235054
145739	103	112.84131683309873
145886	103	208.84189859519066
145759	103	43.56899870100813
145763	103	113.08445885235054
145783	103	43.56899870100813
145793	104	121.96807078163326
145802	104	113.13863121034326
145676	104	61.7822496419959
145684	104	165.80895134776273
145688	104	62.40064503008943
145698	104	62.40064503008943
145824	104	42.73323336787483
145958	104	96.04361653186865
145706	104	61.7822496419959
145971	104	205.1461343453698
145732	104	78.40613549294642
145860	104	42.73323336787483
145743	104	47.30913333514534
145997	104	96.04361653186865
146007	104	205.1461343453698
145758	104	56.24467022715637
145889	104	68.98145432283164
145764	104	113.13863121034326
[truncated: 9,599 more rows]
