# Supplementary material for: The First of Us: Ophiocordyceps use a novel scramblase-binding peptide to manipulate zombie ants
Source: bioRxiv. 2025 Sep 19:2025.09.09.674826. Preprint. [Version 2] doi: 10.1101/2025.09.09.674826 (PMC12458967; doi:10.1101/2025.09.09.674826)
Supplement: Supplement 11 [file media-11.zip › Data S12. Nest behavior tests data/SBP Nest Behavior Assay data files/Chul5_SBP2-all-spots_nearest.csv]

ID	FRAME	NEAR_DIST
270977	0	103.61179122672857
270984	0	97.00306307255643
270998	0	66.20239156911646
270999	0	127.1173543143306
270992	0	66.20239156911646
270993	0	126.70118316994629
271006	0	99.05951601292004
271003	0	82.2007775821769
271015	0	183.11157647051715
271010	0	148.88493512505542
270950	0	61.77295202711847
270944	0	107.42516857271714
270945	0	107.42516857271714
270947	0	41.730392428218906
270958	0	41.730392428218906
270952	0	57.54349587566837
270964	0	397.6881453321592
270966	0	83.49444005373029
270972	0	107.18907200510073
270973	0	103.61179122672857
271501	1	71.42383487315821
271627	1	66.80055447897199
271511	1	84.1808507532555
271505	1	366.6365174130118
271643	1	95.15447350106555
271652	1	82.25543887509455
271527	1	109.80334649945615
271522	1	109.80334649945615
271678	1	99.56806249475126
271554	1	79.84187252146535
271568	1	79.84187252146535
271711	1	178.24044806075062
271449	1	69.48090750239845
271589	1	66.80055447897199
271457	1	69.48090750239845
271724	1	186.49756507015036
271470	1	71.3309494561288
271600	1	95.15447350106555
271475	1	71.3309494561288
271879	2	41.54959631856282
272003	2	127.08344269477696
272010	2	82.13375657972148
271895	2	342.5029439882169
272019	2	99.04928996033695
271899	2	57.895800833803975
272038	2	175.76728144511787
271904	2	57.895800833803975
271922	2	100.91072729223072
272050	2	186.40381238723438
271929	2	105.25585000222028
271946	2	100.91072729223072
271965	2	94.32936920603407
271833	2	66.96045977267192
271974	2	68.02531481934705
271840	2	66.96045977267192
271852	2	41.54959631856282
271982	2	66.51895023723034
271858	2	64.54318176089458
271992	2	66.51895023723034
271747	3	98.84435235597412
271637	3	41.36049820110537
271761	3	86.83785843722681
271772	3	68.0287530224613
271768	3	116.91111012949139
271653	3	316.5506906162083
271782	3	59.327485273590234
271670	3	56.49104929102715
271798	3	59.327485273590234
271811	3	84.64388407232462
271822	3	96.28812073410164
271560	3	65.05732399000262
271691	3	56.49104929102715
271577	3	65.05732399000262
271834	3	187.50023438052145
271592	3	41.36049820110537
271720	3	104.52281078279648
271861	3	187.50023438052145
271737	3	68.5380588814323
271611	3	64.85352142635006
271363	4	68.81535855654545
271375	4	80.40166399355932
271380	4	117.84505292747933
271391	4	187.6062793326656
271384	4	187.6062793326656
271301	4	64.32441740078136
271298	4	64.32441740078136
271311	4	74.20013367904284
271305	4	74.20013367904284
271321	4	282.10280476597984
271323	4	64.83721335490156
271333	4	64.83721335490156
271329	4	154.05982081860677
271342	4	101.31500728481481
271339	4	73.42651001836964
271351	4	65.53310613500538
271358	4	68.81535855654545
271355	4	65.53310613500538
271111	5	64.24350129642052
271123	5	64.24350129642052
271130	5	72.2703149938627
271140	5	65.12768138927895
271149	5	65.12768138927895
271030	5	56.8371362519811
271155	5	84.20470401504251
271167	5	193.26065133367717
271033	5	77.2041187747041
271163	5	96.71358176920698
271172	5	193.26065133367717
271041	5	77.2041187747041
271049	5	56.8371362519811
271059	5	269.08840297359336
271068	5	199.67992727492873
271077	5	95.49286547014795
271086	5	160.76340918313602
271095	5	88.52548649167953
271089	5	100.86567085309647
272394	6	297.7560825204743
272533	6	67.18917028890871
272409	6	96.79591960856752
272428	6	192.84776988558562
272552	6	84.11144323637728
272310	6	56.077988163160654
272563	6	96.54288788877051
272441	6	100.2222767629595
272571	6	179.10268340764705
272326	6	76.63050878450909
272454	6	65.83492129645867
272591	6	27.81242435383068
272585	6	27.81242435383068
272340	6	76.63050878450909
272471	6	65.83492129645867
272361	6	56.077988163160654
272489	6	57.974233919486956
272497	6	70.20819940634102
272508	6	57.974233919486956
272379	6	195.04612339647124
271108	7	76.8352554689933
271232	7	83.6301030452802
271242	7	95.86857078155727
271252	7	195.06390777578324
271263	7	195.06390777578324
271128	7	60.62183276086147
271175	7	92.00557957673367
271171	7	358.348945699545
271181	7	106.89941602398446
271183	7	106.89941602398446
271048	7	60.62183276086147
271176	7	173.9116528970166
271064	7	142.51267288779584
271204	7	72.86898605057137
271207	7	50.177248369039596
271074	7	76.8352554689933
271216	7	50.177248369039596
271224	7	63.68731938536325
272128	8	65.74570118393856
272012	8	99.24929681987648
272141	8	73.48330016623855
272015	8	80.77921302481133
272271	8	195.16424585479027
272147	8	54.6244556273194
272165	8	54.6244556273194
272289	8	195.16424585479027
272046	8	80.77921302481133
272053	8	91.99048238327134
272179	8	67.06917360397199
272059	8	415.561487603235
272069	8	89.3916387337336
272073	8	145.64446637893874
272102	8	96.87665574024311
272225	8	83.28390932829815
272107	8	65.74570118393856
272254	8	96.35819006515432
271999	8	91.99048238327134
271361	9	138.84427137866288
271499	9	196.06503766006307
271386	9	78.25109602402911
271393	9	74.05877177925652
271404	9	427.5248698234414
271400	9	78.25109602402911
271402	9	74.05877177925652
271413	9	202.20804840472616
271408	9	90.2324690391781
271420	9	96.19696756762193
271423	9	65.33973662224335
271437	9	50.19754191524264
271432	9	65.33973662224335
271447	9	50.19754191524264
271441	9	56.830209205589405
271460	9	80.50066061988
271466	9	83.11213210849151
271472	9	96.01006627029196
271483	9	196.06503766006307
271874	10	72.31850531571283
271638	10	85.26756839973054
271889	10	72.31850531571283
271896	10	84.33429731491864
271909	10	80.81339685431533
271534	10	144.83261787845004
271659	10	217.15106674752934
271926	10	88.98359158003409
271932	10	96.18694427112545
271556	10	88.97135025393167
271689	10	72.38639473382213
271818	10	69.54922805605796
271563	10	72.81819506751161
271947	10	196.5209652156653
271961	10	196.5209652156653
271590	10	85.26756839973054
271598	10	72.81819506751161
271722	10	69.54922805605796
271615	10	390.6425872366313
271620	11	103.61616148235683
271884	11	109.86672563162334
271898	11	82.44192316246998
271912	11	93.91221784553674
271796	11	57.003005696025184
271812	11	328.9826736311775
271809	11	76.75050323513395
271938	11	82.44192316246998
271820	11	89.13195633852334
271816	11	57.003005696025184
271827	11	89.13195633852334
271955	11	83.34708171988176
271836	11	66.65544846287223
271968	11	95.81241087782982
271843	11	309.70690561339444
271976	11	198.2884261975236
271990	11	198.2884261975236
271856	11	76.02794073079407
271602	11	168.71149552191753
271869	11	66.65544846287223
273157	12	81.92078242570999
273031	12	55.212642885108004
273164	12	95.84158258721534
273161	12	83.49629935841351
273174	12	199.0169072141693
273168	12	199.0169072141693
273041	12	188.1464123483889
273063	12	55.212642885108004
272929	12	162.88191482492462
273058	12	265.48458748559614
272942	12	103.75093691961935
273074	12	102.45325815637182
273087	12	61.1994659525907
273096	12	325.32662375618514
273110	12	168.44553912577476
273104	12	61.1994659525907
273117	12	76.18668183996411
273137	12	81.92078242570999
273021	12	66.68845733609236
273147	12	108.61281991187575
271490	13	98.7777241169998
271618	13	82.55221085412254
271502	13	60.37818108378556
271507	13	204.83135559013814
271635	13	95.99854381161863
271521	13	60.37818108378556
271650	13	197.98301855391895
271523	13	296.7889364580533
271544	13	108.7995567664151
271439	13	153.93538409378903
271688	13	197.98301855391895
271433	13	113.98070667513086
271562	13	78.06893484287194
271573	13	107.92759502780478
271443	13	231.4496780986885
271462	13	76.63928803409337
271471	13	204.83135559013814
271465	13	51.62438951661802
271595	13	78.06893484287194
271478	13	51.62438951661802
272388	14	113.33836488786189
272270	14	88.34930911695807
272531	14	83.36430504411479
272292	14	68.25055798706259
272559	14	83.36430504411479
272437	14	244.41499011963214
272304	14	172.28772624663353
272319	14	68.25055798706259
272580	14	95.54697942746665
272468	14	83.91342363609515
272596	14	197.80940233697527
272082	14	248.73617138482336
272217	14	79.03772432146019
272229	14	61.08775738102268
272609	14	197.80940233697527
272098	14	112.9352890434875
272482	14	103.47092545252073
272247	14	61.08775738102268
272240	14	172.28772624663353
272113	14	148.26460664562353
272654	15	82.1853233271121
272779	15	184.54960770448383
272662	15	82.1853233271121
272785	15	83.4407920158497
272674	15	135.56138758668428
272803	15	83.4407920158497
272814	15	95.90272508647013
272681	15	50.62680947629044
272689	15	50.62680947629044
272701	15	135.56138758668428
272827	15	194.21098772376084
272579	15	234.1474424282649
272707	15	77.7267486200523
272718	15	77.7267486200523
272840	15	184.54960770448383
272606	15	136.74470166684526
272730	15	126.91123272208344
272748	15	85.48735346077015
272622	15	123.97921273373662
272755	15	99.48293209353548
271236	16	87.66100717600057
271238	16	50.970348760904976
271233	16	50.970348760904976
271241	16	123.00576713258815
271250	16	77.92473145841934
271262	16	145.82136867900468
271259	16	90.78226312604194
271268	16	101.28498554157277
271276	16	83.6981262625167
271277	16	159.3277827794622
271284	16	83.6981262625167
271293	16	95.292976005096
271299	16	194.01357098133815
271306	16	159.3277827794622
271186	16	218.05349804120291
271193	16	125.14787687214059
271202	16	141.77294723816306
271223	16	81.9839685689388
271230	16	87.66100717600057
271225	16	81.9839685689388
272132	17	172.28165902158057
272150	17	84.45237051018519
272018	17	51.96435282316264
271903	17	81.7807619342062
272039	17	152.85247475398842
272174	17	84.45237051018519
272181	17	126.5835281974949
271934	17	81.7807619342062
272193	17	95.82285924958637
272074	17	75.42308305675168
271825	17	185.4125773628137
272222	17	172.28165902158057
271839	17	117.89533044931227
271963	17	70.53501372660267
272100	17	90.71006367696772
272111	17	96.86417956394261
271979	17	51.96435282316264
271989	17	70.53501372660267
272245	17	126.5835281974949
271867	17	167.04877604435208
272645	18	43.21987392158991
272640	18	109.1693565091658
272513	18	81.56760213312648
272652	18	43.21987392158991
272523	18	63.823478320577884
272529	18	63.823478320577884
272658	18	95.31825646454983
272538	18	138.11965467157643
272666	18	78.48814713549163
272676	18	109.1693565091658
272422	18	148.89721906684338
272550	18	64.69226806376969
272573	18	64.69226806376969
272449	18	111.01368223305052
272833	18	78.48814713549163
272347	18	148.89721906684338
272612	18	70.80862002706806
272621	18	91.85006709468209
272505	18	81.56760213312648
272633	18	84.23343237213075
272389	19	80.89236322354846
272397	19	97.16712678949551
272520	19	55.53376140660429
272415	19	80.89236322354846
272546	19	55.53376140660429
272429	19	91.74149431297164
272303	19	103.94593709725083
272442	19	86.20449512648622
272315	19	111.06578646544952
272334	19	103.94593709725083
272459	19	46.39011061737764
272342	19	76.42989976010692
272470	19	46.39011061737764
272477	19	95.68184451104132
272346	19	81.5473361995553
272352	19	76.42989976010692
272493	19	53.925388623757634
272360	19	53.66786555900801
272371	19	53.66786555900801
272511	19	53.925388623757634
271745	20	86.40213424057885
271756	20	41.03877950557054
271626	20	61.39006332524647
271639	20	61.39006332524647
271634	20	81.26889785925316
271762	20	41.03877950557054
271773	20	59.82826870059284
271769	20	95.69081414940497
271780	20	59.82826870059284
271526	20	89.6513260269975
271648	20	66.75931919020391
271794	20	57.807023084734304
271800	20	57.807023084734304
271673	20	66.75931919020391
271695	20	84.46478049138763
271569	20	110.95434146142578
271715	20	84.46478049138763
271596	20	89.6513260269975
271727	20	111.0267621288439
271733	20	97.3675897341553
272257	21	43.02794150443409
272385	21	36.65566333586437
272398	21	36.65566333586437
272009	21	88.4084549760882
272274	21	43.02794150443409
272168	21	100.36144111983712
272296	21	95.5710129441717
272180	21	81.04734264518015
272176	21	61.98395678486589
272185	21	61.98395678486589
272196	21	100.36144111983712
272065	21	110.05014547849035
272205	21	87.0595146878768
272220	21	87.0595146878768
272223	21	112.94055542304392
272356	21	70.2743793724246
272232	21	91.91535204248386
272118	21	88.4084549760882
272242	21	88.52739524970492
272370	21	70.2743793724246
271114	22	45.020289216303624
271125	22	95.19625343547197
271120	22	45.020289216303624
271137	22	97.53740366267094
271021	22	101.45357492126693
271145	22	97.53740366267094
271028	22	88.52968017154811
271159	22	38.92277775784254
271153	22	38.92277775784254
271039	22	118.14916679200562
271035	22	101.45357492126693
271055	22	60.56874381324471
271051	22	60.56874381324471
271058	22	80.9100467763719
271065	22	118.14916679200562
271067	22	93.80240335029006
271075	22	93.80240335029006
271083	22	99.88868227523312
271088	22	92.392214356724
271100	22	89.6613244437281
272518	23	98.42915084099671
272527	23	128.21880768092797
272138	23	62.4427752240355
272267	23	94.33454011267477
272148	23	76.01367786163212
272536	23	58.320053704292384
272281	23	132.94437497770951
272548	23	58.320053704292384
272297	23	98.74392923076635
272190	23	81.2165846408718
272064	23	109.19090128034986
272075	23	62.4427752240355
272086	23	146.37028978676452
272465	23	38.02182055279469
272474	23	38.02182055279469
272228	23	146.37028978676452
272488	23	95.05362805807161
272116	23	109.19090128034986
272374	23	89.39246095021156
272250	23	94.33454011267477
272641	24	102.738126010334
272782	24	79.57997977055312
272651	24	81.37596636162799
272791	24	157.47714917848106
272665	24	81.37596636162799
272804	24	112.90327644477316
272678	24	93.69823425124811
272673	24	166.8343515423791
272816	24	112.90327644477316
272690	24	93.69823425124811
272697	24	214.9581467304119
272705	24	96.94085954615227
272590	24	100.3980071792333
272605	24	53.16698271580741
272728	24	89.8829222036969
272741	24	54.550474587734996
272615	24	100.3980071792333
272749	24	54.550474587734996
272623	24	53.16698271580741
272757	24	94.80301781655727
273026	25	100.63376685799882
273045	25	52.823189234508725
273040	25	289.70152464580883
272925	25	60.23786008940962
273062	25	52.823189234508725
272940	25	48.60142224005911
273073	25	54.668398183398814
273085	25	54.668398183398814
272959	25	60.23786008940962
272967	25	48.60142224005911
273095	25	94.77531681879765
272974	25	81.30610087392434
272989	25	101.4257694993643
273112	25	81.98619093913328
272992	25	81.30610087392434
273123	25	159.78242397743878
273006	25	179.13342835572374
273131	25	105.30252079027231
273012	25	100.63376685799882
273149	25	105.30252079027231
273036	26	51.49397101796372
272906	26	51.04088304327698
272914	26	53.709834731248584
272926	26	51.04088304327698
273054	26	51.49397101796372
273060	26	63.5122133582672
272936	26	81.32291630701208
272948	26	80.60891705797363
273072	26	63.5122133582672
273081	26	94.9059694393257
272964	26	81.32291630701208
273097	26	85.15540687273118
273111	26	156.40796086090603
272991	26	100.61519566484061
273119	26	80.3362460884892
272987	26	132.91371234864621
273004	26	109.54833620915979
273140	26	80.3362460884892
272892	26	53.709834731248584
273020	26	278.17526005048484
272783	27	137.88379924587667
272777	27	96.59406411617356
272790	27	57.412794571065746
272528	27	51.51663242201552
272799	27	57.412794571065746
272667	27	93.51328602300883
272679	27	95.32839382219339
272553	27	52.39012548464264
272440	27	51.51663242201552
272698	27	113.59963672330846
272709	27	53.42739482991206
272577	27	81.22534934616203
272706	27	244.27096112501263
272726	27	70.87274486649248
272722	27	53.42739482991206
272613	27	93.51328602300883
272745	27	70.87274486649248
272630	27	81.22534934616203
272498	27	52.39012548464264
272754	27	94.60545505829649
272901	28	81.35829334453678
273032	28	97.0517481705209
272905	28	81.50956029084877
272907	28	81.35829334453678
272924	28	81.50956029084877
273052	28	57.15714455645109
273049	28	131.00755087433654
272930	28	94.2152945584169
272941	28	114.86575785731989
273065	28	57.15714455645109
272950	28	287.04559708038414
272954	28	55.530418481521764
272963	28	78.23439177407666
272970	28	55.530418481521764
272874	28	51.79657180201769
272885	28	56.237067840420885
273008	28	78.23439177407666
272894	28	56.237067840420885
272888	28	51.79657180201769
273017	28	94.27517590828212
272263	29	56.63822023234457
272256	29	79.2424791163116
272130	29	81.36814227401382
272279	29	79.2424791163116
272144	29	83.07075955394123
272287	29	94.83384814091559
272294	29	102.27077577047751
272300	29	122.33128971643559
272173	29	83.07075955394123
272052	29	56.54784435665453
272309	29	58.28899873895165
272182	29	92.6550506357031
272198	29	116.06440725243799
272321	29	58.28899873895165
272079	29	64.36819571672828
272095	29	56.54784435665453
272219	29	254.88733527610404
272101	29	64.36819571672828
272226	29	56.63822023234457
272124	29	81.36814227401382
272908	30	56.17074940716875
272904	30	109.53796780836765
272915	30	109.53796780836765
272802	30	76.86899956197298
272931	30	56.17074940716875
272808	30	53.83801941352871
272817	30	53.83801941352871
272828	30	81.46033792613187
272826	30	76.86899956197298
272832	30	79.54460957320856
272835	30	78.12476851244391
272851	30	84.15894930790519
272856	30	79.54460957320856
272870	30	168.1020228388271
272864	30	128.91839564605075
272867	30	57.04449410865741
272877	30	70.28418486695604
272873	30	57.04449410865741
272883	30	70.28418486695604
272891	30	95.12073884165264
273180	31	52.344280505489564
273179	31	91.82045307396176
273190	31	74.80184187935542
273191	31	81.12772280150887
273184	31	52.344280505489564
273196	31	74.80184187935542
273195	31	81.12772280150887
273204	31	82.16025829980097
273206	31	127.29770417510093
273202	31	84.87639298774187
273213	31	58.54888209867636
273215	31	71.24906496996846
273209	31	58.54888209867636
273221	31	60.96667336208586
273222	31	71.24906496996846
273229	31	67.0945735698661
273230	31	91.09935667423616
273225	31	60.96667336208586
273239	31	67.0945735698661
273232	31	91.09935667423616
273304	32	95.64113061123516
273305	32	54.70544579328754
273313	32	54.70544579328754
273326	32	94.27847199099388
273327	32	81.32504143850008
273335	32	87.52071277571126
273329	32	87.52071277571126
273330	32	81.12838241525158
273343	32	125.83055663317458
273338	32	81.12838241525158
273352	32	79.05143401671963
273364	32	79.05143401671963
273362	32	82.14920533504407
273372	32	55.54744295047042
273383	32	55.54744295047042
273376	32	82.14920533504407
273396	32	77.7560803291222
273398	32	67.05910869261709
273392	32	77.7560803291222
273404	32	67.05910869261709
273285	33	68.33393475944084
273287	33	80.54710558953133
273292	33	56.48975057008836
273294	33	68.33393475944084
273302	33	89.03632933113575
273297	33	56.48975057008836
273310	33	65.56790410838308
273306	33	89.03632933113575
273314	33	65.56790410838308
273245	33	116.18279390087265
273246	33	49.64951442662323
273252	33	49.64951442662323
273260	33	116.18279390087265
273261	33	94.92205895182202
273262	33	81.25053828930113
273259	33	81.25053828930113
273269	33	94.92205895182202
273271	33	83.54460231413158
273276	33	118.69691201137522
273279	33	80.54710558953133
273413	34	67.33772837361406
273414	34	80.26555040238843
273420	34	65.35121196411984
273421	34	67.33772837361406
273422	34	121.60790638892752
273430	34	121.60790638892752
273431	34	75.99313374272788
273425	34	65.35121196411984
273435	34	75.99313374272788
273340	34	155.4986764843558
273341	34	65.38086369938591
273358	34	65.38086369938591
273363	34	81.29200115288222
273375	34	81.29200115288222
273371	34	105.42547646608291
273377	34	174.62478325653012
273388	34	105.42547646608291
273397	34	113.39747619521187
273393	34	89.69203090952719
273401	34	80.26555040238843
273668	35	69.76550312250723
273670	35	76.98635055424137
273664	35	79.42723072854295
273666	35	200.94179898730516
273678	35	69.76550312250723
273685	35	79.02071087717624
273687	35	200.94179898730516
273681	35	79.02071087717624
273694	35	83.8445729388659
273689	35	83.8445729388659
273582	35	81.60031337856395
273577	35	174.52725471668984
273593	35	81.60031337856395
273604	35	81.28445105097873
273608	35	81.28445105097873
273621	35	105.04660817330958
273628	35	105.04660817330958
273635	35	95.86666214176059
273651	35	93.15111437153222
273659	35	113.16729084300412
273445	36	98.90000950228327
273447	36	98.90000950228327
273441	36	187.79181706619755
273454	36	81.32122275087819
273455	36	81.32122275087819
273462	36	79.61782424014089
273457	36	97.7588507656597
273459	36	97.7588507656597
273466	36	79.61782424014089
273479	36	65.45877883102912
273472	36	107.64075797886493
273474	36	266.19515653680054
273475	36	78.68381099689822
273480	36	71.9156910866827
273493	36	95.03836302169223
273489	36	65.45877883102912
273500	36	266.19515653680054
273501	36	121.45528891449297
273499	36	92.22510570486973
273508	36	92.22510570486973
273541	37	97.32798890595555
273536	37	97.32798890595555
273667	37	318.92889097725566
273544	37	79.63822044885625
273680	37	90.03112911746418
273553	37	79.63822044885625
273688	37	102.73791031274801
273574	37	102.72776145555257
273580	37	366.2163737053923
273591	37	81.47302139245824
273605	37	61.39475226229869
273611	37	70.20949121881746
273624	37	61.39475226229869
273634	37	94.36300922835254
273517	37	108.48523950865352
273519	37	117.83518559232796
273512	37	187.99116630014194
273526	37	81.24869905197433
273529	37	81.24869905197433
273658	37	90.03112911746418
273543	38	99.831914512727
273538	38	81.45569174250129
273539	38	81.45569174250129
273550	38	99.831914512727
273554	38	78.2920607843085
273566	38	78.2920607843085
273576	38	104.57281480402537
273578	38	317.48420906263163
273587	38	83.2632562164191
273594	38	65.70948781888623
273606	38	51.72065246459537
273601	38	51.72065246459537
273614	38	95.3842968925237
273623	38	66.14771110083628
273639	38	315.93942924704083
273633	38	66.14771110083628
273523	38	193.90596638096025
273532	38	122.29070901409617
273528	38	108.53763639671627
273656	38	109.2167548243466
273921	39	76.92629688742913
273935	39	242.42530300204857
273929	39	76.92629688742913
273941	39	101.19881444405287
273946	39	82.96120255310275
273958	39	54.800939891751426
273954	39	63.3386737932674
273838	39	190.04161200132467
273966	39	92.23763307291047
273962	39	54.800939891751426
273975	39	71.83993757864131
273985	39	311.3039644033434
273859	39	108.30052813402207
273999	39	102.6172489496349
273992	39	71.83993757864131
273883	39	145.6904153200276
273900	39	81.39161006272695
273907	39	81.39161006272695
273916	39	109.26721596935157
273915	39	109.26721596935157
273934	40	188.93148494665476
273944	40	108.2584673897566
273957	40	81.11983496015631
273952	40	121.89116627953638
273965	40	106.94585726708634
273960	40	81.11983496015631
273969	40	121.89116627953638
273971	40	106.94585726708634
273980	40	81.46098516875722
273984	40	81.46098516875722
273998	40	90.13004204181799
273994	40	101.94201953677727
274004	40	80.98373708193402
274007	40	45.32531830691336
274015	40	90.00394708859456
274011	40	45.32531830691336
274020	40	316.1567028516714
274023	40	51.71791083433455
274019	40	78.75749140899451
274026	40	51.71791083433455
274183	41	104.97261875352673
274434	41	76.26826628152372
274317	41	78.96163457392929
274204	41	104.97261875352673
274464	41	42.79896171419724
274486	41	42.79896171419724
274365	41	99.70034348531071
274501	41	85.40841187933
274124	41	189.0909949723879
274509	41	88.87661919143771
274140	41	108.1185052786858
274399	41	94.71030437341152
274521	41	85.40841187933
274149	41	62.6312748762954
274529	41	282.2083148911919
274275	41	78.96163457392929
274153	41	81.22358194217684
274166	41	81.22358194217684
274160	41	62.6312748762954
274554	41	86.10565081252129
273799	42	84.30815342502461
273793	42	56.75780030208934
273805	42	72.43808649906748
273812	42	85.48999163632448
273815	42	105.71722482709505
273811	42	72.43808649906748
273823	42	130.39436681218933
273817	42	76.28473451518654
273819	42	88.4602943653224
273831	42	194.76556093877957
273825	42	208.4762539445721
273731	42	188.62209461002664
273740	42	107.9370184276096
273743	42	48.99905002261379
273749	42	48.99905002261379
273747	42	82.06480806889815
273757	42	82.06480806889815
273765	42	106.52926900795387
273771	42	106.52926900795387
273782	42	56.75780030208934
274051	43	50.08987301491608
274062	43	64.0605266343003
274057	43	50.08987301491608
274070	43	72.21249402603725
274065	43	79.1976133531565
274067	43	81.77184549165798
274078	43	190.13135908695995
274073	43	88.30867121831189
274087	43	88.30867121831189
274083	43	72.21249402603725
274090	43	190.13135908695995
274099	43	186.14679072313584
274030	43	191.74099380158023
274031	43	108.95505840209479
274036	43	81.29673275295177
274037	43	59.4618610088453
274035	43	59.4618610088453
274045	43	106.70315069968214
274040	43	81.29673275295177
274043	43	106.70315069968214
273794	44	285.5617115747401
273802	44	182.1082454876089
273700	44	84.27195055307362
273703	44	84.27195055307362
273699	44	188.93076088155354
273710	44	81.23440496391292
273706	44	81.23440496391292
273707	44	106.97723414300717
273713	44	108.34223182097733
273715	44	108.34223182097733
273725	44	54.0144287851061
273730	44	54.0144287851061
273742	44	266.6071978314372
273737	44	89.52898335740352
273748	44	80.63849371362635
273745	44	80.63849371362635
273762	44	79.78692447849981
273763	44	66.33629948239572
273777	44	66.33629948239572
273785	44	88.69168473799587
273836	45	59.83105642794965
273839	45	59.83105642794965
273835	45	186.11463782469195
273845	45	81.24435591872681
273846	45	139.99955367120663
273852	45	107.9935317919992
273855	45	107.9935317919992
273849	45	77.98702263718972
273863	45	69.23618388315157
273867	45	69.23618388315157
273877	45	257.6157900248627
273873	45	115.2116921309053
273884	45	67.16378213484153
273880	45	67.16378213484153
273892	45	77.20022851357051
273893	45	62.72500320475993
273901	45	62.72500320475993
273903	45	87.18401362050908
273908	45	406.54638170450795
273914	45	178.88677599834577
274304	46	106.85849664051017
274444	46	59.628128140330304
274195	46	66.98831573203019
274329	46	83.1856718316531
274459	46	86.1819306223104
274337	46	169.73937888967043
274352	46	123.55535068737171
274495	46	434.82251271304875
274360	46	71.16410462794872
274247	46	81.27242871268301
274381	46	71.16410462794872
274268	46	144.71966297706462
274524	46	166.448065047633
274277	46	55.08606603829701
274401	46	66.29860109783462
274159	46	187.06372577403567
274410	46	59.628128140330304
274291	46	106.85849664051017
274175	46	66.98831573203019
274303	46	55.08606603829701
274445	47	84.8426584229349
274460	47	118.60840803449821
274471	47	76.7989792026567
274355	47	185.66585021652259
274488	47	76.7989792026567
274363	47	83.16700670066786
274497	47	75.21650463229086
274504	47	56.6066501382461
274518	47	56.6066501382461
274391	47	83.16700670066786
274526	47	85.01111525835321
274405	47	129.69920557820944
274400	47	79.78982907532993
274402	47	61.510921140634174
274541	47	435.10716653738615
274411	47	105.87026407631097
274421	47	61.510921140634174
274417	47	105.87026407631097
274558	47	150.06433434217206
274426	47	104.4235529350003
274947	48	435.87485898159724
274573	48	186.18266056217576
274699	48	108.00781544182253
274960	48	160.80106452870305
274717	48	71.50135157025281
274594	48	98.05186155043825
274607	48	98.05186155043825
274869	48	120.72485779904756
274877	48	85.61554742819501
274622	48	62.75859055305089
274887	48	85.61554742819501
274636	48	75.40547672700407
274910	48	55.002914035519204
274904	48	69.12585468925778
274650	48	62.75859055305089
274926	48	55.002914035519204
274667	48	108.00781544182253
274677	48	139.92780179472174
274934	48	85.63968157847405
274801	48	91.0602445829954
274181	49	97.12660640580656
274199	49	77.98740519532595
274077	49	187.94467247235102
274212	49	53.372503900094735
274092	49	93.96196159511605
274228	49	53.372503900094735
274101	49	58.528393649731136
274102	49	58.528393649731136
274103	49	80.32536364124495
274096	49	140.7289427768477
274108	49	108.81129041796581
274106	49	108.81129041796581
274234	49	85.96378924806542
274107	49	63.51143642458745
274117	49	155.5218193967844
274121	49	93.82231700601162
274251	49	435.813250343596
274266	49	198.76364105442707
274152	49	115.12316532123661
274168	49	115.12316532123661
274816	50	81.52441847932714
274828	50	101.513013026488
274716	50	107.65997958990947
274852	50	86.69702040191912
274593	50	193.04556880532323
274723	50	107.65997958990947
274868	50	48.8898379465374
274865	50	48.8898379465374
274610	50	69.29277969208346
274617	50	149.07481736089258
274881	50	88.81378951105691
274754	50	164.49144916120093
274895	50	433.307194925955
274641	50	69.29277969208346
274655	50	72.83855287590933
274911	50	247.9206359404008
274784	50	95.45566473300613
274684	50	78.66395511004625
274809	50	81.52441847932714
274950	51	190.88437867258276
275078	51	161.79865766056164
274982	51	144.60715452661896
274976	51	68.50195514884476
275104	51	67.04237161138741
274988	51	68.50195514884476
275125	51	67.04237161138741
274992	51	52.76878109225328
275002	51	79.03097184181826
275138	51	94.63776477852647
275156	51	88.73592933227636
275029	51	108.79532738674682
275024	51	52.76878109225328
275165	51	47.55419889812007
275039	51	108.79532738674682
275175	51	47.55419889812007
275180	51	88.73592933227636
275069	51	100.08437974629908
275199	51	267.2850556143331
275193	51	430.6127793742524
274177	52	76.55949526914155
274305	52	66.13517077858315
274185	52	115.01561364099383
274196	52	51.06831451642667
274324	52	66.60959090251296
274194	52	76.55949526914155
274335	52	93.55408985574459
274208	52	78.08042910261555
274349	52	51.49266207386614
274222	52	51.06831451642667
274356	52	51.49266207386614
274366	52	93.55408985574459
274235	52	107.03558766095581
274244	52	107.03558766095581
274379	52	273.64796835817015
274387	52	419.9050588206078
274271	52	69.7357225363389
274282	52	174.79051623762402
274289	52	66.13517077858315
274162	52	188.30597503834923
274179	53	107.02708280355445
274188	53	76.44245265601884
274314	53	159.1337491152484
274443	53	43.104557875274665
274202	53	76.44245265601884
274213	53	62.79232744153093
274477	53	43.104557875274665
274351	53	67.38833017327346
274238	53	107.91481359796617
274490	53	100.76018965838841
274245	53	107.91481359796617
274380	53	67.38833017327346
274517	53	285.6944157281659
274129	53	188.00982188589273
274398	53	67.96934119205733
274527	53	430.4697473609062
274404	53	100.76018965838841
274151	53	79.54313349201412
274287	53	79.63344412603219
274167	53	62.79232744153093
274565	54	189.12183413264006
274821	54	297.23363760305915
274700	54	152.10384070922854
274583	54	77.54995969975616
274718	54	75.7330264534813
274840	54	425.96236400351535
274605	54	101.30854966015093
274734	54	75.7330264534813
274603	54	53.41557609433114
274608	54	74.53458968884689
274616	54	74.53458968884689
274752	54	72.43491504111013
274626	54	53.41557609433114
274767	54	109.0906021354022
274652	54	111.19483894458355
274656	54	111.19483894458355
274785	54	45.10227278041039
274798	54	45.10227278041039
274812	54	109.0906021354022
274687	54	91.91323325584366
274688	55	63.493212611168964
274819	55	102.04596426775424
274839	55	282.67172904608583
274705	55	117.5438518410419
274835	55	99.89320754409161
274724	55	122.75868243089404
274853	55	102.04596426775424
274732	55	122.75868243089404
274858	55	426.8181747532669
274757	55	91.31635835177471
274624	55	184.77617576910416
274645	55	80.89871232817809
274777	55	127.87304233815262
274786	55	77.35535115654962
274659	55	63.493212611168964
274797	55	77.35535115654962
274672	55	75.50788078103942
274682	55	75.50788078103942
274810	55	99.89320754409161
274566	56	53.278231671152184
274561	56	90.59444946719688
274193	56	59.726690772075834
274450	56	92.23279164775201
274584	56	422.2616825504213
274466	56	138.69264591849594
274473	56	80.56898894963174
274487	56	80.56898894963174
274362	56	137.81333365404356
274500	56	82.43834120053792
274383	56	144.40985383121946
274248	56	78.00141304188466
274135	56	195.9817922680621
274270	56	78.00141304188466
274523	56	90.59444946719688
274530	56	252.26903281640188
274157	56	80.37361126713327
274286	56	59.726690772075834
274409	56	144.40985383121946
274548	56	53.278231671152184
274564	57	217.78440861586702
274817	57	94.89015533798052
274825	57	53.25735924449278
274698	57	120.65041294906372
274579	57	79.72000058177203
274844	57	412.0012761812247
274719	57	81.25580128273094
274597	57	54.546662078399784
274606	57	82.65847332416485
274614	57	54.546662078399784
274742	57	81.25580128273094
274609	57	82.65847332416485
274755	57	227.61419403870136
274639	57	185.5517230910325
274762	57	84.13982667762865
274648	57	120.65041294906372
274657	57	185.5517230910325
274787	57	94.89015533798052
274670	57	86.55187487765025
274795	57	53.25735924449278
275085	58	79.47678526815629
275213	58	207.44331871783356
275220	58	179.09822487734513
275221	58	90.01848062348442
275228	58	126.28536194264163
275224	58	126.28536194264163
275237	58	83.23294397829657
275252	58	268.7028568375557
275126	58	40.47151209829029
275254	58	95.43768911062284
275248	58	83.23294397829657
275260	58	95.43768911062284
275270	58	112.22507685173805
275265	58	104.51770912698483
275281	58	418.742465792908
275162	58	82.12235539857386
275172	58	40.47151209829029
275183	58	82.12235539857386
275057	58	224.21370537372658
274966	59	222.52236354561592
275089	59	118.74441904119814
275098	59	87.72577001647996
275108	59	87.72577001647996
274981	59	78.95557566987979
274993	59	40.168325027257204
275005	59	40.168325027257204
275135	59	308.8360010035874
275000	59	84.29800567596263
275011	59	84.29800567596263
275147	59	48.10781135790039
275159	59	52.2217226954262
275025	59	200.19351432249636
275166	59	52.2217226954262
275032	59	185.753804962825
275045	59	95.76824171130188
275173	59	48.10781135790039
275187	59	158.56489126664528
275071	59	118.74441904119814
275194	59	400.3404645535676
274951	60	85.11227764563652
275074	60	93.13799429135658
275212	60	180.73803982213917
275087	60	93.13799429135658
275215	60	405.5315167893918
275103	60	177.1802565999651
274968	60	85.11227764563652
274984	60	200.15908564650076
274998	60	177.60782860207317
275130	60	276.2539175463874
275016	60	95.55725127825674
275026	60	170.62399958395093
275154	60	53.62886581510044
274908	60	224.59184724224923
274924	60	85.41924336673654
275178	60	124.23863061873064
275196	60	53.62886581510044
274942	60	85.41924336673654
275332	61	52.812852530134926
275344	61	181.15298189492847
275346	61	344.14689223470066
275239	61	236.16472027967112
275253	61	81.0559684995716
275257	61	81.0559684995716
275258	61	91.5655239774224
275277	61	196.2635987877912
275272	61	91.5655239774224
275282	61	174.26617154656714
275288	61	97.8400684622798
275291	61	171.02339126628516
275300	61	102.18109154525332
275303	61	97.8400684622798
275309	61	225.50636763512136
275317	61	52.812852530134926
275312	61	253.5388447112517
275320	61	124.75535248329234
275079	62	119.901993718569
274954	62	103.66572944905401
274967	62	173.79222830447773
275088	62	57.79276463767757
275119	62	178.42103356936016
274987	62	107.0457023607808
274996	62	103.66572944905401
274878	62	240.74150298301697
275129	62	329.40744738232127
275010	62	183.99875891997613
274889	62	66.33925243949191
274900	62	38.64605484276157
275027	62	270.7936783122615
274907	62	38.64605484276157
274912	62	97.01099704313788
275054	62	57.79276463767757
274932	62	97.01099704313788
274943	62	171.73369436194176
274937	62	183.99875891997613
275343	63	48.31528300801694
275336	63	58.55513584422961
275348	63	109.05863693313516
275345	63	48.31528300801694
275356	63	93.75054180502315
275358	63	167.14703673425115
275364	63	172.8965653520544
275360	63	161.15496148242696
275362	63	101.31682937592848
275373	63	101.31682937592848
275370	63	108.04716377067379
275371	63	167.14703673425115
275382	63	255.05256404592868
275388	63	114.56420967094806
275384	63	64.08012440269215
275399	63	350.84666814323685
275393	63	64.08012440269215
275400	63	191.52013490996038
275326	63	237.50311223236494
275590	64	169.9503712307763
275586	64	104.92219522877802
275587	64	93.83341468943031
275596	64	259.6224195308033
275604	64	107.4200633830593
275601	64	64.40053775067915
275612	64	346.42768978422424
275614	64	223.90227685382058
275608	64	64.40053775067915
275556	64	54.22320487094056
275559	64	54.6146363037324
275552	64	240.83886905499043
275566	64	89.29193642343142
275560	64	54.22320487094056
275561	64	109.88167971475158
275568	64	194.46395259944887
275570	64	116.69351512105061
275580	64	93.83341468943031
275579	64	172.34949202794823
275456	65	76.87082453250973
275470	65	102.56033350055503
275476	65	102.56033350055503
275482	65	163.51550353838394
275495	65	265.9775797426761
275501	65	86.4512572244742
275512	65	57.75204716545863
275525	65	57.75204716545863
275520	65	86.4512572244742
275406	65	244.6742423502052
275535	65	341.201928697226
275411	65	53.561376080285285
275539	65	219.59053529604498
275421	65	53.561376080285285
275422	65	109.30696898978958
275418	65	55.35469894635124
275428	65	89.07749722378273
275432	65	244.6742423502052
275444	65	76.87082453250973
275450	65	171.8500520043125
275467	66	172.24717559101407
275473	66	80.95966144915047
275488	66	115.69380671610153
275503	66	161.47375164957313
275498	66	115.69380671610153
275516	66	268.2578224157103
275522	66	78.75489314441835
275530	66	61.01367038097476
275412	66	240.24406822306125
275542	66	61.01367038097476
275537	66	78.75489314441835
275548	66	207.1409124982101
275423	66	57.46167926925507
275419	66	52.93055318490925
275547	66	338.4505378352458
275430	66	104.48806556509233
275427	66	52.93055318490925
275441	66	88.61988818788795
275454	66	80.95966144915047
275448	66	240.24406822306125
275620	67	234.89907928183962
275622	67	53.199585323647014
275628	67	101.93460539551101
275629	67	53.199585323647014
275625	67	61.95202269506429
275638	67	87.96315393168642
275644	67	92.79104260204511
275640	67	233.6904165156597
275652	67	92.79104260204511
275650	67	113.0295290895286
275660	67	132.0279419504779
275661	67	113.0295290895286
275667	67	131.39091825782506
275672	67	131.39091825782506
275675	67	78.86426251306261
275685	67	60.53485425648005
275687	67	200.80269094819454
275680	67	60.53485425648005
275683	67	96.94612133730851
275688	67	406.9421987873057
275871	68	227.8896099993516
275878	68	77.14918267569473
275874	68	52.42969577600159
275885	68	87.72996503182605
275887	68	242.25341543340173
275880	68	52.42969577600159
275881	68	100.23892911415294
275890	68	89.89138675082764
275903	68	89.89138675082764
275898	68	112.5287799316923
275908	68	112.5287799316923
275911	68	156.93860851199247
275918	68	120.00214969907648
275926	68	73.81316440957791
275920	68	111.5222678705794
275933	68	105.34900448345911
275935	68	56.07467683239306
275929	68	56.07467683239306
275941	68	400.1836669461244
275939	68	185.3692939007729
275844	69	60.073411835032516
275853	69	55.00790705384461
275854	69	111.05359264338618
275849	69	60.073411835032516
275856	69	175.81406559937852
275858	69	55.00790705384461
275864	69	383.8137501740389
275791	69	94.87234268605195
275784	69	223.95705373737889
275787	69	52.69375035333933
275799	69	88.92479844078733
275792	69	52.69375035333933
275793	69	95.81195073547407
275801	69	245.4913670336638
275809	69	85.82336518741894
275819	69	134.1664195785739
275830	69	134.1664195785739
275825	69	85.82336518741894
275839	69	130.4948865514556
275833	69	174.11831670392286
276099	70	184.6103351742355
276113	70	105.22547689091643
276124	70	114.12549055983933
276001	70	244.86589134155693
276137	70	60.89963167485003
276010	70	51.915108220114625
276022	70	95.45805343358474
276017	70	51.915108220114625
276147	70	60.89963167485003
276156	70	187.1793112383807
276026	70	103.6314977568655
276039	70	92.32017728736466
276172	70	110.03831194938017
276046	70	112.29717235565364
276174	70	47.18172760335196
276175	70	47.18172760335196
276043	70	246.14164024383027
276180	70	388.4174888841768
276063	70	105.22547689091643
276077	70	112.29717235565364
275971	71	145.4923614531461
275979	71	108.7563992468565
275988	71	108.7563992468565
275984	71	154.99962256368093
275985	71	145.65963809662875
275996	71	70.71865807247323
275993	71	86.1982386445955
275995	71	214.31508119054806
276002	71	70.71865807247323
276015	71	53.36937959967707
276009	71	81.91408314832205
276019	71	53.36937959967707
276030	71	379.35185030456876
275948	71	249.52053420871687
275956	71	48.91527579429975
275957	71	94.29220385679575
275952	71	48.91527579429975
275967	71	249.52053420871687
275961	71	101.57911921162787
275962	71	92.12926788721312
275718	72	250.52868193399289
275713	72	91.69744776147382
275714	72	106.92902103248447
275725	72	131.20124910344603
275735	72	180.62410430285016
275731	72	112.67992416195376
275740	72	112.67992416195376
275739	72	140.19694234801497
275748	72	73.95780182040208
275749	72	240.20545348425773
275756	72	62.52447339667175
275757	72	73.95780182040208
275768	72	62.52447339667175
275769	72	57.74067385345719
275771	72	57.74067385345719
275776	72	375.52303557435596
275702	72	48.89602000559856
275696	72	250.52868193399289
275708	72	91.69744776147382
275706	72	48.89602000559856
276097	73	132.73623014868457
276108	73	120.59945969246765
276114	73	183.60311306893357
276127	73	125.72783648402165
276120	73	141.8809439331824
276132	73	281.0777710344256
276133	73	73.31189358060313
276142	73	73.31189358060313
276139	73	69.11000568929262
276151	73	69.11000568929262
276157	73	68.34337103568718
276155	73	68.34337103568718
276164	73	363.99767194248403
276059	73	251.96982337549343
276070	73	48.928919656541616
276065	73	48.928919656541616
276078	73	85.56226585868042
276072	73	89.73070033876017
276081	73	113.83042507030707
276088	73	251.96982337549343
276485	74	254.12361639395417
276480	74	113.35783035402785
276616	74	58.407388286332726
276500	74	139.80211989866564
276626	74	370.64566045849887
276516	74	114.24267423318886
276521	74	181.95062666243464
276531	74	142.6176597888664
276538	74	154.0402680642197
276555	74	293.17286796174034
276563	74	78.20117295376036
276454	74	254.12361639395417
276583	74	60.40564114417451
276578	74	60.40564114417451
276458	74	49.21907491320472
276464	74	92.11568461440432
276467	74	49.21907491320472
276607	74	58.407388286332726
276601	74	62.81448480007104
276474	74	86.30552387734792
276224	75	97.93339968303928
276234	75	56.20643887194993
276255	75	104.53275978973436
276250	75	93.66615596880837
276260	75	254.61477898209
276274	75	134.50494059050462
276285	75	185.97473387859142
276281	75	114.53174222117961
276288	75	134.39377663304103
276291	75	134.50494059050462
276302	75	51.50843187551136
276299	75	289.30109178276007
276311	75	49.01346317820313
276307	75	49.01346317820313
276318	75	65.4294636017582
276326	75	61.9027501300916
276322	75	61.9027501300916
276334	75	366.91794172539124
276200	75	254.61477898209
276210	75	56.20643887194993
276357	76	48.631920600929746
276359	76	100.89416302588425
276363	76	48.631920600929746
276373	76	92.19831219106572
276382	76	255.9224022350326
276377	76	110.61456743404182
276389	76	115.97713505697172
276391	76	117.01107115212793
276395	76	114.82978976769813
276407	76	190.07437468816732
276410	76	115.97713505697172
276420	76	52.438292291061195
276419	76	292.70254273049494
276430	76	52.240978273042614
276424	76	52.240978273042614
276437	76	62.56293338452317
276438	76	70.56912242887078
276445	76	357.71591818566833
276442	76	70.56912242887078
276349	76	255.9224022350326
276609	77	63.15631702810627
276483	77	71.10541466316988
276493	77	253.92180193300075
276619	77	362.51685222502056
276501	77	115.98044657999696
276511	77	108.80492609995798
276518	77	189.4163360989562
276536	77	108.80492609995798
276545	77	303.64107011565585
276554	77	52.20913744570863
276572	77	52.20913744570863
276452	77	253.92180193300075
276463	77	101.97104947645572
276591	77	63.13850809843208
276584	77	60.97936574784369
276459	77	106.73103345126746
276599	77	60.97936574784369
276477	77	71.10541466316988
276472	77	101.97104947645572
276228	78	135.46061161740153
276225	78	135.46061161740153
276239	78	279.40075868720453
276246	78	52.99191586088679
276253	78	61.2281885678822
276251	78	52.99191586088679
276256	78	61.2281885678822
276257	78	59.77735098844129
276269	78	369.20482528107584
276265	78	59.77735098844129
276191	78	35.55961486018079
276187	78	254.17382666195738
276196	78	88.55672905778032
276199	78	35.55961486018079
276206	78	84.9505291862079
276207	78	83.56305155785705
276201	78	83.56305155785705
276208	78	254.17382666195738
276211	78	116.12996042025104
276216	78	191.38647160402996
276356	79	167.57170403853448
276361	79	149.7427662248364
276380	79	264.6604686078775
276387	79	52.07480203235014
276394	79	52.07480203235014
276401	79	55.85595646609567
276412	79	58.22811428070425
276409	79	55.85595646609567
276421	79	58.22811428070425
276301	79	107.544694762393
276425	79	380.01128934895365
276298	79	253.6884263186823
276308	79	62.93955471557902
276304	79	62.93955471557902
276324	79	101.04412561766146
276328	79	107.544694762393
276340	79	112.85913893931546
276337	79	253.6884263186823
276347	79	192.52485429003235
276620	80	197.33749623447088
276499	80	253.22711647462563
276632	80	181.2011116315843
276526	80	64.67749464954659
276654	80	171.96173267621526
276663	80	253.4482733389545
276671	80	48.7025592455282
276667	80	48.7025592455282
276678	80	59.3616223943528
276546	80	64.67749464954659
276674	80	57.24611764708808
276553	80	95.62261708177138
276682	80	64.15666175187728
276566	80	105.28631861414608
276688	80	64.15666175187728
276691	80	373.02737496154083
276575	80	90.39348088737769
276597	80	253.22711647462563
276603	80	90.39348088737769
276994	81	65.95843810153679
277005	81	78.97228271454959
277012	81	78.68925077204236
277009	81	107.42239788512256
277021	81	227.4079103325959
277024	81	78.68925077204236
277033	81	199.35207162048204
277045	81	227.4079103325959
277040	81	199.35207162048204
277063	81	50.4713931088005
277056	81	215.2572574794165
277068	81	50.4713931088005
277074	81	53.4939589984597
277087	81	66.45986231790357
277092	81	56.674644154105
277110	81	384.79644520862274
277106	81	56.674644154105
276989	81	65.95843810153679
276986	81	252.72900898991236
276867	82	56.27895021736216
277004	82	54.95984646792308
276893	82	201.3513872599013
276767	82	249.9674374820138
276772	82	67.36347391024512
277026	82	68.63676218803694
277039	82	56.10952183438525
276913	82	201.3513872599013
276798	82	67.36347391024512
276933	82	202.32587509084274
277065	82	56.10952183438525
276821	82	107.90367231373557
277075	82	296.29501021745335
276954	82	272.00010597973903
276827	82	88.19299827077519
276832	82	56.27895021736216
276842	82	202.32587509084274
276980	82	69.73455678007845
276991	82	54.95984646792308
277381	83	64.55332622849825
277383	83	52.27581959843542
277248	83	109.66406084096504
277376	83	52.27581959843542
277132	83	63.646978887386766
277263	83	109.66406084096504
277396	83	61.23555072695834
277142	83	247.21923122508286
277398	83	222.22424173116102
277165	83	63.646978887386766
277299	83	157.52167422907397
277321	83	157.52167422907397
277334	83	202.4315584360145
277346	83	222.22424173116102
277219	83	108.44630042136923
277358	83	64.55332622849825
277233	83	178.14548075429053
277361	83	60.04494905607204
276865	84	162.14183893005503
276874	84	129.57772194285204
276895	84	129.57772194285204
276899	84	126.81801222898754
276904	84	126.81801222898754
276917	84	203.23210896422125
276932	84	70.50818145261982
276935	84	67.85584263690022
276929	84	189.87408147539568
276950	84	70.50818145261982
276956	84	51.9575873391702
276830	84	245.18251991420078
276953	84	51.9575873391702
276826	84	67.49374778106963
276965	84	62.25025046716244
276844	84	67.49374778106963
276969	84	189.87408147539568
276859	84	107.7261646366761
276743	85	128.49732956172397
276736	85	128.49732956172397
276749	85	204.77443364553235
276756	85	67.27561617221836
276755	85	89.42378411693949
276762	85	166.17705029812092
276773	85	51.272919708199645
276768	85	79.28753625156202
276770	85	51.272919708199645
276789	85	61.01357217925112
276794	85	166.17705029812092
276708	85	110.72789053170415
276714	85	196.82875154398684
276727	85	110.72789053170415
276728	85	153.054148041205
276729	85	66.29473822900384
276731	85	66.29473822900384
276611	86	130.49957965989506
276618	86	82.6363831528323
276631	86	82.6363831528323
276625	86	158.8242345387722
276645	86	163.5596128430393
276652	86	206.64563942216233
276533	86	65.5484854220345
276540	86	130.49957965989506
276669	86	66.49392267227375
276666	86	88.59507851917805
276679	86	146.1315502465503
276558	86	65.5484854220345
276689	86	88.59507851917805
276696	86	54.16548731310037
276711	86	59.22887696379294
276705	86	54.16548731310037
276716	86	146.1315502465503
276602	86	113.64252197773067
277124	87	179.3872060961373
277126	87	53.20628463182072
277255	87	48.309182447468665
277138	87	77.10282295547334
277267	87	62.92908963671726
277145	87	53.20628463182072
277159	87	208.66926858521398
277292	87	101.09252553496611
277167	87	208.66926858521398
277175	87	68.32649866246136
277180	87	80.77787464712807
277194	87	80.77787464712807
277073	87	63.94322289168245
277202	87	101.09252553496611
277084	87	72.9010269484116
277208	87	48.309182447468665
277093	87	63.94322289168245
277109	87	72.9010269484116
277115	87	114.23074878279475
276868	88	109.95033289145955
276879	88	55.015109547014625
276872	88	109.95033289145955
276897	88	73.01038609907998
276907	88	55.015109547014625
276790	88	66.44780332989075
276912	88	71.20500357856923
276787	88	55.34576130415374
276796	88	36.221551258807374
276923	88	73.01038609907998
276806	88	36.221551258807374
276809	88	66.44780332989075
276823	88	112.09906090135546
276816	88	109.15533766455333
276819	88	182.12246975332602
276839	88	206.60784430721884
276833	88	112.09906090135546
276853	88	206.60784430721884
276862	88	71.36484836552907
277253	89	53.87052255699189
277249	89	116.1393238008398
277257	89	116.1393238008398
277130	89	182.49677306662358
277143	89	52.382989561329225
277274	89	74.14062053945084
277029	89	52.31737816863255
277037	89	66.29602143883787
277295	89	53.87052255699189
277173	89	52.382989561329225
277052	89	39.669201495522344
277307	89	74.14062053945084
277313	89	74.8019997934298
277066	89	39.669201495522344
277195	89	110.82173811102503
277095	89	66.29602143883787
277217	89	206.18840383500498
277235	89	206.18840383500498
277117	89	117.26619263286702
277243	89	69.33189658901055
277510	90	147.4587402517732
277505	90	206.1888831958946
277520	90	206.1888831958946
277530	90	67.6947641194891
277550	90	115.70392031846147
277555	90	56.413814060069775
277563	90	115.70392031846147
277446	90	43.26632264664
277441	90	50.503480846385855
277443	90	64.96164012572073
277450	90	43.26632264664
277578	90	86.27270905595327
277462	90	64.96164012572073
277470	90	116.93652416611164
277600	90	56.413814060069775
277474	90	182.6824111326502
277480	90	143.20035550269156
277623	90	82.83042192122988
277619	90	86.27270905595327
277634	91	115.77139629771531
277512	91	63.28694617109964
277640	91	90.36148090066342
277653	91	59.00290652132276
277526	91	118.75668287160012
277660	91	90.36148090066342
277531	91	182.64106125976147
277539	91	56.79363694823829
277667	91	97.64480628239166
277560	91	56.79363694823829
277571	91	205.86706485787914
277589	91	171.94165985736373
277584	91	205.86706485787914
277466	91	48.53602358562515
277476	91	63.28694617109964
277604	91	68.99738898916554
277484	91	47.347287563677824
277622	91	115.77139629771531
277501	91	47.347287563677824
277631	91	59.00290652132276
277632	92	69.05859899934516
277642	92	115.34401947711528
277652	92	115.34401947711528
277522	92	117.83058609821865
277650	92	58.310216895506024
277534	92	182.4230536149098
277543	92	61.111398009072175
277665	92	88.54720633386944
277679	92	58.310216895506024
277681	92	88.54720633386944
277683	92	105.23200908745751
277570	92	61.111398009072175
277583	92	211.16378844562732
277460	92	42.855984357102855
277599	92	211.16378844562732
277464	92	42.855984357102855
277467	92	62.802922263977145
277472	92	56.8218066814747
277486	92	62.802922263977145
277617	92	226.27739280180677
277379	93	115.3684699342144
277391	93	115.3684699342144
277384	93	51.42176067134497
277399	93	88.25876463850207
277265	93	40.61441643354264
277279	93	65.6607018133351
277272	93	40.61441643354264
277285	93	56.4793771878824
277411	93	51.42176067134497
277422	93	136.42094266261623
277418	93	88.25876463850207
277302	93	65.6607018133351
277311	93	115.36268947068498
277319	93	181.0749165703827
277327	93	62.39108128017445
277339	93	62.39108128017445
277345	93	213.18731737905134
277359	93	252.2783405367648
277354	93	213.18731737905134
277367	93	66.0748529808114
277125	94	213.58989609684693
276993	94	54.809640961694434
277134	94	266.75087221521034
277141	94	62.45325257222635
277011	94	83.74949502771727
277038	94	104.76275506402995
277166	94	53.965493268663145
277162	94	114.91261483483507
277048	94	178.76647675562396
277176	94	114.91261483483507
277062	94	60.28760503739871
277192	94	89.61129881721469
277213	94	53.965493268663145
276966	94	38.275586384784035
277090	94	60.28760503739871
277225	94	89.61129881721469
277236	94	171.14362546170193
276983	94	38.275586384784035
276977	94	83.74949502771727
277113	94	213.58989609684693
277509	95	59.59238234950976
277523	95	47.85867958915763
277529	95	115.73940257170307
277546	95	115.73940257170307
277557	95	90.32526403342837
277431	95	54.79617298980265
277425	95	37.07460386688878
277426	95	113.74323419180088
277427	95	37.07460386688878
277433	95	113.74323419180088
277445	95	97.32406135710056
277573	95	47.85867958915763
277448	95	175.20876176923733
277451	95	56.957362280214895
277461	95	56.957362280214895
277468	95	214.9159098281804
277601	95	90.32526403342837
277483	95	214.9159098281804
277620	95	208.82737497507784
277493	95	241.21126366136286
277814	96	36.670911091894155
277815	96	117.73147090619656
277820	96	56.75085488196025
277816	96	36.670911091894155
277819	96	117.73147090619656
277829	96	59.51612687046193
277826	96	93.56224383590286
277827	96	174.34904278839406
277836	96	217.03827830607005
277839	96	217.03827830607005
277833	96	59.51612687046193
277845	96	62.68073897164571
277843	96	201.9609150345557
277853	96	120.68778631596138
277851	96	52.57646573495027
277860	96	52.57646573495027
277863	96	120.68778631596138
277858	96	90.32641773282589
277869	96	90.32641773282589
277876	96	203.01312709429928
277765	97	178.3128625983051
277766	97	56.874594783750965
277763	97	97.88619176103802
277772	97	224.81173294196296
277775	97	224.81173294196296
277768	97	56.874594783750965
277783	97	62.04867917873081
277778	97	184.0185286952029
277790	97	123.97375199772137
277787	97	47.56238701729886
277796	97	90.14636345203233
277798	97	47.56238701729886
277805	97	90.14636345203233
277802	97	128.53889602328996
277810	97	146.91702499417644
277756	97	34.359940026262315
277757	97	129.9282418477997
277758	97	56.910928411177366
277753	97	34.359940026262315
277755	97	129.9282418477997
277692	98	145.0184572869477
277693	98	54.171568062594936
277688	98	35.6844294733283
277689	98	145.0184572869477
277690	98	35.6844294733283
277697	98	98.24683789475199
277698	98	176.06060968669985
277699	98	58.87615483485417
277708	98	226.40647233223436
277711	98	226.40647233223436
277706	98	58.87615483485417
277716	98	181.5243994663603
277719	98	62.381976494308056
277727	98	124.26689782778003
277722	98	39.92547755224284
277734	98	90.52556520819849
277731	98	39.92547755224284
277741	98	153.38279796777925
277745	98	90.52556520819849
277747	98	92.17097327588009
277895	99	54.42055398995225
277889	99	180.8809680231359
277890	99	54.42055398995225
277902	99	144.0163244697859
277897	99	226.81346977877809
277899	99	226.81346977877809
277909	99	123.61636064129884
277904	99	64.3112373907367
277906	99	43.27653559552413
277913	99	43.27653559552413
277915	99	91.90169825076558
277928	99	167.77551138494115
277930	99	67.30917144338244
277931	99	67.30917144338244
277879	99	35.500321220430685
277884	99	56.294458282103406
277887	99	114.93152655703783
277880	99	141.48362841612558
277881	99	35.500321220430685
277883	99	141.48362841612558
277940	100	37.01552060226666
277941	100	140.47059960949937
277938	100	37.01552060226666
277939	100	140.47059960949937
277951	100	116.54567076274728
277944	100	55.11183212593341
277957	100	57.2749626244281
277959	100	228.45824102472173
277953	100	189.56313491192526
277955	100	57.2749626244281
277963	100	228.45824102472173
277973	100	92.71873563863073
277968	100	60.67022550854807
277982	100	129.1254144634517
277976	100	43.681162869557454
277989	100	91.91147468662656
277984	100	43.681162869557454
277999	100	167.22932102293947
278004	100	58.42961185981247
278002	100	58.42961185981247
278020	101	54.23961279469776
278023	101	116.83491694627628
278017	101	153.49558262883775
278019	101	153.49558262883775
278031	101	81.2973092139332
278024	101	81.2973092139332
278027	101	199.2003822069772
278039	101	228.23627855446517
278034	101	228.23627855446517
278044	101	65.53986524076448
278052	101	129.8812532633668
278055	101	54.52720807696203
278048	101	54.52720807696203
278063	101	79.70282333824633
278058	101	79.70282333824633
[truncated: 9,809 more rows]
