# Supplementary material for: The First of Us: Ophiocordyceps use a novel scramblase-binding peptide to manipulate zombie ants
Source: bioRxiv. 2025 Sep 19:2025.09.09.674826. Preprint. [Version 2] doi: 10.1101/2025.09.09.674826 (PMC12458967; doi:10.1101/2025.09.09.674826)
Supplement: Supplement 11 [file media-11.zip › Data S12. Nest behavior tests data/SBP Nest Behavior Assay data files/LH11_SBP2-all-spots_nearest.csv]

ID	FRAME	NEAR_DIST
571016	0	73.70618628860427
571146	0	60.41544741360461
571035	0	94.17834536110037
570909	0	122.5148134334469
571154	0	138.6558125381746
570899	0	49.12188574351408
571159	0	179.31970109789825
571055	0	64.03113707817131
570809	0	157.69389451531947
571199	0	61.89978727465221
570930	0	84.56270781614334
571186	0	61.89978727465221
571073	0	73.70618628860427
570821	0	215.99885187156562
571077	0	64.03113707817131
570974	0	84.56270781614334
570857	0	88.89801694589711
571106	0	60.41544741360461
571110	0	140.51119151822334
570878	0	49.12188574351408
569610	1	69.07619618110155
569601	1	73.14804268018982
569624	1	73.14804268018982
569618	1	89.67571668909083
569646	1	185.6588996228571
569657	1	49.07312446041405
569533	1	106.01307790173159
569661	1	49.07312446041405
569535	1	87.33249317981489
569522	1	112.0195638795421
569526	1	228.70410576106994
569546	1	159.60618473931933
569538	1	112.0195638795421
569670	1	101.95273630709703
569562	1	87.33249317981489
569693	1	163.80402068941578
569566	1	159.60618473931933
569702	1	177.55605348442745
569712	1	259.4015717370888
569718	1	177.55605348442745
569357	2	73.08817768929269
569358	2	99.65759446733423
569349	2	232.4198648438496
569350	2	73.08817768929269
569369	2	174.00835990345303
569374	2	83.59982441237933
569360	2	173.7946808033226
569363	2	99.65759446733423
569385	2	59.340562359027274
569387	2	72.51082211217972
569389	2	59.340562359027274
569391	2	72.51082211217972
569403	2	174.00835990345303
569393	2	114.48060540487694
569420	2	265.6394559158112
569421	2	159.78531750310339
569408	2	95.6133947586378
569411	2	136.17189285332543
569415	2	141.50349431147285
569428	2	159.78531750310339
570764	3	197.56654093073297
570497	3	142.50830575264163
570271	3	58.85254159683394
570388	3	69.95199355805676
570153	3	162.30203664100858
570791	3	197.56654093073297
570680	3	76.33830183970264
570171	3	234.49137315098181
570300	3	101.8752608171948
570545	3	103.5169446410359
570315	3	75.5430228531161
570189	3	72.27315430999897
570445	3	97.35096535047495
570432	3	69.95199355805676
570579	3	76.33830183970264
570345	3	142.50830575264163
570474	3	97.35096535047495
570236	3	72.27315430999897
570225	3	58.85254159683394
570737	3	180.86074101643072
570892	4	185.48081675687368
570254	4	165.80529142408426
570515	4	88.14757700151041
570539	4	58.83979813910668
570401	4	88.14757700151041
570916	4	139.476379487018
570812	4	103.04877629740167
570419	4	41.216338029720326
570293	4	90.9095275886419
570679	4	94.69884714800568
570935	4	139.476379487018
570308	4	233.52485367173324
570842	4	134.71169625142252
570715	4	114.57386038235063
570589	4	123.02035652806178
570338	4	88.9117707809538
571000	4	310.357143630062
570480	4	41.216338029720326
570736	4	103.04877629740167
570743	4	123.02035652806178
570120	5	79.12789754419991
570139	5	79.12789754419991
570640	5	81.09701287114791
570259	5	83.07621856630662
570155	5	230.27000496325218
570413	5	65.36855338556883
570656	5	117.39130305258999
570533	5	111.14761682390231
570407	5	56.80419783902669
570288	5	68.53581429567248
570674	5	344.8481133257577
570551	5	128.2608467366238
570447	5	56.80419783902669
570566	5	102.49794024574747
570591	5	102.49794024574747
570604	5	81.09701287114791
570468	5	128.2608467366238
570341	5	68.53581429567248
570108	5	190.6033174718447
570612	5	117.39130305258999
570506	6	272.6696388684307
570368	6	108.71137870166248
570114	6	73.85146046789392
570242	6	147.99210077063105
570397	6	99.00585121816694
570518	6	270.7367322480834
570415	6	147.99210077063105
570150	6	80.92764585281452
570161	6	76.04655258573081
570060	6	102.26941362854848
570435	6	155.31688143009865
570462	6	108.71137870166248
570197	6	46.221891886231006
570217	6	66.92982343515838
570107	6	230.98644812282893
570495	6	220.68122903769668
570097	6	73.85146046789392
570482	6	99.00585121816694
570231	6	46.221891886231006
571393	7	234.12559619641053
571907	7	68.88784656922864
571911	7	68.88784656922864
571409	7	76.23491567368873
571538	7	45.65066874529699
571667	7	47.6289482008674
571687	7	76.8865787354775
571834	7	120.95446803689295
571581	7	67.8234274481578
571824	7	92.82891924144579
571596	7	45.65066874529699
571845	7	69.25446925295499
571718	7	131.14085084597704
571487	7	72.80525524338773
571857	7	69.25446925295499
571630	7	47.6289482008674
571896	7	120.95446803689295
571900	7	102.72265634321538
571888	7	92.82891924144579
571377	7	75.72334174637629
570888	8	79.24102824578605
570666	8	58.95224442168611
570917	8	80.47865457637785
570937	8	60.99187050768921
570683	8	138.70882463947513
570712	8	58.95224442168611
570745	8	61.251676039102364
571004	8	79.24102824578605
571018	8	149.43292768758002
571033	8	150.12771629534362
570779	8	93.65638145460649
570527	8	61.027732443741044
571054	8	96.67924892485584
570813	8	122.63222372899926
570544	8	236.1296191658038
570801	8	61.251676039102364
571061	8	96.67924892485584
570576	8	61.027732443741044
570875	8	60.99187050768921
570383	9	92.28561577129925
570138	9	178.74031421656827
570902	9	115.5023673154847
570660	9	53.69474641439982
571172	9	83.20789415177921
570170	9	115.29782235251616
570929	9	59.732274258780095
570184	9	240.69031914992925
571207	9	83.20789415177921
570219	9	68.76825820790977
570237	9	109.26761766357959
570760	9	59.732274258780095
571020	9	154.20607348316543
570262	9	53.663534946476254
571058	9	115.5023673154847
570310	9	53.663534946476254
570586	9	56.78376022334034
570601	9	53.69474641439982
570351	9	56.78376022334034
571105	9	199.76172184347888
569481	10	80.23722950706656
569485	10	61.2795069835609
569502	10	102.86902906282555
569490	10	131.83395849443588
569492	10	61.2795069835609
569494	10	129.86284709454534
569495	10	102.86902906282555
569504	10	228.3116460919728
569510	10	228.3116460919728
569511	10	230.72778822141893
569434	10	186.50216818411286
569437	10	222.12236176267427
569438	10	137.35920238134955
569449	10	100.73427456005867
569445	10	74.46447771480958
569447	10	63.7680176305216
569468	10	63.7680176305216
569457	10	80.23722950706656
569459	10	103.2654747293149
569461	10	89.57264929414751
570009	11	100.8632702116655
570130	11	289.2038123591508
569878	11	134.20598573624846
569769	11	175.1649075550827
569900	11	58.35672674177554
569764	11	195.21798470247666
569766	11	117.03742512283998
569784	11	72.90472546839685
569788	11	117.03742512283998
569932	11	46.942708753296664
569807	11	86.82991227818367
569794	11	58.79936242295565
570075	11	289.2038123591508
569811	11	102.23510189321519
569815	11	144.11179056863128
569827	11	58.79936242295565
569959	11	46.942708753296664
569983	11	100.8632702116655
569973	11	144.90751542150952
570103	11	327.53466662527825
570504	12	81.45450438847794
570381	12	52.283982160441674
570119	12	74.6801732676272
570008	12	62.518455093403894
570396	12	229.9215835836456
570524	12	81.45450438847794
570154	12	59.093872599776084
570030	12	69.8291480406459
570047	12	59.093872599776084
570436	12	134.67097532742793
569945	12	68.50087513153629
570458	12	134.67097532742793
570077	12	102.39260721727275
569960	12	62.518455093403894
570472	12	208.47258021789642
570091	12	175.41821792798567
570337	12	52.283982160441674
570493	12	166.307008584434
570367	12	102.39260721727275
569971	12	176.77002182694605
569606	13	61.87039466012324
569617	13	70.51075146511515
569619	13	92.39386510822018
569641	13	121.61956745612054
569514	13	97.42707343941905
569517	13	84.12333494402716
569518	13	175.91819113622347
569647	13	248.99555525126075
569531	13	68.50005061937921
569663	13	221.59310643897012
569523	13	84.12333494402716
569653	13	94.58604488159456
569536	13	61.51364645493316
569671	13	94.58604488159456
569560	13	164.92574121554068
569690	13	186.78482227144502
569565	13	74.88504486105396
569552	13	92.39386510822018
569697	13	186.78482227144502
569584	13	61.51364645493316
571656	14	87.50902798568504
571273	14	66.34685362706713
571403	14	83.22283442513881
571279	14	175.92349109183743
571544	14	83.22283442513881
571417	14	178.55301011689176
571563	14	58.246290124550974
571710	14	63.15777230696902
571446	14	42.4118051680383
571210	14	66.34685362706713
571594	14	58.246290124550974
571342	14	68.50105779094444
571739	14	63.15777230696902
571496	14	42.4118051680383
571363	14	50.32951070974131
571491	14	69.09497200131966
571623	14	87.50902798568504
571642	14	220.2627646192043
571262	14	139.2478277056118
571765	14	253.74318535579738
571532	15	65.04494121637342
571782	15	58.168190249536885
571416	15	61.70041617911332
571675	15	83.58463397462351
571548	15	159.8204473909506
571806	15	58.168190249536885
571542	15	48.50956015254295
571688	15	83.58463397462351
571825	15	217.6997669376744
571592	15	65.04494121637342
571468	15	66.4310770967749
571715	15	151.66096987548968
571728	15	245.90034895848657
571347	15	61.70041617911332
571368	15	175.19688102222304
571755	15	166.72855466839863
571513	15	48.50956015254295
571382	15	176.90342064810056
571148	16	151.37716155193948
571269	16	52.34653771331431
570887	16	199.3263684213047
571167	16	61.16622169134313
571410	16	77.12690618984276
571285	16	52.34653771331431
571436	16	295.1590357403002
571444	16	77.12690618984276
571063	16	64.65662827415117
570826	16	119.03302006960114
571331	16	68.31081943999799
571461	16	179.6927316957042
571090	16	64.65662827415117
571370	16	149.38207470128782
571118	16	61.16622169134313
570978	16	119.03302006960114
571378	16	258.79688817937944
570870	16	175.66998269079127
571021	17	372.05614485873036
570885	17	152.2945039576467
570777	17	40.15380637030302
571034	17	205.85664565629253
570768	17	64.71735232378309
570900	17	195.2434576100608
570665	17	90.30064066694092
570784	17	180.34540082824046
570938	17	173.54269755062342
570687	17	237.2743479920573
570673	17	175.63286794943352
570803	17	64.71735232378309
570847	17	80.6162011349156
570711	17	90.30064066694092
570730	17	65.07728990164532
570989	17	173.54269755062342
570751	17	45.02434095090056
570868	17	80.6162011349156
570741	17	40.15380637030302
570248	18	203.99592429580093
569986	18	39.71260182840229
570117	18	61.12662532298133
570004	18	79.26161994499907
570156	18	61.12662532298133
570020	18	39.71260182840229
570041	18	75.0775212068298
570302	18	268.99141480790985
569907	18	89.64995782123074
569930	18	237.30614788706094
570059	18	179.91781134021932
570188	18	153.3420458924127
570316	18	242.43418797364302
569922	18	174.35507218151062
570204	18	218.4466658724825
569952	18	89.64995782123074
570339	18	203.99592429580093
570084	18	75.0775212068298
570380	19	53.74730080950211
570112	19	55.40883588398166
569985	19	145.930178136135
570393	19	343.32571541624304
570267	19	58.652148481214525
570012	19	119.67898256564597
570140	19	86.5716498908747
570025	19	241.53799619983002
570157	19	178.41973935995532
570035	19	158.7362074097871
570306	19	155.23745125288042
570055	19	74.40588712268654
570072	19	56.71050300792834
570205	19	58.652148481214525
570322	19	216.1645153417755
570346	19	104.73282702913716
570092	19	55.40883588398166
570220	19	86.5716498908747
570355	19	53.74730080950211
571264	20	303.6475946945441
571011	20	65.93884725126631
571163	20	69.57806963387401
571037	20	170.5558078686325
571027	20	77.41908351831908
571180	20	91.9133149198798
570939	20	110.08334851911833
571069	20	55.590497353335806
571203	20	69.57806963387401
571079	20	87.0503365492329
571225	20	201.41566701037704
571216	20	154.17070826855866
570963	20	110.08334851911833
571095	20	55.590497353335806
571244	20	155.21500168422412
571247	20	155.21500168422412
570983	20	251.04197024203938
571111	20	91.9133149198798
571132	20	170.5558078686325
571255	20	199.5237856948519
571406	21	257.131965050244
571777	21	153.80064848858208
571524	21	80.59581794304269
571397	21	54.84966878844832
571800	21	115.78807671759088
571413	21	87.27580431312589
571695	21	113.7483986339983
571557	21	107.83111027107309
571431	21	87.27580431312589
571836	21	102.08798574160754
571582	21	80.59581794304269
571831	21	72.77083396131032
571465	21	166.50686554892738
571599	21	76.71003061016354
571846	21	72.77083396131032
571731	21	76.71003061016354
571860	21	102.08798574160754
571628	21	166.50686554892738
571388	21	54.84966878844832
571772	21	113.7483986339983
570906	22	178.14549045457107
570783	22	73.14391717781601
570540	22	138.00495907108845
571296	22	55.98916537657988
571174	22	155.1733044458955
570553	22	265.01305508231513
571322	22	55.98916537657988
571325	22	61.87657515931861
571070	22	124.30964941343632
571198	22	161.5474093617775
570547	22	55.41336707877149
571343	22	61.87657515931861
570562	22	55.41336707877149
571098	22	89.10794627311377
570704	22	84.54128385911478
570832	22	89.10794627311377
570582	22	178.14549045457107
571241	22	168.9073005604278
570603	22	70.58152518723585
570739	22	73.14391717781601
571520	23	93.17100222883846
571653	23	75.2170673888266
571781	23	117.88665385983079
571549	23	75.2170673888266
571820	23	143.55366209471825
571684	23	204.94017589588125
571448	23	156.88617314775306
571830	23	143.55366209471825
571341	23	207.36784962488727
571714	23	122.46709462492012
571590	23	63.335991973485754
571865	23	133.7469021706839
571356	23	76.44567349745623
571346	23	263.6306899986342
571351	23	76.44567349745623
571887	23	133.7469021706839
571874	23	84.53438404272171
571879	23	84.53438404272171
571636	23	63.335991973485754
571895	23	251.94744737125166
571790	24	161.45187253762188
571292	24	259.93684150017407
571294	24	108.7807851582756
571287	24	192.58481925440856
571432	24	72.83049719692816
571299	24	163.5906455446817
571835	24	161.45187253762188
571324	24	108.02246237322815
571839	24	349.21543842083264
571828	24	90.18776066351586
571317	24	75.33958891283282
571701	24	122.99774366244023
571575	24	72.83049719692816
571716	24	97.70314989638545
571463	24	108.02246237322815
571353	24	75.33958891283282
571641	24	96.24165672414999
571760	24	90.18776066351586
571379	24	75.47522433013528
571511	24	216.97458381622357
570379	25	129.23201530987325
570626	25	91.68326048683437
570648	25	91.68326048683437
570006	25	155.3463927661598
570667	25	394.26754880539613
570031	25	261.04652796362564
570145	25	73.55536999118893
570274	25	72.89792790101946
570532	25	72.89792790101946
570681	25	135.9045661323382
570046	25	155.3463927661598
570703	25	165.98522487428036
570335	25	129.23201530987325
570193	25	75.17861924208943
570467	25	226.13056116942786
570595	25	93.91345202894622
570723	25	165.98522487428036
569980	25	148.12763315997333
570230	25	75.17861924208943
569870	26	53.06416222130682
569861	26	168.41723964773914
569887	26	79.55589749509645
569872	26	53.06416222130682
569879	26	244.24347891677206
569770	26	65.86936659927369
569775	26	268.66400943913
569903	26	165.44673788519887
569890	26	79.55589749509645
569767	26	107.01698510028555
569786	26	76.73698038095115
569776	26	65.86936659927369
569805	26	65.03981162185006
569792	26	72.55661174076523
569793	26	72.55661174076523
569921	26	165.44673788519887
569819	26	168.41723964773914
569809	26	140.86379147285157
569828	26	65.03981162185006
569851	26	106.50706631820647
569994	27	141.85100572898617
569871	27	61.40878089869282
569857	27	67.10214736051151
569886	27	89.51894414818267
569874	27	61.40878089869282
570026	27	60.76447338869193
569894	27	78.6982520196314
569915	27	116.44409914690642
570036	27	215.77194426618593
569928	27	141.85100572898617
570048	27	60.76447338869193
570067	27	118.08332674996709
569834	27	276.1718855789686
569962	27	91.74556941525985
570082	27	167.1567721620299
569955	27	78.6982520196314
570105	27	167.1567721620299
569852	27	48.19860054870521
569844	27	48.19860054870521
569975	27	79.41223705333692
571137	28	101.71423641785508
571015	28	81.95013128078756
571155	28	82.38969517157693
571049	28	60.67873113759351
571433	28	150.68196149227722
570922	28	285.4098002967799
571040	28	94.67289479736293
571319	28	44.526579436198745
571208	28	101.71423641785508
571086	28	74.46531781404117
571072	28	81.95013128078756
571333	28	228.6312900384302
570950	28	60.67873113759351
571101	28	74.46531781404117
571345	28	44.526579436198745
571222	28	74.91521662145949
571499	28	218.26302558062585
571107	28	82.38969517157693
571518	28	150.68196149227722
571913	29	289.70075809166383
571914	29	61.019407572450326
571917	29	58.551896313170936
571929	29	78.8537538741251
571931	29	59.208513751234136
571932	29	59.208513751234136
571934	29	75.98963020431549
571921	29	78.8537538741251
571923	29	122.34564398393972
571924	29	58.551896313170936
571947	29	75.98963020431549
571953	29	83.2123292867947
571956	29	83.2123292867947
571959	29	60.54682818123942
571980	29	184.39842106060414
571972	29	213.96877643803936
571973	29	106.77677233467489
571995	29	245.14650117731324
571990	29	184.39842106060414
571529	30	52.126973373922986
571276	30	66.48590578058308
571779	30	134.56261372901747
571418	30	122.56123110647317
571802	30	134.56261372901747
571280	30	285.86141363175483
571560	30	54.34301125974899
571309	30	122.56123110647317
571577	30	54.34301125974899
571454	30	72.7325463514968
571711	30	163.2743122738143
571721	30	109.29881184638627
571595	30	63.65971110971087
571471	30	74.38575693954935
571350	30	124.78945873561204
571619	30	74.38575693954935
571747	30	265.2882690435133
571367	30	82.17956992996234
571645	30	52.126973373922986
571263	30	66.48590578058308
569611	31	105.54029046573814
569730	31	50.785934446530064
569604	31	119.98197009759767
569735	31	104.5865089226422
569752	31	66.55689133796402
569757	31	66.55689133796402
569746	31	260.61002334152363
569620	31	79.37229719022503
569643	31	105.54029046573814
569660	31	129.0117370008146
569649	31	79.37229719022503
569563	31	161.1683417823679
569556	31	92.36873345347423
569685	31	105.35207598197641
569576	31	287.991663363743
569711	31	55.87012979680331
569696	31	93.22064948533088
569722	31	55.87012979680331
569727	31	50.785934446530064
569586	31	92.36873345347423
572072	32	253.2840253403207
572073	32	96.18289669056321
572078	32	118.00451503293759
572069	32	156.63395014185306
572070	32	163.76845132870923
572088	32	87.90242703237416
572089	32	87.90242703237416
572093	32	72.45411974964746
572084	32	72.45411974964746
572105	32	194.6793063445682
572108	32	124.04256080948336
572110	32	105.08457987465309
572121	32	82.15789284590124
572122	32	61.07261646464895
572112	32	82.15789284590124
572115	32	105.08457987465309
572141	32	151.4357711356363
572142	32	67.34416985795875
572143	32	67.34416985795875
572128	32	61.07261646464895
572041	33	133.71885503208236
572043	33	59.68547292125076
572033	33	59.68547292125076
572037	33	138.23242774760638
572057	33	72.00725216878125
572052	33	133.71885503208236
572055	33	72.00725216878125
572065	33	130.96348220963642
571997	33	82.98665180154669
571998	33	82.98665180154669
571999	33	277.06460809496195
572009	33	116.89228165500161
572010	33	49.26115629909945
572012	33	49.26115629909945
572000	33	112.04420294906703
572002	33	98.0291392883091
572005	33	117.21020234010663
572024	33	198.93278405489804
572030	33	138.23242774760638
572023	33	126.19137695837064
572297	34	86.52172534741457
572294	34	86.52172534741457
572305	34	345.561725349096
572310	34	99.72495276579534
572332	34	77.01030412164286
572333	34	135.87072506631628
572320	34	95.09362365173762
572344	34	122.4695627631563
572346	34	185.5528201095402
572337	34	77.01030412164286
572365	34	72.69134782591831
572366	34	146.98715694947325
572353	34	72.69134782591831
572357	34	146.98715694947325
572379	34	62.868773166347694
572381	34	62.868773166347694
572370	34	185.5528201095402
572397	34	204.7325138339973
572389	34	84.56367161222785
572163	35	133.46398137144416
572167	35	102.48160892688172
572184	35	142.5347193816064
572179	35	108.44712497273126
572181	35	108.44712497273126
572196	35	163.30939940355907
572222	35	163.30939940355907
572210	35	110.66143527879653
572213	35	142.5347193816064
572228	35	140.03191405309883
572253	35	98.90258576069971
572240	35	140.03191405309883
572258	35	98.90258576069971
572153	35	338.80744693305894
572154	35	89.26528499719409
572157	35	69.95801257776711
572158	35	69.95801257776711
572150	35	53.904302684294564
572151	35	53.904302684294564
572299	36	231.1613230083503
572291	36	166.53608142336668
572185	36	341.42796446209286
572318	36	141.81849624487958
572177	36	58.68447354110406
572180	36	49.70765673096372
572308	36	155.17209801488715
572183	36	49.70765673096372
572200	36	70.70649348195764
572205	36	70.70649348195764
572193	36	81.44145918977138
572324	36	141.81849624487958
572218	36	121.02969324319358
572225	36	107.45441333322151
572255	36	96.65520363090317
572243	36	96.65520363090317
572263	36	166.53608142336668
572285	36	149.86593003502733
572273	36	231.1613230083503
572277	36	130.09194239419904
572558	37	146.8420953193315
572544	37	146.8420953193315
572476	37	52.066037799036664
572488	37	67.96876559228397
572491	37	70.18672325834147
572492	37	67.96876559228397
572494	37	70.18672325834147
572480	37	52.066037799036664
572483	37	339.4064153021411
572484	37	104.55912681427266
572509	37	63.52221919337779
572511	37	164.88006810343464
572502	37	100.54030655549464
572520	37	63.52221919337779
572519	37	299.32486188057584
572537	37	299.32486188057584
572539	37	230.34344371563742
572530	37	142.33364333091015
572532	37	187.67293385204914
572424	38	115.63478863989486
572418	38	126.03966304636461
572419	38	70.70506959325118
572433	38	87.28280589658702
572436	38	125.48925127681106
572438	38	338.7343662425009
572439	38	87.28280589658702
572456	38	225.3835663152831
572460	38	171.8796270818543
572461	38	183.53655730874598
572448	38	88.6322258752356
572451	38	171.8796270818543
572477	38	353.16903539599514
572408	38	338.7343662425009
572410	38	110.4028228311318
572412	38	81.68503732873755
572415	38	70.70506959325118
572403	38	66.98111204297182
572404	38	63.957245197573876
572405	38	63.957245197573876
573080	39	118.35571399577485
572828	39	39.45178771118155
572842	39	340.53447413786694
572847	39	66.65124315800148
572832	39	39.45178771118155
572836	39	83.03784321108589
573094	39	207.73897057876235
573112	39	205.56451749860062
572861	39	107.45605665116005
572976	39	270.02967815150794
572851	39	107.45605665116005
573125	39	118.35571399577485
572870	39	127.79643482545457
573148	39	322.68398635427747
573021	39	67.4575984768905
572880	39	91.49431438639812
572885	39	104.33650860528432
572926	39	91.49431438639812
573054	39	67.4575984768905
572918	39	127.79643482545457
572681	40	103.21946470629366
572813	40	217.90708889035548
572801	40	107.65868449605223
572674	40	339.2577585684175
572691	40	76.28572437637875
572717	40	117.2731252225253
572846	40	125.63111765508047
572704	40	103.21946470629366
572730	40	91.7239485713699
572860	40	168.87250872126788
572737	40	117.29763102769412
572883	40	198.41291968534176
572756	40	107.65868449605223
572777	40	91.7239485713699
572898	40	168.87250872126788
572666	40	75.33831115380428
572922	40	270.9664353832759
572657	40	75.33831115380428
572660	40	109.48721263987554
572916	40	192.2688309372244
572942	41	102.72141184232451
573210	41	203.8584739303661
572958	41	93.30381159283992
573087	41	78.71297762216977
573203	41	92.66449364179083
572971	41	53.581231976454454
572984	41	334.0721366831932
573233	41	192.1978380933163
573239	41	188.39760093753964
572996	41	93.30381159283992
573127	41	92.66449364179083
573255	41	210.29016520920723
573144	41	70.28594167407084
573017	41	53.581231976454454
573273	41	188.39760093753964
573293	41	192.1978380933163
573305	41	262.7679936631928
573052	41	102.80979876851252
573180	41	109.64830452516611
573175	41	70.28594167407084
572680	42	55.327278573419534
572812	42	333.1798576347046
572804	42	195.78246746294272
572590	42	111.60243087008698
572707	42	61.71671622598925
572732	42	75.82053839817874
572606	42	289.93502661837766
572597	42	46.039988458228244
572618	42	105.23275097296846
572746	42	108.0264295049484
572621	42	46.039988458228244
572609	42	104.24879967896584
572741	42	95.54522745208334
572638	42	104.24879967896584
572758	42	75.82053839817874
572653	42	55.327278573419534
572781	42	127.69995129802459
572772	42	195.78246746294272
572665	42	95.54522745208334
572789	42	201.80766317151037
572810	43	93.89466434079233
572555	43	132.48892476557103
572814	43	193.28353316755903
572559	43	55.49053631472041
572572	43	55.49053631472041
572563	43	293.71357013519656
572567	43	103.82651615884814
572587	43	220.63761321895137
572835	43	139.29364962229306
572582	43	103.82651615884814
572728	43	77.63960373182131
572862	43	367.80330560770835
572849	43	193.28353316755903
572620	43	57.7251989009009
572754	43	83.65182759858448
572776	43	83.65182759858448
572652	43	131.46789034515498
572768	43	81.74159434194048
572788	43	81.74159434194048
572663	43	57.7251989009009
572553	44	165.74344893915153
572557	44	196.49321316417308
572675	44	177.69867707208047
572570	44	92.2078960404306
572698	44	144.20415223760742
572560	44	103.90011842491654
572564	44	86.37739243129063
572584	44	92.2078960404306
572576	44	196.49321316417308
572579	44	73.29197748231628
572710	44	190.3998937298156
572583	44	73.29197748231628
572595	44	161.01529531008094
572724	44	363.2394931373818
572617	44	86.46544062431063
572622	44	62.71013353027418
572611	44	86.46544062431063
572650	44	127.73351324369315
572641	44	62.71013353027418
572664	44	163.10667864958327
573465	45	118.05094110950606
573473	45	94.02429366916293
573515	45	53.14012464875986
573505	45	90.73724771489269
573528	45	90.73724771489269
573545	45	53.14012464875986
573556	45	173.77519511543966
573570	45	133.51913116072828
573599	45	175.23853243417406
573602	45	175.97379881860724
573368	45	64.13086425046848
573364	45	201.91423053054433
573620	45	191.9087619027174
573390	45	64.13086425046848
573376	45	103.12645669538334
573656	45	362.2434062073481
573407	45	65.08781035056516
573398	45	63.3282992085118
573417	45	63.3282992085118
573425	45	65.08781035056516
573578	46	77.64892634101942
573454	46	99.34131834679432
573702	46	198.09580860967114
573466	46	64.86407085202512
573714	46	370.60909114637565
573462	46	125.64858227160383
573608	46	168.0313872249933
573486	46	64.86407085202512
573601	46	77.64892634101942
573478	46	69.27562405498183
573618	46	66.46361445340713
573512	46	69.27562405498183
573420	46	125.64858227160383
573549	46	72.24654606673447
573669	46	136.93155110735154
573414	46	176.16727466926562
573543	46	72.24654606673447
573562	46	66.46361445340713
573424	46	102.68105959943283
573685	46	153.6382074101774
573836	47	73.43986815229721
573970	47	58.82727307419391
573995	47	76.06055543930366
573876	47	104.18617198915423
574135	47	88.26595463395027
574024	47	80.1396199295119
573902	47	86.46213988161375
574031	47	146.12287179277655
574147	47	93.11803329301944
573918	47	76.06055543930366
574047	47	80.1396199295119
573782	47	165.32838497246786
573807	47	73.43986815229721
573797	47	219.87219599487426
574053	47	93.11803329301944
574183	47	204.38529856276168
573823	47	102.38107323493442
574079	47	88.26595463395027
573936	47	58.82727307419391
574193	47	341.2068943991187
572937	48	98.54443683210748
573069	48	122.83101346725925
572928	48	134.79307560026257
573060	48	122.83101346725925
572959	48	98.54443683210748
572946	48	151.2740429185205
572970	48	104.39380396025376
573092	48	231.79540381773475
572979	48	80.34239850806848
573110	48	313.1560174546611
572873	48	236.84486324684184
572876	48	101.52462010644142
572866	48	158.2577616311956
572997	48	80.34239850806848
573016	48	85.6821548037886
572886	48	107.0980133262354
573035	48	124.3286228037703
572912	48	101.52462010644142
573047	48	112.71182544564863
573194	49	133.20809731144888
573325	49	255.59745681031393
573212	49	62.87412604571915
573205	49	62.87412604571915
573335	49	212.35487689176904
573345	49	243.91847099447864
573241	49	212.58341381611163
573259	49	82.91159977047705
573251	49	65.89681153713715
573145	49	153.47100091786618
573274	49	82.91159977047705
573151	49	153.90870205334318
573268	49	84.20922735142719
573161	49	253.12644259306677
573289	49	72.44074351631893
573166	49	102.31014305332684
573283	49	47.562261100140624
573304	49	72.44074351631893
573181	49	102.31014305332684
573298	49	47.562261100140624
573198	50	133.67479010288767
573208	50	55.06200634178137
573339	50	208.314667076098
573213	50	74.95535518347177
573342	50	159.95003432345226
573330	50	97.35450177648369
573353	50	97.35450177648369
573090	50	216.78027141788488
573219	50	216.78027141788488
573113	50	102.95638785588136
573365	50	320.07276844160856
573254	50	55.06200634178137
573275	50	86.95360460515532
573022	50	181.9673366639502
573267	50	86.95360460515532
573288	50	91.93528041706162
573157	50	102.95638785588136
573307	50	159.95003432345226
573042	50	131.37710004671194
573827	51	55.016018883430625
573575	51	73.70292165334189
574096	51	222.10459797954604
573971	51	46.722145164959954
573997	51	46.722145164959954
574119	51	64.7160297139435
573754	51	134.93934540491338
574138	51	64.7160297139435
574129	51	245.2235396500562
573622	51	102.75306244003077
573517	51	73.70292165334189
574029	51	222.10459797954604
574159	51	317.4052032132337
573504	51	212.53267829415114
573889	51	55.016018883430625
573906	51	85.17647338858117
573933	51	60.082181998274955
573793	51	75.19652224476599
573668	51	117.51275738653493
573557	51	117.51275738653493
573064	52	96.45551111078602
573056	52	196.61695711295457
572935	52	66.10377020993214
573072	52	196.61695711295457
572949	52	80.63503968693657
572972	52	90.14286717113208
572963	52	136.17232964718028
573093	52	242.60182606498498
573107	52	96.45551111078602
572998	52	62.20083879910485
573126	52	95.99263735581921
572890	52	222.1176232209987
573137	52	95.99263735581921
573013	52	62.20083879910485
573038	52	85.05252662435393
573153	52	356.2586464356143
572900	52	53.81622722166557
573031	52	85.05252662435393
572920	52	66.10377020993214
572924	52	53.81622722166557
573704	53	204.73867113893152
573580	53	74.54923190864915
573326	53	43.80550628128561
573459	53	94.82128734926101
573715	53	103.25315237493959
573472	53	135.55343841614658
573604	53	88.0571132096988
573756	53	96.04360993009549
573744	53	96.04360993009549
573366	53	43.80550628128561
573384	53	65.37510898030756
573767	53	182.34353784534358
573650	53	88.0571132096988
573778	53	357.50711003703293
573525	53	74.54923190864915
573675	53	204.73867113893152
573423	53	60.37900333467163
573664	53	184.0258784089259
573287	53	138.03839983722847
573303	53	65.37510898030756
573711	54	74.1044262337351
573824	54	87.82113561705553
573722	54	51.78110002293026
573851	54	87.4442419981303
573740	54	51.78110002293026
574118	54	62.84700046497742
573880	54	218.83014053116625
573757	54	135.61363938417358
574014	54	102.47461499330578
574143	54	204.88090009051467
574000	54	218.83014053116625
573621	54	69.89324939310755
573772	54	76.78431015900908
573636	54	57.09902705315486
574149	54	204.88090009051467
573657	54	55.69029198728107
573915	54	87.82113561705553
573799	54	76.78431015900908
574078	54	62.84700046497742
573682	54	55.69029198728107
574472	55	66.61476663390823
574347	55	86.92641335420619
574222	55	96.41980954257144
574336	55	150.60250129893083
574209	55	62.94663967120052
574234	55	42.92788393301558
574107	55	98.51416895154853
574123	55	66.15799151432792
574374	55	86.92641335420619
574265	55	136.51822590419746
574141	55	96.41980954257144
574398	55	242.71312978720286
574282	55	76.99912270369349
574403	55	102.94684225577362
574171	55	62.94663967120052
574428	55	61.67536194241762
574191	55	42.92788393301558
574433	55	61.67536194241762
574461	55	66.61476663390823
574323	55	76.99912270369349
574337	56	81.45744113253
574213	56	80.66540619453168
574490	56	69.27714087316195
574238	56	70.20084294294064
574367	56	78.29731361121073
574481	56	69.27714087316195
574506	56	65.85848342962613
574253	56	81.45744113253
574501	56	65.85848342962613
574269	56	70.20084294294064
574388	56	88.57979138662215
574262	56	53.818175375734235
574284	56	53.818175375734235
574404	56	92.3064689236048
574297	56	135.4897889306598
574425	56	88.57979138662215
574456	56	102.60563529190766
574207	56	93.06592895981892
574321	56	72.75675179621513
574452	56	214.6136117405766
573959	57	88.03115133818693
573980	57	102.72662525414361
573975	57	202.34220930744578
573996	57	92.06117981049601
574009	57	92.06117981049601
574013	57	261.29742397204006
573495	57	85.21330219913993
574019	57	171.4874714951589
573511	57	104.22661873987661
573798	57	76.25869127274443
573809	57	68.58886484777386
573834	57	68.58886484777386
573581	57	104.22661873987661
573606	57	84.8464173458182
573640	57	76.25869127274443
573898	57	72.3287805103181
573662	57	85.21330219913993
573908	57	82.28683956258126
573920	57	82.28683956258126
573938	57	88.03115133818693
574475	58	121.82501462053345
574092	58	111.80550330363978
574208	58	63.54198009458215
574081	58	87.22976430906023
574339	58	87.65224584353174
573850	58	200.21280163853214
574228	58	83.64183193283745
574484	58	54.61256788222609
574487	58	54.61256788222609
573871	58	87.22976430906023
574497	58	356.3508448504587
573884	58	103.84981237786634
574385	58	87.65224584353174
574158	58	63.54198009458215
574296	58	78.99708775745856
574430	58	108.47979958259312
574418	58	217.9999547054687
574178	58	136.57971271597722
574329	58	83.64183193283745
574074	58	103.84981237786634
574340	59	97.0701074468197
574235	59	67.3494238142706
573981	59	102.7684001824664
574110	59	66.45146237480482
574251	59	86.9831181117696
574246	59	119.30656816284427
574263	59	86.9831181117696
573896	59	154.71833457032687
574281	59	197.8179274614226
574146	59	136.57384305530184
574021	59	66.45146237480482
573913	59	87.07554601481078
574044	59	135.81981266045833
574173	59	57.32610665136212
574292	59	111.61453023548357
573930	59	102.7684001824664
574187	59	57.32610665136212
574335	59	316.2763483944299
574320	59	63.880608834256016
574324	59	63.880608834256016
573825	60	328.6652431346844
573572	60	88.27763152337347
573329	60	85.4301297223998
573460	60	67.92747200866107
573334	60	102.31648599856283
573344	60	104.67766811418775
573369	60	85.4301297223998
573503	60	88.27763152337347
573360	60	102.31648599856283
573617	60	177.30317808061972
573380	60	163.57679643400732
573766	60	80.780982279512
573406	60	73.35356655499066
573392	60	104.67766811418775
573654	60	111.23721341594653
573536	60	67.92747200866107
573792	60	80.780982279512
573411	60	55.00064408387918
573817	60	209.46405620642807
573426	60	55.00064408387918
573828	61	112.24836379347983
573852	61	108.3912740787537
574108	61	76.26933943743683
573983	61	130.12736590516622
573972	61	89.14913447995653
573742	61	112.24836379347983
574127	61	172.7722920178787
574010	61	130.12736590516622
574140	61	310.1734978818433
573887	61	193.78743859786408
573875	61	88.01470988601015
573899	61	52.24681024095074
574027	61	89.14913447995653
574156	61	263.89678367765765
573762	61	100.81263379694155
573804	61	100.81263379694155
574049	61	181.86297369467655
573816	61	108.3912740787537
574067	61	76.26933943743683
573940	61	52.24681024095074
574351	62	170.26018107510177
574364	62	98.65731610602927
574378	62	120.18706287650967
574509	62	90.11213495204493
574511	62	120.8937699825462
574502	62	63.7734848120662
574524	62	42.877272281285165
574525	62	166.49135257849008
574515	62	90.11213495204493
574519	62	166.49135257849008
574536	62	285.7732620940675
574540	62	296.1103318427251
574401	62	98.65731610602927
574531	62	42.877272281285165
574535	62	213.30502240674662
574424	62	63.7734848120662
574429	62	120.18706287650967
574435	62	106.8975829507743
574457	62	120.8937699825462
574449	62	141.9476771349455
574601	63	89.54779067411052
574593	63	89.54779067411052
574596	63	74.38874802080956
574609	63	88.38136128633197
574610	63	30.570690281922147
574611	63	30.570690281922147
574615	63	88.38136128633197
574633	63	381.88201911105966
574624	63	206.69343650987634
574628	63	240.8838473096727
574557	63	60.961247217985445
574558	63	113.57739649804655
574544	63	215.26765855654708
574546	63	99.73199523691112
574547	63	113.57739649804655
574551	63	99.73199523691112
574561	63	117.5327871867144
574578	63	74.38874802080956
574582	63	99.3962017706189
574583	63	60.961247217985445
574637	64	221.93709684871047
574638	64	100.50609186789414
574648	64	108.2230458959666
574649	64	61.827108825195296
574650	64	114.88120459243906
574643	64	108.2230458959666
574646	64	100.50609186789414
574670	64	76.1918749013059
574662	64	76.1918749013059
574663	64	61.827108825195296
574683	64	88.20051080597385
574672	64	88.20051080597385
574676	64	79.01007493481025
574698	64	60.108347905013666
574689	64	28.939130611585522
574690	64	28.939130611585522
574692	64	60.108347905013666
574713	64	394.2806910549768
574707	64	200.47874990224614
574710	64	240.72183500613775
574728	65	82.04476047738417
574732	65	82.04476047738417
574734	65	99.03366285307074
574725	65	101.37079797923944
574738	65	125.87080372694541
574739	65	85.81192423964482
574742	65	85.81192423964482
574762	65	88.10755735362943
574756	65	83.9355837813045
574757	65	88.10755735362943
574781	65	64.5496800586278
574771	65	83.9355837813045
574775	65	64.5496800586278
574793	65	222.39891141236416
574796	65	310.4728792850375
574784	65	79.52795218403922
574787	65	79.52795218403922
574789	65	169.3311566874026
574717	65	181.11626757001437
574718	65	101.37079797923944
574862	66	130.58906794409708
574855	66	158.605696804709
574873	66	176.0613437319811
574875	66	207.31660947037128
574877	66	199.43343454642704
574868	66	226.21396787705575
574799	66	137.98801711908067
574811	66	91.21729982896565
574813	66	91.21729982896565
574814	66	92.75249787431757
574800	66	100.10577513356874
574806	66	100.10577513356874
574827	66	105.31252807151203
574828	66	92.75249787431757
574831	66	83.62816787700542
574819	66	137.98801711908067
574843	66	83.62816787700542
574833	66	95.84066824531426
574835	66	92.33594853095258
574838	66	92.33594853095258
574988	67	95.65364581804766
574981	67	94.9676114737553
575000	67	107.55796988006236
575003	67	83.49140638207012
575005	67	80.77272956745779
574993	67	83.49140638207012
574995	67	80.77272956745779
575022	67	126.76158259324336
575023	67	137.0583097527212
575033	67	73.65029192911476
575024	67	197.74529707214248
575026	67	73.65029192911476
574956	67	124.12001174259696
574957	67	100.32986463082226
574969	67	95.65364581804766
574970	67	91.95285394387007
574973	67	124.12001174259696
574962	67	94.9676114737553
574967	67	91.95285394387007
574891	68	102.21390610907537
574892	68	77.22119662099198
574880	68	102.21390610907537
574881	68	100.35995938487045
574887	68	100.35995938487045
574908	68	104.37491220791404
574898	68	77.22119662099198
574899	68	93.12680496055582
574924	68	77.51146013644085
574926	68	81.51467071891301
574912	68	93.12680496055582
574918	68	81.51467071891301
574919	68	124.8935796234402
574937	68	176.09608123716586
574940	68	145.5260561871563
574933	68	77.51146013644085
574952	68	71.40435138210015
574944	68	191.146626198537
574947	68	71.40435138210015
575373	69	181.22219307869807
575251	69	59.43345137255872
575252	69	99.304862574656
575380	69	132.64260091730915
575392	69	148.63421616598401
575265	69	99.304862574656
575270	69	59.43345137255872
575288	69	61.1256054156524
575306	69	127.08550378076947
575309	69	96.4799852261636
575298	69	96.4799852261636
575303	69	61.1256054156524
575325	69	81.01205705644011
575316	69	105.63498195958101
575339	69	162.48261252614657
575328	69	94.93837135789339
575329	69	94.93837135789339
575333	69	81.01205705644011
575346	69	132.64260091730915
575115	70	169.59361219132
575106	70	168.49483363905517
575107	70	169.59361219132
575038	70	213.901656014192
575039	70	99.56847937096116
575051	70	70.20119717471623
575054	70	58.12106453956212
575055	70	104.81018169876882
575043	70	99.56847937096116
575046	70	66.86908281237325
575070	70	104.81018169876882
575071	70	135.3621813167733
575063	70	58.12106453956212
575081	70	93.30928045068093
575085	70	93.30928045068093
575087	70	81.39803306699471
575077	70	81.39803306699471
575093	70	171.35415396826818
575094	70	168.49483363905517
575133	71	101.0955557280426
575135	71	102.67700001811761
575125	71	55.98496221253457
575126	71	101.0955557280426
575150	71	144.86873521477003
575151	71	102.65152023331534
575137	71	55.98496221253457
575139	71	69.2746582074061
575164	71	46.492229532576275
575154	71	46.492229532576275
575178	71	81.59564851347655
575181	71	68.19736956941829
575169	71	144.86873521477003
575170	71	102.65152023331534
575197	71	174.8774974628096
575184	71	81.59564851347655
575190	71	68.19736956941829
575200	71	212.76424129114744
575202	71	174.8774974628096
575204	71	212.76424129114744
575516	72	83.33077998182497
575508	72	119.69795013889937
575528	72	72.36664662494688
575406	72	181.36160619833097
575417	72	58.95212479936575
575409	72	75.01182923132922
575538	72	83.33077998182497
575412	72	100.59069988661777
575432	72	58.95212479936575
575426	72	99.38479557238271
575555	72	72.36664662494688
575581	72	238.06246356320096
575441	72	93.5955895843659
575569	72	174.7740743056775
575446	72	56.47595634214276
575595	72	174.7740743056775
575459	72	119.69795013889937
575487	72	56.47595634214276
575602	72	267.71995514214126
575476	72	63.60605816231486
575631	73	84.02665091654373
575616	73	139.30320123495298
575494	73	94.13865626116859
575623	73	80.80540075158252
575514	73	139.30320123495298
575642	73	80.80540075158252
575535	73	79.20030630996467
575655	73	166.18062301167026
575673	73	166.18062301167026
575420	73	196.8009194174442
575676	73	314.4339254047505
575665	73	217.0242086795384
575434	73	94.13865626116859
575563	73	79.20030630996467
575450	73	100.45614569081114
575445	73	56.84267471245305
575594	73	107.68286322703564
575462	73	56.84267471245305
575481	73	100.45614569081114
575613	73	84.02665091654373
575240	74	108.93588878916424
575243	74	84.2025744474092
575244	74	166.27239258781282
575247	74	134.98785287715478
575233	74	166.27239258781282
575234	74	108.93588878916424
575260	74	84.2025744474092
575254	74	61.03935914475291
575274	74	61.03935914475291
575292	74	160.97992233364613
575281	74	160.97992233364613
575282	74	151.9455169349013
575286	74	348.42526494748387
575213	74	138.61375937761397
575214	74	166.17550386373242
575224	74	85.9559104628632
575226	74	98.21200056491678
575216	74	58.55356037232212
575217	74	98.21200056491678
575221	74	58.55356037232212
575750	75	108.93837529771461
575899	75	340.15733629103795
575775	75	121.2926945789872
575888	75	146.47846590548306
575762	75	167.61150912192173
575786	75	121.2926945789872
575910	75	151.8182470782206
575800	75	176.23670407506424
575793	75	105.4546303025678
575819	75	68.16283880062295
575707	75	161.09565615595247
575827	75	101.48101713137486
575702	75	111.75953980658737
575848	75	68.16283880062295
575721	75	108.50878322608914
575715	75	108.50878322608914
575739	75	96.59379673013424
575867	75	82.57053432900413
575728	75	96.59379673013424
575857	75	101.48101713137486
575624	76	113.07137788736861
575488	76	99.36022108518455
575643	76	61.02961983265178
575400	76	124.39001276529785
575402	76	90.7362523508914
575660	76	332.70142193608416
575522	76	168.02719298064062
575651	76	61.02961983265178
575536	76	123.50862599717814
575669	76	145.97265482842448
575415	76	90.7362523508914
575565	76	121.1305275790703
575424	76	84.63758894763671
575453	76	99.36022108518455
575471	76	84.63758894763671
575587	76	126.44292340634811
575612	76	126.44292340634811
575615	76	113.07137788736861
575601	76	171.96894779349114
576139	77	132.72102537696375
576015	77	98.30570554997897
576021	77	78.41681617004781
576150	77	55.97941182920116
576040	77	78.41681617004781
576033	77	98.30570554997897
576164	77	116.84249371682473
576063	77	101.22333310307911
576180	77	55.97941182920116
576054	77	101.22333310307911
576207	77	94.52348243680504
576071	77	167.5066688593477
576218	77	74.59497128074584
576093	77	115.69017212802613
576081	77	132.20035793272177
576111	77	172.09319332273103
576226	77	284.7748064318145
576103	77	136.67183526831644
575995	77	126.97910781171933
576242	77	74.59497128074584
576256	78	76.60084879858871
576389	78	63.10715520718468
576026	78	76.14507783665029
576158	78	136.1005903615545
576016	78	100.81910574218644
576144	78	109.46537419844167
576169	78	171.9824068140793
576313	78	76.60084879858871
576052	78	76.14507783665029
576202	78	161.90080667152455
576079	78	100.81910574218644
575955	78	137.7785993138969
576340	78	244.59845628085466
576354	78	63.10715520718468
575971	78	82.35328982797256
576228	78	55.19929579156876
576101	78	155.00228143209907
575998	78	82.35328982797256
576116	78	136.1005903615545
576245	78	55.19929579156876
575368	79	86.37832289276085
575375	79	101.03815832302364
575365	79	101.13331287577012
575493	79	63.219371878621615
575512	79	63.219371878621615
575515	79	72.90047107502352
575378	79	135.9112323233668
575401	79	135.9112323233668
575405	79	172.19376021042487
575397	79	108.10381509927966
575545	79	72.90047107502352
575562	79	196.3601674806735
575580	79	98.3143077798527
575440	79	171.5246841739482
575342	79	131.86449329419057
575598	79	98.3143077798527
575352	79	101.13331287577012
575356	79	86.37832289276085
575345	79	65.96323708826147
575347	79	65.96323708826147
576259	80	163.6708192180562
576276	80	163.6708192180562
576302	80	71.69385349970194
576315	80	191.9200150046557
576308	80	209.9026369503035
576320	80	71.69385349970194
576348	80	111.6262687431311
576110	80	105.25327531607317
576120	80	100.95510696488259
576370	80	120.84868855321268
576143	80	105.43411995594475
576131	80	100.95510696488259
576165	80	105.43411995594475
576187	80	65.42412130210649
576177	80	65.42412130210649
576201	80	72.90020361847169
576214	80	135.95395200936107
576239	80	107.11584747393564
576251	80	170.44690291284104
576247	80	135.95395200936107
575886	81	136.31088384873388
575745	81	95.36561090620198
576006	81	202.5080585843213
576028	81	98.66518422499742
575914	81	170.26991523379027
576042	81	180.82339042369398
575782	81	87.9807240664141
575794	81	136.31088384873388
575816	81	87.9807240664141
575690	81	117.36535243385514
575949	81	202.5080585843213
575822	81	106.15677405595639
575680	81	117.36535243385514
575684	81	155.88034581245523
575686	81	105.3314972363665
575974	81	88.2176774646706
575996	81	88.2176774646706
575856	81	216.21632912396265
575733	81	105.3314972363665
575989	81	223.18921345536174
575755	82	103.71799493831193
576025	82	203.98312452225025
575898	82	149.96771044494676
575764	82	94.55216108902381
576020	82	67.61989586909193
576059	82	67.61989586909193
575792	82	94.55216108902381
575799	82	136.99725043880542
575817	82	106.89176639857847
575695	82	133.9784203096383
575939	82	200.1480906789181
576070	82	228.64615426687635
575835	82	149.6664266907591
575850	82	136.99725043880542
575714	82	160.17793752093112
575719	82	133.9784203096383
575992	82	111.67112634099625
575865	82	225.02958659412138
575986	82	188.71009167604294
575734	82	103.71799493831193
576394	83	201.74485899328013
576257	83	107.11595179554413
576408	83	113.54425134630684
576155	83	95.73197448353247
576173	83	136.99156111899677
576058	83	114.9524406358614
576049	83	114.9524406358614
576305	83	145.8621146696835
576435	83	65.81030129053343
576077	83	106.18326266941126
576335	83	107.11595179554413
576067	83	141.0815545752136
576197	83	107.37405160836745
576465	83	270.89208227249475
576106	83	95.73197448353247
576225	83	136.99156111899677
576248	83	145.8621146696835
576121	83	106.18326266941126
576381	83	65.81030129053343
576240	83	203.27033085920147
576397	84	104.91855947852856
576641	84	359.1069607077238
576258	84	66.28141968896922
576533	84	91.86597830567271
576424	84	109.67705521492202
576555	84	114.36952369491257
576301	84	60.898801627886755
576292	84	66.28141968896922
576438	84	136.0041127544878
576588	84	181.7296815599873
576463	84	108.41481006364114
576325	84	180.3783149275966
576593	84	53.192388894397546
576338	84	60.898801627886755
576489	84	136.0041127544878
576620	84	53.192388894397546
576480	84	184.23632002726714
576632	84	116.87147809019962
576506	84	91.86597830567271
576498	84	114.36952369491257
575887	85	165.28114424325955
576005	85	295.4832987393037
575901	85	136.2437072064385
575765	85	72.41136525894521
575784	85	72.41136525894521
575789	85	52.915868768871164
575932	85	69.59232266742143
575805	85	52.915868768871164
575920	85	138.93085973397174
575795	85	181.48058414238832
575944	85	69.59232266742143
575820	85	101.4477958140895
575950	85	138.93085973397174
575851	85	136.2437072064385
575842	85	104.09930130404236
575970	85	176.27482151171617
575973	85	47.22918768732925
575994	85	168.38149034540962
575988	85	47.22918768732925
575863	85	107.75469767282209
577281	86	124.93595634359798
577282	86	171.0689039894121
577192	86	88.4358717759212
577195	86	88.4358717759212
577196	86	77.55331321184477
577199	86	183.44912963978965
577211	86	77.55331321184477
577213	86	114.92277359733502
577204	86	99.47313068056513
577225	86	108.00687093578503
577219	86	136.12125572302415
577241	86	176.25144835750268
577242	86	151.1553475020937
577233	86	160.9636534912278
577238	86	136.12125572302415
577256	86	61.43391667482114
577262	86	46.55868352338455
577248	86	61.43391667482114
577264	86	124.93595634359798
577271	86	46.55868352338455
576525	87	71.52791309104592
576391	87	87.99904758749963
576536	87	177.89158883844448
576539	87	49.07531915730584
576414	87	184.4309311355249
576530	87	49.07531915730584
576407	87	97.68658804444631
576426	87	61.94156080946034
576444	87	61.94156080946034
576573	87	169.28355146495105
576437	87	155.84113280299144
576566	87	177.89158883844448
576457	87	137.14474621410642
576471	87	66.1062407073304
576492	87	95.19709900944876
576481	87	96.63484682642567
576508	87	95.19709900944876
576496	87	71.52791309104592
576374	87	87.99904758749963
576502	87	176.18530207169243
576392	88	183.69104322935976
576398	88	96.575561326526
576516	88	68.34825110913944
576411	88	52.4286438647081
576670	88	218.911813212399
576535	88	88.83867265128667
576558	88	68.34825110913944
576447	88	136.7817688630084
576432	88	153.69558193451647
576433	88	52.4286438647081
576590	88	78.84141679198757
576576	88	174.5723105423924
576710	88	63.155669127699994
576730	88	162.70243181495067
576603	88	88.83867265128667
576490	88	62.86001646211351
576365	88	102.85723487487105
576638	88	218.911813212399
576629	88	63.155669127699994
576375	88	102.85723487487105
576899	89	82.2139142261192
576647	89	152.41947545218557
576775	89	175.1181353063469
576903	89	82.2139142261192
576912	89	323.2972931429289
576532	89	132.15428676661762
576810	89	81.67555387657573
576928	89	165.06285423766562
576677	89	132.44259044458641
576571	89	132.15428676661762
576703	89	65.00283043072211
576691	89	84.85508147843679
576589	89	181.69393393745358
576719	89	65.00283043072211
576860	89	129.61621140655245
576605	89	62.54067334927851
576592	89	96.16617609376512
576873	89	81.67555387657573
576757	89	129.61621140655245
576630	89	62.54067334927851
576651	90	94.62465767609498
576772	90	66.96037011339097
576791	90	86.65899694865455
576686	90	110.61953667666694
576675	90	149.73501978933635
576806	90	86.65899694865455
576697	90	97.77519322799705
576819	90	114.37541774511145
576693	90	94.62465767609498
576718	90	97.77519322799705
576833	90	171.17624185622083
576728	90	136.56457485259855
576850	90	366.75210716717174
576617	90	160.04569676311297
576621	90	160.04569676311297
576742	90	177.0930738944816
576635	90	95.50621690067298
576639	90	109.19272104203272
576753	90	66.96037011339097
576631	90	184.50244768237744
576777	91	95.10990851997197
576908	91	136.50532780555434
576901	91	84.07362894289365
576798	91	153.33334363485244
576941	91	95.13966093594006
576953	91	176.80592054195893
576957	91	67.25136006487988
576946	91	136.50532780555434
576820	91	84.07362894289365
576966	91	67.25136006487988
576863	91	140.91879766100845
576722	91	162.87636600399688
576981	91	54.984478194281415
576875	91	149.18964890358163
576993	91	54.984478194281415
576738	91	182.12570054791723
576997	91	299.1189631983937
576752	91	162.87636600399688
577008	91	175.32961007033762
577014	91	164.73749494759159
576776	92	78.55886952613507
576650	92	173.53291904220129
576898	92	178.51305429204209
576794	92	137.21240107010073
576671	92	94.95462312063651
576656	92	138.58170540969627
576682	92	87.20849595442957
576814	92	177.62575528905907
576804	92	78.55886952613507
576696	92	141.2307154188368
576702	92	138.58170540969627
576854	92	84.93103110807598
576727	92	148.39723834314614
576874	92	46.681071289609775
576748	92	137.21240107010073
576878	92	218.82907004301916
576864	92	46.681071289609775
576892	92	178.51305429204209
576627	92	173.64024097172157
576755	92	87.20849595442957
576783	93	94.85428620155551
576770	93	136.0489472029849
576902	93	148.31230683146683
576926	93	101.86503874412855
576915	93	136.0489472029849
576802	93	94.85428620155551
576956	93	136.68580115420923
576945	93	80.69247057252443
576947	93	80.69247057252443
576968	93	176.85384797403714
576847	93	143.1381228438399
576856	93	132.534505784586
576985	93	108.74505213138377
577006	93	174.49050979737987
576751	93	132.534505784586
576737	93	193.1308237530339
576996	93	43.96921110345244
577021	93	145.90034701682524
577023	93	145.90034701682524
577012	93	43.96921110345244
577033	94	94.2411372936092
577038	94	94.2411372936092
577026	94	165.19802251221913
577028	94	99.76668126262538
577031	94	99.76668126262538
577052	94	119.39951360631412
577054	94	103.82982292565967
577043	94	103.82982292565967
577045	94	137.16232146367528
577064	94	81.38434346901865
577070	94	100.39575999943189
577057	94	119.39951360631412
577081	94	178.3987123612676
577074	94	136.7549497622341
577079	94	81.38434346901865
577102	94	153.6798961506705
577088	94	58.661785473525846
577090	94	215.2927357104919
577095	94	58.661785473525846
577107	94	153.6798961506705
577163	95	160.81521330625662
577167	95	132.22534708866695
577157	95	132.22534708866695
577159	95	135.5327080331104
577178	95	42.75793626441693
577173	95	42.75793626441693
577174	95	175.81059011466334
577185	95	151.35784793751182
577189	95	151.35784793751182
577114	95	72.56347888272768
577115	95	72.56347888272768
577110	95	139.19436705005427
577128	95	133.9752508487898
577129	95	80.74964661461729
577130	95	80.83113472541419
577120	95	92.00677054548045
577123	95	92.00677054548045
577144	95	80.83113472541419
577149	95	135.46681918528603
577138	95	80.74964661461729
577560	96	56.92185331313979
577562	96	56.92185331313979
577556	96	170.47124424681425
577578	96	68.93741599200878
577581	96	83.15654876925032
577568	96	91.4930620093457
577571	96	91.4930620093457
577584	96	83.15654876925032
577585	96	122.96538244972375
577591	96	68.93741599200878
577609	96	122.96538244972375
577604	96	137.01130082137294
577624	96	137.01130082137294
577618	96	136.7695309041968
577621	96	147.7088081915327
577646	96	146.02971669241307
577632	96	250.29806354590485
577633	96	213.71017058081594
577653	96	146.02971669241307
577288	97	233.6870872833352
577289	97	76.92417058960986
577293	97	76.92417058960986
577307	97	101.76947733264866
577310	97	143.12052504071232
577296	97	91.35716087599633
577299	97	91.35716087599633
577303	97	66.08734487058325
577321	97	101.76947733264866
577314	97	95.76814094121937
577316	97	66.08734487058325
577339	97	115.25119386782721
577341	97	138.38789748570431
577331	97	143.12052504071232
577354	97	172.63850659383044
577359	97	255.19165499479044
577347	97	172.63850659383044
577369	97	138.81541274317786
577364	97	138.81541274317786
577420	98	141.76351158752306
577422	98	99.09532939694341
577410	98	68.47830109679822
577433	98	173.14332144472255
577427	98	99.09532939694341
577429	98	119.87082319774464
577448	98	51.294285289871674
577454	98	142.1473277575724
577440	98	173.14332144472255
577446	98	51.294285289871674
577462	98	142.1473277575724
577373	98	236.8036948641763
577374	98	113.69848895018514
577385	98	90.42348714591968
577380	98	113.69848895018514
577382	98	90.42348714591968
577400	98	99.78118266203248
577403	98	141.76351158752306
577392	98	68.47830109679822
577396	98	135.1380298179017
577539	99	121.79072245379949
577541	99	121.79072245379949
577543	99	146.6197529794052
577552	99	146.6197529794052
577466	99	176.9927511900598
577469	99	141.5530913128149
577484	99	116.14134756205574
577487	99	97.10773400309257
577472	99	141.5530913128149
577475	99	90.97542505828929
577479	99	90.97542505828929
577503	99	97.10773400309257
577490	99	136.4385034319352
577493	99	140.617784678382
577514	99	94.91887734376311
577516	99	94.91887734376311
577518	99	106.0254640932564
577511	99	143.27629413047097
577528	99	196.56302576964367
577525	99	195.7141675545555
577834	100	144.79677538309866
577836	100	130.23551689129917
577837	100	165.62371931343944
577848	100	90.12296724202481
577851	100	90.09325396974813
577845	100	90.12296724202481
577847	100	90.09325396974813
577864	100	142.91287305564103
577867	100	124.10095927877192
577862	100	136.71318443512197
577882	100	102.97171885292303
577883	100	124.10095927877192
577884	100	102.97171885292303
577877	100	142.91287305564103
577896	100	160.34824582680054
577893	100	160.34824582680054
577912	100	143.70990399397098
577918	100	143.70990399397098
577908	100	139.35601187542792
577911	100	139.35601187542792
577672	101	95.68550409435572
577676	101	91.35383471661372
577668	101	64.59041420396856
577671	101	91.35383471661372
[truncated: 9,809 more rows]
