# Supplementary material for: The First of Us: Ophiocordyceps use a novel scramblase-binding peptide to manipulate zombie ants
Source: bioRxiv. 2025 Sep 19:2025.09.09.674826. Preprint. [Version 2] doi: 10.1101/2025.09.09.674826 (PMC12458967; doi:10.1101/2025.09.09.674826)
Supplement: Supplement 11 [file media-11.zip › Data S12. Nest behavior tests data/SBP Nest Behavior Assay data files/Chul5_Sham3-all-spots_nearest.csv]

ID	FRAME	NEAR_DIST
170499	0	70.59257499503856
170374	0	51.856052626585
170503	0	111.70979679921106
170507	0	70.59257499503856
170383	0	147.19740017138628
170512	0	111.70979679921106
170263	0	105.75594067504613
170279	0	105.75594067504613
170412	0	71.44361307607689
170294	0	178.26629156215276
170426	0	188.41734060579537
170303	0	197.47204913812598
170454	0	69.37998359400308
170327	0	156.9807608586939
170332	0	105.6409184947782
170472	0	62.69115086942633
170349	0	51.856052626585
170484	0	62.69115086942633
170363	0	105.6409184947782
170115	1	149.41376768386613
170118	1	51.5843306808097
170130	1	149.41376768386613
170135	1	51.5843306808097
170016	1	112.72719602308543
169893	1	100.44531796614062
169899	1	210.78669724353375
170027	1	107.91773278187348
169902	1	100.44531796614062
169918	1	192.77165437482049
170044	1	146.09699302898463
170060	1	112.72719602308543
169941	1	107.91773278187348
170078	1	190.39996614290874
169951	1	158.8115358346556
170094	1	77.26703111242442
170097	1	78.73534662397573
170104	1	77.26703111242442
169858	2	190.30262909479427
169728	2	214.56191901657445
169733	2	100.84242506362696
169739	2	173.71126122246457
169865	2	91.37606915927587
169877	2	79.86993695121555
169753	2	107.26420044238816
169887	2	124.44154550532986
169762	2	65.94825232713339
169772	2	65.94825232713339
169924	2	61.63165589743225
169797	2	52.903229658500706
169811	2	52.903229658500706
169943	2	154.15613033935938
169820	2	107.26420044238816
169834	2	148.05474002241553
169968	2	154.15613033935938
169722	2	100.84242506362696
169978	2	61.63165589743225
169851	2	101.88952894720624
171147	3	187.98912282073238
171022	3	108.38871284761827
171282	3	41.84709657634315
170771	3	89.55758812568561
170902	3	101.90686487603675
170783	3	206.99844394687315
170919	3	150.32117818329405
171050	3	146.5432268738924
171178	3	113.93416112104853
170807	3	101.90686487603675
170809	3	89.55758812568561
171197	3	82.50349469131406
171207	3	136.40326119295585
170826	3	175.15660596831015
170963	3	71.95536104056592
171219	3	166.24980709409263
171108	3	123.86358024190416
170981	3	71.95536104056592
171246	3	41.84709657634315
171256	3	166.24980709409263
171011	4	66.93536376963841
170896	4	179.93325827800302
170901	4	69.35915796650144
171160	4	125.5988157931593
171289	4	67.8316519088765
170909	4	142.38036846176067
171299	4	141.79355490942206
170923	4	69.35915796650144
171056	4	66.93536376963841
171312	4	237.5955602043205
171318	4	237.5955602043205
171323	4	62.097819767689494
171198	4	184.90165786957158
170946	4	174.7938457311974
171335	4	62.097819767689494
171222	4	148.72337870134734
170968	4	107.40334796881612
171101	4	107.40334796881612
170982	4	167.47385163150074
171122	4	148.41518963358106
169986	5	147.44838426801365
169857	5	52.870027655883085
169862	5	106.60323861327385
169868	5	155.87941553544138
170002	5	285.4238971661849
170006	5	304.12549821938666
170018	5	45.44721149752912
169889	5	124.20866676785417
169767	5	133.77277067244734
169773	5	85.82991900180942
170033	5	45.44721149752912
169789	5	99.97604318114061
169792	5	85.82991900180942
169926	5	218.91743739134893
169803	5	125.08812642423364
169952	5	190.47358059633365
169835	5	99.97604318114061
169833	5	106.60323861327385
169975	5	64.46099027952002
169844	5	52.870027655883085
171523	6	111.60359118090037
171656	6	148.36434143064318
171798	6	273.0877720786752
171540	6	97.31485482261972
171544	6	102.19753657505505
171672	6	124.63688605306777
171554	6	97.31485482261972
171683	6	213.61046086332684
171813	6	50.99876770281646
171563	6	55.6018528497719
171570	6	109.44153722819387
171576	6	55.6018528497719
171709	6	191.12421430407028
171584	6	54.89221301520478
171848	6	359.4374929469762
171611	6	54.89221301520478
171870	6	50.99876770281646
171740	6	59.587106725049374
171631	6	109.44153722819387
171757	6	151.33670354396517
171266	7	58.04926199054453
171395	7	187.9605371297185
171016	7	112.62596258211379
171144	7	70.12416668989256
171294	7	58.04926199054453
171421	7	315.8166262131966
170916	7	94.4201360034179
171433	7	149.3502857962141
171314	7	104.02180768013635
171443	7	78.37260196832054
171330	7	142.85246218811025
171203	7	70.12416668989256
171079	7	87.43317048055013
171468	7	229.81180687921355
171224	7	104.02180768013635
171353	7	122.1542731611469
170977	7	87.43317048055013
171492	7	64.23690507245828
171368	7	190.72096701844828
171503	7	64.23690507245828
170506	8	78.40968023683656
170253	8	106.20227068365877
170257	8	77.94936235370491
170264	8	77.94936235370491
170530	8	193.73924850596157
170280	8	61.820282104980066
170540	8	78.40968023683656
170289	8	69.88071721250175
170297	8	106.45131761136082
170306	8	61.820282104980066
170570	8	101.81212224010925
170339	8	69.88071721250175
170354	8	97.29452741367749
170367	8	122.93219605138817
170388	8	125.10449881034431
170419	8	127.2658299116619
170453	8	182.0756413944892
170477	8	295.917946239664
170230	8	98.95582459683745
170485	8	123.20283114568974
169736	9	53.92623824471363
169740	9	108.4242823112934
169755	9	77.9662523651114
169763	9	122.5480858096395
169779	9	181.47019090326233
169791	9	100.88727885612715
169793	9	68.19943200619619
169799	9	343.894471448132
169805	9	68.19943200619619
169814	9	167.07347870555716
169821	9	69.43362248480138
169679	9	110.34353426833829
169690	9	89.87185960302081
169691	9	82.20703086797052
169699	9	89.87185960302081
169701	9	82.20703086797052
169705	9	108.2810925859036
169714	9	66.04425902292382
169715	9	53.92623824471363
169721	9	88.2101101123901
169603	10	63.72890294354697
169609	10	65.57461952292685
169616	10	67.20156721952186
169626	10	121.78117365771674
169641	10	178.13398563453535
169647	10	91.38797686219655
169654	10	48.54282855333762
169652	10	61.6229080455527
169534	10	121.5559731157696
169543	10	114.68170212751131
169540	10	91.88105671925436
169668	10	48.54282855333762
169672	10	142.43031579006924
169555	10	79.83003386695219
169683	10	404.5478226926211
169556	10	110.56952243883583
169562	10	48.91353487866149
169566	10	48.91353487866149
169568	10	65.57461952292685
169582	10	79.83003386695219
170883	11	126.70788330448627
171009	11	55.855772990621006
171155	11	411.8721868912161
170640	11	85.78769256059826
170769	11	62.843001312475295
170647	11	130.3612966660906
170785	11	54.84924957679547
171041	11	51.28327292244062
170662	11	54.27606943576751
170670	11	85.78769256059826
170679	11	114.92900473295948
170694	11	54.27606943576751
170952	11	178.33684405788983
170825	11	62.843001312475295
170707	11	88.63623777298413
171103	11	51.28327292244062
170716	11	54.84924957679547
170980	11	104.03885751135924
171126	11	179.1649255455566
170617	11	131.9809322131117
171913	12	49.031745033044466
171792	12	65.32955209068162
171920	12	49.031745033044466
171797	12	65.32955209068162
171936	12	55.4642811198091
171809	12	100.22876570126614
171940	12	213.16936100490094
171949	12	440.7329990011213
171697	12	130.15052594876056
171710	12	86.28504317300487
171715	12	147.02852258812354
171841	12	100.22876570126614
171850	12	144.00389445862123
171723	12	101.9354437938992
171738	12	116.03121340434576
171736	12	92.22726554251781
171749	12	86.28504317300487
171883	12	176.84173583915336
171894	12	112.87539377535775
171764	12	101.9354437938992
170380	13	484.07514888306423
170262	13	80.8162344207419
170270	13	158.68329834115255
170143	13	127.0024407781126
170141	13	175.95339824598184
170282	13	156.03823646729091
170156	13	98.0875297274247
170161	13	127.9688695189696
170298	13	163.23781069497073
170169	13	121.19633520654153
170309	13	106.37018679345448
170187	13	80.86018951537628
170326	13	71.72473870859702
170200	13	80.86018951537628
170210	13	80.8162344207419
170215	13	121.19633520654153
170345	13	71.72473870859702
170362	13	219.94389325983428
170236	13	90.93772294849283
169873	14	170.6729394443653
170001	14	122.39103618159996
169878	14	110.5415067029405
170004	14	122.39103618159996
169885	14	128.15838605615892
170019	14	136.82230218743814
169888	14	90.73469665106678
169903	14	90.73469665106678
170028	14	65.66497423825336
169911	14	119.59398021598243
169923	14	106.77883372511329
170053	14	65.66497423825336
170059	14	219.13371601418908
169934	14	70.63433159481606
169937	14	119.59398021598243
170070	14	466.8335370597115
169945	14	70.63433159481606
169967	14	144.04996385024842
169974	14	177.2394082712142
171394	15	123.77639131237507
171276	15	92.49049275156791
171558	15	57.684916492982325
171435	15	185.72092144338885
171311	15	92.10053241033694
171442	15	161.62760876724695
171568	15	218.43176050162162
171458	15	158.0405642437358
171588	15	464.18611457088497
171211	15	134.99307591158177
171337	15	85.48391518416327
171354	15	123.77639131237507
171231	15	92.10053241033694
171490	15	158.0405642437358
171367	15	150.96965371804458
171252	15	85.48391518416327
171508	15	154.39813003371577
171385	15	114.15600020972921
171519	15	57.684916492982325
171919	16	154.2008052901617
171916	16	195.6944970891049
171796	16	97.29530540219474
171805	16	73.50172292810993
171938	16	154.2008052901617
171818	16	67.97158170285392
171951	16	151.49076675101003
171827	16	93.90785463999607
171959	16	51.26137987672085
171839	16	73.50172292810993
171965	16	204.39444421954448
171846	16	157.70242340856393
171974	16	51.26137987672085
171981	16	197.1290265302861
171987	16	353.72654595754943
171861	16	67.97158170285392
171881	16	141.67439367162933
171885	16	120.36670821973155
171896	16	129.936508154663
170377	17	84.92623524375047
170256	17	197.46188289958377
170391	17	149.076528538869
170274	17	155.42757239384355
170145	17	85.09476567699352
170414	17	42.76937379202782
170159	17	63.65909457241982
170422	17	42.76937379202782
170043	17	81.46349099800435
170429	17	216.47017398781526
170051	17	85.09476567699352
170441	17	216.47017398781526
170198	17	113.40166433303115
170458	17	156.00176346201653
170209	17	113.40166433303115
170087	17	63.65909457241982
170348	17	155.42757239384355
170102	17	94.34038309581085
170228	17	131.21153437496477
170110	17	84.43606439467382
170629	18	34.67498689647687
170379	18	104.29262558256235
170511	18	131.7391370527891
170390	18	77.16343907499542
170645	18	295.9568730385391
170658	18	133.99620715198728
170529	18	195.5950949118545
170538	18	154.82982906871763
170409	18	60.427296347797274
170423	18	77.16343907499542
170428	18	63.44471947388197
170557	18	154.82982906871763
170444	18	60.427296347797274
170576	18	88.67768122202017
170582	18	146.873766069769
170588	18	202.73896707560468
170461	18	103.12088973892263
170482	18	62.12143238021504
170611	18	34.67498689647687
170490	18	62.12143238021504
170880	19	73.57862957960462
171265	19	154.15330783827713
170758	19	59.42430651403076
171017	19	156.40049205162893
170777	19	59.42430651403076
170781	19	69.92179911951966
170912	19	129.0088088167586
170793	19	69.92179911951966
170813	19	119.34831764436206
170941	19	199.22284910061802
171202	19	106.886786632844
171072	19	241.81087829708792
170960	19	156.40049205162893
171088	19	106.886786632844
171220	19	318.1914731720874
170731	19	132.98258155260072
170856	19	73.57862957960462
170741	19	81.88078537677313
171129	19	158.20742335168296
170509	20	66.94326288357497
170641	20	168.4986671655355
170519	20	88.27258556925517
170527	20	80.321214149153
170657	20	160.3207314935318
170542	20	80.321214149153
170674	20	99.75583396442757
170559	20	121.0572950177933
170688	20	154.3138997048779
170704	20	99.75583396442757
170577	20	93.1578646756624
170587	20	127.65055071440469
170712	20	130.99909673193855
170717	20	314.89717027516076
170476	20	88.27258556925517
170483	20	139.81474323239678
170608	20	198.58511913542878
170618	20	143.96478968013983
170491	20	66.94326288357497
171136	21	65.22633787387525
171035	21	85.41591462895083
171291	21	185.26871675927697
171164	21	82.68506262554723
171420	21	101.94812203616878
171297	21	125.78535297110868
171430	21	130.72288022497
171053	21	141.55472336254041
171324	21	128.10099560997463
171452	21	100.57192096676282
171208	21	82.68506262554723
171086	21	65.22633787387525
171348	21	194.78355857017544
171355	21	140.0660602402491
171488	21	100.57192096676282
171115	21	85.41591462895083
171248	21	120.97309064740972
171512	21	315.50252803117223
171391	21	160.42411728543848
170242	22	313.9626017081542
170112	22	104.11371143905072
170117	22	71.96080253804462
170142	22	121.04191901338336
170147	22	217.08344128484356
170157	22	128.96758139231326
170166	22	128.96758139231326
170181	22	132.9308139084696
170185	22	140.95255644280488
170067	22	78.74654801368682
170196	22	118.83380430595658
170075	22	140.18445199335113
170204	22	160.97644599946807
170211	22	69.20788405864727
170213	22	140.39732832078232
170088	22	71.96080253804462
170099	22	76.40958973104557
170224	22	69.20788405864727
170232	22	79.0082451726718
170105	22	78.74654801368682
171782	23	85.50719070878854
171914	23	117.80054512735597
171795	23	58.60032913537234
171924	23	140.627771790409
171815	23	150.99207754841737
171826	23	147.7400193202753
171952	23	76.64151053524753
171962	23	155.26058656408242
171966	23	76.64151053524753
171971	23	142.02311165903384
171716	23	139.65993933574387
171980	23	78.6282401906148
171986	23	78.6282401906148
171731	23	85.50719070878854
171992	23	317.8772056668719
171737	23	51.00249654489054
171872	23	120.77835820151847
171880	23	127.47303963286097
171759	23	51.00249654489054
171893	23	127.47303963286097
171023	24	89.44073979112821
170770	24	41.4748599884905
170905	24	73.16448940714865
170787	24	73.9451830667901
170791	24	73.02676247961483
171051	24	317.9244474805931
170924	24	73.16448940714865
170808	24	116.92901068417446
170942	24	151.98721359399244
170816	24	117.34493856433005
170833	24	127.79042156039246
170708	24	70.73195550452118
170713	24	70.73195550452118
170972	24	141.73802894352644
170723	24	73.9451830667901
170858	24	116.92901068417446
170743	24	41.4748599884905
170999	24	89.44073979112821
170874	24	109.73270934403901
170879	24	142.10825920255198
170891	25	92.37837756892411
170632	25	66.9207673187497
171020	25	317.9396521355641
170782	25	92.37837756892411
170922	25	153.35645599584402
170796	25	97.04260656450974
170544	25	99.03156018957735
170678	25	118.36247036071428
170554	25	99.03156018957735
170811	25	139.65936182752662
170943	25	132.9316804676188
170693	25	86.6412639538204
170573	25	46.4866676388528
170961	25	117.10292038433403
170580	25	52.05680726027127
170715	25	127.05162257764422
170590	25	46.4866676388528
170984	25	117.10292038433403
170747	25	86.6412639538204
170616	25	52.05680726027127
170630	26	56.06961879108262
170643	26	65.4167601148506
171163	26	145.23752409921576
171036	26	94.10211832450884
171172	26	145.23752409921576
170925	26	120.16218177068653
171058	26	99.71375647074488
171193	26	152.24508032720325
170812	26	56.0619156433085
171075	26	99.71375647074488
171082	26	140.03358732642621
170955	26	94.10211832450884
171218	26	317.8901752574384
170727	26	56.06961879108262
170853	26	51.90806740408547
170987	26	109.31830938301592
170610	26	65.4167601148506
171130	26	151.2253143996232
171003	26	126.90109552208874
170750	26	51.90806740408547
171393	27	105.97034299509907
171277	27	38.18010040828981
171030	27	69.42459268336022
171415	27	142.44576333785457
171422	27	122.36945751353291
171437	27	149.9045625045443
171447	27	156.67538420947662
171450	27	156.67538420947662
171339	27	120.11557910815613
171470	27	160.78335033692335
171352	27	105.97034299509907
171228	27	54.76882784019314
171485	27	315.4496547012891
171104	27	54.76882784019314
171240	27	38.18010040828981
171250	27	58.52474354384932
171127	27	69.42459268336022
171258	27	127.82960085117978
171384	27	122.36945751353291
171389	27	127.19003792858521
169610	28	119.667006484391
169613	28	127.18104554431723
169622	28	115.9092263277546
169629	28	143.3927842493308
169636	28	119.667006484391
169645	28	150.80140803295484
169653	28	144.87945271332558
169657	28	144.87945271332558
169538	28	62.59244707786068
169541	28	62.59244707786068
169669	28	158.68003666972726
169674	28	342.47170035348427
169550	28	68.6575263613448
169563	28	68.55117917706397
169560	28	72.55643673249838
169567	28	131.40280167834754
169571	28	88.89498599307028
169586	28	122.7364351850411
169592	28	115.9092263277546
169597	28	68.55117917706397
171527	29	55.7690388406528
171655	29	150.02259273793644
171543	29	84.69096099004675
171669	29	67.02089032421934
171673	29	93.29475308143874
171680	29	124.80424042675362
171685	29	144.0041528323909
171562	29	84.18726752940066
171691	29	124.80424042675362
171707	29	143.67330222465986
171583	29	104.72990303860843
171711	29	165.8546453681336
171730	29	149.7278353223456
171742	29	165.8546453681336
171612	29	55.7690388406528
171750	29	177.36709816079585
171621	29	67.02089032421934
171761	29	178.59798696883794
171645	29	84.69096099004675
171773	29	383.36601096492086
171522	30	54.14121602868208
171652	30	412.8315997231183
171534	30	56.36765267990669
171545	30	54.14121602868208
171557	30	166.6395297569761
171565	30	92.23287358663451
171569	30	120.17091990689089
171580	30	122.36316175309754
171585	30	92.23287358663451
171600	30	122.36316175309754
171615	30	96.2368485768438
171617	30	122.19235947360387
171499	30	166.6395297569761
171502	30	56.36765267990669
171630	30	122.19235947360387
171628	30	152.4441286707572
171633	30	171.65906236701534
171513	30	125.69031586718283
171647	30	208.0904843149966
171517	30	160.85263433420394
172035	31	67.99473475818428
172040	31	141.01731703098272
172041	31	108.68570258591393
172046	31	75.99581990195794
172048	31	79.9078414743492
172060	31	79.9078414743492
172067	31	156.59797301607614
172075	31	252.17014067632292
172077	31	406.51901871830563
171999	31	180.739688387326
172000	31	141.24895206931043
172001	31	46.54475711296514
172007	31	138.54960544794608
172005	31	46.54475711296514
172012	31	53.106138620544215
172017	31	53.106138620544215
172026	31	67.99473475818428
172025	31	180.739688387326
172029	31	126.6098201791523
172082	32	179.64451932037076
172083	32	92.42516521164595
172080	32	72.10229415448326
172081	32	81.08479683555468
172084	32	72.10229415448326
172094	32	54.63006198378234
172102	32	179.64451932037076
172101	32	54.63006198378234
172106	32	68.10654045970486
172104	32	68.10654045970486
172118	32	119.74004390156686
172123	32	78.0474664512243
172121	32	77.08026847381171
172130	32	78.0474664512243
172138	32	83.52892962338244
172142	32	77.08026847381171
172140	32	83.52892962338244
172145	32	154.13112850019098
172150	32	273.24721700562384
172156	32	298.37526324661184
172160	33	61.78242139944598
172161	33	81.3084864312535
172167	33	190.36871937191992
172171	33	61.78242139944598
172169	33	64.04570380065815
172179	33	64.04570380065815
172180	33	64.07329826965689
172184	33	145.4326849425572
172185	33	157.11472897978427
172191	33	120.42256854958144
172194	33	124.36619115378294
172195	33	114.16544551685008
172199	33	105.7509885871407
172197	33	105.7509885871407
172212	33	114.16544551685008
172216	33	124.36619115378294
172221	33	154.65347931765933
172227	33	234.56948781657553
172229	33	235.8459737260251
172159	33	81.3084864312535
172308	34	74.64884231929
172309	34	83.14904744114334
172317	34	146.6220849730839
172322	34	119.06008926543731
172333	34	118.11647149307483
172345	34	119.06008926543731
172356	34	131.06584659970704
172365	34	146.6220849730839
172376	34	165.54916887980593
172382	34	197.0866554228464
172381	34	152.56362356357124
172263	34	77.03410215660371
172267	34	77.03410215660371
172395	34	186.00447172864028
172269	34	37.24232732544781
172273	34	74.64884231929
172407	34	165.54916887980593
172283	34	37.24232732544781
172285	34	181.8586416721521
172413	34	234.03451470765938
172417	35	82.85185710344442
172421	35	106.13379886404694
172426	35	148.5213387671983
172424	35	127.61933700126275
172438	35	107.16774682748829
172444	35	154.11579122187726
172323	35	36.664664117925504
172460	35	107.16774682748829
172337	35	70.64203272865804
172465	35	206.33769887636373
172340	35	70.64203272865804
172468	35	267.6651566351689
172346	35	36.664664117925504
172477	35	286.47857836003095
172359	35	123.36480734096335
172362	35	139.51729493812317
172375	35	97.19720026437811
172383	35	146.54527666576527
172396	35	82.85185710344442
172404	35	139.53441979124725
172681	36	67.6179631485907
172687	36	212.68366455158926
172691	36	267.0770016627519
172566	36	39.828785281944164
172567	36	69.49843114018323
172695	36	313.84914137771625
172570	36	88.02992038960777
172579	36	39.828785281944164
172581	36	140.24163351492965
172591	36	69.49843114018323
172595	36	99.90355381324913
172599	36	85.81231898708894
172604	36	69.33203248984378
172615	36	193.69159623416726
172612	36	69.33203248984378
172618	36	103.12839143602565
172627	36	126.24121998224207
172638	36	149.42854143096096
172655	36	154.27145492610228
172664	36	67.6179631485907
172314	37	156.63677264783254
172318	37	81.33993928726309
172330	37	81.33993928726309
172339	37	265.02460366683056
172348	37	274.6169584671238
172355	37	265.02460366683056
172234	37	49.68870245719699
172232	37	74.44008033374759
172233	37	89.07047318025445
172238	37	151.64143754960438
172242	37	49.68870245719699
172250	37	103.79774545838052
172248	37	65.53037896527091
172253	37	65.53037896527091
172258	37	57.91015598011643
172257	37	57.91015598011643
172262	37	103.79774545838052
172270	37	126.12731974117406
172281	37	177.8462233437038
172284	37	149.8177863552244
172437	38	79.20588527785996
172442	38	93.7662564964193
172446	38	65.19631238610167
172467	38	65.19631238610167
172471	38	153.06782759457428
172475	38	66.08228770668516
172481	38	103.96929273661961
172485	38	59.644970597149005
172490	38	66.08228770668516
172496	38	59.644970597149005
172503	38	103.96929273661961
172504	38	128.53746816345958
172505	38	150.24906266724832
172508	38	189.38623687658875
172518	38	153.5510381973745
172523	38	91.68438787080952
172521	38	91.68438787080952
172527	38	324.78709322001464
172531	38	126.07812726580939
172532	38	126.07812726580939
172547	39	63.715720199276795
172551	39	67.493494193185
172679	39	94.19275850503821
172555	39	143.7978169850195
172553	39	63.73419439979282
172559	39	101.8844751803351
172692	39	94.19275850503821
172568	39	63.73419439979282
172706	39	376.7793942904759
172704	39	62.17219460361271
172708	39	62.17219460361271
172585	39	67.493494193185
172593	39	101.8844751803351
172602	39	128.99220924129364
172609	39	148.6575116733007
172616	39	189.8166587449876
172659	39	151.630213911394
172539	39	63.715720199276795
172536	39	88.10121696209883
172537	39	93.46728224767809
173080	40	80.55725257031594
173090	40	80.55725257031594
173100	40	93.78592088620485
173122	40	135.26744256521522
173129	40	124.19759043079176
173152	40	62.44008049814576
173165	40	102.32580925328217
173173	40	149.1120240515904
173178	40	62.44008049814576
173196	40	135.26744256521522
173203	40	102.32580925328217
173208	40	130.06972592718316
173215	40	150.24577686069998
173223	40	183.1477384730552
173248	40	150.75764143290667
173255	40	91.00921523357717
173260	40	91.00921523357717
173277	40	65.28223727855698
173280	40	65.28223727855698
173286	40	363.3946564672271
172928	41	129.24709120284325
173062	41	90.2265982376468
173071	41	63.31007481976872
173069	41	63.31007481976872
173073	41	310.67309651347654
172965	41	59.1934373997692
172971	41	103.127154652698
172976	41	59.1934373997692
172854	41	164.05839501722033
172990	41	164.05839501722033
172993	41	131.55039598463446
172871	41	103.43483602513909
172877	41	87.66528246890297
172885	41	87.66528246890297
173013	41	103.127154652698
173019	41	128.8012069991889
173024	41	150.6570500087417
173029	41	147.78366859598947
173047	41	150.6570500087417
173055	41	90.2265982376468
172801	42	70.97212235221143
172929	42	250.4456105380286
172935	42	250.4456105380286
172818	42	134.2033152959449
172841	42	70.97212235221143
172717	42	156.56923318482825
172720	42	106.47406380406441
172724	42	125.96092218969898
172730	42	104.05002160443395
172732	42	133.39987110327004
172747	42	57.02328199241356
172750	42	103.3803053296521
172752	42	57.02328199241356
172887	42	149.04282106618896
172768	42	156.56923318482825
172903	42	88.37436352744636
172907	42	88.37436352744636
172785	42	103.3803053296521
172795	42	127.1325904919429
172943	43	93.82359983676152
173068	43	103.03499880299277
173074	43	127.9443545886588
173076	43	175.07236439606996
173086	43	147.40117502341835
172956	43	124.42650597669139
172983	43	104.79093536424634
173123	43	147.40117502341835
172996	43	93.82359983676152
173132	43	90.01802491956776
173023	43	59.42816406205205
173020	43	103.03499880299277
173153	43	90.01802491956776
173033	43	59.42816406205205
173170	43	79.09647397169206
173174	43	79.09647397169206
173051	43	176.5516698884709
173177	43	107.13910412828005
172927	43	124.42650597669139
173317	44	103.50374672184064
173578	44	73.9888202888467
173326	44	68.27396097075514
173347	44	75.66248270616998
173603	44	73.9888202888467
173361	44	62.415628844314654
173366	44	103.3116054862428
173377	44	62.415628844314654
173380	44	170.48267316456622
173393	44	103.3116054862428
173398	44	129.05637430205033
173402	44	61.962068018354444
173409	44	136.99541465417232
173440	44	61.962068018354444
173457	44	143.57945379053325
173465	44	88.18270570577164
173503	44	88.18270570577164
173551	44	110.49037465568077
173296	44	68.27396097075514
173305	44	78.55325879141584
173575	45	189.835463230914
173448	45	73.03340793981353
173708	45	78.11209478938824
173610	45	103.14725798987806
173499	45	64.00919980539572
173757	45	145.02516512241667
173376	45	74.57195667504
173765	45	87.89099859027395
173514	45	102.48540799157934
173643	45	127.250980714944
173391	45	102.48540799157934
173777	45	87.89099859027395
173655	45	78.11209478938824
173795	45	156.61696467178604
173543	45	64.00919980539572
173803	45	48.11929707954119
173678	45	133.24961197948505
173298	45	63.097771493604654
173809	45	48.11929707954119
173428	45	63.097771493604654
173455	46	66.40653297870352
173335	46	55.05232354567633
173717	46	145.60731411565112
173599	46	103.96859138937059
173612	46	125.69438291277427
173488	46	64.51906262921396
173495	46	103.96859138937059
173620	46	133.88037191994036
173365	46	85.87735189050075
173754	46	100.56662606676825
173631	46	93.85550298993368
173764	46	169.85237461884108
173388	46	55.05232354567633
173772	46	53.64802378515969
173776	46	53.64802378515969
173654	46	93.85550298993368
173396	46	104.54216282792403
173529	46	64.51906262921396
173554	46	214.49174604880932
173693	46	100.56662606676825
173956	47	52.1330798138476
173963	47	104.49431171653329
174106	47	119.53472078275072
173855	47	121.0393078758929
173989	47	61.40164598409797
174120	47	119.53472078275072
173869	47	95.26732709803997
174129	47	119.821160247993
174257	47	119.821160247993
174009	47	210.68835197578008
173884	47	103.19996478954033
174026	47	104.49431171653329
173913	47	103.19996478954033
174297	47	169.0199525832309
174047	47	123.57266070779703
174311	47	50.5913963971658
174063	47	133.9022837083462
174322	47	50.5913963971658
173941	47	52.1330798138476
174206	47	147.47865276610023
172800	48	96.58660141359569
172933	48	150.43526020886173
172937	48	125.1902061247199
172816	48	64.3037661567925
172950	48	134.72478628328017
172820	48	64.3037661567925
172960	48	174.4951363670928
172967	48	174.4951363670928
172845	48	48.43211958949471
172853	48	48.43211958949471
172856	48	104.41501659213789
172864	48	62.142853171710215
172872	48	182.75836266403653
172878	48	104.41501659213789
172882	48	124.43711511233096
172886	48	132.87217067320654
172902	48	125.1902061247199
172909	48	134.72478628328017
172793	48	146.06454632149604
173206	49	56.232980953542516
173212	49	67.19932546903945
173217	49	61.53671871109292
173345	49	123.97181818853166
173227	49	103.7141380592822
173096	49	183.3195960829154
173225	49	131.0275422458394
173362	49	52.877589418482025
173235	49	124.74301249320415
173369	49	52.877589418482025
173117	49	89.02813196746732
173245	49	132.7946042230348
173257	49	159.85773684884094
173133	49	85.05844029912733
173266	49	146.15959752742722
173282	49	146.51561269826107
173295	49	159.85773684884094
173175	49	67.19932546903945
173303	49	146.15959752742722
173180	49	56.232980953542516
174345	50	80.39809492010593
174096	50	72.85106307566159
174609	50	55.06248127252813
174619	50	55.06248127252813
174617	50	117.78345457755188
174369	50	137.17721649859936
174122	50	49.58096535608761
174147	50	84.38021655321263
174432	50	226.47012830716073
174463	50	150.29902627518308
174208	50	49.58096535608761
174500	50	137.17721649859936
174019	50	163.824567001676
174034	50	88.83245129302664
174552	50	150.29902627518308
174301	50	80.39809492010593
174052	50	124.33790459727938
174315	50	84.38021655321263
174586	50	226.47012830716073
172689	51	86.71154962791302
172822	51	209.93441652307587
172693	51	51.59933641848344
172703	51	51.59933641848344
172839	51	57.4639779908433
172851	51	57.4639779908433
172731	51	86.71154962791302
172857	51	131.97272009338843
172738	51	53.435260402757066
172754	51	53.435260402757066
172629	51	133.65473595650488
172765	51	107.78204297009891
172773	51	209.93441652307587
172777	51	150.93288086343952
172652	51	81.59480427873591
172657	51	123.98841613164696
172788	51	107.78204297009891
172798	51	150.93288086343952
172671	51	81.59480427873591
174472	52	151.5778189183947
173966	52	72.90368343838153
174351	52	151.5778189183947
174364	52	206.24903228971266
174109	52	91.85373088920457
174504	52	206.24903228971266
173997	52	111.98082401704279
174269	52	60.05580416896949
174146	52	91.85373088920457
174528	52	110.51474633427576
174542	52	110.51474633427576
174036	52	72.90368343838153
174549	52	214.17547992814994
174425	52	73.79057087945178
173923	52	111.98082401704279
174308	52	73.79057087945178
174188	52	60.05580416896949
174069	52	95.90072641600948
174202	52	95.90072641600948
173832	53	211.51008187358792
173580	53	60.15190427875457
173841	53	100.45496303789716
173718	53	61.550741823385195
173852	53	232.00964941213272
173607	53	60.15190427875457
173863	53	100.45496303789716
173732	53	72.33223850936697
173625	53	143.9026595965677
173507	53	66.64211514310485
173766	53	63.896639166994476
173774	53	154.7296939090514
173779	53	211.51008187358792
173536	53	75.24078527096513
173798	53	63.896639166994476
173546	53	66.64211514310485
173676	53	86.66617172488728
173556	53	75.24078527096513
173691	53	61.550741823385195
173820	53	154.7296939090514
173573	54	167.95950582491528
173320	54	58.31711979125258
173458	54	104.32425807486644
173719	54	246.98918822124818
173741	54	167.4156206579768
173491	54	104.32425807486644
173753	54	322.1904321631104
173763	54	167.4156206579768
173386	54	116.9728834133534
173647	54	68.32940226697701
173525	54	173.5437944549487
173400	54	150.87315785187374
173534	54	68.32940226697701
173279	54	58.31711979125258
173290	54	70.2279727378445
173547	54	134.1219527051936
173297	54	70.2279727378445
173681	54	173.5437944549487
173957	55	63.72526906614276
173833	55	74.40178774413515
173842	55	152.02195373111746
173845	55	97.1904925108828
173976	55	198.42733374242067
173853	55	43.69282770371357
173984	55	304.48155855819357
173866	55	43.69282770371357
173995	55	199.37083069873825
173878	55	123.02848857317076
174007	55	199.37083069873825
173882	55	198.42733374242067
174012	55	365.3326240533812
173914	55	71.65950349365644
173799	55	47.795148706689496
173796	55	61.69164133647641
173924	55	63.72526906614276
173805	55	61.69164133647641
173938	55	71.65950349365644
173816	55	47.795148706689496
173572	56	120.36300471432564
173709	56	241.022531219739
173585	56	110.73272876752743
173722	56	284.37026986047886
173734	56	184.69984214935843
173604	56	200.55663080304765
173483	56	45.76775718826131
173481	56	46.393102975437266
173613	56	121.80766324824556
173619	56	170.4369925562924
173747	56	306.94217468546327
173493	56	45.76775718826131
173752	56	184.69984214935843
173505	56	46.393102975437266
173645	56	64.65279566197052
173531	56	102.52207156191268
173535	56	97.31498226029059
173666	56	64.65279566197052
173679	56	170.4369925562924
173560	56	153.83384576297064
173964	57	150.43293943132795
174221	57	261.38596934484195
173982	57	212.09149032543468
173991	57	121.7083672316798
174117	57	64.16171096818424
174245	57	149.44952124058744
173867	57	49.004782690292124
173864	57	45.00296588798675
174258	57	176.66902426895624
174004	57	151.08190161387267
174136	57	64.16171096818424
173881	57	49.004782690292124
173894	57	45.00296588798675
174020	57	157.726863159429
174291	57	149.44952124058744
173917	57	55.45789617494063
174307	57	176.66902426895624
174049	57	121.7083672316798
173931	57	117.70153313314741
174185	57	243.7287014616985
174593	58	144.999158310036
174602	58	144.999158310036
174094	58	54.25504916280437
174605	58	281.29592374402375
174224	58	91.41948123992218
174352	58	121.77757403643645
174242	58	234.7159085262939
174506	58	72.67198159176858
174126	58	57.163329987667396
174264	58	91.41948123992218
174143	58	95.06269046864308
174023	58	58.164738443919276
174032	58	54.25504916280437
174288	58	121.77757403643645
174556	58	240.55340831770692
174446	58	72.67198159176858
174574	58	285.6522171942732
174587	58	257.55213534285605
174329	58	154.68786151013245
174079	58	58.164738443919276
174471	59	295.7294690277114
174340	59	87.58749432828262
174226	59	56.4432999609346
174357	59	155.90199006027694
174489	59	297.0344458308512
174371	59	122.74200036831081
174497	59	127.85264684775873
174503	59	127.85264684775873
174511	59	307.1018029305577
174259	59	99.27766473981197
174267	59	56.4432999609346
174402	59	96.49804238877384
174144	59	73.68628963016573
174413	59	96.49804238877384
174164	59	57.98847376114713
174304	59	87.58749432828262
174318	59	251.3126292838043
174451	59	212.18097943403635
174199	59	73.68628963016573
174333	59	122.74200036831081
174469	60	170.15196453233912
173843	60	62.4460799800947
173840	60	89.82673380792977
174232	60	156.76221536641586
174108	60	271.6485310853302
173992	60	52.973461767089354
173865	60	58.35807062370664
174253	60	119.12844957312531
174131	60	119.12844957312531
174517	60	296.071833620801
174018	60	97.47746865202848
174547	60	173.28183045581738
174423	60	137.45138118819554
174302	60	122.67337069758034
174563	60	136.69326380018063
174573	60	323.10073728342536
174449	60	137.45138118819554
174197	60	122.67337069758034
174585	60	136.69326380018063
173948	60	52.973461767089354
174337	61	80.14308369322357
174470	61	122.43837795373112
174604	61	121.82706822536319
174115	61	93.76697653430857
174382	61	283.3528128675832
174256	61	54.59658458457333
174132	61	56.729730047630575
174654	61	161.00807909183482
174534	61	121.82706822536319
174665	61	158.21525682948342
174676	61	158.21525682948342
174165	61	54.59658458457333
174557	61	157.8599658385511
174685	61	293.943479863075
174695	61	84.96722497870049
174314	61	55.94459822785541
174699	61	167.8132917765469
174575	61	122.43837795373112
174703	61	365.4986768979279
174705	61	84.96722497870049
174467	62	61.55512975552947
174592	62	119.0890944107326
174353	62	94.85756065890271
174495	62	287.41611125186034
174621	62	173.4717048511672
174368	62	48.37052325174617
174629	62	157.1814633481078
174383	62	58.52717620894674
174640	62	157.1814633481078
174647	62	239.0642225589352
174655	62	102.38664778542774
174661	62	63.594121804021675
174666	62	356.5440996319545
174537	62	122.5795806455858
174414	62	48.37052325174617
174671	62	63.594121804021675
174558	62	119.0890944107326
174570	62	157.85903487756974
174572	62	122.5795806455858
174450	62	76.95702958834592
174721	63	97.40225670944879
174724	63	148.10828887007693
174725	63	121.40313139749327
174731	63	97.40225670944879
174746	63	174.68892384381599
174751	63	136.9735815655433
174755	63	136.9735815655433
174756	63	226.6291364178443
174638	63	95.69952037170903
174767	63	105.70582488579751
174775	63	319.3254817823597
174772	63	49.73976282444829
174645	63	51.242668218688394
174776	63	49.73976282444829
174649	63	58.626940474784185
174669	63	51.242668218688394
174692	63	95.26026240415054
174702	63	310.3701588102054
174704	63	53.00199276844378
174716	63	121.40313139749327
174851	64	111.23382190707446
174849	64	98.97178615010067
174854	64	98.97178615010067
174858	64	48.54350478115861
174861	64	292.4173335425346
174867	64	48.54350478115861
174784	64	56.094922240079605
174791	64	42.779222142055
174789	64	106.82679366553413
174799	64	40.86491876035562
174803	64	316.01377510119437
174807	64	40.86491876035562
174804	64	81.62145351065186
174814	64	118.64370156501528
174820	64	76.10888773569457
174827	64	142.43062689695034
174824	64	76.10888773569457
174828	64	118.64370156501528
174839	64	178.22735990943883
174842	64	111.23382190707446
174870	65	54.61860622258638
174871	65	106.42164337937092
174877	65	54.61860622258638
174882	65	57.28913365293186
174890	65	325.0170428659288
174894	65	68.98946525034104
174898	65	60.50431045482807
174905	65	120.24280944313793
174911	65	194.35318561171235
174918	65	120.24280944313793
174916	65	143.58838783893896
174926	65	176.6639687096648
174929	65	100.35851081018637
174934	65	88.24164602711525
174936	65	100.35851081018637
174945	65	88.24164602711525
174949	65	229.6885308701252
174954	65	48.77517940925772
174960	65	48.77517940925772
175117	66	177.21229587342881
175123	66	126.93353540386933
175134	66	111.93966221204022
175138	66	126.93353540386933
175147	66	184.67202514698303
175144	66	111.93966221204022
175156	66	48.9664221435948
175168	66	48.9664221435948
175055	66	95.28523063932253
175056	66	47.84902356415938
175066	66	322.6981800141503
175067	66	62.72363874248347
175064	66	47.84902356415938
175071	66	55.150988689670434
175075	66	55.150988689670434
175080	66	120.21346647036368
175089	66	65.96983835292987
175093	66	65.96983835292987
175097	66	132.6549828340001
175101	66	120.21346647036368
174976	67	43.98990922168779
174977	67	60.0806704239319
174981	67	47.33312396544271
174985	67	47.33312396544271
174988	67	121.3204298803323
174995	67	69.42602902665178
174997	67	69.42602902665178
175002	67	129.9861548208042
175003	67	121.3204298803323
175012	67	175.85313869859942
175018	67	158.287829120639
175024	67	90.78187585379976
175030	67	90.78187585379976
175035	67	65.48327642524907
175039	67	65.48327642524907
175044	67	337.2839602727709
174966	67	43.98990922168779
174968	67	87.71797657800478
174974	67	319.2207917075378
175238	68	47.533667735760545
175242	68	47.533667735760545
175137	68	101.51596853372617
175140	68	59.88146224738646
175155	68	56.0287241368576
175159	68	47.00047771119014
175165	68	304.66405633871085
175169	68	49.80763418460585
175177	68	47.00047771119014
175185	68	115.73166007102571
175190	68	72.7784890485907
175194	68	140.1880148394112
175195	68	118.13763028417499
175192	68	72.7784890485907
175206	68	126.67443088830177
175205	68	176.82575058251362
175212	68	155.87268282249633
175218	68	126.67443088830177
175224	68	58.46287898461771
175229	68	58.46287898461771
175360	69	48.76347937223547
175116	69	41.68492467326086
175250	69	41.68492467326086
175121	69	53.869925370156864
175126	69	67.20400016967571
175131	69	308.90410155494
175264	69	67.20400016967571
175278	69	59.64699198257787
175276	69	59.64699198257787
175287	69	140.82571413217147
175291	69	117.61195961117471
175303	69	83.90476017136416
175312	69	175.07992658762936
175321	69	149.4591427586305
175330	69	232.72904667436723
175339	69	70.89291133273714
175336	69	70.89291133273714
175095	69	94.83642861202176
175351	69	48.76347937223547
175098	69	94.83642861202176
175366	70	176.01639508041697
175372	70	142.22787903581764
175373	70	208.3642013294289
175383	70	64.42151925550772
175384	70	64.42151925550772
175400	70	75.97216575559685
175404	70	75.97216575559685
175249	70	81.00812195889792
175261	70	56.823633229524525
175269	70	44.911934329748384
175274	70	43.12229489160825
175279	70	56.823633229524525
175286	70	43.12229489160825
175288	70	277.4989428842263
175307	70	61.77343373137898
175326	70	93.25963731019674
175337	70	140.28810958885757
175342	70	115.68625481706873
175348	70	93.25963731019674
175495	71	107.39660336746847
175492	71	107.39660336746847
175412	71	89.16889400098523
175418	71	47.08465203580929
175422	71	42.045291695117015
175420	71	63.30716293510545
175430	71	59.04338818733206
175431	71	42.045291695117015
175435	71	59.04338818733206
175432	71	179.81208370222623
175446	71	58.82977054539289
175447	71	109.74476633974191
175449	71	58.82977054539289
175454	71	136.7465594002294
175456	71	118.75162941366058
175467	71	174.64893907481974
175471	71	107.69969019712926
175473	71	271.68858611756076
175480	71	64.2032636999453
175484	71	64.2032636999453
176004	72	140.9280973551737
175756	72	58.00809060466073
175772	72	58.00809060466073
175783	72	124.10574289470487
175785	72	119.43420604340552
175922	72	76.21310430578669
175795	72	174.76370043516337
175812	72	240.60391274142884
175827	72	55.10778618570239
175707	72	81.04712134670558
175714	72	47.739710755116285
175716	72	73.81144535706477
175717	72	41.143699359216264
175723	72	41.143699359216264
175726	72	76.94026553803138
175731	72	76.94026553803138
175734	72	56.90276231690925
175989	72	140.9280973551737
175864	72	55.10778618570239
175737	72	56.90276231690925
175625	73	176.7484275897408
175642	73	243.4995667185164
175501	73	75.35387166514914
175511	73	60.13902252655624
175518	73	75.35387166514914
175523	73	84.09953791868966
175521	73	45.00522060772525
175526	73	45.00522060772525
175525	73	84.09953791868966
175536	73	54.198735379365104
175542	73	54.198735379365104
175544	73	52.564746952799666
175559	73	52.564746952799666
175566	73	118.72066459714935
175564	73	119.53031609725096
175571	73	178.96967767813297
175583	73	176.7484275897408
175584	73	53.40208446574626
175595	73	53.40208446574626
175614	73	77.58383296045513
175620	74	64.2715378538522
175626	74	52.451523082121014
175634	74	64.2715378538522
175644	74	57.49536128990751
175650	74	53.570851678090946
175655	74	53.570851678090946
175653	74	57.49536128990751
175663	74	93.08263622938668
175661	74	130.20237990835258
175674	74	181.60835177188298
175678	74	73.63883940627258
175682	74	116.259562323061
175698	74	116.259562323061
175696	74	73.63883940627258
175704	74	331.41526629735284
175589	74	67.49720968252764
175594	74	59.98476577685681
175604	74	67.49720968252764
175611	74	52.451523082121014
176386	75	47.992371285675716
176132	75	51.60957551927488
176136	75	93.80983511951092
176143	75	52.45027622383683
176397	75	47.992371285675716
176153	75	51.60957551927488
176412	75	72.23960099687214
176162	75	94.64852379724945
176416	75	58.09092775866187
176434	75	408.70384177286985
176217	75	92.67625856899879
176232	75	52.45027622383683
176271	75	94.64852379724945
176285	75	77.93111464951949
176301	75	121.91367401297546
176331	75	77.93111464951949
176078	75	93.80983511951092
176359	75	181.0099296432509
176370	75	72.23960099687214
176122	75	57.4616034772083
175748	76	120.24552063460311
175876	76	59.75897115782575
175754	76	56.36310892866189
175757	76	79.26329390538271
175763	76	67.48316762710402
175767	76	54.65391042725342
175764	76	54.65391042725342
175892	76	267.9410219146145
175765	76	113.53009757565283
175901	76	59.75897115782575
175784	76	79.26329390538271
175790	76	113.53009757565283
175797	76	131.12990306098928
175800	76	121.8545616969854
175807	76	67.31081229757247
175937	76	87.81985817951798
175824	76	67.31081229757247
175961	76	466.1078350693003
175865	76	147.06393871080076
177413	77	143.09327019084841
177444	77	53.44609776610204
177448	77	53.44609776610204
177229	77	63.80142672071613
177500	77	129.55982929303858
177256	77	57.18529550430731
177526	77	66.12037435893791
177268	77	57.18529550430731
177567	77	267.1582433036487
177324	77	115.7290618471737
177077	77	143.3019611835123
177599	77	57.57411407080532
177351	77	104.86207818905837
177618	77	57.57411407080532
177111	77	104.86207818905837
177368	77	115.7290618471737
177150	77	71.72379303811717
177663	77	475.19613652223313
177404	77	130.55223305784273
176256	78	144.16530306761464
176266	78	47.79736335994119
176275	78	47.79736335994119
176156	78	131.39773496246434
176163	78	84.8882149188722
176296	78	122.67731519795052
176169	78	129.8816112072313
176304	78	68.56446078369906
176183	78	56.78437601439687
176317	78	268.46891343851706
176194	78	63.61776831926476
176198	78	56.78437601439687
176328	78	67.42321982130699
176334	78	67.42321982130699
176218	78	129.8816112072313
176225	78	109.10858434141048
176229	78	109.10858434141048
176357	78	448.3094835438224
176248	78	129.29653928248067
176777	79	127.04119909485526
176657	79	104.69793775320368
176662	79	149.84241445057515
176798	79	267.7319015376043
176551	79	107.18940218408014
176677	79	104.69793775320368
176812	79	63.069539848366745
176564	79	107.18940218408014
176701	79	128.34723397523203
176705	79	152.5194914229764
176839	79	83.0266116280524
176585	79	149.84241445057515
176850	79	63.069539848366745
176721	79	53.773946788399236
176608	79	74.44247296512425
176741	79	53.773946788399236
176619	79	59.2891860904308
176875	79	430.5448807713523
176633	79	59.2891860904308
176007	80	108.86264472515366
176017	80	127.57003050379491
176024	80	152.42727385141833
176036	80	74.040492944057
176041	80	74.040492944057
175916	80	73.89140787773113
176062	80	167.44959857798983
176074	80	250.2194094547126
175821	80	184.97696541112984
176082	80	97.20596471208745
175953	80	68.11552296993062
175828	80	75.68927558746745
175962	80	68.11552296993062
176091	80	44.56363930960717
176103	80	44.56363930960717
175851	80	75.68927558746745
175991	80	108.86264472515366
176116	80	441.3053807000434
175999	80	184.97696541112984
176389	81	159.7429790592451
176524	81	114.43425972779079
176402	81	128.53802845547656
176283	81	53.09338680426175
176539	81	433.5314271442525
176421	81	127.02946141477706
176431	81	155.28345067215506
176440	81	89.1431147569872
176195	81	63.921823067072616
176454	81	89.1431147569872
176342	81	85.81466487583951
176226	81	159.7429790592451
176480	81	68.18819260430224
176356	81	53.09338680426175
176488	81	176.0898951536885
176501	81	68.18819260430224
176249	81	63.921823067072616
176510	81	114.43425972779079
176383	81	128.53802845547656
176768	82	45.96583274179183
177158	82	70.16581210863528
176521	82	60.440258860373724
176909	82	91.94647067871327
176664	82	45.96583274179183
177182	82	70.16581210863528
176543	82	163.17098666052706
176797	82	123.07306116709441
177057	82	170.21741213902845
176943	82	140.68470507030366
177197	82	382.50150768434503
176818	82	163.17098666052706
176565	82	60.440258860373724
177094	82	190.98787933678716
176841	82	123.07306116709441
176728	82	78.2249249505151
176862	82	91.94647067871327
177116	82	112.1680288009335
176876	82	142.7941463188757
176895	82	139.31212032335344
176642	83	172.40810955155084
176653	83	245.2218946978243
176528	83	123.56970590641383
176663	83	141.2823232613477
176553	83	63.24453420041127
176690	83	367.61496249153936
176432	83	165.3297681522037
176566	83	122.63734185380191
176437	83	70.83736156709662
176697	83	99.6444006840898
176444	83	70.83736156709662
176573	83	63.24453420041127
176708	83	99.6444006840898
176458	83	100.31550489874232
176597	83	137.98882647591864
176477	83	100.31550489874232
176614	83	162.43991627258865
176492	83	123.56970590641383
176500	83	165.3297681522037
175884	84	122.53217468859097
175898	84	175.29723538002608
175908	84	122.53217468859097
175923	84	60.27096758881398
175932	84	60.27096758881398
175936	84	123.93048179373362
175958	84	152.41405908875055
175980	84	156.49504894935689
175994	84	152.41405908875055
176003	84	379.9071554993009
176009	84	257.67135112753215
176012	84	156.49504894935689
176025	84	102.6572513625268
176033	84	102.6572513625268
175805	84	199.9547436520939
175809	84	72.81956305023242
175813	84	72.81956305023242
175836	84	92.47429512457262
175856	84	92.47429512457262
176135	85	148.0478960856125
176146	85	122.54826289700878
176155	85	148.0478960856125
176031	85	207.8334505415182
176287	85	94.72337133620492
176040	85	67.888294494598
176044	85	67.888294494598
176057	85	88.19958088427433
176319	85	94.72337133620492
176073	85	88.19958088427433
176206	85	344.6105895112727
176085	85	121.86875153403882
176221	85	262.540695589693
176097	85	148.27813770946523
176110	85	123.70941630990248
176240	85	122.54826289700878
176119	85	57.41023357910244
176121	85	57.41023357910244
176124	85	124.231106746452
176652	86	216.09396113524912
176794	86	105.2033325592063
176923	86	321.67813284975335
176920	86	140.63957124524393
176673	86	65.12349674140697
176932	86	103.92959391247314
176808	86	83.7599762897333
176703	86	83.7599762897333
176960	86	103.92959391247314
176967	86	283.8607154166345
176844	86	123.62344743670121
176717	86	65.12349674140697
176855	86	119.15877425736694
176989	86	83.52667216533388
176870	86	61.20281625671591
177002	86	83.52667216533388
176873	86	61.20281625671591
176879	86	106.61174624656437
176894	86	140.63957124524393
177284	87	139.1784221637476
177029	87	53.8073426991877
177054	87	53.8073426991877
176929	87	204.68149298465983
177199	87	58.245599056195665
177074	87	81.46449631611743
177330	87	139.1784221637476
176958	87	70.899187533222
177341	87	89.4514807898757
177346	87	89.4514807898757
177221	87	58.245599056195665
177098	87	77.4867644687414
177354	87	298.7137470169935
177234	87	97.08881271359373
177369	87	73.24110241091967
177118	87	96.48325047803763
176994	87	70.899187533222
177383	87	73.24110241091967
177140	87	120.16485806862818
177279	87	338.5826745110368
176770	88	77.99603604970723
176781	88	77.99603604970723
177043	88	139.1347686553615
177196	88	292.2695132305882
176819	88	70.54846890708286
176948	88	55.326042460149644
176834	88	70.54846890708286
176963	88	55.326042460149644
177088	88	139.1347686553615
176846	88	72.16668829505738
176974	88	83.49886705300668
176854	88	83.49886705300668
177115	88	77.92314914712105
176735	88	101.1171180393365
176866	88	120.70025329313084
177123	88	77.92314914712105
177249	88	97.60553514282863
177253	88	97.60553514282863
176874	88	304.4444431688203
176764	88	86.05109982804291
176897	89	72.05060813914675
176911	89	84.39472020150032
177169	89	76.9868871803062
176924	89	72.05060813914675
176941	89	287.91516614336234
177206	89	273.5815116657676
176951	89	64.20341765887729
177228	89	214.5214222149804
176982	89	64.20341765887729
177236	89	214.5214222149804
176991	89	70.27362410466537
177015	89	150.18940805698546
177046	89	56.02949928402876
177069	89	56.02949928402876
177076	89	127.73418690620346
177108	89	138.70872571236478
177125	89	138.70872571236478
177147	89	76.9868871803062
176893	89	89.98803823857548
177282	90	240.85847143275956
177034	90	77.26547824583137
177166	90	55.22656906081487
177042	90	81.19662936319678
177051	90	335.3823179514099
177307	90	240.85847143275956
177313	90	236.20231565914364
177188	90	55.22656906081487
177198	90	128.7114732638833
177071	90	65.4604212528785
177107	90	65.4604212528785
177242	90	140.81082277563902
176995	90	101.43066953216868
177120	90	71.02115762729532
177001	90	77.26547824583137
177257	90	140.81082277563902
177265	90	86.75576384700143
177275	90	86.75576384700143
177144	90	145.76310597007256
176518	91	142.5035070913469
176398	91	79.79399575922545
176268	91	342.1852320773673
176531	91	72.14164098435059
176557	91	72.14164098435059
176438	91	129.104304436438
176439	91	58.51927389109959
176569	91	192.1629758569117
176451	91	58.51927389109959
176452	91	98.03383385826298
176197	91	104.67243254571896
176332	91	70.65842006904121
176589	91	187.91989518336385
176214	91	111.083957157335
176596	91	192.1629758569117
176227	91	67.20138605782105
176485	91	133.01385427246058
176362	91	70.65842006904121
176372	91	71.60939452083797
176250	91	67.20138605782105
177414	92	63.155261444827964
177431	92	73.96793106988522
177440	92	74.218099805177
177446	92	81.30281225979581
177479	92	125.26327000672075
177485	92	58.395696357556794
177502	92	58.395696357556794
177513	92	100.72555697616264
177547	92	130.09452751459028
177579	92	135.91796845176532
177598	92	64.41820808501832
177349	92	319.48254247911325
177357	92	66.49279481937245
177619	92	64.41820808501832
177367	92	132.84168192237118
177627	92	262.92974379660757
177646	92	122.0634519003864
177389	92	66.49279481937245
177394	92	63.155261444827964
177658	92	269.13404464431346
176650	93	57.73295958745715
176659	93	57.73295958745715
176785	93	262.71102242101347
176667	93	126.43258853266057
176540	93	87.49165612676948
176802	93	132.71606361352096
176544	93	272.5816647622935
176550	93	79.23627486935828
176679	93	102.0582478730057
176558	93	87.49165612676948
176556	93	128.93959476069904
176821	93	103.72158088973504
176835	93	382.13779818454475
176704	93	102.0582478730057
176583	93	71.38098331920796
176730	93	130.97219292570261
176606	93	71.38098331920796
176615	93	71.88994138886922
176757	93	103.72158088973504
177412	94	56.16687836947344
177416	94	56.16687836947344
177289	94	79.23585334725374
177426	94	127.49334232727736
177555	94	389.08335706637155
177562	94	155.1677537055492
177445	94	82.46105372196097
177321	94	76.46644066804777
177449	94	82.46105372196097
177329	94	79.23585334725374
177337	94	70.05505566347308
177344	94	170.6447478794388
177483	94	132.8584259655615
177366	94	70.05505566347308
177499	94	107.97764901930793
177510	94	107.97764901930793
177387	94	65.74108606294013
177273	94	220.25486640338858
177533	94	265.63840555819104
177664	95	64.55852516444111
177678	95	405.02703557362275
177679	95	138.1062175279568
177677	95	130.37693860029566
177687	95	138.1062175279568
177691	95	263.59355549511054
177702	95	203.51810063544065
177458	95	214.7406723715585
177476	95	114.56537924659474
177490	95	66.64899968707743
177508	95	95.6918063016086
177517	95	66.64899968707743
177543	95	167.00032881472777
177574	95	76.61127709735909
177585	95	66.16799109705805
177614	95	57.045932259243564
177620	95	57.045932259243564
177626	95	126.1142052852019
177647	95	64.55852516444111
177792	96	206.7792909079004
177797	96	206.7792909079004
177711	96	132.12684880014967
177708	96	112.78652920963626
177709	96	149.93168144347473
177712	96	79.33222646842707
177713	96	69.8944938369653
177722	96	69.8944938369653
177725	96	65.7797916072999
177729	96	80.81066577495075
177734	96	304.1409648248531
177735	96	155.7355541892909
177740	96	58.925572421442865
177747	96	58.925572421442865
177749	96	100.6606876129082
177757	96	76.5899156906248
177762	96	76.5899156906248
177772	96	166.8199833174852
177776	96	126.35205407006423
177784	96	166.8199833174852
177802	97	328.63586254913963
177803	97	125.28710275200362
177801	97	130.969494014189
177805	97	85.83248913391209
177808	97	70.50373149320048
177814	97	135.8086751745821
177820	97	60.95742612892648
177825	97	68.46176808692027
177830	97	60.95742612892648
177835	97	58.33215470677948
177832	97	58.33215470677948
177836	97	119.10764891569522
177842	97	68.35147526096428
177850	97	68.35147526096428
177849	97	115.46580947343507
177860	97	115.46580947343507
177864	97	124.15999544685307
177873	97	149.96394768626212
177877	97	81.78543035606799
177884	97	81.78543035606799
177921	98	57.72882008137375
177926	98	124.47159677775899
177925	98	57.72882008137375
177938	98	72.51016510064444
177940	98	119.81073142721033
177948	98	115.71087923929781
177956	98	119.81073142721033
177966	98	130.56638670381085
177971	98	86.4762061984776
177976	98	86.4762061984776
177894	98	144.79019703146582
177893	98	269.9014836539152
177899	98	89.82791043968432
177896	98	176.77282532969937
177900	98	70.50903502511929
177905	98	52.49915692785794
177911	98	67.85298538152539
177918	98	72.51016510064444
177916	98	52.49915692785794
178444	99	117.95414563938493
178195	99	186.87278573454168
178454	99	116.17669555580497
178196	99	160.49405872616722
178200	99	87.58488357830025
178201	99	61.1011915792604
178205	99	95.02765301879057
178213	99	61.1011915792604
178478	99	117.95414563938493
178220	99	68.0673813867879
178485	99	142.25793727944597
178494	99	88.56448934000124
178500	99	88.56448934000124
178380	99	72.87787876434045
178396	99	58.95382463644593
178402	99	57.969144002830824
178407	99	57.969144002830824
178411	99	125.02139996396669
178428	99	58.95382463644593
178177	100	162.32723503058995
178183	100	168.12995467790782
178190	100	168.12995467790782
178094	100	130.35213367223716
178093	100	178.08553829135704
178098	100	57.79248963002757
178099	100	105.14958487035274
178108	100	57.90373268303758
178114	100	57.79248963002757
178122	100	67.24961983410438
178131	100	57.971451058313406
178128	100	93.3260890514139
178132	100	73.2137901079898
178139	100	57.971451058313406
178141	100	121.55418660236393
178145	100	70.9841752553515
178156	100	120.97320707564886
178157	100	70.9841752553515
178164	100	83.28880523321128
178173	100	120.97320707564886
177987	101	89.48401273371204
177984	101	77.25056600027595
177990	101	70.23902302641983
177988	101	67.2461340393586
177996	101	67.2461340393586
178010	101	74.08772592093356
178011	101	70.23902302641983
178013	101	66.30892960996425
178019	101	89.48401273371204
178033	101	57.53884962930325
178038	101	123.07094772955915
178036	101	57.53884962930325
178051	101	65.57242804314824
178054	101	89.9962424764153
178053	101	121.45175744458966
178061	101	65.57242804314824
178070	101	121.45175744458966
178076	101	171.6094514912563
178084	101	230.31104137449861
[truncated: 9,782 more rows]
