# Supplementary material for: The First of Us: Ophiocordyceps use a novel scramblase-binding peptide to manipulate zombie ants
Source: bioRxiv. 2025 Sep 19:2025.09.09.674826. Preprint. [Version 2] doi: 10.1101/2025.09.09.674826 (PMC12458967; doi:10.1101/2025.09.09.674826)
Supplement: Supplement 11 [file media-11.zip › Data S12. Nest behavior tests data/SBP Nest Behavior Assay data files/Gen19_Sham3-all-spots_nearest.csv]

ID	FRAME	NEAR_DIST
84609	0	107.0702918429208
84739	0	52.664560106696555
84615	0	127.3686244046174
84627	0	213.48560968863345
84774	0	59.44032972761324
84780	0	90.278744142795
84655	0	101.21320695901827
84657	0	64.83284996491491
84661	0	286.80979025892435
84671	0	59.291014071554365
84814	0	100.25005035158489
84693	0	87.30615370386222
84825	0	298.1980818565693
84705	0	59.291014071554365
84581	0	107.0702918429208
84588	0	127.3686244046174
84591	0	47.32866114788507
84719	0	52.664560106696555
84598	0	47.32866114788507
84726	0	59.44032972761324
85761	1	104.6471229868531
85261	1	47.88167100161742
85532	1	52.45684603706012
85409	1	84.22004626880911
85667	1	91.29250535920578
85799	1	285.62662306888615
85296	1	101.2254064366264
85555	1	60.38220854619465
85689	1	50.80578430411544
85179	1	101.2254064366264
85306	1	127.19201556909417
85567	1	50.80578430411544
85321	1	157.64198375794774
85451	1	52.45684603706012
85213	1	127.19201556909417
85354	1	227.03085055563085
85615	1	60.38220854619465
85238	1	47.88167100161742
85373	1	84.22004626880911
85502	1	85.44130441015493
85124	2	92.2861826078813
85005	2	93.82423651085911
85008	2	127.78247346933553
85010	2	53.27829569748999
85012	2	53.27829569748999
85146	2	90.20652842147796
85020	2	65.80442155278833
85022	2	127.78247346933553
85153	2	102.94467973694738
85028	2	65.80442155278833
85033	2	228.8623396635584
85041	2	55.99428612886049
85176	2	260.34130311556265
85053	2	55.99428612886049
85067	2	48.24134159910771
85077	2	77.31011179698972
85092	2	48.24134159910771
85101	2	77.31011179698972
85110	2	51.73105768942597
85119	2	51.73105768942597
84485	3	68.58573365153565
84487	3	126.53438953627035
84489	3	68.58573365153565
84492	3	67.49917367272074
84497	3	64.07184412677339
84499	3	64.07184412677339
84498	3	126.53438953627035
84502	3	241.44416400177934
84506	3	65.23622548546732
84510	3	65.23622548546732
84517	3	34.476427025304055
84519	3	80.28885234538991
84522	3	34.476427025304055
84527	3	80.28885234538991
84532	3	54.250991265145224
84535	3	86.3626382046235
84538	3	54.250991265145224
84542	3	102.89075698047347
84547	3	107.49377043614423
84551	3	254.09210710654185
84737	4	109.25414047673988
84870	4	69.63555503723714
84900	4	69.63555503723714
84776	4	56.90887621661312
84911	4	37.88865580038444
84797	4	56.90887621661312
84927	4	138.56337830349702
84933	4	37.88865580038444
84943	4	85.52957043143617
84821	4	127.33921935570501
84953	4	58.3824463472572
84952	4	58.3824463472572
84955	4	93.23003238579285
84832	4	64.56338219850035
84960	4	93.23003238579285
84977	4	93.69758942716938
84720	4	109.25414047673988
84852	4	259.37607481518233
84984	4	277.88476164648637
84732	4	127.33921935570501
85639	5	49.88447878497655
85391	5	54.18234337496261
85906	5	284.16794430295283
85790	5	56.204690504822004
85412	5	54.18234337496261
85291	5	143.9307401143757
85423	5	127.14758616579273
85806	5	59.11368937070315
85680	5	136.39641980654292
85433	5	62.20007593778976
85825	5	56.204690504822004
85568	5	95.16571736863422
85453	5	257.73350440299333
85326	5	127.14758616579273
85589	5	49.88447878497655
85475	5	95.16571736863422
85346	5	143.9307401143757
85732	5	86.1121840916816
85746	5	59.11368937070315
85882	5	128.8828026670723
86785	6	127.47341211002707
86915	6	86.18051195856833
86919	6	54.79700629665229
86918	6	50.91060832151988
86794	6	63.65717353609247
86926	6	54.79700629665229
86929	6	50.91060832151988
86941	6	309.0226373602076
86940	6	106.46044567558654
86568	6	160.6413661163229
86828	6	249.2734737226384
86844	6	118.68248307262805
86733	6	52.6574233398556
86613	6	127.47341211002707
86878	6	87.69457690976161
86889	6	55.3189969415396
86760	6	52.6574233398556
86636	6	160.6413661163229
86906	6	55.3189969415396
86910	6	106.46044567558654
86409	7	126.91911319431553
86550	7	58.5167019796062
86814	7	56.76571662172145
86436	7	62.39723880292465
86700	7	90.5799727859492
86192	7	163.46664012097148
86839	7	56.76571662172145
86334	7	62.39723880292465
86849	7	42.290372525827536
86595	7	81.4689814134845
86740	7	85.48149998859435
86235	7	126.91911319431553
86494	7	242.1355978586911
86500	7	145.84170236092393
86378	7	73.29441901256277
86892	7	90.5799727859492
86257	7	163.46664012097148
86899	7	341.96431487186226
86774	7	42.290372525827536
86649	7	58.5167019796062
86279	8	41.32959391130647
86026	8	60.32296868277955
86158	8	55.6503501997136
86044	8	93.38964783369686
86308	8	83.382537945177
85935	8	191.44688759340988
86195	8	90.04415308702114
86207	8	85.04350255127338
86082	8	240.03104918216508
86341	8	90.04415308702114
85960	8	126.80396538512095
86101	8	159.90145651740818
85975	8	191.44688759340988
86359	8	362.2705450754403
86233	8	41.32959391130647
86112	8	55.6503501997136
86246	8	76.29867388385452
85997	8	60.32296868277955
86004	8	126.80396538512095
86141	8	84.34008040052484
85636	9	47.23603429491141
85385	9	126.90118584097733
85266	9	230.38893649385324
85406	9	61.75558826455998
85536	9	78.39448733056003
85792	9	111.36334971684647
85690	9	47.23603429491141
85309	9	126.90118584097733
85436	9	123.83893859678791
85564	9	52.10721726394599
85822	9	368.1605247273738
85329	9	230.38893649385324
85458	9	240.29146904037844
85588	9	89.06892810065182
85601	9	75.0126821949811
85490	9	156.72287960200467
85622	9	84.00595661144904
85368	9	61.75558826455998
85755	9	89.06892810065182
85503	9	52.10721726394599
84611	10	211.62252236192163
84866	10	90.30250912503644
84744	10	84.96559669165474
84884	10	354.7263866550802
84769	10	51.88059849479386
84643	10	158.6881286307066
84660	10	50.27264647983257
84555	10	255.74767925620765
84684	10	75.20106546904054
84558	10	128.74416454812607
84561	10	242.7099325918502
84823	10	51.88059849479386
84697	10	50.27264647983257
84573	10	81.05928607351467
84576	10	81.05928607351467
84579	10	100.37515531283825
84846	10	95.17238303888442
84597	10	242.7099325918502
84725	10	90.30250912503644
84730	10	70.89094439629544
86532	11	66.43359755508592
86288	11	74.98777113278531
86162	11	302.06206686920837
86546	11	53.14844171627855
86427	11	72.31003084628396
86433	11	54.06852438710078
86307	11	246.529564638223
86188	11	87.08255626796718
86199	11	246.529564638223
86459	11	90.66296612047823
86472	11	66.43359755508592
86347	11	156.07425551104123
86484	11	85.77132203818002
86618	11	90.66296612047823
86365	11	258.25071248166205
86493	11	53.14844171627855
86244	11	116.12015862853495
86633	11	310.69241072649845
86393	11	54.06852438710078
86267	11	74.98777113278531
86145	12	55.41066505110621
86290	12	89.00543361859911
86171	12	65.6896785958993
85918	12	247.88483928510652
85931	12	128.06819308103107
86191	12	89.00543361859911
86193	12	65.6896785958993
85945	12	74.06024489518329
86200	12	83.3732412430827
86206	12	180.94545047659395
86213	12	42.78367302887898
86088	12	154.1717174913093
86106	12	180.94545047659395
85854	12	328.9328927115166
86248	12	42.78367302887898
86125	12	55.41066505110621
85998	12	74.06024489518329
86006	12	247.88483928510652
85881	12	86.64972873263083
86140	12	77.76588941036958
85890	13	79.73706448991251
86018	13	80.96891206225217
86029	13	37.060597211258184
85407	13	74.04728948855768
86054	13	37.060597211258184
85938	13	98.14378764694959
85817	13	56.771789214663215
85439	13	74.04728948855768
85961	13	54.2101639300748
85320	13	85.5346150102481
86093	13	88.57066065356003
85337	13	142.513985459746
85980	13	54.2101639300748
85604	13	151.6622636456471
85992	13	88.57066065356003
85740	13	79.73706448991251
85361	13	249.4736293656959
85489	13	249.4736293656959
85873	13	55.062409029110974
85371	13	294.6536282331117
86662	14	88.55656953954887
86287	14	143.46170578249834
86672	14	82.08276724536802
86420	14	74.02037382842305
86548	14	55.43422996213533
86685	14	36.73573731039631
86556	14	65.71766761190823
86434	14	74.02037382842305
86450	14	249.46037682431114
86329	14	86.49811140342482
86457	14	150.54927161165952
86590	14	88.55656953954887
86724	14	36.73573731039631
86355	14	249.46037682431114
86491	14	65.71766761190823
86621	14	55.79854360589526
86630	14	55.79854360589526
86762	14	94.48501799363662
86508	14	55.43422996213533
86395	14	270.35699900449026
85891	15	33.90096284453899
85774	15	52.43623392280877
85525	15	80.52199017710271
85654	15	247.84328146064647
85539	15	247.84328146064647
85802	15	57.32533021771007
85934	15	33.90096284453899
85811	15	52.43623392280877
85696	15	152.71674271396654
85572	15	72.0254570455382
85830	15	97.68996764629806
85958	15	93.65214808056909
85585	15	210.78651701428072
85846	15	54.15311170114521
85610	15	72.0254570455382
85868	15	93.65214808056909
85875	15	54.15311170114521
85499	15	142.3706426495848
85757	15	57.32533021771007
85885	15	74.33139105707879
84995	16	104.04540089283951
84749	16	65.64034786486404
84887	16	53.61995108089138
84763	16	249.01570363447533
84896	16	52.85755548866512
84788	16	65.64034786486404
84916	16	109.29445929483471
84931	16	53.61995108089138
84805	16	72.30425190385179
84936	16	52.85755548866512
84817	16	160.88171620550924
84946	16	54.678031222612866
84954	16	104.04540089283951
84835	16	249.01570363447533
84968	16	69.71101250092467
84970	16	69.71101250092467
84980	16	54.678031222612866
84729	16	142.0948254917455
84856	16	151.9039324582804
85125	17	55.059097103729094
85135	17	68.88140066117558
85399	17	140.59682416374426
85270	17	63.306059455850345
85030	17	144.6836662611951
85164	17	55.059097103729094
85038	17	63.672083509485994
85043	17	247.7163419748926
85174	17	57.33736028934915
85052	17	63.672083509485994
85062	17	68.47372305927243
85193	17	134.8462087509031
85070	17	247.7163419748926
85075	17	116.77353306999206
85095	17	116.77353306999206
85235	17	68.5310838885803
85109	17	134.8462087509031
85117	17	68.88140066117558
85245	17	68.5310838885803
85637	18	70.13545397988395
85383	18	80.80388426757533
85519	18	54.157058652601904
85262	18	62.86510982492104
85534	18	55.8179631806065
85287	18	64.5209481814286
85418	18	162.4433511886159
85308	18	207.91326734492964
85697	18	72.41777238912945
85191	18	148.85696103466688
85581	18	170.90068823020917
85459	18	54.157058652601904
85356	18	111.93012588724723
85614	18	70.13545397988395
85233	18	62.86510982492104
85493	18	152.50867260489588
85239	18	246.25151037909134
85751	18	170.90068823020917
85369	18	152.50867260489588
85254	19	251.49413673693354
85770	19	68.43923586285848
85133	19	151.53143054123322
85528	19	267.3523868223275
85665	19	75.15560257319818
85283	19	152.42783273352157
85160	19	63.299301583389514
85546	19	54.199145736550605
85810	19	199.59938679152725
85305	19	128.22628136749222
85181	19	244.25124397676078
85707	19	169.68032010516657
85452	19	53.85397958258089
85733	19	75.15560257319818
85350	19	152.42783273352157
85228	19	63.299301583389514
85236	19	63.544216207564006
85496	19	53.85397958258089
85370	19	56.47079229419394
84608	20	136.4983713063554
84612	20	59.231873444791724
84629	20	53.84152788684667
84891	20	217.5419447865492
84651	20	53.84152788684667
84658	20	54.70748355835363
84670	20	318.42690093634724
84557	20	151.356080170266
84560	20	62.3904796504806
84562	20	245.17034932803563
84567	20	62.3904796504806
84572	20	64.92544689932073
84575	20	249.05184820847668
84580	20	136.4983713063554
84836	20	93.20891645029938
84711	20	113.03313675128325
84589	20	136.457440883068
84718	20	75.04930437442925
84728	20	75.04930437442925
84865	21	76.59573166001891
84736	21	154.90372912317287
84613	21	61.80795495887255
84626	21	246.807563659947
84754	21	51.444463534423235
84781	21	54.39995027743127
84652	21	61.80795495887255
84912	21	352.15909738134957
84659	21	67.58704682169073
84794	21	70.88040604040553
84672	21	218.60583107432367
84945	21	227.0482064580551
84690	21	154.90372912317287
84822	21	76.72068502345604
84831	21	76.59573166001891
84712	21	149.60382016078904
84849	21	92.2385756878249
84595	21	153.24342788720273
84722	21	51.444463534423235
86790	22	82.21257503159396
86667	22	149.00540289297214
86542	22	70.84325734278124
86804	22	71.37854800504459
86681	22	40.06912322561159
86707	22	168.75803197727498
86717	22	40.06912322561159
86594	22	121.76585320114889
86850	22	366.68140895837314
86736	22	54.38582240555995
86489	22	121.76585320114889
86619	22	87.04409774206577
86877	22	238.31483606764039
86755	22	54.580187803322694
86759	22	54.580187803322694
86512	22	70.84325734278124
86646	22	184.18469886678022
86523	22	247.1112053759123
86780	22	71.37854800504459
85889	23	248.36388862025686
86024	23	55.16077324554029
85911	23	66.08671948836871
86040	23	53.65903928424624
86170	23	66.60725833817911
86429	23	244.89543743950222
85923	23	129.33694693719923
86050	23	53.65903928424624
86197	23	86.91064866392236
85940	23	230.1259439242621
85949	23	147.21635028739868
85968	23	31.602035240938385
85851	23	118.02606819971543
85979	23	31.602035240938385
86362	23	384.18663988121057
86114	23	66.60725833817911
85863	23	66.08671948836871
85993	23	127.93162572012967
85883	23	118.02606819971543
86401	24	59.01926235493591
86670	24	68.9130055558182
86549	24	153.51060835601635
86432	24	130.93651829364038
86575	24	51.91621294363571
86836	24	390.88629517445855
86710	24	63.90671567456217
86333	24	164.74078609465687
86464	24	245.7535486160295
86598	24	108.74217970524217
86346	24	59.01926235493591
86615	24	51.91621294363571
86873	24	246.14152155293377
86369	24	130.93651829364038
86754	24	63.90671567456217
86381	24	245.7535486160295
86783	24	88.74567849665121
86654	24	68.9130055558182
85000	25	223.52128736546837
85004	25	182.38051151288025
85139	25	65.90738505016095
85016	25	125.41445587217949
85021	25	245.55333245234118
85151	25	53.81429300323733
85036	25	125.41445587217949
85295	25	402.7271609470607
85170	25	65.90738505016095
85178	25	66.30186434666213
85059	25	245.55333245234118
85186	25	66.63320781742131
85338	25	255.8208034957582
85100	25	132.90476596225525
85232	25	66.63320781742131
85108	25	40.42603311082063
85243	25	89.33027672543912
85118	25	40.42603311082063
86411	26	131.62948057120443
86284	26	126.05101564025252
86164	26	220.94062801505774
86425	26	51.40705469651614
86431	26	49.383979490758584
86687	26	265.2788519247861
86558	26	74.68330882546967
86311	26	220.94062801505774
86581	26	89.92245897411814
86452	26	69.63238866578926
86473	26	49.383979490758584
86222	26	178.28567339932366
86485	26	74.68330882546967
86356	26	126.05101564025252
86499	26	61.08565542083093
86628	26	419.63111340997904
86506	26	61.08565542083093
86385	26	243.550306919672
86157	27	187.96389507363523
86674	27	94.07105700376776
86053	27	187.96389507363523
86444	27	75.27486181595401
86583	27	47.5048514888198
86203	27	124.77110196658359
86460	27	44.09438563703728
86597	27	47.5048514888198
86340	27	130.40541552818186
86732	27	434.0321573990327
86095	27	174.11673376451023
86480	27	44.09438563703728
86357	27	56.33282467844658
86492	27	80.15736769546344
86251	27	243.33481997478057
86642	27	80.15736769546344
86770	27	269.4561352946834
86132	27	124.77110196658359
86019	28	54.02162010719642
86023	28	81.79507528498564
85896	28	121.85418307471178
85779	28	180.83737498674532
86034	28	51.87542968277663
86169	28	254.8187835954419
86047	28	51.87542968277663
86057	28	57.976571446147986
85685	28	155.65098185132493
85952	28	244.6706149419767
86083	28	81.79507528498564
85826	28	121.85418307471178
86109	28	115.53739578341194
85852	28	155.65098185132493
85982	28	132.63527816300152
85988	28	54.02162010719642
86133	28	433.37081178854453
86011	28	72.30736170155214
85763	29	129.77357661061887
85260	29	120.80785112156092
85148	29	120.80785112156092
85664	29	60.38844757090813
85803	29	421.4977589693264
85171	29	131.31237773416663
85561	29	60.38844757090813
85570	29	57.757748191129686
85698	29	84.74032195505693
85065	29	131.31237773416663
85449	29	131.45381652285226
85832	29	254.71380706091878
85334	29	244.9692896793682
85594	29	85.47119128997551
85722	29	85.45594507188967
85611	29	84.74032195505693
85484	29	57.757748191129686
85102	29	177.03279902458323
86543	30	86.94441537140767
86030	30	114.98327330312053
86801	30	131.9837477681114
86297	30	119.56463102261185
86430	30	88.0125445312567
86198	30	119.56463102261185
86845	30	403.38086066903753
86332	30	244.3735956623124
86084	30	175.89872494653522
86729	30	86.94441537140767
86867	30	268.34439318453855
86228	30	114.98327330312053
86616	30	131.9837477681114
86366	30	130.58051779382288
86505	30	56.709421598934796
86766	30	111.39396059765777
86392	30	56.709421598934796
86652	30	88.0125445312567
85251	31	176.523737344012
85647	31	266.3988661522365
85669	31	354.3322092441836
85540	31	141.51857370689376
85414	31	112.6984128524577
85292	31	118.91323268175937
85426	31	100.5817219257532
85435	31	57.21785255320833
85311	31	146.7041520818168
85578	31	112.85043061363139
85454	31	57.21785255320833
85584	31	112.85043061363139
85471	31	84.99996933064892
85345	31	118.91323268175937
85223	31	146.7041520818168
85485	31	87.35030358558366
85372	31	244.4740479324713
85500	31	84.99996933064892
86943	32	174.44442031953548
86949	32	173.15231197635748
86950	32	117.53524653326377
86957	32	174.44442031953548
86962	32	117.53524653326377
86966	32	244.82739932872258
86970	32	60.719160138973045
86973	32	60.719160138973045
86976	32	59.79845839282207
86983	32	59.79845839282207
86984	32	86.96808650915513
86987	32	86.23688608667207
86991	32	86.96808650915513
86998	32	180.90608524340144
87000	32	107.80938997246452
87002	32	107.80938997246452
87004	32	212.60991310385063
87008	32	294.14346923301326
87946	33	66.14973765878283
87954	33	65.03746408745555
88086	33	148.2871357088319
87835	33	171.7688277459766
88095	33	212.9614086215919
87973	33	65.03746408745555
88108	33	249.1707233638104
87988	33	86.51805559886678
87867	33	114.91677554659513
88001	33	85.68136931432112
87883	33	234.04927943580333
88011	33	86.51805559886678
88033	33	193.09889193353428
87907	33	114.91677554659513
87921	33	244.93179530304155
88055	33	147.46371291993995
87798	33	234.04927943580333
87933	33	66.14973765878283
87185	34	113.95957865016663
87317	34	90.4434241534553
87197	34	247.94263888171798
87333	34	85.01895415772411
87208	34	57.05048909721321
87346	34	90.4434241534553
87223	34	113.95957865016663
87354	34	141.06401706839736
87238	34	247.94263888171798
87375	34	214.20499514060018
87246	34	90.54030189997297
87258	34	90.54030189997297
87393	34	187.58615664716814
87145	34	288.3590379410232
87405	34	159.25523416212593
87281	34	67.80084375348572
87156	34	57.05048909721321
87419	34	187.58615664716814
87295	34	67.80084375348572
87043	35	93.36270596857845
87042	35	84.7817970312415
87050	35	131.40447956762185
87057	35	221.5873491799898
87061	35	147.5415651114968
87065	35	189.0951023703978
87070	35	147.5415651114968
87015	35	69.55270199785805
87017	35	112.64103814823541
87016	35	230.49599299126848
87019	35	247.12196003156026
87023	35	112.64103814823541
87022	35	69.55270199785805
87025	35	247.12196003156026
87024	35	121.32993899199847
87030	35	121.32993899199847
87032	35	67.97942407905057
87035	35	93.36270596857845
87034	35	67.97942407905057
87173	36	71.70454425600094
87302	36	193.3942166065442
87182	36	71.70454425600094
87186	36	94.28807126421758
87206	36	85.81312361530357
87211	36	94.28807126421758
87343	36	118.88421494348249
87095	36	87.44980378602368
87224	36	132.06737057345362
87107	36	107.86758134240551
87111	36	248.23683707600273
87239	36	220.02959826993157
87121	36	68.04210014988944
87248	36	118.88421494348249
87124	36	87.44980378602368
87139	36	112.17137799225566
87146	36	68.04210014988944
87158	36	248.23683707600273
87163	36	137.0936879517191
87178	37	187.58959158791316
87191	37	98.8005208146693
87077	37	70.35490711949934
87076	37	113.94873813600702
87082	37	247.24715858258583
87093	37	52.32040578503635
87092	37	70.35490711949934
87101	37	113.16827251886204
87102	37	52.32040578503635
87110	37	247.24715858258583
87114	37	125.41469972652835
87118	37	93.63034587726553
87123	37	85.17763102951965
87126	37	96.54674022770187
87134	37	85.17763102951965
87140	37	96.54674022770187
87152	37	130.1061568980729
87157	37	240.80328178957308
87164	37	98.8005208146693
87685	38	64.14490507367134
87815	38	104.83002596252751
87958	38	127.90662088165779
87974	38	234.1335762730988
87849	38	104.83002596252751
87595	38	119.96307268531972
87722	38	208.31196877241817
87612	38	64.14490507367134
88000	38	97.81657826323462
87747	38	115.84433346766697
87875	38	86.52549060092569
87635	38	248.78968899122702
88018	38	178.0375052803528
87892	38	90.59083408488225
87778	38	248.78968899122702
88039	38	97.81657826323462
87915	38	86.52549060092569
87923	38	40.25721105783844
87932	38	40.25721105783844
87819	39	85.42896801067468
87690	39	114.74270038643262
87832	39	51.84449327738716
87963	39	100.33966001007785
87850	39	51.84449327738716
87731	39	248.66313116707508
87613	39	61.01658215101647
87998	39	167.17590428767932
87629	39	248.66313116707508
87756	39	96.65789138111383
88012	39	100.33966001007785
87886	39	125.58993286724879
87639	39	122.31150280158795
87769	39	96.65789138111383
87656	39	61.01658215101647
87786	39	85.42896801067468
87793	39	91.11620840543864
87920	39	227.8919653578603
87678	39	209.72602953489798
88073	40	248.75121429868977
88213	40	96.07138222587945
88090	40	93.7324157105729
88092	40	93.7324157105729
87969	40	62.89262193751814
88227	40	162.79862753500515
88231	40	96.07138222587945
87986	40	248.75121429868977
88116	40	86.05248573233266
87997	40	62.89262193751814
88129	40	91.11383655958825
88007	40	116.6153193029752
88144	40	86.05248573233266
88150	40	71.19082443891438
88156	40	71.19082443891438
88030	40	207.18972195885672
88036	40	114.97391505862743
88177	40	120.34039281658215
88184	40	157.6278974647887
87296	41	155.11549818813717
87183	41	111.94389431273132
87188	41	250.48258079554148
87318	41	95.08315891819109
87207	41	198.13932353465972
87209	41	156.10522656154893
87213	41	111.94389431273132
87228	41	250.48258079554148
87233	41	93.89306383715945
87234	41	93.89306383715945
87245	41	89.56602573474352
87244	41	86.22389977444604
87252	41	86.22389977444604
87256	41	87.48041175821844
87259	41	87.48041175821844
87269	41	115.76017669507506
87275	41	104.24843035851275
87289	41	95.08315891819109
87426	42	87.82186069082343
87304	42	87.81886403556427
87445	42	91.96490896211556
87451	42	136.3698281219083
87325	42	248.43450811183146
87332	42	91.65120834081887
87336	42	91.65120834081887
87468	42	91.96490896211556
87357	42	86.1573890540466
87365	42	84.45691058104542
87378	42	86.1573890540466
87387	42	84.45691058104542
87263	42	71.32904263069017
87266	42	248.43450811183146
87398	42	87.82186069082343
87277	42	71.32904263069017
87284	42	41.48080340600467
87287	42	97.15700952307915
87417	42	112.83341053200648
87294	42	41.48080340600467
87557	43	80.22328401328525
87560	43	121.48568296275148
87438	43	81.58707362214909
87566	43	100.77699655595039
87447	43	246.34117771531533
87458	43	75.90992403242964
87466	43	90.51698892171183
87469	43	32.306842448534375
87598	43	100.77699655595039
87478	43	32.306842448534375
87486	43	75.90992403242964
87497	43	246.34117771531533
87502	43	91.59777765555077
87509	43	91.59777765555077
87522	43	87.11754153610977
87531	43	71.47939611903381
87536	43	87.11754153610977
87544	43	71.47939611903381
87546	43	80.22328401328525
87549	43	108.34230353290899
88836	44	108.44655956376118
88712	44	91.17932138148662
88719	44	91.17932138148662
88870	44	115.91728682471535
88616	44	40.1052440613984
88755	44	87.19778235542506
88886	44	85.59206837303202
88638	44	40.1052440613984
88773	44	62.92821105227377
88900	44	112.5366560710847
88661	44	71.48831353923624
88791	44	87.19778235542506
88924	44	112.5366560710847
88545	44	78.3903533174652
88547	44	246.44663018382528
88803	44	62.92821105227377
88687	44	246.44663018382528
88814	44	85.59206837303202
88561	44	71.48831353923624
88568	44	86.43869418105889
87686	45	57.266444438205355
87564	45	79.09902584875435
87568	45	249.30989212674035
87577	45	74.54228073273828
87833	45	131.60319317644988
87580	45	86.70197900327184
87711	45	97.1507042384359
87713	45	124.35969507530722
87586	45	48.35416239551206
87719	45	126.19860730868365
87597	45	48.35416239551206
87607	45	74.54228073273828
87615	45	249.30989212674035
87633	45	91.4903253739039
87640	45	91.4903253739039
87779	45	131.60319317644988
87657	45	89.08177616307252
87666	45	57.266444438205355
87796	45	124.35969507530722
87679	45	89.08177616307252
87810	46	91.01478201694265
87684	46	246.8449680882228
87823	46	91.01478201694265
87952	46	97.37814150258895
87705	46	82.14164334342071
87965	46	177.9146177608835
87716	46	73.81456666789207
87844	46	90.07348501941956
87729	46	49.22810906802839
87864	46	59.43267224433017
87751	46	49.22810906802839
87881	46	90.07348501941956
88014	46	169.1209769150459
87903	46	59.43267224433017
87774	46	73.81456666789207
88035	46	177.9146177608835
87789	46	246.8449680882228
87922	46	101.80607167640818
88053	46	169.1209769150459
87676	46	82.14164334342071
87427	47	246.24451868538333
87436	47	90.7806013065565
87439	47	90.7806013065565
87450	47	68.18056054289741
87461	47	73.47734881674504
87467	47	90.50760748257083
87471	47	68.18056054289741
87351	47	83.64947294786391
87479	47	73.47734881674504
87358	47	246.24451868538333
87492	47	100.85122864958673
87370	47	83.64947294786391
87501	47	141.6347204869874
87503	47	175.650909707164
87381	47	58.66480684986961
87389	47	54.57550337803246
87523	47	199.64185937292615
87402	47	54.57550337803246
87534	47	175.650909707164
87416	47	58.66480684986961
88195	48	157.5044398107832
87944	48	58.69921250749718
87697	48	85.24537626087881
88091	48	64.83013014327129
87712	48	244.8871699778457
87970	48	244.8871699778457
88109	48	102.38901741078631
87862	48	55.54760981604208
88126	48	87.4200472492005
87744	48	85.24537626087881
88133	48	64.83013014327129
88139	48	102.38901741078631
88016	48	90.71634405887647
88155	48	108.64555086622363
88161	48	109.75619637505463
88032	48	90.71634405887647
87780	48	58.69921250749718
88175	48	157.5044398107832
87795	48	55.54760981604208
88183	48	222.5705023558748
88580	49	84.62071656624457
88966	49	170.23566729585414
88971	49	235.08471198298582
88977	49	141.68149536256774
88850	49	69.91942056661165
88727	49	91.0511134510502
88606	49	60.477950316189634
88867	49	84.8352550154488
88613	49	58.16416743513392
88744	49	91.0511134510502
88875	49	86.78330818074585
88772	49	69.91942056661165
88649	49	58.16416743513392
88921	49	86.78330818074585
88536	49	84.62071656624457
88667	49	60.477950316189634
88542	49	245.6836046061881
88938	49	113.07573454155451
88822	49	118.37851258978266
88703	49	245.6836046061881
88325	50	76.94042393839588
88333	50	76.94042393839588
88358	50	113.79830728531411
88262	50	84.86163664969888
88390	50	102.94682695297237
88264	50	245.41760884998254
88269	50	58.816090917727045
88268	50	84.05775903164724
88271	50	62.1840260097109
88280	50	58.816090917727045
88284	50	62.1840260097109
88288	50	245.41760884998254
88291	50	92.03573306159416
88418	50	189.6843158824617
88293	50	92.03573306159416
88305	50	52.7845378432874
88309	50	133.9527088410117
88313	50	52.7845378432874
88444	50	197.42701028214773
88318	50	82.89297278232621
87680	51	92.49702049795987
87687	51	92.49702049795987
87567	51	87.31410023734408
87576	51	245.24122810417066
87836	51	80.66372454450867
87717	51	45.26045202725316
87853	51	174.99842630156826
87724	51	45.26045202725316
87602	51	90.58942391480144
87609	51	83.3339532171195
87736	51	171.3609252494394
87616	51	63.18960007782229
87748	51	80.61961715186418
87878	51	214.24903405136178
87631	51	90.58942391480144
87768	51	81.14355561673852
87647	51	63.18960007782229
87783	51	80.66372454450867
87665	51	245.24122810417066
87804	51	119.52829799487999
88208	52	80.7188348029807
88083	52	104.65477157434873
88214	52	99.34001209873934
88093	52	82.06647521351448
88225	52	70.98929351396349
88102	52	65.17460268782345
88234	52	70.98929351396349
88240	52	157.3536751658746
88119	52	104.65477157434873
88247	52	130.30684500799498
88258	52	208.87843381777094
88134	52	65.17460268782345
88147	52	240.4335115245339
88157	52	91.8823501304465
88160	52	91.8823501304465
88047	52	91.25014994854085
88174	52	46.82715334061389
88180	52	46.82715334061389
88054	52	240.4335115245339
88189	52	173.60465747381252
89088	53	78.88849900360333
88963	53	92.82371904695687
88965	53	232.6497477665983
89095	53	78.96117250487248
88972	53	117.88497329742583
88978	53	83.17655993085681
89106	53	135.04091564971338
88983	53	65.8379195683849
89118	53	70.48085066966779
89131	53	70.48085066966779
89008	53	117.88497329742583
89015	53	65.8379195683849
89153	53	142.099373537431
89026	53	241.04917692227474
89035	53	92.10926992860757
89037	53	85.4949105652099
89049	53	59.659029642500045
89181	53	208.85584237582367
89057	53	59.659029642500045
89062	53	179.25306098925597
89218	54	68.86428125356024
89222	54	128.18035348138525
89225	54	72.87464209833146
89224	54	83.17722345614325
89228	54	72.87464209833146
89232	54	146.48424089054436
89234	54	215.14876637770755
89113	54	98.25346232477261
89123	54	162.3931232305291
89129	54	162.3931232305291
89151	54	82.8385333214777
89163	54	64.78114337995143
89175	54	146.9419831796238
89183	54	64.78114337995143
89196	54	243.93131327866607
89201	54	93.5387845078823
89202	54	64.43515734306953
89209	54	64.43515734306953
89213	54	68.86428125356024
89212	54	176.55692137987327
88458	55	103.3339108988732
88845	55	234.16665256965823
88718	55	68.9548613716272
88605	55	92.96503267210724
88478	55	81.85504166102226
88611	55	66.19585868211306
88498	55	65.95773972172883
88759	55	84.76916153050463
88639	55	66.19585868211306
88775	55	96.46168789267007
88522	55	146.04343008570322
88532	55	65.95773972172883
88662	55	186.30515728666356
88671	55	68.9548613716272
88801	55	84.76916153050463
88419	55	99.63763885014968
88430	55	103.3339108988732
88823	55	144.95264044746403
88566	55	239.10862950265786
88702	55	127.21899163931684
88453	56	190.86052964844075
88328	56	92.74007010339848
88586	56	235.6340923793889
88461	56	124.94384306089391
88470	56	69.67836738935739
88488	56	106.29022899155501
88362	56	80.79234186293374
88492	56	69.67836738935739
88369	56	92.74007010339848
88501	56	107.081194518026
88378	56	66.11962208656483
88394	56	146.53662110638663
88526	56	106.29022899155501
88402	56	66.11962208656483
88538	56	141.63820911770102
88413	56	190.07827554325002
88420	56	93.74972600530806
88423	56	53.2890765823845
88441	56	53.2890765823845
88315	56	100.1316781958595
88324	57	94.69770825258622
88329	57	65.54863194780303
88463	57	105.68890672033594
88343	57	146.34202516338496
88473	57	68.13549711326543
88351	57	65.54863194780303
88479	57	68.13549711326543
88360	57	154.38437944244197
88490	57	105.68890672033594
88371	57	92.55145041285266
88500	57	123.89592562371708
88374	57	46.11003879244633
88504	57	137.3289282766575
88514	57	218.2043539489201
88401	57	46.11003879244633
88281	57	99.83529511884568
88287	57	94.69770825258622
88422	57	144.42204242471655
88440	57	204.3381107965555
88317	57	74.57311167496708
88832	58	172.54221524278668
88716	58	143.74661449459512
88855	58	225.06991651991459
88734	58	66.52522381564633
88877	58	112.26359159291948
88633	58	99.777922442129
88763	58	136.84593014039575
88893	58	55.54167459407616
88641	58	134.92391169167303
88897	58	55.54167459407616
88779	58	92.51789985207992
88789	58	36.196173881452374
88917	58	112.26359159291948
88660	58	134.92391169167303
88669	58	61.713630574145455
88928	58	133.1975269839446
88807	58	36.196173881452374
88937	58	163.8197783702756
88683	58	61.713630574145455
88949	58	182.79868120090018
89237	59	97.34942517373632
89239	59	151.72390787106215
89242	59	54.82359578957431
89245	59	127.5070822380677
89248	59	54.82359578957431
89253	59	141.60484470597436
89258	59	63.955639991078876
89261	59	127.5070822380677
89266	59	86.33169875495703
89268	59	31.694367088953406
89270	59	31.694367088953406
89274	59	157.3899808613528
89285	59	153.81684361523966
89284	59	244.49967989828826
89291	59	59.07781395949608
89292	59	59.07781395949608
89298	59	153.81684361523966
89301	59	144.97104026190337
89300	59	132.24114901803762
89310	59	144.97104026190337
89089	60	153.1050084799735
89096	60	245.44813519528464
89102	60	74.03135256701555
89108	60	74.03135256701555
88984	60	99.12138318680203
89114	60	153.1050084799735
88989	60	116.24978089951209
88996	60	116.24978089951209
89127	60	127.16946821422374
89005	60	54.921706072751434
89004	60	54.921706072751434
89139	60	118.70793517843533
89014	60	140.7026394007038
89149	60	118.70793517843533
89023	60	68.12495273151201
89032	60	154.3149478909861
89039	60	80.89511234969946
89047	60	35.06691819062555
89055	60	155.0185384018494
89059	60	35.06691819062555
88713	61	33.467734380182854
88594	61	132.6345881177469
88732	61	33.467734380182854
88860	61	79.12500502483384
88607	61	85.32095322435053
88872	61	79.12500502483384
88878	61	156.0613950974947
88631	61	200.42393079121067
88505	61	96.23818761885786
88896	61	97.01367885625311
88523	61	96.4740638278436
88529	61	96.23818761885786
88919	61	95.75385625935937
88799	61	156.0613950974947
88670	61	160.03426438763435
88930	61	95.75385625935937
88811	61	243.61548824107754
88691	61	79.67220964382976
88565	61	55.52745532627221
88574	61	55.52745532627221
88837	62	239.33470239769653
88582	62	56.43096229690384
88715	62	72.7044119005245
88599	62	89.18526084078214
88865	62	104.59654104322532
88608	62	107.19898784357825
88876	62	64.44068439111734
88883	62	165.85582862036563
88758	62	49.70600966289543
88634	62	240.23711289538937
88656	62	49.70600966289543
88918	62	64.44068439111734
88539	62	115.0850435935797
88541	62	115.0850435935797
88932	62	81.6943286496659
88682	62	142.46377161643028
88812	62	142.46377161643028
88940	62	81.6943286496659
88558	62	116.11812780707852
88571	62	56.43096229690384
89100	63	134.41282484859116
89111	63	71.47635631804842
89115	63	69.00788244509833
89128	63	134.41282484859116
89137	63	237.00361135986785
89146	63	118.95069239057581
89020	63	157.4055327794011
89152	63	84.20076553807444
89027	63	157.4055327794011
89033	63	57.79685534096158
89160	63	186.57439047981777
89173	63	84.20076553807444
89044	63	165.31295082793406
89050	63	57.79685534096158
89185	63	78.60791931495345
89058	63	61.403675892146886
89189	63	78.60791931495345
89074	63	165.31295082793406
89083	63	122.90939341176859
89087	63	61.403675892146886
89344	64	58.53467544190201
89347	64	128.490169111759
89354	64	70.22786078191422
89356	64	70.22786078191422
89362	64	165.84941871194837
89370	64	237.27425855189406
89375	64	108.55303728610204
89377	64	89.63852372090321
89380	64	209.27614679948942
89385	64	89.63852372090321
89390	64	76.27362274555325
89392	64	76.27362274555325
89317	64	123.18083884588962
89321	64	57.885987349168985
89320	64	123.18083884588962
89322	64	57.885987349168985
89325	64	94.04956450484099
89333	64	58.53467544190201
89337	64	165.84941871194837
89341	64	94.04956450484099
89474	65	95.36477210260593
89477	65	95.36477210260593
89481	65	55.00225798572656
89484	65	55.00225798572656
89487	65	68.65732471768364
89489	65	179.71511181457376
89492	65	57.36797832459322
89501	65	57.36797832459322
89500	65	68.65732471768364
89503	65	134.1265982280293
89509	65	72.91782283969128
89511	65	72.91782283969128
89518	65	179.71511181457376
89522	65	233.99809488111947
89526	65	102.57195666720895
89529	65	88.43341435642674
89533	65	233.7053473729636
89538	65	88.43341435642674
89542	65	75.73068947530199
89544	65	75.73068947530199
89600	66	68.95861948452004
89608	66	212.88823524152585
89617	66	229.8216598619454
89619	66	94.48232272751972
89625	66	75.06756155360554
89626	66	235.64509097939762
89631	66	75.06756155360554
89635	66	70.09691054993174
89639	66	70.09691054993174
89558	66	116.92656056133809
89563	66	116.92656056133809
89569	66	188.14151057932784
89568	66	51.762866154352245
89570	66	51.762866154352245
89572	66	66.37567195768588
89576	66	56.04061619723713
89579	66	66.37567195768588
89580	66	56.04061619723713
89584	66	132.05156371176682
89599	66	68.95861948452004
89400	67	136.5242115721177
89405	67	136.5242115721177
89408	67	187.53406434595422
89410	67	60.37361656962732
89415	67	173.8033060356754
89417	67	60.37361656962732
89421	67	47.740225919020894
89425	67	47.740225919020894
89427	67	118.12895419469538
89432	67	64.94001162394751
89434	67	64.94001162394751
89436	67	235.84233857997788
89443	67	229.14768594773597
89449	67	79.83149027488128
89451	67	235.84233857997788
89453	67	79.83149027488128
89457	67	81.7942277804526
89459	67	69.59876614454008
89462	67	69.59876614454008
89605	68	164.5040544806627
89607	68	143.2668181956852
89615	68	86.69295159774492
89632	68	143.2668181956852
89634	68	34.85355960722918
89638	68	34.85355960722918
89640	68	77.93921395946153
89655	68	77.93921395946153
89660	68	64.22930416836074
89662	68	64.22930416836074
89666	68	247.9662401474652
89671	68	225.57638869277417
89675	68	103.68635375361895
89679	68	253.9729915686404
89678	68	103.68635375361895
89683	68	128.22639457972966
89685	68	69.77224201048213
89686	68	69.77224201048213
89591	68	170.4160338714722
89729	69	65.35523440374597
89735	69	224.30045343537296
89737	69	65.35523440374597
89743	69	225.79958983860342
89759	69	112.16245469342714
89760	69	112.16245469342714
89772	69	270.8721329221286
89778	69	157.024108135917
89794	69	69.00815243866565
89797	69	69.00815243866565
89700	69	205.03061061948048
89703	69	139.6578608574459
89705	69	89.26529865351253
89706	69	112.1546076906253
89711	69	41.117585469227286
89713	69	41.117585469227286
89712	69	65.96213169636474
89718	69	81.66531923592485
89722	69	65.96213169636474
89725	69	81.66531923592485
90371	70	60.135642450232076
90500	70	101.2234180330946
90379	70	107.94879203563485
90510	70	270.5032996067338
90520	70	154.24426810890708
90538	70	68.13602876085488
90546	70	68.13602876085488
90430	70	107.94879203563485
90441	70	60.135642450232076
90448	70	82.09032490605613
90330	70	232.21614537705696
90460	70	82.09032490605613
90465	70	206.76696963190398
90470	70	74.64118828405691
90346	70	109.00623688393537
90476	70	74.64118828405691
90485	70	224.546991353672
90359	70	90.8804328342687
90489	70	101.2234180330946
89731	71	273.00228221400226
89860	71	70.17723092226771
89739	71	82.27506839414154
89871	71	70.17723092226771
89744	71	102.53718524730641
89755	71	82.27506839414154
89766	71	71.6941084791887
89773	71	102.53718524730641
89774	71	113.97274424948326
89779	71	83.724726064808
89793	71	71.6941084791887
89800	71	188.9196434886555
89809	71	91.55510905242426
89812	71	83.724726064808
89824	71	91.55510905242426
89829	71	224.4856769410366
89838	71	75.59384566792508
89844	71	75.59384566792508
89847	71	271.8368528965252
89853	71	145.29846423152367
90378	72	68.24246706386656
90259	72	96.6647103106301
90391	72	89.22973966617482
90265	72	96.6647103106301
90143	72	267.6943532123136
90402	72	117.06196586232272
90404	72	214.49636992049548
90412	72	68.05927924967337
90291	72	82.72976530319194
90162	72	72.27473477928687
90421	72	68.05927924967337
90168	72	147.06420115734556
90429	72	272.87539397004156
90434	72	137.6805768371128
90310	72	179.04502096251719
90438	72	69.55392525739487
90443	72	69.55392525739487
90322	72	113.28676899666827
90198	72	72.27473477928687
90229	72	68.24246706386656
90112	73	61.01432885518785
90117	73	272.63268195728705
90119	73	69.37171676817597
90118	73	126.37297708809517
90124	73	69.37171676817597
90034	73	177.0815924917695
90037	73	177.0815924917695
90044	73	73.20717802042134
90053	73	73.20717802042134
90059	73	130.21133892267952
90067	73	116.12760589845304
90068	73	171.26466726070655
90073	73	117.35966537628128
90075	73	75.15210193113464
90086	73	116.12760589845304
90094	73	101.94013384849214
90099	73	117.35966537628128
90104	73	204.84166021085028
90108	73	61.01432885518785
89861	74	73.56471511883896
89990	74	60.30340677961786
89994	74	272.2036720862185
89868	74	73.56471511883896
90002	74	120.65460986789721
90004	74	69.47655907540772
89882	74	73.74633975699352
90013	74	69.47655907540772
89895	74	158.02624381973018
89904	74	71.99490305846302
89921	74	105.43576587149536
89924	74	160.33910430583623
89939	74	118.29770474578997
89942	74	71.99490305846302
89957	74	106.71515553231409
89962	74	105.43576587149536
89968	74	118.29770474578997
89972	74	192.27018323938233
89978	74	60.30340677961786
90884	75	67.97405442247144
90633	75	64.11195967835559
90637	75	64.11195967835559
90764	75	94.498539452352
90774	75	118.12378884850207
90651	75	75.37029703223784
90785	75	116.85708759568449
90663	75	134.18604459446152
90669	75	75.37029703223784
90804	75	194.82787655879383
90821	75	54.76131237609505
90703	75	116.85708759568449
90831	75	54.76131237609505
90713	75	189.69755115392348
90719	75	118.12378884850207
90849	75	271.46045998376775
90729	75	82.80988770701937
90864	75	109.73433008055179
90869	75	67.97405442247144
90880	76	65.21757547151213
90628	76	61.08579178242609
90765	76	66.79073460827826
90899	76	65.21757547151213
90645	76	157.33409658680162
90657	76	81.13723769229429
90784	76	72.13859615667121
90914	76	273.16186127994314
90792	76	116.54425302259291
90922	76	92.58094717822995
90673	76	81.13723769229429
90809	76	103.10360193296263
90936	76	65.67848134908436
90698	76	66.79073460827826
90706	76	116.54425302259291
90965	76	65.67848134908436
90838	76	170.8792418760391
90726	76	72.13859615667121
90616	76	61.08579178242609
90749	76	123.93993474847883
90245	77	130.0781083405287
90131	77	52.58053928753303
90260	77	79.67742673676081
90136	77	52.58053928753303
90264	77	272.08791803896486
90268	77	57.47804991895612
90145	77	181.2809764799509
90156	77	91.10746007197314
90287	77	57.47804991895612
90164	77	91.10746007197314
90292	77	69.90410878920623
90171	77	70.58546131491357
90179	77	114.17865683594641
90307	77	69.90410878920623
90192	77	70.58546131491357
90199	77	128.24756610636476
90208	77	77.09461792470836
90214	77	128.24756610636476
90222	77	114.17865683594641
90235	77	130.0781083405287
89985	78	62.60818577574818
89993	78	116.42197038081534
89995	78	231.74116879738736
89997	78	144.30431505119728
90003	78	104.49249540892997
90012	78	104.49249540892997
90025	78	107.89883272151407
89899	78	52.5435798549624
90027	78	268.8811529927299
90028	78	107.89883272151407
89912	78	198.0279755156969
90040	78	79.86509864781124
89918	78	52.5435798549624
89923	78	117.08027051494298
89935	78	117.08027051494298
90062	78	79.86509864781124
89954	78	76.64675504207781
89958	78	116.42197038081534
89971	78	62.60818577574818
90886	79	86.37428783469761
90766	79	102.14549400990838
90903	79	86.37428783469761
90648	79	57.76105323248675
90789	79	115.32277755015116
90666	79	200.8144053173031
90797	79	243.42775119946393
90674	79	57.76105323248675
90813	79	77.90351466438622
90695	79	136.34159682240204
90701	79	136.34159682240204
90829	79	181.5333394120007
90843	79	77.90351466438622
90718	79	102.14549400990838
90723	79	115.32277755015116
90857	79	96.47845227541589
90861	79	255.3209608297467
90867	79	58.05675823073423
90878	79	58.05675823073423
89878	80	107.46760903211077
89889	80	115.28385199512675
89892	80	139.6939542154136
89894	80	210.25771414773155
89896	80	70.03359571412959
89906	80	70.03359571412959
89911	80	97.6487132102023
89917	80	210.25771414773155
89792	80	70.208776177534
89920	80	59.43836983706385
89795	80	194.3480443661807
89922	80	59.43836983706385
89798	80	70.208776177534
89930	80	87.46724120189116
89941	80	87.46724120189116
89822	80	144.11762617712506
89828	80	155.01459755842396
89843	80	115.28385199512675
89849	80	107.46760903211077
90376	81	74.43247501571093
90250	81	107.38134359105753
90388	81	191.301663761392
90392	81	60.03601824970426
90267	81	107.48586615097703
90398	81	96.32880220768764
90401	81	100.55836464692263
90274	81	179.82507874996867
90407	81	60.03601824970426
90286	81	115.27001268731232
90424	81	96.32880220768764
90300	81	99.98696212909847
90319	81	60.56269622453671
90321	81	57.14763953188368
90332	81	57.14763953188368
90219	81	107.38134359105753
90348	81	115.27001268731232
90360	81	74.43247501571093
90239	81	190.65310719583118
90367	81	191.301663761392
90755	82	63.039868096574
90882	82	65.47410431146876
90773	82	83.48845237695829
90901	82	109.12080397298249
90655	82	140.01758453945013
90667	82	140.01758453945013
90794	82	63.039868096574
90799	82	115.94656043906096
90810	82	83.48845237695829
90687	82	191.08952957501992
90690	82	191.08952957501992
90832	82	191.29597393544105
90707	82	121.23369205532427
90842	82	86.8267161027317
90720	82	152.5173141199769
90724	82	115.94656043906096
90855	82	191.29597393544105
90860	82	65.47410431146876
90863	82	60.39640765830044
90874	82	60.39640765830044
90242	83	80.91034332403342
90255	83	171.81982977596834
90263	83	179.9862126944535
90137	83	200.5478232456791
90266	83	67.10080997818879
90272	83	55.16588597839165
90148	83	193.63539214492457
90152	83	172.40262342171366
90155	83	193.63539214492457
90161	83	95.52578986210284
90293	83	55.16588597839165
90167	83	77.9206020824334
90174	83	95.52578986210284
90304	83	67.10080997818879
90191	83	74.40682129916077
90201	83	81.3379515887858
90328	83	111.36027668870092
90207	83	114.4062361115948
90211	83	74.40682129916077
90221	83	80.91034332403342
90503	84	65.41389909540578
90515	84	71.24560325529157
90529	84	86.3811293640728
90537	84	114.8276469149791
90552	84	104.30236175431631
90564	84	67.9618682330557
90575	84	67.9618682330557
90580	84	152.95526376994331
90582	84	70.25918669538858
90587	84	165.9826741087368
90458	84	230.98555511107938
90463	84	182.0300797617176
90467	84	185.33694921445954
90594	84	303.51979126616243
90475	84	182.0300797617176
90604	84	70.25918669538858
90486	84	65.41389909540578
90623	84	106.74920245432864
90494	84	71.24560325529157
91271	85	75.82662276188874
91280	85	84.18970258574083
91285	85	116.28062066085006
91290	85	54.23134172283096
91292	85	83.12348611555976
91301	85	54.23134172283096
91307	85	86.01065240027228
91309	85	180.6988926157277
91310	85	302.60891870621145
91315	85	119.4595700085986
91326	85	86.01065240027228
91205	85	240.3371498703597
91334	85	93.07635870811083
91220	85	170.71625169968257
91228	85	230.92222630514206
91240	85	170.71625169968257
91252	85	75.82662276188874
91257	85	96.4598158637995
91256	85	96.4598158637995
90498	86	238.51896673985806
90636	86	273.67549649795615
90513	86	161.94374135548392
90517	86	221.73811547013014
90650	86	82.07975389570565
90528	86	161.94374135548392
90659	86	85.82528443638421
90536	86	115.4460715247001
90554	86	76.87579589545702
90692	86	82.07975389570565
90578	86	76.87579589545702
90583	86	91.41649005341144
90586	86	115.4460715247001
90588	86	145.38694885368156
90591	86	64.30518780634836
90597	86	67.68348724174841
90602	86	64.30518780634836
90612	86	84.68533127913655
90619	86	202.66765095297706
90881	87	162.9011841544286
91018	87	130.1248299244158
91023	87	81.45890780956529
91027	87	86.03483298104064
90907	87	115.59025369803797
90918	87	64.41568970916772
91046	87	81.45890780956529
90935	87	64.41568970916772
90811	87	162.9011841544286
90941	87	115.59025369803797
90952	87	89.77338857605724
90962	87	85.65323557164739
90841	87	189.47221188261145
90969	87	67.78784820701888
90975	87	67.78784820701888
90986	87	130.1248299244158
90996	87	77.4500306194064
90744	87	241.66849943727433
91005	87	204.6732069667297
91037	88	89.26032104968537
91044	88	114.8563687889836
91053	88	87.73143728604587
91062	88	67.04930643026458
91069	88	121.44848286905022
91079	88	67.04930643026458
90961	88	226.3843964911153
90973	88	152.3152627190882
91100	88	76.21643326448986
91104	88	192.09382481893928
91106	88	83.41804979361146
91109	88	83.41804979361146
90984	88	179.4892558826599
91118	88	93.33879862633945
91121	88	83.93959290372669
91002	88	152.3152627190882
91133	88	83.93959290372669
91007	88	114.8563687889836
91267	89	84.82662762968808
91138	89	115.47266066508186
91270	89	103.11730237204557
91149	89	73.84536279663128
91277	89	84.82662762968808
91157	89	71.38948323920762
91172	89	115.47266066508186
91193	89	71.38948323920762
91203	89	73.86445142322184
91078	89	200.16081811049986
91213	89	73.86445142322184
91229	89	154.20112242234407
91105	89	141.30793526230605
91108	89	179.92142113637615
91243	89	78.77271767528353
91249	89	181.45790079809146
91125	89	141.30793526230605
91258	89	189.16659230474733
91263	89	189.16659230474733
91009	90	92.2096737842856
91019	90	71.37680679174206
91022	90	71.37680679174206
91039	90	51.78966128953619
90916	90	195.08926911979594
91047	90	51.78966128953619
90927	90	125.78784833952601
91054	90	298.4113144329463
90930	90	173.84480399575838
91058	90	174.0757354846834
91065	90	91.23291677464996
90940	90	125.78784833952601
91073	90	86.44629207586183
90949	90	115.46476690269384
91080	90	91.23291677464996
91090	90	86.44629207586183
90976	90	92.2096737842856
90992	90	115.46476690269384
91392	91	118.74349300158455
91400	91	178.72698952557258
91403	91	118.74349300158455
91411	91	116.16366716620333
91425	91	87.70971551482504
91436	91	116.16366716620333
91444	91	87.70971551482504
91449	91	71.65330287491882
91448	91	71.65330287491882
91471	91	66.932266399309
91477	91	66.932266399309
91481	91	288.5996317030308
91482	91	170.37102740700183
91490	91	81.2160873554848
91493	91	85.33093680053135
91373	91	204.90713566007767
91511	91	85.33093680053135
91514	91	81.2160873554848
91137	92	108.43693090911404
91139	92	108.43693090911404
91143	92	211.10644052546485
91153	92	114.75404881237496
91159	92	72.01106421830073
91165	92	63.29847304630778
91168	92	114.75404881237496
91175	92	63.29847304630778
91180	92	71.28565562681722
91182	92	71.28565562681722
91194	92	77.75078806591162
91197	92	276.92109280716556
91199	92	174.8999128171143
91209	92	77.75078806591162
91221	92	93.36654373351196
91234	92	82.61071610297871
91247	92	82.61071610297871
91251	92	89.82021893346543
91126	92	230.7244827301327
91398	93	100.8035046880866
91409	93	100.8035046880866
91415	93	115.19226637209391
91424	93	71.65057282081465
91427	93	71.65057282081465
91443	93	88.01341174381517
91446	93	203.42870653288557
91450	93	283.06592617394165
91455	93	78.08647264659366
91333	93	232.84597651661403
91462	93	83.77763388874995
91468	93	78.08647264659366
91345	93	102.57036243891218
91472	93	158.79171027034573
91475	93	109.45842778632274
91350	93	102.57036243891218
91366	93	209.73594361672522
91381	93	115.19226637209391
91399	94	230.33191407039786
91401	94	97.37405806399171
91303	94	262.37249097159065
91311	94	104.83507733569462
91316	94	104.83507733569462
91325	94	175.76053829063991
91330	94	114.9851802956955
91337	94	71.22997828533146
91341	94	59.27598420263643
91344	94	114.9851802956955
91351	94	59.27598420263643
91354	94	69.31769913376861
91356	94	69.31769913376861
91369	94	209.8047065796568
91368	94	83.18869683878275
91375	94	245.6520189735677
91382	94	64.15346929372564
91389	94	82.77581815197954
91391	94	64.15346929372564
91524	95	56.603950867749774
91528	95	116.09633397986477
91533	95	56.603950867749774
91537	95	70.45476688749984
91538	95	70.45476688749984
91547	95	86.64069986723219
91549	95	218.3712221969248
91550	95	58.94650205560309
91558	95	58.94650205560309
91562	95	63.866066472071495
91570	95	63.866066472071495
91573	95	81.48744471465928
91572	95	162.34910227007276
91579	95	81.48744471465928
91479	95	294.0288780612682
91487	95	102.97823092618195
91491	95	102.97823092618195
91503	95	140.0140361179785
91506	95	116.09633397986477
91518	95	69.68832255157406
91651	96	70.78150988446647
91653	96	80.11250927341453
91657	96	80.11250927341453
91582	96	284.7669980007454
91585	96	104.63515941766107
91584	96	104.63515941766107
91589	96	114.2689048181361
91592	96	67.30377678114108
91598	96	179.50605817005194
91604	96	58.37923052536904
91611	96	114.2689048181361
91619	96	58.37923052536904
91625	96	70.65302730709134
91624	96	70.65302730709134
91631	96	220.25442082322675
91632	96	61.505172252539744
91634	96	97.24267204948049
91639	96	81.25406334691986
91641	96	61.505172252539744
91646	96	70.78150988446647
91659	97	275.3300254251495
91661	97	104.92569733978738
91663	97	104.92569733978738
91665	97	114.58554219210708
91669	97	98.60147189413831
91672	97	115.98643047837969
91681	97	98.60147189413831
91683	97	114.58554219210708
91695	97	70.45290409253118
91696	97	70.45290409253118
91704	97	75.5255590912512
91707	97	63.29355828056504
91706	97	202.93360460983422
91709	97	108.34721049110982
91716	97	63.29355828056504
91720	97	85.43485758544647
91722	97	82.08357654654745
91727	97	82.08357654654745
91726	97	109.57595747884478
91783	98	200.2283747728258
91782	98	67.73370436855225
91786	98	116.49952906958465
91796	98	67.73370436855225
91800	98	70.78551579350622
91803	98	101.45777788333729
91807	98	70.78551579350622
91809	98	101.45777788333729
91731	98	112.53691749824499
91730	98	261.1090727390861
91737	98	112.53691749824499
91742	98	63.977373619984554
91747	98	72.78855386307808
91746	98	63.977373619984554
91762	98	55.3391341116077
91764	98	90.70411354240957
91767	98	55.3391341116077
91771	98	71.19866517469835
91773	98	150.53113232426466
91772	98	71.19866517469835
91905	99	68.89506871296777
91909	99	73.8830217029784
91908	99	68.89506871296777
91919	99	59.31802003112906
91921	99	94.61793260706045
91927	99	59.31802003112906
91930	99	102.08887078676094
91934	99	71.13359042354301
91936	99	71.13359042354301
91941	99	188.44567882751278
91940	99	71.86509801729919
91944	99	134.8502473467009
91946	99	71.86509801729919
91951	99	63.45178670017703
91954	99	97.73895615810055
91961	99	63.45178670017703
91965	99	97.73895615810055
91896	99	233.4397918151311
91899	99	123.94104128954643
91898	99	123.94104128954643
91812	100	187.10664402964022
91815	100	143.8698343549812
91814	100	143.8698343549812
91820	100	65.88457774785888
91825	100	65.88457774785888
91827	100	69.03217990543122
91835	100	68.17416176430413
91840	100	97.91053107459472
91844	100	68.17416176430413
91850	100	101.34938535490097
91853	100	71.15944018323047
91855	100	71.15944018323047
91861	100	71.4907667442854
91863	100	177.54021541873374
91869	100	71.4907667442854
91871	100	149.11210022511221
91877	100	134.96021735231753
91879	100	75.42356468215911
91885	100	72.29211541170757
91889	100	72.29211541170757
92034	101	69.43577906185395
92038	101	69.43577906185395
91968	101	129.29965163261005
91970	101	172.55287837465212
91977	101	60.68747193614943
91976	101	131.21350499614513
91980	101	60.68747193614943
91983	101	70.22901221947879
91988	101	66.53794962809332
91990	101	101.22813998804092
91996	101	66.53794962809332
92003	101	70.8072097842683
92005	101	70.8072097842683
92012	101	83.92451212777644
92014	101	74.43290966186542
92017	101	155.71119585552975
92021	101	74.43290966186542
92023	101	155.71119585552975
92022	101	124.86627565815854
92029	101	93.26328584482879
92169	102	66.614540580643
92171	102	123.59384819036876
92173	102	61.65167740409711
92180	102	113.83637026749597
92183	102	65.44540893966064
92056	102	209.24016005905418
92059	102	71.91621556398835
92188	102	65.44540893966064
92067	102	64.26937944094928
92085	102	88.9316422920176
92095	102	64.26937944094928
92094	102	67.50237476470913
92107	102	65.24597020207763
92114	102	93.18301357137113
92128	102	65.24597020207763
92135	102	71.77460743726053
92136	102	71.77460743726053
92148	102	66.614540580643
92155	102	123.59384819036876
92158	102	61.65167740409711
92418	103	120.34866255887216
[truncated: 9,745 more rows]
