# Supplementary material for: The First of Us: Ophiocordyceps use a novel scramblase-binding peptide to manipulate zombie ants
Source: bioRxiv. 2025 Sep 19:2025.09.09.674826. Preprint. [Version 2] doi: 10.1101/2025.09.09.674826 (PMC12458967; doi:10.1101/2025.09.09.674826)
Supplement: Supplement 11 [file media-11.zip › Data S12. Nest behavior tests data/SBP Nest Behavior Assay data files/LH11_Sham2-all-spots_nearest.csv]

ID	FRAME	NEAR_DIST
419078	0	86.67942684346048
418830	0	122.84382842679263
419100	0	73.26685757444746
418840	0	82.24024088376925
418849	0	82.24024088376925
419124	0	162.70306514442618
419134	0	73.26685757444746
418872	0	85.03443871478393
418883	0	85.03443871478393
419159	0	80.60617804585982
418922	0	99.96175538966304
419184	0	80.60617804585982
418958	0	98.13932660611383
419217	0	244.337577663156
418986	0	98.13932660611383
418992	0	267.3995725627694
419007	0	111.55513028422345
419016	0	45.800800782643556
419042	0	45.800800782643556
419053	0	244.337577663156
418561	1	60.661540079523604
418319	1	115.31849210901184
418447	1	61.42829090093074
418323	1	34.76108987113943
418328	1	34.76108987113943
418469	1	44.52920860636714
418338	1	115.31849210901184
418603	1	78.75907242995389
418357	1	107.05781364413176
418611	1	60.661540079523604
418502	1	44.52920860636714
418638	1	78.75907242995389
418378	1	150.97743100525102
418516	1	245.73013601960187
418394	1	101.23915598965087
418662	1	245.73013601960187
418531	1	106.71308958404425
418538	1	180.48383858547305
418419	1	61.42829090093074
418426	1	272.21489192684606
420870	2	252.2319585099852
420623	2	72.38461549183124
421132	2	252.2319585099852
420893	2	186.76831847503956
420633	2	244.18034263402393
420922	2	107.1823451299961
420741	2	72.38461549183124
421012	2	60.61004182764499
420762	2	46.47944660813726
420546	2	72.28433301774187
421058	2	68.84117068479121
420544	2	119.79614980760074
420558	2	119.79614980760074
420553	2	72.28433301774187
420567	2	173.20479731852393
421077	2	60.61004182764499
420575	2	99.46337539742166
421090	2	68.84117068479121
420846	2	46.47944660813726
420585	2	222.9388468074008
418309	3	131.4124351306907
418306	3	158.39970205168098
418307	3	158.39970205168098
418305	3	131.4124351306907
418702	3	214.62499266266545
418444	3	191.7218725393119
418829	3	69.73491973220442
418314	3	217.2623468068874
418335	3	100.08149343929003
418852	3	246.5073027908442
418604	3	47.301173551071614
418751	3	109.72958474561821
418503	3	79.49060276212262
418383	3	79.49060276212262
418527	3	47.301173551071614
418778	3	57.47910604028132
418404	3	278.5463688500013
418803	3	69.73491973220442
418686	3	246.5073027908442
418815	3	57.47910604028132
420750	4	62.61455194388052
420617	4	192.28270036767552
420626	4	102.29539678970443
421009	4	56.58603498730146
420907	4	48.08039936456278
421043	4	73.89500569547677
421050	4	56.58603498730146
421060	4	73.89500569547677
420947	4	133.60618345155314
420573	4	160.7201860277704
420581	4	160.7201860277704
420709	4	62.61455194388052
420963	4	254.08505236782287
420577	4	128.31607469257563
420833	4	48.08039936456278
420589	4	128.31607469257563
421101	4	254.08505236782287
420983	4	112.86835426033679
420725	4	278.9421366713535
420849	4	133.60618345155314
419072	5	178.84914455391058
419083	5	131.07655356633526
419336	5	79.71879403817474
419351	5	255.11855107281087
419090	5	178.84914455391058
419103	5	131.07655356633526
419129	5	102.36406945140497
419158	5	61.841456520330716
419175	5	61.841456520330716
419183	5	280.8425582052534
419200	5	126.36986622984689
419233	5	47.9478437868241
419247	5	47.9478437868241
419254	5	112.63406084296521
419272	5	150.93026652608125
419286	5	115.60430057752963
419281	5	255.11855107281087
419295	5	50.996330853479634
419309	5	50.996330853479634
419324	5	79.71879403817474
420365	6	47.26240577825809
420133	6	150.0515330834031
420139	6	208.3955086984193
420150	6	214.82669794661643
420403	6	77.19903908726617
420413	6	207.5592530447101
420172	6	150.0515330834031
420444	6	240.83035587674055
420462	6	114.19159797075389
420207	6	101.93637824501276
420484	6	52.67473124861766
420511	6	84.26457693157941
420248	6	67.80449758428018
420504	6	52.67473124861766
420263	6	67.80449758428018
420523	6	84.26457693157941
420280	6	251.3395402870829
420545	6	273.21341708762515
420299	6	122.40936929003504
420324	6	47.26240577825809
418439	7	45.46300669450268
418570	7	56.49152987373668
418455	7	132.28254378345665
418591	7	52.478432477775506
418339	7	149.83443759660815
418349	7	197.56300432321834
418605	7	52.478432477775506
418484	7	45.46300669450268
418365	7	149.83443759660815
418617	7	93.34006259921303
418377	7	245.77293666290205
418505	7	177.65630591459308
418387	7	101.47703494311793
418649	7	93.34006259921303
418530	7	56.49152987373668
418403	7	69.65324145808239
418415	7	69.65324145808239
418541	7	177.65630591459308
418666	7	274.5671920602636
418422	7	193.88781188848415
420480	8	55.8158502438202
420097	8	69.4518255836574
420236	8	131.803922488428
419976	8	243.72088837078095
420369	8	68.15115600801457
420124	8	171.52242274255838
420509	8	91.03587300919303
420258	8	211.2501689225451
420514	8	91.03587300919303
420141	8	44.87418398660048
419892	8	171.87806886246744
420016	8	103.02105662512305
419907	8	135.9526072778286
420547	8	283.67372736080983
420033	8	69.4518255836574
420289	8	68.15115600801457
420433	8	55.8158502438202
420319	8	131.803922488428
420187	8	44.87418398660048
419937	8	135.9526072778286
420748	9	45.15914393944782
420619	9	148.7650254840538
420624	9	167.68863307621822
420880	9	55.26065917237952
420763	9	85.2316581098909
421016	9	66.60367184002658
420775	9	85.2316581098909
420644	9	148.7650254840538
420660	9	219.70348809339984
420786	9	80.61219156099936
420670	9	96.83312062112167
420813	9	224.8643659375399
420692	9	96.83312062112167
420957	9	66.60367184002658
421094	9	279.88268705600194
420837	9	118.20550430853909
420713	9	103.8023997280324
420726	9	198.40710078292992
420981	9	55.26065917237952
420734	9	45.15914393944782
418831	10	147.967729273916
419215	10	229.84943281285922
419096	10	51.68745131905541
418841	10	151.9987059214016
418983	10	191.10372756769772
418976	10	102.0233441386885
418856	10	157.95199141821416
418994	10	46.24751769599692
418876	10	147.967729273916
419138	10	67.60542190895931
419009	10	46.24751769599692
419024	10	72.69350939133754
419153	10	229.84943281285922
419033	10	72.69350939133754
418912	10	191.10372756769772
419168	10	51.68745131905541
419054	10	120.30160616602869
419049	10	68.67325251314503
419195	10	67.60542190895931
418937	10	102.0233441386885
419983	11	145.5444243075257
420105	11	119.68980917366855
420127	11	73.92713782898933
420250	11	53.98232433208445
420506	11	150.6426002321429
420396	11	53.98232433208445
420022	11	100.93508627937392
420531	11	150.6426002321429
420031	11	178.12038402371633
420044	11	100.93508627937392
420054	11	178.12038402371633
420437	11	63.25561115286483
419935	11	146.07758536758928
420063	11	43.712440683371135
419940	11	145.5444243075257
420074	11	43.712440683371135
419952	11	233.66907120447016
420095	11	101.7749887681277
420348	11	63.25561115286483
420089	11	101.7749887681277
418819	12	59.8194587914145
418701	12	132.10311161784966
418704	12	132.10311161784966
418844	12	109.9388913332613
418712	12	251.98071293721503
418726	12	151.56868966165385
418851	12	109.9388913332613
418735	12	101.45218845229888
418746	12	101.45218845229888
418759	12	39.779347987686826
418757	12	97.20678628665213
418752	12	170.72932837754058
418765	12	39.779347987686826
418773	12	162.66565418870883
418771	12	97.20678628665213
418783	12	69.7834347718554
418779	12	117.04146571796046
418792	12	55.74154063283015
418806	12	59.8194587914145
418811	12	55.74154063283015
420736	13	50.40892459577899
420865	13	60.168281489182085
420745	13	41.03585208231557
420754	13	50.40892459577899
420766	13	41.03585208231557
420895	13	60.168281489182085
420641	13	111.31934265378433
420650	13	111.31934265378433
420658	13	207.2640508078477
420913	13	61.72291978331401
420671	13	143.6822557825847
420793	13	181.86917865681934
420934	13	61.72291978331401
420823	13	116.5468756188941
420958	13	72.3889348715542
420699	13	100.66420218985857
420716	13	100.66420218985857
420980	13	72.3889348715542
420856	13	76.65739497663593
420729	13	179.36506831485937
419596	14	114.54357161740813
419492	14	99.98469211842708
419618	14	59.25107224115832
419371	14	138.44124233579657
419639	14	59.25107224115832
419506	14	194.7218612920638
419385	14	150.62064622714976
419651	14	63.5180729916439
419406	14	138.44124233579657
419661	14	63.5180729916439
419528	14	42.43944114660113
419674	14	65.80324316130198
419555	14	42.43944114660113
419566	14	72.25972922937537
419690	14	81.9445642486677
419446	14	99.98469211842708
419570	14	72.25972922937537
419696	14	81.9445642486677
419583	14	130.43738359655612
418847	15	112.04759338850317
419097	15	134.48138995989925
418868	15	102.03149331079327
419122	15	63.70790259487495
418882	15	102.03149331079327
419139	15	63.70790259487495
418899	15	253.13079163721883
418923	15	45.79935393416384
418946	15	45.79935393416384
418964	15	94.54914721822338
418977	15	71.95938580545995
418991	15	117.23487299178765
418984	15	71.95938580545995
419013	15	54.34661382096899
418791	15	74.45388055497234
419047	15	54.34661382096899
419040	15	74.40627256695244
418799	15	99.50501765087121
418807	15	74.45388055497234
419057	15	74.40627256695244
419466	16	44.73728224331494
419481	16	140.78470111660255
419367	16	124.55709371817005
419491	16	108.0611740195922
419372	16	70.02645268334092
419501	16	117.29710829474219
419496	16	108.0611740195922
419510	16	90.50792880891633
419383	16	70.02645268334092
419523	16	60.09940620844495
419540	16	60.09940620844495
419410	16	110.30543346503217
419547	16	90.50792880891633
419429	16	101.78296274588942
419554	16	75.46437089678847
419439	16	101.78296274588942
419562	16	161.06271501878317
419442	16	247.32727656562173
419581	16	75.46437089678847
419451	16	44.73728224331494
420354	17	154.76975349445883
420364	17	141.60433805850064
420381	17	117.52299182168426
420418	17	104.17043186923766
420175	17	68.56221266520564
420170	17	143.53515555376023
420426	17	154.76975349445883
420190	17	68.56221266520564
420443	17	104.17043186923766
420448	17	153.6042887362865
420463	17	195.86062164296177
420223	17	109.49596771825772
420485	17	148.75927035306768
420502	17	195.86062164296177
420253	17	101.40413395178207
420278	17	101.40413395178207
420281	17	252.40215211562136
420294	17	42.919936024037774
420311	17	42.919936024037774
420334	17	158.6164217380738
419843	18	41.70119349985711
419599	18	144.66293976361655
420106	18	153.7319083666586
419738	18	101.20966131300796
419866	18	41.70119349985711
420122	18	312.35582085598105
419608	18	78.77535496932009
419626	18	78.77535496932009
420008	18	126.25283496962263
419896	18	174.3940424786592
419776	18	101.20966131300796
420032	18	124.51245328787115
419788	18	250.08337375248146
420050	18	153.7319083666586
420057	18	124.51245328787115
419686	18	112.18213188320016
420066	18	90.4440499734393
419947	18	155.5709181863176
420072	18	90.4440499734393
419959	18	174.3940424786592
418563	19	129.26278425355486
418326	19	139.83122310942224
418320	19	147.1019208078888
418331	19	87.28283721157106
418470	19	140.3122749328393
418343	19	87.28283721157106
418593	19	129.26278425355486
418615	19	134.71246618782806
418609	19	97.07772778097225
418491	19	178.50267413082355
418370	19	100.73731262782864
418633	19	129.41392355002864
418386	19	100.73731262782864
418653	19	97.07772778097225
418392	19	252.19067192548806
418413	19	42.153846336217555
418669	19	134.71246618782806
418408	19	42.153846336217555
418430	19	178.50267413082355
418683	19	314.9652739035319
419846	20	282.6608906965325
419595	20	43.49934484788215
419609	20	43.49934484788215
419625	20	161.0339253547621
419388	20	145.3488360157134
419396	20	186.06836068943514
419656	20	165.0275681844353
419437	20	64.44823923505383
419449	20	64.44823923505383
419736	20	165.0275681844353
419490	20	99.21202780898516
419757	20	45.39538113918843
419752	20	135.26473557200995
419765	20	103.99991745217788
419782	20	45.39538113918843
419539	20	99.21202780898516
419803	20	103.99991745217788
419800	20	132.6267743878613
419557	20	232.59696576037612
419830	20	190.58302170597076
419716	21	99.17135708577094
419848	21	126.15937097044153
419735	21	83.63557526369652
419860	21	148.736342870312
419869	21	151.10362529336896
419750	21	224.30171132546863
419885	21	126.15937097044153
419636	21	144.51951229126598
419889	21	148.736342870312
419642	21	185.8354154744085
419911	21	173.58337171015017
419778	21	83.63557526369652
419919	21	252.28868982972037
419658	21	64.65669227098063
419785	21	43.315615122486754
419805	21	43.315615122486754
419810	21	139.88162027467405
419688	21	64.65669227098063
419834	21	154.6484903020367
420867	22	43.61520124799026
421007	22	90.79112405472164
421128	22	143.76776887733266
420884	22	90.79112405472164
420753	22	98.32637500544328
421147	22	148.6141748335285
421145	22	151.80054927299165
420902	22	43.61520124799026
421030	22	149.7988467942957
421153	22	155.74020301325444
421160	22	200.8226399538318
420663	22	108.2610233742756
420661	22	156.33808646654143
420789	22	70.79255087313824
420684	22	63.063675684349434
420808	22	192.19531893414225
421084	22	143.76776887733266
420708	22	63.063675684349434
420844	22	70.79255087313824
420879	23	52.14624793371134
420873	23	52.14624793371134
420631	23	99.24080385275676
420894	23	124.49860195593881
420668	23	61.55958564954313
420693	23	129.48279994119667
420711	23	61.55958564954313
420976	23	132.7631483063464
420738	23	113.9449734181827
420751	23	41.74752422630119
421010	23	140.3788120744851
421028	23	177.81155841364705
420769	23	41.74752422630119
420799	23	84.09349175131499
420566	23	108.46940508879543
420561	23	146.64734570624327
420830	23	137.1620063320986
420572	23	73.47678014901902
420598	23	73.47678014901902
420854	23	84.09349175131499
419328	24	100.9184226116215
419210	24	72.62003992373808
419350	24	100.80797806414763
419344	24	100.80797806414763
419363	24	125.89676350244909
419232	24	72.62003992373808
419373	24	130.6002238845442
419249	24	100.65327178469703
419262	24	70.10088235146647
419269	24	61.38104287032287
419395	24	146.92899333962998
419276	24	61.38104287032287
419403	24	130.6002238845442
419294	24	100.9184226116215
419288	24	70.10088235146647
419308	24	41.01286000733829
419189	24	119.52813753190037
419317	24	41.01286000733829
419194	24	110.01625199561924
419323	24	131.25396396818036
420111	25	79.24689536317472
420120	25	145.91489948463436
420138	25	69.43539792845714
419895	25	64.56156508923392
419906	25	64.56156508923392
419922	25	78.0681791961225
420178	25	69.43539792845714
420196	25	162.24257366793003
419950	25	78.0681791961225
420224	25	138.62847849501654
420240	25	95.25035706916685
420001	25	99.18208239922097
420257	25	95.2791752830255
420030	25	79.95310170444998
420038	25	44.681193582975844
420043	25	44.681193582975844
420304	25	95.25035706916685
420059	25	79.24689536317472
420077	25	79.95310170444998
419332	26	76.69628924232589
419589	26	75.85416992560395
419981	26	69.98705654254606
419348	26	76.69628924232589
419614	26	87.42736095849023
419740	26	46.316716341781614
419864	26	126.14798188484441
419499	26	100.3663283677347
419509	26	69.12566601209602
419643	26	75.85416992560395
419786	26	46.316716341781614
419915	26	219.04584585799603
419672	26	119.77721525408448
419939	26	69.98705654254606
419311	26	75.87788944510478
419316	26	75.87788944510478
419700	26	122.606551214974
419452	26	69.12566601209602
419960	26	90.79262269790517
418950	27	78.65375730781355
419209	27	44.01843925935216
419345	27	40.07513868675322
419099	27	103.93606190165737
418969	27	80.15790551826873
418982	27	78.65375730781355
418989	27	103.93606190165737
419368	27	96.0145282420384
418871	27	77.91656088401531
418866	27	77.91656088401531
419263	27	77.7448948379173
419015	27	87.31063926912705
418880	27	75.53430106925765
419392	27	40.07513868675322
418898	27	75.53430106925765
418927	27	95.52324201116001
419307	27	240.63246757675046
419190	27	44.01843925935216
418938	27	87.31063926912705
418703	28	69.13591818967468
418445	28	74.8985163387922
418707	28	273.89780161423164
418466	28	74.8985163387922
418720	28	69.13591818967468
418728	28	81.43999113616593
418601	28	61.67183446253069
418622	28	87.57339042934993
418634	28	145.37612428175842
418515	28	65.62015863675524
418524	28	91.56103825889983
418537	28	61.67183446253069
418421	28	89.30270658932336
418677	28	166.5295806696801
418418	28	89.30270658932336
418673	28	206.1397291710896
418558	28	65.62015863675524
421140	29	65.80532556934196
420882	29	150.01282459341635
421151	29	94.19708903063393
420892	29	75.74829674692484
421020	29	142.69609273925093
421159	29	173.52476322719258
420901	29	123.53428457558755
421166	29	62.63511492429785
421037	29	51.701554478755334
421171	29	215.67974698357554
421168	29	62.63511492429785
421181	29	237.40740034871936
421179	29	135.05164428506663
421059	29	51.701554478755334
421187	29	76.22068693199489
421185	29	76.22068693199489
420946	29	75.74829674692484
421091	29	65.80532556934196
420238	30	71.66768304996305
420361	30	83.47202011326293
420378	30	83.47202011326293
420251	30	71.66768304996305
420132	30	193.56457005585744
420265	30	66.31330676867957
420412	30	216.08122583179386
420153	30	76.71721217753957
420167	30	157.17485402237045
420293	30	66.31330676867957
420183	30	76.71721217753957
420432	30	70.77366284211237
420445	30	202.04334364160007
420312	30	100.46995970875466
420198	30	106.84140442679866
420333	30	216.08122583179386
420458	30	202.04334364160007
420478	30	70.77366284211237
419852	31	202.15996113719746
419600	31	72.72642196019626
419611	31	113.99333771542453
419865	31	101.25977935008376
419751	31	67.97263052395083
420015	31	86.19288954051112
419628	31	72.72642196019626
419900	31	59.222885395080915
419779	31	67.97263052395083
419917	31	59.222885395080915
420041	31	237.30231015111426
419536	31	225.04240212631123
419804	31	108.11374460815725
420061	31	86.19288954051112
419545	31	169.38218106421647
419687	31	113.99333771542453
420087	31	237.30231015111426
419966	31	202.15996113719746
419705	31	134.80228271679172
421293	32	120.2498560970686
421291	32	75.65533763941016
421288	32	217.69182010345259
421289	32	179.78436084399337
421299	32	75.65533763941016
421311	32	56.9837340849913
421308	32	120.2498560970686
421317	32	56.9837340849913
421313	32	142.99130192043148
421326	32	101.01481332700013
421321	32	120.51960975602563
421334	32	151.24298861121287
421335	32	101.48019955806711
421328	32	101.48019955806711
421343	32	200.56045109675784
421347	32	78.68321814527422
421356	32	326.8403326976887
421357	32	78.68321814527422
421353	32	320.56632335185674
421905	33	142.80184389172757
421917	33	58.712901911943945
421960	33	71.69006045981833
421980	33	58.712901911943945
422020	33	83.75702383715327
422016	33	107.56706274734512
422053	33	105.30094192258738
422069	33	107.42135177633709
421828	33	226.76260273409602
422083	33	105.30094192258738
421835	33	151.6658469860494
421843	33	142.80184389172757
422097	33	209.4112438174817
421855	33	67.74341682400612
422106	33	68.37234387034246
422118	33	270.87382662381293
422124	33	270.87382662381293
422122	33	68.37234387034246
421876	33	67.74341682400612
421198	34	69.71852904995764
421194	34	120.47774834405054
421195	34	175.14697518153034
421192	34	222.1797659121013
421202	34	69.71852904995764
421211	34	53.61897338360685
421220	34	56.82776479089312
421219	34	175.14697518153034
421216	34	53.61897338360685
421228	34	115.66832062307249
421239	34	50.87036072213637
421236	34	85.23710113031247
421232	34	87.14816889536714
421250	34	85.23710113031247
421249	34	50.87036072213637
421259	34	233.78956457039934
421271	34	68.19169526948153
421269	34	68.19169526948153
421278	34	185.18736490931897
421285	34	185.18736490931897
421508	35	240.8755096024748
421381	35	48.332980039306555
421390	35	64.35484386492591
421518	35	87.92478683091498
421386	35	48.332980039306555
421396	35	216.40147456036775
421539	35	240.8755096024748
421409	35	135.53407751274668
421422	35	55.137821619027456
421427	35	55.137821619027456
421439	35	56.150247045334936
421451	35	56.150247045334936
421461	35	85.63754144365554
421465	35	219.31874482736464
421367	35	216.40147456036775
421362	35	220.11308860337914
421363	35	125.35832501190053
421502	35	87.92478683091498
421372	35	72.19587685311986
421370	35	72.19587685311986
421895	36	86.6429468808516
421909	36	250.9854375255896
421919	36	86.6429468808516
421679	36	219.88744615125415
421674	36	226.43903719065455
421675	36	137.30106289065048
421681	36	62.06555658134172
421692	36	62.06555658134172
421708	36	51.38793131951626
421705	36	51.38793131951626
421719	36	54.207799789475224
421727	36	219.88744615125415
421987	36	250.9854375255896
421739	36	139.32494608620482
421745	36	47.63632747577448
421759	36	47.63632747577448
421775	36	58.76325554073357
421792	36	248.96962122026062
421803	36	62.572126869299446
421808	36	58.76325554073357
421383	37	149.51005752638503
421504	37	89.15720990462225
421389	37	253.43057511364728
421384	37	150.93939698732024
421522	37	89.15720990462225
421395	37	60.55208519033993
421403	37	60.55208519033993
421543	37	73.44331106222195
421545	37	217.1499902634272
421559	37	73.44331106222195
421426	37	58.163410692850896
421438	37	62.59696742058046
421452	37	47.970238873764366
421586	37	92.99950409513872
421598	37	92.99950409513872
421464	37	47.970238873764366
421605	37	227.42832127376596
421475	37	217.1499902634272
421616	37	227.42832127376596
422150	38	56.36831744917006
422018	38	141.7287402658159
422147	38	47.78938068604079
422144	38	47.78938068604079
422159	38	56.36831744917006
422153	38	135.36077803899974
422161	38	135.36077803899974
422174	38	58.549793887210285
422173	38	58.549793887210285
422169	38	74.192935525308
422062	38	262.1185785132597
422185	38	87.74880935786369
422196	38	231.53466021410887
422195	38	87.74880935786369
422205	38	231.53466021410887
422084	38	62.298870235945756
421974	38	156.57708376276275
422113	38	62.298870235945756
422141	38	67.42459144241587
422138	38	67.42459144241587
421644	39	247.73538770521353
421653	39	119.07117181717136
421665	39	247.73538770521353
421429	39	155.44689289066747
421425	39	164.41825008499328
421437	39	226.11928303045624
421453	39	58.626671985818966
421466	39	91.691240123463
421488	39	58.626671985818966
421515	39	91.691240123463
421533	39	42.839673521201455
421538	39	111.97584215186596
421544	39	42.839673521201455
421555	39	58.06341852520779
421581	39	58.06341852520779
421587	39	111.97584215186596
421602	39	89.69602720884039
421622	39	57.148384831832566
421617	39	57.148384831832566
421629	39	119.07117181717136
421634	40	109.87434264318493
421640	40	68.13960200552069
421768	40	122.47165922997455
421896	40	268.57994948346237
421663	40	109.87434264318493
421786	40	88.04521894119266
421912	40	165.93003941294103
421667	40	111.61153202590144
421676	40	122.47165922997455
421680	40	53.12879168922901
421809	40	52.712379597392626
421949	40	268.57994948346237
421704	40	103.08124311187854
421714	40	53.12879168922901
421842	40	165.93003941294103
421858	40	52.712379597392626
421601	40	190.729339724931
421615	40	139.07129822266472
421628	40	68.13960200552069
421625	40	206.64368524057173
421771	41	77.48217834099138
421897	41	82.67822259313486
421781	41	106.9559933456322
422054	41	351.397089348177
421925	41	88.2514329237838
421794	41	77.48217834099138
421938	41	82.67822259313486
422065	41	197.27195305645975
421817	41	106.9559933456322
421831	41	110.78360883136516
422082	41	352.83910672680787
421853	41	76.28695017361756
421976	41	53.737906225594806
421991	41	196.06940435183913
421867	41	76.28695017361756
422006	41	53.737906225594806
421747	41	220.35664426109125
421873	41	157.15011606049913
421755	41	109.29008541870296
421753	41	177.24534409175246
422025	42	171.10596676985986
421907	42	80.5248633719351
421776	42	106.63518123320483
422033	42	57.87802008852879
421913	42	80.5248633719351
422049	42	57.87802008852879
421932	42	68.84160420112762
422061	42	322.64363527998626
422068	42	207.41908934118123
421941	42	109.81015995749108
421810	42	89.08307274609592
422081	42	427.6108106958405
421848	42	106.63518123320483
421977	42	88.25656947243255
421742	42	196.3175760210311
421743	42	93.60671470794904
421997	42	68.84160420112762
421737	42	205.05289054343135
421872	42	114.75570041070051
421754	42	89.08307274609592
422428	43	111.050331942755
422435	43	272.2732689471117
422459	43	232.72775243665285
422214	43	106.33169650381659
422210	43	78.08303627900285
422208	43	200.23655160939518
422209	43	259.80416567374004
422474	43	439.9491749947063
422217	43	78.08303627900285
422232	43	86.86513149097955
422248	43	106.33169650381659
422269	43	117.13920953628772
422288	43	83.18899559425931
422299	43	83.18899559425931
422315	43	45.19996313260662
422326	43	45.19996313260662
422339	43	88.79587776742244
422366	43	111.050331942755
422374	43	106.54920837038051
422388	43	88.79587776742244
422656	44	225.3390075174934
422668	44	435.86333900492633
422558	44	211.663442351287
422431	44	108.84783328303749
422310	44	199.14579157520967
422316	44	310.4134104482187
422571	44	92.89943540953024
422335	44	65.34051781196192
422584	44	87.34157717416704
422598	44	257.75005898882137
422476	44	115.95425825418894
422602	44	87.34157717416704
422357	44	108.84783328303749
422620	44	87.36988768130973
422630	44	131.44503060941014
422500	44	73.48205581781157
422369	44	65.34051781196192
422514	44	73.48205581781157
422398	44	88.76851558741184
422672	45	56.986560234527204
422943	45	68.8493279524656
422688	45	88.37162497441707
422958	45	106.93057447013662
422955	45	68.8493279524656
422705	45	107.64490756892982
422989	45	215.6359390380035
422739	45	112.70500560939473
422993	45	435.59740330375706
422774	45	75.16026303176974
422795	45	75.16026303176974
422811	45	52.05156481676855
422828	45	244.38604447671455
422853	45	77.37706666299293
422606	45	207.1771293420653
422868	45	52.05156481676855
422617	45	331.8020432112716
422629	45	56.986560234527204
422642	45	107.64490756892982
422896	45	83.2064865959828
422532	46	74.86033835267469
422803	46	226.0039471990885
422544	46	78.8794849046675
422689	46	87.72361889319797
422817	46	401.0523696219844
422568	46	106.67148026819072
422582	46	113.03210515725857
422708	46	65.81002151497371
422716	46	42.94968375415938
422603	46	92.13962573617377
422742	46	42.94968375415938
422751	46	83.60060660192596
422618	46	276.01936363770614
422501	46	346.737416663889
422498	46	218.33925281502533
422507	46	74.86033835267469
422635	46	92.13962573617377
422761	46	65.81002151497371
422513	46	106.67148026819072
422779	46	83.60060660192596
423424	47	226.3537051791213
423437	47	116.74621217254838
423455	47	87.88511790613896
423448	47	97.78503045251307
423461	47	109.62216715997774
423351	47	226.07959297087146
423358	47	101.1225849765237
423487	47	87.88511790613896
423354	47	345.56583228692443
423365	47	104.31618840618212
423493	47	109.62216715997774
423374	47	92.22283808607023
423500	47	97.78503045251307
423377	47	92.22283808607023
423386	47	104.31618840618212
423526	47	134.10965657177633
423402	47	113.56084381079717
423539	47	230.4958517070149
423420	47	116.74621217254838
423549	47	313.9042545518346
422916	48	195.1240833257376
422659	48	114.3993523194468
422797	48	82.19724679978842
422930	48	221.85573186328773
422691	48	129.2597501822809
422572	48	226.0371824059163
422698	48	93.23099564993831
422954	48	279.8823764490454
422825	48	124.59252663628779
422581	48	107.32247735538098
422835	48	82.19724679978842
422577	48	340.53041513636026
422712	48	124.59252663628779
422596	48	106.94380549646213
422737	48	93.23099564993831
422619	48	106.87720849098231
422744	48	154.10394036087592
422756	48	88.17656789558518
422634	48	106.94380549646213
422651	48	106.87720849098231
422426	49	117.81301714247756
422434	49	85.29389239409379
422215	49	226.1575889982183
422218	49	320.4629831060169
422473	49	89.89652026002143
422226	49	121.66393033516691
422236	49	109.65588423776879
422503	49	107.59702281522918
422509	49	107.59702281522918
422261	49	121.66393033516691
422278	49	109.65588423776879
422535	49	328.2249733147795
422287	49	114.58698773078574
422314	49	134.97789347324922
422323	49	81.39442560250659
422337	49	39.98612764642727
422356	49	39.98612764642727
422360	49	81.39442560250659
422385	49	85.29389239409379
422393	49	117.81301714247756
422543	50	61.342882090131496
422290	50	142.01302851020284
422430	50	124.99175826998386
422303	50	110.83141572926576
422554	50	61.342882090131496
422425	50	83.66216772955835
422320	50	114.33157084758287
422471	50	124.99175826998386
422341	50	133.37885489263306
422231	50	238.41669890465798
422359	50	76.13477707599122
422482	50	83.66216772955835
422352	50	76.13477707599122
422233	50	285.3390856533132
422372	50	43.42254540935826
422499	50	138.02559529807755
422511	50	290.5202234249084
422252	50	110.83141572926576
422387	50	43.42254540935826
422265	50	142.01302851020284
423459	51	126.00760402423168
423468	51	83.11320448844084
423210	51	172.48973666396793
423230	51	109.48337691923193
423494	51	83.11320448844084
423489	51	126.00760402423168
423268	51	139.46114188473365
423523	51	258.7093675909547
423534	51	141.38837378699597
423042	51	247.75318226527241
423296	51	113.48212687225669
423049	51	239.69868835766056
423319	51	130.47979314472747
423335	51	139.46114188473365
423587	51	65.61091372239497
423602	51	65.61091372239497
423102	51	172.48973666396793
423356	51	74.7113219454461
423115	51	109.48337691923193
423379	51	74.7113219454461
423169	52	127.58755938295037
423182	52	123.6035495241092
423190	52	83.03594944901826
423259	52	135.00920927527034
423290	52	285.1146593176423
423035	52	235.70948140244545
423043	52	159.49461603073522
423050	52	168.2705615620679
423068	52	108.67534098053326
423090	52	159.49461603073522
423103	52	189.37826104611167
423355	52	46.93078591340563
423111	52	136.3157206318796
423108	52	108.67534098053326
423117	52	138.7825631518825
423131	52	219.55383326424968
423129	52	127.58755938295037
423400	52	46.93078591340563
423157	52	123.6035495241092
423160	52	83.03594944901826
422919	53	59.280387604452784
422929	53	59.280387604452784
422687	53	119.45014390733314
422685	53	240.51034602419443
422693	53	75.76988428512745
422699	53	75.76988428512745
422707	53	108.53395990031481
422733	53	192.63099258808757
422745	53	108.53395990031481
422773	53	147.6914189390464
422777	53	123.58457432933444
422789	53	204.71381327755165
422784	53	192.63099258808757
422823	53	118.8052755028632
422819	53	83.32379224829786
422834	53	118.8052755028632
422840	53	83.32379224829786
422855	53	126.7853274688589
422873	53	133.21751216742365
422886	53	302.02400052571033
423700	54	180.41511320485142
423968	54	96.20876982884761
423724	54	79.7583845502305
423476	54	242.64007685539443
423748	54	79.7583845502305
423491	54	122.09452725254368
423764	54	110.1064843776125
423778	54	110.1064843776125
424032	54	96.20876982884761
423533	54	98.66628718505312
423795	54	84.60021929067966
423572	54	98.66628718505312
423594	54	108.38050579926588
423851	54	89.00371361611145
423877	54	265.9406225262732
423624	54	211.23186611817377
423639	54	108.38050579926588
423902	54	118.18059109185229
423666	54	146.93714821190713
423673	54	180.41511320485142
423557	55	108.51208536214374
423682	55	115.21684705287527
423425	55	112.38958973895377
423690	55	81.66886597906013
423830	55	109.39374028204914
423453	55	104.27172853469492
423588	55	174.4203164466668
423586	55	144.88108689634606
423743	55	202.93573973749537
423867	55	109.39374028204914
423608	55	55.20531028105364
423481	55	108.51208536214374
423616	55	174.4203164466668
423763	55	96.444166452418
423650	55	55.20531028105364
423395	55	247.58225034234124
423531	55	247.58225034234124
423412	55	104.27172853469492
423672	55	115.21684705287527
423801	55	96.444166452418
422924	56	143.6171239527954
422935	56	175.6858882919511
422677	56	272.8458608180587
422686	56	80.97390192379706
422700	56	81.47458417413809
422953	56	56.746264697429325
422962	56	56.746264697429325
422982	56	208.9552687665556
422727	56	80.97390192379706
422995	56	120.61900304678488
423015	56	81.2784607679778
423008	56	120.61900304678488
423021	56	175.6858882919511
423038	56	89.90027227601176
422785	56	109.77036264836791
423052	56	89.90027227601176
423065	56	111.1109724633337
423087	56	111.1109724633337
422869	56	254.29057702527948
422882	56	109.77036264836791
423685	57	79.51431839328936
423948	57	213.12449194414353
423703	57	107.83719575777624
423974	57	117.26406537877429
423984	57	81.50074637699021
423752	57	107.83719575777624
424029	57	235.6024408016776
423779	57	244.61874908462482
424056	57	97.32049699003966
424076	57	97.32049699003966
424110	57	123.46402740298069
423862	57	235.6024408016776
423856	57	141.39029301950728
423876	57	47.00626698959726
423628	57	278.0467742803394
423884	57	47.00626698959726
423635	57	79.51431839328936
424155	57	123.46402740298069
423926	57	117.26406537877429
423668	57	85.55900873924911
423298	58	77.31961724736401
423299	58	77.31961724736401
423311	58	123.20657131450544
423187	58	107.42585567717326
423193	58	237.22202431704218
423215	58	233.51428103892977
423211	58	147.0100602936385
423336	58	123.20657131450544
423227	58	68.88672973467341
423105	58	284.68329758525005
423233	58	68.88672973467341
423242	58	111.5902127637027
423113	58	67.7718809650654
423252	58	162.18570508202325
423123	58	68.075592774718
423135	58	67.7718809650654
423267	58	111.5902127637027
423278	58	77.60006805225835
423291	58	233.51428103892977
423161	58	107.42585567717326
423937	59	117.0190984467094
423946	59	82.84490258969274
423835	59	109.93281448591863
423982	59	117.0190984467094
423848	59	235.2908847511694
423977	59	97.39156248669808
424105	59	135.3913293451337
423731	59	287.6691998454656
423740	59	75.69038143032652
424125	59	128.55463755196854
423755	59	65.67563881144497
423901	59	232.29519791617616
423770	59	65.67563881144497
423896	59	146.8660129653825
424034	59	82.84490258969274
423919	59	84.3184030801836
424168	59	128.55463755196854
423802	59	109.93281448591863
424058	59	232.29519791617616
423684	60	69.95497979929908
423973	60	119.23467955593006
423721	60	110.45225689088822
423996	60	63.32959189674517
424025	60	86.7612711934159
423791	60	110.45225689088822
423800	60	234.24111147776924
424065	60	119.23467955593006
424074	60	75.24459487686737
424100	60	240.69911148266948
424108	60	135.34007817931362
424118	60	66.2568818274131
424123	60	66.2568818274131
423873	60	136.8457885887134
423890	60	240.69911148266948
423633	60	288.7563999177719
424158	60	135.34007817931362
423642	60	92.31697878304617
423661	60	69.95497979929908
423933	60	63.32959189674517
423181	61	54.244956774648294
423207	61	87.50412043356935
423212	61	123.15665848338668
422990	61	286.37868681882856
422996	61	120.86499176771454
423253	61	82.13279972028224
423007	61	88.69589764453607
423004	61	88.69589764453607
423013	61	110.72032738721282
423294	61	250.0658183584256
423302	61	144.3760521060685
423048	61	110.72032738721282
423062	61	229.96910690373687
423316	61	67.68532188963653
423106	61	128.60521472040944
423361	61	67.68532188963653
423116	61	250.0658183584256
423398	61	144.3760521060685
423159	61	123.15665848338668
423154	61	54.244956774648294
423686	62	49.887979433074996
423444	62	80.2263506153795
423741	62	126.90317311504904
423490	62	111.4944401737486
423521	62	80.2263506153795
423790	62	75.69554259806455
423794	62	72.4662195805121
423836	62	247.78404918378362
423592	62	111.4944401737486
423858	62	147.11613559572203
423600	62	208.15001704248294
423868	62	72.4662195805121
423636	62	116.98518145826459
423391	62	283.5787196720203
423651	62	247.78404918378362
423904	62	126.10385273094354
423406	62	126.16544441226476
423670	62	116.98518145826459
423924	62	147.11613559572203
423679	62	49.887979433074996
424197	63	71.3015612203539
424201	63	70.93406513204049
424214	63	70.93406513204049
424212	63	295.0807410667665
424208	63	139.40839505791527
424230	63	193.02513744648104
423972	63	278.5967457329809
424227	63	153.9803425422779
423981	63	165.36684804995235
424002	63	75.08071534238275
424033	63	113.5253336852349
424047	63	75.08071534238275
424088	63	113.5253336852349
424099	63	204.37680768996663
424148	63	113.05557220210807
424161	63	255.05925581902895
424174	63	113.05557220210807
424175	63	41.05493858986679
424177	63	41.05493858986679
424188	63	129.79391681451816
424321	64	325.0323872771969
424238	64	72.92888415669758
424236	64	270.9513435388766
424237	64	179.5192169245368
424246	64	72.92888415669758
424244	64	116.01543010193723
424254	64	228.86394358974533
424253	64	116.01543010193723
424263	64	108.81568515742289
424269	64	91.17884408923942
424267	64	108.81568515742289
424264	64	249.7470944282649
424286	64	53.889012210363234
424280	64	131.6813853578554
424293	64	53.889012210363234
424299	64	131.6813853578554
424311	64	329.70868199282097
424305	64	75.56636390459734
424315	64	154.55272756426106
424335	65	79.51989088563242
424330	65	199.13230539331317
424331	65	189.5888301161643
424343	65	79.51989088563242
424338	65	116.30298110090796
424350	65	204.39422446234886
424349	65	116.30298110090796
424356	65	62.86829061549368
424357	65	251.10979401342436
424355	65	62.86829061549368
424370	65	86.63729797706868
424381	65	108.04963542061975
424390	65	64.4329037958252
424386	65	108.04963542061975
424403	65	64.4329037958252
424415	65	356.05456534098323
424408	65	81.6286033293539
424417	65	165.8440438139068
424425	65	375.2019669182437
424711	66	99.9360139362496
424706	66	37.20093370027097
424707	66	37.20093370027097
424715	66	99.9360139362496
424724	66	75.05877343272135
424731	66	96.45503447977276
424739	66	140.72756431238074
424750	66	182.9890909970081
424754	66	328.7226749349558
424762	66	328.7226749349558
424655	66	104.15653569029477
424648	66	223.47957664826933
424671	66	114.57718109703704
424674	66	138.0433343974381
424687	66	114.57718109703704
424682	66	104.15653569029477
424688	66	158.56703514640637
424696	66	163.15138169617572
424697	66	242.91500515493095
424457	67	224.40038268050324
424469	67	101.75355203399222
424481	67	101.75355203399222
424490	67	112.90393121029443
424497	67	135.05770051617424
424507	67	153.66571387627894
424505	67	112.90393121029443
424533	67	111.19370275013631
424544	67	240.7308574618506
424576	67	82.11982722350503
424584	67	106.27390220108843
424608	67	106.27390220108843
424624	67	82.11982722350503
424636	67	113.0758428236038
424653	67	153.83078196494392
424651	67	153.83078196494392
424679	67	215.27581009767306
424672	67	215.27581009767306
424452	68	112.84731560516578
424450	68	88.4391450807193
424463	68	163.37805093606943
424479	68	112.84731560516578
424482	68	139.5303848019374
424502	68	56.1990974357971
424499	68	58.24779575580027
424508	68	240.2306119906689
424519	68	56.1990974357971
424526	68	37.47445051174094
424536	68	37.47445051174094
424548	68	126.74865622278679
424568	68	68.13161199128479
424579	68	126.74865622278679
424585	68	116.67679840745532
424601	68	129.6462303592692
424623	68	175.39290149159493
424635	68	175.39290149159493
424438	68	226.2806188298221
424442	68	88.4391450807193
424960	69	62.313114750222105
424974	69	82.99813034111489
424983	69	155.8660248996413
424987	69	107.05535309364329
424994	69	231.22431209549387
425007	69	231.22431209549387
424855	69	131.89779586508124
424853	69	223.73157195156986
424863	69	111.50625794391875
424860	69	112.88467545756838
424866	69	171.48322315985678
424874	69	111.50625794391875
424873	69	112.88467545756838
424883	69	76.7883359766903
424893	69	76.7883359766903
424907	69	240.2768532094328
424904	69	79.7946242784155
424926	69	45.7966701211802
424934	69	45.7966701211802
424945	69	82.99813034111489
424723	70	226.72843648362792
424735	70	146.3964736254753
424753	70	113.80950902461554
424766	70	180.1656957086048
424764	70	105.72361333845446
424774	70	107.79719949310413
424773	70	113.80950902461554
424777	70	105.72361333845446
424789	70	64.1974551700897
424787	70	64.1974551700897
424793	70	242.75315978017707
424803	70	48.14493030783889
424801	70	48.14493030783889
424813	70	66.40113660126882
424822	70	59.25302329445404
424831	70	314.1102662512237
424824	70	66.40113660126882
424832	70	122.66317056462978
424846	70	290.212932314938
424842	70	228.56129123617038
425023	71	227.46439868957404
425031	71	139.69372547213885
425051	71	115.75813217286378
425059	71	104.62906615646908
425066	71	205.52683944050742
425084	71	115.75813217286378
425082	71	113.51239120334576
425091	71	104.62906615646908
425102	71	61.23940088100417
425103	71	253.52370640275706
425099	71	61.23940088100417
425111	71	48.53359823888483
425107	71	48.53359823888483
425119	71	64.45675048376792
425122	71	64.45675048376792
425129	71	60.51321432688913
425137	71	307.30546220776995
425148	71	131.87647582306172
425155	71	204.8452485848048
425160	71	204.8452485848048
424968	72	76.27048598312591
424990	72	230.45441259800597
424986	72	76.35737323977382
425003	72	50.18838531257237
425008	72	50.18838531257237
425021	72	69.37116164856431
425019	72	69.37116164856431
425026	72	60.706782961005366
425044	72	230.45441259800597
425054	72	135.69946167353572
425049	72	209.64330991724248
425077	72	209.64330991724248
424890	72	272.3231346091947
424898	72	131.67927008655445
424909	72	115.05213343869171
424919	72	105.96089584410875
424921	72	184.6491515499288
424929	72	76.27048598312591
424941	72	115.05213343869171
424950	72	105.96089584410875
425227	73	49.10391601524539
425224	73	49.10391601524539
425234	73	77.09290344519867
425245	73	57.674547066183784
425240	73	77.09290344519867
425255	73	215.10162428226934
425262	73	141.66519687889433
425256	73	143.8180912814783
425273	73	143.8180912814783
425141	73	359.49248326166355
425154	73	124.71341686698234
425173	73	106.00728085863636
425171	73	113.35744223973866
425179	73	69.60203704754255
425177	73	96.73500512830717
425191	73	96.73500512830717
425187	73	112.45006337462968
425201	73	69.60203704754255
425213	73	215.10162428226934
425211	73	78.56584449652688
425231	74	116.09244613390358
425239	74	96.70923001581001
425279	74	54.57703483163904
425272	74	69.8901342534514
425282	74	78.26522462373265
425294	74	54.57703483163904
425289	74	69.8901342534514
425317	74	106.62074275105184
425321	74	218.54697620186965
425328	74	49.81562550781872
425337	74	49.81562550781872
425345	74	76.28699786606799
425356	74	76.28699786606799
425360	74	56.679217067187935
425378	74	113.61623102140632
425396	74	141.54237889602047
425401	74	113.61623102140632
425408	74	140.4553888898777
425196	74	385.3395141767162
425209	74	130.3600294167218
425994	75	140.3867824618557
425776	75	131.64849220849644
425784	75	168.2054119996503
425798	75	50.07527923789633
425558	75	384.3415113446281
425817	75	50.07527923789633
425571	75	115.69756503379882
425855	75	78.00500779637434
425609	75	113.99991072834031
425878	75	78.00500779637434
425629	75	108.32906397820298
425889	75	106.2907551440568
425645	75	62.49177446826959
425899	75	62.306586682847914
425663	75	47.1870966632906
425657	75	62.49177446826959
425678	75	73.83893880526584
425706	75	47.1870966632906
425978	75	106.2907551440568
425290	76	110.71511874679837
425288	76	382.7633326059804
425299	76	111.97136376675526
425305	76	102.52874284351513
425318	76	58.384133218175066
425316	76	58.384133218175066
425329	76	78.3119396150259
425343	76	58.05778920133204
425346	76	58.05778920133204
425364	76	141.15153871441035
425369	76	198.0966799946097
425382	76	50.24534323057906
425391	76	50.24534323057906
425403	76	78.79421455911533
425411	76	78.79421455911533
425420	76	66.22130459629541
425439	76	43.5469139130029
425446	76	43.5469139130029
425448	76	74.28800280638593
425462	76	143.7754324539203
425761	77	91.42707247570229
425778	77	70.62496704299829
425785	77	70.62496704299829
425799	77	71.83907407813982
425810	77	91.42707247570229
425829	77	141.87189876683072
425832	77	124.2935819397966
425841	77	204.67544406349356
425862	77	51.60081829318233
425857	77	51.60081829318233
425879	77	124.21956290775582
425885	77	77.54313664241884
425890	77	77.54313664241884
425897	77	67.19059718619255
425684	77	379.88092792653015
425941	77	31.87703137714692
425701	77	125.17936321630525
425953	77	31.87703137714692
425966	77	146.37541893311217
425714	77	111.11362889361251
425729	78	137.16908375990954
425750	78	51.58060357992147
425495	78	98.9691054746357
425488	78	363.5871580821618
425511	78	89.50791497771111
425507	78	135.75348052671222
425524	78	93.63492495536994
425791	78	77.4316151246577
425800	78	77.4316151246577
425812	78	68.50679362464807
425553	78	54.36678080365458
425572	78	54.36678080365458
425827	78	67.90968013633297
425836	78	67.90968013633297
425595	78	89.50791497771111
425860	78	146.35601745651468
425619	78	151.17957620775508
425630	78	71.57600028282955
425644	78	71.57600028282955
425692	78	51.58060357992147
425731	79	131.71531545587058
425484	79	81.98683246360851
425611	79	150.032752751652
425494	79	89.04598126387296
425751	79	115.94386664522568
425503	79	87.74709235483839
425624	79	67.59558200296546
425633	79	51.45191418283475
425646	79	51.45191418283475
425517	79	56.84610136619439
425771	79	146.9596409919924
425526	79	56.84610136619439
425664	79	79.95177224382661
425676	79	79.95177224382661
425557	79	81.98683246360851
425690	79	69.12390541932686
425709	79	115.94386664522568
425459	79	324.0900141351634
425469	79	95.37982907630855
425594	79	67.59558200296546
426117	80	51.031529520856324
426113	80	149.7294428068347
426133	80	105.46739045513915
426000	80	283.38692616481717
426129	80	138.64207792695342
426142	80	105.46739045513915
426140	80	71.4405396007805
426013	80	94.18059941593124
426029	80	92.55408320243576
426165	80	38.3119907186356
426162	80	38.3119907186356
426045	80	88.59588543894115
426067	80	94.92778869150641
426192	80	146.51555464851137
426074	80	59.73352756843122
426083	80	59.73352756843122
426091	80	92.55408320243576
426102	80	205.19690187007754
426110	80	51.031529520856324
426107	80	158.103241021561
426259	81	75.53036519683722
426279	81	122.17023395423183
426291	81	180.7559528784462
426559	81	49.46150081056327
426583	81	49.46150081056327
426323	81	154.3951827630701
426339	81	53.34628422415115
426350	81	74.47701946537566
426362	81	53.34628422415115
426372	81	74.47701946537566
426637	81	144.19202427347196
426403	81	114.72516155887617
426429	81	73.2238174172662
426189	81	270.05633848763523
426201	81	79.75562052494884
426208	81	122.17023395423183
426223	81	92.42374595568097
426219	81	80.15673180561772
426475	81	114.72516155887617
426228	81	75.53036519683722
425990	82	84.97763158352504
425987	82	153.79191661507156
425996	82	58.94886469617864
425876	82	78.6532233756851
426004	82	58.94886469617864
426002	82	84.97763158352504
425887	82	143.27250196164655
426015	82	123.12621791182802
425895	82	166.91456389016133
426018	82	73.27095227912027
425906	82	91.41343073540719
426033	82	123.12621791182802
426044	82	143.4336013694932
426040	82	110.96411256707448
425927	82	75.46571163947569
426048	82	110.96411256707448
425951	82	92.74290263398369
425975	82	75.46571163947569
425980	82	128.65303235809193
425853	82	143.27250196164655
425607	83	178.86318329081473
425730	83	201.50999000233085
425601	83	80.8730210746706
425620	83	66.08394077816031
425490	83	74.32943771388686
425498	83	90.56118754496984
425634	83	119.67423619021245
425647	83	66.08394077816031
425515	83	74.32943771388686
425532	83	100.78956050828914
425668	83	119.67423619021245
425673	83	178.86318329081473
425555	83	148.60275376302448
425442	83	73.8700556603032
425441	83	73.8700556603032
425452	83	79.75962042331871
425577	83	179.3595420002346
425705	83	144.10632057009482
425460	83	216.58336199726463
425470	83	104.1915872274966
426254	84	129.88772124721115
426250	84	122.69516489666717
426275	84	145.15660110208202
426286	84	246.7254273545141
426063	84	116.49277688979592
426061	84	116.49277688979592
426069	84	79.26317847051148
426072	84	237.33396432329633
426090	84	72.63563998789662
426096	84	108.65920528172651
426112	84	83.2425314381454
426141	84	72.63563998789662
426167	84	94.97913381794427
426164	84	147.6198966839905
426182	84	91.26586844723465
426195	84	122.69516489666717
426206	84	164.9100081600579
426220	84	64.66540817315227
426218	84	64.66540817315227
426224	84	129.88772124721115
426502	85	116.40133042483292
426388	85	146.8455943014528
426399	85	77.51718653009051
426276	85	221.28651620428863
426284	85	206.13334292975264
426537	85	126.42659571012656
426416	85	77.51718653009051
426300	85	79.11906760136543
426556	85	116.40133042483292
426438	85	126.42659571012656
426316	85	106.27693100166313
426573	85	145.29184786617543
426320	85	206.13334292975264
426332	85	79.11906760136543
426466	85	157.57590854088292
426595	85	263.8648168517627
426347	85	72.52309130244029
426483	85	67.39133529142681
426366	85	72.52309130244029
426493	85	67.39133529142681
426630	86	73.31835137566685
426380	86	114.38037827336753
426507	86	56.36021586492219
426386	86	116.0168538833497
426654	86	116.01781664782231
426394	86	77.1490446562941
426539	86	116.01781664782231
426549	86	151.0310240119198
426674	86	130.92445984625638
426435	86	77.1490446562941
426688	86	133.92137667477192
426571	86	73.31835137566685
426708	86	219.8447891953659
426331	86	348.5580369703286
426471	86	142.53127967345975
426341	86	116.0168538833497
426612	86	130.92445984625638
426364	86	87.89311521409802
426492	86	56.36021586492219
426881	87	386.81660395461824
426892	87	101.26857516518767
427276	87	137.68704631706282
427154	87	114.05194679812061
427166	87	82.17345005581232
427306	87	73.62602683926914
427318	87	114.05194679812061
427184	87	129.68200926026864
427065	87	77.96530177332929
427203	87	73.62602683926914
426944	87	86.45333445182858
427341	87	156.86623942008566
427349	87	126.81629438027122
426961	87	124.87029429605194
427098	87	142.4940867902621
426977	87	101.26857516518767
427114	87	82.17345005581232
427368	87	126.81629438027122
427003	87	77.96530177332929
427326	88	122.9222996747369
427079	88	145.33954041171648
427367	88	122.9222996747369
426860	88	365.20440399233075
427372	88	79.6297992847663
427112	88	131.84742245094003
426865	88	115.91135370171642
426874	88	74.50468173375234
426893	88	115.91135370171642
427401	88	202.8396412957139
427161	88	125.08080192949431
427417	88	65.9874781047428
426917	88	74.50468173375234
427425	88	65.9874781047428
427179	88	72.14504013525915
426928	88	76.83352725468887
426938	88	109.68847335032613
427194	88	72.14504013525915
427209	88	79.6297992847663
427006	88	76.83352725468887
426760	89	94.56279122498393
426530	89	102.68605008901406
426585	89	77.47604589562718
426615	89	145.41310682067854
426360	89	349.9035452153294
426629	89	99.75168930415978
426634	89	133.8666470020994
426390	89	131.8464169014691
426655	89	99.75168930415978
426663	89	90.01310529660279
426431	89	79.922725471163
426685	89	162.36096856472864
426695	89	147.3118013212765
426462	89	157.2655622462528
426718	89	196.67135552507372
426477	89	79.922725471163
426729	89	90.01310529660279
426740	89	94.56279122498393
426488	89	77.47604589562718
426510	90	136.92598817494977
426632	90	113.62822891981375
426653	90	231.29066584779892
426265	90	348.31439199912785
426393	90	98.44905394104414
426287	90	81.93638776510353
426540	90	145.74358204483747
426428	90	77.80329540488697
426552	90	113.62822891981375
426297	90	128.1491151681344
426690	90	99.46586550191545
426706	90	99.46586550191545
426586	90	136.62188567345018
426336	90	128.1491151681344
426351	90	85.23624808674244
426473	90	144.111562271385
426622	90	164.7299929051659
426490	90	145.74358204483747
426361	90	77.80329540488697
426626	91	341.22807314018485
426766	91	138.69370467915545
426643	91	83.1836650397673
426782	91	137.704872004909
426778	91	114.35481558905951
426791	91	120.61931512918795
426789	91	114.35481558905951
426657	91	90.73874834362674
426799	91	137.9311203183721
426672	91	90.73874834362674
426814	91	121.12258211541041
426809	91	202.8749649891241
426692	91	89.90096164389902
426818	91	120.61931512918795
426830	91	91.79562394884304
426701	91	81.77899397096698
426833	91	91.79562394884304
426737	91	100.89609210781478
426745	91	81.77899397096698
427023	92	158.50525934643474
427049	92	138.8699426077665
426811	92	319.3810432227791
426823	92	86.13417458834472
427095	92	69.67837577502324
426846	92	89.91149592409468
426854	92	79.99396661506468
426849	92	139.5390263223601
427116	92	139.0044457444073
426878	92	120.6183089174469
427148	92	69.67837577502324
426903	92	112.34004419201061
427157	92	73.85608774905882
426898	92	79.99396661506468
426935	92	120.08612246512958
426945	92	158.50525934643474
426955	92	138.90754853194625
426975	92	138.90754853194625
427005	92	211.11951077501863
426767	93	87.91605610051654
427019	93	111.54430263683292
427036	93	140.69542351030083
426796	93	91.8094703292763
427048	93	111.54430263683292
426803	93	223.41750871685898
427068	93	221.03143314632626
426825	93	82.75870950860839
427081	93	203.1464110790653
427118	93	38.030682045691314
426875	93	82.75870950860839
427136	93	132.65088930918284
426899	93	101.84341278644496
427167	93	38.030682045691314
426908	93	82.43930441182069
427197	93	65.86966183432912
427221	93	118.11447303037455
426995	93	203.1464110790653
427004	93	82.43930441182069
426744	93	293.9115658782053
427014	94	84.4469949988503
427274	94	66.17958936506447
427286	94	86.71311867893716
427303	94	141.6824822380426
427063	94	89.11383939657372
427315	94	86.71311867893716
427078	94	233.6145117818338
427094	94	84.4469949988503
427350	94	194.89613927004746
427366	94	194.89613927004746
427397	94	106.63847538719868
427407	94	124.425176767661
427430	94	106.63847538719868
427424	94	122.69643033743247
427439	94	165.47330510742478
427205	94	99.36798834951531
426981	94	274.2647095277404
427241	94	66.17958936506447
427252	94	245.76373432760312
427271	95	165.479147154278
427280	95	165.479147154278
427042	95	58.338639048725234
427304	95	103.32588621720565
427316	95	103.32588621720565
427071	95	58.338639048725234
427083	95	63.28769337845801
427347	95	161.65452598787664
427364	95	112.51819623868838
427113	95	244.92532195974113
427396	95	161.65452598787664
427162	95	63.28769337845801
426912	95	276.41096272608127
426925	95	84.17145601032512
426941	95	85.77828030628444
427195	95	80.00368097408304
426951	95	233.11791177494098
427212	95	135.54710397235758
427237	95	80.00368097408304
426976	95	78.64770623506003
427527	96	56.46704797355738
427520	96	56.46704797355738
427534	96	204.98669646367037
427542	96	128.3726835536987
427550	96	128.3726835536987
427444	96	278.67201038601524
427445	96	84.08886087834
427452	96	77.95377664526885
427448	96	84.08886087834
427449	96	234.4181452264681
427470	96	51.08606359698212
427469	96	281.069809214607
427465	96	77.95377664526885
427475	96	80.96196036679633
427494	96	80.55129158767505
427488	96	51.08606359698212
427500	96	131.49978134181876
427501	96	80.55129158767505
427517	96	121.7959129605177
427512	96	121.7959129605177
427556	97	82.57698068856098
427554	97	278.2328369733684
427567	97	75.55305322812501
427563	97	233.5593053861583
427560	97	84.23800595759715
427575	97	75.55305322812501
427582	97	53.94775680087111
427579	97	308.13970000302385
427585	97	83.4097168834874
427593	97	53.94775680087111
427605	97	80.58866492135692
427612	97	80.58866492135692
427611	97	132.84892538913914
427624	97	77.65929088933778
427632	97	77.65929088933778
427644	97	33.08051477707173
427640	97	33.08051477707173
427653	97	242.45913571692986
427658	97	61.41511209546462
427657	97	61.41511209546462
427776	98	74.25123316069178
427791	98	312.92378432630807
427796	98	63.87297859418985
427806	98	63.87297859418985
427801	98	71.05328483841257
427814	98	133.42324150378641
427810	98	80.45491515765237
427816	98	80.45491515765237
427824	98	44.152190706556134
427838	98	40.30145401911046
427837	98	40.30145401911046
427832	98	44.152190706556134
427847	98	266.0135479338458
427853	98	43.664825036678295
427850	98	43.664825036678295
427722	98	283.3609089157525
427732	98	84.0369240503227
427749	98	84.0369240503227
427753	98	232.38475762470722
427760	98	74.25123316069178
427868	99	84.36728312348464
427867	99	286.21223622690457
427879	99	75.09523717002473
427875	99	235.5371478562889
427873	99	84.36728312348464
427894	99	290.3268356360124
427895	99	75.09523717002473
427907	99	64.57659431215237
427904	99	64.57659431215237
427917	99	79.69464634491236
427913	99	75.32365194989045
427927	99	79.69464634491236
427921	99	134.73503898628036
427930	99	212.19473621147432
427951	99	75.16258386850448
427944	99	75.16258386850448
427956	99	282.77610038176425
427964	99	33.903963660522166
427968	99	33.903963660522166
427779	100	32.656396439288216
427666	100	84.69027425032463
427665	100	287.6668084267261
427678	100	234.42358484908627
427672	100	84.69027425032463
427683	100	76.71224460308107
427690	100	297.1795412474363
427689	100	76.71224460308107
427698	100	67.59415829542404
427708	100	76.26843451776054
427705	100	67.59415829542404
427715	100	134.22947377707717
427712	100	79.61697188512679
427726	100	85.91545546044219
427723	100	79.61697188512679
427741	100	85.91545546044219
427747	100	126.27623660986592
427755	100	148.11793569880123
427761	100	286.7913084684124
427775	100	32.656396439288216
428066	101	219.17429535800207
428067	101	86.13471204850094
428079	101	73.28517657525451
428076	101	229.53446949011428
428073	101	86.5272958378983
428087	101	73.28517657525451
428093	101	219.17429535800207
428098	101	64.88980198030997
428105	101	64.88980198030997
428116	101	81.63922830834008
428132	101	78.9101998147945
428142	101	136.19020236790422
[truncated: 9,840 more rows]
