# Supplementary material for: The First of Us: Ophiocordyceps use a novel scramblase-binding peptide to manipulate zombie ants
Source: bioRxiv. 2025 Sep 19:2025.09.09.674826. Preprint. [Version 2] doi: 10.1101/2025.09.09.674826 (PMC12458967; doi:10.1101/2025.09.09.674826)
Supplement: Supplement 11 [file media-11.zip › Data S12. Nest behavior tests data/SBP Nest Behavior Assay data files/Gen19_SBP3-all-spots_nearest.csv]

ID	FRAME	NEAR_DIST
177416	0	112.64278519270167
177433	0	74.66974443915238
177436	0	74.66974443915238
177447	0	63.27068382290236
177459	0	112.64278519270167
177456	0	63.27068382290236
177477	0	91.92847650619098
177480	0	92.79332477008809
177491	0	109.54067633485522
177504	0	194.15124316222557
177510	0	91.92847650619098
177514	0	105.7783388122802
177517	0	105.7783388122802
177278	0	187.4404736865817
177296	0	329.49808931131184
177310	0	179.4089844173052
177328	0	110.74150570351308
177352	0	72.94145501153118
177364	0	135.2983634102315
177404	0	72.94145501153118
177671	1	146.49092860490643
177678	1	111.65922953105064
177690	1	69.62185898089466
177703	1	91.36016067659438
177721	1	91.88445115372242
177737	1	108.07209001974498
177770	1	69.62185898089466
177778	1	91.36016067659438
177790	1	106.03069807675574
177793	1	106.03069807675574
177560	1	198.32355650875812
177565	1	296.4313543937323
177571	1	176.93799061778722
177579	1	111.39966290968725
177585	1	72.08788601167264
177590	1	138.8791016913412
177606	1	72.08788601167264
177623	1	111.65922953105064
177637	1	74.6760408190031
177643	1	74.6760408190031
178827	2	108.13690318051634
178312	2	73.0038246716042
178446	2	112.75163808007908
178209	2	229.5102226375037
178340	2	138.4357832848646
178725	2	93.17692030733264
178227	2	178.3936843784206
178877	2	91.7664880757935
178758	2	91.7664880757935
178884	2	103.70447965192871
178890	2	103.70447965192871
178638	2	175.0064661975327
178508	2	75.14929339583354
178272	2	246.28703336513047
178400	2	73.0038246716042
178795	2	175.0064661975327
178281	2	109.69212417538681
178542	2	75.14929339583354
178671	2	112.75163808007908
178947	3	92.00557284176145
178707	3	75.021220262379
178452	3	139.12676179609886
178964	3	92.16036450593259
178847	3	110.73710230144412
178594	3	73.14487637242314
178731	3	75.021220262379
178226	3	267.47557844618547
178992	3	219.43423942387054
178353	3	220.01123615074124
178234	3	178.54198853476504
178874	3	219.43423942387054
179004	3	108.08931707889869
178627	3	110.73710230144412
178271	3	109.98844181980755
179045	3	92.00557284176145
178409	3	73.14487637242314
179056	3	104.88661638687569
179068	3	104.88661638687569
179585	4	108.92299998082444
179847	4	273.54606009611325
179735	4	108.92299998082444
179477	4	214.3162261663526
179605	4	75.08816985149255
179490	4	138.54661806019644
179890	4	91.76540767486362
179639	4	75.08816985149255
179387	4	299.8457097698826
179901	4	105.13054632306118
179397	4	176.86526641284172
179784	4	91.76540767486362
179917	4	105.13054632306118
179798	4	92.19225452382715
179412	4	110.84118553112236
179435	4	71.29636649218153
179561	4	71.29636649218153
179820	4	107.67882439656688
179710	4	150.34097635181095
178959	5	194.5652952339902
178975	5	71.27077054189921
178987	5	107.10677482204525
179003	5	75.17320422081694
179016	5	75.17320422081694
179051	5	75.60545458324677
179061	5	75.60545458324677
179087	5	93.56043713058119
179107	5	91.11290690787196
179119	5	107.87561551444804
179145	5	91.11290690787196
178901	5	322.6756383288142
179417	5	309.71626038123037
178910	5	176.03431369289203
179428	5	105.33385045824778
178921	5	110.7435716513483
178927	5	71.27077054189921
178936	5	139.74927045866372
179449	5	105.33385045824778
179073	6	109.03248534966441
178708	6	188.90027302868563
178462	6	71.62944837075086
179102	6	104.88918519431128
178978	6	109.53348105775052
178855	6	67.0062687810252
178219	6	327.67030172413604
178732	6	75.52894965259144
178349	6	110.91972407118583
179121	6	104.88918519431128
178612	6	71.62944837075086
179262	6	109.03248534966441
178752	6	75.52894965259144
178770	6	67.0062687810252
178650	6	70.39310616723462
178521	6	146.483539445473
178911	6	93.30433290364049
179054	6	90.42660557627909
178303	6	175.9819627515177
178941	6	90.42660557627909
178305	7	221.02419137594353
178180	7	92.4924111698694
178190	7	110.78019563217815
178066	7	141.52896731551965
178218	7	92.4924111698694
178222	7	221.02419137594353
178098	7	71.34800821098528
178231	7	107.96482090442287
178116	7	68.5781095283299
178127	7	75.66579304275591
178124	7	68.5781095283299
178129	7	75.66579304275591
178011	7	332.56912445112374
178141	7	195.28031225891016
178279	7	107.96482090442287
178021	7	176.09199879012075
178027	7	110.12093075561397
178158	7	71.9527122511003
178043	7	71.34800821098528
178172	7	92.79142573160166
177289	8	71.02939962665691
177427	8	91.63455767416416
177302	8	65.27663341762994
177434	8	92.2095068747082
177319	8	75.24485521798952
177325	8	65.27663341762994
177331	8	75.24485521798952
177457	8	109.29870249785478
177478	8	91.63455767416416
177479	8	317.83862609245034
177232	8	335.25028618773706
177488	8	107.73947353682537
177238	8	174.32560100251698
177497	8	107.73947353682537
177248	8	110.611042023714
177255	8	71.02939962665691
177380	8	86.45004642866087
177515	8	120.05839905393309
177270	8	126.44945782938143
177398	8	222.53204844066906
178177	9	109.98359955929118
178185	9	72.55854375122796
178441	9	218.19332771536133
178199	9	99.51936603890162
178478	9	92.80143076848431
178232	9	72.55854375122796
178498	9	92.42879159521597
178253	9	58.48883243589857
178280	9	75.57545057205428
178537	9	106.6398782136236
178304	9	58.48883243589857
178567	9	92.42879159521597
178580	9	317.04274205546585
178342	9	75.57545057205428
178596	9	81.13175360970529
178630	9	87.06797590675946
178413	9	110.17207242977406
178164	9	172.94722279522372
178680	9	81.13175360970529
178169	9	334.4032632879942
179460	10	93.45395404448018
179717	10	70.97160031754252
179210	10	70.70396956267024
179234	10	78.76621247228847
179496	10	91.37996055275316
179752	10	101.7661473756834
179271	10	78.76621247228847
179535	10	220.89002238043085
179289	10	70.70396956267024
179557	10	140.31951545136494
179826	10	70.97160031754252
179326	10	85.70758885193965
179348	10	75.43462803826122
179362	10	75.43462803826122
179635	10	91.37996055275316
179161	10	173.00079236169472
179427	10	108.13007724404835
179687	10	317.2436612982241
179183	10	325.4270738676431
179188	10	110.93494727676092
177925	11	91.66249917530972
177936	11	153.4874693076892
177953	11	226.7010010107123
177967	11	70.3775971517723
177971	11	317.6205072131369
177981	11	121.05056175542582
177992	11	121.05056175542582
177999	11	70.3775971517723
177806	11	173.617434488996
177813	11	110.56793624546054
177818	11	122.04318450191002
177816	11	300.5320784361903
177824	11	71.83683463247574
177834	11	122.04318450191002
177841	11	71.83683463247574
177846	11	110.84520431834291
177847	11	75.27434290551601
177848	11	75.27434290551601
177865	11	110.84520431834291
177907	11	93.98027225864038
178060	12	109.75179921685739
178081	12	93.17685525574822
178092	12	93.17685525574822
177968	12	71.67694503273472
178105	12	153.8738732976684
178125	12	150.90569064696962
177872	12	174.4364282806885
178128	12	317.1754352148477
178001	12	109.75179921685739
177879	12	110.47496072821824
178133	12	127.15337596273669
178138	12	101.20242072622003
177881	12	176.34228123251316
178019	12	74.81542862831607
177894	12	71.67694503273472
178151	12	122.10899066971996
177902	12	152.7536892897019
178028	12	74.81542862831607
178165	12	127.15337596273669
177919	12	290.04348221834283
178689	13	106.6044443086276
178454	13	174.44230202496843
178717	13	87.86396172442942
178468	13	110.33197327667777
178734	13	87.86396172442942
178480	13	110.33197327667777
178495	13	70.76633310914939
178753	13	76.82959970183326
178762	13	155.4736237778347
178514	13	152.5134422393904
178803	13	76.82959970183326
178552	13	70.76633310914939
178814	13	313.95632314800247
178561	13	292.58983182019654
178822	13	95.03481230575643
178831	13	107.85969447261147
178588	13	75.19767276314592
178853	13	95.03481230575643
178600	13	106.6044443086276
178619	13	75.19767276314592
177414	14	185.24690752877552
177428	14	84.23394009402581
177233	14	144.9950522287418
177240	14	174.85719349303363
177244	14	110.41014125023094
177251	14	71.57276119924464
177260	14	160.9701532185628
177285	14	71.57276119924464
177297	14	75.08040436523062
177303	14	91.60200519709618
177301	14	75.08040436523062
177321	14	239.5406094251893
177326	14	91.60200519709618
177335	14	185.24690752877552
177353	14	88.50061028171855
177360	14	88.50061028171855
177370	14	157.78034054101195
177394	14	239.5406094251893
177396	14	84.23394009402581
177401	14	104.73298671977375
178716	15	64.03328554899512
178465	15	73.5996742487428
178733	15	229.15541004488472
178481	15	164.71776643867324
178242	15	226.76442784286257
178500	15	214.42923056641905
178254	15	175.64850620886423
178273	15	110.87426647320946
178291	15	71.52762896076075
178548	15	88.79114321587926
178314	15	173.64078915447533
178572	15	88.79114321587926
178599	15	158.04502273955296
178356	15	71.52762896076075
178386	15	75.58293019929079
178395	15	75.58293019929079
178657	15	164.71776643867324
178675	15	64.03328554899512
178428	15	73.5996742487428
178684	15	101.62632970352655
178188	16	267.6243274244016
178214	16	174.633544812518
178471	16	75.80905625804004
179007	16	115.36363313019413
178497	16	75.80905625804004
178759	16	213.9157141139886
178248	16	111.08839764702094
179021	16	89.89616254846626
179034	16	102.6273980370882
178783	16	115.36363313019413
178275	16	71.12981016901949
179060	16	89.89616254846626
179075	16	228.85163985628927
178309	16	174.633544812518
178828	16	89.58787441824352
178583	16	63.093219533866936
178854	16	89.58787441824352
178899	16	153.81744690225665
178405	16	71.12981016901949
178686	16	63.093219533866936
177792	17	95.06724866185516
177797	17	117.43484045523167
177675	17	64.85186722604911
177687	17	64.85186722604911
177817	17	117.43484045523167
177820	17	204.5417897062216
177696	17	214.93887899905206
177586	17	175.6565217407057
177584	17	273.6169184954805
177712	17	99.22650406777404
177593	17	110.48097696157413
177728	17	86.79855518152738
177601	17	71.55727528064031
177607	17	175.6565217407057
177741	17	86.79855518152738
177638	17	71.55727528064031
177771	17	150.18186751334966
177648	17	75.73134513409363
177657	17	75.73134513409363
177791	17	99.22650406777404
179203	18	175.00682932795843
179465	18	84.75401269262089
179497	18	150.46115727094102
179266	18	71.70383215939384
179286	18	75.48013741384023
179551	18	89.449114596032
179292	18	75.48013741384023
179556	18	94.48622036287797
179571	18	134.44422174662455
179335	18	62.67573541473926
179350	18	62.67573541473926
179618	18	98.48388478775684
179371	18	213.9215582902589
179138	18	263.73492006555153
179148	18	175.00682932795843
179404	18	89.449114596032
179675	18	190.92389731112712
179430	18	84.75401269262089
179173	18	109.93405251579951
179192	18	71.70383215939384
179204	19	174.75873261593375
179474	19	151.7311120393463
179263	19	71.85428517949899
179529	19	69.04037058593869
179285	19	75.6997553119496
179288	19	75.6997553119496
179552	19	86.78678355884314
179558	19	147.8229679238703
179324	19	62.95792044473217
179592	19	69.04037058593869
179340	19	62.95792044473217
179368	19	213.31111393301643
179636	19	143.79355373498987
179384	19	86.78678355884314
179132	19	249.39708927253668
179147	19	174.75873261593375
179403	19	77.42001672643967
179172	19	110.45190004362658
179442	19	80.37248054716154
179187	19	71.85428517949899
179980	20	77.93134397913583
179725	20	173.38155147140114
179995	20	79.39969653973414
180010	20	149.06949488555975
180037	20	77.93134397913583
179786	20	71.73392883659017
179819	20	76.52307188987618
179838	20	76.52307188987618
180101	20	85.19200490903015
180124	20	143.96293109490563
179624	20	251.7287410336151
179887	20	64.42713382323407
179903	20	64.42713382323407
180167	20	78.43798782074944
179658	20	173.38155147140114
179676	20	110.78965108467362
179940	20	212.09960559160012
180211	20	87.06508006240213
179953	20	85.19200490903015
179701	20	71.73392883659017
177692	21	78.16779463018712
177698	21	148.33720960573504
177718	21	76.30828189088564
177729	21	84.82437632219873
177735	21	130.6350073729561
177751	21	76.54273432151577
177777	21	76.54273432151577
177528	21	254.05144908525733
177533	21	174.77905639162486
177537	21	110.26774638529648
177540	21	71.02368030971995
177544	21	174.77905639162486
177555	21	71.02368030971995
177563	21	76.77319799483263
177564	21	76.77319799483263
177588	21	61.16822901342995
177600	21	61.16822901342995
177630	21	210.45655406056247
177642	21	76.30828189088564
177649	21	84.82437632219873
178688	22	71.87480322329353
178447	22	73.58846099624817
178461	22	73.58846099624817
178722	22	71.87480322329353
178216	22	276.4183149782417
178482	22	211.19956023491278
178243	22	175.94278735403955
178505	22	83.96427756627487
178265	22	110.64569297459322
178534	22	70.07349765420486
178277	22	71.53280183584143
178295	22	175.94278735403955
178556	22	75.4592890195265
178581	22	136.92537126597338
178343	22	71.53280183584143
178608	22	70.07349765420486
178635	22	83.96427756627487
178388	22	75.54039993548753
178655	22	134.51492568193643
178406	22	75.54039993548753
179200	23	110.74409994754826
179457	23	71.74795064259892
179332	23	104.16611089449277
179221	23	70.73633635339922
179349	23	212.69575974749614
179355	23	102.30433570027071
179483	23	82.60125428182985
179491	23	122.46255165021164
179240	23	182.1763817140331
179374	23	82.60125428182985
179391	23	71.74795064259892
179279	23	70.73633635339922
179411	23	76.06095017728472
179536	23	91.94567370763336
179287	23	76.78547968937318
179162	23	288.1425285497335
179554	23	94.65686929146042
179302	23	76.78547968937318
179432	23	102.30433570027071
179186	23	182.1763817140331
177931	24	71.55486498154836
177947	24	75.4715122091407
177950	24	75.4715122091407
177975	24	144.0483799447123
177984	24	212.64849358465568
177991	24	76.28949563331
177996	24	78.04923623647308
178009	24	76.42900292073014
178013	24	65.20157957161675
178030	24	76.28949563331
178046	24	76.42900292073014
178061	24	65.20157957161675
178068	24	111.94575225326425
178084	24	95.32613745893677
178102	24	111.94575225326425
177887	24	298.7611129510501
177893	24	186.42170292258288
177899	24	110.52262843173546
177903	24	71.55486498154836
177909	24	186.42170292258288
180227	25	75.68019660816199
180232	25	75.68019660816199
180246	25	157.4091279384475
180254	25	211.32748467251736
180274	25	79.05498871716155
180294	25	76.8259107357033
180300	25	56.01238097856729
180306	25	84.32686005447373
180071	25	193.56412720126258
180328	25	84.32686005447373
180110	25	270.6979243187353
180379	25	76.8259107357033
180398	25	56.01238097856729
180399	25	125.37005383331068
180144	25	111.3110896114746
180407	25	91.83570884782239
180158	25	71.28836542619858
180413	25	135.52359086512195
180166	25	193.56412720126258
180208	25	71.28836542619858
179714	26	194.94042135963292
180014	26	76.57923896541365
179767	26	71.64099619723956
180030	26	55.706567825373355
179788	26	76.66796427617584
179803	26	76.66796427617584
180057	26	109.32660576304282
180075	26	92.4604497329353
180096	26	83.66869589192639
180103	26	55.706567825373355
179848	26	172.66714197519738
180109	26	92.4604497329353
179604	26	204.0501650076924
180122	26	83.66869589192639
179643	26	256.77542567879124
180161	26	165.31450950191245
179916	26	208.26247312567887
179668	26	110.38605279886302
179698	26	71.64099619723956
179965	26	76.57923896541365
179991	27	207.8278580332438
180255	27	188.26703861187417
180272	27	207.25780516059808
180017	27	111.25199981690302
180287	27	74.96932910693393
180039	27	253.09518505266817
180295	27	74.96932910693393
180301	27	56.43819113481659
180304	27	122.75996177096837
180311	27	77.61922362051966
180063	27	71.24756416884289
180324	27	83.75177576742307
180330	27	56.43819113481659
180078	27	188.88871408585877
180341	27	77.61922362051966
180354	27	85.74227321604697
180105	27	71.24756416884289
180373	27	178.14699948579488
180120	27	76.42674432232411
180127	27	76.42674432232411
179983	28	77.21845608972521
179987	28	55.28234270751935
179736	28	75.8503194067439
179993	28	75.04060599948878
179756	28	75.8503194067439
180013	28	77.21845608972521
179796	28	189.49574792738647
180060	28	188.140488267945
179549	28	202.39715469902606
179553	28	111.2508085582404
179831	28	203.76507187095598
179580	28	203.33182201358136
179594	28	71.21678518656057
179613	28	189.49574792738647
179875	28	77.84049083868543
179906	28	77.84049083868543
179920	28	55.28234270751935
179936	28	124.86923318596153
179696	28	71.21678518656057
179956	28	75.04060599948878
179978	29	78.06192341690138
180006	29	78.06192341690138
180012	29	53.47185415879817
180024	29	129.3190225808453
179782	29	125.71991499673231
180041	29	71.52010960263874
180059	29	82.55590266297442
179562	29	199.29188281374158
179822	29	70.37722000721804
180111	29	53.47185415879817
179610	29	110.85764044502056
179866	29	75.56972206612696
180132	29	71.52010960263874
179882	29	75.56972206612696
179652	29	70.37722000721804
179912	29	210.2708112488692
180168	29	82.55590266297442
179946	29	205.56396242078048
180203	29	203.9316521380264
179703	29	199.29188281374158
180225	30	204.06185553603822
179996	30	76.66310991011757
180263	30	77.46037155700822
179749	30	193.33505744834645
180278	30	77.46037155700822
180286	30	49.390133178874706
180032	30	59.86180266487304
180293	30	131.41266263177027
180309	30	68.75600804316925
180333	30	80.71383317992478
180340	30	49.390133178874706
180346	30	68.75600804316925
180366	30	80.71383317992478
179862	30	71.04102752770277
180382	30	219.58232390686535
179612	30	193.33505744834645
179907	30	59.86180266487304
179648	30	110.82407166848543
180179	30	182.35360262819103
179693	30	71.04102752770277
178949	31	61.69909204980827
179208	31	80.62178686566274
178968	31	98.48512561310947
178981	31	204.09174069972278
179010	31	73.22698690843141
179264	31	167.56196369271413
179040	31	73.22698690843141
179053	31	45.45600155353291
179063	31	132.65512274928102
179084	31	67.45489842486695
178829	31	184.72137139593974
178841	31	111.0464010716633
178849	31	71.9912315346595
179115	31	80.62178686566274
178863	31	184.72137139593974
179144	31	45.45600155353291
178894	31	71.9912315346595
179163	31	67.45489842486695
178915	31	61.69909204980827
178934	31	75.83985346791445
180482	32	63.23445905376192
180493	32	78.70787908055112
180496	32	63.23445905376192
180507	32	140.94184361126582
180504	32	78.70787908055112
180420	32	180.63786527589605
180421	32	111.89009688834767
180427	32	71.5283005923645
180430	32	180.63786527589605
180438	32	71.5283005923645
180439	32	92.64058266319088
180446	32	76.46543649841537
180458	32	85.54272600657622
180461	32	204.78252401178457
180467	32	72.63496779708457
180471	32	72.63496779708457
180474	32	135.90038917842782
180475	32	140.94184361126582
180609	33	57.49390139706832
180617	33	73.21190538560262
180628	33	57.49390139706832
180639	33	86.70287780381307
180641	33	205.74926897232683
180648	33	66.59427453925885
180654	33	66.59427453925885
180658	33	39.661965184755324
180657	33	137.17783744866352
180663	33	39.661965184755324
180664	33	61.90419766689041
180665	33	82.93692712656305
180677	33	61.90419766689041
180686	33	69.6570182505106
180575	33	112.458739499108
180703	33	82.93692712656305
180577	33	181.02280158694703
180584	33	69.72096971896372
180589	33	181.02280158694703
180602	33	69.72096971896372
180611	34	74.31954660338695
180620	34	81.46300410969194
180519	34	112.52098019544597
180523	34	69.8088451094494
180521	34	181.94948090231534
180524	34	181.94948090231534
180533	34	69.8088451094494
180539	34	71.00492360550355
180542	34	55.56346432622688
180540	34	55.56346432622688
180555	34	84.82374109350394
180563	34	71.34216007803622
180560	34	179.61251644655778
180571	34	71.34216007803622
180576	34	132.27932206315808
180581	34	74.31954660338695
180595	34	81.46300410969194
180592	34	65.48143826021992
180604	34	65.48143826021992
180739	35	190.77165000813534
180761	35	70.31209282034378
180771	35	70.41284864548228
180776	35	70.41284864548228
180800	35	83.80353876374019
180812	35	85.16745312151731
180819	35	93.96904167791757
180825	35	147.02838834412685
180843	35	85.16745312151731
180849	35	133.6715672955272
180852	35	69.11296615525548
180861	35	101.91836320641985
180874	35	69.11296615525548
180880	35	63.349204534669745
180895	35	63.349204534669745
180903	35	101.91836320641985
180717	35	112.4909139410682
180720	35	190.77165000813534
180727	35	70.31209282034378
181000	36	136.67042847952317
180911	36	112.09367344919909
180915	36	70.33352880110452
180913	36	201.8204986725376
180918	36	201.8204986725376
180927	36	70.33352880110452
180934	36	71.1739319817833
180933	36	71.1739319817833
180945	36	121.39691042715391
180951	36	91.19425246761581
180948	36	93.24870874030422
180957	36	121.83433448849328
180969	36	93.24870874030422
180972	36	91.19425246761581
180973	36	144.9878458449098
180977	36	67.93156086378839
180986	36	67.93156086378839
180991	36	65.56889281061463
180989	36	65.56889281061463
180755	37	105.4037522911319
180767	37	89.56570132450403
180773	37	78.67835806077184
180786	37	105.4037522911319
180810	37	78.67835806077184
180813	37	89.56570132450403
180824	37	158.3523318527468
180840	37	73.23388584697777
180856	37	73.23388584697777
180867	37	94.59898122713402
180879	37	94.59898122713402
180877	37	139.9497646558127
180683	37	112.33732005440649
180685	37	214.33159150360814
180688	37	70.62721730230375
180694	37	214.33159150360814
180712	37	70.62721730230375
180723	37	71.3176103284749
180728	37	71.3176103284749
181767	38	76.2596561443435
181783	38	89.28947095989568
181796	38	75.24270384593476
181810	38	76.2596561443435
181833	38	75.24270384593476
181860	38	89.28947095989568
181626	38	111.7469330187561
181890	38	163.02918288070228
181644	38	70.80673660459159
181919	38	37.578731745208664
181661	38	236.8279169734381
181665	38	236.8279169734381
181930	38	39.706829602132565
181948	38	37.578731745208664
181700	38	70.80673660459159
181977	38	122.94425996324607
181729	38	70.39894614622054
181994	38	139.9283806212047
181737	38	70.39894614622054
182013	38	126.60531038275099
181011	39	112.0580777568325
181015	39	251.75176320219575
181013	39	70.62932522035504
181018	39	251.75176320219575
181030	39	70.62932522035504
181035	39	74.81926766993224
181036	39	74.81926766993224
181046	39	75.93895560478644
181051	39	73.70619031792477
181049	39	87.75490155057842
181052	39	75.93895560478644
181062	39	73.70619031792477
181067	39	158.7081384542855
181065	39	87.75490155057842
181071	39	44.885416806638055
181074	39	32.14265886171688
181078	39	32.14265886171688
181084	39	122.57961142346605
181091	39	139.57754206760734
181099	39	134.50898809956925
181271	40	80.50351026403456
181291	40	94.6008532478857
181296	40	76.63529514716917
181304	40	80.50351026403456
181339	40	76.63529514716917
181359	40	52.0783879054536
181374	40	94.6008532478857
181381	40	148.1098927743943
181393	40	29.61826367012341
181141	40	112.54817124536717
181149	40	70.62362428821221
181411	40	29.61826367012341
181423	40	123.09949320887605
181169	40	254.12306310553987
181178	40	254.12306310553987
181447	40	139.71069917888806
181453	40	143.27016544110063
181208	40	70.62362428821221
181236	40	75.10677826120771
181245	40	75.10677826120771
181250	41	98.99864440533989
181376	41	121.0888965725808
181380	41	107.16657362501867
181136	41	111.61930481974962
181264	41	88.82602757809873
181144	41	70.85501924914205
181272	41	98.99864440533989
181400	41	138.79708989882334
181148	41	250.05646543395704
181160	41	250.05646543395704
181294	41	88.82602757809873
181300	41	55.737574517475686
181180	41	70.85501924914205
181198	41	72.15573544533761
181330	41	104.6134877144199
181207	41	72.15573544533761
181342	41	107.16657362501867
181353	41	33.98133698246057
181360	41	33.98133698246057
181241	41	104.42645707163994
181764	42	106.56848827983414
181772	42	72.86353956531161
181786	42	38.51894430946206
181803	42	38.51894430946206
181819	42	72.86353956531161
181564	42	111.93708328509264
181827	42	101.93312784755166
181574	42	258.80576556948563
181572	42	70.88645057839535
181581	42	258.80576556948563
181856	42	140.06080349149104
181604	42	70.88645057839535
181619	42	67.45713526006868
181629	42	67.45713526006868
181670	42	97.36805138897098
181688	42	97.36805138897098
181699	42	102.53559007459931
181697	42	114.8344694777039
181731	42	77.28259580399238
181738	42	101.93312784755166
181507	43	71.08116235072332
181514	43	67.29719347415012
181515	43	67.29719347415012
181531	43	93.50933706019103
181534	43	93.50933706019103
181538	43	119.6112669583049
181540	43	109.35851649558508
181546	43	85.29806096620618
181559	43	83.94563811294584
181566	43	71.85445201495287
181576	43	108.99220023778597
181594	43	39.748803536901114
181599	43	39.748803536901114
181606	43	71.85445201495287
181612	43	83.94563811294584
181633	43	140.5088285226638
181437	43	111.9871099867712
181444	43	282.98197038984193
181462	43	71.08116235072332
181482	43	282.98197038984193
181888	44	285.57270101922705
182148	44	120.09589779123185
182159	44	117.50334199235998
182029	44	67.78573791112746
182300	44	153.32521032328893
182176	44	108.66695071051222
182197	44	77.38852612534608
181953	44	70.51454137233658
182214	44	72.77523290258377
182091	44	94.89478208018168
182220	44	104.42062612525478
181840	44	112.0773044821873
181849	44	285.57270101922705
182241	44	36.84520209701666
181870	44	70.51454137233658
182253	44	72.77523290258377
182129	44	94.89478208018168
182260	44	77.38852612534608
182009	44	67.78573791112746
182270	44	36.84520209701666
182403	45	70.91580653028115
182656	45	72.8679730364823
182663	45	77.64445271519605
182539	45	94.22853042893944
182409	45	296.38766773120847
182670	45	47.95005008194708
182553	45	94.22853042893944
182686	45	148.3848333790308
182434	45	70.91580653028115
182562	45	121.99294956332055
182570	45	107.12299375875546
182457	45	71.83608000700282
182466	45	71.83608000700282
182601	45	77.64445271519605
182609	45	72.8679730364823
182622	45	106.3365194517762
182641	45	47.95005008194708
182390	45	296.38766773120847
182517	45	133.11927409480464
182396	45	111.91158403114524
181635	46	75.35103943380864
181763	46	120.87974131115227
181897	46	74.56502452174577
181774	46	106.86549091451406
181915	46	49.27813517736262
181660	46	76.44838196386296
181932	46	159.91403204705682
181811	46	73.87331124630559
181563	46	318.1115003935605
181570	46	111.58028575331379
181703	46	160.71000892273943
181828	46	113.84509932881429
181579	46	71.1026072091467
181841	46	74.56502452174577
181593	46	318.1115003935605
181855	46	49.27813517736262
181732	46	95.03106017855393
181615	46	71.1026072091467
181750	46	95.03106017855393
181884	46	73.87331124630559
182278	47	71.03428943562858
182408	47	103.57723306094887
182417	47	72.29583273638421
182292	47	75.25751065029132
182301	47	77.15839177340114
182432	47	75.4960439581556
182448	47	49.80348663867215
182325	47	195.0744062682683
182461	47	72.29583273638421
182467	47	85.2953867838725
182343	47	95.50740296155107
182352	47	95.50740296155107
182361	47	120.58439543944016
182489	47	49.80348663867215
182242	47	350.56528202811677
182374	47	107.78941743051476
182244	47	112.08932319768583
182250	47	71.03428943562858
182255	47	350.56528202811677
182520	47	152.69286679677074
181122	48	70.15219347043889
181127	48	76.06825350820452
181258	48	84.42288248349983
181387	48	95.35939148467817
181129	48	76.06825350820452
181280	48	71.19483055864885
181156	48	214.41842289081404
181298	48	51.475311003078986
181309	48	62.72643578722737
181184	48	84.42288248349983
181451	48	51.475311003078986
181201	48	92.62990800604327
181209	48	121.55966653584655
181473	48	153.7169001364953
181106	48	369.49587804617477
181234	48	108.24535554774754
181362	48	62.72643578722737
181111	48	70.15219347043889
181108	48	111.76190943144145
181114	48	343.0771722582565
181504	49	160.18878645273412
181286	49	74.75294912659132
181303	49	249.4730572131195
181318	49	74.75294912659132
181357	49	81.07814571043866
181372	49	91.33406469499339
181377	49	120.72985486758861
181389	49	107.05837143013662
181424	49	81.07814571043866
181442	49	70.84323658016334
181190	49	368.3817871874703
181452	49	63.4833946884042
181197	49	111.76239585912415
181204	49	70.67659495538496
181461	49	56.33873070999499
181477	49	63.4833946884042
181224	49	328.3480815135016
181484	49	96.28667474295868
181498	49	56.33873070999499
181244	49	70.67659495538496
182021	50	74.29142062131876
181771	50	367.7688370055781
182030	50	105.82690437492737
181779	50	112.09022016715835
181807	50	70.15684649246691
182063	50	80.455227962573
181825	50	328.9442466450777
182096	50	81.97906221226498
182115	50	81.97906221226498
182122	50	53.936121749768944
182137	50	115.5149623190206
182150	50	53.936121749768944
182160	50	138.44930384242554
181913	50	70.15684649246691
181934	50	262.3110578976962
181947	50	75.71783273946804
181964	50	75.71783273946804
181997	50	74.29142062131876
182008	50	121.94798098142603
182660	51	111.68631760582738
182546	51	70.85024419315589
182556	51	294.56486817342676
182684	51	79.44512581719898
182571	51	75.63646490040928
182700	51	81.51944265160795
182710	51	81.51944265160795
182715	51	51.23300060529531
182591	51	75.72227573242391
182464	51	365.966751118322
182469	51	111.81077660875211
182729	51	115.96782127778481
182487	51	70.85024419315589
182745	51	132.9800169487035
182754	51	51.23300060529531
182624	51	73.71525541387831
182497	51	316.88196075167605
182642	51	73.71525541387831
182648	51	121.22712500123447
181896	52	312.8541742770811
182158	52	49.92818225423306
182037	52	99.15323771357367
182047	52	156.56309577705997
182058	52	112.9487657436794
181941	52	70.81121043197841
182076	52	99.15323771357367
181960	52	301.0328952568189
182088	52	79.2189537609803
182104	52	79.2189537609803
181852	52	361.6637632968815
182109	52	49.92818225423306
181859	52	112.21270063843038
181991	52	75.45350025691748
182121	52	106.63741245317456
181998	52	75.73475557432347
182131	52	118.17907456050379
181882	52	70.81121043197841
182785	53	69.98768842860864
182913	53	121.60289621901659
183047	53	45.63404327730506
182789	53	290.77636810239994
183050	53	69.16157910397446
183056	53	91.69006046410723
182929	53	64.38275243999651
182807	53	290.77636810239994
183065	53	45.63404327730506
182941	53	95.8546526284051
182835	53	69.98768842860864
182857	53	75.88706199333626
182993	53	78.48702753501051
182872	53	76.162842772145
182760	53	343.84431058344694
183020	53	90.98208525442453
182771	53	111.6719305228231
183025	53	69.16157910397446
183031	53	77.89052167127016
182905	53	64.38275243999651
181762	54	291.1592235608614
182023	54	75.20155021184516
181789	54	291.1592235608614
182048	54	76.2627439265007
182181	54	79.52429643219962
182195	54	81.72178827812262
181943	54	70.70652989696173
182196	54	68.97240148056822
182204	54	76.77493667474785
181693	54	331.46952482465133
181698	54	111.80765999896603
182212	54	68.97240148056822
182218	54	85.61487585758908
182217	54	47.54854721786729
182230	54	47.54854721786729
182108	54	68.37927010504508
181730	54	70.70652989696173
182117	54	68.37927010504508
182120	54	115.98656539938722
182141	54	85.31387217049506
182668	55	75.30068744513926
182677	55	76.57118893832927
182943	55	73.95376364245136
182701	55	69.28841455329055
182583	55	334.6613816396876
182711	55	69.28841455329055
182839	55	71.8605396925409
182971	55	68.72465678032754
182594	55	111.8959703951503
182726	55	117.89084314100012
182607	55	294.7032798478632
182989	55	83.30293051446897
182615	55	70.40693181952014
183002	55	51.706696665708705
182623	55	294.7032798478632
182885	55	71.8605396925409
183022	55	51.706696665708705
182896	55	68.72465678032754
182769	55	92.72609465905178
182650	55	70.40693181952014
182410	56	75.03732349199326
182537	56	62.96909513906275
182423	56	76.3223846849649
182552	56	62.96909513906275
182558	56	69.01258504333725
182569	56	73.4392169103436
182579	56	69.01258504333725
182336	56	336.10231183902494
182465	56	105.73814130391189
182599	56	82.8665319644049
182340	56	111.76535047474185
182350	56	296.835093256097
182606	56	57.4425583226048
182482	56	150.92367661047263
182358	56	70.7222877956141
182616	56	57.4425583226048
182494	56	97.92415679888776
182364	56	296.835093256097
182397	56	70.7222877956141
182405	57	65.00520644143208
182281	57	69.80619277257682
182285	57	299.0385518271562
182416	57	68.61961931932285
182430	57	65.00520644143208
182309	57	69.80619277257682
182455	57	64.41958114679349
182324	57	75.88460625989502
182329	57	76.2513225313083
182460	57	64.41958114679349
182468	57	81.14103589485428
182348	57	73.66239712651374
182359	57	73.66239712651374
182488	57	59.57729585911199
182367	57	114.91867319833844
182376	57	108.68686589294039
182254	57	333.71374685489894
182509	57	59.57729585911199
182258	57	111.75951376544322
182271	57	299.0385518271562
182787	58	70.53359527099457
182796	58	310.6591356876892
182950	58	69.74414775439335
182824	58	70.53359527099457
182836	58	75.28857799668555
182964	58	68.68505398098534
182846	58	76.01291905110264
182991	58	69.74414775439335
182733	58	338.6089114856132
182879	58	70.85166398247732
183011	58	68.68505398098534
182890	58	70.85166398247732
183019	58	86.98738201620174
183023	58	56.8840796432347
182764	58	310.6591356876892
182898	58	116.56171882899923
182772	58	111.79882159707742
183028	58	56.8840796432347
183032	58	70.32607841969225
182908	58	113.09690096944229
182919	59	328.59745008504115
183058	59	70.8619248968357
182931	59	111.79526013221377
183064	59	70.8619248968357
183069	59	114.04844689345573
183074	59	105.34948930075173
182945	59	69.68373384647462
182959	59	328.59745008504115
183091	59	68.55636508211116
183088	59	80.67930745330462
183093	59	80.67930745330462
183103	59	104.81282527696493
183100	59	68.55636508211116
183105	59	57.18904924280621
183108	59	57.18904924280621
183114	59	87.84515318178686
183008	59	69.68373384647462
183026	59	76.04040019247012
182906	59	326.47953236298633
183035	59	76.04040019247012
182920	60	68.77271100695555
182793	60	76.02475869836705
182805	60	76.46329749519043
182942	60	68.77271100695555
182954	60	105.9010624744815
182707	60	298.3336379896276
182963	60	60.439138496470285
182714	60	336.26924952790154
182840	60	74.5233112255668
182723	60	111.8966318190385
182979	60	60.439138496470285
182848	60	74.5233112255668
182853	60	110.22040251189114
182731	60	70.02091363075729
182863	60	85.25133384798936
182996	60	89.581900972394
182741	60	336.26924952790154
182894	60	85.62475915609213
182773	60	70.02091363075729
182911	60	85.25133384798936
183194	61	269.6010896094027
183197	61	350.25122189909916
183203	61	69.91740531209939
183200	61	111.96538540415858
183205	61	350.25122189909916
183215	61	69.91740531209939
183222	61	75.02856585395217
183220	61	74.85571470505708
183230	61	81.09169996174992
183234	61	81.09169996174992
183236	61	105.83974255903887
183237	61	85.81194413581126
183245	61	70.55433549110326
183248	61	70.55433549110326
183257	61	68.61343621511628
183270	61	101.36639331142719
183268	61	68.61343621511628
183273	61	61.01889215260945
183277	61	61.01889215260945
183283	61	68.94541310144145
183296	62	69.89312136349852
183302	62	76.2710253425646
183301	62	76.04933979330056
183312	62	89.80327343801905
183318	62	81.5572516087823
183317	62	109.8170507559296
183320	62	75.09066998178086
183327	62	73.05168515915415
183325	62	73.05168515915415
183334	62	68.37366057311927
183342	62	58.98304700932331
183340	62	57.37463407785773
183341	62	126.2466293345974
183345	62	58.98304700932331
183353	62	57.37463407785773
183253	62	259.89846944717425
183271	62	111.43320613659945
183269	62	356.79869359675183
183276	62	69.89312136349852
183280	62	356.79869359675183
183174	63	145.6948762744995
183175	63	57.45554467605616
183173	63	50.510887165800455
183178	63	57.45554467605616
183187	63	50.510887165800455
183062	63	244.71675898809258
183083	63	368.7170316429477
183089	63	111.55664804154839
183107	63	70.80062986335719
183117	63	366.88211063014495
183133	63	70.80062986335719
183138	63	74.94964815055754
183139	63	74.94964815055754
183148	63	77.46251407957706
183154	63	113.33146771986348
183153	63	80.05535273944874
183156	63	76.64204812732508
183163	63	76.64204812732508
183167	63	68.39509981797083
183424	64	112.32485433372024
183432	64	70.70276900321183
183438	64	366.67915203171077
183460	64	70.70276900321183
183467	64	75.22342399445174
183475	64	73.24665004032563
183488	64	73.24665004032563
183495	64	117.39189220530528
183493	64	80.66754269983251
183497	64	81.16278253785079
183504	64	63.2896240255456
183508	64	63.2896240255456
183513	64	68.40044313903941
183522	64	144.99660724604135
183523	64	57.774804472237655
183520	64	54.51873991802025
183526	64	57.774804472237655
183525	64	54.51873991802025
183406	64	199.31546091201344
183419	64	374.80565925683305
183435	65	66.83815648114042
183448	65	68.51488978491535
183458	65	68.51488978491535
183466	65	56.829570898796895
183465	65	69.74004777040311
183471	65	56.829570898796895
183468	65	144.7755519769831
183359	65	380.30829203100905
183362	65	159.4423715762656
183371	65	70.0570493035923
183369	65	112.31528302466177
183372	65	365.7675991738249
183380	65	70.0570493035923
183384	65	73.49568178057098
183385	65	65.65193664287536
183393	65	65.65193664287536
183402	65	127.3316508709719
183404	65	79.71534159476852
183408	65	86.8618189568331
183422	65	66.83815648114042
183555	66	70.66734663794472
183560	66	71.63884054770524
183561	66	64.74810745419815
183567	66	64.74810745419815
183571	66	103.74643518680313
183578	66	77.43997108517476
183579	66	128.67204947406364
183591	66	73.01474019141425
183594	66	73.01474019141425
183598	66	68.84751449801203
183604	66	85.31623615017008
183610	66	68.84751449801203
183611	66	56.573108773732955
183612	66	141.48378825127057
183613	66	56.573108773732955
183538	66	153.9740466283338
183536	66	384.61728817681995
183543	66	70.66734663794472
183540	66	111.91454201220085
183545	66	366.0316396470593
183682	67	76.09938038906598
183687	67	134.27875838355044
183692	67	69.63012793140918
183698	67	69.63012793140918
183699	67	53.99427186989476
183700	67	131.02981390753686
183704	67	53.99427186989476
183621	67	377.6707155577192
183627	67	112.16527819697643
183625	67	193.74730454374452
183631	67	363.1006201278532
183629	67	69.7383078416781
183643	67	69.7383078416781
183648	67	73.5012160185249
183649	67	67.88032996321397
183659	67	67.88032996321397
183663	67	98.26990994768165
183674	67	76.09938038906598
183675	67	129.66944838673498
183677	67	80.81122992776233
183708	68	376.8448826995507
183714	68	112.33690342228142
183712	68	261.29972136009224
183719	68	327.4098623495589
183716	68	70.54824840198017
183730	68	70.54824840198017
183738	68	73.82780104268072
183739	68	72.79038340729713
183737	68	139.1691637537738
183757	68	72.79038340729713
183762	68	78.09207600177943
183763	68	130.2468137430554
183760	68	108.15543867712535
183766	68	177.56800753780865
183779	68	78.09207600177943
183781	68	74.05357217104222
183786	68	53.304904202020865
183787	68	122.07035913308556
183784	68	74.05357217104222
183788	68	53.304904202020865
183808	69	321.69366747746494
183826	69	70.95454810518065
183832	69	74.32379635670803
183833	69	73.9953038587975
183840	69	154.70923098028734
183848	69	73.9953038587975
183858	69	81.8935436645352
183859	69	129.5223239963953
183856	69	189.11434362768367
183870	69	81.8935436645352
183875	69	87.00728300838283
183879	69	87.00728300838283
183886	69	110.49899762907316
183887	69	55.40699801204042
183885	69	55.40699801204042
183795	69	366.73360094027237
183799	69	250.46813163689728
183803	69	111.57428247157442
183806	69	70.95454810518065
183805	69	180.1697210664816
183938	70	208.72211440997447
183937	70	76.76416811588595
183946	70	124.02122866063337
183947	70	80.08732667053997
183963	70	80.08732667053997
183981	70	108.89622458076954
183987	70	91.9778928618818
183990	70	57.532024162999136
184010	70	57.532024162999136
184009	70	91.9778928618818
183890	70	347.3602907667506
183891	70	87.49500877524072
183897	70	87.49500877524072
183902	70	70.93595672781096
183900	70	111.94910060481129
183904	70	306.1770547306752
183913	70	70.93595672781096
183917	70	158.05886503230292
183927	70	75.11461937049091
183929	70	75.11461937049091
184192	71	111.45905473721866
184211	71	208.96364133543713
184337	71	78.24064969181795
184219	71	70.3363670617536
184351	71	80.77778940488776
184353	71	111.67294340693677
184231	71	267.06125434237737
184369	71	80.77778940488776
184120	71	335.8088358029595
184376	71	131.5377296531005
184383	71	73.17668636643135
184134	71	65.41155877119138
184389	71	59.75882225506291
184139	71	65.41155877119138
184399	71	73.17668636643135
184405	71	59.75882225506291
184283	71	70.3363670617536
184299	71	267.06125434237737
184308	71	75.33293722870812
184315	71	75.33293722870812
184320	72	339.05944912881193
184458	72	74.76912928313519
184462	72	90.85903365614242
184346	72	98.28810702175397
184352	72	98.28810702175397
184494	72	75.59754501943038
184365	72	112.40448832232663
184381	72	164.87215639731548
184512	72	133.30822713000103
184398	72	257.13327299157584
184526	72	70.90729190529652
184397	72	69.2444442078877
184529	72	60.700554561284235
184411	72	69.2444442078877
184408	72	257.13327299157584
184541	72	70.90729190529652
184547	72	60.700554561284235
184427	72	75.52329506105079
184430	72	76.42539017288156
184443	72	74.76912928313519
184324	73	57.688525188593445
184197	73	110.92149408994953
184329	73	93.30825246515289
184206	73	112.49677232643513
184336	73	76.02385544947954
184216	73	69.14930328809903
184226	73	262.61728473767994
184355	73	132.27669454842336
184366	73	73.38898373906581
184242	73	262.61728473767994
184373	73	61.40773079778925
184379	73	73.38898373906581
184382	73	61.40773079778925
184277	73	69.14930328809903
184161	73	346.5536189591498
184298	73	75.57965487905452
184171	73	216.80348960057347
184302	73	76.31164426497678
184186	73	110.92149408994953
184314	73	57.688525188593445
183949	74	298.748248323326
183955	74	251.19815800434046
183960	74	105.32994452289513
183965	74	105.32994452289513
183975	74	112.10937794448789
183978	74	244.318792708083
183991	74	244.318792708083
183988	74	69.29140778361096
184013	74	69.29140778361096
184018	74	76.17674098265108
184019	74	77.13099978443309
184031	74	99.54567120616692
184029	74	99.54567120616692
184032	74	106.13187072009792
184043	74	131.82003224978877
184048	74	75.0343795248037
184049	74	64.03767709486793
184052	74	75.0343795248037
184053	74	64.03767709486793
184199	75	81.5378270411689
184068	75	61.284074860449245
184076	75	61.284074860449245
184080	75	251.5990895837162
184089	75	112.50524877829643
184223	75	132.08969121226662
184096	75	69.99584316964385
184102	75	251.5990895837162
184250	75	64.85421192862945
184125	75	69.99584316964385
184266	75	74.49280931476179
184137	75	76.19221001704993
184143	75	79.52590558211341
184275	75	74.49280931476179
184278	75	64.85421192862945
184169	75	51.71150690619076
184059	75	332.2767482726533
184185	75	51.71150690619076
184191	75	96.86808012331561
184705	76	112.56115430007064
184843	76	56.30177425768933
184850	76	100.3477298608173
184723	76	69.96775708941739
184730	76	265.20742510182873
184608	76	62.91868324658334
184871	76	82.95411671487918
184750	76	69.96775708941739
184621	76	62.91868324658334
184895	76	132.22709799760358
184773	76	75.48543797094467
184904	76	74.99804187916598
184649	76	63.08263410256898
184905	76	64.3645414317685
184659	76	232.19018305463874
184915	76	74.99804187916598
184917	76	64.3645414317685
184795	76	76.19275955224889
184680	76	63.08263410256898
184823	76	56.30177425768933
184832	77	67.31543153840387
184836	77	73.94194860804774
184586	77	74.32776459205607
184846	77	73.94194860804774
184854	77	67.31543153840387
184606	77	111.68208196128371
184739	77	65.8112840489808
184614	77	70.00444007526174
184623	77	273.34901516809134
184748	77	69.81141242911887
184754	77	87.69974595752431
184778	77	91.07636454916826
184524	77	68.98297549020907
184660	77	70.00444007526174
184539	77	68.98297549020907
184679	77	74.45233841541635
184554	77	128.38468275527953
184815	77	134.41584981842198
184567	77	74.32776459205607
184702	77	65.8112840489808
184579	78	72.67699233923985
184708	78	67.6237200477626
184453	78	158.32531137778528
184588	78	83.62873489880833
184466	78	111.95417924186846
184478	78	70.3892883304387
184604	78	82.58923440308591
184485	78	183.5101867542896
184627	78	93.67106411815172
184516	78	70.3892883304387
184667	78	134.01716917181548
184537	78	73.06357399091068
184418	78	106.66181429811343
184675	78	67.6237200477626
184550	78	72.67699233923985
184681	78	74.04292846249919
184428	78	106.66181429811343
184432	78	71.1978125730219
184446	78	71.1978125730219
184700	78	74.04292846249919
184584	79	70.42415380801086
184840	79	71.39345418220377
184461	79	115.90128590496298
184845	79	67.77391195729878
184724	79	82.28987770108965
184735	79	84.412574642426
184476	79	115.90128590496298
184610	79	71.45462643896025
184486	79	57.641432872653446
184746	79	90.27060892192988
184757	79	84.412574642426
184510	79	57.641432872653446
184522	79	112.25288504896791
184532	79	269.62614556616955
184543	79	70.42415380801086
184802	79	137.72454124516162
184678	79	78.46952245291651
184556	79	269.62614556616955
184812	79	67.77391195729878
184822	79	71.39345418220377
184066	80	117.04382793561335
184193	80	81.80531404708091
184069	80	117.04382793561335
184205	80	79.1902577228341
184084	80	232.9474202977363
184217	80	81.80531404708091
184093	80	112.20981537008697
184099	80	70.15876826586327
184107	80	297.4294597449706
184130	80	70.15876826586327
184138	80	72.27761491411586
184142	80	78.46873571095816
184270	80	139.14592963746318
184276	80	69.24249255901125
184152	80	231.948433838429
184284	80	70.9219160805975
184300	80	70.9219160805975
184301	80	69.24249255901125
184182	80	79.1902577228341
184962	81	80.10526486368678
184965	81	80.10526486368678
184712	81	127.64789452073927
184849	81	57.110042752962116
184985	81	47.6737278375035
184869	81	112.16263710498134
185002	81	139.4807375498461
184745	81	127.64789452073927
184887	81	70.00882549082438
185013	81	47.6737278375035
185017	81	71.11267286463513
184896	81	316.1171322911257
185034	81	71.11267286463513
185036	81	68.28502092116824
184921	81	70.00882549082438
184931	81	72.46769028017978
184811	81	57.110042752962116
184937	81	76.7347938119311
184954	81	92.20460999916436
184964	82	75.67377037434247
184970	82	79.29917121769634
184988	82	68.09755999889623
185001	82	79.22425493874461
185004	82	79.22425493874461
185014	82	68.09755999889623
185038	82	68.74048114290223
184908	82	148.33096063977032
185037	82	138.02210074875967
185043	82	71.39156167657346
184916	82	148.33096063977032
184920	82	71.86286705004845
185054	82	68.74048114290223
184927	82	71.86286705004845
185053	82	71.39156167657346
184935	82	111.7071750728995
184943	82	298.2714585586038
184940	82	70.189093772599
184956	82	70.189093772599
184581	83	70.28177692504887
184594	83	282.6658151211037
184852	83	137.96979045132576
184482	83	142.9830505316619
184866	83	71.49441720008753
184865	83	66.4682411744796
184751	83	90.59003626375814
184882	83	71.49441720008753
184884	83	50.20051272401928
184889	83	50.20051272401928
184509	83	142.9830505316619
184531	83	102.49732078300148
184657	83	70.28177692504887
184790	83	78.48821950670703
184542	83	102.49732078300148
184677	83	75.65469796019715
184810	83	78.48821950670703
184566	83	111.95923284855121
184701	83	81.48833794521119
185090	84	69.2609287506456
185099	84	82.80962900159659
185097	84	77.37745361279119
185108	84	79.58695840723182
185113	84	82.6811891917037
185119	84	79.58695840723182
185116	84	82.35307095434108
185134	84	71.64687872039488
185132	84	137.6905788439424
185136	84	60.61242258298358
185144	84	71.64687872039488
185145	84	60.61242258298358
185149	84	108.4503573959472
185057	84	98.4733087249955
185060	84	137.93031269092967
185066	84	98.4733087249955
185068	84	137.93031269092967
185075	84	112.63711869277122
185079	84	287.7943988495993
185077	84	69.2609287506456
185482	85	73.24605302886195
185481	85	71.90490599642138
185358	85	78.1117647866232
185491	85	175.90956871562162
185370	85	81.64820900255454
185253	85	78.97299852403039
185268	85	78.97299852403039
185275	85	142.51379307787187
185286	85	142.51379307787187
185412	85	75.25310310913714
185422	85	114.82628821375062
185297	85	112.21288797391956
185309	85	69.40165204266468
185314	85	294.6755128597394
185443	85	75.25310310913714
185456	85	137.32211575652585
185466	85	73.24605302886195
185342	85	69.40165204266468
185468	85	71.90490599642138
185602	86	69.5789896302578
185487	86	93.79193190968485
185627	86	77.75613688855842
185500	86	163.48983637643857
185760	86	71.01775265100714
185633	86	81.03960114679678
185778	86	102.49774621239617
185651	86	75.16879264128467
185520	86	93.79193190968485
185654	86	78.58504314162977
185790	86	171.15218738276886
185663	86	75.16879264128467
185538	86	163.48983637643857
185547	86	111.75258715087504
185672	86	89.30130970639856
185555	86	69.5789896302578
185566	86	295.3401156721056
185700	86	137.84550074076452
185713	86	102.49774621239617
185724	86	71.01775265100714
185604	87	295.1541112447792
185737	87	138.3356164546723
185758	87	72.22578141461378
185628	87	69.61742494106826
185642	87	78.41774573303007
185515	87	103.99222161716486
185647	87	81.79845104883631
185784	87	58.559224298897384
185657	87	82.47538304318522
185534	87	154.9807779787395
185666	87	71.5978198536424
185792	87	58.559224298897384
185803	87	138.3356164546723
185673	87	71.5978198536424
185550	87	103.99222161716486
185687	87	98.50813279842735
185573	87	154.9807779787395
185721	87	137.81476348392007
185599	87	69.61742494106826
185596	87	111.95264856731048
185733	88	126.57762878014742
185873	88	67.20672020573072
185886	88	104.16507383584508
185764	88	132.98730568166565
185892	88	67.20672020573072
185782	88	111.74247080882115
185915	88	153.69756311078592
185913	88	138.4722805106676
185793	88	71.154835566314
185926	88	71.27000900048971
185807	88	289.12378217431325
185933	88	71.27000900048971
185938	88	153.69756311078592
185937	88	121.22954843114478
185684	88	126.57762878014742
185836	88	71.154835566314
185843	88	77.0126147568632
185718	88	132.98730568166565
185851	88	97.2758910374734
185220	89	71.21918133055762
185107	89	105.13805948760613
185232	89	71.21918133055762
185245	89	192.27268360294408
185120	89	127.7783119155351
185248	89	157.88415044689975
185135	89	105.13805948760613
185154	89	71.31502626533997
185155	89	292.87491215758274
185152	89	111.92315641067522
185165	89	71.31502626533997
185171	89	88.2412535450787
185169	89	76.7837587625672
185183	89	71.17158494649316
185186	89	102.11832931908138
185187	89	71.17158494649316
185200	89	138.9447389570352
185204	89	157.88415044689975
185085	89	127.7783119155351
185362	90	135.40864409767204
185371	90	136.37022442297504
185398	90	137.6494964008964
185397	90	165.91396673378824
185405	90	71.52182004498715
185413	90	71.52182004498715
185418	90	172.34962668579075
185428	90	165.91396673378824
185189	90	83.00167582739495
185201	90	83.00167582739495
185224	90	89.5820796655293
185231	90	85.28812728146421
185246	90	111.95499499383581
185250	90	71.00299478594812
185256	90	305.39546000453913
185301	90	71.00299478594812
185313	90	78.37685036092056
185334	90	87.21661097743146
185355	91	311.25795402026614
185352	91	70.9320507945899
185387	91	70.9320507945899
185404	91	77.14192094141221
185425	91	86.27112961383028
185452	91	134.19544238735662
185471	91	134.19544238735662
185485	91	134.40163916583117
185494	91	177.0235414913298
185498	91	137.55528561288497
185514	91	71.93944414156387
185523	91	71.93944414156387
185527	91	177.0235414913298
185282	91	98.93812013052694
185311	91	83.40402397595633
185319	91	83.40402397595633
185335	91	111.92523428496412
185603	92	71.0424139884292
185735	92	134.1701837860491
185614	92	318.73640657577243
185631	92	71.0424139884292
185646	92	76.17333202372923
185780	92	179.5413157961275
185662	92	87.54025221094761
185794	92	137.66315339973187
185669	92	170.6231522939997
185553	92	100.55078656352373
185816	92	71.52268140699445
185827	92	71.52268140699445
185831	92	179.5413157961275
185572	92	81.97488294220763
185707	92	134.1701837860491
185588	92	81.97488294220763
185597	92	111.82957061630151
185730	93	82.5194883149837
185867	93	131.9873424101825
185874	93	135.28286920021284
185752	93	112.29088260247012
185890	93	183.56230544432006
185894	93	138.01364000299546
185769	93	221.52323939303673
185908	93	71.32480330716322
185788	93	71.19464823818589
185916	93	71.32480330716322
185923	93	183.56230544432006
185796	93	331.039682662142
185690	93	118.48575414697844
185830	93	71.19464823818589
185712	93	82.5194883149837
185841	93	77.05074268252967
185845	93	86.64947598743191
185987	94	62.316673906379656
185994	94	121.415473576983
185992	94	55.187986652616694
185999	94	55.187986652616694
186001	94	190.8383988378611
186006	94	137.5257393550625
186011	94	71.38076097720452
186019	94	190.8383988378611
186016	94	71.38076097720452
185935	94	110.75844315260662
185940	94	95.71551136183214
185944	94	288.6594503613911
185952	94	95.71551136183214
185959	94	71.16232295271789
185957	94	111.91801182551289
185961	94	293.2434788427495
185973	94	71.16232295271789
185978	94	77.08123570898294
185979	94	62.316673906379656
186027	95	73.87231412420302
186024	95	166.5491374387334
186030	95	73.87231412420302
186031	95	90.25351984278458
186036	95	130.84376047912883
186037	95	111.94743656196307
186042	95	245.58522486859965
186040	95	71.19057762035506
186049	95	71.19057762035506
186054	95	71.72172155485671
186053	95	70.07302965373776
186064	95	70.07302965373776
186068	95	49.47216480424454
186069	95	134.38567884021313
186072	95	49.47216480424454
186077	95	197.4346770041212
186081	95	138.08649417386218
186086	95	71.60934056716617
186094	95	197.4346770041212
186092	95	71.60934056716617
186498	96	206.78403535532212
186430	96	111.09280168883281
186431	96	88.96638220995521
186436	96	88.96638220995521
186442	96	112.18440881801303
186441	96	167.52842391077198
186445	96	71.14758385203683
186448	96	205.52960087885836
186456	96	71.14758385203683
186462	96	63.75748277480887
186461	96	66.72300499621205
186470	96	63.75748277480887
186478	96	164.6245781587728
186477	96	110.28807043243016
186481	96	206.78403535532212
186486	96	137.5905791128262
186491	96	71.22843344547046
186495	96	71.22843344547046
186244	97	138.37334855009192
186249	97	71.41928889397444
186254	97	71.41928889397444
186256	97	220.1228572560595
186186	97	90.58695876988735
186184	97	48.57495284343768
186190	97	48.57495284343768
186193	97	99.20556834563041
186203	97	71.25608376044072
186200	97	169.2808658772634
186201	97	111.97526619215618
186205	97	169.2808658772634
186213	97	71.25608376044072
186218	97	70.71049426190044
186219	97	61.225942008575004
186227	97	44.77429753288283
186225	97	61.225942008575004
186228	97	163.6352930916824
186235	97	206.21527511838872
186237	97	44.77429753288283
186115	98	71.2877776333391
186113	98	133.61514211594204
186117	98	133.61514211594204
186129	98	71.2877776333391
186134	98	73.45255349100968
186135	98	57.30707049097512
186144	98	57.30707049097512
186149	98	65.87656253139296
186154	98	203.76576661409288
186155	98	65.87656253139296
186152	98	169.51044500110208
186166	98	137.78356966805265
186174	98	71.77876083473974
186179	98	71.77876083473974
186181	98	230.2356663092176
186097	98	104.06146048802523
186102	98	121.58663278255581
186101	98	104.06146048802523
186110	98	111.99982208926563
186263	99	156.89026031939244
186260	99	81.85938207308743
186268	99	81.85938207308743
186275	99	112.00093587006522
186279	99	119.9361941828295
186283	99	71.26412031361181
186286	99	119.9361941828295
186296	99	71.26412031361181
186300	99	72.91251529683056
186301	99	46.87626553570228
186312	99	46.87626553570228
186318	99	85.17042083806848
186322	99	166.57583858360127
186323	99	204.16485197342325
186330	99	137.60464064515193
186328	99	100.14080481151164
186338	99	71.9063993386821
186342	99	236.3150348162351
186341	99	71.9063993386821
186502	100	116.96405771003411
186503	100	104.27067847488199
186505	100	148.19875839371994
186510	100	104.27067847488199
186519	100	112.08601108923489
186522	100	89.86553793892173
186526	100	70.50354756081144
186528	100	89.86553793892173
186539	100	70.50354756081144
186544	100	75.84541918590939
186545	100	75.84541918590939
186552	100	105.0982742730468
186558	100	164.00396567031754
186557	100	208.93014913371732
186567	100	105.0982742730468
186570	100	137.56693773964858
186583	100	71.58512204638814
186581	100	71.58512204638814
186586	100	240.2707543754614
186369	101	79.76433378254472
186375	101	79.76433378254472
186373	101	71.25205530585721
186381	101	71.25205530585721
186386	101	75.86644183493631
186387	101	76.85490155951929
186399	101	211.4163180669248
186396	101	107.87103770094278
186401	101	140.33010534837075
186413	101	114.71137908879312
186416	101	137.92714444788547
186427	101	71.58404332661652
186424	101	71.58404332661652
186428	101	248.75030767232482
186346	101	113.47399912388376
186345	101	283.2073244858146
186348	101	158.61386759540932
186357	101	113.47399912388376
186365	101	112.03676005729969
186624	102	75.80206050584718
186625	102	77.10942023860272
[truncated: 9,497 more rows]
