# Supplementary material for: The First of Us: Ophiocordyceps use a novel scramblase-binding peptide to manipulate zombie ants
Source: bioRxiv. 2025 Sep 19:2025.09.09.674826. Preprint. [Version 2] doi: 10.1101/2025.09.09.674826 (PMC12458967; doi:10.1101/2025.09.09.674826)
Supplement: Supplement 11 [file media-11.zip › Data S12. Nest behavior tests data/SBP Nest Behavior Assay data files/Chul5_Sham1-all-spots_nearest.csv]

ID	FRAME	NEAR_DIST
73995	0	128.68434867322796
73998	0	123.403766471754
73872	0	97.66430722993115
73877	0	143.01277023476192
74008	0	91.20027807905461
74012	0	91.20027807905461
73887	0	81.76176060109603
74018	0	113.15463591374608
74025	0	70.62135877954636
74049	0	70.62135877954636
73806	0	48.274234251078504
73811	0	114.2470490689378
73942	0	73.05674154997271
73947	0	124.17914680135999
73831	0	53.6943476448748
73833	0	48.274234251078504
73836	0	53.6943476448748
73966	0	73.05674154997271
73848	0	274.4956903609687
73852	0	81.76176060109603
75393	1	127.7944184792378
75527	1	112.78592853786114
75025	1	101.25548321413417
75673	1	70.45650497520145
75418	1	123.25224601466488
75165	1	114.8602266344183
75038	1	148.64184423465895
74913	1	50.12229496299925
74920	1	127.03132227938391
75186	1	72.749226398043
74944	1	54.59094491607442
74950	1	50.12229496299925
75083	1	95.37903905634451
75470	1	91.3378015815559
75729	1	70.45650497520145
74960	1	54.59094491607442
75223	1	72.749226398043
75481	1	91.3378015815559
74970	1	277.00046128301943
74980	1	95.37903905634451
74369	2	74.60440528866889
74243	2	143.21363663815205
74499	2	124.04204483661499
74124	2	271.99886228880564
74395	2	106.97662819735106
74027	2	48.66930834085182
74549	2	91.56726263642527
74038	2	142.89755758715435
74556	2	91.56726263642527
74566	2	113.48354814523042
74057	2	61.56766398957786
74058	2	48.66930834085182
74186	2	109.84141433109916
74451	2	74.40601580560309
74068	2	61.56766398957786
74590	2	68.271966491903
74467	2	74.40601580560309
74219	2	109.84141433109916
74612	2	68.271966491903
74489	2	125.58470122539646
74370	3	68.63310709108428
74244	3	123.92715078567176
74267	3	78.15545145824947
74401	3	68.63310709108428
74297	3	78.15545145824947
74303	3	124.79786398698565
74310	3	123.90745630243259
74065	3	54.015901076217894
74192	3	131.063344476056
74197	3	113.57729255085103
74070	3	140.88715256815794
74330	3	94.55701242129125
74080	3	67.62122534740791
74083	3	54.015901076217894
74210	3	137.76922741009662
74341	3	94.55701242129125
74353	3	112.641135912332
74098	3	67.62122534740791
74107	3	256.46470232295604
74237	3	101.72530999521243
74240	4	122.04372060269998
74127	4	66.27497289076376
74385	4	105.75864721211491
74132	4	56.05561273675185
74155	4	66.27497289076376
74295	4	139.95227915895165
74172	4	242.64117253552317
74304	4	65.867611301517
74436	4	98.63157033271641
74446	4	98.63157033271641
74327	4	65.867611301517
74457	4	112.88348990703044
74589	4	67.70711152103868
74207	4	139.95227915895165
74095	4	56.05561273675185
74231	4	137.38825566970553
74361	4	125.4193028026163
74104	4	138.25922817160867
74492	4	67.70711152103868
74366	4	123.55359745384024
73731	5	56.66463881835172
73741	5	67.47439563470454
73997	5	100.06716233998145
73871	5	65.1600547001358
74000	5	100.06716233998145
73754	5	226.41497254928393
74010	5	112.61132564310863
73758	5	134.09837082541867
74022	5	67.26843133257711
73770	5	138.56987655796576
73915	5	124.90014682981347
73923	5	122.87103182728816
74053	5	67.26843133257711
73809	5	106.65871926888443
73832	5	138.56987655796576
73969	5	193.38284093860105
73719	5	56.66463881835172
73847	5	65.1600547001358
73721	5	137.17083282705104
73727	5	67.47439563470454
75782	6	66.3895744119362
75159	6	129.567783249605
75671	6	98.0745314347886
74908	6	136.94896386930907
75688	6	235.72874998965372
75818	6	66.3895744119362
75714	6	98.0745314347886
75336	6	136.6788860845443
75592	6	124.97544313598146
74963	6	65.77405045329819
75221	6	136.6788860845443
75735	6	112.94892474807065
74969	6	58.252850751666635
75609	6	122.65774377682328
75102	6	206.78170117493462
75486	6	59.433421077704814
75255	6	92.34994675386578
74876	6	58.252850751666635
75006	6	64.81312225419633
75390	6	59.433421077704814
75276	7	69.68204522761809
75534	7	239.31177813814168
75026	7	136.95370073436908
75161	7	74.66169974038559
75037	7	64.99136284894199
75168	7	136.5175367981429
75047	7	59.45574516323495
75559	7	97.56847918106251
75954	7	66.31465415317182
75190	7	69.68204522761809
75581	7	97.56847918106251
75071	7	60.495772274929415
75087	7	126.20887601820051
75349	7	123.81354135288528
75105	7	136.5175367981429
75623	7	112.84962768816649
75115	7	178.2895310358584
75379	7	122.47251840784125
74614	7	59.45574516323495
75894	7	66.31465415317182
73729	8	59.38762368913069
73740	8	130.11263971877932
73742	8	135.55310228033014
73751	8	145.18928806146678
73755	8	57.215694904147284
73759	8	135.55310228033014
73767	8	57.215694904147284
73771	8	69.88817825144766
73785	8	124.16545003329655
73787	8	122.69635930906657
73795	8	207.79463697006312
73801	8	99.32774334412672
73803	8	99.32774334412672
73808	8	112.83927709477473
73812	8	61.69913930794028
73828	8	61.69913930794028
73706	8	60.36017962901031
73711	8	137.29653007119558
73715	8	61.85801332555008
73718	8	59.38762368913069
73473	9	50.63008065907223
73474	9	134.54654378891536
73478	9	50.63008065907223
73489	9	72.57081346882413
73503	9	145.30824198873304
73507	9	125.4867414381038
73511	9	122.81900616494964
73528	9	100.60691887143399
73530	9	101.74712514794471
73533	9	113.0885464498191
73540	9	55.51604709660876
73552	9	55.51604709660876
73431	9	59.65662937073187
73435	9	136.96231778829588
73440	9	62.076245221892556
73443	9	59.65662937073187
73448	9	59.74230461453651
73456	9	119.45135420098143
73458	9	130.77144294330495
73467	9	119.45135420098143
74755	10	49.69558533008319
74882	10	112.95123573459045
74761	10	100.89635137214242
74897	10	62.30535683755905
74771	10	49.69558533008319
74790	10	89.11119695211306
74797	10	124.87720135527944
74936	10	62.30535683755905
74813	10	123.76698161018602
74819	10	123.3548303065118
74706	10	58.636843198666035
74709	10	137.06925486323624
74715	10	63.18552009948624
74718	10	58.636843198666035
74725	10	60.91809278673235
74856	10	98.72397640743671
74861	10	102.71923187869339
74732	10	95.05061961616174
74737	10	129.28620689208512
74751	10	95.05061961616174
74113	11	86.45694846962769
74242	11	112.68137242094876
74121	11	124.4434294466846
74131	11	58.493663729582025
74259	11	82.42889283367009
74133	11	74.10803147587666
74146	11	74.10803147587666
74154	11	58.493663729582025
74285	11	82.42889283367009
74171	11	105.834790776039
74190	11	105.11276363774331
74066	11	56.34580428600043
74196	11	123.81826396842867
74072	11	136.78023354518197
74203	11	123.33097433464445
74082	11	62.24532560250826
74088	11	56.34580428600043
74097	11	62.24532560250826
74226	11	99.51105890738219
74232	11	101.87255143618063
76035	12	68.96374042863094
76057	12	107.9507989207507
75934	12	62.29094366925243
76068	12	124.88876067254965
76078	12	123.85658782812925
75956	12	96.43021474817027
75960	12	113.78560757680908
75979	12	68.0443667771845
75850	12	53.906584316966686
75858	12	136.59596000015642
76116	12	100.3273223977389
76121	12	100.3273223977389
75994	12	57.385458646433534
75872	12	62.29094366925243
76003	12	68.0443667771845
76131	12	113.46460103220359
75887	12	53.906584316966686
76015	12	57.385458646433534
76144	12	90.33204665140748
76158	12	90.33204665140748
73856	13	63.038700809477035
73861	13	50.978126536546185
73990	13	103.34783566156197
73868	13	63.038700809477035
73874	13	100.17250811680869
73878	13	118.37159830062835
73888	13	50.628490496196456
73900	13	49.67478751245679
73902	13	76.01610383048494
73904	13	49.67478751245679
73916	13	50.628490496196456
73924	13	98.6695702295985
73929	13	123.5578684877818
73930	13	125.0230275271305
73945	13	95.8353301956077
73953	13	95.8353301956077
73962	13	113.56823969220596
73968	13	103.34783566156197
73845	13	50.978126536546185
73849	13	136.6108887415836
75781	14	87.4806181286814
75035	14	51.16971777220121
75827	14	112.86175901198068
75060	14	136.47938772895355
75846	14	111.25564144361621
75088	14	64.41113817971804
75350	14	64.44109063942392
75100	14	51.16971777220121
75618	14	64.44109063942392
75880	14	111.25564144361621
75653	14	126.92685514120859
75670	14	126.05466851533727
75162	14	63.569255413378265
75422	14	70.18807495264723
75682	14	115.4112859470405
75457	14	45.91990622620789
75212	14	108.97860779243808
75236	14	121.4919916867197
75502	14	45.91990622620789
75763	14	87.4806181286814
74505	15	62.45228859084832
74633	15	56.2358244976311
74637	15	130.29491331509576
74639	15	125.86806258502251
74641	15	117.29977856793506
74514	15	54.61879883795761
74659	15	75.43622611752863
74660	15	75.43622611752863
74665	15	112.80497523584464
74539	15	60.897820267949804
74668	15	111.82554221258965
74675	15	111.82554221258965
74559	15	112.69653847026734
74565	15	119.52942084431422
74587	15	68.8545240274843
74468	15	54.61879883795761
74596	15	56.2358244976311
74609	15	49.51446910866491
74615	15	49.51446910866491
74486	15	136.85261176351074
74260	16	62.03513615780374
74516	16	73.84694717428606
74543	16	73.84694717428606
74554	16	112.9222318947974
74560	16	112.79097496510992
74572	16	112.79097496510992
74321	16	62.03513615780374
74338	16	125.01648251831278
74352	16	98.25810102949299
74367	16	69.38979203332818
74378	16	59.52534236998014
74393	16	60.62340824022053
74136	16	53.59369398020113
74406	16	60.62340824022053
74177	16	136.93274223586792
74443	16	59.52534236998014
74454	16	131.52566406830064
74462	16	126.46593006113287
74481	16	114.09186500931844
74238	16	53.59369398020113
75779	17	122.99721573572322
75804	17	70.82922871769149
75834	17	113.06550913803494
75078	17	54.07622756120365
75347	17	65.52538873782342
75090	17	135.6394842223365
75106	17	64.73219476525111
75114	17	54.07622756120365
75141	17	60.95518041375815
75399	17	62.87529164655379
75677	17	70.82922871769149
75933	17	122.99721573572322
75176	17	127.48112649119403
75195	17	59.145484562036955
75462	17	124.42342800922644
75222	17	59.145484562036955
75489	17	125.44396869178155
75247	17	65.52538873782342
75259	17	62.87529164655379
75516	17	115.82863728091405
74766	18	67.90595150014572
74774	18	82.44775640307158
74796	18	127.99865645842517
74814	18	125.3853842730751
74839	18	152.96016543784256
74855	18	142.27846043665505
74859	18	70.6789047894632
74605	18	54.39373656678076
74632	18	135.77183774769466
74888	18	70.6789047894632
74898	18	113.10229811483131
74915	18	142.27846043665505
74658	18	63.707488943622835
74667	18	54.39373656678076
74689	18	61.113126252892854
74694	18	114.53446797278148
74697	18	63.11769102638535
74699	18	63.11769102638535
74708	18	82.44775640307158
74717	18	67.90595150014572
75269	19	63.36117737579301
75531	19	74.24055400153895
75319	19	105.99573323661694
75577	19	130.79990470775076
75343	19	76.47820915963511
75604	19	120.02581826260081
75644	19	125.66479169123055
75398	19	76.47820915963511
75676	19	165.48881370264667
75172	19	46.663291052024874
75695	19	67.2426362130694
75441	19	105.99573323661694
75189	19	135.91941355018125
75723	19	202.76627585704236
75215	19	46.663291052024874
75471	19	74.24055400153895
75736	19	67.2426362130694
75230	19	63.36117737579301
75746	19	112.76784315957889
75769	19	165.48881370264667
75521	20	201.55025615465163
75014	20	61.7828208333841
75539	20	65.57105076546452
75156	20	73.58815370333275
75166	20	96.80455718216102
75301	20	106.7183671329477
75438	20	165.10736917528007
75579	20	112.25590643424793
75199	20	87.08517422618144
75472	20	65.57105076546452
74964	20	45.69889723212122
75356	20	104.2231232068782
75103	20	96.80455718216102
75232	20	141.35657852764476
74978	20	136.613625784416
75883	20	165.10736917528007
74990	20	45.69889723212122
75121	20	73.58815370333275
75376	20	125.86748121614019
75003	20	61.7828208333841
75271	21	82.86988311393952
76039	21	173.06609015594782
75528	21	73.8360398403738
75018	21	61.00649295014563
75805	21	66.41270114618622
75049	21	96.70149313703216
75309	21	96.70149313703216
75338	21	73.8360398403738
75086	21	82.86988311393952
75355	21	165.18806375746388
75627	21	124.91873449015502
75382	21	134.97671598886507
75901	21	173.03849880862754
75943	21	66.41270114618622
75703	21	173.06609015594782
75975	21	112.7082027065725
74975	21	44.285258428835746
74984	21	137.66203966807555
74989	21	44.285258428835746
75002	21	61.00649295014563
75397	22	60.11812074232087
76297	22	190.62941915955545
75157	22	71.18428002639564
75294	22	60.11812074232087
75678	22	66.54880993812782
75183	22	103.40079141535179
75699	22	166.14406645950154
75058	22	45.49423872304355
75451	22	200.35916414400228
75198	22	99.50784404182755
75072	22	137.06543833520593
75085	22	45.49423872304355
75469	22	124.83547872860102
75218	22	103.40079141535179
75364	22	129.90064570906503
75111	22	54.10677310244194
75243	22	201.67796855448944
76268	22	66.54880993812782
75122	22	54.10677310244194
76283	22	112.96227569223795
75791	23	62.69138152532551
75546	23	51.48320453324008
75820	23	96.75659586820615
75570	23	51.48320453324008
75829	23	234.34829258144643
75832	23	62.69138152532551
75322	23	47.68260460423769
75870	23	124.68607312571109
75617	23	77.41464276495138
75897	23	113.24695052203487
75916	23	69.56649534361539
75667	23	115.65649412290018
75430	23	136.13386127770264
75697	23	100.06021121893083
76230	23	69.56649534361539
76235	23	112.77069879353881
75733	23	240.7753768469947
76245	23	185.51644353734332
75745	23	115.65649412290018
75509	23	47.68260460423769
73477	24	52.24540589751681
73482	24	52.24540589751681
73491	24	77.67864512517357
73504	24	118.73327465032467
73510	24	99.80028417023804
73525	24	237.66252045644165
73532	24	118.73327465032467
73542	24	63.60182587541499
73557	24	245.23154894242055
73428	24	46.99442243578134
73434	24	138.7254077561999
73562	24	63.60182587541499
73564	24	86.53536987616107
73572	24	124.56891943377305
73581	24	86.53536987616107
73454	24	46.99442243578134
73582	24	74.26841233005963
73588	24	74.26841233005963
73591	24	113.14533280445278
73597	24	186.6134910176188
74883	25	78.23847885733916
74754	25	50.39163281912491
74758	25	50.39163281912491
74889	25	96.63295361601489
74767	25	77.33608592522964
74903	25	78.23847885733916
74779	25	139.06159413452676
74910	25	112.79012832326961
74786	25	106.46624771791912
74921	25	184.55099091384903
74798	25	187.9207393433014
74811	25	139.06159413452676
74815	25	63.36377304321212
74822	25	270.63227386202584
74853	25	63.36377304321212
74857	25	81.08366696263658
74863	25	124.82384538497351
74734	25	45.48695098856996
74738	25	140.9813086106462
74747	25	45.48695098856996
76289	26	124.40878229727232
76300	26	87.55159932841059
76306	26	82.49614164591729
76319	26	87.55159932841059
76192	26	46.89074441780209
76196	26	139.70562045238015
76324	26	112.57293852163772
76198	26	46.89074441780209
76330	26	176.70620489355017
76207	26	48.60183369586565
76214	26	48.60183369586565
76227	26	76.64096802507865
76236	26	166.21132997104914
76243	26	116.57548223411023
76249	26	179.87897148219702
76262	26	117.69402991710614
76266	26	297.91575210425447
76270	26	60.89797786865725
76282	26	60.89797786865725
76287	26	80.7210858237162
74263	27	114.58502926049083
74523	27	172.84502015502696
74398	27	52.16945922094821
74160	27	46.80552078838205
74416	27	52.16945922094821
74169	27	139.18355116885138
74424	27	123.88017261503616
74298	27	157.9903107607195
74305	27	339.94174587278417
74180	27	41.78176125920989
74444	27	89.25508324519527
74194	27	41.78176125920989
74450	27	89.25171728592912
74324	27	76.97693120993969
74198	27	48.35394038315575
74472	27	89.25171728592912
74221	27	95.61285416920968
74233	27	157.9903107607195
74491	27	112.6486012600414
74362	27	62.73295553109985
75020	28	46.97508606941167
75036	28	144.76509626206033
75050	28	40.20627428084566
75566	28	73.92675975580146
75316	28	84.71889665710692
75576	28	167.96746508664665
75068	28	40.20627428084566
75889	28	57.518685033127355
75383	28	167.96746508664665
75908	28	57.518685033127355
75955	28	59.10202582373233
75444	28	396.2570092736022
75963	28	120.85676267625432
75460	28	115.165219309419
75980	28	87.33380112639372
75985	28	89.37860258349387
76007	28	89.37860258349387
76013	28	112.57079710083632
75250	28	53.30832403145013
76026	28	169.19081352217978
75265	29	79.91129985709543
75013	29	45.262080910861116
76043	29	57.39802469115048
75533	29	142.82716709822083
75032	29	45.6320625586303
75039	29	56.45162537267731
76067	29	125.56174130470785
75307	29	166.73864318386384
75569	29	64.62058673840895
75585	29	57.39802469115048
75333	29	402.2189343457182
76140	29	71.09122898482099
75374	29	114.35728080392275
76147	29	87.75752857436231
76170	29	87.75752857436231
76175	29	112.52329535676776
76178	29	172.90338865773347
75476	29	78.84554340992037
74995	29	45.262080910861116
75004	29	146.94350912724354
73592	30	45.79793296713864
73594	30	54.738564224654695
73602	30	141.76467630888436
73610	30	45.79793296713864
73616	30	81.15092492394727
73619	30	144.03688963462395
73618	30	81.15092492394727
73620	30	404.65672032308305
73623	30	117.63031543544017
73638	30	105.46605125949345
73649	30	129.64402385048706
73655	30	55.90607464659176
73654	30	71.00472382986547
73663	30	55.90607464659176
73662	30	129.64402385048706
73679	30	72.64106881207634
73682	30	86.9663127180277
73690	30	86.9663127180277
73694	30	112.38725151383285
73699	30	171.4822084471777
76042	31	380.6751677663945
75287	31	49.50537594538925
76056	31	138.8321302916506
76059	31	117.19012277675192
76081	31	97.69661893920681
76092	31	121.21518977883774
75327	31	139.03082943905292
76350	31	85.61908302166404
76354	31	112.5135158777781
76358	31	173.2416288146154
76117	31	55.648785214154785
76122	31	81.46654563619418
75368	31	49.50537594538925
76143	31	121.21518977883774
76177	31	55.648785214154785
76199	31	80.26036100042163
76204	31	85.61908302166404
75197	31	67.06222283251135
75513	31	84.3768444083775
76025	31	84.3768444083775
76416	32	101.82836959351374
76420	32	59.038651907333886
76433	32	79.82691425445279
76432	32	85.99352364116397
76437	32	85.99352364116397
76440	32	112.59901831796535
76442	32	173.94194296716108
76369	32	71.99403343863962
76371	32	49.08343639417662
76373	32	143.65816534397155
76374	32	49.08343639417662
76378	32	81.42129648514076
76381	32	81.42129648514076
76384	32	117.77178845240788
76387	32	138.88727479241058
76386	32	335.161750838509
76395	32	84.74434157699604
76404	32	88.75346712073015
76409	32	59.038651907333886
76415	32	88.75346712073015
77056	33	75.80501471697855
77066	33	117.58524938702796
77599	33	84.98822204126522
77622	33	112.2548579187861
77375	33	72.98066423576935
77635	33	173.0212593780783
77394	33	59.80358974039498
77417	33	72.98066423576935
77431	33	59.80358974039498
77468	33	125.72267290967224
77225	33	278.5048044879675
76974	33	70.3830139573318
77489	33	59.86019832007059
76986	33	47.63518698975524
77254	33	127.54716841273803
77000	33	47.63518698975524
77007	33	149.79572426823705
77524	33	84.98822204126522
77031	33	75.80501471697855
77299	33	83.21401960732227
76574	34	112.54800543605417
76606	34	159.40372700830056
76454	34	91.01052004264704
76457	34	46.05570473200512
76459	34	46.05570473200512
76460	34	148.96756656155492
76463	34	76.7474169219693
76468	34	76.7474169219693
76470	34	118.6304020617158
76472	34	214.90956082201137
76477	34	84.73192211643439
76479	34	65.51201184500738
76487	34	60.83238141899794
76486	34	59.438571788669144
76502	34	60.83238141899794
76504	34	59.438571788669144
76519	34	73.98620289512415
76523	34	125.87083571943869
76525	34	94.34960816522302
76543	34	94.34960816522302
78613	35	114.94105351807703
78624	35	110.24385679219051
78636	35	111.5458274750336
78647	35	136.99847123443087
78398	35	105.46945718329036
78400	35	46.72102048990917
78403	35	46.72102048990917
78410	35	111.82825414722815
78423	35	70.86525102879878
78438	35	70.86525102879878
78455	35	117.04499908603837
78467	35	99.052950180952
78478	35	59.38802127872348
78485	35	174.96343014191217
78511	35	56.88484747563024
78524	35	55.24482089315397
78556	35	55.24482089315397
78561	35	56.88484747563024
78575	35	78.43153723932
78584	35	110.24385679219051
78473	36	70.59884687447384
78611	36	57.52766105411044
78482	36	152.0868930871981
78616	36	167.3925805241766
78502	36	70.59884687447384
78630	36	153.8614138399295
78643	36	57.52766105411044
78525	36	73.37543934143379
78668	36	79.81272594318804
78673	36	110.286162143104
78553	36	73.37543934143379
78687	36	112.41652460427326
78691	36	111.26077517080144
78562	36	111.68018067225762
78698	36	112.41652460427326
78576	36	67.84131572964453
78712	36	110.286162143104
78590	36	153.96059692989428
76803	37	98.2024002936789
76553	37	119.05377295092461
76561	37	84.14555145069315
76567	37	71.73616671308984
76706	37	57.611683930643814
76587	37	71.73616671308984
76601	37	111.30553870648039
76731	37	211.48494422141363
76734	37	52.28805576454469
76624	37	78.57038348368523
76761	37	57.611683930643814
76763	37	52.28805576454469
76773	37	77.14247370945475
76776	37	98.2024002936789
76782	37	111.20947803318586
76661	37	81.0864606796857
76790	37	112.1979522421305
76793	37	111.20947803318586
76542	37	120.36362576981728
76806	38	112.50099921002523
76816	38	78.32044437338502
76820	38	81.47268299433699
76824	38	49.348702800656575
76826	38	46.68534075226255
76830	38	220.5343163677599
76843	38	46.68534075226255
76842	38	49.348702800656575
76854	38	78.58863094335115
76859	38	112.74144080352222
76858	38	112.14372806229048
76861	38	112.14372806229048
76862	38	73.30581665334242
76870	38	73.30581665334242
76779	38	71.15930379946788
76783	38	161.82265677393983
76792	38	71.15930379946788
76794	38	64.43289349145154
76798	38	64.43289349145154
77062	39	64.31222975582442
77091	39	241.5165895847391
77104	39	41.512109404674064
77620	39	65.67826210408967
77110	39	45.75458059524232
77122	39	45.75458059524232
77180	39	41.512109404674064
76945	39	43.88213244547659
76949	39	160.91535296096322
77207	39	77.088125681851
76954	39	43.88213244547659
76969	39	91.28963907408193
77235	39	112.74478184861816
76980	39	61.37621526911329
77242	39	115.02336448554023
76991	39	61.37621526911329
77255	39	112.74478184861816
77008	39	110.21135345870293
77047	39	85.19960943630491
77567	39	65.67826210408967
77444	40	83.14748136416311
77323	40	150.54294094849277
77582	40	67.77557392705239
77211	40	60.44756855723517
77471	40	112.51572783898426
77491	40	114.75301726634386
77241	40	93.73784098870418
77512	40	112.51572783898426
77271	40	43.341054683018555
77400	40	43.341054683018555
77147	40	45.7100295963465
77149	40	163.17554010347283
77151	40	45.7100295963465
77537	40	67.77557392705239
77155	40	54.766035935603625
77156	40	140.9477319204163
77158	40	54.766035935603625
77162	40	106.68699709488239
77171	40	299.7504136591413
78096	41	356.12595030319045
78121	41	75.65070322708489
78138	41	120.0933259589138
78152	41	50.65371495936711
78157	41	44.442944672568586
78199	41	50.65371495936711
78213	41	44.442944672568586
77965	41	45.5706609347635
77977	41	165.2792461378712
77993	41	45.5706609347635
78255	41	82.72630890088585
78269	41	112.38424627196935
78277	41	112.38424627196935
78020	41	137.46504943587968
78281	41	117.48828058027733
78035	41	47.9932253596902
78291	41	74.68609139928621
78052	41	47.9932253596902
78310	41	74.68609139928621
78059	41	109.28813426045075
76674	42	42.80087749016159
76559	42	201.51954723661567
76689	42	42.80087749016159
76702	42	54.37424297678645
76595	42	109.46564392794312
76725	42	83.24434098360327
76733	42	112.33222409548316
76736	42	112.33222409548316
76611	42	51.94767364165992
76744	42	109.69454634942676
76619	42	320.74945705805163
76751	42	139.80274444513225
76758	42	109.69454634942676
76641	42	89.80986071720748
76517	42	45.96420705407003
76522	42	161.8992203285597
76655	42	54.37424297678645
76529	42	45.96420705407003
76665	42	129.01317886347132
76540	42	51.94767364165992
78849	43	173.6108533005844
78753	43	45.114411272095595
78755	43	45.114411272095595
78754	43	161.50603195033105
78759	43	49.15201577153465
78761	43	139.44293470501174
78762	43	88.00876250878034
78766	43	49.15201577153465
78772	43	139.44293470501174
78780	43	88.00876250878034
78789	43	55.47472178584254
78792	43	128.34969605590672
78799	43	147.57822209353841
78808	43	55.47472178584254
78817	43	82.9403071208553
78823	43	112.21452654273894
78825	43	112.21452654273894
78834	43	173.6108533005844
78842	43	183.56848156221386
77185	44	148.31006440221194
77059	44	52.230381625333266
77314	44	189.16110421965809
77327	44	211.90118254987726
77202	44	100.48313800835305
77333	44	189.16110421965809
77085	44	69.90417501403589
77093	44	86.98151402925096
76975	44	40.07608184472766
77238	44	57.374177504768404
77113	44	57.374177504768404
76995	44	158.54604435001096
77005	44	40.07608184472766
77265	44	80.95821392498647
77017	44	52.230381625333266
77033	44	69.90417501403589
77292	44	112.30047759290856
77298	44	112.30047759290856
77050	44	86.98151402925096
77188	45	107.11229426666884
77576	45	194.54842670512073
77465	45	112.17164634902713
77341	45	72.19226192777701
77229	45	80.58648899072509
77501	45	112.17164634902713
77643	45	220.19032490886397
77132	45	37.9687205795002
77260	45	149.0082915196597
77135	45	37.9687205795002
77134	45	156.18930771774927
77137	45	57.5342964406239
77141	45	74.50306843126945
77145	45	107.11229426666884
77656	45	198.9864672372781
77418	45	72.19226192777701
77166	45	57.5342964406239
77300	45	79.9936876391161
77181	45	74.50306843126945
76930	46	58.96558247555175
77065	46	42.61984051258239
76939	46	76.53252116493834
76953	46	58.96558247555175
77086	46	42.61984051258239
76960	46	163.91025207593958
77480	46	112.19407531232342
77493	46	112.19407531232342
76985	46	76.53252116493834
77247	46	71.899307659754
77514	46	196.69257244462955
77012	46	163.44558766144937
77034	46	93.25448645502667
77549	46	217.50045973744116
77425	46	70.59734207984415
77554	46	205.4007019476282
76923	46	49.02707351923469
77306	46	70.59734207984415
76925	46	157.68936394992417
76927	46	49.02707351923469
77574	47	93.2118545036276
77322	47	81.55416314183054
77204	47	159.2959508730761
77463	47	83.19939887873466
77340	47	60.02291559315454
77600	47	112.48359959218031
77478	47	85.66041978379583
77608	47	112.48359959218031
77231	47	84.978802413162
77615	47	156.35283592330657
77358	47	229.71576246876108
77497	47	43.454107609249846
77633	47	156.35283592330657
77637	47	240.06359465467352
77519	47	93.2118545036276
77392	47	81.55416314183054
77269	47	60.02291559315454
77530	47	43.454107609249846
77164	47	84.978802413162
77557	47	96.49121961467544
77701	48	69.05299289230267
78099	48	245.91345991811383
77854	48	61.52031401874043
77731	48	83.75838428564825
78117	48	232.173406325911
77734	48	69.05299289230267
77995	48	98.26119888675755
77744	48	80.05018981969503
77753	48	256.95546824054173
77881	48	43.78426914896767
77896	48	98.26119888675755
78029	48	112.08570767390302
77907	48	124.10948389765423
78046	48	112.08570767390302
77920	48	43.78426914896767
77668	48	109.26231743481033
77798	48	80.05018981969503
77675	48	160.19872993936823
78060	48	196.55618876907377
77681	48	109.26231743481033
76952	49	141.06962955487984
76970	49	108.27962857917673
76987	49	112.27118081368835
76998	49	112.27118081368835
76883	49	157.12775861794358
76885	49	157.01910107736083
77013	49	196.47782847172917
76887	49	157.12775861794358
76890	49	80.93099041266181
76893	49	78.34746509561788
76896	49	79.41091767110234
76900	49	75.84953870428824
76904	49	289.78489906973334
76912	49	75.84953870428824
77043	49	246.4558128441737
76919	49	93.97619543515239
76918	49	93.97619543515239
76926	49	108.27962857917673
77054	49	247.51627717438777
78984	50	112.58587657411393
78987	50	112.58587657411393
78990	50	196.5422247148235
79001	50	241.47762547150523
79000	50	234.99142547474813
78889	50	156.79323787992053
78892	50	222.0918785776502
78895	50	222.0918785776502
78906	50	82.59696130248642
78918	50	78.80888709225366
78927	50	73.40427678313043
78929	50	61.6478186491507
78937	50	61.6478186491507
78938	50	231.65643296334696
78948	50	115.47265587121171
78950	50	45.449762903959595
78957	50	45.449762903959595
78959	50	70.36082170241083
78969	50	132.7701419467538
78972	50	70.36082170241083
78594	51	84.94983858326715
78727	51	111.89359558646103
78734	51	111.89359558646103
78739	51	196.43959304713275
78610	51	79.38948433463796
78749	51	253.47622863249708
78620	51	77.98310648363226
78748	51	211.77546210306903
78641	51	59.23059395687105
78644	51	59.23059395687105
78663	51	195.3517046036538
78670	51	88.31196692188024
78678	51	44.979607318484526
78688	51	44.979607318484526
78693	51	78.33757465195383
78569	51	159.29654132448658
78573	51	222.48582895146205
78703	51	157.67477626072872
78581	51	243.54695278815203
78713	51	78.33757465195383
77953	52	219.02147712923272
78342	52	111.88393773591113
78091	52	70.39205916983428
78347	52	111.88393773591113
78352	52	196.73479396663333
78361	52	185.56206796017293
78363	52	174.35039963580203
78245	52	108.34029110422394
77866	52	284.6602596562065
78006	52	88.58325915608926
78278	52	44.38781185399304
78159	52	70.39205916983428
78289	52	146.6902061281771
77906	52	163.23241126853623
78045	52	93.89825526062259
78315	52	44.38781185399304
78326	52	163.38669133513775
78329	52	91.11775890654549
78333	52	91.11775890654549
77957	53	173.1809781328078
77703	53	162.2961628927828
77705	53	219.82717472175335
77838	53	89.42118812914715
77966	53	225.9257391436762
77715	53	98.02484924225584
77849	53	99.81491487089693
77724	53	87.35302923260785
77865	53	73.35985617867412
77738	53	74.31624615432222
77745	53	74.31624615432222
77887	53	89.42118812914715
77769	53	111.59443679480981
77899	53	73.35985617867412
77908	53	111.81438872390592
77793	53	43.3360732022333
77929	53	196.2238383664512
77815	53	43.3360732022333
77693	53	295.0938687601217
78217	54	196.660064585599
77845	54	70.68533885397602
77974	54	67.38832106091478
78102	54	59.83277257407478
77870	54	61.484294884566125
78257	54	139.8618834994544
78135	54	74.08138710441689
78270	54	289.9808058579626
77889	54	72.78646559603163
78146	54	68.14679597474729
78023	54	42.87127919893501
77787	54	336.79193481210785
78173	54	74.08138710441689
77795	54	162.8350567415083
78180	54	111.6050861582319
77806	54	221.47526285303795
77945	54	61.484294884566125
78074	54	42.87127919893501
77821	54	116.71626236903955
78207	54	68.14679597474729
77451	55	71.19801345829164
77325	55	92.21342199687238
77584	55	112.95576661321529
77208	55	60.94626593867671
77594	55	238.88177236854298
77343	55	66.91589393492177
77474	55	57.40134670086799
77359	55	66.91589393492177
77370	55	43.84146564612131
77500	55	57.40134670086799
77127	55	161.9128545988909
77126	55	430.6136321427936
77128	55	222.25964209872743
77261	55	60.94626593867671
77391	55	43.84146564612131
77523	55	71.19801345829164
77409	55	59.179643522256306
77536	55	111.50666970940833
77173	55	114.74622779388972
77558	55	196.29685417581055
79007	56	161.6568138676055
79008	56	222.72037971110097
79010	56	502.3501390433723
79017	56	111.99420818003667
79022	56	57.89116451165323
79025	56	57.89116451165323
79028	56	88.39993996895927
79030	56	104.1081246829805
79043	56	88.39993996895927
79047	56	42.57124727744629
79051	56	42.57124727744629
79053	56	58.46389002526627
79061	56	74.07435950655486
79065	56	80.27887667221269
79075	56	74.07435950655486
79074	56	80.27887667221269
79080	56	111.57955463812392
79086	56	196.54825322983731
79092	56	84.57782179923417
79096	56	101.18030124782193
77706	57	115.78715185018672
77975	57	70.64917380858921
77721	57	53.4847000060367
78106	57	196.87954939644496
77857	57	43.87743332888376
77733	57	53.4847000060367
77989	57	89.54420580423536
78134	57	51.0728934565259
77756	57	142.4958729771662
77884	57	67.16118724724967
78148	57	51.0728934565259
77776	57	75.1989314843227
77915	57	43.87743332888376
78049	57	70.64917380858921
77670	57	161.55212849713837
77673	57	223.86225092949067
78058	57	111.8100807338103
77677	57	515.379125661254
77810	57	75.1989314843227
78079	57	68.28213121132751
78351	58	42.06917077912312
78222	58	52.1341557308937
78360	58	71.75664403508826
78365	58	65.59892774235041
78373	58	71.75664403508826
78375	58	112.28590317168073
78374	58	65.59892774235041
78380	58	196.91269707472838
78258	58	52.1341557308937
78391	58	47.94723702377609
78392	58	47.94723702377609
78267	58	120.40596146390003
78274	58	71.76384844576538
78162	58	115.16372056485565
78041	58	487.68608145927783
78306	58	71.76384844576538
78057	58	163.34171643470586
78325	58	79.59226501361763
78076	58	224.672933120358
78332	58	42.06917077912312
78080	59	59.75965865497556
77958	59	71.52019943925104
77967	59	112.0620135736824
77714	59	55.348346521961126
78098	59	105.88112346759334
77980	59	59.75965865497556
77863	59	42.96642173393504
77748	59	55.348346521961126
77885	59	42.96642173393504
78025	59	196.6610344044662
77901	59	71.52019943925104
77785	59	93.09748525635655
77913	59	100.22168245913166
77661	59	446.5988204645736
77667	59	162.32895591900376
77671	59	224.43770522518895
77799	59	53.567714582631936
77679	59	113.74061833698973
77807	59	53.567714582631936
77817	59	130.35496964585684
76548	60	434.90192772326577
76680	60	71.38379483035469
76683	60	112.04841246514191
76558	60	163.71675847134196
76562	60	225.29270018692765
76569	60	120.28453828448212
76697	60	196.36368921289062
76578	60	62.37999701754883
76710	60	112.19737606645481
76589	60	62.37999701754883
76717	60	121.2412976682503
76597	60	78.26984990377704
76602	60	110.19684069816057
76607	60	45.56632468391895
76623	60	45.56632468391895
76644	60	147.90597567786187
76654	60	82.42315672523102
76662	60	71.38379483035469
76668	60	82.42315672523102
78856	61	123.65229572882086
78859	61	63.494454382288204
78860	61	129.3143042726575
78865	61	63.494454382288204
78869	61	78.91323339524622
78872	61	54.56534271873557
78875	61	54.56534271873557
78879	61	146.4261547142108
78881	61	118.13078268495843
78886	61	118.13078268495843
78893	61	69.53677235708808
78901	61	69.53677235708808
78904	61	111.80937124160019
78912	61	196.88563970174184
78924	61	108.27166169942704
78928	61	108.27166169942704
78828	61	377.88371808183837
78835	61	163.87808271981487
78841	61	216.50940538849358
77704	62	315.09577358505527
78218	62	196.7035674016097
77968	62	78.9375497979786
77725	62	164.23932405978368
78239	62	89.12875086333999
77982	62	66.7462485669471
77736	62	113.45536706521658
78251	62	89.12875086333999
77871	62	125.78703734883226
78016	62	66.7462485669471
78147	62	121.82315994994394
78027	62	102.59355560705981
77903	62	76.01393309704655
78172	62	69.56285079025872
77803	62	113.45536706521658
78075	62	146.8947603871114
77946	62	70.0880732294716
78202	62	69.56285079025872
78206	62	112.610799999033
78464	63	89.90506250004798
78474	63	43.163790570442025
78483	63	43.163790570442025
78495	63	105.37019142764655
78503	63	70.59543364987283
78519	63	70.59543364987283
78522	63	112.28943321394632
78399	63	244.54709943041388
78404	63	163.58403661496982
78407	63	69.52450411718326
78535	63	196.93811453410936
78412	63	69.52450411718326
78419	63	129.3183987671834
78551	63	138.05755000598194
78426	63	73.63626823371412
78558	63	138.05755000598194
78434	63	66.67506479815464
78439	63	66.67506479815464
78445	63	68.28076500022146
78454	63	68.28076500022146
79237	64	187.0152931255451
79242	64	195.25824780285632
79165	64	176.01261703986293
79167	64	61.95858449863965
79166	64	163.12416572934083
79170	64	61.95858449863965
79175	64	113.21946849215247
79178	64	71.47640730653066
79181	64	68.80117058377465
79184	64	81.32662234888355
79187	64	68.80117058377465
79191	64	70.23992113083868
79193	64	47.95465949118372
79192	64	92.96808354774258
79201	64	47.95465949118372
79207	64	92.96808354774258
79213	64	68.959329911358
79222	64	68.959329911358
79224	64	111.7796805682166
79229	64	197.02698697983163
79617	65	160.11040783685476
79753	65	47.82848582938117
79761	65	97.20074267156858
79635	65	48.830164427388944
79767	65	65.95495693741604
79640	65	48.830164427388944
79773	65	65.95495693741604
79774	65	112.4747432789825
79651	65	74.2219328162694
79778	65	196.7672393374113
79657	65	65.51399713809148
79786	65	185.97710633198673
79790	65	252.00111973012997
79667	65	74.2219328162694
79685	65	65.51399713809148
79708	65	57.794918166414774
79714	65	57.794918166414774
79733	65	94.68346461068616
79604	65	109.55438278987846
79738	65	47.82848582938117
79360	66	61.82295302118368
79492	66	185.02336095340823
79498	66	330.8625786493352
79376	66	61.65878672973398
79385	66	55.3287556430149
79391	66	55.3287556430149
79399	66	93.02020115048693
79406	66	48.886442699574836
79422	66	48.886442699574836
79431	66	101.38003127451026
79445	66	68.2046897069646
79330	66	64.45668252799878
79460	66	68.2046897069646
79341	66	57.563004855859106
79469	66	111.83024725015511
79340	66	159.27167532506007
79348	66	57.563004855859106
79483	66	196.92466918453414
79354	66	61.82295302118368
79357	66	61.65878672973398
79245	67	55.89409666660711
79249	67	55.89409666660711
79248	67	158.35470658912817
79252	67	78.22033515871688
79255	67	65.02042514007015
79257	67	56.55366008408628
79258	67	65.02042514007015
79262	67	56.55366008408628
79266	67	64.57391019555247
79270	67	64.57391019555247
79273	67	93.26201414652063
79275	67	53.259963276089586
79281	67	53.259963276089586
79286	67	101.90456585264116
79296	67	69.84675766124154
79300	67	69.84675766124154
79303	67	112.33763111207195
79308	67	184.78502889976644
79314	67	192.50165851666375
79317	67	276.0986327298168
79363	68	77.61409898057481
79374	68	77.85135598382645
79378	68	82.5429906075534
79386	68	55.17273280528109
79396	68	55.17273280528109
79401	68	110.5736012631185
79415	68	69.85388099046227
79428	68	69.85388099046227
79433	68	112.36649519913037
79320	68	49.1275895814244
79323	68	157.10333059659627
79450	68	174.77529866600233
79324	68	49.1275895814244
79328	68	111.88551845096069
79338	68	69.88280233338772
79466	68	202.38900344262507
79342	68	51.98240938156824
79346	68	69.88280233338772
79478	68	241.8042933884647
79356	68	51.98240938156824
79105	69	133.45304128731414
79108	69	68.61262621031788
79117	69	81.92579554732231
79116	69	81.92579554732231
79118	69	68.61262621031788
79123	69	69.06471529120144
79124	69	69.06471529120144
79127	69	55.17527468852528
79133	69	55.17527468852528
79132	69	106.79043360861374
79146	69	94.04462928874925
79149	69	112.4093265414153
79148	69	94.04462928874925
79153	69	136.37754450613545
79158	69	212.04915928886248
79162	69	249.8622683489
79099	69	150.05456678045928
79098	69	98.2969684695256
79101	69	98.2969684695256
79618	70	67.48427515914545
79746	70	228.4726379674568
79752	70	244.37547345331112
79628	70	70.12638573830866
79654	70	70.12638573830866
79670	70	56.02504824526412
79675	70	92.64988553528961
79691	70	56.02504824526412
79565	70	73.37260328569245
79569	70	73.37260328569245
79574	70	135.43795805629566
79706	70	111.20548106637396
79582	70	133.7053475585134
79717	70	111.74384284387071
79588	70	55.36503194401162
79592	70	55.36503194401162
79725	70	111.74384284387071
79599	70	57.96946154489948
79602	70	57.96946154489948
79736	70	111.20548106637396
79488	71	58.44649930804093
79491	71	58.44649930804093
79499	71	68.31618644491783
79504	71	68.59576769705794
79509	71	68.59576769705794
79513	71	84.22450021678551
79515	71	58.97212956223324
79524	71	58.97212956223324
79532	71	80.13071658449253
79534	71	112.37306703462379
79539	71	112.37306703462379
79543	71	80.13071658449253
79550	71	230.38511591138595
79427	71	65.96481636545099
79429	71	65.96481636545099
79556	71	245.1048990291375
79442	71	134.8620450047875
79451	71	46.15109021605013
79461	71	46.15109021605013
79473	71	134.8620450047875
80136	72	59.35185357729088
80140	72	59.35185357729088
80153	72	67.9732179073318
80161	72	66.23623441149799
80170	72	66.23623441149799
80177	72	57.66173418425468
80178	72	85.34901056047083
80184	72	57.66173418425468
80195	72	76.79673529718852
80197	72	112.07647547159739
80202	72	112.07647547159739
80206	72	76.79673529718852
80212	72	224.61476099961317
80219	72	215.0380464960156
80098	72	66.39255748768454
80100	72	66.39255748768454
80103	72	134.20552475167113
80106	72	62.41946974304569
80115	72	62.41946974304569
80123	72	134.20552475167113
79620	73	59.74866850495135
79625	73	59.74866850495135
79638	73	59.06947115573198
79644	73	82.69628247260351
79652	73	59.06947115573198
79678	73	75.48204205939143
79684	73	112.17138391194901
79561	73	68.43577155137687
79563	73	68.43577155137687
79566	73	128.2219506786738
79571	73	98.52999172997689
79698	73	112.17138391194901
79576	73	98.84437643458543
79581	73	144.01592712737127
79710	73	75.48204205939143
79591	73	60.077262783294586
79720	73	227.26086234832746
79596	73	60.077262783294586
79734	73	203.0015362309574
79611	73	66.13279789160441
79877	74	111.60726544346798
79876	74	77.7447831500152
79882	74	111.60726544346798
79887	74	77.7447831500152
79894	74	224.20014621027227
79907	74	187.78483607797276
79813	74	70.61308683056393
79812	74	70.61308683056393
79815	74	120.3280886929954
79818	74	80.03582671111711
79822	74	116.30623505635819
79827	74	147.1520760549594
79829	74	59.730537112156995
79831	74	59.730537112156995
79839	74	65.08199270500509
79843	74	57.89931173068084
79848	74	57.89931173068084
79854	74	62.890458450001766
79856	74	79.07990594109388
79860	74	62.890458450001766
80134	75	72.86776786102001
80137	75	111.39497956437015
80146	75	111.39497956437015
80151	75	72.86776786102001
80162	75	229.1556877829026
80175	75	169.89036645380827
79793	75	72.42090798035457
79792	75	72.42090798035457
79795	75	112.94232133803338
79798	75	91.94888293545684
79802	75	112.95263935673157
79807	75	146.75816927638354
79809	75	55.96033349681209
80069	75	55.96033349681209
80083	75	70.66400889220107
80090	75	47.54810589173702
80096	75	47.54810589173702
80099	75	78.28585228764456
80102	75	78.28585228764456
80109	75	87.16354163499471
79886	76	72.70603730664762
79893	76	72.70603730664762
79895	76	66.01122096205616
79906	76	66.01122096205616
79910	76	136.02887995957846
79916	76	147.5040064632369
79920	76	52.0339380152831
79924	76	52.0339380152831
79928	76	69.29962398966609
79934	76	45.16529129470018
79939	76	45.16529129470018
79940	76	102.24106550458995
79950	76	102.24106550458995
79952	76	97.98071961052514
79963	76	69.27036167255233
79967	76	112.07609818253228
79970	76	112.07609818253228
79973	76	69.27036167255233
79977	76	227.98218760403324
79986	76	142.66078807005024
80529	77	64.8749309161326
80417	77	72.28271428406237
80546	77	129.65884333549917
80549	77	46.28135553975765
80427	77	72.28271428406237
80561	77	46.28135553975765
80432	77	80.04872345049547
80445	77	80.04872345049547
80574	77	129.65884333549917
80452	77	136.3121366954638
80583	77	99.19925228334407
80598	77	59.99220249408966
80602	77	112.03475943808957
80477	77	141.2053149152939
80607	77	112.03475943808957
80619	77	59.99220249408966
80492	77	52.643919911260255
80627	77	225.34125982862375
80502	77	52.643919911260255
80639	77	145.5135311982075
81283	78	133.12117451888895
81284	78	58.28554403395874
81161	78	94.2951466897412
81289	78	224.02922776364338
81166	78	134.25059093723723
81175	78	120.75273826915655
81185	78	51.97496307328669
81196	78	51.97496307328669
81207	78	65.12915594200793
81223	78	152.36289708856862
81230	78	43.17355948910543
81250	78	43.17355948910543
81258	78	152.36289708856862
81261	78	102.62949344567582
81141	78	74.74896035383497
81271	78	58.28554403395874
81145	78	74.74896035383497
81272	78	111.9689410159233
81149	78	94.2951466897412
81279	78	111.9689410159233
81410	79	63.51095564862887
81414	79	178.00931929149945
81545	79	58.29329774685615
81549	79	224.8766150749982
81433	79	43.71572222459803
81439	79	43.71572222459803
81456	79	161.23656011280423
81463	79	111.07317034162914
81490	79	139.8661744463484
81381	79	74.56778553400382
81509	79	58.29329774685615
81383	79	74.56778553400382
81384	79	96.6243126826942
81387	79	96.6243126826942
81517	79	111.87222954826011
81390	79	135.44617276038014
81397	79	53.152968777257904
81396	79	142.04307010583187
81524	79	111.87222954826011
81404	79	53.152968777257904
80000	80	131.70310398121487
80005	80	51.629458103229815
80007	80	51.629458103229815
80015	80	156.16208817360047
80016	80	68.73307775465837
80033	80	41.16637220185937
80032	80	41.16637220185937
80034	80	98.44416772757481
80036	80	160.89784709175487
80048	80	133.6046657192188
80053	80	60.64965251583341
80055	80	111.86787354997196
80062	80	111.86787354997196
80073	80	60.64965251583341
80079	80	242.06826003507993
79991	80	73.14394451277472
79990	80	73.14394451277472
79992	80	102.48683309005929
79996	80	102.48683309005929
79998	80	186.69581090590793
80768	81	45.71957854223947
80784	81	98.64827693231778
80802	81	72.30257435497299
80823	81	44.18955731317335
80694	81	72.50007390790843
80824	81	44.18955731317335
80827	81	84.97473725646037
80828	81	186.63651303638085
80833	81	160.52478832809487
80704	81	72.50007390790843
80716	81	121.43497089019148
80849	81	112.36949485703929
80848	81	60.1350683309447
80855	81	112.36949485703929
80732	81	197.4703570270945
80864	81	60.1350683309447
80868	81	248.7265691249015
80755	81	98.64827693231778
80760	81	133.64740700524965
80766	81	45.71957854223947
80386	82	61.18080498717343
80268	82	75.04210711986822
80403	82	240.8059503328321
80274	82	287.05636405281575
80288	82	57.93090663928877
80294	82	57.93090663928877
80300	82	111.57224521245686
80311	82	161.0657797761347
80333	82	61.18080498717343
80339	82	111.97282389678742
80223	82	72.21034205867998
80225	82	125.23266986410238
80224	82	72.21034205867998
80231	82	204.88792797083548
80358	82	111.97282389678742
80233	82	84.25425945477524
80232	82	88.46455327948397
80238	82	84.25425945477524
80240	82	42.61133141872902
80243	82	42.61133141872902
80259	83	224.24684655188543
80391	83	160.50679560925784
80267	83	73.15288007695703
80275	83	73.15288007695703
80413	83	60.03208172794905
80284	83	329.93793343063095
80290	83	98.86520111962022
80295	83	43.32370349650191
80423	83	111.72152606803616
80298	83	43.32370349650191
80433	83	111.72152606803616
80450	83	60.03208172794905
80334	83	78.27727613742937
80473	83	244.88552478202357
80347	83	62.53739564572266
80360	83	62.53739564572266
80239	83	72.10989231893379
80242	83	72.10989231893379
80247	83	156.85192635081594
80377	83	104.37980115041297
80258	84	71.0722362563822
80261	84	172.5111267245429
80271	84	298.81112169721337
80401	84	99.88742782928864
80277	84	69.02819281137754
80287	84	69.02819281137754
80415	84	160.13790730752658
80293	84	48.50607525224373
80296	84	48.50607525224373
80301	84	217.1752403455929
80436	84	64.64331890073426
80319	84	136.11399661517552
80453	84	112.02348691733887
80340	84	77.94503809991035
80480	84	112.02348691733887
80367	84	75.78124435213721
80495	84	64.64331890073426
80249	84	71.0722362563822
80382	84	75.78124435213721
80510	84	244.1853452221054
80520	85	77.61778620767146
80395	85	64.82400730645593
80525	85	106.2760209379266
80532	85	101.08187751622987
80538	85	160.33174236147036
80419	85	64.82400730645593
80551	85	66.20083407958164
80560	85	111.67932771491729
80440	85	54.242904622253725
80570	85	111.67932771491729
80448	85	54.242904622253725
80579	85	66.20083407958164
80590	85	240.91350300666662
80338	85	349.6067140759283
80351	85	71.6680416512985
80359	85	71.6680416512985
80488	85	77.61778620767146
80490	85	157.04151901451195
80500	85	274.1457590247289
80374	85	172.64020742277816
80769	86	154.46545368774713
80786	86	88.60007956172873
80792	86	111.68521053155672
80797	86	111.68521053155672
80670	86	85.86371448318029
80801	86	88.60007956172873
80810	86	240.96233985619867
80684	86	154.46545368774713
80571	86	337.5257195581165
80591	86	72.4501316700872
80730	86	236.24601872501336
80605	86	72.4501316700872
80608	86	171.50090285617867
80615	86	65.39010592373505
80620	86	65.39010592373505
80752	86	129.3009028029219
80626	86	68.51590898973309
80754	86	85.86371448318029
80629	86	68.51590898973309
80767	86	104.49680647923913
80640	87	76.37231885016293
80643	87	76.37231885016293
80646	87	168.49178113975756
80650	87	68.63490507772093
80654	87	70.59869413491698
80656	87	68.63490507772093
80658	87	70.59869413491698
80669	87	87.65127885357154
80673	87	251.40891877668668
80679	87	146.3090190066411
80692	87	123.58533595571643
80697	87	93.3134865821077
80702	87	99.33704256979125
80705	87	146.3090190066411
80718	87	101.15450062031248
80727	87	111.88237871352703
80729	87	111.88237871352703
80735	87	101.15450062031248
80742	87	239.97619801443435
80636	87	287.6938141025287
80907	88	86.19360173572727
80914	88	190.35362298404434
80919	88	135.07610531515252
80920	88	113.50393020905678
80928	88	95.55364482766016
80941	88	102.33363632365766
80945	88	135.07610531515252
80966	88	121.48214147986353
80982	88	111.70352289434481
80987	88	111.70352289434481
81000	88	121.48214147986353
80876	88	138.55463384885954
81007	88	240.53906394085126
80878	88	77.17646074119759
80881	88	138.55463384885954
80880	88	77.17646074119759
80884	88	64.76128031452343
80888	88	77.95052613979452
80890	88	77.95052613979452
80894	88	64.76128031452343
81154	89	56.08005312996889
81169	89	85.02312860273024
81177	89	110.48361209652177
81182	89	134.97749324342192
81190	89	96.23138325474586
81202	89	96.21613648937895
81204	89	103.50933147078031
81206	89	134.97749324342192
81221	89	96.21613648937895
81228	89	111.757222541824
81236	89	111.757222541824
81245	89	131.7468504498923
81251	89	240.91870122864762
81131	89	58.85403605088415
81132	89	77.77021895294136
81135	89	58.85403605088415
81134	89	77.77021895294136
81140	89	56.08005312996889
81142	89	74.3172056297688
81146	89	74.3172056297688
81425	90	69.31362804488269
81429	90	76.53406663499777
81428	90	76.53406663499777
81431	90	69.31362804488269
81437	90	69.99368026631599
81438	90	74.05770623870252
81445	90	74.05770623870252
81450	90	69.99368026631599
81461	90	87.13490874631319
81470	90	147.9549806874848
81472	90	110.1442294369502
81477	90	96.94000751822634
81489	90	112.53901704060725
81488	90	81.47669330142296
81492	90	147.9549806874848
81510	90	81.47669330142296
81514	90	112.42223419543024
81519	90	112.42223419543024
81525	90	146.2052564519912
81533	90	239.7331672654693
81295	91	62.77711076994643
81297	91	62.77711076994643
81299	91	79.20858232279578
81301	91	125.71410030203035
81304	91	98.93008186595037
81307	91	80.43083182043318
81309	91	80.43083182043318
81311	91	83.64285482061554
81320	91	84.81287415347434
81327	91	134.62964680666485
81328	91	112.97710919640849
81335	91	134.62964680666485
81341	91	82.22433804219051
81346	91	134.69722753759018
81348	91	146.7693700893875
81360	91	82.22433804219051
81362	91	111.91358627053792
81365	91	111.91358627053792
81369	91	146.54429194807196
81374	91	242.3568880076375
81029	92	109.62538535938957
80900	92	45.042183442202756
80906	92	45.042183442202756
80910	92	80.2447751639508
80916	92	165.04518901169465
80921	92	94.88772797636243
81052	92	90.41343305015704
80931	92	76.0990839359506
80938	92	81.03579757995973
80953	92	76.0990839359506
81082	92	85.53509697906424
81094	92	143.91778877963338
81097	92	141.87848636674318
81107	92	85.53509697906424
81110	92	111.65684481618062
81113	92	111.65684481618062
81117	92	148.72817299213213
80996	92	88.82778679521698
81124	92	239.14835095522022
81022	92	90.41343305015704
81036	93	66.93752120664153
81043	93	85.40424755104239
81047	93	139.7674906790822
81048	93	148.48656708960266
81063	93	85.40424755104239
80946	93	60.45645282358968
81074	93	111.93616780627464
81077	93	111.93616780627464
80951	93	60.45645282358968
81083	93	146.8448933530881
80959	93	62.24788428060262
81091	93	236.04736024009372
80965	93	163.6460175471712
80975	93	100.91207907442586
80983	93	70.27242924719022
80986	93	81.66182904136899
80994	93	70.27242924719022
81006	93	81.0684032092108
81021	93	104.71494028177834
81023	93	66.93752120664153
81553	94	57.245913694891755
81555	94	57.245913694891755
81554	94	75.67089238548073
81558	94	154.5345590198364
81561	94	95.5360617823485
81563	94	69.77115552122916
81564	94	84.13254141814356
81568	94	69.77115552122916
81572	94	79.01206990341073
81579	94	103.02095499599571
81580	94	63.71686954466342
81588	94	63.71686954466342
81592	94	80.75979643618565
81595	94	145.86486221424843
81597	94	124.30678825811292
81607	94	80.75979643618565
81612	94	111.58724818149086
81615	94	111.58724818149086
81618	94	145.37477719902955
81624	94	242.90860207193373
81669	95	86.31216447565183
81672	95	64.15174219125723
81675	95	155.03534130379242
81676	95	64.15174219125723
81693	95	86.31216447565183
81700	95	112.02125636443122
81702	95	112.02125636443122
81705	95	144.06373737305003
81707	95	232.89244546826203
81631	95	79.07751968441028
81630	95	49.02581121175734
81633	95	49.02581121175734
81635	95	118.02483572591103
81639	95	95.10914012519622
81640	95	70.67379035489819
81642	95	84.88836299977015
81648	95	70.67379035489819
81655	95	79.4254597546692
81658	95	94.98718006274053
81660	95	102.45334647775346
82050	96	111.83242657155702
82053	96	222.95357531339027
82052	96	111.83242657155702
82056	96	147.85923398506512
81985	96	78.45579239524803
81986	96	78.45579239524803
81988	96	73.58008930848746
81992	96	73.58008930848746
81995	96	59.578441699811094
81994	96	116.15645176838338
81998	96	87.32890863808645
82002	96	59.578441699811094
82008	96	78.39529001549535
82014	96	93.31481007204
82017	96	146.39824736563193
82024	96	83.40563074146739
82026	96	148.95681062151215
82028	96	66.36295408593452
82032	96	66.36295408593452
82044	96	83.40563074146739
81920	97	123.37214835971297
81930	97	111.95309461993219
81933	97	111.95309461993219
81809	97	79.60607672715678
81941	97	214.05835066264385
81823	97	163.3791670678883
81827	97	96.82990932412694
81954	97	150.47349266008055
81718	97	81.30022819320212
81721	97	81.30022819320212
81848	97	79.8581818125429
81729	97	69.19074630732752
81857	97	138.9566819037907
81864	97	125.58068685006751
81740	97	69.19074630732752
81748	97	68.81784782779826
81756	97	55.87400950243454
81762	97	55.87400950243454
81766	97	68.81784782779826
81906	97	79.8581818125429
81929	98	111.738798709704
81931	98	221.94334905893018
81945	98	160.5764623329117
81958	98	140.62820834016532
81719	98	81.86407771351661
81727	98	81.86407771351661
81738	98	61.80440010547646
81745	98	61.80440010547646
81755	98	91.44150917258017
81763	98	55.90339056544346
81769	98	55.90339056544346
81784	98	87.61203014307672
81811	98	82.07836362964099
81824	98	167.18488639466204
81830	98	98.88736305433665
81849	98	75.2879838635516
81859	98	140.36073310362622
81865	98	160.24272445823246
81898	98	75.2879838635516
81919	98	111.738798709704
82069	99	82.60045096226776
82068	99	82.60045096226776
82073	99	62.577141915116556
82072	99	62.577141915116556
82077	99	99.61054502559837
82080	99	58.1407344667614
82083	99	58.1407344667614
82085	99	88.03105958900959
82090	99	82.86292933471195
82097	99	170.8378338041358
82098	99	99.96920285088586
82107	99	136.3694471451999
82106	99	74.57432640028041
82109	99	160.06079319870275
82124	99	74.57432640028041
82130	99	111.61171616344421
82132	99	111.61171616344421
82134	99	219.69810797141142
82145	99	170.1553024090038
82158	99	227.73016676122188
83847	100	295.86505691697045
83740	100	80.4617514383853
83742	100	80.4617514383853
83744	100	63.81064783064318
83747	100	63.81064783064318
83751	100	65.27920473174069
83755	100	77.18465302495
83763	100	65.27920473174069
83766	100	77.18465302495
83777	100	80.32112228611597
83787	100	171.37448306760038
83793	100	99.81298798649054
83810	100	66.51865334202736
83813	100	159.91165878119054
[truncated: 9,960 more rows]
