# Supplementary material for: The First of Us: Ophiocordyceps use a novel scramblase-binding peptide to manipulate zombie ants
Source: bioRxiv. 2025 Sep 19:2025.09.09.674826. Preprint. [Version 2] doi: 10.1101/2025.09.09.674826 (PMC12458967; doi:10.1101/2025.09.09.674826)
Supplement: Supplement 11 [file media-11.zip › Data S12. Nest behavior tests data/SBP Nest Behavior Assay data files/Gen19_Sham1-all-spots_nearest.csv]

ID	FRAME	NEAR_DIST
256	0	81.40853373062662
131	0	199.8268522941768
5	0	94.76641005024845
6	0	44.95910808647093
136	0	70.88974279537457
267	0	61.97899551873214
14	0	207.77291592545768
275	0	81.40853373062662
21	0	94.76641005024845
281	0	153.42439612585594
31	0	44.95910808647093
53	0	207.77291592545768
58	0	186.4494238435839
62	0	165.88685941057378
86	0	152.22268922206268
97	0	152.22268922206268
111	0	231.3334848430294
125	0	85.15264093809758
126	0	70.88974279537457
127	0	61.97899551873214
2309	1	144.3292177801997
1670	1	58.387875838117644
2185	1	166.54900653255828
2082	1	308.0367877318117
2225	1	249.9324505348024
2102	1	206.47297572764165
1979	1	58.387875838117644
2236	1	168.9957778119327
2256	1	86.75933485017643
2266	1	71.53232929773866
2277	1	50.842301714575534
2279	1	168.9957778119327
2153	1	181.7309555760621
2281	1	71.53232929773866
2283	1	63.95151674847795
1905	1	206.47297572764165
2162	1	166.54900653255828
2294	1	50.842301714575534
2303	1	63.95151674847795
1540	2	57.500558512931775
913	2	90.52759306470729
530	2	141.87097725992385
409	2	63.00985462561653
800	2	261.3460071889128
562	2	166.3502995615106
1716	2	70.39296082165643
453	2	63.00985462561653
329	2	52.575572458899174
331	2	209.70021758897536
336	2	52.575572458899174
1872	2	57.500558512931775
1491	2	54.829444048432144
856	2	124.19703077916505
475	2	209.70021758897536
1760	2	124.19703077916505
996	2	70.39296082165643
2020	2	112.05394014429307
1907	2	54.829444048432144
502	2	141.87097725992385
1538	3	49.17244656580702
902	3	63.92860378237441
648	3	210.69298699438357
1945	3	85.13268914649093
1825	3	49.17244656580702
554	3	56.29508801703152
1452	3	74.99810821402852
1331	3	79.92173549066453
578	3	49.67850498479732
707	3	49.67850498479732
835	3	210.69298699438357
1483	3	102.12816389948304
1875	3	74.99810821402852
1754	3	79.92173549066453
1263	3	89.59835087880188
882	3	63.92860378237441
1020	3	164.7005816751839
1149	3	192.55472825364888
767	3	56.29508801703152
1407	3	102.12816389948304
1292	4	62.213443488012246
1043	4	98.41654073428776
1563	4	83.94681978862961
2080	4	78.58940802930766
1711	4	89.34800604831443
1839	4	149.21582406876055
2103	4	36.40197873740363
965	4	209.81964815395068
1223	4	62.213443488012246
2254	4	82.7061803646308
847	4	486.72561408589826
2130	4	61.304562266401405
1762	4	78.58940802930766
1898	4	61.304562266401405
2154	4	36.40197873740363
1643	4	83.94681978862961
1392	4	163.75975403414068
1137	4	209.81964815395068
630	4	98.41654073428776
1923	5	78.33572310860265
784	5	149.18235120747926
1055	5	46.73296136658646
2211	5	48.05778526455831
1574	5	45.20253225227094
1208	5	209.50246049199063
1851	5	89.83057544149469
2114	5	78.33572310860265
1990	5	141.92347636586368
1739	5	269.20687971849316
975	5	209.50246049199063
2259	5	47.23565619658994
2012	5	48.05778526455831
1630	5	162.0009465915554
2273	5	121.241727295654
1125	5	149.18235120747926
2156	5	47.23565619658994
887	5	46.73296136658646
1533	5	45.20253225227094
1284	6	79.18760134884127
901	6	272.65810765173194
390	6	163.19084351233403
653	6	55.604816450447615
406	6	43.16572023416226
537	6	210.04248605404703
1058	6	79.18760134884127
1319	6	47.583619602548474
426	6	210.04248605404703
1472	6	144.51805091471954
1094	6	128.88368026941288
455	6	43.16572023416226
587	6	55.604816450447615
1361	6	57.1743175198869
731	6	161.28175747898456
1000	6	88.97095111790733
490	6	163.19084351233403
1400	6	47.583619602548474
1145	6	57.1743175198869
130	7	87.8810159630016
4	7	134.56468348751724
7	7	210.71023358191522
12	7	76.24506787662317
665	7	60.202886829849305
28	7	134.56468348751724
710	7	135.37113243492544
73	7	76.24506787662317
591	7	60.202886829849305
83	7	210.71023358191522
93	7	108.12783460439101
96	7	108.12783460439101
352	7	79.86125374474526
105	7	161.08238480837292
236	7	79.86125374474526
241	7	102.94823299148688
627	7	65.72725326039469
118	7	268.74832501331565
251	7	65.72725326039469
1422	8	86.02420863597457
786	8	209.88886237991161
920	8	159.9468048435972
1176	8	42.99445621039563
1309	8	74.54324436944596
1699	8	86.02420863597457
1577	8	74.54324436944596
555	8	139.12391640421848
1075	8	42.99445621039563
1847	8	176.6857382851352
704	8	139.12391640421848
1357	8	79.27357451963456
854	8	163.70224104595286
1240	8	79.27357451963456
473	8	248.24983931713743
987	8	159.9468048435972
1757	8	41.743692161921665
618	8	248.24983931713743
1646	8	41.743692161921665
511	8	209.88886237991161
768	9	213.2459992322838
1025	9	128.78171067141466
1546	9	56.08608909048008
2066	9	50.966625117627075
1824	9	81.76676687914374
1188	9	128.78171067141466
1700	9	81.76676687914374
681	9	339.4870346385373
1458	9	160.418180265123
2110	9	218.44522670526558
1985	9	74.69839580296829
963	9	209.2503911639833
1093	9	339.4870346385373
1736	9	120.05238537016197
1631	9	56.08608909048008
2016	9	50.966625117627075
1249	9	160.418180265123
870	9	209.2503911639833
2037	9	120.05238537016197
1782	9	74.69839580296829
1159	10	97.76046948504742
1033	10	160.8972125981754
1673	10	88.21522217542115
1933	10	54.811632852022754
656	10	209.1746408722414
2083	10	213.61970381794004
810	10	393.4939972507316
1578	10	74.95102702868343
1202	10	97.76046948504742
564	10	263.761876185152
1083	10	160.8972125981754
1981	10	125.74536740822525
974	10	83.6429226589007
1881	10	74.95102702868343
730	10	209.1746408722414
1506	10	125.74536740822525
868	10	83.6429226589007
492	10	299.4663131912939
2031	10	54.811632852022754
1279	10	87.52971788964119
138	11	86.27123819759878
16	11	221.0238237434872
17	11	257.04823199631784
42	11	208.834798441569
45	11	208.834798441569
173	11	114.09466905992254
174	11	91.96496932019373
176	11	76.46484636394472
49	11	309.87999066449197
56	11	64.93425814574405
57	11	64.93425814574405
193	11	65.40695345588934
195	11	76.46484636394472
72	11	156.4427658142967
202	11	114.09466905992254
80	11	156.4427658142967
215	11	65.40695345588934
221	11	206.3319193072638
94	11	195.2013475636582
102	11	195.2013475636582
258	12	187.02043963416605
514	12	154.392637194333
392	12	208.38360197994564
657	12	177.37020251524197
914	12	95.38356096798007
794	12	126.24673209540539
423	12	161.56868874359805
551	12	161.56868874359805
298	12	187.02043963416605
1198	12	126.24673209540539
575	12	154.392637194333
452	12	54.990222438146965
1352	12	191.75256358733918
850	12	74.7524565247579
469	12	54.990222438146965
1001	12	74.33387715386263
759	12	86.68465515375243
1271	12	74.33387715386263
249	12	232.77906256419152
1150	12	74.7524565247579
1029	13	57.04222499204036
1167	13	94.44022703313418
1807	13	92.9452080353677
2065	13	93.59215535007927
1429	13	149.82777280740208
931	13	208.74499263611395
1316	13	149.82777280740208
690	13	154.86668187379937
2105	13	182.68996002092783
1600	13	79.13152411032088
1733	13	75.99360004037953
1222	13	94.44022703313418
1104	13	57.04222499204036
1873	13	93.59215535007927
2008	13	75.99360004037953
863	13	79.28375663584849
1520	13	111.34125283421821
758	13	79.28375663584849
2041	13	167.06280752811537
1659	13	111.34125283421821
1667	14	79.92386124686206
2183	14	88.39404344695087
2058	14	75.1775001954022
1557	14	61.95644378731877
918	14	64.00955696035612
2208	14	167.81990864665016
2093	14	93.89777665859292
1845	14	148.34529273636494
2106	14	88.39404344695087
1989	14	80.5230381045335
1734	14	79.92386124686206
1610	14	61.95644378731877
859	14	106.328570392864
1372	14	64.00955696035612
2014	14	94.78785306963283
1507	14	207.51336239603697
2150	14	75.1775001954022
2159	14	174.73230402553176
1784	14	148.34529273636494
1918	14	94.78785306963283
1536	15	54.835430131698914
779	15	57.25001706209955
2193	15	168.20122848806932
1695	15	151.06235766354877
929	15	141.50451300185117
677	15	57.25001706209955
1957	15	93.76660182240316
1844	15	80.70634712619389
1975	15	75.59185946259346
1596	15	141.50451300185117
2113	15	75.59185946259346
1476	15	54.835430131698914
849	15	209.4545507193698
1759	15	126.44404714458557
611	15	70.52437317536489
1893	15	126.44404714458557
2024	15	39.31344028909071
2152	15	39.31344028909071
2160	15	224.1476886611597
1651	15	151.06235766354877
2312	16	267.13703442869604
2062	16	137.2220452982351
1812	16	72.34478728310899
2324	16	182.4818002720705
668	16	60.64904632172713
1185	16	72.59526458774116
1333	16	151.53857727476304
1590	16	80.91696328938482
830	16	185.96084265435746
1096	16	185.96084265435746
1497	16	216.19320632010115
2157	16	72.34478728310899
622	16	62.29371007888532
1655	16	92.59100432599911
761	16	60.64904632172713
1273	16	72.59526458774116
1401	16	109.50714799913156
1914	16	294.8675933737721
1022	16	207.2326321024551
2059	17	92.8191642386852
787	17	188.71834927889753
1941	17	126.84204457956936
2326	17	83.89207759785243
2328	17	74.92766645808132
2329	17	70.48230178113745
2330	17	294.15349506611193
1819	17	204.13580928115607
2337	17	70.48230178113745
2338	17	266.68534960899694
2339	17	74.92766645808132
2341	17	111.34492248906072
1708	17	55.13239998760755
1983	17	92.8191642386852
1602	17	55.13239998760755
2116	17	266.68534960899694
1746	17	188.71834927889753
2021	17	101.80027148425559
760	17	79.17574245952721
897	18	182.0142512699694
1030	18	67.83086407965367
1556	18	55.75642464038341
1813	18	266.29683273788487
536	18	117.81547222024977
1312	18	85.08921285724274
804	18	206.48968435139537
424	18	68.5238012189023
1832	18	79.64229276406475
1204	18	266.29683273788487
1468	18	79.64229276406475
1727	18	66.82365624432818
461	18	68.5238012189023
978	18	67.83086407965367
1366	18	55.75642464038341
599	18	55.087640816020254
1111	18	83.95389489272851
1499	18	66.82365624432818
484	18	55.087640816020254
1897	18	112.94411110311881
1283	19	97.58710830603546
1542	19	265.35551061154877
1806	19	65.6687949534707
1423	19	97.58710830603546
2064	19	102.71268082757798
1042	19	56.04394671269825
803	19	56.04394671269825
1584	19	156.92545934962806
2104	19	102.71268082757798
1210	19	186.81315579933488
1861	19	156.92545934962806
1740	19	100.68043792977677
1359	19	142.74589934581402
2004	19	65.6687949534707
728	19	94.59631346590237
1120	19	190.2715716362308
360	19	50.093230914781984
2034	19	265.35551061154877
1658	19	85.12800752347154
895	19	50.093230914781984
2181	20	97.77695030807853
796	20	63.82887806269925
1052	20	79.15620757297428
2215	20	97.77695030807853
1457	20	186.42085640510587
1974	20	63.977221234614944
1720	20	134.43593454926065
961	20	70.96359982882234
2118	20	59.8253578052832
1867	20	264.05380846135466
846	20	76.61837757865524
2011	20	96.11970536327439
2141	20	278.8670346608135
1375	20	177.71119251958277
1764	20	134.43593454926065
1638	20	152.0257532854512
749	20	63.82887806269925
2161	20	264.05380846135466
2038	20	59.8253578052832
1919	20	63.977221234614944
2180	21	279.70877146805134
524	21	65.53595634018187
1808	21	54.98686687878682
1558	21	151.36625498795283
1323	21	157.96586931254092
1451	21	182.48148775821215
685	21	99.03417546494494
2228	21	91.23543759013991
1726	21	264.5408889188041
1479	21	151.36625498795283
2120	21	61.58932732667629
2252	21	91.23543759013991
1613	21	151.56025295727736
590	21	65.53595634018187
2002	21	95.90656599403347
481	21	132.92153854753167
1909	21	54.98686687878682
2039	21	61.58932732667629
2170	21	264.5408889188041
1675	22	128.7057938339816
682	22	116.42855834351099
1580	22	112.66198520473078
941	22	145.35611955198686
815	22	185.8900956594835
1207	22	53.32549789900519
1338	22	96.4488874822957
320	22	50.540364024252675
322	22	50.540364024252675
330	22	56.36858692390094
334	22	56.36858692390094
1617	22	253.68185593711743
1493	22	56.85628675938762
861	22	151.26523860563975
1127	22	265.27832585317276
1384	22	54.952895029395584
1009	22	145.35611955198686
377	22	95.21013866484873
1278	22	53.32549789900519
1534	22	265.27832585317276
257	23	109.06585667225566
270	23	169.91874070695667
1299	23	56.557424298869755
279	23	134.76281862463335
674	23	134.76281862463335
1067	23	48.57369199100039
1459	23	252.83842396680416
954	23	48.57369199100039
1345	23	265.52565251252867
204	23	43.86055161471922
216	23	43.86055161471922
344	23	153.77185762550917
736	23	265.52565251252867
225	23	54.4260269910609
869	23	59.295039558318656
230	23	71.6273507640457
1013	23	98.49283901955289
246	23	54.4260269910609
1526	23	175.3805389885506
1404	23	104.17949134271689
1664	24	265.30870495148093
789	24	156.89872579298316
282	24	89.33670421976146
1050	24	265.30870495148093
287	24	74.15851104279304
289	24	69.9512115123583
1193	24	56.72939296545949
1326	24	54.479950707427506
943	24	156.89872579298316
688	24	134.66886761707332
1723	24	267.71798275619614
589	24	145.6619052788295
1619	24	54.479950707427506
1109	24	104.18189097529344
229	24	89.33670421976146
1894	24	191.55138737291924
1776	24	75.72589515061543
754	24	134.66886761707332
631	24	69.9512115123583
1276	24	56.72939296545949
8	25	270.6751382028076
143	25	59.919494214135504
149	25	59.919494214135504
24	25	98.61245701729919
154	25	116.37580642920092
32	25	97.02356081932648
160	25	160.07607569632106
163	25	160.07607569632106
165	25	266.2223727075979
168	25	131.55985074051804
191	25	60.69785305105306
194	25	60.69785305105306
67	25	97.02356081932648
323	25	202.09098684214246
201	25	99.75092348127255
224	25	266.2223727075979
228	25	280.2664386323582
233	25	68.89798460856701
108	25	144.85098928736477
771	26	69.29355379670972
1156	26	57.21688214382514
1543	26	130.64180606289176
1681	26	53.44653679350378
922	26	126.57290612313835
1821	26	53.44653679350378
1313	26	158.97824369348805
1964	26	78.64372517929968
1081	26	57.21688214382514
1606	26	63.90791199231937
841	26	69.29355379670972
1868	26	267.00041864552867
1233	26	123.19781330787087
2003	26	186.14559495676252
986	26	145.71676065369022
1515	26	264.34319469494346
1904	26	264.34319469494346
1398	26	158.97824369348805
633	26	372.4293976118164
1657	26	63.90791199231937
386	27	124.27859128577238
393	27	124.27859128577238
1424	27	53.52397290856217
542	27	61.2193515057027
416	27	125.9346996225548
1184	27	62.87835191040277
811	27	130.8891221989269
1069	27	262.5312647618531
303	27	435.63995219286187
435	27	146.40779434007607
565	27	159.50046404329498
960	27	264.74173960160294
1487	27	264.74173960160294
466	27	61.2193515057027
1239	27	53.52397290856217
489	27	128.53474178931268
1131	27	62.87835191040277
1006	27	131.43215355269604
1648	27	190.2680951508581
1530	27	89.55806235996045
1307	28	218.1891662415281
925	28	88.8500146010055
1182	28	269.42351206105513
1441	28	50.97103652706488
675	28	143.60177013264624
553	28	464.10352135153704
1072	28	128.91413863092689
1968	28	206.53407623071365
1850	28	269.42351206105513
827	28	88.8500146010055
577	28	143.60177013264624
1348	28	66.06379113412058
1224	28	131.46357039745564
725	28	143.3581804098078
601	28	143.3581804098078
992	28	157.55262192959427
874	28	104.16474305124193
1900	28	103.57894427689763
1777	28	50.97103652706488
1399	28	66.06379113412058
1152	29	104.35782837609258
1032	29	52.39114227147514
394	29	271.19344468872885
915	29	52.39114227147514
405	29	128.65181482703147
807	29	136.73459253145995
1088	29	271.19344468872885
844	29	68.60317145034178
342	29	124.95264462812811
343	29	461.70937088808984
1244	29	229.05212535123823
349	29	140.57708375045863
353	29	142.96611187821264
359	29	132.1872619923029
366	29	119.88639665684657
369	29	119.88639665684657
374	29	156.50707131991751
250	29	140.57708375045863
893	29	68.60317145034178
382	29	152.6128333189579
1031	30	67.17300078922464
535	30	139.09073904036933
290	30	140.73789902689495
295	30	53.05881459949042
425	30	121.87595415032125
301	30	140.73789902689495
561	30	105.01138877809522
309	30	53.05881459949042
1335	30	52.88656169665228
1464	30	115.38146544599171
1085	30	67.17300078922464
460	30	375.4793903451686
980	30	92.55126697458647
603	30	271.7559397185513
348	30	101.48312815826844
478	30	139.09073904036933
1516	30	247.38479867918824
1391	30	248.84766192392365
501	30	156.16420077125997
1146	30	52.88656169665228
1794	31	141.94033765171343
2051	31	66.17944793603793
1425	31	92.17453278097183
2074	31	53.01319517771869
1692	31	156.38464749160127
1949	31	271.24889247207784
1566	31	299.48289823693966
2206	31	190.33345819958151
1311	31	142.37765607055738
1834	31	126.96671866187941
560	31	142.37765607055738
691	31	92.17453278097183
2230	31	123.14266375261175
1986	31	71.70729238935523
1477	31	141.936864490148
2128	31	53.01319517771869
2015	31	66.17944793603793
1645	31	141.94033765171343
2158	31	190.33345819958151
2432	32	53.13485473613725
2433	32	62.181813900006055
2441	32	143.3290115746809
2442	32	53.13485473613725
2452	32	148.99557365161587
2458	32	146.92246023138384
2459	32	264.4672176075102
2460	32	148.99557365161587
2464	32	146.92246023138384
2468	32	104.72009832807183
2470	32	264.4672176075102
2476	32	104.72009832807183
2481	32	68.37986073151049
2483	32	68.37986073151049
2486	32	50.606302017127774
2492	32	50.606302017127774
2496	32	180.81915062563533
2501	32	123.10970447726916
2502	32	180.81915062563533
2427	32	143.3290115746809
3968	33	167.95632149274076
3717	33	243.21282544726535
3610	33	95.61219970304488
3615	33	99.66627054575159
3876	33	44.7487890390766
3494	33	141.687294286134
3756	33	96.35368458915586
3519	33	81.12522367947889
3648	33	243.21282544726535
3779	33	66.61611167510794
3658	33	99.66627054575159
3919	33	167.95632149274076
3796	33	66.61611167510794
3543	33	53.069403679699825
3679	33	155.71551874165684
3944	33	123.3444941586648
3818	33	44.7487890390766
3569	33	141.687294286134
3698	33	96.35368458915586
3582	33	53.069403679699825
2947	34	66.80781543236802
2957	34	42.23550934463324
2975	34	42.23550934463324
2979	34	153.307518060848
2860	34	141.3711517237122
2864	34	58.93104325176533
2869	34	58.93104325176533
2998	34	104.12939794475251
2875	34	141.3711517237122
2877	34	68.36491409723894
3005	34	153.307518060848
2885	34	68.36491409723894
2888	34	68.95893496368282
2901	34	68.95893496368282
2904	34	154.45944771956033
2907	34	159.6729552569994
2915	34	84.61620125920547
2925	34	159.6729552569994
2932	34	84.61620125920547
2943	34	66.80781543236802
3073	35	39.23605277243062
3081	35	131.81331939894972
2954	35	143.86737843732564
2960	35	64.85258434771902
3090	35	131.81331939894972
3092	35	109.52552762442187
2976	35	64.85258434771902
2980	35	66.65646949705207
3004	35	66.65646949705207
3013	35	154.80370620326602
3023	35	97.62660148007845
3031	35	80.4838318584308
3038	35	97.62660148007845
3044	35	80.4838318584308
2918	35	143.86737843732564
3057	35	64.48789283791984
2931	35	58.21332783258323
3060	35	64.48789283791984
3067	35	39.23605277243062
2942	35	58.21332783258323
4629	36	67.6734036736221
4630	36	150.13026708652927
4636	36	67.6734036736221
4640	36	91.59210696185606
4642	36	150.13026708652927
4648	36	91.59210696185606
4652	36	72.94741171497601
4656	36	72.94741171497601
4657	36	151.58013213636832
4658	36	143.94210565163255
4662	36	79.4285486358092
4666	36	79.4285486358092
4670	36	194.4213424511458
4679	36	64.65624999404851
4683	36	64.65624999404851
4693	36	46.00858178581332
4697	36	46.00858178581332
4700	36	100.59834529906713
4706	36	100.59834529906713
4707	36	107.83534754830117
3074	37	73.8794190188922
3206	37	46.8788963524779
3080	37	152.10623791860797
3087	37	73.8794190188922
3093	37	111.52677484329865
3223	37	98.68990083586282
3096	37	152.10623791860797
3103	37	111.52677484329865
3106	37	84.10637395857833
3109	37	140.92214744591405
3115	37	84.10637395857833
3247	37	98.68990083586282
3249	37	109.87055292641647
3125	37	98.03899857237776
3132	37	75.42895646621385
3139	37	75.42895646621385
3149	37	264.7999920577348
3159	37	70.5022440161416
3167	37	70.5022440161416
3178	37	46.8788963524779
3584	38	126.06033213391417
3714	38	81.07214201003093
3979	38	71.99950819094475
3606	38	110.35325980768603
4119	38	81.68514628702344
3992	38	71.99950819094475
3617	38	155.97623821635474
3749	38	85.93345572451351
3881	38	75.4284986300565
4011	38	49.10214240462437
4047	38	49.10214240462437
3537	38	126.06033213391417
3665	38	110.35325980768603
4057	38	81.68514628702344
3804	38	81.07214201003093
3935	38	263.18073845616544
3554	38	155.97623821635474
3686	38	161.11757361064994
3823	38	75.4284986300565
4087	38	71.04043389909812
3840	39	154.64363485846843
4483	39	263.70103665765635
3972	39	153.13652572343955
4361	39	109.61382802398029
4375	39	82.39595634441659
4503	39	70.50851007346697
3865	39	153.13652572343955
4383	39	74.44375621071794
4512	39	70.50851007346697
4526	39	49.015479036177204
3899	39	137.45259003375236
4543	39	49.015479036177204
4545	39	62.7113000934218
4553	39	62.7113000934218
4426	39	74.44375621071794
4555	39	91.75598942456043
4437	39	76.31641018674553
3932	39	153.73147085363976
3950	39	109.61382802398029
4466	39	76.31641018674553
4481	40	51.8104902801607
3973	40	157.28612630047795
4500	40	51.8104902801607
4377	40	88.56992942818454
4507	40	54.96078912095071
4516	40	54.96078912095071
3878	40	157.28612630047795
4390	40	68.42480344060051
4409	40	68.42480344060051
4537	40	88.65891639680827
4420	40	75.44309508438229
4427	40	75.44309508438229
3928	40	95.3596055879406
4440	40	265.3527300619137
4317	40	101.48770012628522
3946	40	95.3596055879406
4462	40	71.96767245862516
4469	40	71.96767245862516
4342	40	101.48770012628522
3837	40	165.12442059085217
2575	41	83.07131058900713
2577	41	83.07131058900713
2579	41	164.76342716671653
2581	41	56.1162184441379
2588	41	56.1162184441379
2589	41	124.65968693718447
2592	41	164.76342716671653
2600	41	69.19875126123571
2602	41	69.19875126123571
2603	41	89.73165599378041
2608	41	77.83274650605853
2610	41	77.83274650605853
2613	41	264.2627663732145
2619	41	70.16731420967362
2622	41	70.16731420967362
2626	41	46.7381743842435
2627	41	82.27929665852913
2628	41	46.7381743842435
2633	41	82.27929665852913
2639	41	103.17177860184951
3456	42	68.07974234011995
3335	42	125.23476121704746
3472	42	68.07974234011995
3217	42	66.49994821798721
3353	42	80.5914948198557
3227	42	176.53412264740223
3483	42	47.00745064603047
3363	42	80.5914948198557
3496	42	71.35176813149077
3242	42	142.73605294217052
3251	42	66.49994821798721
3384	42	266.34008941156003
3526	42	47.00745064603047
3285	42	176.53412264740223
3541	42	71.35176813149077
3310	42	38.46252166895303
3184	42	73.5287452910086
3571	42	99.43404273902595
3323	42	38.46252166895303
3197	42	73.5287452910086
4609	43	69.91005944448992
4612	43	48.108449477745594
4618	43	69.91005944448992
4624	43	86.11942103561817
4558	43	115.78214869717175
4559	43	115.78214869717175
4563	43	134.54017635639653
4565	43	145.19433117612533
4566	43	123.29708502365202
4568	43	199.93180258282786
4570	43	123.29708502365202
4576	43	53.256543899934194
4581	43	53.256543899934194
4583	43	120.59479333159183
4587	43	74.80535542708309
4591	43	74.80535542708309
4594	43	266.0583545100463
4600	43	67.57434334359074
4605	43	67.57434334359074
4607	43	48.108449477745594
3848	44	71.24368873401701
3735	44	216.9067708963489
3614	44	141.7473946227241
4127	44	49.33250227345006
3745	44	64.28998166304501
3880	44	71.24368873401701
4273	44	135.2682712370686
3642	44	116.75975594623948
4155	44	66.08377498959238
4029	44	70.59801252689516
3778	44	57.44375190713654
3916	44	262.3118827194241
4046	44	70.59801252689516
3667	44	116.75975594623948
3798	44	155.56973977618833
4058	44	49.33250227345006
3812	44	57.44375190713654
3699	44	139.31580348004374
3709	44	64.28998166304501
4094	44	66.08377498959238
3981	45	78.48113461846042
4243	45	68.90960938773688
3997	45	167.7961124756893
3871	45	138.1900669675752
4007	45	62.78166662812259
4137	45	75.22410121195396
3888	45	86.59228371454626
3773	45	59.40138721226555
4285	45	207.77146324584692
4158	45	75.22410121195396
4040	45	62.78166662812259
3915	45	149.50574435867236
4175	45	51.5206492264167
3807	45	59.40138721226555
4064	45	70.997606552401
3938	45	86.59228371454626
3947	45	220.48147627493572
4205	45	51.5206492264167
4220	45	68.90960938773688
4093	45	260.35204602151293
2705	46	60.566825945614
2708	46	60.566825945614
2713	46	113.93435687546578
2715	46	170.97066538752455
2717	46	157.42748804041904
2719	46	251.94494013817493
2723	46	128.98284539063084
2725	46	89.595225383022
2729	46	181.3844108549156
2732	46	54.26924030520442
2736	46	54.26924030520442
2738	46	75.88899845857536
2741	46	257.1065268355067
2750	46	78.41089213088962
2756	46	78.41089213088962
2759	46	51.11609684354943
2762	46	51.11609684354943
2765	46	52.597379316615076
2771	46	52.597379316615076
2779	46	212.9039896981146
2345	47	69.51018027163954
2347	47	69.51018027163954
2350	47	189.61301883670873
2355	47	93.95452062230119
2356	47	156.39609076227558
2359	47	302.28894929893227
2362	47	96.73748988937554
2365	47	96.73748988937554
2366	47	193.58178116094652
2369	47	43.462390236575935
2377	47	43.462390236575935
2382	47	76.97254561545508
2384	47	257.2918380090264
2392	47	80.74602879363331
2397	47	78.77518426207502
2402	47	54.13342296652783
2409	47	54.13342296652783
2412	47	54.582285854983674
2419	47	54.582285854983674
2423	47	245.8881336468477
2818	48	47.801603214520235
2823	48	79.48288794844524
2824	48	257.52727675749674
2828	48	82.1172751570281
2830	48	77.80178868878686
2834	48	55.912306860558765
2840	48	59.23333940356707
2842	48	55.912306860558765
2852	48	59.23333940356707
2857	48	245.3239352103762
2784	48	206.14129588034027
2785	48	49.89394877331164
2791	48	49.89394877331164
2796	48	95.80532398165514
2797	48	155.36671191498888
2799	48	321.74428177692465
2802	48	133.9605295811594
2804	48	110.72831372784887
2807	48	133.9605295811594
2809	48	47.801603214520235
3980	49	81.08323958384098
3856	49	85.55175423799274
3988	49	78.95310702599747
3611	49	162.71599235322967
3742	49	115.336256958451
4002	49	79.63516702327428
3750	49	120.86148727817458
3623	49	91.30161756129131
4009	49	54.330976432545214
3882	49	258.30166844102735
3772	49	115.336256958451
4035	49	54.330976432545214
3656	49	91.30161756129131
3788	49	64.00428171787813
3805	49	64.00428171787813
4062	49	79.63516702327428
3688	49	113.04376261105483
4077	49	269.6904271965044
3700	49	159.12078682859365
3711	49	324.8755462989572
3333	50	283.84696457535847
3219	50	82.02418171615852
3348	50	111.07311700387011
3228	50	257.86486446609024
3107	50	43.96809129853703
3113	50	43.96809129853703
3118	50	81.93208978740918
3250	50	80.7511927422769
3131	50	81.93208978740918
3271	50	111.07311700387011
3145	50	156.743807516166
3147	50	335.42247123817646
3283	50	80.4643781183587
3158	50	130.7695177255323
3161	50	120.80633387904716
3174	50	130.7695177255323
3303	50	48.07543368947553
3177	50	106.78477259068409
3183	50	82.02418171615852
3324	50	48.07543368947553
2688	51	294.0555478511498
2691	51	72.37025312867236
2694	51	44.8091172779828
2697	51	44.8091172779828
2700	51	114.09068910216752
2642	51	99.9396254697081
2643	51	99.9396254697081
2649	51	99.48490571380786
2650	51	87.56409947917372
2652	51	87.56409947917372
2653	51	359.1559172758216
2657	51	138.26195518461236
2659	51	108.2078211250746
2663	51	138.26195518461236
2664	51	108.2078211250746
2672	51	95.01002714841742
2675	51	95.01002714841742
2676	51	205.24688961254404
2685	51	114.09068910216752
2686	51	72.37025312867236
2561	52	45.96209729748211
2562	52	71.71508766644206
2566	52	45.96209729748211
2568	52	113.9383426924945
2508	52	194.65678237085092
2511	52	132.76835228555854
2516	52	112.75265127157253
2519	52	86.01337343470541
2522	52	86.01337343470541
2525	52	354.65101153158054
2528	52	120.44671853544642
2530	52	96.58672179834133
2536	52	96.58672179834133
2537	52	120.44671853544642
2543	52	108.52558890859252
2545	52	116.16459171529137
2548	52	108.52558890859252
2555	52	113.9383426924945
2556	52	275.3507906486023
2558	52	71.71508766644206
2945	53	74.29781576607097
2955	53	127.56386340186017
2972	53	116.28889744331423
2984	53	127.56386340186017
3011	53	144.2528137105445
3012	53	250.32182697091784
2887	53	283.1312523352954
2898	53	81.63652253312638
3026	53	99.86938896125251
2902	53	81.63652253312638
3034	53	46.18953467602436
2913	53	102.28674732649156
3041	53	46.18953467602436
2916	53	155.94387137907086
3046	53	144.2528137105445
2921	53	323.1136497758132
2928	53	109.13406102400498
3056	53	99.86938896125251
2934	53	74.29781576607097
2940	53	109.13406102400498
4226	54	72.64379727279959
4355	54	160.7401173482718
4362	54	48.934855595562524
4115	54	65.54360550257405
4372	54	148.60977390358994
4247	54	111.88227420045008
4386	54	48.934855595562524
4134	54	105.06213862200872
4150	54	261.36450266227706
4278	54	223.83618080005388
4407	54	176.47708509275344
4171	54	164.61129691300343
4181	54	108.55766702039752
4311	54	162.61949070395985
4316	54	148.60977390358994
4193	54	223.83618080005388
4069	54	302.99279096625764
4204	54	108.55766702039752
4210	54	72.64379727279959
4091	54	65.54360550257405
3715	55	163.80024459296448
3466	55	92.31695413064699
3603	55	71.69820390403562
3733	55	47.176112512804586
3478	55	177.9409989338797
3618	55	250.80760631308343
3491	55	171.9114287562067
3497	55	177.9409989338797
3753	55	155.89646337732188
3514	55	106.84099038957342
3523	55	106.84099038957342
3793	55	47.176112512804586
3539	55	100.80938880163083
3669	55	155.89646337732188
3441	55	374.5282994070353
3574	55	110.33414657549386
3447	55	85.87217868033429
3835	55	190.63769031268788
3452	55	85.87217868033429
3583	55	71.69820390403562
3457	56	111.74406242979742
3593	56	185.00572809932635
3476	56	103.51216572143653
3489	56	62.2335121823033
3628	56	185.00572809932635
3502	56	62.2335121823033
3382	56	364.40513454655076
3385	56	110.31762378009418
3397	56	96.00561672515958
3655	56	196.19461481598424
3529	56	196.19461481598424
3408	56	102.18376901791112
3420	56	102.18376901791112
3550	56	254.17350874887384
3429	56	96.00561672515958
3435	56	195.20336726689925
3697	56	225.03483435366394
3443	56	103.40473543980723
3451	56	103.40473543980723
4488	57	165.72281030304825
4371	57	142.59164355082635
4502	57	46.59697629503183
4508	57	164.56481411825555
4382	57	101.60718563636155
4141	57	79.10273385084575
4398	57	101.60718563636155
4527	57	46.59697629503183
4405	57	95.93233300725173
4541	57	164.56481411825555
4286	57	65.72234789935648
4414	57	91.8098245709977
4425	57	110.44579079376398
4438	57	242.158807706743
4068	57	354.9299922699592
4453	57	91.8098245709977
4201	57	65.72234789935648
4338	57	114.15803233094519
4467	57	246.11149583149634
4095	57	79.10273385084575
4232	58	166.55336021973923
4363	58	62.31767844425258
4122	58	107.99293514775152
4135	58	284.3852357980747
4271	58	178.78486350341174
3765	58	333.1792642582551
4025	58	93.74140084639187
4033	58	65.66107542795201
3906	58	69.48385317965167
4291	58	49.43904076343833
4039	58	103.78071721402023
4172	58	112.40555229871023
3790	58	90.1050432756109
4313	58	62.31767844425258
4060	58	65.66107542795201
3814	58	90.1050432756109
4332	58	49.43904076343833
3952	58	69.48385317965167
4081	58	103.78071721402023
4216	58	234.22722405465944
3332	59	298.2035459179325
3208	59	107.53785529657894
3340	59	102.23418896450983
3225	59	62.13624746181676
3354	59	129.51538558996432
3359	59	80.09778586623655
3241	59	89.88703719354065
3380	59	80.09778586623655
3253	59	62.13624746181676
3389	59	214.55243279956767
3401	59	183.68796765104304
3407	59	49.884306177613304
3281	59	89.88703719354065
3418	59	60.113903465037424
3294	59	117.74406451983394
3425	59	49.884306177613304
3432	59	60.113903465037424
3179	59	318.4720539417284
3308	59	102.74648747951034
3320	59	102.74648747951034
3587	60	236.65294841489654
4489	60	59.50800742531269
3724	60	74.43262655846375
3990	60	108.21365649610522
3609	60	122.27760493197609
4384	60	59.50800742531269
4006	60	164.2988571286892
3629	60	67.69845510790046
3889	60	102.90368779543837
3764	60	90.4756627761293
4283	60	176.92865632291048
4416	60	49.67337091651157
4162	60	188.1677740482758
3666	60	67.69845510790046
4059	60	64.89872049260387
4198	60	64.89872049260387
4327	60	49.67337091651157
3819	60	337.65858466108926
3961	60	102.90368779543837
3706	60	74.43262655846375
3589	61	102.76612229855759
3469	61	88.65941549891708
3477	61	75.29390481962686
3989	61	49.80554960362295
3868	61	51.68014548108035
3746	61	168.24037384190024
3501	61	98.6900797677541
3632	61	161.70747797143517
3763	61	161.70747797143517
3517	61	82.9968048504532
3774	61	73.17109091468241
3522	61	82.9968048504532
3908	61	49.80554960362295
3660	61	113.18423429389391
3548	61	316.32497153651804
3809	61	51.68014548108035
3567	61	102.76612229855759
3701	61	73.17109091468241
3446	61	75.29390481962686
3455	61	132.42958149143968
4101	62	104.15339291269406
3986	62	62.87398647288685
4374	62	60.436567288289496
4250	62	156.33502794436313
3867	62	62.44082280244318
4130	62	104.15339291269406
4004	62	62.87398647288685
4274	62	78.93164375441658
4152	62	163.10039729796688
3898	62	142.99085194243784
4028	62	187.16617068851275
4176	62	157.89155202318008
4305	62	48.77870537417245
4053	62	308.9363702629616
4319	62	48.77870537417245
3945	62	48.303742726404195
4209	62	78.93164375441658
4345	62	60.436567288289496
3966	62	48.303742726404195
4223	62	156.33502794436313
3203	63	104.69055488260074
3216	63	104.69055488260074
3345	63	76.433262897772
3221	63	158.9787125297347
3235	63	192.45106151419773
3364	63	48.31792007528312
3120	63	183.62000606118164
3124	63	109.65979574855376
3256	63	126.61055592374093
3388	63	48.31792007528312
3137	63	51.33548342470787
3396	63	70.02389165067473
3148	63	51.33548342470787
3405	63	70.02389165067473
3288	63	126.61055592374093
3164	63	183.62000606118164
3173	63	169.02068606176996
3182	63	235.36415428561227
3319	63	76.433262897772
5049	64	183.01773673985832
5050	64	56.05598665174283
5052	64	233.65815592994187
5056	64	56.05598665174283
5058	64	183.01773673985832
5059	64	198.32614415958557
5060	64	205.9277176449549
5067	64	112.42700958040821
5075	64	112.42700958040821
5076	64	155.05155143177362
5078	64	207.66520065868318
5088	64	108.36190785709675
5095	64	108.36190785709675
5102	64	251.0503367004855
5106	64	47.219658271219096
5109	64	47.219658271219096
5112	64	94.36791734344203
5115	64	94.36791734344203
4864	65	63.03015678200959
4871	65	63.03015678200959
4872	65	170.42120386074657
4881	65	157.22092962895397
4893	65	151.4624402967746
4895	65	151.4624402967746
4899	65	204.87102931256905
4905	65	144.33265769021997
4911	65	105.40865257759924
4921	65	105.40865257759924
4932	65	262.03790492211084
4938	65	46.23879175410393
4944	65	125.64089818878007
4954	65	46.23879175410393
4962	65	125.64089818878007
4851	65	107.13972649664552
4853	65	147.95301605671105
4859	65	107.13972649664552
4862	65	170.42120386074657
4780	66	110.43239984651001
4781	66	129.30394486595975
4787	66	110.43239984651001
4789	66	77.31123446612614
4794	66	98.6503658168423
4799	66	192.61380711961164
4801	66	77.31123446612614
4804	66	98.6503658168423
4808	66	146.0037919014537
4814	66	146.0037919014537
4817	66	206.81009016000343
4820	66	112.93885709229367
4822	66	159.67875395976583
4827	66	112.93885709229367
4834	66	272.2644266897747
4835	66	182.40180297745428
4839	66	46.8691583742139
4843	66	46.8691583742139
4847	66	182.40180297745428
4737	67	138.3945358838675
4740	67	138.3945358838675
4746	67	187.58914901765368
4749	67	132.57621291502187
4750	67	132.57621291502187
4757	67	137.890410068754
4762	67	207.7603870870653
4763	67	55.36143844959028
4765	67	49.2313112404715
4766	67	55.36143844959028
4768	67	49.2313112404715
4774	67	249.83930990155287
4713	67	160.21182315415226
4714	67	99.78037098293419
4715	67	99.78037098293419
4718	67	54.87875409020248
4720	67	50.67580206577659
4725	67	54.87875409020248
4726	67	50.67580206577659
4730	67	171.1303135919102
4993	68	264.6665961901248
4994	68	75.09137465066942
4996	68	53.86865861580603
4998	68	53.86865861580603
4999	68	75.09137465066942
5006	68	194.75786125898173
5007	68	70.27309652889069
5011	68	119.18298000888008
5012	68	119.18298000888008
5014	68	70.27309652889069
5023	68	175.61520895481908
5028	68	205.57653265568382
5032	68	115.78680204466116
5034	68	48.536776663948594
5036	68	48.536776663948594
5038	68	115.78680204466116
5046	68	271.2795487581897
4988	68	92.90086535911674
4989	68	194.37385072142027
4990	68	92.90086535911674
4867	69	205.96971512521046
4870	69	60.128095478178224
4876	69	108.40305223068178
4884	69	170.7112795709003
4894	69	60.128095478178224
4902	69	170.7112795709003
4907	69	163.36859996876115
4916	69	143.3185851490445
4920	69	206.48466962719468
4926	69	160.62077597263965
4935	69	74.6112806518476
4943	69	74.6112806518476
4947	69	108.07553462438801
4958	69	108.07553462438801
4966	69	213.71315605801112
4971	69	128.32237396534222
4974	69	47.324372411407985
4978	69	47.324372411407985
4983	69	128.32237396534222
4985	69	286.0546220334753
5121	70	131.13939470958385
5123	70	132.19479738828613
5126	70	61.80400668358996
5129	70	201.58035955500756
5135	70	140.27065926664218
5142	70	158.9402692444509
5143	70	140.27065926664218
5147	70	207.8723892081188
5151	70	90.15784378175178
5153	70	90.15784378175178
5155	70	68.32902532731427
5162	70	68.32902532731427
5168	70	237.73055302914705
5173	70	46.52567372918736
5174	70	110.56573950187978
5177	70	46.52567372918736
5178	70	110.56573950187978
5181	70	295.88657676104447
5118	70	132.19479738828613
5119	70	61.80400668358996
5249	71	134.75799022904522
5253	71	80.70623945110157
5255	71	80.70623945110157
5259	71	298.6387185472559
5187	71	198.2820195724158
5188	71	60.60666168233048
5192	71	55.42435005363405
5199	71	132.21773485315495
5201	71	55.42435005363405
5203	71	60.60666168233048
5216	71	148.68271501243353
5221	71	148.68271501243353
5226	71	206.32949807587633
5229	71	132.33665320315353
5232	71	132.33665320315353
5234	71	58.57260033489856
5238	71	58.57260033489856
5241	71	229.86070830061774
5242	71	146.66746105507247
5638	72	137.1992607573333
5918	72	96.59402659183493
5922	72	96.59402659183493
5927	72	292.2565752929512
5930	72	97.31485416455119
5558	72	174.3208180287356
5560	72	58.811819657002175
5561	72	54.050892854167614
5567	72	58.811819657002175
5568	72	54.050892854167614
5572	72	148.377278869897
5578	72	188.974941410964
5579	72	188.974941410964
5587	72	206.6162440706656
5595	72	118.1703942338483
5598	72	118.1703942338483
5611	72	73.99815936279325
5619	72	73.99815936279325
5626	72	213.58902277300032
5506	73	153.30913019288974
5516	73	153.30913019288974
5520	73	143.18157376798644
5523	73	83.9840269000693
5528	73	143.18157376798644
5529	73	83.9840269000693
5535	73	199.51454220179562
5539	73	71.58807896829597
5540	73	63.138376882475434
5550	73	63.138376882475434
5554	73	101.72668565146641
5555	73	269.60881979825996
5467	73	193.357109311302
5470	73	58.58822422686727
5471	73	57.245352172208364
5480	73	58.58822422686727
5487	73	57.245352172208364
5496	73	203.53901301276906
5502	73	230.53920180444203
5376	74	45.51196116327344
5380	74	70.81279075224086
5387	74	66.0368150140727
5265	74	206.82500445132538
5269	74	55.82775161110237
5270	74	61.4729110062648
5274	74	55.82775161110237
5275	74	61.4729110062648
5403	74	215.44420824721595
5282	74	211.90130850401744
5283	74	226.8867455753068
5288	74	115.50320337997037
5296	74	211.65629243137133
5298	74	115.50320337997037
5307	74	176.29772892097816
5317	74	218.1732574426281
5327	74	211.65629243137133
5330	74	176.29772892097816
5345	74	45.51196116327344
5348	74	66.0368150140727
5378	75	195.67964697313758
5390	75	82.81863630659902
5406	75	82.81863630659902
5420	75	97.12804571158179
5426	75	97.12804571158179
5430	75	193.82720227339422
5442	75	240.11319798830826
5449	75	240.11319798830826
5458	75	139.89428378510212
5462	75	94.3829456830634
5337	75	190.7639079971019
5468	75	132.48709223026324
5343	75	52.062486091867534
5475	75	69.5278599706186
5352	75	52.062486091867534
5484	75	69.5278599706186
5363	75	66.75831588094873
5493	75	223.01351152205874
5372	75	66.75831588094873
5635	76	132.33211465006488
5765	76	117.9405122534223
5641	76	54.79275229956729
5773	76	164.82736064851363
5652	76	54.79275229956729
5792	76	217.35858197464086
5671	76	81.9722002968822
5676	76	152.34786840456994
5805	76	217.35858197464086
5817	76	153.18372786708352
5696	76	81.9722002968822
5826	76	132.91285674662697
5706	76	62.050398941125856
5844	76	75.09278077497589
5850	76	133.5113415010274
5724	76	62.050398941125856
5860	76	75.09278077497589
5746	76	117.9405122534223
5879	76	183.30811515609167
5377	77	166.48763752011598
5386	77	174.4551247678108
5410	77	236.46937263249072
5419	77	236.46937263249072
5424	77	125.76254683237164
5304	77	120.48618059303729
5436	77	77.0158029038838
5311	77	52.58525901033822
5439	77	77.0158029038838
5316	77	52.58525901033822
5445	77	141.37862933362902
5319	77	109.56291718414721
5455	77	108.30837108588268
5331	77	120.48618059303729
5341	77	50.12636762769932
5346	77	80.44587551261874
5351	77	50.12636762769932
5365	77	80.44587551261874
5373	77	164.2324495109629
6401	78	45.50621284105668
6402	78	45.50621284105668
6403	78	140.59577297900051
6410	78	139.44860001973848
6414	78	147.23445863231169
6418	78	147.23445863231169
6419	78	139.44860001973848
6425	78	226.05634262389373
6429	78	226.05634262389373
6435	78	112.40094979138163
6436	78	82.30966025729394
6437	78	49.11372804833375
6440	78	49.11372804833375
6441	78	112.40094979138163
6446	78	100.10617326606544
6387	78	114.4376218932994
6389	78	54.066150677358124
6390	78	85.97811482855771
6393	78	54.066150677358124
6397	78	114.4376218932994
5929	79	133.74241618322685
5931	79	53.21750006973447
5933	79	69.12645732723544
5936	79	53.21750006973447
5938	79	133.74241618322685
5946	79	37.65039994528444
5947	79	37.65039994528444
5949	79	147.93944906472694
5958	79	166.74308098089693
5959	79	123.12153729888655
5962	79	166.74308098089693
5964	79	123.12153729888655
5973	79	223.99208060776363
5977	79	223.99208060776363
5981	79	107.90680266621274
5984	79	113.12865579153386
5986	79	61.36824778814572
5989	79	61.36824778814572
5994	79	113.12865579153386
6003	79	90.36571756288816
5891	80	240.49709472374806
5894	80	240.49709472374806
5767	80	55.3572923044198
5901	80	153.9243032858985
5907	80	107.4696373785993
5780	80	69.69887374878701
5908	80	65.29072929204723
5910	80	65.29072929204723
5913	80	107.4696373785993
5916	80	95.81782084291852
5802	80	107.75163265464691
5814	80	55.3572923044198
5824	80	157.75305970054947
5836	80	61.42878763667192
5840	80	133.72694205013443
5846	80	61.42878763667192
5858	80	180.7839315390892
5866	80	68.09121951503776
5753	80	107.75163265464691
5885	80	68.09121951503776
6784	81	67.72153261290663
6786	81	97.09514576101391
6788	81	67.72153261290663
6789	81	97.09514576101391
6790	81	96.92313719456331
6739	81	133.23055464813373
6740	81	53.412887882245684
6741	81	71.73414676494835
6746	81	53.412887882245684
6747	81	133.23055464813373
6750	81	133.5965449514628
6754	81	166.93485527624333
6758	81	142.15165936129677
6759	81	186.78665537617033
6764	81	66.47723910722878
6765	81	66.47723910722878
6771	81	142.15165936129677
6776	81	160.35405176641828
6779	81	268.8765762832245
6913	82	73.37819396161629
6918	82	93.25252039363353
6797	82	164.1489048703381
6799	82	196.3203564834898
6929	82	88.0111474489573
6802	82	55.73750758439004
6812	82	82.23504432906692
6818	82	122.99535348200371
6827	82	164.1489048703381
6830	82	55.73750758439004
6837	82	117.75229991468163
6854	82	48.42962998169767
6863	82	74.02031703656922
6869	82	48.42962998169767
6876	82	117.75229991468163
6879	82	74.02031703656922
6887	82	109.53519337149271
6893	82	271.18060033905283
6898	82	73.37819396161629
6902	82	88.0111474489573
6656	83	90.98081854255483
6658	83	55.39326205451906
6666	83	93.1830195331598
6673	83	55.39326205451906
6679	83	167.31949276826506
6687	83	78.32571781038556
6693	83	78.32571781038556
6694	83	67.7901167462958
6697	83	78.72906723601885
6700	83	78.72906723601885
6709	83	67.7901167462958
6716	83	262.94567343720774
6720	83	158.64600311182852
6722	83	76.53526681082914
6726	83	91.47282431235092
6727	83	76.53526681082914
6730	83	50.814604925338934
6734	83	50.814604925338934
6644	83	265.98914651492754
6655	83	167.31949276826506
6165	84	254.81643562870732
6171	84	63.2585459833925
6180	84	96.12032756911347
6183	84	63.2585459833925
6195	84	77.85422227650848
6200	84	72.85979286694632
6210	84	72.85979286694632
6083	84	335.236257224664
6084	84	141.84755699474712
6091	84	65.26898925301991
6093	84	54.357972590806355
6095	84	86.14296453793109
6097	84	54.357972590806355
6105	84	243.91606318462723
6119	84	133.67619744521397
6120	84	133.67619744521397
6126	84	53.320070145082106
6128	84	118.98963950297768
6130	84	118.98963950297768
6143	84	53.320070145082106
6534	85	54.14377910539659
6546	85	263.7893047943215
6552	85	192.64657292515986
6560	85	192.64657292515986
6564	85	48.02000007610858
6567	85	146.5031876320401
6569	85	48.02000007610858
6579	85	146.5031876320401
6601	85	245.6751656271894
6612	85	62.93341326910395
6620	85	62.93341326910395
6624	85	66.68888297871841
6502	85	113.90946872676317
6504	85	66.17460348924172
6634	85	71.54429205859283
6507	85	54.14377910539659
6637	85	66.68888297871841
6512	85	369.0962174252729
6646	85	86.33127392403024
6521	85	92.78476984163804
6016	86	411.73852599243475
6017	86	263.6289213912056
6025	86	184.32651053574685
6033	86	184.32651053574685
6038	86	49.89711630398789
6042	86	161.07428784700028
6044	86	161.07428784700028
6049	86	49.89711630398789
6057	86	235.68049715783158
6062	86	126.80884425295616
6065	86	65.68741809458028
6068	86	65.68741809458028
6069	86	89.41307051170804
6072	86	91.25989940242485
6079	86	89.41307051170804
5991	86	84.64739427406727
5993	86	58.681199078511995
6005	86	54.31248928230108
6013	86	84.64739427406727
6014	86	54.31248928230108
5888	87	56.897373237364164
5637	87	48.38342685842806
5766	87	85.61119350595364
5642	87	71.50624047055902
5776	87	128.77516340113607
5791	87	152.58420759669787
5665	87	48.38342685842806
5675	87	52.22859657575719
5807	87	85.61119350595364
5689	87	105.83085816774484
5699	87	275.64139237585783
5827	87	241.2210196543928
5710	87	253.3065238403774
5839	87	128.77516340113607
5841	87	66.83870054021521
5725	87	151.3922447364825
5859	87	66.83870054021521
5863	87	56.897373237364164
5745	87	151.3922447364825
5882	87	155.52809279059193
6661	88	98.76620328862286
6535	88	53.9103818163084
6664	88	72.31545967493108
6671	88	194.39419537718533
6544	88	72.13985028946583
6676	88	72.31545967493108
6554	88	51.424922620040626
6562	88	51.424922620040626
6565	88	110.57920139243376
6571	88	221.38071738241803
6573	88	221.38071738241803
6589	88	100.166195711254
6600	88	100.166195711254
6607	88	219.00551368419968
6618	88	146.88505249577392
6626	88	130.53172424101655
6629	88	257.97674664560355
6636	88	219.00551368419968
6643	88	130.53172424101655
5634	89	123.10109673298824
5762	89	82.41360672602119
5770	89	289.9515198589839
5646	89	198.08339982430226
5779	89	69.32165146136562
5656	89	198.08339982430226
5672	89	62.86299965995438
5804	89	66.63145774779721
5680	89	300.5510054968874
5810	89	68.70647183617722
5691	89	62.86299965995438
5820	89	225.2569784149604
5829	89	66.63145774779721
5707	89	128.92133236031054
5719	89	82.41360672602119
5594	89	54.815398421757195
5600	89	67.05039961024374
5737	89	289.9515198589839
5615	89	48.07570352465885
5623	89	48.07570352465885
6281	90	238.07092360490392
6287	90	94.5715109861191
6293	90	94.5715109861191
6309	90	97.30859328548458
6318	90	304.3802496307066
6319	90	84.84298354641554
6335	90	84.84298354641554
6348	90	66.81836980050991
6353	90	304.3802496307066
6362	90	68.63110468461953
6238	90	57.9614406384284
6369	90	66.81836980050991
6246	90	67.05034818901576
6250	90	44.311041667710455
6378	90	222.16651248919104
6255	90	44.311041667710455
6383	90	72.80782511028458
6257	90	128.66058911326468
6260	90	198.64852154227844
6263	90	198.64852154227844
6532	91	81.85443408014514
6450	91	53.172562396497185
6454	91	53.172562396497185
6456	91	42.21785134479071
6459	91	42.21785134479071
6462	91	136.66485050809186
6464	91	201.86185069155906
6465	91	201.86185069155906
6474	91	158.45716407968374
6475	91	168.3234534912521
6477	91	170.7745822815132
6480	91	78.70984067685286
6481	91	78.70984067685286
6485	91	306.9858471305682
6493	91	149.93849909109295
6497	91	61.87257277355663
6505	91	64.71842205548826
6510	91	61.87257277355663
6511	91	306.9858471305682
6524	91	149.93849909109295
6156	92	119.50496770537067
6161	92	243.71053041177532
6168	92	66.77775847105356
6170	92	66.77775847105356
6181	92	98.96675679707577
6192	92	342.66573146369865
6198	92	131.60712402437386
6207	92	63.603485819244305
6213	92	63.603485819244305
6217	92	65.67095505385625
6222	92	131.60712402437386
6223	92	342.66573146369865
6225	92	128.58118754758024
6104	92	77.66887576433788
6122	92	77.66887576433788
6127	92	168.78515051824567
6129	92	217.33538098409505
6135	92	217.33538098409505
6290	93	244.62570742170493
6295	93	69.85731898477464
6305	93	69.85731898477464
6314	93	88.93470232491184
6322	93	329.20540774595054
6332	93	52.95711948653275
6336	93	52.95711948653275
6351	93	71.68698937816568
6358	93	63.933342091814275
6233	93	80.33181657661589
6364	93	71.68698937816568
6239	93	80.33181657661589
6367	93	329.20540774595054
6380	93	182.38782120917827
6254	93	109.80080637531658
6258	93	159.67582693407007
6262	93	223.3874394580243
6267	93	212.08149032023658
6934	94	49.986713616691624
6941	94	49.986713616691624
6942	94	71.97626484597338
6944	94	67.26479043586444
6951	94	222.8853148307618
6952	94	169.3886556150741
6955	94	169.3886556150741
6959	94	251.112599298228
6960	94	93.37453658587668
6964	94	71.09601094943261
6968	94	71.09601094943261
6972	94	279.5260655019674
6979	94	72.21263917897075
6982	94	65.36693125847516
6986	94	53.01456156186441
6987	94	65.36693125847516
6997	94	53.01456156186441
6999	94	221.69486960884592
7002	94	221.69486960884592
6921	95	70.35464132133902
6927	95	60.75546418898608
6930	95	60.75546418898608
6805	95	61.73645321272831
6808	95	88.80590180365694
6815	95	55.455489111648546
6820	95	55.455489111648546
6828	95	219.62918622625338
6836	95	131.36294850984947
6845	95	131.36294850984947
6855	95	140.1280021094468
6859	95	260.08007526270507
6865	95	63.5219640535416
6871	95	63.5219640535416
6883	95	282.4592772022838
6890	95	83.01295765923422
6892	95	73.0182066877206
6897	95	70.35464132133902
6905	95	73.0182066877206
7046	96	64.95352806044112
7052	96	64.95352806044112
7056	96	239.91698688592015
7060	96	67.87880772837026
7061	96	71.55444860749158
7062	96	71.55444860749158
7064	96	136.21955132016237
7073	96	67.87880772837026
7078	96	52.19392911398589
7081	96	52.19392911398589
7006	96	73.03031897526125
7009	96	58.31308310147033
7011	96	137.22784770742402
7013	96	58.31308310147033
7019	96	100.17665743756406
7023	96	206.80182060690788
7028	96	100.17665743756406
7035	96	157.53558574491248
7038	96	270.170856055054
7086	97	56.316113755768285
7089	97	84.30837246699765
7090	97	65.83737952814533
7091	97	40.38904772697431
7094	97	40.38904772697431
7098	97	84.30837246699765
7101	97	206.8208276117737
7103	97	108.18066368260055
7107	97	192.00306874839606
7112	97	227.03975277562066
7116	97	64.2721751315216
7120	97	64.2721751315216
7124	97	248.69019841402707
7130	97	72.69286157015799
7131	97	72.94478989175138
7133	97	72.94478989175138
7140	97	72.69286157015799
7142	97	81.87230752020747
7149	97	55.52544186533305
7150	97	55.52544186533305
7168	98	172.97121611671278
7170	98	126.03631759343229
7173	98	254.44211383884925
7178	98	178.60180701276423
7182	98	73.43766528894831
7184	98	73.43766528894831
7186	98	256.28414132259405
7189	98	73.39578318841674
7190	98	67.66266266815202
7191	98	67.66266266815202
7199	98	73.39578318841674
7203	98	45.897592602913335
7204	98	82.6638265657973
7210	98	45.897592602913335
7154	98	64.41719484847235
7155	98	136.90724686232036
7158	98	65.43441966031546
7160	98	41.2256670076148
7161	98	41.2256670076148
7165	98	126.03631759343229
7216	99	76.92459643342592
7217	99	135.8317796467538
7220	99	42.823936415377666
7221	99	55.07943149950914
7223	99	42.823936415377666
7226	99	141.57778719382384
7229	99	135.8317796467538
7232	99	202.8367151053737
7233	99	141.57778719382384
7237	99	189.55937556657426
7239	99	68.28129301402825
7242	99	68.28129301402825
7247	99	257.6881645071546
7252	99	71.0909096397952
7253	99	71.0909096397952
7255	99	90.10384326288467
7265	99	90.10384326288467
7270	99	51.51124290641746
7272	99	98.29466050557416
7281	99	51.51124290641746
7301	100	42.32942706758488
7302	100	70.73344374946628
7305	100	62.51465782682563
7308	100	153.7228270309774
7311	100	171.1389972630822
7312	100	153.7228270309774
7317	100	180.69516373542282
7319	100	64.32104613359208
7325	100	64.32104613359208
7331	100	244.11224203698728
7335	100	75.50238843050363
7336	100	75.50238843050363
7340	100	157.3480378649641
7349	100	157.3480378649641
7350	100	82.1932940753389
7352	100	150.3586838824329
7355	100	82.1932940753389
7288	100	143.4110569429225
7292	100	70.73344374946628
7293	100	42.32942706758488
7360	101	157.70785716726976
7365	101	49.53694183088206
7366	101	96.12116235370476
7367	101	96.12116235370476
7369	101	44.167834766437714
7371	101	148.60427622516357
7373	101	44.167834766437714
7380	101	145.8617423293219
7386	101	148.60427622516357
7389	101	188.25910974798134
[truncated: 9,714 more rows]
