# Supplementary material for: The First of Us: Ophiocordyceps use a novel scramblase-binding peptide to manipulate zombie ants
Source: bioRxiv. 2025 Sep 19:2025.09.09.674826. Preprint. [Version 2] doi: 10.1101/2025.09.09.674826 (PMC12458967; doi:10.1101/2025.09.09.674826)
Supplement: Supplement 11 [file media-11.zip › Data S12. Nest behavior tests data/SBP Nest Behavior Assay data files/Gen19_SBP1-all-spots_nearest.csv]

ID	FRAME	NEAR_DIST
128650	0	74.06852952354888
128397	0	112.90058005680302
128530	0	137.11973729645126
128277	0	79.91168609519706
128662	0	63.74502112595753
128412	0	68.36142339163811
128547	0	74.06852952354888
128300	0	433.0730235410239
128430	0	103.86158037660788
128566	0	63.74502112595753
128456	0	68.36142339163811
128714	0	71.54174190818347
128335	0	79.91168609519706
128352	0	87.39214135784313
128745	0	226.12844579986563
128491	0	137.11973729645126
128622	0	64.2264632594717
128505	0	215.1838054161349
128381	0	82.56497792152025
128640	1	68.75305219934513
128517	1	129.9965610349693
128265	1	77.92173741858416
128401	1	112.49518060329234
128665	1	58.090652180353246
128415	1	139.42938269330656
128286	1	88.14919359814228
128546	1	77.06204912962527
128573	1	58.090652180353246
128321	1	82.02448512985985
128213	1	77.92173741858416
128340	1	139.87483148225255
128474	1	129.9965610349693
128607	1	77.06204912962527
128737	1	88.0348094057488
128487	1	176.796508255203
128363	1	112.49518060329234
128237	1	410.87101792505587
128764	1	250.43482055262865
128257	2	425.8382289917032
128527	2	134.8269905333518
128407	2	127.8536464699551
128666	2	66.10826039866372
128542	2	157.27568524636428
128417	2	128.1591462529609
128801	2	308.1087480904006
128291	2	75.28796282751226
128558	2	145.06078570945343
128692	2	59.229547510149935
128827	2	127.3942280893476
128317	2	89.10964913409099
128445	2	128.1591462529609
128580	2	117.91791663019342
128356	2	85.14160519643401
128617	2	59.229547510149935
128243	2	75.28796282751226
128377	2	127.8536464699551
128507	2	134.8269905333518
128008	3	118.02808027238696
128013	3	109.32372894049584
128024	3	109.32372894049584
128032	3	191.69793069716434
128046	3	104.77492758935261
128054	3	59.144520696339235
128061	3	59.144520696339235
128063	3	66.71009107455951
127942	3	54.27435992584924
127946	3	400.7615831267844
127951	3	54.27435992584924
128086	3	331.0995786467466
127961	3	76.33493607462235
128089	3	107.44100723827376
127966	3	58.95436049487426
127975	3	81.01785227268383
127977	3	162.7405418235143
127985	3	106.50767930346645
127986	3	106.50767930346645
127998	3	331.40749472249576
129413	4	222.21120020963434
129546	4	69.75264778883987
129678	4	127.16763221583075
129306	4	58.57835525954471
129823	4	181.82611827684107
129580	4	69.75264778883987
129330	4	297.7329254991111
129462	4	80.04899458606474
129726	4	75.81630286050921
129348	4	58.57835525954471
129751	4	264.49952493402105
129630	4	96.34421146429042
129507	4	305.9592603591887
129378	4	61.69025519933296
129645	4	96.34421146429042
129779	4	89.78129841092151
129655	4	241.11206178741926
129398	4	59.70054759617374
129529	4	73.74681030050544
129788	4	75.81630286050921
128897	5	62.82453378769004
128785	5	192.4954054492841
129041	5	242.3525501055198
129050	5	106.86410931750544
128927	5	66.6839608580358
128800	5	56.31299382439164
128936	5	66.6839608580358
129073	5	158.3716307193871
128819	5	56.31299382439164
128947	5	172.8488296417982
128694	5	69.18323977761786
128830	5	61.779809866014105
128969	5	120.06850181792458
128983	5	172.8488296417982
128726	5	192.4954054492841
128863	5	83.63080731221596
128873	5	62.82453378769004
128753	5	238.3729611358656
128881	5	64.01853656785829
129013	5	106.86410931750544
130176	6	63.31150574124084
130178	6	65.78276299896174
130187	6	63.31150574124084
130061	6	78.55526315503685
130070	6	96.76080680545165
130204	6	66.82673803983525
130209	6	66.82673803983525
130337	6	232.44669940849354
130080	6	205.27870244787755
130347	6	164.50745696548486
130218	6	118.14835102375922
130112	6	58.169441123864075
130240	6	118.14835102375922
130371	6	250.58843785969646
130123	6	96.76080680545165
130128	6	58.169441123864075
130272	6	70.88157062075345
130149	6	66.94502971964816
130164	6	85.48933186790823
130299	6	70.88157062075345
127877	7	62.966847253494336
127879	7	62.966847253494336
127882	7	87.858230399746
127889	7	86.464674987237
127891	7	73.13124749082401
127893	7	67.68897613143331
127892	7	67.68897613143331
127896	7	69.02284223977419
127910	7	69.02284223977419
127913	7	54.72014759517096
127912	7	83.67927185301093
127915	7	54.72014759517096
127925	7	142.97640147704686
127927	7	66.93212871086985
127929	7	66.93212871086985
127934	7	201.59413837726655
127938	7	366.41948568986714
127865	7	94.82419280783401
127867	7	74.75072122550009
127868	7	87.858230399746
129930	8	62.6346024485364
130065	8	93.65706827536273
129951	8	93.28318656784883
129833	8	76.53462519244148
130094	8	93.65706827536273
129969	8	166.74458971299126
129975	8	96.31459966901835
130106	8	244.14426822070837
130115	8	318.8594432441489
129988	8	60.01066393305301
129864	8	71.50695463810352
129996	8	60.01066393305301
129875	8	76.53462519244148
130004	8	76.74192148516217
130022	8	77.99402879258156
130026	8	77.45361333550717
130034	8	119.6429852564153
129908	8	62.6346024485364
130036	8	92.56820218524618
130040	8	77.99402879258156
128141	9	74.0558217282587
128268	9	56.64039210392684
128399	9	121.02349232338128
128145	9	69.47961443250327
128529	9	143.3614167973388
128163	9	61.992245690812716
128421	9	202.93468153299725
128296	9	87.77516275262269
128173	9	61.992245690812716
128821	9	235.64024993125216
128186	9	97.24022777395425
128828	9	243.488201008355
128199	9	113.32198187873726
128203	9	255.21458637450422
128342	9	104.46588563207807
128223	9	135.62221109031023
128482	9	143.3614167973388
128369	9	97.7213363749685
128247	9	56.64039210392684
128125	9	74.0558217282587
128005	10	84.86921203462111
128011	10	259.3771592465134
128018	10	66.87947082025973
128026	10	66.87947082025973
128040	10	90.60324603180051
128049	10	84.15449211410048
128057	10	84.15449211410048
128060	10	123.71264911276997
128062	10	175.47638929082478
127948	10	102.97553632058055
127953	10	102.97553632058055
128084	10	177.80166623325385
127963	10	68.90526611343552
128090	10	177.80166623325385
128094	10	175.47638929082478
127972	10	60.877215635135755
127976	10	60.877215635135755
128106	10	229.710155517354
127987	10	84.86921203462111
127993	10	96.85655843805965
129664	11	94.2811361255068
129796	11	249.85909378962987
129429	11	68.12546765853574
129311	11	74.1592567927959
129566	11	237.30638883298988
129578	11	103.89943312047872
129834	11	189.7697792587244
129459	11	60.4084779393417
129337	11	74.1592567927959
129725	11	94.2811361255068
129730	11	127.65895429336581
129739	11	91.5663616160956
129873	11	189.7697792587244
129619	11	76.35938227454861
129367	11	69.99178253296436
129636	11	76.35938227454861
129511	11	104.24620852336204
129774	11	91.5663616160956
129400	11	60.4084779393417
129535	11	128.62221698403064
129539	12	70.98024188549402
129927	12	75.30605374721944
130060	12	295.98632269070436
129811	12	154.6282276040336
129828	12	230.6032242816343
130086	12	167.04521785227954
129450	12	83.86118531572937
129971	12	75.30605374721944
130110	12	167.04521785227954
129600	12	56.281358270077234
129990	12	121.37720933469153
129742	12	61.31867908493153
130001	12	48.48806602284614
129880	12	102.2505136186595
130008	12	141.0692588015654
130024	12	48.48806602284614
129390	12	83.86118531572937
129778	12	112.99556269698209
129913	12	77.06664430359646
129656	12	56.281358270077234
129281	13	91.85387443060895
129152	13	149.18128195228334
129031	13	67.14697501254399
129418	13	166.50561242612838
129167	13	90.87461030908855
129053	13	75.17308461191134
129184	13	77.09399227098838
129080	13	75.17308461191134
129208	13	82.08854316286094
129336	13	305.90074994959303
128973	13	67.14697501254399
129229	13	77.09399227098838
129102	13	119.87641730715762
129247	13	91.85387443060895
129125	13	190.0534900315614
129385	13	166.50561242612838
129256	13	117.16763646613131
129010	13	94.45753220977858
129271	13	124.92852955308005
130444	14	168.08831231451563
130319	14	121.8454783280776
130199	14	60.901410124360176
130459	14	168.08831231451563
130330	14	92.84441960808185
130230	14	75.45060867145403
130361	14	92.35741631381816
130239	14	75.71794503794852
130377	14	84.18964643711251
130255	14	75.45060867145403
130389	14	88.92361391073337
130399	14	110.9464144530062
130279	14	106.69575880319543
130285	14	148.69715206547926
130412	14	84.18964643711251
130416	14	88.92361391073337
130165	14	60.901410124360176
130294	14	106.69575880319543
130424	14	306.7659530294464
128515	15	74.11181287597186
128262	15	122.51583644790593
128138	15	73.07859549513586
128403	15	107.78731147453709
128155	15	57.851198748183215
128285	15	131.52144345768744
128670	15	161.39669214748
128166	15	73.07859549513586
128565	15	272.51923975600926
128185	15	71.66467362761404
128447	15	166.98476492894136
128706	15	161.39669214748
128582	15	74.11181287597186
128206	15	71.66467362761404
128344	15	166.98476492894136
128608	15	211.82170917403954
128625	15	76.9575977953835
128501	15	76.9575977953835
128121	15	57.851198748183215
128379	15	211.82170917403954
128129	16	207.35041285878398
128256	16	70.83003184102519
128264	16	239.1993989799788
128144	16	91.99768012055569
128149	16	119.5760533878396
128288	16	57.42169847883031
128162	16	206.50447816603398
128168	16	106.94674761505625
128187	16	206.98172905786396
128196	16	70.83003184102519
128208	16	57.42169847883031
128212	16	170.46413921268766
128347	16	162.44190236544011
128109	16	73.85270758969868
128110	16	56.77764700626215
128114	16	56.77764700626215
128373	16	162.44190236544011
128118	16	73.85270758969868
128120	16	78.16334560741646
128124	16	78.16334560741646
128388	17	68.09095994793981
128267	17	61.91623441347565
128400	17	61.91623441347565
128532	17	105.87076180762818
128420	17	92.70514170486408
128676	17	163.02809421640404
128294	17	243.68622063472185
128555	17	247.12412872852315
128815	17	165.28293210847147
128585	17	66.58318827076673
128458	17	68.09095994793981
128842	17	165.28293210847147
128334	17	50.76666588165897
128718	17	66.58318827076673
128483	17	91.76085593634656
128746	17	237.73089688302068
128238	17	50.76666588165897
128504	17	231.34104129693594
128638	17	114.16104327034034
128789	18	51.07297417071055
128919	18	63.24416332290357
128664	18	51.07297417071055
128810	18	79.06163107987688
129074	18	165.93076350423348
128693	18	74.21019601369099
128948	18	114.64828964276096
128568	18	83.45197682965151
128829	18	194.47965105630522
128968	18	157.43972853539924
129098	18	165.93076350423348
128588	18	61.306920619121165
128723	18	194.47965105630522
128981	18	63.24416332290357
128857	18	247.2736336780591
128868	18	107.56304020360514
128742	18	86.95586124004885
129009	18	241.72575468645226
128633	18	61.306920619121165
128646	19	73.70378449536786
128396	19	70.04627437030237
128913	19	166.66094514058696
128787	19	73.70378449536786
128799	19	242.48393393728674
128548	19	71.53146738551436
128932	19	166.66094514058696
128557	19	215.62751657397433
128432	19	78.22525605601032
128310	19	84.84877490829241
128703	19	101.52374376110097
128471	19	71.53146738551436
128600	19	215.7166116795599
128346	19	70.04627437030237
128743	19	159.327424554446
128614	19	112.29213486666012
128488	19	78.22525605601032
128508	19	253.0664942207925
129536	20	72.84644440644428
129922	20	55.52131808187682
129937	20	56.692945393987095
129438	20	57.728064915888254
129694	20	63.61562789212714
129582	20	72.84644440644428
129974	20	165.37577171138668
129987	20	165.37577171138668
129605	20	63.61562789212714
129741	20	171.65862876681678
129870	20	55.52131808187682
129884	20	56.692945393987095
129760	20	167.34937554236868
129634	20	225.95377337693716
129508	20	57.728064915888254
129902	20	146.18406529840465
129786	20	135.03049991385697
129916	20	244.54101738011602
129024	21	46.128156438282254
128901	21	73.44479570953014
128777	21	64.81331010845413
128794	21	58.44327775007599
129178	21	165.83891740041625
128925	21	73.44479570953014
129059	21	98.03237924879986
128942	21	149.22609796230765
129203	21	165.83891740041625
129077	21	243.6005459330534
128825	21	65.42667860599956
128700	21	77.02208173397473
128965	21	98.03237924879986
128843	21	56.93073303232094
129100	21	59.474778892547256
129120	21	46.128156438282254
128738	21	56.93073303232094
128997	21	59.474778892547256
128872	21	64.81331010845413
130432	22	48.2292384820813
130438	22	48.2292384820813
130320	22	90.9991815111731
130465	22	165.32399101383112
130208	22	101.7064960113376
130350	22	112.33569005308081
130481	22	165.32399101383112
130362	22	112.33569005308081
130238	22	83.73939128723508
130368	22	149.67159361326995
130249	22	61.71904394822075
130391	22	65.81928349023998
130405	22	69.71770861436244
130415	22	65.81928349023998
130293	22	83.73939128723508
130423	22	69.71770861436244
130426	22	243.80274186653256
130302	22	61.71904394822075
129410	23	243.0621646058213
129159	23	88.98903062254549
129419	23	119.43971885532744
129299	23	74.10716047757137
129434	23	68.99445472593172
129182	23	58.31522999001185
129317	23	86.49656710868183
129199	23	58.31522999001185
129206	23	66.84540172995912
129212	23	88.98903062254549
129342	23	248.8993091364587
129473	23	68.99445472593172
129489	23	165.32628445038083
129104	23	76.14062381231888
129239	23	248.8993091364587
129245	23	132.49482490361103
129512	23	165.32628445038083
129388	23	74.10716047757137
129138	23	76.14062381231888
129273	23	97.1397274632738
129030	24	67.03332855140222
129165	24	115.08357276444936
128921	24	93.83452633255663
128934	24	102.40086668019757
129062	24	60.29305435341931
129194	24	60.927452136112024
129326	24	105.28104361610828
129202	24	245.26377544893424
129085	24	123.4632628077981
129221	24	55.803174969216855
129352	24	166.98177840021737
128970	24	60.29305435341931
129242	24	60.927452136112024
129119	24	275.3302654222797
129001	24	93.83452633255663
129137	24	160.66192197682423
129265	24	142.5292314467017
129393	24	166.98177840021737
129270	24	55.803174969216855
129274	24	196.72781536409235
129176	25	209.06041679324267
128924	25	57.905563865438026
129568	25	167.0652351298391
128933	25	70.502616458106
129451	25	86.23557074741977
129066	25	253.90139222806908
129201	25	62.43671426357551
128951	25	57.905563865438026
129087	25	140.94584670247986
129218	25	140.18797635777108
129095	25	140.94584670247986
128977	25	248.1550689324019
128980	25	103.86339315261023
129241	25	120.08139496339601
129497	25	120.08139496339601
128858	25	88.44459557292906
129124	25	62.43671426357551
128878	25	88.44459557292906
129526	25	161.03657783257876
129279	25	86.23557074741977
129163	26	69.15276422718294
129944	26	167.46359672584938
129441	26	106.95421039074071
129187	26	75.66557798665531
129061	26	75.66557798665531
129584	26	126.258509468721
129729	26	138.30514235410803
129736	26	120.1953928941393
129867	26	164.11268238255965
129105	26	60.666456749981364
128976	26	79.73819323890373
129877	26	120.1953928941393
129765	26	65.49482435497971
129254	26	106.95421039074071
129515	26	127.07951305731874
129642	26	65.49482435497971
129905	26	155.87784491202163
129780	26	126.258509468721
129275	26	60.666456749981364
129919	26	207.02603872034996
129800	27	132.0337646108817
129931	27	159.38738934379433
129425	27	81.81439443523033
129681	27	128.89975016473193
129941	27	165.83317400912026
129824	27	63.76769539008498
129570	27	60.934128542121876
129965	27	352.93698545623545
129710	27	147.8666646069324
129731	27	63.76769539008498
129604	27	63.94478091518767
129744	27	112.57484425104366
129621	27	71.70934814565074
129496	27	128.89975016473193
129892	27	128.7376681227882
129647	27	60.934128542121876
129775	27	129.66088951695772
129781	27	112.57484425104366
129405	27	71.70934814565074
129918	27	157.17325045957884
130183	28	175.6937743114161
130188	28	83.8438051270678
130068	28	82.23261995105335
130201	28	129.55650258403134
130207	28	62.72047907710357
130083	28	68.79865421268386
130343	28	136.59679102706394
130353	28	258.90571922997685
130105	28	170.43165151912754
130119	28	83.72799171557273
130251	28	83.8438051270678
130126	28	82.23261995105335
130386	28	295.49583315617775
130276	28	160.36087955755667
130152	28	148.5644353558991
130028	28	68.79865421268386
130287	28	136.59679102706394
130172	28	62.72047907710357
130046	28	170.43165151912754
129538	29	235.02103202565684
129417	29	72.12019770088212
129431	29	68.19004837485188
129562	29	66.0604825123216
129700	29	106.68693593844573
129324	29	197.16488951087348
129466	29	120.60124954550037
129735	29	106.68693593844573
129483	29	148.68984131000565
129232	29	73.38639038501651
129365	29	73.38639038501651
129627	29	98.1833762281079
129514	29	66.0604825123216
129260	29	197.16488951087348
129776	29	170.58319676219534
129524	29	98.1833762281079
129272	29	68.19004837485188
129531	29	127.11463734445236
129660	29	161.42525494583265
129790	29	202.1328161231334
130464	30	68.18980958576324
130475	30	89.14571633267045
130483	30	70.42362725588436
130482	30	68.18980958576324
130484	30	278.3947982740851
130486	30	70.42362725588436
130489	30	149.18187974910765
130495	30	96.44153966831756
130501	30	232.3282853494303
130503	30	142.86777307671292
130504	30	114.14432979597933
130511	30	96.44153966831756
130515	30	104.27546799373248
130520	30	147.3827594706531
130525	30	84.94698501233242
130529	30	98.69123194955753
130532	30	84.94698501233242
130408	30	87.87526226623706
130539	30	98.69123194955753
130430	30	278.3947982740851
129537	31	74.93540505508253
130315	31	82.3419017168467
129555	31	66.98765509316544
129576	31	347.1115626827133
129590	31	80.14409000476294
130374	31	85.20836562694736
130125	31	87.88054303084203
129620	31	66.98765509316544
129883	31	148.91158035263845
129658	31	75.42859940857875
130181	31	105.5227563215499
129692	31	105.54650598045318
130212	31	82.3419017168467
129972	31	138.41223788813488
130228	31	99.85101859429885
129759	31	310.7735303939435
130270	31	85.20836562694736
130016	31	235.15466893845476
130031	31	148.91158035263845
130037	31	87.88054303084203
130563	32	179.65817548779697
130564	32	148.95489212684737
130575	32	176.83645690105985
130579	32	169.58953446563567
130585	32	229.04144671057887
130587	32	148.95489212684737
130588	32	81.52668510802447
130600	32	81.52668510802447
130605	32	81.58528491037521
130610	32	92.70477886691901
130613	32	87.36571943463122
130621	32	84.48758135220669
130620	32	90.17931082904235
130628	32	84.48758135220669
130541	32	65.57733072822734
130544	32	65.57733072822734
130547	32	361.59631068993355
130546	32	77.13196178177823
130550	32	66.70146911468562
130559	32	74.16570819652672
130827	33	86.20032201704701
130710	33	56.31170482600198
130838	33	87.26396740629991
130712	33	56.31170482600198
130714	33	79.75217375187955
130849	33	78.1317378797885
130720	33	68.57495765299267
130727	33	74.19410758123345
130729	33	297.0139569126027
130733	33	148.69735731707374
130868	33	78.1317378797885
130745	33	119.01045293405535
130744	33	126.04702887670129
130751	33	126.04702887670129
130886	33	89.49260217294793
130760	33	147.63211192250952
130768	33	88.64311967724402
130790	33	109.3545507713646
130792	33	88.64311967724402
130815	33	109.3545507713646
130689	34	82.26721685386892
130691	34	82.24685869318785
130697	34	65.32142023411197
130701	34	65.32142023411197
130631	34	48.17484384763494
130633	34	48.17484384763494
130635	34	77.94014702927431
130639	34	68.7385977664012
130645	34	75.00939258473036
130649	34	252.33186342680216
130650	34	148.70693616540765
130660	34	156.65753081183615
130662	34	172.1256998303136
130667	34	92.36810534926155
130668	34	104.74502701225533
130675	34	92.36810534926155
130677	34	172.1256998303136
130676	34	93.03775009923919
130678	34	93.03775009923919
130686	34	82.24685869318785
132370	35	97.65638884109622
132379	35	86.93786629538752
132152	35	60.9594295157257
131911	35	217.62639693517266
132432	35	77.11110243058229
131680	35	86.91578876333801
131945	35	149.12979893163177
132469	35	77.11110243058229
131712	35	83.56133401272525
132259	35	78.37380108597878
132025	35	183.4014084083191
131773	35	71.16130801080381
132051	35	237.83740711018433
132318	35	155.9490537490549
132075	35	60.9594295157257
131817	35	71.16130801080381
132339	35	86.93786629538752
132091	35	115.6621050177955
132351	35	278.85950197341555
130951	36	81.78039641985345
130828	36	235.97654621382458
130960	36	113.67669517056419
130963	36	248.37085624776674
130966	36	113.67669517056419
130841	36	120.54264983729684
130848	36	53.73684710930684
130853	36	186.6349455103277
130749	36	88.1453443934047
130876	36	53.73684710930684
130764	36	81.6435710398063
130771	36	73.54207892536967
130899	36	86.90878376726094
130781	36	73.54207892536967
130918	36	86.90878376726094
130793	36	211.65979667231704
130925	36	152.4284015824618
130807	36	151.35825982142165
130934	36	81.78039641985345
131594	37	153.6230544372323
131592	37	176.9009974637056
131728	37	70.03571002820323
131739	37	74.88828517776469
131622	37	87.09893689171048
131621	37	105.13127500854021
131627	37	53.03080248096938
131762	37	70.03571002820323
131635	37	53.03080248096938
131523	37	42.81177680706695
131654	37	191.97943111044276
131531	37	42.81177680706695
131667	37	87.09893689171048
131546	37	83.03962883214612
131688	37	110.39304740333766
131564	37	62.7443677128562
131700	37	93.17385762462993
131573	37	74.74035870619078
131707	37	140.98799995839306
131711	37	93.17385762462993
131331	38	88.01411939453823
131335	38	109.14324491590908
131343	38	64.36722905153525
131366	38	207.49435053326573
131365	38	105.24553779833383
131372	38	105.24553779833383
131245	38	54.88994373069491
131378	38	116.28594738836678
131251	38	54.88994373069491
131388	38	129.34470465022477
131393	38	73.32002877896993
131279	38	82.39362930565594
131414	38	80.63456378050054
131287	38	63.51514929437769
131292	38	75.35621503662772
131427	38	73.32002877896993
131308	38	162.7057028366505
131312	38	152.76303845341246
131326	38	109.14324491590908
131327	38	64.36722905153525
130945	39	77.26904162619164
130955	39	99.94566665014392
130826	39	116.83028819231144
130961	39	64.5698257069395
130843	39	165.08405413251737
130850	39	151.8573136570142
130881	39	88.23041877753425
130759	39	64.26701714906969
130893	39	153.74261220324277
130895	39	88.23041877753425
130901	39	102.00999959316665
130774	39	64.26701714906969
130783	39	81.26080135692949
130914	39	118.97971888681603
130920	39	162.79595709223312
130922	39	156.19221001933843
130797	39	66.73737456276778
130929	39	116.45706082883345
130811	39	77.37916941806493
130939	39	64.5698257069395
132101	40	69.9560344730518
131725	40	73.46611911089796
131859	40	76.49125151084539
131985	40	94.50091613523392
132118	40	69.9560344730518
131738	40	79.40218149598547
131871	40	149.961552472064
132001	40	134.95290706037082
131901	40	76.49125151084539
132032	40	134.95290706037082
131777	40	64.97286208248987
132049	40	114.17660671583084
132059	40	79.11398893101685
131801	40	73.46611911089796
131929	40	88.8308194988704
132078	40	78.60879496746153
131948	40	88.8308194988704
131826	40	104.7866324547551
132089	40	98.95594917607647
131708	40	64.97286208248987
131459	41	112.84045227776059
131462	41	60.15392995925996
131337	41	66.90300802538998
131468	41	60.15392995925996
131346	41	78.6094785148102
131351	41	77.02385345686062
131361	41	66.90300802538998
131373	41	77.02385345686062
131379	41	115.2628773754794
131390	41	84.08576070093808
131396	41	115.2628773754794
131423	41	84.08576070093808
131431	41	95.86990284976878
131429	41	141.6192159779935
131434	41	126.1534563832191
131446	41	126.1534563832191
131451	41	71.12026366599284
131449	41	71.12026366599284
131454	41	66.92783663237694
130973	42	67.93190131141384
130975	42	78.98788632091888
130976	42	58.61535722928649
130978	42	67.93190131141384
130983	42	111.72360626660908
130982	42	58.61535722928649
130987	42	125.61040904793981
130986	42	137.91210054086358
130991	42	114.3457326353741
131000	42	136.6294892234313
131005	42	136.6294892234313
131004	42	114.3457326353741
131009	42	122.33707842302232
131022	42	52.50089990937172
131024	42	52.50089990937172
131033	42	56.52179579559448
131037	42	150.60068864530444
131041	42	56.52179579559448
131050	42	62.53503416498366
132493	43	113.9990010520211
132502	43	160.3513107847103
132631	43	88.93353938744687
132380	43	80.5918702959882
132520	43	141.56563721418942
132652	43	158.2308787298809
132144	43	66.98449689208424
132662	43	66.21791478739107
132280	43	66.98449689208424
132415	43	141.56563721418942
132540	43	151.41767314912323
132438	43	80.5918702959882
132696	43	66.21791478739107
132576	43	53.12080222365398
132329	43	72.91252179237196
132590	43	53.12080222365398
132204	43	72.91252179237196
132216	43	74.95288721092916
132349	43	92.6378799391543
131842	44	122.9011488599148
131972	44	68.28243827417742
131721	44	84.38703317143118
131730	44	70.8175511503591
132003	44	99.7637027695817
131872	44	142.2337658095361
131756	44	65.56455103183997
132018	44	108.9161372190637
131889	44	151.6800946887681
131903	44	152.74740888494281
132031	44	211.276811348198
131776	44	78.08722566377376
131796	44	91.62409367113176
131931	44	107.1659540230015
131939	44	68.28243827417742
131684	44	65.56455103183997
131813	44	54.143680825199084
131822	44	142.2337658095361
131838	44	54.143680825199084
131074	45	72.75557591058346
131078	45	110.91105929812747
131079	45	72.75557591058346
131076	45	146.36570486110142
131092	45	136.79107524379677
131096	45	151.04720592530845
131104	45	81.48623936609077
131109	45	81.48623936609077
131112	45	79.49398642501171
131118	45	79.49398642501171
131122	45	73.02825207366381
131129	45	73.02825207366381
131132	45	326.42070901570787
131040	45	56.29146554736342
131051	45	56.29146554736342
131053	45	70.56658076349018
131059	45	70.56658076349018
131065	45	78.49266042862746
131068	45	88.43389806684704
131203	46	69.43324713856025
131218	46	78.61050955350625
131227	46	91.19930262761123
131232	46	151.13210512002956
131239	46	77.35831794086171
131246	46	77.35831794086171
131248	46	91.0748802173871
131265	46	145.61460282556402
131270	46	123.52113529474369
131283	46	69.42287922939693
131289	46	69.42287922939693
131293	46	86.4632314891965
131303	46	86.4632314891965
131305	46	97.74643176641291
131309	46	339.08130551883784
131323	46	97.74643176641291
131199	46	69.43324713856025
131714	47	127.87663527064622
131590	47	87.87636875135594
131593	47	62.213027245924536
131724	47	138.44431188878482
131603	47	163.17060536594525
131610	47	73.4045042301522
131623	47	73.4045042301522
131626	47	87.78622857077664
131643	47	154.68238271362094
131521	47	74.44877691698882
131652	47	104.82575422751745
131665	47	65.95056433787691
131544	47	62.213027245924536
131679	47	104.82575422751745
131677	47	65.95056433787691
131559	47	69.66965429069859
131692	47	300.764599529785
131703	47	111.63201544468664
131572	47	69.66965429069859
131201	48	61.193714672428605
131204	48	87.03689781481005
131219	48	87.03689781481005
131221	48	156.34904868155556
131229	48	158.0177001877494
131133	48	114.43398031389367
131138	48	95.12460606660777
131139	48	68.6714137098764
131136	48	70.78028604739738
131142	48	68.6714137098764
131146	48	47.339030016703234
131152	48	47.339030016703234
131156	48	71.16569774972844
131162	48	201.41844572332667
131160	48	71.16569774972844
131164	48	100.57435155221518
131175	48	153.89211314542473
131173	48	277.87383874887894
131182	48	135.67972948232256
131196	48	61.193714672428605
132102	49	69.71547206967651
132236	49	153.94490656876872
132249	49	98.42013249970901
132253	49	63.10737832673659
132134	49	69.2246120683646
132263	49	63.10737832673659
132155	49	76.10999031526576
132035	49	200.60431696690753
132292	49	98.42013249970901
132165	49	74.91811856695698
132306	49	151.03102704150106
132179	49	81.87755020153128
132054	49	69.2246120683646
132189	49	369.7530640657269
132194	49	81.87755020153128
132320	49	151.03102704150106
132198	49	136.98806833888233
132208	49	211.73334788802285
132084	49	130.1733061184937
132217	49	153.94490656876872
131971	50	116.09651515624923
132106	50	66.90596794760667
131856	50	70.85060364921246
131735	50	122.93660932303267
132121	50	119.41820859482941
131998	50	183.16728753826501
132133	50	149.75840308051906
132015	50	130.52590875065218
131884	50	91.70135854600217
131765	50	293.93036065709305
132154	50	149.75840308051906
131906	50	74.73554594461216
131794	50	70.85060364921246
131922	50	316.5107850251516
132052	50	154.15329354470222
132062	50	154.15329354470222
131937	50	116.09651515624923
131819	50	71.5438723492859
132077	50	119.41820859482941
132088	50	66.90596794760667
132608	51	74.39882105499376
132103	51	67.93875760283986
132484	51	151.9477630301467
132741	51	149.56347659501316
132254	51	77.77879560567771
132132	51	67.93875760283986
132651	51	74.39882105499376
132400	51	124.42827072821387
132666	51	183.52160388041588
132283	51	164.5891117269386
132153	51	110.64872442366907
132030	51	357.88688538417153
132544	51	152.9827191861062
132315	51	122.90499204970739
132706	51	149.56347659501316
131936	51	137.0507028703331
132072	51	73.44539259431426
132585	51	183.52160388041588
132348	51	124.42827072821387
131968	52	154.8186998855756
131841	52	77.47005365266949
131846	52	80.69049646597442
131978	52	229.0480683520243
131732	52	342.2497630865461
131866	52	214.5614911911953
132022	52	92.084076296232
131893	52	124.68179858315268
131768	52	72.47337556124498
131915	52	124.68179858315268
132041	52	210.79238199291692
131790	52	97.84251985789338
132055	52	151.0590702008883
131934	52	129.2826831485274
131807	52	69.54106387227553
131940	52	92.084076296232
131690	52	119.28055624457862
131818	52	69.54106387227553
132073	52	151.0590702008883
131587	53	151.29746214963657
131470	53	111.20551948004204
131474	53	62.34754641992421
131475	53	70.69783008611316
131472	53	70.69783008611316
131478	53	68.3945200443112
131477	53	62.34754641992421
131481	53	68.3945200443112
131490	53	66.16347330841326
131488	53	66.16347330841326
131503	53	122.51360203922971
131501	53	122.51360203922971
131505	53	158.49940022190728
131512	53	136.61039583893879
131522	53	105.56409575236043
131520	53	258.8860908289795
131529	53	151.2934053070673
131549	53	105.56409575236043
131563	53	211.597600911568
131576	53	151.29746214963657
132609	54	123.95830958591236
132746	54	150.2056823682083
132495	54	65.77969253005449
132372	54	103.83048102555813
132628	54	123.95830958591236
132773	54	70.5547376361667
132658	54	161.37026032477644
132407	54	392.5516194365274
132675	54	161.37026032477644
132801	54	212.18108818975054
132422	54	61.04278121732093
132550	54	57.25980105250217
132443	54	61.04278121732093
132827	54	152.61010711820674
132575	54	57.25980105250217
132705	54	70.5547376361667
132849	54	152.61010711820674
132725	54	250.01277425682125
132472	54	65.77969253005449
132997	55	185.80292861527747
132878	55	62.21034096212106
133010	55	68.25159278132682
133019	55	150.1173539615348
132898	55	62.21034096212106
132775	55	389.1984921535401
133028	55	206.4968067625691
133046	55	68.25159278132682
132921	55	68.78534725063653
132927	55	68.78534725063653
132669	55	81.86813157491528
132941	55	161.006905470512
133077	55	206.4968067625691
133097	55	168.58723832874708
132718	55	63.0533339995196
132972	55	150.1173539615348
132851	55	63.0533339995196
133110	55	168.58723832874708
132987	55	185.80292861527747
132352	56	150.54835684323638
132244	56	56.38773400089148
132258	56	217.84635332287257
132384	56	208.88627565467803
132262	56	56.38773400089148
132406	56	69.6968246849589
132289	56	150.54835684323638
132167	56	89.78832807226686
132433	56	207.31985254578902
132191	56	96.17404849092723
132195	56	62.646798811603276
132321	56	163.53869302944886
132202	56	62.646798811603276
132334	56	163.53869302944886
132461	56	206.12731226917543
132471	56	217.32227593906887
132219	56	352.3600605273419
132344	56	69.6968246849589
132487	57	73.18964224295594
132357	57	56.18871770801387
132235	57	200.91696471102884
132498	57	206.0517135425786
132247	57	50.668768399295466
132375	57	200.91696471102884
132264	57	50.668768399295466
132521	57	205.91299643411142
132397	57	151.16772137590283
132286	57	65.72628153286213
132416	57	118.49886599680762
132545	57	206.12208389634162
132425	57	73.18964224295594
132562	57	231.82699236194333
132436	57	151.16772137590283
132309	57	65.72628153286213
132454	57	118.49886599680762
132337	57	283.5053828594928
132350	57	56.18871770801387
132221	57	67.04077933028101
132618	58	63.18802835565886
133007	58	202.9158451668612
132753	58	151.4778323425907
132885	58	107.23480035286023
132638	58	59.41521836168859
133032	58	206.26675601551753
132780	58	126.13988334501423
133043	58	244.53327009640043
132534	58	346.68553267379997
132918	58	204.43689557299575
132663	58	66.39182092215246
132430	58	65.960331508752
132816	58	81.07156372720016
132569	58	48.961249537674625
132697	58	313.90076374996113
132828	58	151.4778323425907
132591	58	63.18802835565886
132855	58	81.07156372720016
132980	58	107.23480035286023
132477	58	48.961249537674625
133120	59	176.22910195037537
133121	59	205.63718603618898
133129	59	201.9596811539793
132625	59	70.07531633306463
132757	59	67.5103929137883
133017	59	176.22910195037537
132902	59	151.8081743403886
132650	59	65.09213537541281
133041	59	151.8081743403886
132676	59	65.09213537541281
132817	59	67.5103929137883
132698	59	297.1692069144476
132954	59	86.21607478624242
132572	59	94.56645252157313
133093	59	199.64451508884903
133098	59	199.64451508884903
132986	59	86.21607478624242
132862	59	279.4075350543104
133134	60	60.180422349730065
133135	60	64.71209992302701
133133	60	61.459850847957114
133136	60	57.80130953129601
133137	60	64.71209992302701
133143	60	57.80130953129601
133151	60	273.64301105191174
133149	60	57.96950760687101
133155	60	200.76025741351737
133160	60	151.88224985059222
133166	60	113.95207974691417
133171	60	113.95207974691417
133175	60	187.63243282752222
133177	60	151.88224985059222
133186	60	110.80223935992157
133187	60	144.51514580030496
133195	60	110.80223935992157
133197	60	206.60387995666915
133200	60	239.4277662931537
132870	61	61.463869514736125
132491	61	67.64699102396082
132749	61	152.04749515294904
132627	61	197.3487733291805
132881	61	206.20087516496258
132501	61	64.9853584810942
132895	61	242.87088956108852
132519	61	64.9853584810942
132772	61	61.124795785505775
132653	61	152.04749515294904
132420	61	66.5100835857422
132683	61	128.97485360538002
132439	61	66.5100835857422
132824	61	61.124795785505775
132574	61	71.09880452371888
132845	61	133.26233410971702
132729	61	133.00888046149095
132606	61	192.20302889145555
132863	61	61.463869514736125
132864	62	172.00912769445017
132992	62	185.36831194488528
132999	62	101.45584976556614
132755	62	74.1916442106222
133009	62	185.36831194488528
132884	62	100.53939460233977
132774	62	217.6478093779824
132900	62	152.05528279498233
132655	62	79.01432771377358
132919	62	100.53939460233977
132797	62	152.05528279498233
132930	62	171.80903700703814
132679	62	65.44370622990765
132702	62	65.44370622990765
132956	62	101.45584976556614
132837	62	131.9985073262927
132969	62	155.87129942402981
132603	62	79.01432771377358
132739	63	55.469454453218546
132613	63	63.02328802329413
133012	63	146.6827604036404
132764	63	55.469454453218546
133020	63	146.6827604036404
132646	63	62.63858011562377
133031	63	90.86404153163431
133042	63	175.21814059857857
132670	63	64.44165230960971
132924	63	152.25137939667337
133053	63	175.74171654901525
132804	63	236.48395568703438
132688	63	64.44165230960971
133079	63	78.44399471909713
132957	63	177.48957583664796
133094	63	78.44399471909713
132584	63	63.02328802329413
132976	63	119.42343363366409
132991	63	90.86404153163431
133116	63	175.21814059857857
133252	64	80.60093604474422
133253	64	160.20073402523423
133259	64	100.03199990959179
133266	64	80.60093604474422
133265	64	100.03199990959179
133270	64	77.83352765263479
133272	64	77.83352765263479
133279	64	243.9906021310232
133205	64	77.57667219750196
133211	64	66.18600491380838
133208	64	66.18600491380838
133212	64	64.31376005696694
133213	64	64.31376005696694
133226	64	74.05488591724641
133227	64	185.0496454372894
133225	64	69.86938748460376
133235	64	185.0496454372894
133233	64	153.40520545453782
133244	64	157.96413662664273
133245	64	122.46216071962971
133378	65	64.58800568988524
133504	65	285.39849642342074
133377	65	64.58800568988524
133391	65	60.119136628261444
133403	65	140.30895839198828
133404	65	74.75940853325815
133428	65	140.30895839198828
133432	65	154.59473044778568
133440	65	170.93523688057525
133445	65	54.05107083909625
133453	65	157.96498985078262
133462	65	154.59473044778568
133464	65	54.05107083909625
133351	65	81.05261203759889
133480	65	141.42753794467737
133359	65	72.21772144313168
133490	65	170.93523688057525
133493	65	78.43330704932045
133499	65	78.43330704932045
133375	65	60.119136628261444
133376	66	73.42247762265842
133381	66	89.19890098205904
133390	66	89.19890098205904
133399	66	125.5237622619252
133400	66	153.25342233119133
133418	66	121.74841840151103
133433	66	157.56738388236658
133439	66	153.25342233119133
133446	66	121.74841840151103
133452	66	135.96575279305966
133463	66	401.10844587461133
133339	66	65.18132941704663
133465	66	73.50624020768382
133343	66	73.26900488578286
133345	66	54.951890021474355
133348	66	62.330593480469545
133482	66	73.50624020768382
133355	66	62.330593480469545
133489	66	297.9364724121641
133365	66	54.951890021474355
133633	67	95.49790082536782
133643	67	79.24726400774234
133650	67	79.24726400774234
133648	67	324.19003537363426
133655	67	306.5555635877698
133583	67	77.41823631110147
133581	67	52.30108051010991
133586	67	62.26469860599374
133585	67	52.30108051010991
133588	67	62.26469860599374
133594	67	105.66724306563128
133592	67	59.166419983271915
133600	67	77.00450225309368
133601	67	73.22567195486116
133610	67	77.00450225309368
133615	67	187.3065182224037
133619	67	154.7621682251302
133627	67	95.49790082536782
133624	67	157.1889875220429
133628	67	154.7621682251302
133282	68	172.4160081163207
133287	68	62.77878239490849
133284	68	85.54574736444135
133285	68	62.77878239490849
133288	68	64.15011206273311
133289	68	64.15011206273311
133292	68	73.4485405038046
133299	68	74.58421977352597
133297	68	73.72911944586798
133304	68	74.58421977352597
133310	68	154.34877863548138
133314	68	63.31978949693078
133318	68	154.34877863548138
133316	68	157.99842924153344
133320	68	63.31978949693078
133334	68	238.43001002574024
133332	68	83.81811650638001
133338	68	275.71713766224445
133336	68	83.81811650638001
133510	69	75.04198649889497
133511	69	49.46520191767254
133509	69	245.45874564141846
133515	69	49.46520191767254
133518	69	60.96223154557974
133519	69	60.96223154557974
133523	69	98.46084269046605
133520	69	64.3600721938542
133529	69	77.51966310352633
133535	69	77.51966310352633
133544	69	153.5523635454586
133548	69	110.28473486801825
133549	69	110.28473486801825
133554	69	153.5523635454586
133553	69	157.62063451375673
133565	69	182.9955049703352
133569	69	91.02165219023439
133573	69	91.02165219023439
133579	69	228.73755239686534
134275	70	119.31110683131725
134279	70	140.93406102930652
134277	70	154.53955211942747
134158	70	116.2919695655241
134287	70	119.31110683131725
134299	70	131.61165890403936
134302	70	197.66774980863576
134188	70	61.14277507287677
134195	70	61.14277507287677
134210	70	62.38254142216719
134223	70	116.2919695655241
134228	70	83.41282533615971
134243	70	83.41282533615971
134257	70	154.53955211942747
134132	70	298.5275655359458
134266	70	59.535763829880004
134265	70	59.535763829880004
133893	71	87.8922704161874
133910	71	68.59166079534681
133930	71	154.2053520429445
133937	71	70.23625237176603
133812	71	97.92711819541952
133813	71	134.9224319907286
133947	71	70.23625237176603
133955	71	189.46832515260564
133960	71	93.97026186967996
133966	71	104.32955781735792
133848	71	57.26217955386141
133982	71	93.97026186967996
133857	71	57.26217955386141
133989	71	157.04669005892057
133998	71	189.06858563971502
133874	71	87.8922704161874
133881	71	58.50093509102222
133762	72	114.6368890554854
133765	72	154.59229722809872
133770	72	114.6368890554854
133779	72	92.08996001998442
133777	72	274.31107778887394
133782	72	100.79900116428124
133788	72	92.08996001998442
133792	72	158.32646651510998
133797	72	178.93430032574125
133730	72	82.07381993061368
133728	72	81.47344321631093
133735	72	89.31191561622686
133736	72	57.47310260078909
133737	72	57.47310260078909
133740	72	110.93653750295225
133745	72	57.49700253339363
133752	72	110.93653750295225
133756	72	85.11899633317663
133660	73	87.06054531971893
133666	73	130.2782172177346
133667	73	55.22729939537828
133668	73	56.0615623578042
133674	73	55.22729939537828
133675	73	73.27486996989697
133681	73	130.2782172177346
133689	73	73.27486996989697
133692	73	141.25301167550612
133696	73	155.0013144945109
133703	73	95.56193752682346
133700	73	182.13190480532526
133704	73	97.61067019297398
133708	73	95.56193752682346
133709	73	287.49726955612186
133721	73	154.2212265692603
133724	73	180.52243189294387
133890	74	100.51694303275528
133889	74	91.1313353403263
133904	74	91.1313353403263
133915	74	241.18977046037423
133926	74	157.32438793614475
133803	74	74.27250847214701
133800	74	62.83566940866834
133801	74	62.83566940866834
133807	74	140.20859968849442
133933	74	178.4385243979378
133815	74	65.04589464480843
133820	74	65.04589464480843
133835	74	140.20859968849442
133846	74	76.73753001026897
133864	74	76.73753001026897
133870	74	147.5404691485008
133875	74	141.04259766564186
133882	74	109.8233915663959
134145	75	89.41385088729221
134154	75	170.98938633608566
134152	75	99.39177498003072
134165	75	89.41385088729221
134170	75	160.9179164783783
134174	75	179.25888530152832
134061	75	59.885297322755385
134064	75	59.885297322755385
134075	75	66.33296652498395
134083	75	97.90308392570655
134092	75	59.180189229027725
134098	75	149.5012784008653
134100	75	60.234123446945134
134110	75	149.5012784008653
134108	75	103.13413197573715
134109	75	59.180189229027725
134118	75	103.13413197573715
134123	75	120.24363593363991
134133	75	64.47580762899177
134137	75	64.47580762899177
133891	76	117.7609017839057
133916	76	210.38535916283715
133929	76	65.57456047913506
133817	76	69.0308305735353
133945	76	113.47503907171593
133951	76	117.7609017839057
133959	76	68.15415940642433
133962	76	68.15415940642433
133832	76	55.330184403171344
133833	76	55.330184403171344
133843	76	70.15859034730089
133854	76	65.57456047913506
133980	76	203.23850978495526
133986	76	89.6191652937988
133993	76	99.4658404708203
133871	76	210.38535916283715
133876	76	67.13223303698538
134004	76	89.6191652937988
134015	76	191.60190373719294
134012	76	159.49142409881077
134404	77	227.76063494258634
134414	77	87.84524441636725
134420	77	101.68176956143917
134432	77	87.84524441636725
134319	77	53.72745985261793
134450	77	160.38600020663466
134327	77	61.408386254201076
134330	77	53.72745985261793
134334	77	82.20888273379948
134464	77	212.71484568524664
134341	77	260.4963355492454
134345	77	130.52232872589562
134351	77	227.76063494258634
134348	77	79.40142095860105
134362	77	79.40142095860105
134375	77	82.99007414657657
134377	77	130.52232872589562
134385	77	77.21583163969166
134392	77	77.21583163969166
134023	78	194.69278546046473
134020	78	151.90387029212891
134026	78	73.99604669153608
134027	78	237.4722491679315
134035	78	73.99604669153608
134041	78	76.35315809596446
134044	78	73.05967417208075
134045	78	151.90387029212891
134050	78	73.05967417208075
134062	78	237.4722491679315
134070	78	103.25357437332852
134068	78	90.33560017736671
134085	78	90.33560017736671
134091	78	175.74817393375747
134095	78	159.72431087991797
133994	78	73.85752972753333
134002	78	185.74649188576686
134007	78	78.90391994894021
134013	78	73.85752972753333
134278	79	53.43591744568649
134410	79	280.1901675843954
134283	79	53.43591744568649
134418	79	103.78429246421632
134295	79	168.40973048943633
134303	79	86.70026358408056
134428	79	93.0519375762671
134306	79	168.40973048943633
134310	79	73.84138847216576
134312	79	149.56923647362692
134317	79	280.1901675843954
134454	79	93.0519375762671
134325	79	73.84138847216576
134459	79	160.90020454936112
134333	79	78.1936262784355
134473	79	157.77192948099446
134350	79	65.62456625117115
134360	79	157.6242176008973
134379	79	65.62456625117115
134657	80	107.33793361946547
134540	80	198.7366272782195
134683	80	102.37089390665217
134553	80	71.16573211455047
134690	80	149.1583233639313
134698	80	153.99644729008998
134568	80	130.60466260239875
134446	80	53.47621353273078
134583	80	94.8089791539143
134458	80	198.7366272782195
134462	80	53.47621353273078
134588	80	64.82244615062908
134610	80	64.82244615062908
134483	80	68.65920234332441
134622	80	152.6745024527433
134496	80	208.10049986770198
134503	80	71.16573211455047
134637	80	240.61886776708397
134646	80	102.37089390665217
134516	80	73.95379956663308
134401	81	79.95437249330958
134536	81	103.16326818126234
134416	81	117.95305089819685
134677	81	103.72254297699111
134687	81	99.38271228676233
134429	81	67.6339538166992
134697	81	153.0849088030378
134447	81	71.6248076162121
134575	81	130.26811761692034
134585	81	79.10286230184352
134460	81	67.6339538166992
134596	81	190.45170894008626
134344	81	81.56269744227755
134476	81	190.45170894008626
134618	81	103.72254297699111
134361	81	214.98556315735368
134500	81	130.26811761692034
134633	81	99.38271228676233
134382	81	79.95437249330958
134514	81	79.10286230184352
134146	82	83.44996722350943
134153	82	85.36969836443717
134171	82	83.44996722350943
134178	82	198.32507995501786
134179	82	65.52457131697031
134180	82	71.29214024652205
134184	82	168.66138355138747
134189	82	198.32507995501786
134199	82	65.52457131697031
134211	82	82.41017875783128
134214	82	97.99820239813026
134226	82	146.97911096902143
134227	82	82.41017875783128
134236	82	229.97530992366052
134242	82	63.53946486034301
134246	82	102.43555254346009
134258	82	102.43555254346009
134262	82	63.53946486034301
134267	82	154.23273192497717
134140	82	99.28900376705025
134532	83	101.6233156790237
134546	83	108.82378276716211
134675	83	97.33481197730441
134560	83	89.94439405470936
134695	83	84.36018545470418
134578	83	93.27893571602793
134584	83	93.27893571602793
134713	83	118.92351371933255
134717	83	147.40379672510446
134722	83	84.36018545470418
134602	83	60.866931779574365
134732	83	118.92351371933255
134738	83	53.390266102838794
134737	83	102.63535246930049
134746	83	53.390266102838794
134747	83	102.63535246930049
134617	83	72.42565699577901
134754	83	154.2637529284883
134641	83	209.54038549002908
134653	83	60.866931779574365
134914	84	69.82123226727452
134926	84	288.21241551768236
134937	84	63.76458730727364
134944	84	100.97319310259138
134948	84	96.23708264855507
134959	84	146.79257681094285
134962	84	100.97319310259138
134978	84	288.21241551768236
134995	84	64.85700915421454
134992	84	102.9466649074523
134868	84	112.3853352065198
135002	84	102.9466649074523
134875	84	129.99302427239536
135004	84	64.85700915421454
135011	84	152.98788567757111
134881	84	88.30575951999461
134887	84	103.97808435970431
134894	84	103.97808435970431
134908	84	63.76458730727364
134658	85	53.68868208347614
134537	85	69.74451188688936
134552	85	71.67375186358727
134685	85	53.68868208347614
134691	85	89.03369685618797
134566	85	281.62809711163555
134706	85	102.5427525071038
134581	85	69.74451188688936
134718	85	89.03369685618797
134716	85	102.5427525071038
134598	85	146.56720180053586
134725	85	155.54790980585034
134474	85	139.69930739068494
134486	85	91.38062578541197
134613	85	96.34541876946997
134627	85	147.1239156377285
134501	85	115.25456993373892
134506	85	93.32088174442538
134634	85	152.50270659456243
134515	85	139.69930739068494
135044	86	62.067274771837674
135050	86	126.14248563611528
134921	86	107.90855997030364
135049	86	62.067274771837674
134933	86	67.63100797630167
135066	86	103.35059365074896
134942	86	107.90855997030364
134946	86	67.63100797630167
135081	86	83.76473764164517
135087	86	83.76473764164517
134961	86	109.9558974394465
134973	86	69.43620666028734
134977	86	69.51953777796072
135111	86	157.20225601525797
134994	86	305.8761304110778
135003	86	109.9558974394465
135012	86	69.43620666028734
135023	86	96.91170924656605
135030	86	146.606640204738
135034	86	193.06745865735073
134912	87	71.01869678412609
134922	87	71.01869678412609
134934	87	158.23617140943097
134829	87	70.19063713292618
134835	87	70.19063713292618
134838	87	64.07008397374604
134842	87	73.92473865061854
134840	87	64.07008397374604
134847	87	82.24251640829223
134851	87	67.65677056328076
134849	87	73.92473865061854
134854	87	273.7325644256851
134862	87	67.65677056328076
134869	87	99.4237239777017
134878	87	145.40797202840506
134884	87	96.67842948112248
134885	87	260.38621899773324
134889	87	96.67842948112248
134897	87	173.84555325897273
134911	87	102.94024718510519
135426	88	156.80177658576164
135303	88	68.25476871754057
135177	88	76.32212480146292
135321	88	137.05834640472472
135196	88	96.62975488078142
135330	88	98.42543217811854
135349	88	146.26640297520345
135228	88	80.4186105785523
135361	88	137.05834640472472
135379	88	162.39357660622537
135248	88	96.62975488078142
135258	88	68.25476871754057
135385	88	276.73956886457404
135388	88	105.92113202602573
135136	88	108.80743791027302
135146	88	108.80743791027302
135279	88	206.07904709235066
135405	88	99.53003808255706
135419	88	99.53003808255706
135164	88	76.32212480146292
135424	89	73.81218648718607
135429	89	188.2956894831389
135432	89	67.59729507684783
135449	89	67.59729507684783
135459	89	94.95484883837166
135469	89	106.59247342992502
135476	89	162.23687961250087
135362	89	207.6603627901119
135489	89	106.59247342992502
135499	89	280.43533809602343
135497	89	162.23687961250087
135376	89	89.56255554931757
135382	89	107.8771111593651
135511	89	100.18257525403862
135387	89	188.2956894831389
135390	89	89.56255554931757
135522	89	100.18257525403862
135403	89	73.81218648718607
135529	89	155.56976570671907
135416	89	77.42001997067513
135179	90	94.81909565870893
135053	90	186.2082239599766
135059	90	186.2082239599766
135065	90	81.25282437582968
135197	90	73.75568947372575
135203	90	73.75568947372575
135077	90	81.25282437582968
135210	90	149.05214598208394
135229	90	149.05214598208394
135107	90	100.1986563797664
135238	90	298.612854400776
135117	90	64.16078863539909
135251	90	100.00595629852482
135126	90	73.17380126718116
135134	90	198.58522769941632
135142	90	66.78059132976746
135271	90	100.00595629852482
135149	90	64.16078863539909
135280	90	156.2578157097518
135165	90	66.78059132976746
135301	91	176.0520987594855
135434	91	67.08642184611037
135310	91	100.56591864558379
135315	91	110.90151327958877
135571	91	101.12674325443828
135576	91	156.85297547322523
135324	91	94.88245140151433
135463	91	94.82122457640556
135342	91	69.78746005173569
135353	91	70.78919221723517
135491	91	75.50880341760652
135377	91	176.0520987594855
135508	91	75.50880341760652
135384	91	67.08642184611037
135396	91	70.78919221723517
135528	91	119.8041053789721
135533	91	305.31307491775493
135539	91	119.8041053789721
135548	91	101.12674325443828
135170	92	105.44122606334453
135178	92	69.08618446770105
135306	92	68.31739273528044
135314	92	313.33673860558105
135319	92	100.12832670571277
135070	92	51.29008409398514
135328	92	68.31739273528044
135083	92	72.83680553897933
135091	92	194.2283548089241
135220	92	65.22420272273254
135230	92	65.22420272273254
135356	92	100.12832670571277
135368	92	153.3419675359926
135120	92	51.29008409398514
135249	92	95.53622877546653
135130	92	72.83680553897933
135143	92	67.58162415197997
135268	92	85.0239576047982
135160	92	149.30376541021354
135292	92	85.0239576047982
135182	93	102.71064529101282
135052	93	66.32768060626545
135198	93	64.08477414527707
135071	93	189.66533356670197
135206	93	64.08477414527707
134958	93	189.66533356670197
135218	93	101.5684065734244
135097	93	124.27760773077293
135231	93	307.7203751723675
135106	93	69.61329196328957
134976	93	69.51176918832613
135119	93	59.40847128409752
135250	93	101.5684065734244
135005	93	89.21680531169073
135138	93	59.40847128409752
135270	93	151.8827979300511
135147	93	95.15490362128197
135144	93	102.71064529101282
135028	93	89.21680531169073
135033	93	69.51176918832613
134787	94	122.8864072236036
134795	94	61.05821797664457
134792	94	61.05821797664457
134797	94	94.53568046858261
134806	94	142.58147635318056
134810	94	102.12502667266007
134809	94	99.36820085405937
134813	94	99.36820085405937
134823	94	309.50948856665093
134825	94	102.12502667266007
134833	94	153.4982731511022
134757	94	188.64157319938332
134763	94	204.90657365686423
134760	94	70.82155281316284
134771	94	76.45867776665192
134768	94	65.83802119046823
134775	94	129.82773170572588
134772	94	65.83802119046823
134773	94	188.64157319938332
134777	94	70.49493692806776
135555	95	102.10210529015046
135431	95	185.0810034704139
135559	95	317.9553256444334
135566	95	154.93608186009538
135446	95	75.9178334234193
135457	95	116.54883269325444
135467	95	71.86889487311815
135360	95	185.0810034704139
135493	95	67.3063431491644
135374	95	85.82095600369689
135501	95	67.3063431491644
135380	95	181.0786260129015
135518	95	85.13908546275606
135398	95	63.96824608351548
135532	95	143.19441270732858
135536	95	159.9037181655832
135414	95	75.9178334234193
135543	95	159.9037181655832
135540	95	102.10210529015046
135422	95	63.96824608351548
135579	96	184.56268382189768
135580	96	116.52506912014003
135586	96	91.21408823054901
135585	96	83.85766732561899
135588	96	184.56268382189768
135589	96	64.88165921035815
135595	96	91.21408823054901
135592	96	83.85766732561899
135593	96	92.23128630870981
135607	96	64.59900678638813
135609	96	64.59900678638813
135614	96	96.37427972285545
135621	96	135.67316445158622
135624	96	205.5490933736251
135629	96	104.10019058279813
135634	96	104.10019058279813
135633	96	205.5490933736251
135638	96	326.1338862819736
135645	96	156.6323297051484
135685	97	102.3221806243284
135695	97	235.48978510976238
135692	97	128.65478456500657
135703	97	102.88809692960902
135710	97	338.803449037963
135711	97	274.4448985582317
135708	97	102.88809692960902
135718	97	158.880649036808
135648	97	178.86518914390723
135649	97	147.297431415448
135654	97	81.97298987671488
135658	97	178.86518914390723
135659	97	63.66085638903673
135662	97	81.97298987671488
135666	97	92.00987520651115
135675	97	63.66085638903673
135679	97	65.47878151003728
135814	98	125.94205727614349
135940	98	365.2930346011394
135944	98	158.974649653269
135839	98	80.61392711311314
135844	98	80.61392711311314
135848	98	65.86311385035113
135856	98	175.84309943044616
135864	98	81.42933851805266
135888	98	61.65941048204983
135898	98	61.65941048204983
135901	98	115.91531076619681
135913	98	201.8964834665169
135921	98	117.36393648583967
135925	98	102.78608784310052
135930	98	102.78608784310052
135935	98	342.3186622793513
135805	98	175.84309943044616
135720	99	158.1786363665089
135730	99	88.00306111861262
135728	99	74.50487826567348
135734	99	66.44242747718725
135738	99	158.1786363665089
135739	99	56.355811000465806
135742	99	66.44242747718725
135740	99	56.355811000465806
135744	99	75.470010770568
135755	99	59.0804064999405
135757	99	113.53652645108956
135761	99	59.0804064999405
135767	99	231.55313459903482
135777	99	113.53652645108956
135782	99	101.34214943747101
135791	99	332.37536717109737
135789	99	101.34214943747101
135799	99	418.4519226137048
135807	99	160.127787203419
135813	100	66.77907741388083
135818	100	45.65832703361523
135828	100	45.65832703361523
135829	100	59.36535931177509
135835	100	121.28885067287445
135841	100	319.7615737477179
135845	100	59.36535931177509
135852	100	118.56120006196994
135884	100	121.28885067287445
135890	100	101.76388816639557
135895	100	101.76388816639557
135764	100	166.42267302170907
135775	100	95.86220617175736
135900	100	317.4697420543591
135908	100	417.1799934313934
135781	100	115.76382918986174
135787	100	66.77907741388083
135918	100	158.08929780310788
135795	100	166.42267302170907
135803	100	51.23608021689551
135946	101	171.2609924559597
135950	101	73.24229494032681
135948	101	79.56412376232525
135949	101	155.35074171913425
135952	101	171.2609924559597
135961	101	48.73597708841815
135964	101	79.56412376232525
135969	101	48.73597708841815
135975	101	61.29223795404305
135972	101	55.62659825086446
135977	101	125.07734395050082
135982	101	345.67251084685137
135983	101	68.40500386272772
135995	101	146.86469034764767
135992	101	125.07734395050082
135997	101	101.5443262988312
136000	101	101.5443262988312
136005	101	345.67251084685137
136012	101	146.86469034764767
136017	101	158.43580875557748
136707	102	256.9611065237896
136590	102	129.68334001315856
136717	102	104.01629353093729
136342	102	184.8162843641175
136728	102	65.30212173984215
136351	102	86.38094895619382
136353	102	145.1586907544201
136613	102	65.73953109097346
136363	102	70.86110090052712
136745	102	65.30212173984215
136492	102	65.73953109097346
136759	102	160.3972409305176
136373	102	184.8162843641175
136649	102	68.52261570803188
136398	102	63.261866192289325
136672	102	256.9611065237896
136422	102	83.50102309184169
136559	102	63.261866192289325
136692	102	133.1717923423666
136700	102	104.01629353093729
136071	103	148.38506909898175
136076	103	191.84405316935903
136083	103	102.02331669487369
136093	103	102.02331669487369
136097	103	62.62280428737292
[truncated: 9,728 more rows]
