# Supplementary material for: The First of Us: Ophiocordyceps use a novel scramblase-binding peptide to manipulate zombie ants
Source: bioRxiv. 2025 Sep 19:2025.09.09.674826. Preprint. [Version 2] doi: 10.1101/2025.09.09.674826 (PMC12458967; doi:10.1101/2025.09.09.674826)
Supplement: Supplement 11 [file media-11.zip › Data S12. Nest behavior tests data/SBP Nest Behavior Assay data files/LH14_SBP2-all-spots_nearest.csv]

ID	FRAME	NEAR_DIST
860175	0	149.3553531519874
860184	0	91.54559487680015
860179	0	113.9140674982995
860202	0	70.9562709472751
860195	0	144.0075656190936
860221	0	91.54559487680015
860212	0	70.9562709472751
860234	0	123.53342141143233
860248	0	79.58065847085197
860268	0	48.40807975786217
860283	0	48.40807975786217
860303	0	99.59420921433505
860289	0	87.17668141180276
860310	0	62.648115132645216
860348	0	53.28824214793639
860339	0	53.28824214793639
860358	0	112.88291495347772
860380	0	112.88291495347772
860398	0	247.83352964019926
860392	0	214.67095175308137
859916	1	79.32349412446875
859912	1	123.62467740213015
859904	1	77.67824821903356
859934	1	133.43439254006987
859930	1	45.71966474087815
859925	1	45.71966474087815
859949	1	75.58320518931176
859951	1	103.04030828778676
859945	1	67.98792324154151
859939	1	67.98792324154151
859938	1	104.84430620682073
859961	1	141.38994375652058
859956	1	103.04030828778676
859968	1	130.0504043959297
859884	1	134.64110033377065
859901	1	182.83931711474804
859902	1	69.05018990091779
859893	1	69.05018990091779
859895	1	76.53682131683644
859890	1	76.53682131683644
861452	2	160.683974909077
861214	2	64.55903730200431
861202	2	72.7661118628022
861246	2	64.55903730200431
861496	2	100.15777659058182
861262	2	69.16367559443343
861271	2	92.59028170611454
861551	2	92.24271420709404
861536	2	45.07042521715391
861282	2	173.01128992726572
861565	2	45.07042521715391
861315	2	122.76049463174374
861612	2	81.36320035993302
861345	2	80.28632873725444
861641	2	81.36320035993302
861386	2	45.097640912199154
861157	2	109.27629092747381
861671	2	89.63307045365764
861411	2	45.097640912199154
861691	2	89.63307045365764
859790	3	89.2954744503745
859804	3	51.19065848857101
859807	3	106.1556154032454
859806	3	66.17181431393593
859803	3	51.19065848857101
859799	3	66.1525115772841
859818	3	79.17126527961018
859812	3	101.76346971232508
859808	3	176.66466896386385
859836	3	78.07072986464685
859828	3	78.07072986464685
859827	3	101.76346971232508
859855	3	110.56970299344852
859850	3	130.37905684038512
859841	3	130.37905684038512
859867	3	63.0313638712356
859862	3	110.56970299344852
859878	3	43.591043372773264
859874	3	43.591043372773264
860172	4	50.657474660493925
860422	4	128.44634542306034
860163	4	50.71954927521224
860180	4	65.7782426237884
860183	4	120.99066366910365
860201	4	144.1396445346483
860211	4	84.76269369580812
860232	4	79.50211017941498
860284	4	84.76269369580812
860292	4	130.88013049717944
860323	4	130.88013049717944
860346	4	157.21054298955644
860378	4	156.2786530719588
860141	4	74.7760490895101
860395	4	79.08223875890623
860413	4	128.44634542306034
860152	4	50.657474660493925
860403	4	79.08223875890623
860044	5	57.82629266873062
860038	5	71.73019029226369
860057	5	198.64492286021414
860048	5	57.82629266873062
859981	5	56.07233171244259
859980	5	56.07233171244259
859982	5	115.27648307193078
859977	5	43.484536715106735
859972	5	43.484536715106735
859971	5	69.4649759673761
859993	5	140.4951243496567
859990	5	78.7506953382625
859986	5	83.39020094188308
860015	5	175.86080975717505
860014	5	162.4829775481836
860007	5	140.4951243496567
860002	5	83.39020094188308
860029	5	142.54436623643963
860030	5	71.73019029226369
860431	6	32.72050686453286
860553	6	250.67207032215057
860427	6	52.70045276609141
860545	6	76.29030216820435
860440	6	47.410484662724585
860443	6	112.97368848926725
860436	6	32.72050686453286
860439	6	47.410484662724585
860462	6	132.05782028558224
860458	6	78.43652050407944
860451	6	64.57754700788203
860467	6	64.57754700788203
860495	6	103.08336604571312
860486	6	103.08336604571312
860481	6	132.05782028558224
860510	6	152.77880303765616
860506	6	59.38516471848264
860497	6	184.54858868008318
860520	6	59.38516471848264
860541	6	76.29030216820435
860554	7	130.36213614084957
860548	7	160.3293995571696
860573	7	93.49584423737875
860568	7	184.84650470774065
860564	7	130.36213614084957
860566	7	149.34424645832078
860580	7	149.61955563911596
860582	7	93.49584423737875
860477	7	58.17291629431164
860597	7	395.58543313239414
860599	7	142.94873360917038
860494	7	58.17291629431164
860610	7	144.5993744076807
860508	7	52.96004589514137
860502	7	114.80686060082935
860496	7	52.96004589514137
860519	7	127.77492574362681
860531	7	78.7725806309958
860062	8	56.29926957458356
860076	8	155.09410045966845
860079	8	86.57889418791892
860073	8	86.57889418791892
860072	8	63.73651309833309
860074	8	70.27620619268005
860067	8	56.29926957458356
860085	8	74.67242727906154
860081	8	74.67242727906154
860111	8	157.64271368472868
860105	8	103.81680405931996
860107	8	202.17476782155
860097	8	103.81680405931996
860099	8	108.08631321552392
860116	8	145.67706846478316
860119	8	121.97590742718941
860115	8	373.28147774462394
860134	8	147.693080350063
860131	8	121.97590742718941
860168	9	72.49513824789136
860296	9	194.09609834449586
860164	9	63.12821766142417
860187	9	69.49930967436931
860181	9	155.97190123198854
860308	9	252.47208134158961
860177	9	67.45125425399979
860206	9	98.4726484864614
860330	9	212.1984893221138
860341	9	109.68694452101718
860215	9	52.24859579675217
860231	9	52.24859579675217
860352	9	109.68694452101718
860253	9	106.45262556320174
860368	9	205.23305161709027
860262	9	70.32527937860861
860287	9	194.09609834449586
860148	9	63.12821766142417
860279	9	70.32527937860861
862343	10	201.57343699916603
862080	10	43.50953371734771
862208	10	63.08175317954752
862111	10	43.50953371734771
862360	10	102.01517975923608
862227	10	105.95442431322981
862249	10	58.63163175675349
861987	10	64.75812124359058
862397	10	102.01517975923608
862268	10	58.63163175675349
862006	10	125.86290472996804
862287	10	154.69969407931362
861890	10	63.642560695578226
862303	10	154.69969407931362
861912	10	153.06810869969135
862056	10	92.52921072171289
861949	10	63.642560695578226
862462	10	201.57343699916603
862322	10	226.65265114426367
861712	11	117.12034372399418
861731	11	117.12034372399418
861760	11	184.71738481995524
861507	11	96.55873235473227
861531	11	125.65059348874199
861782	11	253.240959949681
861541	11	65.723648496864
861797	11	184.71738481995524
861820	11	218.91139568571913
861562	11	91.51816778892209
861552	11	65.723648496864
861854	11	93.66016662757659
861844	11	93.66016662757659
861611	11	81.79320057608928
861643	11	68.0516646042264
861899	11	218.91139568571913
861673	11	68.0516646042264
862223	12	73.05415833715007
861960	12	140.2765223705817
862346	12	99.92596460618955
862109	12	66.89883085507854
862480	12	133.38206810086533
862505	12	92.10724199676186
862369	12	59.453646770793775
862009	12	162.41704792820002
862523	12	92.10724199676186
862261	12	62.92553823417457
862517	12	113.2768042148849
862404	12	121.38352704352258
862175	12	62.92553823417457
862433	12	59.453646770793775
862051	12	66.89883085507854
862563	12	113.2768042148849
862461	12	212.06621110570245
862334	12	63.06377229300394
862073	12	101.43085900617702
861321	13	58.71553484310293
861704	13	92.42231815393137
861724	13	162.09932297455302
861713	13	162.09932297455302
861584	13	75.60694514353973
861458	13	75.60694514353973
861608	13	234.55843347890428
861354	13	62.95974499772656
861373	13	62.95974499772656
861236	13	114.55454371215782
861256	13	73.93448607232334
861504	13	75.47038497641071
861533	13	75.47038497641071
861269	13	114.55454371215782
861655	13	174.96867639049046
861417	13	58.71553484310293
861674	13	92.42231815393137
861285	13	160.07049643791555
861560	13	112.72192033518654
862469	14	87.8504892238234
862215	14	63.63587243712367
862484	14	51.5990312358039
862512	14	181.98068462161822
862531	14	51.5990312358039
862571	14	87.8504892238234
862590	14	62.76910930332181
862607	14	108.13494904244116
862336	14	40.094294910985724
862631	14	190.35459844365164
862398	14	40.094294910985724
862642	14	244.38813212909847
862661	14	214.93040488975333
862150	14	88.67164991969551
862162	14	62.83807084002202
862674	14	99.73824044684004
862693	14	249.09526450657987
862179	14	88.67164991969551
862717	14	330.9902994118945
862706	14	99.73824044684004
860945	15	106.39346029222351
860960	15	59.60121109422559
861022	15	59.60121109422559
861008	15	110.42212005210668
861033	15	213.8024992411958
860770	15	111.97750762709758
860793	15	51.221000913821506
861041	15	110.42212005210668
860811	15	70.91873490206375
861066	15	188.8328857496538
861057	15	182.08875786056709
860825	15	70.91873490206375
861074	15	182.08875786056709
861096	15	185.42688195224034
861089	15	116.84323479531392
861105	15	116.84323479531392
860851	15	62.97403728975399
860871	15	38.6919057622701
860906	15	38.6919057622701
860925	15	62.97403728975399
860938	16	114.5283620538521
860946	16	208.97344119317003
860705	16	43.578008620133616
860963	16	135.74766049306194
860733	16	63.9565805940417
860724	16	117.30715450001618
860983	16	89.36221979048933
861004	16	89.36221979048933
860776	16	64.15954598590731
860805	16	59.09562141734061
860621	16	92.76830181852466
860879	16	110.13628782451177
860864	16	59.09562141734061
860892	16	194.7042501404166
860632	16	71.75585659625648
860651	16	71.75585659625648
860643	16	43.578008620133616
860924	16	114.5283620538521
860667	16	62.98566813355578
860913	16	110.13628782451177
860954	17	57.32559576205
860457	17	113.19741939595588
860704	17	133.94064718724633
860469	17	119.48978303801654
860505	17	55.741330089746064
860518	17	82.55233726327911
860769	17	133.94064718724633
860809	17	142.61261078096572
860552	17	113.19741939595588
860841	17	149.6128817617607
860581	17	64.47015114512229
860604	17	55.741330089746064
860637	17	94.24597395417649
860885	17	285.7780428331939
860652	17	64.47015114512229
860903	17	134.83729750851796
860664	17	219.61158704554154
860923	17	57.32559576205
861708	18	87.6527058069847
861578	18	91.79334513005291
861977	18	264.11171295870395
861850	18	73.92233386934919
861868	18	176.98206719038478
861743	18	62.2365815314897
861992	18	209.35149643865742
862116	18	45.911234628571606
861645	18	51.47466193293197
861903	18	73.92233386934919
861766	18	86.85381044203339
861915	18	62.652595785665014
862036	18	120.05073193450426
861783	18	64.6651181252209
861821	18	62.2365815314897
861944	18	62.652595785665014
861812	18	72.77110774231774
862070	18	45.911234628571606
861683	18	51.47466193293197
861554	18	139.24724706998117
860935	19	49.6946730063446
860944	19	49.6946730063446
860974	19	148.48573101512554
860840	19	56.42726935190666
860707	19	227.10293810251318
860990	19	148.48573101512554
860727	19	63.414912261526986
860720	19	102.7448524819538
861006	19	200.39592718002035
861021	19	83.3847514967866
860894	19	69.23403884736658
860759	19	69.23403884736658
860883	19	56.42726935190666
861039	19	67.5235872848622
861035	19	67.5235872848622
860926	19	193.02007687891444
860792	19	63.414912261526986
860666	19	128.37937662451648
860915	19	97.51932970713551
860658	19	119.13407421969654
861209	20	60.23931278603273
861466	20	70.19635292707848
861456	20	70.19635292707848
861241	20	72.84323569084226
861250	20	60.23931278603273
861278	20	44.8948908513534
861266	20	93.21388943253108
861293	20	44.8948908513534
861335	20	273.7428589213074
861353	20	66.45740860746236
861108	20	144.91865216792598
861366	20	66.45740860746236
861131	20	210.14520637174067
861122	20	142.6679162467302
861151	20	72.84323569084226
861144	20	61.5507610814156
861398	20	234.886110308523
861139	20	101.0449147911858
861422	20	120.16243379594617
861160	20	61.5507610814156
862222	21	54.09906219315822
861983	21	72.78960755070278
861993	21	132.8652054010376
862003	21	46.85169405752222
861774	21	134.38738399998337
861788	21	98.50032232262699
862037	21	50.665323448161
862295	21	54.09906219315822
862048	21	50.665323448161
861822	21	82.0108208134303
861809	21	163.17235662366147
862093	21	58.69135498142109
861838	21	56.37773307633914
861848	21	56.37773307633914
862355	21	131.204285151482
862119	21	58.69135498142109
861873	21	72.78960755070278
862158	21	255.88032375598516
862172	21	237.15176732171298
861923	21	46.85169405752222
860682	22	62.26865728616293
860701	22	74.39994088677321
860711	22	62.26865728616293
860729	22	111.32532018981854
860738	22	55.91054476757189
860765	22	78.43606674484839
860754	22	55.91054476757189
860772	22	78.43606674484839
860794	22	213.4519986852531
860812	22	94.84684339126757
860827	22	88.55796452364235
860838	22	88.55796452364235
860862	22	194.08018454603308
860638	22	173.76379279377542
860634	22	71.90228948118619
860625	22	78.15209642199758
860624	22	104.84683682886643
860645	22	64.11739178915185
860668	22	74.39994088677321
860659	22	71.90228948118619
861445	23	57.54785184031522
861205	23	157.27616176627257
861463	23	110.13475511050784
861226	23	62.756701375917224
861476	23	57.54785184031522
861245	23	103.20504404304141
861273	23	73.94343845361938
861528	23	161.85626312434334
861520	23	110.13475511050784
861305	23	62.756701375917224
861558	23	60.255838172754714
861583	23	60.255838172754714
861614	23	82.8729128240156
861379	23	73.94343845361938
861148	23	103.20504404304141
861141	23	144.70309628856927
861395	23	65.7656906291446
861672	23	232.31529905887513
861179	23	131.64119994926958
861426	23	115.62787591632839
862236	24	272.11587034666303
861721	24	81.77528637064938
861841	24	49.20695200070313
861969	24	78.83952332690535
861995	24	61.41901324262152
861738	24	81.77528637064938
862129	24	66.38766576396107
862031	24	61.41901324262152
861764	24	108.57966243252702
861895	24	74.58157777716195
862022	24	156.81813924001463
861790	24	108.57966243252702
861781	24	68.49586687473032
862165	24	66.38766576396107
861911	24	49.20695200070313
862055	24	103.61282994408556
861817	24	124.11986440104614
862071	24	156.81813924001463
861810	24	74.58157777716195
862194	24	73.54842726786423
862235	25	56.14040483791404
861973	25	82.65527588710837
862224	25	76.00636399411002
861990	25	101.81981462718348
862269	25	56.14040483791404
862027	25	73.55279220771237
862302	25	201.4319157748993
862293	25	73.46245290314056
862069	25	39.632949519217256
862320	25	73.46245290314056
862337	25	50.46748735978098
862356	25	50.46748735978098
862122	25	39.632949519217256
862390	25	53.289143623833056
862145	25	78.29375068714049
861917	25	67.44933395528035
862160	25	73.55279220771237
861906	25	67.44933395528035
861927	25	101.81981462718348
862456	25	306.4597301328534
861069	26	51.87991595660296
861312	26	77.61810841794616
861058	26	73.12767319917307
861085	26	51.87991595660296
861460	26	334.2901011721669
861100	26	91.92898850066541
860967	26	41.177503506796384
861095	26	73.12767319917307
861216	26	111.52773870264049
861117	26	78.29304968441937
860986	26	102.49599066801046
861111	26	100.07109882332847
861263	26	77.61810841794616
861128	26	46.39275940198664
861381	26	107.55237668527899
861150	26	163.23701755368467
861015	26	41.177503506796384
861142	26	46.39275940198664
861038	26	102.49599066801046
861032	26	80.26470460108776
861197	27	102.16651578583219
861451	27	49.07605605432054
861570	27	107.84477043609358
861221	27	63.550026803990896
861346	27	59.015131311907524
861627	27	365.24440088839424
861498	27	69.00986838691612
861360	27	74.522788126105
861134	27	118.01038742730397
861252	27	93.79181311524304
861277	27	93.22350028692618
861140	27	102.16651578583219
861265	27	72.58279041317056
861418	27	49.07605605432054
861409	27	206.29668377477944
861538	27	244.46780127449762
861306	27	59.015131311907524
861172	27	72.58279041317056
861556	27	107.84477043609358
862604	28	112.39814773480298
862598	28	89.78206934563327
862721	28	52.97765647859929
862620	28	63.130637317161536
862737	28	66.90722239532387
862739	28	208.2694883666542
862639	28	61.48225123203262
862760	28	394.7450986067703
862753	28	108.3433963521192
862752	28	108.3433963521192
862626	28	117.96531317101511
862672	28	74.20451983558733
862573	28	112.39814773480298
862690	28	63.130637317161536
862588	28	61.48225123203262
862591	28	83.53823703654263
862718	28	52.97765647859929
862709	28	157.47983021783958
862576	28	89.78206934563327
862704	28	105.7098011534815
862477	29	59.10009622206085
862472	29	76.75898529821073
862600	29	130.47804888037805
862594	29	134.78546608008028
862623	29	89.1040686410925
862614	29	64.83346830576069
862609	29	64.83346830576069
862638	29	118.0872449438097
862634	29	118.0872449438097
862498	29	147.6064293584921
862526	29	67.30626395702294
862389	29	127.67473341706423
862518	29	123.70262810314301
862414	29	59.5406627136712
862538	29	59.10009622206085
862679	29	429.46632994700826
862565	29	123.70262810314301
862460	29	99.17511643278087
862577	29	67.30626395702294
861702	30	81.7009925057339
861952	30	88.31591603897945
861725	30	60.00975470397547
862231	30	122.8782004824389
861718	30	88.31591603897945
861984	30	96.59454270254962
862013	30	96.59454270254962
862266	30	122.8782004824389
861492	30	76.94958534837176
861248	30	71.1048697055895
861550	30	60.00975470397547
861297	30	71.1048697055895
861835	30	86.09704554796568
862084	30	124.11521154990741
862378	30	454.96825771888643
861344	30	52.95890821586801
861602	30	52.95890821586801
861875	30	125.29365828925101
861430	30	76.94958534837176
862478	31	404.7930500516388
862340	31	84.47089806520628
862228	31	73.26788547396158
862359	31	155.53838251936352
861974	31	64.37634660415596
862120	31	41.26934890004956
862375	31	155.53838251936352
862396	31	125.64603050248141
862015	31	58.236215365785355
862263	31	53.87254807610403
862028	31	45.490185144830974
862155	31	53.87254807610403
862276	31	79.78931756563351
862296	31	69.60806673914242
862170	31	46.88678822700248
862426	31	125.64603050248141
862057	31	41.26934890004956
862308	31	69.60806673914242
862077	31	45.490185144830974
862323	31	77.85429284350158
862781	32	46.23752497162886
862776	32	44.451249056472186
862779	32	55.18835772729236
862778	32	46.23752497162886
862773	32	44.451249056472186
862768	32	58.814554175764194
862793	32	76.23427094918418
862794	32	66.66160495671451
862815	32	66.66160495671451
862808	32	73.44483092055111
862801	32	48.85304369112986
862831	32	63.86449417045686
862827	32	63.86449417045686
862816	32	82.11995079149398
862819	32	76.23427094918418
862844	32	134.30370823431025
862846	32	134.30370823431025
862838	32	163.71480721776982
862835	32	163.71480721776982
862853	32	340.50248128869595
862984	33	54.07068582091465
862987	33	53.217700360757895
863005	33	51.392644261538216
863000	33	69.9977075017741
863015	33	77.46566117215822
863025	33	53.217700360757895
863049	33	68.42546654936888
863041	33	51.392644261538216
863063	33	199.26549183983101
863057	33	199.26549183983101
862957	33	59.404476532615256
862958	33	69.9977075017741
862954	33	66.74072368582432
862949	33	50.90750986759779
863077	33	109.19028289744674
862950	33	54.07068582091465
863100	33	302.13466074431005
862974	33	59.404476532615256
862965	33	50.90750986759779
863088	33	109.19028289744674
862877	34	51.411992951971435
862879	34	75.00801293298336
862874	34	44.57759908342689
862870	34	95.72261488024
862865	34	64.8136089490162
862867	34	95.96709880107731
862866	34	51.411992951971435
862889	34	95.72261488024
862885	34	105.07847023399904
862884	34	44.57759908342689
862886	34	51.937988677491056
862883	34	80.51079405073546
862899	34	51.937988677491056
862925	34	212.35562896132163
862918	34	212.35562896132163
862912	34	113.7047212896722
862940	34	259.39641369611894
862943	34	106.59595353813808
862930	34	106.59595353813808
862985	35	50.72352304541077
863109	35	129.8797220193531
862976	35	93.74461784473161
863106	35	198.77208552185976
863007	35	93.74461784473161
863002	35	88.21176954872104
862998	35	88.52554744217224
863014	35	81.02161831528745
863038	35	88.52554744217224
863027	35	49.13626766326273
863051	35	117.0316034501243
863046	35	49.13626766326273
863060	35	115.89407186274887
863082	35	198.77208552185976
863072	35	257.753423036237
862972	35	50.72352304541077
863094	35	129.8797220193531
862962	35	81.02161831528745
863116	36	50.82137306223843
863119	36	80.82341784101463
863114	36	50.82137306223843
863133	36	100.04455432146094
863135	36	101.51539197451432
863131	36	68.7422110147428
863125	36	101.51539197451432
863144	36	80.12624832595894
863147	36	103.8604957677993
863167	36	57.97042793131623
863154	36	68.7422110147428
863176	36	57.97042793131623
863190	36	287.83500201231595
863184	36	219.58626940327622
863212	36	282.8786443359561
863200	36	157.2237030700014
863229	36	282.8786443359561
863222	36	157.2237030700014
863243	37	138.73045329205695
863371	37	134.6615240706037
863367	37	439.85123754491156
863235	37	47.802950529409564
863258	37	67.99061019057558
863381	37	228.50634943655962
863292	37	138.73045329205695
863289	37	91.80093569636637
863283	37	185.36882017910528
863300	37	76.43626161911266
863327	37	72.33827671347633
863313	37	82.29845783284384
863342	37	306.81440871176466
863335	37	307.36660998684846
863331	37	72.33827671347633
863356	37	134.6615240706037
863230	37	67.99061019057558
863221	37	47.802950529409564
863246	38	83.06335200038694
863233	38	181.27993806161015
863271	38	103.08990283566834
863290	38	328.3347280581135
863284	38	149.458738520394
863310	38	313.67739028042695
863316	38	110.31726299726961
863336	38	90.36557147355367
863329	38	313.67739028042695
863364	38	90.36557147355367
863149	38	42.7879476421803
863145	38	72.54132411665094
863153	38	42.7879476421803
863173	38	136.96419670882102
863192	38	72.54132411665094
863207	38	180.95945104908768
863228	38	84.97662433778773
863496	39	234.4195477584317
863635	39	152.61635979639962
863506	39	58.30541382863816
863655	39	341.7433278085814
863526	39	61.93061410862848
863420	39	70.63976283878708
863672	39	153.20436966200913
863539	39	83.90697928683275
863437	39	54.70080117807755
863687	39	74.23407370894202
863553	39	56.42703898261929
863705	39	70.42868201086783
863444	39	54.70080117807755
863467	39	86.14419817172582
863712	39	153.20436966200913
863480	39	174.59222584364284
863736	39	70.42868201086783
863605	39	56.42703898261929
863495	40	309.82256397206277
863516	40	72.44134259494466
863390	40	52.46499418686639
863385	40	52.46499418686639
863387	40	59.516400655968795
863386	40	74.01665366004062
863637	40	75.77956397305478
863508	40	63.10626408181991
863401	40	254.18246147535922
863396	40	193.35460611212267
863395	40	59.516400655968795
863422	40	88.50115845405179
863550	40	72.44134259494466
863409	40	63.9236747031314
863438	40	57.8212183947784
863576	40	63.10626408181991
863445	40	57.8212183947784
863477	40	142.57469797022924
863880	41	66.77004794280622
863895	41	72.88560360274046
863789	41	61.68584122298228
863788	41	64.30795841209294
863790	41	54.57599918335134
863906	41	82.54251032323408
863800	41	72.96539286022062
863802	41	207.87989733505722
863930	41	66.77004794280622
863796	41	64.30795841209294
863792	41	54.57599918335134
863794	41	228.90535656816144
863814	41	80.38685739476544
863839	41	85.38785083960579
863960	41	72.88560360274046
863845	41	92.55818979419237
863866	41	248.91766779136063
863858	41	141.93204764311741
863500	42	62.985933943475544
863630	42	66.93545392038475
863622	42	66.93545392038475
863490	42	50.32405665425704
863517	42	109.1674851774875
863645	42	49.64816492429946
863528	42	139.4122193056843
863402	42	52.18404817733241
863423	42	50.32405665425704
863415	42	59.84645179562845
863408	42	69.84138406259832
863432	42	62.985933943475544
863559	42	180.3473449180981
863449	42	59.84645179562845
863443	42	187.71928878375982
863588	42	76.67892916776572
863609	42	49.64816492429946
863476	42	196.78490561156727
863628	43	133.36593631643268
863499	43	106.20317933783592
863755	43	76.04142644031266
863751	43	56.68064417378663
863771	43	56.68064417378663
863511	43	47.41586973817684
863535	43	61.27656434100355
863656	43	125.36188225950994
863781	43	76.04142644031266
863421	43	56.564419523240296
863413	43	56.564419523240296
863439	43	59.68639164462733
863566	43	96.32953427160666
863681	43	138.64778360882977
863447	43	47.41586973817684
863721	43	131.47751263516014
863460	43	59.37709794686688
863484	43	61.27656434100355
863602	43	154.92144764101124
863629	44	49.94354157453833
863753	44	113.65369868131569
863752	44	132.63786589253826
863773	44	133.74925312268772
863767	44	154.54383768271606
863762	44	113.65369868131569
863662	44	49.94354157453833
863527	44	72.94558524831571
863777	44	154.54383768271606
863648	44	42.29307392362378
863673	44	42.29307392362378
863544	44	51.26643886693173
863578	44	64.00904486463372
863701	44	118.74983538905029
863713	44	126.55288178512326
863614	44	91.39266378049146
863604	44	51.26643886693173
863734	44	175.89214346196863
863879	45	67.43696599548895
863902	45	173.04046435485822
863911	45	134.9129254170334
863801	45	47.95300883509908
863929	45	203.59859442346553
863799	45	65.03178406146417
863818	45	111.70737435942979
863813	45	62.094433702728416
863812	45	47.95300883509908
863834	45	59.75155524810363
863962	45	55.91767583495685
863952	45	55.91767583495685
863844	45	65.52056133622288
863972	45	310.6930936130688
863865	45	67.43696599548895
863989	45	269.0021934455187
863859	45	75.7076398460221
863986	45	310.6930936130688
864139	46	281.51001884021167
864010	46	115.93011235365276
864007	46	58.31333710052566
864154	46	281.51001884021167
864023	46	52.31186601214155
864042	46	39.46200286274342
864036	46	60.49403189809724
864060	46	75.14759596290313
864048	46	39.46200286274342
864077	46	85.68071695322223
864066	46	85.68071695322223
864095	46	186.38159796047782
864086	46	138.6966115514221
864083	46	184.36054825333076
864102	46	77.78201045967636
864124	46	383.57903000005655
863999	46	58.31333710052566
864113	46	77.78201045967636
864512	47	43.43461776107434
864413	47	111.50151014840847
864408	47	79.39696291954334
864533	47	65.36609776012378
864659	47	193.93994808210684
864428	47	46.09144024886641
864687	47	97.79601699402964
864420	47	69.8805007364342
864546	47	85.98568616346701
864573	47	173.6803967433336
864461	47	67.85425748665884
864587	47	85.98568616346701
864705	47	97.79601699402964
864732	47	421.8931967700242
864479	47	43.43461776107434
864748	47	240.48729622510228
864765	47	240.48729622510228
864628	47	140.05138604317662
864514	48	95.38566386306303
864414	48	109.69620174260236
864405	48	109.69620174260236
864531	48	230.50495256072773
864298	48	66.33727733567629
864419	48	80.4019467160254
864547	48	520.3102854642083
864307	48	55.852463883087204
864562	48	251.68320245063603
864321	48	203.4012000567985
864347	48	55.852463883087204
864464	48	148.71327692077483
864495	48	95.38566386306303
864481	48	225.4516908712351
864382	48	66.33727733567629
864248	48	116.40134525772542
864009	49	121.85352525421285
864005	49	140.34137159080714
863876	49	136.033642620539
864000	49	125.6569907568244
863896	49	142.05752773385305
864047	49	177.41209957088742
863908	49	56.85848643356021
864032	49	86.96808835925906
864034	49	86.96808835925906
864063	49	451.88740819701576
864056	49	261.9764747457756
863924	49	52.15019072900396
864074	49	313.938228904185
863938	49	53.90303902920787
863964	49	64.49909978895343
863957	49	52.15019072900396
863977	49	125.6569907568244
864266	50	87.67134623415451
864294	50	87.67134623415451
864304	50	105.74773121503739
864335	50	84.68634303849619
864320	50	137.05868237413597
864351	50	210.19172788918502
864343	50	84.68634303849619
864365	50	152.9211156829803
864376	50	391.50998800326306
864387	50	440.7993399353707
864169	50	141.33437409573386
864161	50	39.89801077516663
864189	50	64.84959208395978
864180	50	39.89801077516663
864206	50	53.34470207636931
864195	50	62.38742684400646
864234	50	62.38742684400646
864230	50	72.55610373581948
864224	50	40.65581672253442
864244	50	40.65581672253442
864643	51	101.69804381951009
864543	51	60.589955618860785
864798	51	73.7896731177168
864676	51	81.70439685927798
864702	51	62.633757687684124
864817	51	218.6733247148462
864560	51	73.0256907884938
864716	51	79.2819701115519
864586	51	69.63934839291348
864452	51	126.64321952412277
864836	51	370.40919886260065
864857	51	481.96404257948024
864614	51	73.0256907884938
864480	51	150.26760869098956
864507	51	60.589955618860785
864762	51	62.633757687684124
864753	51	73.7896731177168
864626	51	76.73877564425915
864137	52	96.05273701147395
864261	52	99.91020111316779
864128	52	83.51803207035324
864273	52	99.91020111316779
864300	52	422.47196808038615
864170	52	83.51803207035324
864164	52	71.09568993459831
864191	52	113.57033173937249
864308	52	457.24180203528175
864178	52	96.05273701147395
864207	52	94.6662194947283
864201	52	121.42609480920058
864216	52	109.27292689062047
864229	52	80.30382163889344
864103	52	132.77513681244133
864231	52	113.57033173937249
864117	52	71.09568993459831
864242	52	80.30382163889344
864527	53	57.180914883840565
864778	53	95.26504057216374
864899	53	439.4400457521037
864667	53	110.49427659334556
864809	53	61.743360189949016
864544	53	62.101550464090074
864930	53	466.18231505124703
864568	53	62.101550464090074
864845	53	61.743360189949016
864584	53	73.65876158775087
864706	53	76.01303934747607
864593	53	149.86110545724654
864467	53	80.32761536749203
864621	53	76.01303934747607
864746	53	105.13609004581124
864483	53	80.32761536749203
864610	53	133.26019679983693
864629	53	105.13609004581124
864496	53	57.180914883840565
865160	54	62.90977889733719
865290	54	77.21706905611174
865308	54	77.21706905611174
865047	54	154.70290899332832
865198	54	66.7583446443568
865185	54	66.7583446443568
865058	54	74.0399910965809
865211	54	62.90977889733719
865332	54	430.24584787400966
865078	54	76.54124098476301
865118	54	73.28032619998434
865360	54	418.80234271260235
864979	54	142.1004742693414
865260	54	100.55899248521385
865007	54	76.54124098476301
864996	54	70.5281198368648
865022	54	70.5281198368648
865275	54	111.51368445181052
865141	54	127.16496852567096
865288	55	110.19889765600583
865419	55	116.11743960819156
865156	55	164.9040833308573
865437	55	184.76003465889187
865168	55	61.2853019137798
865070	55	40.86575778582685
865315	55	67.32776201896132
865469	55	184.76003465889187
865337	55	58.31012619981732
865328	55	67.32776201896132
865231	55	62.59597171387198
865482	55	197.24992993565772
865220	55	61.2853019137798
865090	55	40.86575778582685
865501	55	400.86771615824665
865498	55	306.84706071913854
865106	55	167.0720492379508
865134	55	62.59597171387198
865262	55	119.80003376227536
865271	55	58.31012619981732
864775	56	61.67342538827741
864925	56	176.16261197086845
864542	56	149.34991701356122
864404	56	135.27354441847746
864941	56	128.19040049694297
864426	56	52.09534688496579
864801	56	58.420758376773435
864830	56	61.67342538827741
864952	56	179.19190188296145
864692	56	58.420758376773435
864710	56	114.72544630674933
864961	56	211.88965624066657
864989	56	301.53870902684565
864346	56	64.08940183164749
864980	56	211.88965624066657
864609	56	58.63837074113283
864893	56	128.19040049694297
864638	56	53.06628603330539
864378	56	64.08940183164749
864502	56	52.09534688496579
864522	57	144.78685492864284
864274	57	50.340138779062684
864424	57	180.16416763987647
864295	57	62.60156638228004
864163	57	60.753975824555816
864313	57	65.40898063522073
864181	57	66.99748849341955
864305	57	62.60156638228004
864433	57	98.78269978272463
864325	57	98.78269978272463
864199	57	53.41147223344877
864192	57	50.340138779062684
864222	57	133.56126673971767
864465	57	193.57017280239896
864237	57	66.99748849341955
864494	57	265.5813474627357
864487	57	144.78685492864284
864353	57	53.57140236744645
864375	57	53.57140236744645
864781	58	58.75536535263338
864815	58	162.71448180535137
864575	58	69.69203600413849
864826	58	167.40821433646119
864591	58	44.05250330101681
864840	58	154.75017744155818
864582	58	44.05250330101681
864859	58	121.83776269855346
864875	58	297.60879848219645
864615	58	112.15089755289048
864895	58	121.83776269855346
864630	58	35.58435576218899
864644	58	35.58435576218899
864663	58	99.12925979481376
864691	58	62.39644431777633
864714	58	159.5172795932929
864724	58	99.12925979481376
864745	58	105.64092187050578
864758	58	58.75536535263338
865291	59	45.952900033291726
865309	59	352.1641624720883
865056	59	60.14811931040545
865077	59	179.58474233751102
865095	59	91.65369211368584
865344	59	45.952900033291726
865129	59	150.96792213128495
865147	59	62.51579394010082
865173	59	124.83360768944566
864929	59	53.71957267522954
864956	59	65.95977359596124
865200	59	62.51579394010082
864970	59	57.331797646107105
864965	59	41.99900909087252
864990	59	91.65369211368584
865253	59	150.96792213128495
865023	59	73.81399052813666
865273	59	187.97288469014788
865019	59	41.99900909087252
864909	60	76.68122187093512
865027	60	68.63704155360888
865042	60	148.52575393341723
864938	60	88.35936856429153
864804	60	88.35936856429153
864955	60	93.73044611528854
865073	60	207.39884068958042
865100	60	43.786052140129435
864713	60	74.10795433987656
864837	60	76.68122187093512
864728	60	75.29935192391524
865005	60	148.52575393341723
865131	60	43.786052140129435
864993	60	68.63704155360888
864864	60	57.7690757076323
864894	60	174.2900926399378
864760	60	57.7690757076323
865137	60	349.07061544919145
865549	61	111.59145868995584
865540	61	111.59145868995584
865296	61	60.49046905695374
865569	61	347.8397491682307
865314	61	108.25532638159619
865339	61	48.54169853217673
865390	61	108.25532638159619
865418	61	70.45285944902434
865412	61	48.54169853217673
865155	61	60.49046905695374
865448	61	84.2380926621503
865191	61	46.46284890658555
865441	61	88.48114964412247
865213	61	46.46284890658555
865466	61	74.10324614889564
865461	61	64.66819168877586
865476	61	148.3384538240326
865499	61	74.10324614889564
865504	61	141.10525948799105
865531	61	185.00746456553193
865158	62	88.48239743109362
865410	62	281.90754019706657
865055	62	39.9459107515387
865048	62	66.91842593618442
865434	62	328.26376081512325
865299	62	82.5603549390957
865170	62	50.98283406150476
865066	62	39.9459107515387
865312	62	152.8673861114986
865214	62	51.95730313626509
865206	62	123.15342431206383
865330	62	149.16442046298653
865101	62	88.48239743109362
865353	62	82.5603549390957
865366	62	126.65032644842948
865234	62	77.356252504959
865127	62	51.95730313626509
865255	62	86.24062183037718
865400	62	281.90754019706657
865274	62	52.942633547018914
865287	63	82.3045656061993
865543	63	305.87001977581457
865025	63	97.57069419722353
865536	63	337.74703584125217
865053	63	61.49514846435516
865565	63	305.87001977581457
865307	63	114.10417149168397
865430	63	116.28491448332252
865468	63	89.09396502044605
865357	63	43.64773034662102
865089	63	162.78163564992454
865500	63	181.40800859859348
864981	63	58.726940579108
865254	63	43.64773034662102
865121	63	97.57069419722353
864994	63	58.726940579108
865527	63	79.52338974750158
865521	63	79.52338974750158
865583	64	164.37361505869555
865582	64	69.63423473689747
865577	64	91.08483895197149
865578	64	69.63423473689747
865584	64	91.08483895197149
865587	64	46.2897885164056
865610	64	66.0668270169848
865604	64	111.11631075753887
865606	64	54.29355839975973
865600	64	46.2897885164056
865626	64	174.79011567323096
865622	64	80.20347826299884
865619	64	91.28445634769695
865645	64	377.6649392558106
865636	64	80.20347826299884
865658	64	289.4909958340846
865648	64	289.4909958340846
865677	65	64.9972000374485
865678	65	53.47286389492374
865669	65	81.13861625412483
865670	65	70.45203436635903
865665	65	81.13861625412483
865693	65	64.9972000374485
865689	65	53.47286389492374
865687	65	97.93791312311363
865683	65	94.54090787730335
865710	65	78.52543472143775
865707	65	104.91925153537349
865698	65	89.09190638631506
865726	65	78.52543472143775
865716	65	174.51802297555088
865742	65	280.80248066995375
865736	65	383.52345714450627
865751	65	280.80248066995375
865801	66	183.03416291713748
865796	66	106.94405624872319
865792	66	136.26969792149396
865814	66	272.9565331402424
865808	66	106.94405624872319
865811	66	252.8287595934577
865826	66	272.9565331402424
865756	66	66.10122247109652
865754	66	99.39523184728975
865772	66	64.94935390381428
865767	66	52.29666828022435
865761	66	59.34139283500942
865760	66	59.34139283500942
865787	66	72.05055616210967
865783	66	59.11139640427855
865782	66	64.94935390381428
865776	66	68.88993971407949
865778	66	52.29666828022435
865807	67	87.57267036607482
865798	67	112.9454626136914
865817	67	69.66913002125199
865833	67	103.19396058087237
865831	67	52.86886930697628
865852	67	69.66913002125199
865848	67	52.86886930697628
865844	67	90.15363546542379
865846	67	66.53761683498043
865864	67	135.11891160677482
865860	67	66.53761683498043
865863	67	135.11891160677482
865886	67	134.2032726716932
865879	67	193.11344935105532
865902	67	257.49888886724455
865896	67	257.49888886724455
865891	67	134.2032726716932
865932	68	59.75580276242596
865929	68	135.66995813864443
865930	68	74.76683900821052
865927	68	55.97580572722986
865926	68	59.75580276242596
865951	68	87.92980959095584
865936	68	87.92980959095584
865938	68	137.78883795131577
865964	68	137.78883795131577
865956	68	205.4594942094057
865979	68	241.3150219977462
865971	68	241.3150219977462
865915	68	112.79329692020754
865914	68	74.76683900821052
865909	68	89.21035591825907
865911	68	55.97580572722986
865907	68	124.61996525053566
866059	69	176.95444004745445
866179	69	237.75428588857977
866071	69	45.95951345312013
866084	69	94.9625432283041
866111	69	137.98938161858257
866099	69	94.9625432283041
865992	69	98.35570886088517
865995	69	50.91979556208281
865987	69	50.91979556208281
866013	69	120.42877764073216
866003	69	39.42828632663589
866028	69	98.35570886088517
866159	69	137.98938161858257
866148	69	205.9903850733764
866045	69	45.95951345312013
866167	69	237.75428588857977
866038	69	39.42828632663589
866176	70	47.16586911542353
866201	70	56.43391034519634
866075	70	103.98809442394437
866203	70	122.36565301384542
866199	70	56.43391034519634
866065	70	103.98809442394437
866192	70	48.54473211570363
866194	70	47.16586911542353
866217	70	122.36565301384542
866085	70	39.68103468848806
866214	70	209.81965504889638
866236	70	230.69851582460498
866107	70	119.64825758012736
866100	70	74.14678923950156
866225	70	230.69851582460498
866127	70	39.68103468848806
866158	70	186.11190288696753
866144	70	61.60445167962239
866170	70	48.54473211570363
866318	71	226.63260987674744
866310	71	226.63260987674744
866304	71	121.84414714728031
866253	71	105.30595487668268
866252	71	163.91819971664708
866250	71	45.08806924172231
866247	71	76.26630206883584
866246	71	120.12508095493787
866243	71	140.35848972823902
866271	71	81.77616479906959
866265	71	63.48695233922964
866260	71	60.18188223327205
866256	71	45.08806924172231
866286	71	81.77616479906959
866281	71	49.858504907228976
866276	71	64.34929293135777
866274	71	49.858504907228976
866301	71	214.2072872356933
866288	71	121.84414714728031
866049	72	45.85079432136121
866076	72	110.41834724166121
866087	72	140.43592944491792
866102	72	172.11795564854484
865994	72	82.13322444905403
866116	72	141.17022510104576
865990	72	122.98990661461785
865985	72	105.3931921606629
866012	72	57.07133654555392
866138	72	213.3080118543849
866006	72	78.58639369456719
866002	72	121.41324063813305
866153	72	213.3080118543849
866024	72	46.32055670381323
866022	72	51.48607427195807
866017	72	69.4969648675035
866016	72	57.07133654555392
866042	72	69.4969648675035
866037	72	103.96603560258954
866036	72	45.85079432136121
866570	73	215.16925345057328
866430	73	76.81973665175003
866427	73	122.35381562517098
866421	73	70.71106746298607
866422	73	59.5100299482816
866440	73	59.5100299482816
866432	73	76.81973665175003
866434	73	100.36999841679031
866462	73	64.18798675691923
866472	73	36.59714597795116
866468	73	36.59714597795116
866471	73	102.85196017252129
866490	73	115.81071207210339
866483	73	40.34196702698179
866498	73	102.15213977881447
866514	73	141.54583588631925
866540	73	165.0124850260949
866532	73	115.81071207210339
866557	73	215.16925345057328
866443	74	52.145616822708
866591	74	86.22635552072002
866459	74	120.42115862036304
866454	74	85.63501774817641
866476	74	85.04577010822203
866606	74	163.31611725115272
866598	74	129.42733140991822
866466	74	85.04577010822203
866623	74	241.16383129738756
866486	74	52.145616822708
866611	74	241.16383129738756
866496	74	77.17370881653082
866519	74	61.73205690515673
866515	74	114.86682446671747
866537	74	61.73205690515673
866539	74	70.6800139375084
866559	74	86.22635552072002
866546	74	100.01540151918877
866334	75	66.39845001865412
866329	75	88.67237887675637
866324	75	73.44938177910954
866322	75	81.38603399301606
866350	75	51.38714867253058
866340	75	73.44938177910954
866336	75	77.81193244735526
866339	75	51.38714867253058
866338	75	70.74350333952995
866360	75	69.33821999257682
866353	75	81.38603399301606
866380	75	123.65087018518254
866372	75	73.41966279664308
866370	75	121.38595809388525
866399	75	128.6652580392746
866395	75	175.05376738768138
866391	75	73.41966279664308
866411	75	206.5845976652154
866404	75	188.62088585835735
866417	75	303.9327289254021
866573	76	41.24121120466807
866696	76	72.20167163089936
866717	76	170.05964265517565
866588	76	86.1631805891176
866732	76	170.96741067067867
866603	76	85.1567258496906
866592	76	69.46226517610675
866595	76	41.24121120466807
866749	76	170.05964265517565
866613	76	85.1567258496906
866609	76	63.886905188978545
866610	76	63.886905188978545
866629	76	69.46226517610675
866757	76	187.00162713209744
866652	76	116.78558100643909
866644	76	71.2359785401912
866772	76	187.00162713209744
866659	76	72.20167163089936
866787	76	326.1043203776749
867340	77	94.01854280392135
867087	77	55.939128690455114
867106	77	81.54054055483172
867134	77	57.352228403611235
867390	77	185.29555167866963
867128	77	55.939128690455114
867380	77	184.31467718141965
867148	77	127.25817734021348
867146	77	73.23181627616742
867165	77	73.23181627616742
867164	77	57.352228403611235
867183	77	89.82883201377024
867171	77	55.23050883014963
867198	77	55.23050883014963
867461	77	354.87162152348174
867222	77	89.82883201377024
867235	77	65.18400051467704
867266	77	65.18400051467704
867294	77	164.22515958852682
867311	77	94.01854280392135
867462	78	115.4155973126155
867481	78	136.41596648977023
867734	78	100.76824647890585
867603	78	87.36861480183693
867491	78	43.25857965239035
867618	78	75.59654974209383
867511	78	43.25857965239035
867767	78	165.738924042958
867638	78	75.59654974209383
867916	78	354.871010114944
867406	78	88.96015416943212
867534	78	56.654449914544905
867657	78	159.98468179733402
867782	78	179.70644177586382
867521	78	84.96439526733658
867564	78	87.36861480183693
867424	78	78.91588593854044
867574	78	56.654449914544905
867440	78	78.91588593854044
867698	78	100.76824647890585
866692	79	85.29777814226436
866689	79	58.06100676277403
866711	79	82.87787358569939
866707	79	85.29777814226436
866728	79	142.10655462082823
866721	79	82.87787358569939
866742	79	142.10655462082823
866736	79	144.92026316629386
866756	79	180.11737073976832
866754	79	173.86280872090867
866653	79	67.99446343450666
866655	79	135.50601214012258
866649	79	118.53233393155189
866650	79	67.99446343450666
866645	79	91.8395072765161
866770	79	339.88395616556846
866662	79	46.22316133934669
866682	79	58.06100676277403
866678	79	78.9244911758031
866674	79	46.22316133934669
867338	80	55.679748124841296
867333	80	90.49464047072502
867396	80	58.32727683425732
867155	80	95.15566570904103
867430	80	90.49464047072502
867453	80	58.32727683425732
867187	80	134.9649245069068
867215	80	134.9649245069068
867200	80	69.73154419347895
867236	80	48.05705651072788
867488	80	163.05282867255687
867262	80	48.05705651072788
867505	80	161.90676207938117
867276	80	69.73154419347895
867530	80	236.8251071799663
867520	80	161.90676207938117
867289	80	80.3779783250743
867302	80	55.679748124841296
867553	80	183.53300508848253
867580	80	340.3433723369679
867723	81	134.53790718388527
867970	81	143.50998338916276
867736	81	56.39215555094226
867986	81	135.37208088426374
868005	81	135.37208088426374
867751	81	56.39215555094226
867873	81	60.242713272591935
868028	81	258.18306932330205
867791	81	51.605685106009446
867914	81	87.39668687723542
868039	81	193.26110270607322
867777	81	76.02193549656819
867931	81	60.242713272591935
867820	81	76.02193549656819
868076	81	273.72370356522407
867695	81	134.53790718388527
867686	81	91.19952167699329
867839	81	51.605685106009446
867833	81	86.91962268490144
867706	81	95.77887214622228
868110	82	58.54645780324153
868097	82	65.69641832921646
868123	82	65.69641832921646
868131	82	102.33136124786944
868158	82	177.29867705204452
867897	82	65.38088957340464
868021	82	90.53035796980133
867917	82	90.53035796980133
868047	82	48.36378068546508
868174	82	116.31143451760354
868167	82	116.31143451760354
867907	82	132.11667503536674
868035	82	58.54645780324153
868190	82	193.94233727885668
868183	82	203.97527327636294
868207	82	193.94233727885668
867937	82	65.38088957340464
867961	82	110.8279526203126
868081	82	48.36378068546508
867082	83	56.27362598922339
867077	83	55.80733488065442
867096	83	123.23151442912376
866989	83	86.92407344171185
867117	83	97.36097951958938
866984	83	97.05976233999452
867111	83	158.41892371119377
866976	83	88.11059617945946
867007	83	86.92407344171185
867135	83	103.08140162998244
867129	83	225.18797958227321
867124	83	97.36097951958938
867140	83	103.08140162998244
867010	83	98.79073146420691
867026	83	71.35065449072611
867049	83	71.35065449072611
867045	83	55.89288341284838
867042	83	78.22668458957861
867063	83	56.27362598922339
867057	83	55.80733488065442
866829	84	58.02763107271776
866824	84	95.92845068781192
866819	84	76.02869679068421
866947	84	239.21726293389258
866847	84	66.9134000837876
866966	84	72.22581049715022
866833	84	71.80202160756718
866963	84	72.22581049715022
866861	84	70.21005857226022
866851	84	59.627198978164635
866874	84	42.73024630806626
866870	84	70.21005857226022
866905	84	78.3080497437093
866900	84	42.73024630806626
866924	84	189.18740352954435
866916	84	124.22247193576695
866813	84	71.80202160756718
866808	84	58.02763107271776
866938	84	77.70324701625715
866929	84	77.70324701625715
867081	85	69.14712350012186
867072	85	69.14712350012186
866971	85	72.6756563160237
867094	85	236.0514698268912
866990	85	72.6756563160237
866985	85	74.52307262671815
867114	85	123.30403450320895
866981	85	91.54117552134575
866977	85	65.45740329106346
867107	85	123.30403450320895
866996	85	65.45740329106346
867022	85	70.59497997407061
867016	85	63.89817932587184
867008	85	70.59497997407061
867011	85	58.80631714026782
867037	85	82.25270893361949
867024	85	58.80631714026782
867047	85	125.2204945999022
867043	85	66.45882714561499
867066	85	207.0058515057792
866828	86	68.76154152201869
866953	86	144.62593715700203
866821	86	68.59478782713305
866950	86	144.62593715700203
866845	86	60.22789909842856
866863	86	65.37564174464521
866856	86	59.8944869406066
866873	86	68.45504343791147
866872	86	59.8944869406066
866890	86	82.67778770401418
866902	86	126.58357466335616
866897	86	102.8467930799864
866925	86	68.60431694215373
866796	86	89.0995256640901
866799	86	52.46086933019939
866919	86	68.60431694215373
866939	86	234.83333033178346
866810	86	60.22789909842856
866803	86	52.46086933019939
866930	86	274.29760851454796
867714	87	124.2628528818417
867609	87	71.79834721780585
867483	87	59.65053337420794
867739	87	80.53698974515191
867477	87	66.20160423384758
867757	87	80.53698974515191
867627	87	59.73244633471486
867512	87	59.65053337420794
867637	87	58.529622236476534
867662	87	110.56301824865409
867653	87	62.16225779817482
867783	87	293.13493544286695
867678	87	58.529622236476534
867675	87	59.73244633471486
867798	87	232.85772852346113
867818	87	137.17210560506712
867559	87	60.953963074132794
867573	87	59.86055268228264
867829	87	137.17210560506712
867700	87	83.08911824478292
867213	88	62.32014053276546
867341	88	125.67994921332688
867466	88	119.09648537723923
867204	88	56.83943483362136
867332	88	83.33553867232379
867223	88	54.37574119611845
867240	88	146.46046764243923
867260	88	87.11200290892505
867385	88	97.02915073012126
867249	88	59.66062922933125
867378	88	97.02915073012126
867404	88	232.64005166254097
867268	88	54.37574119611845
867295	88	59.25037478344328
867413	88	260.5039381154393
867284	88	57.3643225733626
867305	88	59.25037478344328
867190	88	56.83943483362136
867446	88	119.09648537723923
867186	88	73.14113863304314
867593	89	71.35163199437648
867605	89	57.528042526325585
867862	89	116.97954629227377
867987	89	131.71277620405738
867624	89	59.79042052437843
867745	89	61.67291742921512
868029	89	131.71277620405738
867644	89	162.13326749269888
867508	89	57.106250303675715
867761	89	79.8472514550721
867659	89	57.528042526325585
867781	89	84.61403669167683
867910	89	233.0633471778254
867673	89	59.79042052437843
867543	89	57.106250303675715
867560	89	70.64717667773672
867682	89	84.61403669167683
867838	89	116.97954629227377
867576	89	76.75875437347399
867958	89	217.86687163683777
868374	90	226.94512132392828
868396	90	195.80606427942195
868129	90	75.28294745388372
868413	90	123.28666501338293
868166	90	57.82675170030479
868187	90	176.49387801498457
868433	90	123.28666501338293
867948	90	56.150511859012646
867960	90	56.150511859012646
868232	90	79.34027154042809
867997	90	111.55351306283697
868241	90	57.67928289185015
867984	90	62.80879622450899
868271	90	75.28294745388372
868026	90	57.82675170030479
868034	90	50.20399452082275
868049	90	50.20399452082275
868325	90	139.1327418953256
868347	90	139.1327418953256
868090	90	57.67928289185015
868363	91	146.97765221027882
868234	91	49.657199173323214
868228	91	75.55630696561863
868358	91	69.27283730522659
868377	91	161.47809794494225
868244	91	107.15112625949338
868397	91	222.79373353370616
868266	91	50.20187220564287
868391	91	161.47809794494225
868258	91	47.14330801987452
868286	91	62.98527005198178
868411	91	130.05899300027653
868276	91	47.14330801987452
868407	91	134.44776935149102
868422	91	130.05899300027653
868318	91	60.962749769411694
868309	91	69.27283730522659
868332	91	50.20187220564287
868345	91	62.98527005198178
868218	91	49.657199173323214
868359	92	170.01474236242365
867841	92	40.09675652770523
867868	92	75.06511541972537
867879	92	40.09675652770523
868157	92	93.15946673207674
868171	92	60.77512656440297
867906	92	109.59515161834936
868189	92	70.86522836742844
867930	92	66.83157919586009
868222	92	181.23649492533022
868250	92	175.97507675891063
867991	92	93.15946673207674
868265	92	175.97507675891063
868002	92	66.83157919586009
868284	92	223.56050693317835
868019	92	60.77512656440297
868036	92	67.67027640213695
868312	92	115.28033045440804
868326	92	115.28033045440804
868083	92	70.86522836742844
867212	93	110.59003937785269
867596	93	104.15790115460429
867336	93	61.33384783935805
867482	93	183.81524558539573
867474	93	217.59264598064476
867242	93	120.9317438364329
867366	93	64.32667542309106
867384	93	120.9317438364329
867640	93	229.60707618978142
867259	93	96.05161848279306
867270	93	166.73199851489355
867526	93	226.1732768492838
867166	93	49.48154138324689
867283	93	61.33384783935805
867308	93	64.32667542309106
867439	93	183.81524558539573
867174	93	49.48154138324689
867192	93	96.05161848279306
867569	93	104.15790115460429
868105	94	59.920913312215205
867864	94	59.920913312215205
867607	94	71.3636414297813
868243	94	197.72632148514384
868267	94	211.8996300682605
868263	94	197.72632148514384
868155	94	68.24197577865591
867894	94	208.45982551506793
868278	94	225.13869779138207
868290	94	113.60956793262554
868313	94	113.60956793262554
867669	94	71.3636414297813
868304	94	325.3459405067759
868050	94	68.24197577865591
867819	94	102.66368665641455
867690	94	102.66368665641455
867938	94	130.23523730578577
868216	94	130.23523730578577
867707	94	110.40874676313318
867342	95	53.96380415142976
867848	95	102.90814851568281
868102	95	138.11224497624187
867610	95	63.483915867225946
867861	95	77.6133274169565
867886	95	77.6133274169565
867369	95	208.1628630627066
868128	95	321.9284835756607
867635	95	64.62200992533849
868163	95	138.11224497624187
867412	95	109.4597057592693
867683	95	200.74113003063593
867975	95	200.74113003063593
867458	95	53.96380415142976
867985	95	102.90814851568281
867731	95	64.62200992533849
868031	95	194.04984730508713
867779	95	63.483915867225946
868059	95	244.71717853113694
868078	95	225.43026336284103
868490	96	166.62717809899496
868484	96	102.82845244777432
868481	96	118.94940079433914
868509	96	223.86400399602473
868499	96	118.94940079433914
868498	96	162.05244052459386
868527	96	93.62275909688552
868521	96	93.62275909688552
868518	96	352.40360348936036
868514	96	273.6294550995263
868444	96	216.37093167137587
868443	96	100.91412171656101
868439	96	47.877716477493934
868457	96	96.54944544981223
868456	96	72.1394765240058
868452	96	47.877716477493934
868472	96	102.82845244777432
868470	96	166.62717809899496
868467	96	72.1394765240058
868623	97	258.6356377897197
868619	97	258.6356377897197
868613	97	188.09529958501236
868609	97	214.5352881629264
868631	97	76.93853236166927
868630	97	76.93853236166927
868537	97	104.60181335035558
868535	97	196.46819265016677
868534	97	72.0060461318042
868552	97	60.279615579696205
868548	97	72.0060461318042
868550	97	69.90209549145659
868572	97	120.64049571071685
868567	97	69.90209549145659
868561	97	60.279615579696205
868591	97	120.64049571071685
868585	97	126.25448761083263
868581	97	168.47993429983228
868602	97	161.81852847365914
868593	97	126.25448761083263
868747	98	78.05227593858872
868741	98	211.794591378339
868740	98	103.98355474901952
868764	98	162.8549483104838
868759	98	119.45950790613233
868758	98	69.31875582367645
868754	98	78.05227593858872
868777	98	69.31875582367645
868779	98	119.45950790613233
868793	98	134.20907938518056
868794	98	77.56456911645876
868791	98	77.56456911645876
868811	98	164.39874626994617
868800	98	178.4229907584982
868830	98	58.84012212217321
868824	98	58.84012212217321
868823	98	161.0889189611365
868816	98	333.56667224690216
868819	98	161.0889189611365
868655	99	65.07790334305359
868654	99	54.3121058903186
868649	99	47.26096739660418
868651	99	172.37815333626034
868644	99	47.26096739660418
868641	99	212.82903996152407
868640	99	108.10088523808436
868671	99	116.7105089592344
868667	99	70.11833101453321
868663	99	54.3121058903186
868682	99	76.44390883343272
868693	99	194.75989915494156
868689	99	144.14016518361893
868688	99	76.44390883343272
868713	99	71.67445868964012
868709	99	359.63648854784
868704	99	150.89730305675238
868729	99	48.43945914435744
868724	99	48.43945914435744
868721	99	71.67445868964012
868877	100	57.779946003204685
868873	100	53.51598595557888
868864	100	57.779946003204685
868895	100	91.29885194922743
868880	100	100.5726846843209
868902	100	194.03703133464285
868899	100	147.90726067871682
868898	100	91.29885194922743
868925	100	83.7260969189143
868921	100	83.7260969189143
868916	100	320.31949342943403
868912	100	148.2021050493464
868933	100	55.607571012775686
868931	100	55.607571012775686
868847	100	92.85397494773856
868843	100	218.6686761547725
868842	100	105.93160324093012
868862	100	53.51598595557888
868850	100	193.52553566120537
868943	101	115.4728982861809
868950	101	167.59917286685146
868944	101	217.24700555995062
868946	101	93.86251799178132
868973	101	51.90007720465573
868975	101	56.41806025965712
868965	101	56.41806025965712
868963	101	51.90007720465573
868991	101	145.14005230067795
868985	101	164.00406170382092
868980	101	86.77704139574448
869006	101	148.21709645681494
868999	101	164.00406170382092
868994	101	193.6775837264048
869017	101	292.80201576018106
869018	101	152.28199986261103
869013	101	152.28199986261103
869031	101	46.03832096911552
869024	101	46.03832096911552
869049	102	95.89986616349913
869041	102	130.55663147348744
869043	102	109.3742816193603
869042	102	205.40413412463064
869069	102	65.96244139406845
869064	102	56.50274699130624
869067	102	210.635945026672
869060	102	52.76028445878793
869062	102	52.76028445878793
869059	102	56.50274699130624
869085	102	194.00768261689683
869082	102	147.76103488500468
869103	102	39.38136028344429
869102	102	244.89226209436964
869099	102	225.91132394021517
869093	102	150.3015392853552
869091	102	225.91132394021517
869114	102	39.38136028344429
869105	102	253.33909789005088
869128	103	142.31394915574296
869130	103	123.36247934713121
869124	103	70.28131807757244
869148	103	45.356160504690976
869141	103	45.356160504690976
869167	103	233.00402751571258
869161	103	56.677769530958365
869159	103	56.409507281529564
869180	103	56.409507281529564
869192	103	62.27616838461895
869186	103	56.677769530958365
869226	103	193.97716851176997
869223	103	142.30625829969443
869237	103	172.7809954545874
869261	103	172.7809954545874
869251	103	148.84038942558917
869279	103	74.13642626943775
869274	103	152.3072096192814
869294	103	332.2010876121354
869283	103	74.13642626943775
869260	104	148.7607313185103
869256	104	163.27610802822954
869125	104	83.44801614710664
869120	104	83.44801614710664
869276	104	163.27610802822954
869143	104	56.4141357938143
869138	104	56.4141357938143
869295	104	103.31472296141231
869160	104	57.87268822364712
869284	104	56.25757145117509
869158	104	240.0157045066482
869181	104	57.87268822364712
869307	104	247.37680105921694
869301	104	56.25757145117509
869168	104	60.224210597173865
869199	104	60.224210597173865
[truncated: 9,506 more rows]
