# Supplementary material for: The First of Us: Ophiocordyceps use a novel scramblase-binding peptide to manipulate zombie ants
Source: bioRxiv. 2025 Sep 19:2025.09.09.674826. Preprint. [Version 2] doi: 10.1101/2025.09.09.674826 (PMC12458967; doi:10.1101/2025.09.09.674826)
Supplement: Supplement 11 [file media-11.zip › Data S12. Nest behavior tests data/SBP Nest Behavior Assay data files/LH11_Sham3-all-spots_nearest.csv]

ID	FRAME	NEAR_DIST
471811	0	38.689072170605094
471808	0	38.689072170605094
471821	0	288.7830403180783
471700	0	70.42043548776375
471698	0	60.64299630800017
471697	0	71.7703480388304
471707	0	71.7703480388304
471705	0	67.18916148929056
471715	0	136.6641166195218
471712	0	60.64299630800017
471727	0	66.97521101865274
471721	0	67.18916148929056
471735	0	102.32916574372551
471730	0	66.97521101865274
471745	0	72.20796917785368
471757	0	72.20796917785368
471766	0	162.5618392389052
471781	0	94.73282047266994
471788	0	94.73282047266994
471803	0	72.86514588845326
472321	1	103.00378101419535
472329	1	72.9104716079609
472336	1	72.9104716079609
472346	1	151.46176162638076
472363	1	121.44511824892776
472375	1	93.44927506797346
472246	1	75.34634614044766
472253	1	37.011173288957124
472385	1	121.44511824892776
472266	1	87.22447416837015
472285	1	37.011173288957124
472282	1	94.11654525869923
472410	1	57.53151551714927
472295	1	131.10444171416648
472288	1	98.70710806434107
472424	1	57.53151551714927
472311	1	57.21559234325439
472304	1	75.34634614044766
472313	1	57.21559234325439
472440	1	278.7011669533827
472577	2	139.7626695407564
472448	2	120.59372762734121
472590	2	125.22371999212969
472459	2	135.34328157297114
472598	2	139.7626695407564
472464	2	100.52029337298436
472479	2	88.70387353036038
472621	2	66.67795371981022
472488	2	102.18864435734497
472616	2	151.86379461865528
472381	2	115.48223371357177
472508	2	72.83183918388258
472635	2	66.67795371981022
472387	2	35.54216472758686
472640	2	151.86379461865528
472396	2	100.52029337298436
472405	2	52.979462104645066
472528	2	72.83183918388258
472417	2	35.54216472758686
472431	2	52.979462104645066
473347	3	128.66088307731363
473357	3	149.68446304972383
473227	3	73.0396616978485
473110	3	42.19724747101662
473118	3	101.08154623643094
473114	3	42.19724747101662
473124	3	107.56397411109148
473258	3	285.64896732967577
473128	3	47.823118828522325
473137	3	66.45306752075335
473279	3	148.8071531619313
473144	3	170.09480529858845
473154	3	101.08154623643094
473162	3	107.56397411109148
473169	3	83.41644661058484
473311	3	148.8071531619313
473325	3	128.66088307731363
473196	3	102.564469225286
473335	3	149.68446304972383
473204	3	73.0396616978485
472966	4	78.95347543285932
472972	4	113.62571140780496
472981	4	264.3225042074624
472987	4	103.84233110526097
472995	4	76.18727589047313
473018	4	76.18727589047313
473030	4	149.71621114220648
472913	4	111.77480173882637
473041	4	149.71621114220648
473055	4	109.607551830371
473053	4	151.8902154017919
472923	4	37.176185068480045
472920	4	57.5891125196635
473060	4	151.8902154017919
472931	4	102.46248112950217
472938	4	37.176185068480045
473066	4	109.607551830371
472951	4	102.46248112950217
472948	4	57.5891125196635
472956	4	111.77480173882637
471947	5	137.4364050870448
471944	5	94.40412074749659
471956	5	137.4364050870448
471953	5	94.40412074749659
471839	5	56.95610658609311
471838	5	75.79811710081854
471836	5	63.575083600325875
471835	5	56.95610658609311
471834	5	110.86966263538112
471833	5	63.575083600325875
471846	5	93.59937350162053
471842	5	93.59937350162053
471840	5	110.86966263538112
471857	5	112.4471997220586
471870	5	201.38034415969275
471877	5	108.26804313459995
471885	5	108.26804313459995
471899	5	110.23237671609148
471905	5	155.6675026984647
471926	5	155.6675026984647
472707	6	51.235051246795535
472833	6	152.78465516115253
472848	6	126.2495573153572
472860	6	172.56378633473898
472737	6	39.701970779529894
472865	6	145.85417632597918
473010	6	161.76111905577375
472893	6	111.56012169332924
472763	6	51.235051246795535
473027	6	188.86869810996194
473024	6	216.9771634754845
473039	6	188.86869810996194
473036	6	249.0973239886326
472906	6	111.56012169332924
472776	6	78.88498510986746
472788	6	39.701970779529894
472933	6	125.53533614733153
472676	6	100.76513769320646
472947	6	161.76111905577375
472690	6	78.88498510986746
472075	7	66.3890204173217
472086	7	84.53861970718143
472210	7	163.7452452490733
472227	7	220.71681707454016
472098	7	113.6739809922343
472239	7	184.5623092294913
472247	7	303.0446599518879
472126	7	97.70027230692205
472252	7	220.71681707454016
472000	7	87.68720117768332
472015	7	56.30630781733919
472139	7	98.59717508797623
472010	7	56.30630781733919
472023	7	75.81819971839182
472149	7	98.59717508797623
472029	7	87.68720117768332
472037	7	66.3890204173217
472162	7	131.89448042290726
472173	7	163.7452452490733
472051	7	75.81819971839182
472576	8	80.00295281647014
472591	8	132.20482114428097
472714	8	142.77474412554224
472725	8	142.77474412554224
472731	8	101.60633090074182
472602	8	62.38540990861006
472736	8	101.60633090074182
472619	8	101.95547086698679
472627	8	101.95547086698679
472752	8	318.24009800824194
472509	8	95.33562940505108
472647	8	101.30298975239414
472516	8	84.92623236842154
472660	8	101.30298975239414
472529	8	131.95491401778986
472540	8	80.00295281647014
472679	8	162.60656199295582
472686	8	135.26816497087933
472557	8	84.92623236842154
472570	8	62.38540990861006
473089	9	59.07031308000124
473102	9	143.2678508545852
473096	9	66.69647317121743
473108	9	107.96672615449407
473119	9	153.33984485150515
473247	9	99.60808621962406
473240	9	99.60808621962406
473134	9	143.2678508545852
473265	9	86.36741334863385
473149	9	100.52693774363746
473159	9	100.52693774363746
473283	9	86.36741334863385
473295	9	268.1290400852488
473171	9	150.5798450998051
473199	9	136.62674060123658
473192	9	165.37055142935264
473078	9	107.96672615449407
473076	9	125.81594973124069
473072	9	66.69647317121743
473086	9	59.07031308000124
472460	10	137.19740972779047
472465	10	81.31535699290315
472475	10	81.31535699290315
472729	10	283.89454975158
472600	10	111.40061982679943
472480	10	114.42165906247266
472497	10	99.28263538896142
472624	10	111.40061982679943
472510	10	99.28263538896142
472389	10	78.71712967520516
472406	10	170.0074986783505
472530	10	165.07913578159275
472671	10	99.6831585261933
472422	10	68.03116731785626
472545	10	137.27044131845787
472683	10	99.6831585261933
472439	10	78.71712967520516
472575	10	272.4582106460582
472445	10	68.03116731785626
473604	11	109.84471600218437
473614	11	76.49649585797412
473628	11	76.49649585797412
473633	11	119.05455392684549
473650	11	99.55744353492403
473665	11	99.55744353492403
473678	11	167.23834963176003
473680	11	135.45601816715438
473563	11	70.38402731119517
473573	11	46.24871102006999
473570	11	125.7913593729494
473711	11	111.70904467687484
473708	11	174.37781538276215
473706	11	111.70904467687484
473718	11	137.82216843041834
473587	11	43.521557109712425
473599	11	43.521557109712425
473726	11	251.18043641901693
473722	11	137.82216843041834
473592	11	70.38402731119517
471814	12	113.9838118892039
471823	12	82.21909324049233
471703	12	59.69475368798542
471830	12	278.22036349262765
471828	12	135.8357711404178
471699	12	59.69475368798542
471696	12	75.76864530552537
471824	12	82.21909324049233
471709	12	65.41404380793752
471706	12	76.47358984436892
471714	12	75.76864530552537
471723	12	65.41404380793752
471734	12	186.19478341310105
471728	12	118.02129721174784
471748	12	118.02129721174784
471758	12	101.14460482227335
471767	12	101.14460482227335
471783	12	135.7266516214078
471780	12	166.1118680110004
471806	12	113.9838118892039
472461	13	77.22843680874139
472211	13	92.46817679904066
472088	13	95.62590831420871
471972	13	69.04942631927793
472096	13	155.8315770138033
471981	13	74.51152021228577
472106	13	95.62590831420871
472490	13	77.22843680874139
471987	13	69.04942631927793
471994	13	67.33013980546814
472134	13	165.65631030142973
472001	13	67.33013980546814
472012	13	74.51152021228577
472146	13	135.94919775261621
472401	13	136.94314339115442
472025	13	71.46649939271107
472536	13	300.8540702220975
472036	13	238.8241035419266
472289	13	92.46817679904066
472059	13	102.12584131930218
472079	14	100.1791074274343
472207	14	82.01184502944159
472230	14	92.035625748649
472100	14	97.11646217718749
472118	14	97.11646217718749
471988	14	74.11751554512722
472240	14	92.035625748649
472255	14	176.14930727902484
471998	14	48.64917864124448
471992	14	43.770172492236
472131	14	182.67762900438902
472267	14	176.14930727902484
472150	14	149.18002916108
472017	14	255.27813512397123
472030	14	74.11751554512722
472158	14	135.16069181061007
472024	14	43.770172492236
472039	14	42.56974817866195
472181	14	82.01184502944159
472061	14	42.56974817866195
472836	15	63.39507734336633
472845	15	145.94369400878597
472983	15	114.05373109711304
472851	15	63.39507734336633
472849	15	77.20083758952413
472863	15	77.20083758952413
472862	15	240.99840931270268
472858	15	63.41760237643974
472992	15	114.05373109711304
472875	15	100.68331320863601
472881	15	100.68331320863601
472895	15	98.73684450865393
473019	15	54.156250524302536
472890	15	98.73684450865393
473031	15	54.156250524302536
472908	15	194.1169799035972
472926	15	135.00182011572988
472922	15	92.9308028795592
472944	15	88.80555715110266
472955	15	88.80555715110266
472455	16	299.36286451806666
472335	16	80.41675385398999
472201	16	65.03735159342499
472209	16	190.39974821372482
472348	16	135.35811240192024
472224	16	73.60748476177174
472245	16	100.5347721875265
472254	16	100.5347721875265
472377	16	80.41675385398999
472397	16	102.00615104694586
472284	16	98.90302119920837
472293	16	98.90302119920837
472171	16	53.93598722438417
472182	16	53.93598722438417
472179	16	73.60748476177174
472432	16	95.75292686727624
472191	16	143.84100501891788
472317	16	192.66961710712832
472444	16	95.75292686727624
473474	17	85.61321917762902
473487	17	318.6303729408837
473484	17	104.50610273798466
473352	17	99.6291953273635
473360	17	99.6291953273635
473374	17	80.57497758889937
473244	17	52.30138620113075
473383	17	133.9111980637865
473252	17	71.56074325482804
473259	17	52.30138620113075
473271	17	73.4890628994779
473403	17	80.57497758889937
473288	17	73.4890628994779
473301	17	81.19367889230355
473297	17	71.56074325482804
473434	17	100.52022980605291
473319	17	101.50725308944699
473454	17	85.61321917762902
473324	17	101.50725308944699
473339	17	167.25224091067983
473351	18	101.3655710759531
473107	18	71.69585144042624
473619	18	97.39768588596962
473502	18	95.54354084496406
473121	18	73.30090688718528
473135	18	64.1112007606179
473640	18	97.5728990963596
473653	18	114.86335079466308
473150	18	63.31257853704943
473661	18	114.86335079466308
473401	18	106.71449327380864
473529	18	95.54354084496406
473165	18	64.1112007606179
473672	18	317.4333968848489
473305	18	101.3655710759531
473189	18	73.30090688718528
473571	18	97.39768588596962
473589	18	134.9851242269074
473208	18	63.31257853704943
473092	19	45.89363613334798
473358	19	85.66155589490977
473492	19	95.88988192854376
473104	19	45.89363613334798
473370	19	85.66155589490977
473126	19	191.5286677788578
473253	19	101.71306803297418
473391	19	102.43198276872597
473524	19	100.66373852607484
473139	19	70.80444584565974
473405	19	134.03649536054027
473530	19	88.26667978095631
473542	19	88.26667978095631
473152	19	69.84523493199659
473280	19	76.58080569339522
473551	19	302.3130449573163
473160	19	57.82669383400243
473445	19	95.88988192854376
473087	19	69.84523493199659
473209	19	76.58080569339522
472452	20	68.09367631928389
472579	20	119.46933494815241
472462	20	68.09367631928389
472588	20	375.63738396171817
472586	20	53.104835510526755
472470	20	101.6028106450958
472595	20	53.104835510526755
472485	20	82.30520656427127
472491	20	82.30520656427127
472383	20	88.67048688278804
472504	20	96.92149294120341
472390	20	64.13781264868844
472517	20	133.25044703977503
472532	20	96.92149294120341
472402	20	197.61882672927402
472412	20	66.42323405565348
472423	20	33.909326864435776
472566	20	116.7674988213368
472433	20	64.13781264868844
472442	20	33.909326864435776
472067	21	142.64130300720427
471950	21	58.54210838530231
471957	21	58.54210838530231
472095	21	352.90896955404116
472089	21	120.22455719783872
471973	21	101.63376730402888
471852	21	64.81257555810211
472107	21	120.22455719783872
471986	21	80.3368839840458
471856	21	62.83564457414708
471869	21	183.84352038805878
471995	21	80.3368839840458
472123	21	134.69086474360358
471883	21	75.18100984715772
471880	21	45.78438633342574
472016	21	80.54326877444991
471901	21	64.81257555810211
472026	21	102.15062677052839
472032	21	137.95604832978105
471931	21	45.78438633342574
473476	22	160.97971186056532
473090	22	37.783067232167475
473099	22	189.12865869789383
473362	22	65.7524528312334
473116	22	55.47263169952228
473496	22	265.54492169715
473504	22	79.29403563762492
473133	22	73.30747207917582
473517	22	79.29403563762492
473523	22	159.9720728019319
473147	22	59.95362235667238
473166	22	66.03844727015202
473293	22	105.72209323749614
473429	22	98.91085715907926
473435	22	155.7707915802065
473313	22	69.47477901437321
473323	22	65.7524528312334
473077	22	55.47263169952228
473201	22	66.03844727015202
473082	22	37.783067232167475
472834	23	143.93413153363426
472721	23	100.26214016843767
472732	23	69.72426373528636
472743	23	62.754568773653226
472622	23	36.81276054168548
472618	23	70.98196031703594
472765	23	62.754568773653226
472633	23	36.81276054168548
472773	23	91.88754712151434
472643	23	200.85022100830437
472654	23	64.20608799644782
472778	23	163.30052598662644
472662	23	64.20608799644782
472789	23	175.8077010888128
472797	23	210.6581485971376
472677	23	57.52092273830023
472681	23	67.54014547859951
472823	23	143.93413153363426
472698	23	67.54014547859951
471940	24	91.28558795691649
471945	24	172.15564576875894
471958	24	186.4820139093094
471955	24	189.96787289631033
471854	24	39.01140489793216
471851	24	83.88607497959299
471861	24	39.01140489793216
471989	24	33.14085768078836
471859	24	208.6429823725841
471996	24	33.14085768078836
471866	24	53.901611834321194
471875	24	67.94029686652841
471874	24	67.71946541191846
471872	24	53.901611834321194
471881	24	67.71946541191846
471894	24	71.7776117605874
471902	24	78.8615482694913
471913	24	57.944025475783405
471925	24	57.944025475783405
472718	25	72.22405294422958
472852	25	96.89282873943456
472734	25	45.7570477812413
472985	25	71.76851475677988
472870	25	57.94068692626804
472631	25	76.190164958423
472884	25	57.94068692626804
473011	25	224.73624816082662
472772	25	75.42384783847228
472642	25	67.57396434762475
473045	25	52.88950271469231
472785	25	66.08569832788623
472924	25	65.79747202628369
472792	25	45.7570477812413
472675	25	205.1101119673856
473059	25	52.88950271469231
473067	25	68.2503728939659
472818	25	66.08569832788623
472701	25	67.57396434762475
472954	25	71.76851475677988
473735	26	64.99772351095183
473730	26	61.11184173779197
473729	26	85.46688973452099
473728	26	61.11184173779197
473738	26	64.99772351095183
473747	26	241.72577604004482
473631	26	87.47375501940995
473758	26	113.01596847684935
473754	26	54.68689753633765
473752	26	54.68689753633765
473636	26	63.32658962838008
473644	26	196.5690909304136
473654	26	66.3259721344887
473662	26	63.32658962838008
473667	26	87.47375501940995
473677	26	57.611602038716484
473685	26	66.61521876399402
473681	26	96.05867429801148
473709	26	57.611602038716484
473719	26	98.7980419675475
473473	27	60.74084700315661
473601	27	238.85125584852318
473489	27	201.35278787792763
473503	27	85.4775723567607
473625	27	41.05905396692981
473508	27	45.552597935862146
473634	27	41.05905396692981
473651	27	63.77022116854082
473520	27	45.552597935862146
473532	27	91.46417377172912
473528	27	53.964102203634816
473543	27	53.964102203634816
473557	27	102.55082728178576
473565	27	68.0440207873686
473574	27	68.0440207873686
473572	27	99.97588544192783
473452	27	85.4775723567607
473463	27	60.74084700315661
473590	27	69.80086004139251
473588	27	69.80086004139251
473095	28	62.141589743255544
473091	28	58.149324283299585
473219	28	99.18458567641997
473088	28	205.11391122373573
473483	28	93.38052678905913
473111	28	82.39215465585609
473364	28	239.1222490209987
473130	28	62.82448373339665
473257	28	122.50455026299987
473270	28	99.18458567641997
473136	28	53.38648821751086
473155	28	90.76158920041098
473289	28	113.19097679479572
473168	28	53.38648821751086
473442	28	108.43415760961989
473071	28	58.149324283299585
473455	28	93.38052678905913
473331	28	136.09611060589677
473202	28	113.19097679479572
473073	28	82.39215465585609
472071	29	47.965876858070985
472196	29	92.16921174474355
472337	29	77.9717589737509
472092	29	204.11522563329984
472217	29	106.63771519991195
472103	29	56.74254427359152
472237	29	91.59225154011237
472124	29	81.5557318971836
472249	29	91.59225154011237
472261	29	130.3219609167037
472144	29	72.8206695068921
472287	29	223.5970530931636
472157	29	89.17561740908913
472164	29	88.3079427915086
472035	29	47.965876858070985
472175	29	151.7271673307852
472183	29	88.3079427915086
472053	29	81.5557318971836
472318	29	35.03602571322509
472312	29	35.03602571322509
472839	30	85.51054948933238
472716	30	85.23108390718241
472727	30	74.72564791176869
472601	30	60.07960198339723
472610	30	83.09084946678776
472750	30	74.72564791176869
472620	30	205.56395453157347
472630	30	49.31735562711924
472757	30	90.0792522043227
472775	30	75.02029246290041
472641	30	49.31735562711924
472769	30	105.64501087746979
472777	30	75.02029246290041
472790	30	126.32846499787851
472656	30	83.09084946678776
472678	30	146.3875950953788
472808	30	194.59916583211142
472694	30	60.52053600869764
472821	30	85.51054948933238
472831	30	144.7556376401295
473765	31	49.14769687988583
473764	31	56.3879222156109
473763	31	206.84725851862405
473762	31	71.6883028353662
473761	31	56.3879222156109
473769	31	71.6883028353662
473768	31	82.60554342784292
473782	31	59.63703035052717
473780	31	59.63703035052717
473779	31	89.63454245727371
473778	31	49.14769687988583
473790	31	69.44697512607647
473787	31	82.83412447883732
473796	31	68.94281050843526
473794	31	68.94281050843526
473804	31	189.62400307636986
473800	31	125.38021570526557
473812	31	35.20375281591459
473811	31	35.20375281591459
473809	31	164.34126807071453
473862	32	72.10683046165649
473872	32	129.94306441717166
473882	32	60.323293631260825
473893	32	60.323293631260825
473898	32	131.3490248345044
473906	32	190.61280578781702
473917	32	48.15204818403515
473924	32	48.15204818403515
473920	32	131.7143763955117
473820	32	53.38536630916896
473817	32	73.117085977761
473816	32	87.6978073952169
473831	32	53.38536630916896
473826	32	73.117085977761
473825	32	207.28022262033343
473835	32	79.00412708864569
473843	32	75.20908891558456
473855	32	61.41811654023618
473852	32	61.41811654023618
473848	32	92.72454136676126
473863	33	67.18013816456066
473857	33	67.18013816456066
473878	33	134.69958535268566
473884	33	73.35577423733552
473895	33	48.74066541054012
473903	33	48.74066541054012
473912	33	136.7585460142574
473923	33	188.18717457969112
473934	33	142.25517027195644
473933	33	142.25517027195644
473930	33	179.0318238614006
473822	33	70.92175304786923
473821	33	77.63022589997453
473819	33	97.37099965015577
473829	33	77.63022589997453
473828	33	208.39587329227354
473846	33	82.80830861106101
473841	33	70.92175304786923
473853	33	81.96816773946088
473849	33	82.57873164622761
474246	34	66.54996507718586
474370	34	139.1632900763104
474263	34	47.68637240332946
474149	34	202.30371629441657
474146	34	80.96557670072265
474274	34	47.68637240332946
474144	34	111.12361063273777
474154	34	80.96557670072265
474152	34	36.72869788614532
474165	34	66.94332969739501
474290	34	139.50614232529117
474160	34	36.72869788614532
474308	34	324.30246417049875
474176	34	85.87109276451018
474196	34	79.38469924141988
474207	34	82.6719312552711
474331	34	173.00912690709728
474215	34	82.6719312552711
474354	34	139.1632900763104
474232	34	102.40995132633276
473990	35	67.27404056217586
473987	35	85.86494100064957
473995	35	122.18647222093063
474005	35	58.39083755097379
474011	35	54.82029445079391
474018	35	54.82029445079391
474030	35	339.66348847496886
474029	35	130.44448826177833
474045	35	119.18725589425897
474040	35	130.44448826177833
474048	35	119.18725589425897
473951	35	77.42778864728014
473946	35	80.33293170825122
473944	35	93.81853056305039
473957	35	80.33293170825122
473955	35	170.32547663285973
473963	35	67.27404056217586
473975	35	87.57885584583546
473969	35	85.86494100064957
473968	35	68.09385263343482
473996	36	57.29239944992161
473993	36	57.29239944992161
474007	36	116.93849419762816
474003	36	83.7803773308272
474014	36	337.677531374056
474031	36	149.21312107664772
474025	36	197.86605351696556
474039	36	149.21312107664772
473943	36	82.01287516482189
473942	36	134.3512224447531
473939	36	50.75181975067976
473938	36	82.01287516482189
473937	36	50.75181975067976
473945	36	53.040007668963575
473959	36	102.28704996306072
473956	36	50.34853115564277
473952	36	88.05630916787501
473967	36	50.34853115564277
473970	36	88.05630916787501
473978	36	134.3512224447531
474112	37	187.88813879361354
474055	37	46.96386170501686
474054	37	78.13354356173244
474053	37	46.96386170501686
474063	37	89.4612290759151
474060	37	48.88148678229045
474059	37	78.13354356173244
474058	37	120.65791775451814
474068	37	120.65791775451814
474067	37	89.4612290759151
474065	37	48.88148678229045
474064	37	121.7880042296399
474075	37	54.874520851807965
474084	37	86.783934294581
474082	37	86.783934294581
474093	37	138.8615797855666
474088	37	103.48895032294884
474102	37	259.0309260090408
474110	37	194.4232311001319
474107	37	187.88813879361354
474119	38	119.38610927872988
474117	38	56.94516679611717
474116	38	73.44440563599376
474115	38	56.94516679611717
474127	38	56.819324375642346
474126	38	89.37960417136512
474125	38	86.85156670330035
474121	38	73.44440563599376
474120	38	56.819324375642346
474131	38	119.38610927872988
474129	38	86.85156670330035
474128	38	61.30505928357522
474143	38	88.18259778182883
474150	38	106.63516872081705
474159	38	106.63516872081705
474167	38	194.87495243169894
474180	38	243.06258586222376
474188	38	40.28200949485755
474197	38	40.28200949485755
474194	38	215.68536994125205
474503	39	201.91523310294124
474499	39	58.25896809056628
474368	39	121.63504563435106
474382	39	47.16807079404341
474390	39	104.94345368033268
474387	39	63.555961130013564
474405	39	50.925784338939266
474411	39	63.555961130013564
474417	39	65.47516649733575
474429	39	87.2522018760974
474424	39	62.070722230448574
474433	39	121.63504563435106
474449	39	87.82935416324945
474456	39	106.09869481271805
474464	39	111.60546859586141
474347	39	42.37741180737501
474474	39	283.8985980593463
474355	39	42.37741180737501
474494	39	58.25896809056628
474489	39	249.95780783999658
474251	40	75.67767299032562
474264	40	107.33060425075027
474272	40	108.28532658642229
474284	40	334.3285592285996
474301	40	247.89686107003448
474187	40	39.50872269216273
474312	40	124.46699862748021
474198	40	125.10826623900732
474326	40	124.46699862748021
474323	40	167.68268267629884
474192	40	39.50872269216273
474204	40	51.43551632852372
474203	40	105.19113624040037
474202	40	88.99968996327893
474214	40	51.43551632852372
474213	40	75.67767299032562
474222	40	60.8112901756535
474217	40	60.8112901756535
474230	40	80.24186756687122
474236	40	125.10826623900732
474243	41	105.13383697327899
474383	41	369.4711851581885
474253	41	96.6839628091791
474260	41	37.12277907987756
474388	41	245.58624941743616
474271	41	37.12277907987756
474268	41	72.5708445261875
474403	41	103.972128852961
474400	41	103.972128852961
474281	41	81.58570313296741
474409	41	107.656311930153
474295	41	73.11405112943274
474300	41	124.10776690550811
474324	41	72.5708445261875
474320	41	81.58570313296741
474350	41	105.64981535218017
474231	41	36.38142212256209
474229	41	36.38142212256209
474367	41	105.64981535218017
474238	41	124.10776690550811
474886	42	107.16913932398133
474639	42	37.796822517237686
474773	42	67.02044659458268
474643	42	70.39290897598015
474651	42	132.41017914790908
474549	42	104.62186320228261
474933	42	253.69846844862496
474548	42	106.03074858262671
474547	42	125.17568918310262
474803	42	135.27444762673937
474546	42	41.631081225107025
474545	42	41.631081225107025
474554	42	37.796822517237686
474820	42	107.16913932398133
474700	42	67.02044659458268
474972	42	319.5965361306154
474715	42	125.17568918310262
474987	42	116.48127284717629
474996	42	73.75912303380191
474993	42	73.75912303380191
474627	43	134.80234398173323
474765	43	134.80234398173323
474636	43	112.29264116569924
474646	43	41.30803198951098
474898	43	107.39453077202207
474650	43	103.35462434153757
474918	43	172.11381074274274
474798	43	68.4254424965663
474937	43	255.03128640148762
474949	43	120.85415963277772
474692	43	52.32148264807634
474959	43	120.85415963277772
474702	43	75.06092395766693
474833	43	107.39453077202207
474713	43	136.25493226169584
474605	43	77.80508359779796
474615	43	41.30803198951098
474736	43	68.4254424965663
474872	43	172.11381074274274
475147	44	65.64638801435174
475156	44	208.64140939682042
475175	44	99.64705969276517
475191	44	106.62629296538522
475061	44	49.0539057558308
475059	44	49.0539057558308
475071	44	40.054367868783345
475069	44	143.90957691401377
475195	44	212.23138386059313
475065	44	115.18074507182988
475077	44	98.27535422098451
475210	44	266.8152091210561
475223	44	38.75456442008888
475093	44	40.054367868783345
475099	44	82.97558980105676
475225	44	38.75456442008888
475107	44	136.85199342566645
475119	44	65.64638801435174
475241	44	90.51367074328735
475134	44	143.90957691401377
474632	45	106.23844169820758
474640	45	299.41755447546814
474652	45	266.9856787708509
474558	45	41.59239748341776
474557	45	53.44722082770495
474565	45	91.25910987297513
474561	45	41.59239748341776
474689	45	96.84159231349884
474560	45	91.25910987297513
474571	45	57.5272139988064
474569	45	98.07102926481205
474583	45	141.25446732382179
474711	45	96.84159231349884
474580	45	81.27587645254509
474576	45	91.69962149588227
474590	45	65.74206772135473
474599	45	150.1140067861634
474740	45	99.54544850829254
474608	45	65.74206772135473
474618	45	86.98968491921396
474759	46	63.033790991670095
474629	46	64.68655392871123
474638	46	48.12745116561434
474910	46	265.9207066311835
474648	46	48.12745116561434
474662	46	78.55547698903929
474785	46	148.77631303143465
474656	46	78.55547698903929
474935	46	336.4815186285554
474687	46	98.06380016191196
474941	46	148.51462246168796
474811	46	63.033790991670095
474680	46	106.44621030329378
474699	46	51.95035391514003
474952	46	34.69265781944812
474963	46	34.69265781944812
474718	46	80.90778427592154
474843	46	77.55538886134492
474868	46	107.06992499014918
474738	46	129.23474183944273
474880	47	356.2178981810041
474761	47	59.788188556141264
474644	47	82.74769170409363
474896	47	27.87173130923192
474909	47	27.87173130923192
474659	47	128.9686248275159
474787	47	74.86467871304134
474808	47	112.20919457366529
474562	47	97.65920695866004
474575	47	83.43082120108302
474570	47	23.12532327140782
474568	47	23.12532327140782
474582	47	83.43082120108302
474710	47	59.788188556141264
474577	47	111.79547532723369
474845	47	263.314338858873
474596	47	99.62289970967862
474604	47	42.5028953933438
474742	47	142.18033831538727
474866	47	149.61912058065445
474391	48	131.213987823513
474386	48	84.83186470990756
474401	48	52.97732188831362
474413	48	146.43507524926318
474420	48	52.97732188831362
474428	48	66.83617615799177
474299	48	114.81857685116266
474309	48	64.8116190449426
474434	48	109.57349710508694
474444	48	268.23809481874264
474325	48	111.11565208851887
474453	48	62.920725995384615
474322	48	105.348202367511
474462	48	65.58395307488703
474461	48	62.920725995384615
474468	48	327.2922760984156
474338	48	105.348202367511
474357	48	64.8116190449426
474364	48	100.13589882729413
474502	49	85.26564888009055
474508	49	56.873179996203035
474505	49	139.62813988431347
474516	49	130.555388456506
474525	49	61.3573240964804
474522	49	56.873179996203035
474532	49	279.06701941128205
474528	49	108.0368313567013
474541	49	353.55694411411747
474540	49	75.33426999896622
474538	49	51.79773104799143
474536	49	51.79773104799143
474463	49	21.678370138900693
474460	49	142.94642959415762
474467	49	21.678370138900693
474477	49	113.8864519556282
474473	49	110.76361704747701
474487	49	64.51757496546512
474495	49	113.8864519556282
474492	49	97.63355273868093
474625	50	39.307878275239815
474633	50	91.98475095251527
474889	50	41.6522215523546
474647	50	75.97245412094588
474783	50	60.99752842168243
474905	50	41.6522215523546
474669	50	88.10974425905766
474920	50	288.7081075228253
474695	50	133.65665488108644
474825	50	64.20670801406685
474837	50	110.38242289755819
474589	50	68.36349883226417
474584	50	130.41058438954335
474712	50	60.99752842168243
474595	50	105.55939388463771
474603	50	75.97245412094588
474859	50	302.1691363318771
474743	50	93.14930903628279
474879	50	114.39103726010426
474617	50	39.307878275239815
475268	51	114.36375558780824
475277	51	56.89897454597379
475528	51	130.67584305743236
475540	51	130.67584305743236
475280	51	51.11136335482804
475418	51	68.15667667621257
475297	51	82.2869427585253
475436	51	106.95387684739472
475306	51	51.11136335482804
475314	51	56.89897454597379
475338	51	87.64118801016491
475479	51	319.8495942780817
475352	51	122.3973993025448
475362	51	65.6997200112692
475496	51	153.04968645571904
475250	51	147.5573676444468
475377	51	100.95227687207561
475517	51	149.2671440807325
475387	51	65.6997200112692
475258	51	56.637292685950136
475073	52	65.93970740856903
475150	52	191.21423023224503
475144	52	349.4509630505222
475159	52	191.21423023224503
475030	52	40.11298643850174
475028	52	177.45644969563457
475024	52	112.99679341126699
475039	52	53.06340174152301
475103	52	70.066151149846
475036	52	46.64629979747767
475033	52	46.64629979747767
475032	52	40.11298643850174
475045	52	89.40231553186331
475042	52	60.31922592978543
475051	52	62.55789370667977
475048	52	96.07120531990957
475060	52	122.03570938037082
475185	52	215.20387047436924
475130	52	103.33276841197187
475267	53	91.86781334497014
475273	53	67.75638368611061
475282	53	52.21021185670932
475410	53	72.00733899574792
475302	53	63.545455685212794
475424	53	104.52406337008176
475439	53	390.070540034774
475308	53	52.21021185670932
475317	53	87.22567341206098
475462	53	158.12526180189337
475336	53	63.545455685212794
475351	53	58.855832356783125
475474	53	194.42113923337257
475495	53	42.34461121915061
475366	53	125.94908891833194
475488	53	42.34461121915061
475246	53	135.90956077529512
475373	53	64.6121092900663
475253	53	118.77357820614696
475259	53	86.62403876655384
475012	54	72.61921388894957
475021	54	123.78892476609523
475019	54	405.960695023996
475017	54	103.42972448670186
475029	54	123.78892476609523
475027	54	180.4455442844042
475025	54	131.5458288204619
474911	54	114.97173718382753
474925	54	93.95841313696954
474930	54	89.39417878590729
474940	54	82.11846186763348
474950	54	108.62718586673361
474966	54	84.69320308762707
474960	54	62.58977900377205
474973	54	86.97372831051818
474977	54	64.48990090483451
474985	54	62.58977900377205
474997	54	63.98783730923525
475006	54	63.98783730923525
475004	54	108.60219226901789
475271	55	87.10223653136798
475266	55	64.04278668667774
475275	55	63.55937255400653
475401	55	84.44640281181375
475283	55	74.68824826997552
475408	55	196.0349821203521
475294	55	58.17145756239232
475303	55	58.17145756239232
475309	55	80.87681011919233
475315	55	60.824404071278565
475321	55	58.84264955159737
475341	55	58.84264955159737
475337	55	105.84599649121354
475355	55	71.19555579410722
475363	55	105.04983824206553
475368	55	435.1593107913801
475381	55	84.44640281181375
475262	55	63.55937255400653
475257	55	94.54019465222169
475384	55	86.00071437147275
475398	56	260.52088386623467
475274	56	84.2497050369596
475291	56	57.509362266479556
475162	56	61.88727036100783
475047	56	59.678884975117704
475044	56	53.7496717938737
475041	56	127.3048646608024
475434	56	56.08421485877452
475049	56	46.45662614886632
475313	56	70.75713636456881
475199	56	87.4349665192028
475064	56	53.7496717938737
475076	56	46.45662614886632
475460	56	56.08421485877452
475211	56	57.509362266479556
475344	56	104.4102593735011
475098	56	61.88727036100783
475367	56	109.09416693866906
475360	56	478.3052479757924
475123	56	76.35604369799077
474757	57	53.63866230062765
474885	57	436.14537684431565
474900	57	58.84545538521612
474771	57	61.577075868065656
474780	57	91.99731158337961
474914	57	108.461044488121
474805	57	63.714134977690264
474685	57	96.09350482623253
474819	57	53.63866230062765
474708	57	39.29306669407887
474834	57	68.7615131106276
474704	57	96.09350482623253
474714	57	117.69103520500171
474722	57	39.29306669407887
474848	57	103.42538220725152
474733	57	63.714134977690264
474861	57	405.74003600864233
474747	57	100.71899000669087
474874	57	58.84545538521612
475278	58	60.97267777735726
475146	58	90.7037289670912
475152	58	59.86218856468457
475167	58	58.498074985800365
475292	58	284.72307835228924
475054	58	72.95259635909703
475062	58	48.43942463364823
475190	58	54.81325443735821
475058	58	48.43942463364823
475068	58	69.2850927043885
475206	58	66.7891007552625
475074	58	87.78113720557143
475095	58	69.2850927043885
475226	58	107.90672805927937
475108	58	58.498074985800365
475244	58	284.72307835228924
475254	58	60.97267777735726
475121	58	101.41500394609237
475135	58	54.81325443735821
475263	58	83.300550629078
475141	59	95.26482107247035
475149	59	86.97785019432672
475157	59	57.48103721429723
475170	59	57.11062033218081
475193	59	59.118908545398156
475207	59	104.83326931767506
475078	59	65.319725768118
475201	59	59.118908545398156
475084	59	35.2487246782544
475219	59	104.81014193603438
475090	59	35.2487246782544
475100	59	101.36404269896393
475096	59	127.8096560664928
475224	59	68.81761539826391
475106	59	57.11062033218081
475232	59	179.53797600583096
475116	59	103.74256783886418
475243	59	68.81761539826391
475261	59	179.53797600583096
475132	59	57.48103721429723
475534	60	54.03808415770255
475405	60	28.283533471258337
475414	60	52.54754338769902
475422	60	28.283533471258337
475552	60	60.52735810428267
475433	60	133.2037653415724
475447	60	52.54754338769902
475571	60	104.41907848348092
475585	60	54.03808415770255
475594	60	57.77489333787202
475607	60	88.24734926256546
475602	60	108.53231224535594
475473	60	60.52735810428267
475614	60	145.82908594068297
475491	60	108.43487586400214
475616	60	58.927026065107775
475631	60	58.927026065107775
475634	60	145.82908594068297
475504	60	59.78474879008579
475514	60	84.49231832402245
475524	61	67.10123599018765
475407	61	83.82205326166286
475535	61	113.2664980748366
475402	61	43.764317346772195
475529	61	130.05037243502386
475421	61	134.9058902697078
475547	61	59.24089779297035
475417	61	43.764317346772195
475544	61	128.09320016352984
475430	61	83.82205326166286
475560	61	128.09320016352984
475440	61	72.57233509992247
475568	61	59.24089779297035
475455	61	102.12901495507606
475589	61	72.11690569525139
475470	61	56.50158982859655
475475	61	85.92094886939108
475494	61	56.50158982859655
475507	61	72.57233509992247
475533	62	51.84630466242729
475550	62	81.86139403717613
475419	62	44.53096729279199
475431	62	132.9736305986121
475427	62	44.53096729279199
475437	62	81.03145889211063
475569	62	51.84630466242729
475454	62	126.35917540980682
475580	62	53.15680493759814
475590	62	108.06690946600256
475587	62	108.06690946600256
475601	62	270.64590135878643
475472	62	95.64009264233842
475615	62	284.89212409477284
475483	62	112.21409919044449
475608	62	49.09667026295683
475630	62	49.09667026295683
475636	62	57.03172303685076
475506	62	59.9932379282085
475515	62	88.21741167066715
475652	63	67.51541153180823
475662	63	86.918289802467
475660	63	57.046842134049975
475658	63	121.51968644984564
475657	63	75.1152974776071
475667	63	75.1152974776071
475665	63	56.2383016285828
475676	63	52.48644739857238
475672	63	52.48644739857238
475685	63	149.41221233264682
475680	63	114.18814079754281
475693	63	31.074423229971753
475691	63	336.92460338582765
475689	63	336.92460338582765
475701	63	31.074423229971753
475704	63	73.02580647786395
475647	63	130.33778821348963
475646	63	140.37198009122122
475645	63	67.51541153180823
475644	63	70.60301526579907
475711	64	62.82775375881111
475718	64	38.40882758057657
475715	64	163.53791910933464
475714	64	38.40882758057657
475713	64	138.42957751033305
475727	64	55.25019875828065
475723	64	119.95569093675769
475721	64	76.42246716805016
475734	64	76.42246716805016
475732	64	55.25019875828065
475728	64	87.8277114531347
475742	64	52.59262321456535
475751	64	64.0751163737021
475746	64	52.59262321456535
475757	64	64.0751163737021
475765	64	82.83166851421132
475763	64	335.896952334438
475775	64	361.9528613917332
475773	64	65.0341375313992
475771	64	65.0341375313992
475783	65	34.14789253933207
475781	65	198.8156846826212
475780	65	134.08832891813717
475779	65	34.14789253933207
475777	65	51.72236816088082
475787	65	136.75608798089993
475785	65	81.94110477956247
475799	65	54.85255575594308
475795	65	87.41962402863406
475793	65	55.36418594528582
475803	65	81.94110477956247
475814	65	57.973560220385274
475811	65	52.155505221210994
475809	65	52.155505221210994
475821	65	320.72328405186767
475818	65	57.973560220385274
475831	65	56.04771254287548
475830	65	56.04771254287548
475825	65	121.03953622639017
475834	65	320.72328405186767
475909	66	141.56509834068734
475907	66	79.89577864656246
475904	66	45.52745771672442
475916	66	87.21074240388334
475915	66	54.58448744692195
475926	66	79.89577864656246
475923	66	52.913053093896984
475935	66	51.48643156820062
475941	66	60.795086266938824
475938	66	51.48643156820062
475946	66	60.795086266938824
475959	66	74.76918809768094
475958	66	238.97853078207376
475957	66	74.76918809768094
475956	66	112.58535595701198
475954	66	238.97853078207376
475902	66	198.40851806217478
475901	66	136.35536058378958
475900	66	45.52745771672442
475898	66	46.511506488224825
475839	67	28.648874413025375
475838	67	39.14346072762784
475837	67	139.25698253028906
475847	67	129.6692105546559
475845	67	77.42850799082673
475842	67	28.648874413025375
475840	67	125.09340788499173
475853	67	87.14317435491333
475851	67	53.27921495400867
475863	67	77.42850799082673
475857	67	43.45924236898982
475870	67	43.45924236898982
475875	67	63.43929648176457
475873	67	50.954034951764164
475887	67	89.63057640960527
475885	67	154.44690451306568
475880	67	63.43929648176457
475890	67	60.27376726404896
475889	67	154.44690451306568
475896	67	60.27376726404896
476420	68	48.52425958533692
476429	68	51.40222743630674
476439	68	97.94483612783249
476317	68	47.31245489466312
476325	68	127.31541190664811
476332	68	64.85038630927406
476457	68	97.94483612783249
476328	68	38.21953522784438
476336	68	38.21953522784438
476476	68	186.44900930943115
476345	68	64.85038630927406
476485	68	56.60026016429145
476353	68	136.1067171321179
476362	68	51.3458455369916
476490	68	186.44900930943115
476498	68	56.60026016429145
476369	68	84.04912890136141
476514	68	72.00707136153069
476385	68	48.52425958533692
476398	68	78.26490063996698
475967	69	57.13924449986298
475966	69	62.06157243707085
475965	69	116.71902157387649
475964	69	62.06157243707085
475974	69	80.76040950635141
475973	69	51.63866200997897
475969	69	142.86282242906643
475968	69	57.13924449986298
475979	69	51.63866200997897
475986	69	70.6955171546661
475997	69	57.777988570391535
475994	69	57.777988570391535
476005	69	134.9720846320967
476003	69	149.7018961016961
476012	69	172.14240516845643
476023	69	51.06509045076068
476022	69	328.5548421767629
476018	69	51.06509045076068
476016	69	86.6211502498172
476163	70	538.1090150019811
476034	70	58.351216176257104
476045	70	107.23925463669718
476043	70	60.23574616630369
476053	70	54.519685439387175
476058	70	82.30253589289401
476071	70	103.25926204474887
476067	70	54.519685439387175
476076	70	65.31820142748576
476091	70	65.31820142748576
476100	70	67.87444296513459
476105	70	97.18060482635896
476123	70	130.47876159831696
476132	70	130.47876159831696
476137	70	153.2866528309826
476147	70	62.52085653886386
476031	70	116.8856573736032
476029	70	60.23574616630369
476156	70	62.52085653886386
476027	70	58.351216176257104
476165	71	61.43129394267222
476036	71	61.62242330932213
476033	71	132.7836684693403
476175	71	61.43129394267222
476044	71	120.77356476663246
476181	71	540.1665287359473
476049	71	61.62242330932213
476059	71	87.39329156979473
476056	71	51.38922382377853
476070	71	51.38922382377853
476072	71	57.81442205473435
476089	71	57.81442205473435
476102	71	70.44113689343753
476097	71	120.77356476663246
476109	71	73.92153327170544
476122	71	85.29011477394874
476130	71	85.29011477394874
476145	71	203.08806136762558
476030	71	39.64546018027484
476028	71	39.64546018027484
476417	72	54.233550943396295
476299	72	152.59619413249877
476425	72	270.4268985798311
476310	72	54.936961594151356
476305	72	57.04489461186172
476442	72	414.5614590342728
476452	72	107.03164983478727
476335	72	57.04489461186172
476331	72	54.936961594151356
476342	72	136.9082741885083
476465	72	107.03164983478727
476347	72	57.82727193445131
476352	72	68.89200275916721
476364	72	186.95288615150895
476361	72	87.40510930913622
476269	72	34.92833222934727
476394	72	54.233550943396295
476276	72	163.83512692236667
476274	72	34.92833222934727
476287	72	74.12594180558412
476423	73	60.72095770008977
476430	73	70.2905016369049
476441	73	102.51383341178125
476333	73	63.84428667032082
476458	73	82.56760287983565
476343	73	55.32213867984586
476341	73	63.84428667032082
476339	73	184.3600183935515
476350	73	75.01429067846111
476358	73	69.51696463082583
476363	73	50.808479276459096
476489	73	102.51383341178125
476501	73	336.69853527939273
476515	73	328.10287014947573
476384	73	75.01429067846111
476523	73	65.39386804516455
476531	73	65.39386804516455
476400	73	60.72095770008977
476410	73	50.808479276459096
476166	74	51.63597390487865
476162	74	51.63597390487865
476168	74	56.51052318341756
476183	74	65.44698333026099
476176	74	56.51052318341756
476189	74	76.33762043469758
476193	74	57.37822188699784
476203	74	66.64656245454397
476201	74	65.44698333026099
476211	74	83.77235886830955
476216	74	80.55711714775391
476229	74	41.28639744487114
476236	74	332.7474754981607
476232	74	41.28639744487114
476246	74	73.89312965546607
476252	74	187.06359719610242
476249	74	73.89312965546607
476150	74	50.19767346676583
476146	74	50.19767346676583
476154	74	185.11585872825478
476294	75	105.61747658781967
476302	75	79.56114617274856
476169	75	39.80013539778077
476182	75	181.0877885080763
476306	75	79.56114617274856
476312	75	217.5205854084533
476192	75	55.321474635328705
476206	75	113.96738725489189
476220	75	55.321474635328705
476231	75	70.75666210545775
476247	75	62.93788515669301
476244	75	95.35407091509343
476254	75	62.93788515669301
476251	75	80.27774806501378
476262	75	271.3044506268635
476261	75	80.27774806501378
476257	75	69.08495466370974
476141	75	113.96738725489189
476275	75	69.08495466370974
476152	75	39.80013539778077
476672	76	237.2623476920865
476437	76	68.44574122629594
476560	76	58.14766035090706
476575	76	97.1420255920233
476478	76	104.43744543014843
476604	76	62.8350538342555
476610	76	75.86926532230987
476620	76	62.8350538342555
476360	76	84.78155950261628
476373	76	65.73072608596121
476391	76	140.20012008792926
476643	76	54.15335008070308
476640	76	75.86926532230987
476651	76	54.15335008070308
476648	76	247.7124192345231
476663	76	221.22374513073754
476406	76	65.73072608596121
476528	76	58.14766035090706
476669	76	96.1808066723481
476666	76	96.1808066723481
476804	77	70.70474758346964
476687	77	70.72959991175956
476684	77	115.42909277113722
476681	77	65.7444844839923
476680	77	65.7444844839923
476808	77	348.34039567756724
476692	77	83.33685879925324
476819	77	70.70474758346964
476702	77	83.33685879925324
476697	77	95.38125152831813
476710	77	57.35292462216831
476719	77	98.82485235003094
476724	77	57.35292462216831
476733	77	73.6364424790126
476746	77	212.06862786534035
476752	77	73.6364424790126
476761	77	85.66409301651471
476780	77	85.66409301651471
476796	77	321.80323949651427
476547	78	71.89520790046245
476675	78	73.86427661479225
476544	78	71.89520790046245
476559	78	115.26347757732104
476563	78	74.78169293428999
476701	78	322.7742698215297
476572	78	78.10300053954738
476711	78	322.7742698215297
476579	78	76.35132133714536
476590	78	76.35132133714536
476722	78	50.68025509867843
476734	78	50.68025509867843
476605	78	101.16841776122294
476603	78	87.39664974268308
476615	78	73.86427661479225
476623	78	72.71939722761081
476646	78	204.02063066191343
476650	78	99.78055669529786
476656	78	72.71939722761081
476805	79	41.812632996161035
476828	79	85.53675355642935
476839	79	71.99750958601267
476709	79	64.48393974869823
476846	79	60.083014510040194
476712	79	49.84272045552103
476726	79	110.90555024870686
476721	79	49.84272045552103
476743	79	77.157413293743
476870	79	148.80982391994314
476738	79	72.86815902317562
476864	79	61.41534829971497
476876	79	148.80982391994314
476872	79	61.41534829971497
476755	79	80.42468782932154
476760	79	77.157413293743
476769	79	97.55672102639559
476782	79	133.3686436099921
476779	79	41.812632996161035
476790	79	71.99750958601267
477058	80	78.88987815615731
477069	80	70.21989171187172
477084	80	70.03566443254992
477090	80	43.535553047781214
477099	80	79.2549633418776
476980	80	57.723878694897415
476979	80	57.723878694897415
477105	80	43.535553047781214
477115	80	79.2549633418776
476986	80	80.28488230870394
476984	80	105.26097486477016
476996	80	58.249384822164856
476992	80	64.46609800467243
477003	80	59.373183142972024
477012	80	58.249384822164856
477021	80	80.28488230870394
477030	80	91.44737973103908
477024	80	55.363740408693836
477038	80	70.21989171187172
477047	80	55.363740408693836
476929	81	65.42094889125853
477068	81	68.77800228157827
476946	81	67.16679258750567
476963	81	60.96647293951792
477101	81	73.30021872308747
476969	81	71.74577724688672
476983	81	71.74577724688672
476976	81	65.42094889125853
476987	81	60.96647293951792
477121	81	58.99651051276828
477004	81	86.14834178486763
477143	81	58.99651051276828
477137	81	50.79143457827005
477018	81	68.77800228157827
476911	81	51.85732222490545
477167	81	50.79143457827005
477037	81	79.33914270965901
476907	81	51.85732222490545
476921	81	108.217279890712
476548	82	75.6132645970333
476561	82	66.60978205585626
476445	82	47.42539789692889
476569	82	47.05374974492616
476568	82	59.888358773967674
476583	82	47.05374974492616
476454	82	47.42539789692889
476462	82	118.26278408158933
476589	82	66.60978205585626
476606	82	63.65465506246123
476473	82	49.4408467879104
476601	82	64.83076543362095
476481	82	91.28622903090444
476609	82	64.83076543362095
476491	82	52.61323255927608
476617	82	63.65465506246123
476500	82	49.4408467879104
476519	82	73.31481288514212
476532	82	101.71444346412436
476539	82	73.31481288514212
477703	83	48.321233954633364
477702	83	48.321233954633364
477573	83	158.87304543825994
477697	83	55.55557858433776
477581	83	58.62372859097859
477707	83	73.78628492587605
477704	83	73.78628492587605
477590	83	93.71468477407728
477622	83	58.62372859097859
477629	83	76.00408191986895
477639	83	76.00408191986895
477643	83	110.48841972053883
477653	83	60.46751787226688
477664	83	73.49842712483074
477551	83	36.68328977045382
477685	83	50.46892440707889
477555	83	36.68328977045382
477680	83	52.0703522392927
477566	83	48.34467785694938
477689	83	50.46892440707889
477569	84	37.56896307894573
477583	84	37.56896307894573
477578	84	62.11663588614289
477594	84	67.42812934631068
477604	84	63.93449929709747
477611	84	78.87826910672041
477608	84	63.93449929709747
477620	84	78.87826910672041
477535	84	51.7571796792006
477532	84	37.83953355979374
477531	84	152.70662989567202
477530	84	37.83953355979374
477529	84	38.63055640481748
477542	84	59.79720705598846
477536	84	94.11092888123703
477550	84	61.655686010903885
477544	84	61.655686010903885
477557	84	111.77226966192524
477552	84	73.14643402688056
477562	84	71.96204289652007
477452	85	67.65181242228522
477462	85	133.002653024574
477329	85	85.21077582538551
477347	85	54.8280587492404
477356	85	65.0106124242521
477482	85	67.92525746327685
477237	85	32.68258286932072
477501	85	56.32406658661267
477496	85	60.76631311605729
477253	85	32.68258286932072
477508	85	60.76631311605729
477249	85	151.6430861529959
477263	85	38.77649879567077
477517	85	56.32406658661267
477385	85	54.8280587492404
477401	85	71.85333714309468
477281	85	46.406776411038635
477294	85	65.0106124242521
477418	85	67.65181242228522
477434	85	78.63931516596152
476935	86	89.481027437331
476930	86	62.90463368522995
476936	86	62.90463368522995
476950	86	206.26312632117555
476947	86	64.08395425398955
476959	86	60.740781519550374
476964	86	60.740781519550374
476962	86	180.85449549524782
476971	86	180.85449549524782
476892	86	43.00723197254472
476891	86	43.00723197254472
476890	86	59.17864432266842
476889	86	122.34252741881657
476888	86	47.77006160733618
476903	86	64.34720956725391
476898	86	62.924433883952844
476909	86	53.067327927144795
476908	86	58.15133821287541
476905	86	110.62700380551313
476913	86	53.067327927144795
477060	87	61.90106722324746
477072	87	99.65736705103129
477086	87	61.90106722324746
477089	87	85.72864588882643
477109	87	62.1866797758396
477117	87	62.1866797758396
477122	87	109.62490959363282
477130	87	67.63739224071352
477140	87	241.64854883845842
477147	87	106.43413700434165
477144	87	148.5833733751649
477029	87	50.48635554787373
477028	87	66.25306907418633
477152	87	148.5833733751649
477035	87	46.72844544954382
477032	87	46.72844544954382
477046	87	66.25306907418633
477040	87	48.17294878312756
477168	87	106.43413700434165
476810	88	87.53255699948863
476823	88	55.4806818094003
476829	88	60.40951029440327
476718	88	53.25994333986533
476844	88	53.828818661242025
476855	88	53.828818661242025
476732	88	62.04361839750084
476860	88	112.54282087282533
476871	88	224.544337489547
476741	88	100.18805125524632
476868	88	86.25708980555244
476878	88	146.69522030301505
476873	88	146.69522030301505
476759	88	38.58503279439543
476886	88	56.799839756595446
476880	88	56.799839756595446
476766	88	38.58503279439543
476781	88	55.4806818094003
476799	88	108.70746645188773
476792	88	74.07013301033147
477323	89	56.96087364685967
477457	89	54.140167502880736
477468	89	111.16621010711306
477211	89	74.07873627573807
477222	89	105.85171271121989
477349	89	85.09409781840107
477216	89	48.74247442459745
477493	89	244.40450919438018
477236	89	57.64998932935027
477500	89	168.4662788128114
477242	89	48.74247442459745
477255	89	134.40093827580412
477511	89	84.03062452409799
477388	89	67.59159389686381
477515	89	168.4662788128114
477527	89	84.03062452409799
477279	89	56.96087364685967
477412	89	54.140167502880736
477421	89	64.01538682370973
477304	89	68.5118643473592
477711	90	94.95895101430041
477710	90	48.564159575847064
477718	90	77.42343216977335
477717	90	79.1988836919272
477715	90	94.95895101430041
477713	90	57.33020293001681
477712	90	48.564159575847064
477725	90	65.68304341180392
477724	90	70.11840270935154
477720	90	57.33020293001681
477735	90	55.517304036967744
477730	90	70.11840270935154
477743	90	126.81519328012173
477741	90	55.517304036967744
477740	90	79.04350827487781
477750	90	188.8977942475801
477748	90	253.97945730351108
477757	90	68.54986580491104
477753	90	188.8977942475801
477752	90	68.54986580491104
477189	91	64.2506956379786
477206	91	71.01431127020243
477471	91	281.3206267829852
477214	91	72.02264278477172
477339	91	59.08945474639112
477221	91	72.02264278477172
477488	91	186.5475004676031
477502	91	163.18679130746276
477499	91	186.5475004676031
477381	91	59.08945474639112
477507	91	163.18679130746276
477131	91	53.85589155580377
477141	91	90.52494145299453
477148	91	53.85589155580377
477400	91	144.59559291925348
477285	91	71.01431127020243
477163	91	90.52494145299453
477171	91	56.313155648401356
477425	91	134.54487608483637
477181	91	64.2506956379786
477318	92	98.27575626684086
477440	92	313.2576649827623
477451	92	244.25223918010735
477465	92	279.63091269625403
477474	92	244.25223918010735
477344	92	53.88997627271946
477494	92	279.63091269625403
477232	92	42.50347729887652
477360	92	53.88997627271946
477245	92	42.50347729887652
477240	92	73.77791831382798
477254	92	71.9244937056469
477250	92	73.77791831382798
477261	92	85.66478566988974
477389	92	172.00208269147126
477273	92	42.58325561253724
477286	92	67.51760352320983
477282	92	45.025015327313575
477416	92	136.9765899325971
477298	92	71.9244937056469
477319	93	55.353759753791834
477197	93	55.8831880239503
477450	93	345.6929220250211
477193	93	34.845317398590026
477332	93	55.353759753791834
477202	93	55.8831880239503
477201	93	34.845317398590026
477215	93	95.17651742717577
477208	93	95.17651742717577
477226	93	71.9256625807091
477364	93	168.77587891753262
477243	93	71.9256625807091
477386	93	128.99840343660748
477256	93	130.15344712009113
477276	93	68.36132102966252
477404	93	287.0052769418119
477415	93	267.41048492787513
477429	93	267.41048492787513
477433	93	287.0052769418119
477191	94	65.15351721938832
477187	94	77.35152311055938
477186	94	112.90009931193731
477335	94	309.72817585593725
477204	94	74.46317564234494
477223	94	65.15351721938832
477362	94	243.920743221138
477247	94	169.82168656546133
477379	94	272.1069553624618
477394	94	309.72817585593725
477150	94	32.682897627226346
477154	94	94.2944107248699
477409	94	243.920743221138
477166	94	93.06740651574789
477290	94	113.54436244193566
477160	94	32.682897627226346
477169	94	46.94039022354352
477179	94	70.75452719193076
477178	94	74.85710006199868
477176	94	94.2944107248699
477570	95	31.955340293481445
477568	95	31.955340293481445
477577	95	106.54123059353174
477591	95	81.13051914240576
477586	95	115.21663062887932
477595	95	60.76487082552193
477610	95	115.21663062887932
477617	95	87.41862569580735
477624	95	57.47249935862475
477633	95	57.47249935862475
477645	95	90.65015901833671
477649	95	162.7998165196272
477663	95	335.88687774154806
477657	95	90.65015901833671
477675	95	370.82102677711424
477672	95	203.89926927547327
477556	95	56.81182773936845
477684	95	203.89926927547327
477683	95	335.88687774154806
477561	95	106.54123059353174
477759	96	131.74457767238758
477765	96	40.95467788502125
477762	96	94.91125509075403
477761	96	40.95467788502125
477760	96	94.91125509075403
477775	96	124.3797969020362
477774	96	81.18406901020575
477771	96	124.3797969020362
477769	96	43.803750331689194
477783	96	113.8268755265153
477779	96	79.30915247477999
477790	96	77.59684390048822
477785	96	79.30915247477999
477797	96	77.59684390048822
477792	96	133.56652780015492
477807	96	265.96343047348046
477805	96	164.55224865464646
477804	96	313.8396397267299
477809	96	164.55224865464646
477808	96	265.96343047348046
477829	97	73.34741276212368
477837	97	71.97693584652895
477836	97	73.21875220522463
477832	97	73.21875220522463
477847	97	69.60076688192014
477845	97	71.97693584652895
477841	97	90.52864540866887
477840	97	128.15237770854793
477854	97	69.60076688192014
477863	97	254.78483929269981
477860	97	136.97610074367205
477859	97	271.6178599955705
477868	97	254.78483929269981
477866	97	136.97610074367205
477815	97	78.92839592344914
477814	97	122.1595086658547
477822	97	158.0885448412206
477821	97	38.362010408293
477820	97	78.92839592344914
477819	97	38.362010408293
477871	98	63.610666588196246
477879	98	173.03602159879557
477875	98	63.610666588196246
477874	98	39.56888357766977
477873	98	39.56888357766977
477886	98	90.40172620047979
477894	98	92.84872566583039
477890	98	92.84872566583039
477903	98	76.71637360841302
477897	98	149.05704786557618
477896	98	76.71637360841302
477907	98	169.99297709859718
477904	98	69.5472430617677
477919	98	151.65941132878837
477916	98	234.79041484706698
477912	98	69.5472430617677
477925	98	270.07000902915524
477922	98	151.65941132878837
477920	98	234.79041484706698
477958	99	111.6743197867473
477954	99	89.9340213709817
477964	99	130.04526622713954
477961	99	76.5161032996037
477971	99	76.5161032996037
477968	99	71.02322363343336
477982	99	130.04526622713954
477980	99	71.02322363343336
477991	99	191.993423059929
477997	99	162.17656131065155
477996	99	191.993423059929
477992	99	162.17656131065155
478000	99	193.52597466097254
477931	99	34.19659480519356
477930	99	52.674008442617875
477929	99	34.19659480519356
477928	99	42.58294330993445
477937	99	52.674008442617875
477948	99	79.39860636752576
477945	99	178.08776656520178
478215	100	69.31764405009066
478343	100	164.99277282367729
478211	100	53.450886844856235
478339	100	95.97419274515028
478221	100	174.8464224137503
478345	100	95.97419274515028
478233	100	52.060292718318706
478246	100	52.060292718318706
478257	100	88.05436756845606
478271	100	139.56359003104527
478265	100	131.36173710559194
478285	100	121.75503410978747
478284	100	111.23317171172137
478305	100	111.23317171172137
478304	100	145.8951623057939
478313	100	121.75503410978747
478326	100	149.77714290908497
[truncated: 9,808 more rows]
