# Supplementary material for: The First of Us: Ophiocordyceps use a novel scramblase-binding peptide to manipulate zombie ants
Source: bioRxiv. 2025 Sep 19:2025.09.09.674826. Preprint. [Version 2] doi: 10.1101/2025.09.09.674826 (PMC12458967; doi:10.1101/2025.09.09.674826)
Supplement: Supplement 11 [file media-11.zip › Data S12. Nest behavior tests data/SBP Nest Behavior Assay data files/Gen19_SBP2-all-spots_nearest.csv]

ID	FRAME	NEAR_DIST
226049	0	67.81779116533563
226058	0	220.7122677406358
226063	0	95.85179109782878
226060	0	59.66053542522746
226071	0	95.85179109782878
226074	0	188.24396685594863
226078	0	257.5811641974047
226087	0	93.08783100273415
226092	0	108.4907609542438
226097	0	93.08783100273415
226107	0	93.85297112462953
226105	0	108.4907609542438
226114	0	94.86771925513418
226119	0	107.67604508611036
226047	0	59.66053542522746
226044	0	232.58372820782216
227204	1	71.91738957295453
226952	1	94.50121006405546
227098	1	95.76753216451341
226991	1	94.50121006405546
226871	1	232.96624113101961
227126	1	72.86247971224938
227262	1	102.39150820581185
227271	1	47.8230541076318
226886	1	54.846312274241754
227141	1	71.91738957295453
227016	1	133.26680121042477
226909	1	83.91371171827954
227298	1	47.8230541076318
227175	1	72.86247971224938
227049	1	283.81894705929795
226920	1	54.846312274241754
226941	1	214.64507677816303
225926	2	94.57512371500663
225930	2	67.72950200810232
225937	2	62.509569113714036
225944	2	67.72950200810232
225960	2	62.509569113714036
225846	2	233.7473631856619
225973	2	67.53037842267855
225849	2	49.13482614316361
225856	2	49.13482614316361
225861	2	221.85191319020873
225995	2	59.36418187208914
225868	2	92.12730115869533
225996	2	96.44132468721
225872	2	91.69825763253426
226004	2	59.36418187208914
225887	2	92.12730115869533
225904	2	132.27357139818804
225909	2	293.029259999602
226309	3	91.66635184833116
226317	3	97.74461116711272
226444	3	52.80697355264066
226211	3	255.57638161843332
226465	3	52.80697355264066
226336	3	97.74461116711272
226347	3	300.4016604628308
226493	3	75.51668443657728
226245	3	53.96406122679368
226510	3	62.24106262469794
226513	3	95.3900138073413
226384	3	84.01509459899813
226526	3	62.24106262469794
226272	3	222.08377343949402
226280	3	53.96406122679368
226408	3	77.21431654276732
226291	3	91.66635184833116
226427	3	77.21431654276732
226313	4	92.62995729942945
226192	4	262.7763022224657
226584	4	82.48619660910843
226215	4	57.6667859982291
226601	4	82.48619660910843
226609	4	86.14677716313224
226484	4	87.141606547588
226616	4	48.613753262940136
226371	4	92.62995729942945
226635	4	48.613753262940136
226259	4	57.6667859982291
226657	4	76.72853344646617
226665	4	107.15490276925804
226671	4	59.38211107166676
226541	4	286.36643934146196
226284	4	222.19992420946326
226424	4	87.141606547588
226685	4	59.38211107166676
227715	5	89.49366681705641
227860	5	93.51832890170118
227998	5	50.43149516792538
227747	5	258.7937135829313
227875	5	44.437087164397894
227490	5	60.96940507105127
227628	5	91.72446159726341
228024	5	60.985458426402374
228036	5	108.47990753102884
227786	5	93.51832890170118
228055	5	60.985458426402374
227925	5	44.437087164397894
227673	5	89.49366681705641
227421	5	229.74547907695722
227548	5	225.60233895538678
227830	5	95.26976579919756
227573	5	91.72446159726341
227453	5	60.96940507105127
227461	6	58.04530195344596
228110	6	47.11469976663267
227985	6	51.433840090964225
227735	6	105.28505950664191
227873	6	94.47863683716076
228137	6	61.970845754851105
227624	6	93.75616398183229
227767	6	93.12414843769484
227514	6	58.04530195344596
227777	6	182.71758643220804
228170	6	122.87785057569982
227797	6	93.12414843769484
228053	6	47.11469976663267
228184	6	61.970845754851105
227936	6	105.05595224373673
227428	6	200.96595264386212
227690	6	93.75616398183229
227570	6	200.96595264386212
225925	7	195.59101278087496
225929	7	57.81001209232095
225934	7	57.81001209232095
225938	7	190.0560958941111
225940	7	94.01988547820656
225956	7	94.01988547820656
225962	7	120.32558605519104
225969	7	72.93468040177194
225974	7	72.93468040177194
225978	7	111.35987351473271
225989	7	78.13938824495747
226003	7	74.10634171750571
226005	7	156.2127209977903
226011	7	74.10634171750571
226028	7	69.56013373981386
226033	7	62.52429201665318
226039	7	153.43123387551347
226037	7	62.52429201665318
226182	8	80.58846644435467
226195	8	62.62781173290678
226203	8	62.62781173290678
226086	8	122.10434151116786
226214	8	65.20480891090938
226094	8	73.74912040993571
226224	8	65.20480891090938
226230	8	170.3751255752047
226104	8	73.74912040993571
226115	8	136.6389380623231
226126	8	94.51462880809024
226143	8	67.23134921131518
226146	8	87.61842802386954
226150	8	82.72504278294629
226149	8	67.23134921131518
226153	8	150.72295216353612
226165	8	62.600041881912006
226175	8	158.11508225866461
226174	8	62.600041881912006
227333	9	61.4259923210206
227341	9	158.53590447760817
227084	9	84.41074094944452
227347	9	86.48352962720428
227217	9	165.7023274507358
227097	9	144.05577475903152
227612	9	185.6912151058783
227107	9	95.15069069725338
227372	9	100.56019329861965
227379	9	79.54230677556035
227250	9	85.1060269404298
227151	9	111.27417248201469
227282	9	61.4259923210206
227159	9	42.3980034869876
227540	9	69.76044892942382
227039	9	84.90262137475166
227173	9	42.3980034869876
227067	9	84.41074094944452
227581	9	69.76044892942382
226951	10	132.60349958631352
226824	10	160.09339030504427
226828	10	96.50544322574694
226705	10	73.51075003048506
226724	10	107.8411314731156
226857	10	86.32178545441606
226878	10	72.86502941624047
226633	10	98.5732607623789
226760	10	125.42755184186579
226895	10	132.60349958631352
226642	10	90.24327394349861
226774	10	170.49247572400495
226661	10	73.51075003048506
226670	10	199.85899518536905
226924	10	72.86502941624047
226680	10	107.8411314731156
226812	10	96.50544322574694
226561	11	70.14074011513968
226702	11	62.97202919009545
226585	11	200.52302817971767
226593	11	68.22760741927519
226598	11	98.23646653732092
226726	11	62.97202919009545
226735	11	158.55432226119964
226613	11	68.22760741927519
226747	11	87.3945871125613
226631	11	45.36055665223385
226758	11	94.10579418522589
226770	11	68.1971386508851
226649	11	45.36055665223385
226777	11	68.1971386508851
226788	11	218.9849900302035
226664	11	172.2012487543433
226797	11	178.58870508276976
226544	11	70.14074011513968
226684	11	70.03684632028843
226441	12	100.70244583798767
226324	12	107.59423118904678
226457	12	70.85674558199865
226464	12	70.85674558199865
226477	12	214.25221921626496
226348	12	154.25391664574173
226361	12	61.885044912913685
226495	12	172.59666323052528
226374	12	61.885044912913685
226256	12	60.620662317253505
226260	12	60.620662317253505
226406	12	64.81961670500519
226277	12	196.80563641379445
226282	12	71.95269030839492
226285	12	107.59423118904678
226419	12	158.0722862756634
226426	12	86.9243022016911
226302	12	71.95269030839492
228228	13	66.49821478279055
228356	13	87.41741250306382
228362	13	87.41741250306382
228360	13	163.89656793557464
228369	13	81.26107394271911
228374	13	193.9083043840138
228245	13	66.49821478279055
228377	13	60.025590771649355
228376	13	60.025590771649355
228386	13	190.0306331386584
228277	13	45.64500913151784
228287	13	45.64500913151784
228177	13	60.20561525143732
228191	13	60.20561525143732
228318	13	115.4969395141737
228335	13	91.09944450265579
228205	13	196.96045904892
228218	13	99.0279241655344
226950	14	66.88221260796837
227468	14	200.36174540195847
226964	14	66.88221260796837
227348	14	75.22329058610201
227101	14	89.05539045663132
227236	14	86.2893583687246
226990	14	52.98377356413871
226879	14	61.64206958433308
227393	14	182.48611996345932
227264	14	164.47631028370517
226894	14	61.64206958433308
227020	14	75.80556517004646
227413	14	51.89368960697618
227290	14	86.2893583687246
227037	14	52.98377356413871
226922	14	188.34511594198844
227432	14	51.89368960697618
226937	14	99.32682112492833
226176	15	97.25140787792488
226185	15	70.96499711620773
226449	15	216.01366050130827
226320	15	165.33968502406182
226339	15	87.33793953215766
226236	15	95.13463150904916
226246	15	88.09230664908999
226263	15	88.22709645456793
226389	15	72.59700742775951
226138	15	79.25026421301841
226142	15	79.25026421301841
226145	15	95.13463150904916
226405	15	220.51648738445968
226152	15	70.96499711620773
226422	15	53.23347405015268
226171	15	177.72842099725992
226431	15	53.23347405015268
226301	15	87.33793953215766
227328	16	262.0465774509395
226948	16	123.31301093752231
226955	16	98.24242248978226
227338	16	57.541627317035186
227350	16	57.541627317035186
227092	16	146.8018790829104
227105	16	110.6943609574556
227369	16	257.84069832335587
226994	16	72.00367181855664
227252	16	85.87607334735527
227268	16	166.05568243307687
227278	16	85.87607334735527
227149	16	94.87993404567338
227025	16	158.74632995067083
227302	16	73.85496240492611
227052	16	94.87993404567338
227188	16	89.21113244978153
227068	16	72.00367181855664
228103	17	85.70723330706602
227606	17	98.63830710966803
227745	17	95.45943307289646
228256	17	56.480975498871
227500	17	92.60318741037217
227775	17	179.08067329413393
227644	17	95.45943307289646
228035	17	85.70723330706602
228291	17	323.2004858455366
228168	17	71.50283754238096
227660	17	92.60318741037217
227549	17	97.52456301471639
228071	17	166.70053684107296
228199	17	56.480975498871
227434	17	155.15437614326007
228209	17	326.02379582054186
227700	17	98.63830710966803
227832	17	91.52170747601409
226565	18	53.02446788971393
226450	18	89.87157599730277
226577	18	53.02446788971393
226326	18	193.17566461012348
226582	18	289.5574971833527
226461	18	136.49039196654724
226342	18	122.25932896726746
226353	18	112.43101599848093
226366	18	93.63598634361021
226372	18	95.44553959368976
226507	18	85.23472263965236
226386	18	93.63598634361021
226390	18	112.43101599848093
226516	18	164.57976370613324
226531	18	85.23472263965236
226418	18	95.44553959368976
226546	18	70.80799564878102
226556	18	289.5574971833527
227337	19	96.28833810019894
227599	19	69.9309141348917
227216	19	119.59120835345826
227489	19	44.15766078466632
227366	19	89.38967282234286
227748	19	247.75804913393748
227627	19	247.75804913393748
227263	19	92.72879738121615
227521	19	65.79133648353239
227273	19	96.28833810019894
227667	19	57.68818706788665
227295	19	92.72879738121615
227170	19	208.4462925284939
227424	19	44.15766078466632
227557	19	97.55647229023641
227305	19	130.64119208602796
227193	19	119.59120835345826
227448	19	144.26326979766947
227710	19	57.68818706788665
227459	20	145.26005730279365
227848	20	74.54474159854205
227987	20	50.65963166941126
227738	20	46.68746813882881
227353	20	229.64164845398685
227880	20	133.9739207678669
227505	20	93.38713054847125
227382	20	69.66676010980284
227647	20	87.86962227389883
227904	20	58.364354766801945
227780	20	46.68746813882881
227404	20	69.66676010980284
227796	20	144.07847461275304
227930	20	50.65963166941126
227427	20	93.38713054847125
227822	20	63.77046415850266
227571	20	96.12855615126948
227958	20	133.9739207678669
227445	20	96.12855615126948
227072	21	62.24202987146692
226949	21	48.30481972965019
226827	21	98.60112871177435
226696	21	59.79938465266244
227087	21	51.19504943468349
226958	21	144.34144262387338
226723	21	59.79938465266244
226976	21	61.824976897700274
226853	21	96.91385772201191
226996	21	79.87513234824277
226880	21	90.07562235315055
227015	21	63.71228513764778
226646	21	272.54797174174297
227036	21	62.24202987146692
226787	21	98.60112871177435
227057	21	51.19504943468349
226928	21	48.30481972965019
226808	21	96.91385772201191
226814	21	145.56158217761026
228233	22	79.74870483410153
228116	22	99.80148815707082
228125	22	97.4777859219218
228131	22	140.3129305067425
228257	22	102.89067434138681
228139	22	99.80148815707082
228278	22	100.87020971625074
228295	22	81.75699427792016
228166	22	97.4777859219218
228176	22	95.35869800689039
228308	22	81.75699427792016
228328	22	100.87020971625074
228078	22	272.5447487276591
228082	22	57.024145826217186
228210	22	79.74870483410153
228223	22	166.26481647580835
228092	22	57.024145826217186
225922	23	94.60655947824246
225814	23	259.6047569782625
225941	23	169.94878250296776
225819	23	67.76882306819054
225823	23	112.27115457028835
225820	23	67.76882306819054
225826	23	129.0722548822081
225825	23	97.22803172307647
225831	23	112.27115457028835
225842	23	97.22803172307647
225862	23	254.4272927793673
225871	23	103.22275799705727
225895	23	96.73654002153054
225906	23	169.94878250296776
225915	23	42.17607575836997
225919	23	42.17607575836997
226954	24	124.60874119517064
227090	24	89.88462071864244
227221	24	171.65708858859756
226970	24	97.34264152519577
226984	24	117.32434956393854
227247	24	48.55536611404185
227000	24	124.60874119517064
227137	24	77.1440521633101
227276	24	48.55536611404185
226900	24	237.79502301779098
227160	24	164.7260757941475
227297	24	92.55215001567169
227176	24	77.1440521633101
226927	24	60.922275657703416
227310	24	171.65708858859756
227058	24	97.34264152519577
227195	24	95.48720253758758
226936	24	60.922275657703416
227845	25	147.63025954024565
227858	25	54.63776469488649
227473	25	137.1163300985583
227991	25	205.97846727557172
228009	25	98.4028756865499
227630	25	137.1163300985583
227761	25	88.24192382829295
227504	25	96.22021481938096
227896	25	205.97846727557172
227910	25	99.9782293107217
227525	25	116.3142809991585
227791	25	54.63776469488649
227416	25	182.87683616926782
227943	25	57.89697585494434
227439	25	116.3142809991585
227698	25	96.22021481938096
227826	25	61.89708238319664
227578	25	123.10000781578493
227967	25	57.89697585494434
227584	26	89.34567937170375
227222	26	70.01306377657625
227611	26	177.18881256168928
226973	26	191.10036595281704
227100	26	81.50496658224091
226720	26	144.7401147593813
226855	26	145.85213574906498
227499	26	103.3655698878625
227625	26	120.08269335842128
226732	26	113.59004528866288
227249	26	146.65787533583796
227383	26	177.18881256168928
227156	26	63.122929403465136
226780	26	144.7401147593813
227559	26	89.34567937170375
226806	26	96.49025654597902
226932	26	96.49025654597902
226810	26	113.59004528866288
227325	26	63.122929403465136
228355	27	159.44959087082765
228359	27	183.13080024724425
228121	27	96.12500843769868
228127	27	99.1251279188238
228141	27	149.30712853850108
228165	27	96.12500843769868
228180	27	79.8085522972157
228198	27	140.28149243249965
228211	27	66.53369343990249
228234	27	76.7101355621142
228242	27	146.40726322227877
228264	27	66.53369343990249
228282	27	103.56105018432989
228290	27	159.44959087082765
228079	27	99.1251279188238
228332	27	126.03427034491516
228080	27	122.03685100530788
228087	27	138.63062300674665
228347	27	110.6399473585287
227844	28	71.47115410221018
227978	28	71.47115410221018
227601	28	71.59232666928384
228126	28	229.79988760098422
227491	28	71.59232666928384
227762	28	96.86388274644207
227892	28	84.54064179136533
228020	28	123.008174752255
228034	28	104.04568598342898
227527	28	102.88750138510085
227921	28	143.49631521104533
227801	28	77.28187601992654
227684	28	148.37439305805736
227947	28	113.22087381472005
228073	28	144.3115282790635
227566	28	96.86388274644207
228081	28	106.64075331590192
227450	28	127.73029927898916
228094	28	123.008174752255
227595	29	147.20976671259228
227983	29	120.03084869396133
227852	29	120.03084869396133
227734	29	79.0765372040422
227476	29	108.37855696947474
228010	29	103.50449792459929
227501	29	96.8590234453493
227765	29	71.00410416376073
228028	29	160.89483190312447
227907	29	78.63729614539821
227658	29	96.8590234453493
227533	29	76.4788134473178
227800	29	88.54588673060091
227934	29	78.63729614539821
228060	29	279.39549678666225
227430	29	127.1039560077299
227817	29	144.8941689176163
227824	29	71.00410416376073
227447	29	76.4788134473178
226560	30	79.61527530223296
226822	30	167.0452202309294
226830	30	77.07631928569958
226700	30	73.76377878055115
226839	30	77.07631928569958
226587	30	152.5927490830239
226722	30	167.0452202309294
226470	30	115.76500033808196
226617	30	96.93081974513171
226882	30	89.81096983163705
226512	30	79.61527530223296
226785	30	88.18396691016662
226528	30	109.05836760421387
226667	30	77.42529889269608
226795	30	144.93901739569645
226921	30	200.8568232480451
226547	30	96.93081974513171
226807	30	73.76377878055115
226935	30	319.9055629113312
227594	31	153.24739833995372
227850	31	75.45289369028671
227475	31	108.96313338800584
227989	31	96.50606194916686
227874	31	235.91181657306632
227753	31	73.21753426487732
228008	31	216.9411138535417
227502	31	95.37225441065014
227902	31	79.20119413910923
227651	31	95.37225441065014
227776	31	73.21753426487732
227547	31	86.43795902861115
227678	31	195.0683975824489
227939	31	79.20119413910923
227819	31	88.63984335284698
227433	31	113.66141088956422
227833	31	145.92493516908812
227454	31	86.43795902861115
227965	31	235.91181657306632
228612	32	72.7502307476323
228740	32	225.06469212715749
228617	32	171.89465405186868
228497	32	130.4772417690536
228762	32	138.84512935977835
228637	32	88.58286362209664
228508	32	77.7828376253732
228514	32	108.23911676767442
228513	32	151.20805405180963
228524	32	96.52049355266428
228657	32	146.19377873402294
228663	32	77.03158056109739
228545	32	77.7828376253732
228554	32	156.25618135372935
228688	32	171.89465405186868
228567	32	96.52049355266428
228698	32	72.73739910386858
228718	32	72.73739910386858
228599	32	72.7502307476323
228394	33	233.8134542089065
228392	33	142.1316416283892
228399	33	59.04174725170198
228398	33	108.04266003907027
228400	33	96.0232757443732
228406	33	59.04174725170198
228410	33	163.48234645139408
228425	33	96.0232757443732
228429	33	81.86872399093735
228428	33	178.2995968731179
228434	33	70.41914199773326
228447	33	145.6862641690533
228445	33	88.97535068334702
228451	33	70.41914199773326
228456	33	178.2995968731179
228462	33	69.87446426195524
228469	33	69.87446426195524
228473	33	230.28922274946362
228477	33	167.82956027854053
228486	34	171.55172169959732
228490	34	234.41339289447683
228496	34	108.48820112033849
228631	34	88.60294274307286
228502	34	96.58740025617111
228635	34	145.29252530381254
228504	34	56.413347403441435
228512	34	56.413347403441435
228645	34	72.8523561386109
228521	34	162.63911742190095
228661	34	65.61757933158677
228547	34	96.58740025617111
228550	34	165.81626193199963
228682	34	65.61757933158677
228702	34	240.0577355478654
228572	34	87.5367315266998
228578	34	72.8523561386109
228724	34	217.49856086515518
228604	34	165.81626193199963
229012	35	159.8484647534214
229272	35	205.97603914495016
229153	35	88.05463408843772
228902	35	187.77959219966667
229033	35	95.96151847723678
229037	35	134.4196750774328
229170	35	145.3904815426092
228922	35	206.56677021416192
229178	35	75.04074249927785
228934	35	107.48103330058686
228939	35	63.963745405656304
228945	35	95.96151847723678
229083	35	88.05463408843772
228952	35	134.4196750774328
229217	35	57.62508451978558
229227	35	57.62508451978558
228976	35	63.963745405656304
229112	35	75.04074249927785
229240	35	205.97603914495016
228746	36	55.79735312476802
228620	36	90.08672458560591
228754	36	162.6821351235296
228763	36	162.6821351235296
228638	36	74.8336198563053
228516	36	196.20184570989449
228532	36	177.63934513984464
228664	36	90.08672458560591
228544	36	93.7496025103359
228681	36	145.79794418255338
228552	36	107.92806423473128
228556	36	65.6106230631264
228563	36	96.13081396045774
228690	36	74.8336198563053
228573	36	164.05484697337204
228577	36	65.6106230631264
228576	36	93.7496025103359
228721	36	55.79735312476802
228602	36	96.13081396045774
228609	37	108.084881847242
228614	37	73.70764771818821
228742	37	96.1724162586344
228626	37	96.1724162586344
228778	37	75.53641806212539
228776	37	90.65809524972602
228787	37	146.19110440664136
228786	37	90.65809524972602
228788	37	75.53641806212539
228666	37	162.73928695217305
228796	37	50.1061445562525
228806	37	50.1061445562525
228805	37	125.2433023216718
228814	37	125.2433023216718
228685	37	73.70764771818821
228571	37	89.88723616241832
228574	37	114.54650393609505
228582	37	89.88723616241832
228605	37	114.54650393609505
229124	38	96.10009626964101
229160	38	92.25473116399714
229185	38	75.63081116712445
229226	38	92.25473116399714
228972	38	90.09501394226328
228977	38	72.4101674590162
229237	38	75.63081116712445
228984	38	72.4101674590162
229248	38	146.9960141414072
229006	38	90.09501394226328
229016	38	108.11250503277472
229287	38	97.80861406979707
229029	38	96.10009626964101
229285	38	53.44351001962364
229039	38	83.39161501580546
229301	38	97.80861406979707
229082	38	161.81596400709998
229337	38	53.44351001962364
229086	38	83.39161501580546
228871	39	146.624813318448
228870	39	90.61585234327897
228872	39	71.07949671091329
228881	39	60.995893452303115
228887	39	83.88165256451268
228889	39	83.88165256451268
228913	39	60.995893452303115
228822	39	90.24389503356426
228821	39	53.31659026220666
228820	39	53.31659026220666
228827	39	90.24389503356426
228835	39	108.7036211258732
228833	39	108.32994720375747
228836	39	96.68608395925305
228846	39	108.7036211258732
228848	39	158.0047238742632
228863	39	71.07949671091329
228862	39	90.61585234327897
228861	39	96.68608395925305
229378	40	92.6474603003904
229394	40	68.44904240953653
229140	40	134.35870017112566
229274	40	95.56409328147522
229149	40	146.14931436856781
229165	40	108.76036869777877
229292	40	90.71537399727738
229183	40	95.56409328147522
229063	40	40.16975482722402
229316	40	69.50038822525973
229072	40	40.16975482722402
229336	40	90.71537399727738
229345	40	147.18821703172472
229351	40	69.50038822525973
229098	40	134.35870017112566
229224	40	147.7413918308524
229234	40	146.14931436856781
229364	40	92.6474603003904
229368	40	68.44904240953653
229519	41	91.76696599541856
229523	41	70.37668639771702
229527	41	146.83054295274783
229418	41	53.32345694715412
229545	41	135.44892313896776
229420	41	53.32345694715412
229553	41	78.8856282592111
229439	41	156.08952771463953
229437	41	206.3623920490168
229565	41	135.44892313896776
229449	41	182.90357874904475
229453	41	107.8174273029425
229457	41	95.83173274809465
229590	41	78.8856282592111
229468	41	156.08952771463953
229486	41	95.83173274809465
229498	41	91.76696599541856
229502	41	70.37668639771702
229634	42	73.09639101576245
229762	42	196.5117006924107
229637	42	107.46947868136039
229642	42	96.66293069667951
229662	42	73.09639101576245
229661	42	159.15957151926582
229671	42	96.66293069667951
229673	42	92.73667791381382
229800	42	92.93188020939739
229677	42	68.935055093859
229567	42	64.18602387498997
229703	42	68.935055093859
229705	42	146.99886316192962
229704	42	92.73667791381382
229708	42	196.5117006924107
229586	42	64.18602387498997
229604	42	174.3549805141564
229737	42	92.93188020939739
229616	42	171.04313709132927
229384	43	183.63837028968751
229516	43	232.97223411693125
229393	43	78.47448762912065
229396	43	108.1596375112553
229407	43	96.03013749412445
229419	43	78.47448762912065
229417	43	161.2878772237191
229435	43	96.03013749412445
229560	43	101.19623289404083
229441	43	90.60869924107725
229444	43	68.25162839116747
229454	43	68.25162839116747
229458	43	90.60869924107725
229463	43	147.71794817499782
229484	43	232.97223411693125
229360	43	56.072065527745515
229365	43	56.072065527745515
229499	43	101.19623289404083
229373	43	159.04093528094953
229005	44	95.91826740874446
229155	44	255.89981036852834
229025	44	92.21794854341519
229162	44	105.76976076939134
229181	44	112.79138388866649
229052	44	72.00288781512052
228931	44	80.86230030384776
228935	44	132.76818558243409
228936	44	80.86230030384776
228940	44	168.24247123147947
228944	44	83.70162492266402
228949	44	109.79784103076932
228953	44	95.91826740874446
229081	44	72.00288781512052
229087	44	92.21794854341519
229099	44	148.12002143747145
228969	44	83.70162492266402
228974	44	160.16027581155396
229119	44	255.89981036852834
229635	45	70.14429765999358
229643	45	148.26148866900184
229513	45	89.82879025531027
229641	45	92.80515702009905
229526	45	108.637583561286
229541	45	90.25656779126686
229676	45	239.66323171191746
229556	45	89.82879025531027
229561	45	150.01145153480448
229688	45	106.90938113523312
229696	45	125.72775621479423
229588	45	95.81282704523312
229478	45	165.57475110771884
229605	45	92.80515702009905
229610	45	70.14429765999358
229490	45	131.39349909658853
229617	45	291.5696130464021
229496	45	90.25656779126686
229501	45	150.01145153480448
230915	46	110.55560233922431
230401	46	78.17544470220338
230536	46	143.63294723472373
230792	46	66.1174669832279
230680	46	55.19449643578067
230814	46	63.02372667283352
230563	46	147.09068732909344
230434	46	143.63294723472373
230951	46	139.34327639481552
230310	46	147.09068732909344
230320	46	226.94144160660457
230832	46	148.187896137114
230465	46	107.33837885581258
230726	46	66.1174669832279
230853	46	199.0666398360628
230488	46	78.17544470220338
230372	46	163.24944384147665
230634	46	96.27554332541274
230768	46	55.19449643578067
230649	46	266.60289893843316
230919	47	61.84782567131794
230548	47	60.80322826825411
230808	47	60.46270088852618
230936	47	148.2180402064492
230687	47	149.023040080797
230436	47	139.34982813668418
230573	47	126.21988632198848
230710	47	96.04134353099126
230841	47	59.73704568359756
230475	47	60.80322826825411
230988	47	111.39221228493089
230617	47	139.34982813668418
230369	47	177.72128953646444
230753	47	59.73704568359756
230893	47	60.46270088852618
231035	47	150.14095169828627
230650	47	126.21988632198848
230393	47	149.023040080797
230521	47	99.82326597134072
230780	47	165.11550288669855
230019	48	55.01666692393842
229775	48	194.63207754508628
229901	48	134.01662650294088
230034	48	60.82072526595631
229791	48	142.46176161311945
229931	48	134.01662650294088
229802	48	73.13235404971722
230056	48	55.01666692393842
229811	48	65.14949534900649
229940	48	81.18394280540946
230075	48	61.17955676976908
230081	48	148.87569558141766
229824	48	76.85833404907358
229828	48	73.13235404971722
229961	48	81.18394280540946
230102	48	112.2553755484892
229844	48	65.14949534900649
229996	48	60.82072526595631
230124	48	161.42773570698628
229887	48	142.46176161311945
230145	49	54.38277090666481
229892	49	49.24132206555019
230161	49	61.442241229783896
229919	49	49.24132206555019
230177	49	54.38277090666481
230184	49	61.442241229783896
229935	49	79.20531795819576
230192	49	148.10213755058473
229949	49	92.35644532200807
230209	49	112.60189916617661
229965	49	79.20531795819576
230221	49	164.2853814999362
230006	49	137.63225692481265
230008	49	156.0681183327693
230024	49	72.04426181669932
230049	49	72.04426181669932
230064	49	160.2166571764818
230094	49	61.866904908439736
229864	49	172.62234622768017
229878	49	137.63225692481265
229134	50	70.3491300761684
229141	50	186.9615828379234
229151	50	70.3491300761684
229168	50	128.53692338033173
229190	50	66.65736512350993
228973	50	123.20977974794803
229228	50	51.106472079461234
228990	50	54.678846000136566
229250	50	62.0334504515621
229009	50	131.85805136470978
229017	50	54.678846000136566
229023	50	91.46657307972265
229291	50	51.106472079461234
229289	50	62.0334504515621
229038	50	91.46657307972265
229294	50	148.374731964412
229303	50	112.25229575327126
229311	50	164.81400553765
229088	50	131.85805136470978
229095	50	123.20977974794803
230274	51	112.28609489125098
230022	51	140.31259451756748
230148	51	73.84195118336699
230287	51	163.64131927695365
230163	51	76.24414391326745
230171	51	76.24414391326745
230178	51	67.23720394118615
230055	51	79.86920332863264
230180	51	261.7310891868943
230187	51	71.98081269464107
230206	51	61.738828261096295
229970	51	71.24608521641241
230098	51	140.31259451756748
230229	51	60.605248156276915
230240	51	60.605248156276915
230117	51	73.84195118336699
229988	51	71.24608521641241
230248	51	61.738828261096295
230005	51	79.86920332863264
230261	51	148.91364078036892
230406	52	147.14661747803942
230162	52	78.2597882531019
230544	52	108.63343517071343
230426	52	62.18786996046766
230296	52	60.18548110068413
230048	52	155.75807906421875
230176	52	96.18566207033177
230190	52	78.2597882531019
230329	52	62.18786996046766
229944	52	122.70940666049499
230086	52	100.83604564231457
229956	52	75.35317420572292
230480	52	332.48643262217837
229974	52	106.16362734093477
230228	52	68.3625221138297
230616	52	162.24351880309584
229984	52	75.35317420572292
230258	52	66.59428456676628
230390	52	60.18548110068413
230013	52	148.2100846167513
229764	53	79.82999340304825
229769	53	75.7895372350548
229897	53	375.6413879119733
229781	53	68.43252861233437
229909	53	111.48126239358962
229790	53	75.19385967743709
229928	53	163.88462537254335
229820	53	60.83360926441703
229836	53	54.98434818049731
229712	53	208.73002387079018
229717	53	62.2087587723847
229723	53	107.06653961907423
229726	53	62.2087587723847
229739	53	156.5367774583305
229866	53	60.83360926441703
229743	53	138.30765259454142
229879	53	54.98434818049731
229750	53	152.52451175343944
229877	53	146.71869430594822
229758	53	79.82999340304825
230403	54	46.02885079294701
230785	54	59.72303594623679
230533	54	155.13734945964296
231049	54	460.8761726886201
230926	54	147.93741156164612
231069	54	162.0727470086011
230684	54	99.38942139815748
230562	54	78.98020950223582
230439	54	155.8875486100247
230949	54	48.502219363957764
230702	54	84.11843133160386
230324	54	237.9098378914946
230845	54	48.502219363957764
230605	54	78.98020950223582
230482	54	162.91545840963423
230363	54	46.02885079294701
231008	54	112.14800256692037
230381	54	106.0973111802313
230900	54	59.72303594623679
230655	54	68.46701614817796
230405	55	154.5107122738387
230668	55	89.77880063339815
230931	55	49.68564467652226
230428	55	163.1394685650865
230719	55	61.498865222790464
230473	55	79.21131092556382
231018	55	110.30998335857265
230771	55	49.68564467652226
230526	55	134.676255863776
231064	55	157.8806773898828
230308	55	222.7802610384393
230575	55	79.21131092556382
231086	55	537.9068203717655
230321	55	80.55501222137907
230350	55	105.66744685241272
230608	55	68.12111387104626
230874	55	61.498865222790464
230367	55	80.55501222137907
230897	55	147.74541734744102
230645	55	100.03247340671945
230154	56	517.7371043637215
229902	56	79.7070403369819
229937	56	98.8105796234678
229957	56	113.65885895301143
229983	56	107.95723668500837
229770	56	126.91042608051337
230025	56	98.8105796234678
229779	56	126.91042608051337
230050	56	48.8723676623776
229793	56	106.20808659777119
229810	56	96.54525895809793
230073	56	150.82201200598223
230079	56	48.8723676623776
229826	56	157.7309464459369
229833	56	160.31103371852706
230107	56	108.21414360484329
229867	56	79.7070403369819
230130	56	163.0794658066025
229881	56	104.96300735608894
230400	57	97.29423224213312
231174	57	107.03174329081756
231184	57	160.4921104856481
231199	57	474.0657965616538
230940	57	128.44399132765614
230713	57	81.17686247434426
230506	57	155.7969184955516
231034	57	98.64765794687708
230275	57	92.96598032351672
230530	57	150.50769602644763
230806	57	81.17686247434426
231065	57	103.57912729213534
230315	57	92.96598032351672
231093	57	98.64765794687708
231113	57	57.33591243985903
230355	57	106.32257164324682
231136	57	150.66985618111755
230885	57	87.39863641940529
231144	57	57.33591243985903
231181	58	95.72671766084345
231201	58	95.72671766084345
230950	58	115.57211087689937
231205	58	48.62864707424031
231218	58	151.55791867889224
231223	58	48.62864707424031
230987	58	154.33802206114427
231242	58	108.64197244033934
231255	58	156.26056972174894
231263	58	414.04286041260764
230799	58	116.36401081625318
231055	58	80.00990948203756
231073	58	115.57211087689937
231089	58	80.00990948203756
230836	58	116.36401081625318
231108	58	87.60919494167457
230862	58	103.94306708861636
231147	58	97.17269806845523
230904	58	97.6092167423966
230933	59	95.94511943282585
230682	59	96.77929777790098
230809	59	81.01945412756038
231072	59	49.40324960179103
230705	59	88.250987445639
231088	59	151.32192815829632
230838	59	90.83267965188519
230585	59	107.0355728202304
231107	59	49.40324960179103
230725	59	151.23443655968424
230623	59	107.0355728202304
231004	59	99.76847530223455
231132	59	105.69919185589093
230883	59	100.09839774540822
231146	59	151.12700211079573
230765	59	81.01945412756038
230776	59	88.250987445639
230652	59	103.01720244956157
231164	59	348.12488703213353
230657	60	104.45812852064341
230272	60	86.81505224564029
230280	60	81.78157764961671
230541	60	45.802193230127656
230302	60	81.78157764961671
230179	60	116.53145893520737
230564	60	149.47171913844033
230699	60	145.93637078284124
230316	60	106.45167700931185
230448	60	96.79686297041148
230197	60	116.53145893520737
230205	60	102.94580562667437
230597	60	45.802193230127656
230344	60	98.7336576316639
230220	60	97.06730701262654
230739	60	262.0548955190652
230233	60	86.81505224564029
230371	60	88.77454088473146
230242	60	109.82344379855242
230917	61	150.5223231055612
230404	61	97.52488323630145
231051	61	134.5462556318153
230675	61	133.75565893145136
230425	61	122.04958728203464
230552	61	72.4453356179379
231068	61	151.38787107133993
230953	61	48.83003987586187
230453	61	72.4453356179379
230727	61	87.70023918628314
230601	61	82.08361239985325
230351	61	130.5407339497614
230366	61	113.7784899576711
231011	61	104.86528213675984
230896	61	48.83003987586187
230775	61	92.66613518899987
230646	61	98.04128566319993
230395	61	103.43206246386346
230524	61	82.08361239985325
230786	62	82.73659310741412
230415	62	102.35618788490977
230673	62	78.9882463687181
230934	62	104.22014495274088
230430	62	98.21508173310959
230556	62	81.28131469889313
230829	62	47.19042851413126
230582	62	77.0333431215208
230842	62	137.78465504089075
230712	62	137.78465504089075
230978	62	64.71126012669558
230611	62	81.28131469889313
230481	62	77.0333431215208
231006	62	64.71126012669558
230365	62	146.4321551432117
230881	62	47.19042851413126
230502	62	156.21729546370852
230767	62	83.06621517361222
230392	62	111.76370293194296
231168	63	134.2638892671353
230920	63	98.31986089941695
231185	63	59.46620629989574
231203	63	94.20253757721055
231200	63	85.86317338149158
231215	63	59.46620629989574
230958	63	91.14941164064453
231222	63	134.2638892671353
230976	63	159.56902511540042
231268	63	103.53352060780081
231273	63	103.53352060780081
231278	63	144.74966318954458
231083	63	81.76382086307474
230831	63	129.82263906027276
231095	63	63.98363518951826
230849	63	129.82263906027276
231109	63	81.76382086307474
231138	63	63.98363518951826
230892	63	104.71877940121578
231281	64	185.4713579249775
231285	64	129.13771759803245
231293	64	98.50504964234347
231292	64	104.23877315697489
231302	64	132.71711865460875
231300	64	85.17431975367992
231319	64	82.00366094518026
231322	64	82.00366094518026
231321	64	72.29281477403192
231329	64	72.29281477403192
231333	64	136.60911855895134
231341	64	59.4305269948755
231347	64	136.60911855895134
231346	64	59.4305269948755
231345	64	102.10944409826152
231352	64	84.36308871853373
231367	64	80.5109696179135
231375	64	146.57409953517464
231372	64	80.5109696179135
231547	65	225.96533346124647
231554	65	102.8921818990121
231552	65	96.64167933810391
231561	65	97.60233174226386
231567	65	79.74318290847202
231571	65	109.28259122721103
231585	65	79.74318290847202
231584	65	82.65818746042086
231591	65	82.65818746042086
231594	65	77.2817075674268
231598	65	128.80105146609776
231601	65	58.97911170848316
231607	65	110.85550629916735
231609	65	58.97911170848316
231612	65	128.80105146609776
231616	65	72.41255294383426
231628	65	62.75067308394385
231634	65	62.75067308394385
231643	65	154.15963043976402
231430	66	69.82779990933554
231432	66	66.44937653219725
231447	66	69.82779990933554
231452	66	80.80916214180593
231457	66	80.80916214180593
231470	66	86.17432638502297
231477	66	121.99685859354739
231487	66	59.26759628952388
231494	66	59.26759628952388
231507	66	115.20635435389958
231509	66	121.99685859354739
231517	66	68.21268255932115
231392	66	236.46333640219535
231399	66	103.47889788699375
231535	66	62.0630541098327
231538	66	137.70667928307947
231409	66	98.8176496474949
231540	66	62.0630541098327
231419	66	66.44937653219725
231428	67	80.79910943959119
231440	67	80.79910943959119
231455	67	91.24686750489775
231461	67	110.58061079996935
231473	67	60.90661168646813
231478	67	60.90661168646813
231485	67	110.58061079996935
231493	67	51.9597086215418
231492	67	51.9597086215418
231496	67	65.5810384132495
231379	67	104.00311076357171
231378	67	246.17458594358038
231382	67	97.870440045019
231508	67	87.93122222396691
231512	67	59.38201964786887
231394	67	92.0020882259978
231522	67	59.38201964786887
231402	67	127.65810204789247
231422	67	92.0020882259978
231683	68	80.82436093142168
231681	68	80.82436093142168
231690	68	84.8964805553477
231688	68	84.8964805553477
231697	68	58.99609156816272
231707	68	58.99609156816272
231712	68	85.74356942194349
231722	68	51.82802108065028
231731	68	51.82802108065028
231729	68	66.14657115287646
231751	68	46.35625436740426
231750	68	87.39541133141081
231766	68	46.35625436740426
231646	68	248.53806425954124
231649	68	104.00326396378253
231652	68	98.3426472812797
231659	68	136.41603302957054
231663	68	143.07067867020186
231661	68	136.41603302957054
231700	69	254.53419829853553
231710	69	119.66235056711174
231714	69	104.52017245712645
231724	69	99.1955902221039
231741	69	126.16754541054273
231755	69	126.16754541054273
231779	69	80.65475488643669
231777	69	80.65475488643669
231790	69	74.57208721856962
231804	69	74.57208721856962
231813	69	60.37127393678545
231828	69	60.37127393678545
231834	69	83.286652520172
231849	69	49.23670054519021
231852	69	65.8446617504894
231856	69	49.23670054519021
231875	69	108.53897252686157
231879	69	99.7814503893103
231937	70	268.9593530721082
232064	70	109.24951455259344
232071	70	100.32651349874085
231944	70	76.56925383572211
231948	70	76.56925383572211
231955	70	99.10955218018871
231959	70	94.10028821597051
231967	70	53.25748913669359
231968	70	53.25748913669359
231976	70	79.88025274910743
231980	70	79.88025274910743
231998	70	111.55022558111814
232003	70	60.14841203071818
232011	70	60.14841203071818
232013	70	111.55022558111814
232023	70	63.97755455310492
232024	70	60.931442886526234
232031	70	60.931442886526234
231810	71	96.25108982610013
231817	71	98.90009550020736
231832	71	48.74369768114201
231836	71	48.74369768114201
231847	71	80.10668076207682
231854	71	80.10668076207682
231870	71	80.03740228587272
231876	71	80.03740228587272
231884	71	61.99231334513498
231895	71	61.99231334513498
231899	71	63.891165846080696
231896	71	86.92124436925532
231900	71	54.36468748585689
231909	71	54.36468748585689
231787	71	263.77782054310296
231923	71	99.55566087846486
231792	71	105.9753631661822
231803	71	104.2100117764134
231930	71	99.31218691860244
232067	72	60.985261530527616
232075	72	65.79453393353481
232072	72	88.44769577924653
231953	72	154.87091077437964
232081	72	52.77663484013288
231966	72	104.03944935890088
232092	72	52.77663484013288
231974	72	101.1442699140021
231981	72	98.8307887431629
231990	72	68.75456268549127
231994	72	68.75456268549127
232120	72	91.77469017942542
232000	72	78.48965522839568
232128	72	118.85707983446609
232010	72	78.48965522839568
232014	72	86.98680271074647
232026	72	86.98680271074647
232048	72	60.985261530527616
231933	72	251.34244805827862
232320	73	61.22412059551308
232206	73	104.83861336171321
232343	73	61.22412059551308
232346	73	89.65069290107998
232350	73	67.40419378362174
232355	73	53.71276982408985
232230	73	95.337404041459
232363	73	53.71276982408985
232238	73	99.15385286755462
232386	73	78.72128663076538
232257	73	96.31324475349766
232269	73	95.337404041459
232273	73	80.18248812261209
232400	73	141.65970739470734
232278	73	80.18248812261209
232288	73	88.98976785251732
232310	73	89.65069290107998
232181	73	222.79900392336165
232189	73	228.97250790073528
232195	74	62.93974843105263
232217	74	62.93974843105263
232235	74	79.18093331747657
232246	74	205.23930788956645
232046	74	193.39967989916875
232057	74	193.39967989916875
232070	74	104.33596960965217
232076	74	102.59949105582558
232082	74	98.3795778901567
232107	74	102.59949105582558
232118	74	88.53490575500177
232117	74	80.11687877947556
232131	74	80.11687877947556
232139	74	79.63476932295055
232152	74	82.90529738557741
232157	74	60.92351061543709
232176	74	57.32020261170778
232180	74	82.90529738557741
232187	74	57.32020261170778
232454	75	76.0401554501446
232465	75	244.03197801569388
232340	75	124.11969651220596
232353	75	124.11969651220596
232361	75	102.84631916238082
232367	75	98.70643055312806
232378	75	99.20714502304779
232388	75	98.70643055312806
232403	75	78.37227015070746
232407	75	78.37227015070746
232404	75	78.336517862278
232411	75	78.336517862278
232419	75	71.07524345362388
232422	75	60.55645293724148
232431	75	71.07524345362388
232429	75	56.56443200114539
232434	75	56.56443200114539
232438	75	53.46499668300038
232437	75	53.46499668300038
232193	76	101.4181005126226
232214	76	101.4181005126226
232233	76	77.72983672106842
232239	76	77.72983672106842
232247	76	75.34421620092073
232260	76	75.34421620092073
232279	76	60.48465259432594
232277	76	58.92335786614519
232287	76	60.18201288113357
232290	76	58.92335786614519
232298	76	60.18201288113357
232307	76	50.64326286425926
232305	76	50.64326286425926
232321	76	68.86337465903884
232334	76	257.1095558959998
232149	76	90.9964864503965
232161	76	90.9964864503965
232175	76	104.87845509013803
232185	76	99.2709108657544
232589	77	78.44733587293183
232599	77	61.510435949056394
232732	77	72.82428213327815
232608	77	50.156060160741696
232485	77	94.70954749496478
232494	77	94.70954749496478
232502	77	103.40095807667652
232642	77	61.510435949056394
232769	77	289.8290609845708
232516	77	104.16390855509427
232526	77	99.08317578148825
232652	77	50.156060160741696
232546	77	104.16390855509427
232676	77	127.84257715345736
232567	77	82.78173976172717
232564	77	79.16996013263274
232569	77	79.16996013263274
232700	77	67.59574942375052
232715	78	79.45089102742891
232731	78	79.45089102742891
232859	78	107.14753819516135
232867	78	51.38849030882406
232612	78	85.43831018930182
232755	78	77.38300597535319
232626	78	85.43831018930182
232881	78	80.81593432099739
232888	78	51.38849030882406
232647	78	104.20327736213311
232775	78	77.38300597535319
232900	78	277.33977674670507
232795	78	57.63528163747399
232666	78	104.61491830752982
232669	78	99.08181023954683
232809	78	58.11396863153895
232817	78	57.63528163747399
232821	78	58.11396863153895
232697	78	104.61491830752982
233227	79	99.28056706436564
233352	79	59.372925732691456
233115	79	80.7244329108563
233375	79	67.96406104400955
233245	79	102.549821035815
233383	79	59.372925732691456
233391	79	77.37615257601676
233407	79	51.8624318058818
233410	79	74.35026909565134
233414	79	51.8624318058818
233161	79	80.7244329108563
233433	79	74.35026909565134
233311	79	102.549821035815
233439	79	183.99493961030018
233443	79	208.25676141399202
233317	79	79.32982120732346
233325	79	79.32982120732346
233206	79	104.78024983449684
233338	79	79.91192255637823
233343	79	64.8458745230621
232962	80	59.92609286290839
232849	80	74.40685606792057
232976	80	59.08167676392233
232990	80	72.05136267391033
232866	80	74.40685606792057
233002	80	59.08167676392233
233011	80	77.1668939657423
233030	80	64.4252890594387
232901	80	103.67265566002523
232909	80	99.11370905882747
232913	80	89.89081387766115
233044	80	54.31504995951611
233051	80	54.31504995951611
232926	80	89.89081387766115
232929	80	78.13499684640756
233067	80	75.82434292925981
232940	80	78.13499684640756
233074	80	181.01852926086724
233085	80	181.01852926086724
232956	80	79.99785966574451
232841	81	260.22320408875896
232717	81	66.29109147705762
232467	81	97.27075593225267
232594	81	79.27710535441761
232848	81	260.22320408875896
232473	81	97.27075593225267
232728	81	55.02538944959059
232477	81	102.65181307282461
232482	81	77.52790197355995
232488	81	98.40339192910855
232624	81	73.33278319846221
232787	81	51.04908131332931
232529	81	78.91941407056692
232537	81	77.52790197355995
232668	81	55.02538944959059
232808	81	51.04908131332931
232694	81	66.29109147705762
232820	81	74.03931799993178
232570	81	78.91941407056692
232850	82	81.778908243022
232724	82	186.31379962665252
232730	82	176.91521245654602
232857	82	55.16521675583115
232871	82	55.16521675583115
232887	82	57.738041464596414
232760	82	103.50738240405093
232897	82	57.776470222826134
232903	82	61.84569693656044
232777	82	99.1414624523943
232908	82	61.84569693656044
232793	82	71.36770499224976
232930	82	47.07836115418167
232928	82	47.07836115418167
232935	82	77.590470812647
232805	82	71.36770499224976
232813	82	79.00201801328399
232946	82	291.29215855277295
232824	82	79.00201801328399
232952	82	390.22128238380606
232704	83	58.53703996059128
232588	83	82.23665258260768
232595	83	75.68066131498331
232737	83	100.04027816470705
232618	83	56.130887678606506
232632	83	67.6297663075053
232511	83	204.87102183909818
232768	83	100.04027816470705
232519	83	174.98322400798375
232781	83	257.3928462322268
232524	83	103.0010359211825
232656	83	56.130887678606506
232535	83	82.19199136980865
232791	83	408.51685851243366
232542	83	99.20002922349876
232683	83	58.53703996059128
232562	83	82.19199136980865
232565	83	81.23360949471743
232568	83	81.23360949471743
232963	84	103.01134062822862
233088	84	51.054413028477384
233221	84	101.39816388973277
233102	84	58.525318964137824
232979	84	99.18428554573852
233239	84	101.39816388973277
232987	84	77.40401891362279
233113	84	51.054413028477384
233266	84	208.3751154579895
233017	84	80.7865372464124
233022	84	77.40401891362279
233153	84	60.13137205023763
233286	84	405.0923705185547
233036	84	80.7865372464124
233050	84	84.64561370339713
233181	84	60.13137205023763
233059	84	58.525318964137824
232943	84	210.58108091433272
232951	84	112.77642920698757
233223	85	99.79354011171708
233232	85	74.10280398788301
233293	85	78.51104687264318
233301	85	74.10280398788301
233321	85	78.51104687264318
233331	85	83.39477943395414
233335	85	50.85239314287574
233350	85	51.76157046935124
233349	85	50.85239314287574
233376	85	51.76157046935124
233398	85	67.36899997908456
233404	85	67.36899997908456
233411	85	53.521616760634636
233417	85	53.521616760634636
233437	85	76.80085878752189
233185	85	242.06342356051098
233446	85	402.76230919320324
233444	85	161.8821541819165
233200	85	75.93590214497262
233208	85	75.93590214497262
234122	86	135.9133364561668
234126	86	72.55809508615881
233873	86	70.96946523054348
234129	86	72.55809508615881
234128	86	396.164605143493
234134	86	57.451602575548826
234005	86	79.4913848501754
234136	86	57.451602575548826
234147	86	74.99423711614317
233889	86	99.78625679432027
234032	86	84.05835077303826
233785	86	241.1074929290859
234061	86	89.54215353068663
234070	86	65.48037651088931
234079	86	51.448713324635605
233827	86	66.84997820456528
233954	86	70.96946523054348
233837	86	66.84997820456528
233978	86	79.4913848501754
234110	86	51.448713324635605
233602	87	99.34885924185946
233734	87	108.09826172787298
233862	87	78.27179091579428
233611	87	70.48602119890103
233751	87	70.8993830045793
233886	87	101.05229651909154
233893	87	51.68224343633848
233779	87	50.07996111144871
233656	87	70.48602119890103
233921	87	51.68224343633848
233669	87	79.33057104423263
233814	87	93.84407765700746
233690	87	79.33057104423263
233958	87	74.16479537858842
233834	87	50.07996111144871
233581	87	249.24727958510664
233712	87	85.7731064553736
233589	87	62.74038574019928
233594	87	62.74038574019928
233724	87	326.69574353991936
233857	88	78.06481239560912
233735	88	99.66279263757126
233869	88	73.70130158821121
234018	88	46.951032035162534
233633	88	259.872240355182
233643	88	64.05732385542449
233901	88	78.06481239560912
234036	88	46.951032035162534
234053	88	74.69996416083703
234060	88	52.90574380157228
233942	88	85.03747957697063
234075	88	49.838987836937555
233698	88	73.70130158821121
233829	88	243.54416455989204
233962	88	90.05784597584552
234088	88	49.838987836937555
234094	88	120.36872852714585
233713	88	64.05732385542449
234107	88	73.4761296474293
233977	88	97.46688625240432
233090	89	135.7778013033085
233095	89	88.24360912782346
232974	89	264.5723640778765
232985	89	238.3401034108953
233112	89	52.82169757901247
233117	89	52.82169757901247
232988	89	66.9686703773822
233136	89	72.77788992141967
233012	89	99.77803068243428
233150	89	92.27966574053511
233028	89	68.6365465755409
233033	89	66.9686703773822
233179	89	143.87779336602514
233052	89	68.6365465755409
233187	89	92.27966574053511
233065	89	79.78960440651375
233075	89	79.78960440651375
233087	89	84.68945565986445
233231	90	78.79756542046735
233229	90	80.94267012434143
233253	90	170.95433293127158
233306	90	55.92654034727031
233322	90	55.92654034727031
233329	90	70.45774374393066
233351	90	94.82845913392624
233114	90	262.4321022851567
233120	90	253.48680865944013
233380	90	154.5808521829512
233130	90	77.89059243214953
233384	90	94.82845913392624
233142	90	67.28246981664357
233144	90	99.91364495289554
233169	90	77.89059243214953
233182	90	67.28246981664357
233199	90	81.36478945474174
233215	90	78.79756542046735
233477	91	90.79238205805859
233483	91	77.30126398187775
233487	91	81.26610945976512
233491	91	66.9681619332014
233497	91	66.9681619332014
233501	91	105.29388153389225
233505	91	146.54676639231693
233522	91	80.62838663724146
233537	91	80.62838663724146
233541	91	60.19240373782901
233557	91	60.19240373782901
233570	91	151.4295702547416
233573	91	99.11694344362475
233451	91	241.90435392403754
233448	91	259.9836412222661
233455	91	90.79238205805859
233461	91	77.30126398187775
233460	91	99.86150522485079
233996	92	55.92524163575106
233747	92	90.47775591692398
233882	92	101.81593028727616
233624	92	234.4104428334477
233758	92	80.68982480525713
233891	92	112.45556839241146
234017	92	45.766303751516986
233638	92	242.37014045277786
234024	92	45.766303751516986
233651	92	88.51139059666797
234034	92	145.96219536815263
233788	92	64.8008833193101
234048	92	76.74118674471164
233676	92	90.47775591692398
233683	92	99.78993561396086
233952	92	81.43579477370398
233839	92	73.02294225254184
233723	92	64.8008833193101
233982	92	81.43579477370398
233603	93	82.68264336151582
233619	93	83.49451197038516
233503	93	84.71290565119281
233500	93	210.71406020038856
233508	93	243.29644032839806
233515	93	99.17190641652668
233514	93	97.372622835688
233647	93	83.49451197038516
233658	93	55.133775460742626
233539	93	67.9155837566122
233555	93	95.31880538535044
233554	93	80.79809793255865
233558	93	67.9155837566122
233685	93	55.133775460742626
233707	93	154.6516058558998
233578	93	80.79809793255865
233714	93	99.91071879263964
233595	93	95.31880538535044
233605	94	90.23104424997503
233861	94	88.83641335678088
233739	94	78.17247630689023
233612	94	234.87569018339403
233755	94	88.83641335678088
233628	94	105.88602739296373
233642	94	99.7231424801425
234033	94	51.110311618834494
233909	94	83.69057092671655
233925	94	60.73759789821637
234057	94	169.02443264922758
234065	94	99.77954496970325
233684	94	61.70822288239251
233824	94	78.17247630689023
233711	94	61.70822288239251
233968	94	83.69057092671655
233597	94	219.1792710122886
233981	94	51.110311618834494
233990	95	83.25003357407664
233881	95	77.53301882612917
234014	95	72.8531494080631
233762	95	63.35917042095628
233898	95	77.53301882612917
233775	95	213.92728009362878
233915	95	77.64232564755883
234047	95	83.25003357407664
233670	95	265.4215095927296
233681	95	89.69725049913752
234064	95	48.593102158999585
234077	95	48.593102158999585
233948	95	77.64232564755883
233831	95	63.35917042095628
234091	95	180.40729095140668
233705	95	120.66974551988828
233719	95	99.77543780775424
234101	95	94.65327504105669
234153	96	216.4839354003194
234157	96	78.60267981389646
234162	96	78.60267981389646
234167	96	99.59836430467621
234166	96	114.84131579999367
234181	96	84.73570825187181
234194	96	168.12140157240816
234192	96	76.72530502084092
234199	96	76.7419393092041
234197	96	76.72530502084092
234201	96	76.7419393092041
234206	96	48.6893435926671
234205	96	82.37901986643932
234208	96	82.37901986643932
234213	96	48.6893435926671
234221	96	53.44524092632567
234231	96	102.00099130193847
234230	96	180.79796106409717
234409	97	189.79071098759508
234414	97	85.57442957991178
234420	97	78.51637583108155
234425	97	118.00699663175082
234424	97	100.01664800601138
234435	97	78.51637583108155
234442	97	76.63507184741034
234447	97	75.45458976970131
234444	97	76.63507184741034
234451	97	75.45458976970131
234454	97	97.88187185589486
234460	97	83.05111643732215
234465	97	48.373143719474
234470	97	83.05111643732215
234475	97	48.373143719474
234478	97	53.77217993501665
234483	97	177.49047194292845
234485	97	100.68064082965506
234243	98	78.19220069689945
234246	98	99.27793374170359
234245	98	124.5297359757262
234260	98	78.19220069689945
234266	98	91.04871795630474
234265	98	80.78843876392123
234269	98	75.88462794707216
234273	98	75.88462794707216
234277	98	72.16550831213999
234281	98	82.5297732992478
234288	98	57.19171187674003
234294	98	82.5297732992478
234300	98	38.08883918740845
234311	98	47.12556258451951
234308	98	38.08883918740845
234319	98	176.70167654571662
234328	98	76.11115489380022
234239	98	101.15567766462003
234238	98	220.68175593856674
234372	99	59.6859007034746
234379	99	85.28172074985247
234384	99	39.182873343032306
234391	99	39.182873343032306
234394	99	51.2187947658268
234397	99	174.93900209106198
234400	99	75.1011915278911
234309	99	255.4627668391612
234312	99	71.98521535947027
234323	99	72.33167423848386
234338	99	71.98521535947027
234337	99	121.15057377648101
234349	99	72.33167423848386
234359	99	89.80503752500059
234356	99	77.3086646764547
234362	99	89.80503752500059
234361	99	99.94932778933827
234367	99	64.79849373479495
234365	99	85.28172074985247
234628	100	85.85475279628784
234635	100	50.85645210321643
234639	100	63.01208813962711
234527	100	86.05411648158164
234656	100	85.85475279628784
234663	100	44.16414356667427
234533	100	230.6145508317781
234537	100	63.21423327910359
234543	100	117.96752600853277
234670	100	53.5231641413592
234669	100	44.16414356667427
234544	100	86.05411648158164
234672	100	172.2297915218175
234676	100	74.76635946855419
234574	100	61.62103839335489
234582	100	61.62103839335489
234592	100	95.5776905597332
234598	100	121.43379315185024
234607	100	95.5776905597332
235009	101	86.91840093282946
235018	101	44.026805488167405
235027	101	171.98659054463548
235026	101	59.572565924177596
235024	101	44.026805488167405
235030	101	74.57080998350625
234913	101	135.18547640780994
234921	101	66.18816580778761
234933	101	116.96092357091206
234932	101	98.04701289540539
234950	101	43.6057646066315
234957	101	233.25219720017344
234975	101	100.2373987273327
234972	101	43.6057646066315
234985	101	157.73717281475894
234994	101	100.2373987273327
234996	101	86.91840093282946
235003	101	50.12743998765361
235001	101	70.52203563732542
234496	102	83.93871301875753
234500	102	97.27611774350227
234507	102	41.730659117012415
234524	102	41.730659117012415
234529	102	97.27611774350227
234536	102	113.85410884582274
234542	102	98.05089134510334
234549	102	144.64722277864794
234580	102	51.98154587350564
234584	102	89.32935012508403
234597	102	57.35849106895874
234601	102	51.98154587350564
234614	102	73.65623895205403
234624	102	38.91161308036703
234633	102	60.08758332851065
234636	102	38.91161308036703
234647	102	75.26763728390547
234644	102	172.64389917382377
234495	102	67.71136172019008
234492	102	201.42684984245466
234761	103	64.83926669737197
234772	103	61.68652316894235
234778	103	61.68652316894235
234788	103	172.26549527533012
234804	103	74.0422426002648
234681	103	229.7314807716707
234685	103	56.430240555333356
234690	103	75.46569957146218
234695	103	56.430240555333356
234692	103	85.43728938674958
234707	103	57.923115354376655
234708	103	85.43728938674958
234714	103	96.52226727294352
234717	103	111.99302412855057
234721	103	69.86771007436354
234724	103	70.80177690298228
234731	103	53.32159753004808
234738	103	53.32159753004808
234742	103	69.86771007436354
234749	103	72.90355622341751
234882	104	73.74067353742147
234885	104	84.64013811954877
234898	104	104.24555046023136
234914	104	100.54096385442125
234917	104	75.56092591051399
234929	104	101.86751227047736
234945	104	87.55500752931187
234951	104	75.56092591051399
234962	104	87.55500752931187
234836	104	245.19932460638967
234970	104	69.80369252953075
234840	104	49.63318597887449
234974	104	55.300624817486145
234851	104	49.63318597887449
234983	104	160.23742949994153
234852	104	68.83482171183583
234980	104	55.300624817486145
234859	104	84.64013811954877
234987	104	69.80369252953075
235040	105	239.6194676927552
235046	105	47.44806183089429
235045	105	47.44806183089429
235054	105	70.36927755557089
235053	105	64.80879883796331
235074	105	70.36927755557089
235078	105	99.52354571594633
235086	105	104.84723147572574
235084	105	90.58572369826398
235093	105	65.16779649395427
235099	105	87.73368714568359
235101	105	82.10330996218022
235105	105	65.16779649395427
235119	105	82.10330996218022
235129	105	57.821693306302514
235140	105	57.821693306302514
235146	105	162.25242118689246
235156	105	74.0976642719593
235160	105	85.95362616702832
235403	106	103.2619836385367
235145	106	65.14677799007708
235157	106	69.3949863688668
235294	106	59.100250417829116
[truncated: 9,030 more rows]
