# Supplementary material for: The First of Us: Ophiocordyceps use a novel scramblase-binding peptide to manipulate zombie ants
Source: bioRxiv. 2025 Sep 19:2025.09.09.674826. Preprint. [Version 2] doi: 10.1101/2025.09.09.674826 (PMC12458967; doi:10.1101/2025.09.09.674826)
Supplement: Supplement 11 [file media-11.zip › Data S12. Nest behavior tests data/SBP Nest Behavior Assay data files/LH14_Sham3-all-spots_nearest.csv]

ID	FRAME	NEAR_DIST
766733	0	108.74379018477117
766722	0	74.61714576920687
766725	0	78.85243777514161
766749	0	66.49734003258752
766743	0	78.85243777514161
766766	0	120.66838235460695
766758	0	66.49734003258752
766781	0	120.66838235460695
766773	0	108.63328884929504
766797	0	202.93905114682278
766785	0	126.67858697248785
766790	0	108.63328884929504
766682	0	70.98471761625368
766685	0	60.76115251505716
766676	0	70.98471761625368
766827	0	174.70333725561596
766698	0	74.61714576920687
766702	0	60.76115251505716
766693	0	77.3739741710371
768014	1	108.60997314882785
768001	1	108.60997314882785
767888	1	68.46141733835204
767916	1	54.65922504430289
768051	1	75.09782490942368
768074	1	101.32792053678891
767815	1	74.89439107625275
767941	1	75.89381491158603
768197	1	144.261531231204
768093	1	75.09782490942368
767831	1	86.82576404333294
767828	1	71.85145050218526
768106	1	112.27374124792794
767849	1	74.89439107625275
767969	1	54.65922504430289
768121	1	101.32792053678891
767869	1	71.85145050218526
767863	1	68.46141733835204
768247	1	105.32970424112008
767497	2	56.14980018055565
767374	2	153.53413308918596
767232	2	76.59651346096722
767263	2	76.59651346096722
767134	2	73.97363097429039
767507	2	56.14980018055565
767151	2	73.97363097429039
767398	2	195.71927871760573
767162	2	107.63947620257612
767418	2	71.5468688003894
767177	2	79.27536113451225
767430	2	71.27629267900514
767448	2	118.02867353617218
767468	2	71.27629267900514
767330	2	54.81703479904263
767201	2	71.55303325232217
767457	2	71.5468688003894
767103	2	71.55303325232217
767218	2	54.81703479904263
766861	3	97.31169082006164
766988	3	90.98753075336272
767106	3	121.51021946411026
767128	3	62.61910254357621
766892	3	58.12522500857385
767008	3	90.98753075336272
766884	3	75.12404744990164
766904	3	75.12404744990164
767153	3	46.98106642528763
767049	3	134.75675524141235
766920	3	58.12522500857385
767176	3	81.45722696877802
767042	3	144.7574199215779
766913	3	113.09342474674987
767067	3	62.61910254357621
767059	3	46.98106642528763
766934	3	156.2045012470375
767189	3	122.8827639905388
766960	3	123.13593749954563
768015	4	87.04012198083053
768258	4	41.8142192584877
768000	4	74.18711792068396
768134	4	117.27396231598297
768285	4	53.06017549035417
768276	4	91.35730229676254
768169	4	87.3156789948629
768038	4	74.18711792068396
768314	4	118.61441047881226
768057	4	87.04012198083053
768447	4	150.50233520475868
768435	4	75.98955719316258
768204	4	117.27396231598297
768070	4	86.1039253869545
768091	4	145.71793027316235
768351	4	53.06017549035417
767970	4	86.1039253869545
768381	4	41.8142192584877
768240	4	119.75213692010864
766730	5	54.05333845598908
766721	5	46.698712184376035
766724	5	46.698712184376035
766745	5	64.05303307084391
766751	5	68.15132911755354
766736	5	91.82507150818384
766869	5	56.7993518544192
766756	5	68.15132911755354
766779	5	46.06098499696421
766908	5	188.14395048664372
766899	5	95.41264256106223
766770	5	46.06098499696421
766792	5	81.9586262033261
766787	5	76.50098809507654
766829	5	167.67500270991403
766822	5	95.41264256106223
766715	5	64.05303307084391
766843	5	56.7993518544192
766847	5	58.06179181064214
766837	5	116.11444677254244
766472	6	59.4495946483291
766476	6	51.99429299261321
766467	6	61.135658030286635
766471	6	49.471937948931966
766469	6	49.471937948931966
766596	6	143.5161800691428
766491	6	59.4495946483291
766610	6	290.900593273161
766486	6	123.60678458592685
766507	6	49.115385390528694
766511	6	123.60678458592685
766500	6	49.115385390528694
766523	6	85.77298991862828
766537	6	76.83450243895146
766541	6	136.03380511554204
766530	6	43.5080230313922
766554	6	43.5080230313922
766570	6	55.97024009425572
766586	6	54.41302334817631
766581	6	55.97024009425572
767496	7	89.8151545226258
767503	7	95.7016996632798
768128	7	116.43568073087195
768021	7	160.44880907036125
767783	7	65.55313811364859
768186	7	128.82098063483932
767542	7	95.7016996632798
767681	7	65.55313811364859
767813	7	136.60262369495325
767839	7	210.57561830792847
767967	7	86.5237778073637
768213	7	116.43568073087195
767592	7	104.40034092912617
767469	7	89.8151545226258
768096	7	86.5237778073637
767718	7	136.60262369495325
768246	7	307.8475052839058
766473	8	125.54270857862097
766607	8	239.4385638888973
766593	8	170.94596146458895
766470	8	71.05699994454459
766468	8	88.61556687811823
766492	8	57.00967804937964
766614	8	317.5299325172786
766504	8	57.00967804937964
766510	8	54.79951317617279
766496	8	54.79951317617279
766526	8	55.31202424089679
766514	8	193.49542177445062
766540	8	39.379955305897525
766533	8	176.58265067849436
766556	8	176.58265067849436
766546	8	39.379955305897525
766572	8	170.94596146458895
766584	8	98.66646280870998
766990	9	92.806953281242
767003	9	158.2698746954379
767120	9	216.92670785279068
767147	9	90.51352926172366
767016	9	94.62742478562693
766887	9	82.13023888327815
767164	9	267.06390460456953
766925	9	82.13023888327815
767052	9	42.659023436708964
767043	9	81.58215456281368
767172	9	252.02641042606433
767064	9	81.58215456281368
767199	9	311.62670836711555
766933	9	94.27862992643837
766952	9	83.21468151807389
767074	9	42.659023436708964
766971	9	83.21468151807389
767113	10	281.62089078617356
766979	10	84.7270689676857
767005	10	126.54185997792986
766994	10	141.56730071284758
767015	10	74.02750283613176
767024	10	74.02750283613176
767050	10	40.251021813846435
766921	10	108.47863519578299
766914	10	67.50310806448165
767046	10	40.251021813846435
766930	10	67.50310806448165
766935	10	82.2205213171633
767060	10	171.29889534469066
766954	10	82.2205213171633
767080	10	114.69032959514335
767102	10	314.6632729510687
766962	10	105.34646686855548
767095	10	291.4070414253324
767499	11	76.4613913601112
767489	11	79.79817230800691
767257	11	58.25628390641102
767385	11	113.35778896456114
767512	11	76.4613913601112
767401	11	129.22407608839583
767532	11	113.07756996860905
767545	11	183.17176950234793
767283	11	67.82028518730358
767561	11	183.17176950234793
767424	11	174.78063303950645
767303	11	121.33490263397186
767323	11	89.47638971451366
767450	11	86.26961152292324
767571	11	283.18633372553523
767465	11	79.79817230800691
767203	11	58.25628390641102
767344	11	89.47638971451366
767221	11	67.6861210342333
767242	12	114.09429934728112
767365	12	143.59184437539645
767255	12	108.93509412310019
767383	12	118.65443949054892
767139	12	90.86353590149841
767271	12	134.8189411167232
767399	12	143.59184437539645
767290	12	145.58161191625598
767422	12	153.72231906776864
767155	12	59.44860823230598
767434	12	258.5977014258155
767302	12	82.73787134644162
767173	12	49.25258630153157
767194	12	43.267729144681184
767443	12	176.95954863674757
767316	12	94.95387012418745
767212	12	43.267729144681184
767200	12	108.93509412310019
767335	12	82.73787134644162
767228	12	114.09429934728112
767107	13	96.90085224275249
767235	13	158.07897910765794
767238	13	60.667215837438256
767132	13	122.02397989243089
767252	13	60.667215837438256
767268	13	109.32672292656679
767161	13	122.02397989243089
767038	13	104.39325962601048
767286	13	95.05413285166783
767178	13	96.90085224275249
767309	13	95.05413285166783
767045	13	60.6545769572258
767071	13	67.90262315189946
767213	13	130.32481074179626
767333	13	272.0611837275332
767204	13	133.39235712605048
767224	13	90.59643630935962
767229	13	90.59643630935962
767093	13	60.6545769572258
768012	14	102.00158187780762
768402	14	92.98784837802343
767777	14	65.21304067753925
767910	14	117.63219310938103
767807	14	65.21304067753925
768179	14	92.98784837802343
768079	14	102.00158187780762
768463	14	278.089950576525
767687	14	78.98021241223806
767940	14	117.63219310938103
768476	14	118.58048928777642
767955	14	99.8997806631205
767826	14	99.8997806631205
767701	14	102.48298612867741
768489	14	118.58048928777642
768108	14	95.49944830600411
768231	14	71.70416850708611
768253	14	71.70416850708611
768522	15	61.277432005532376
768398	15	79.29768050538954
768261	15	99.97327987392963
768545	15	35.938493978368584
768561	15	35.938493978368584
768587	15	79.50200827012837
768330	15	79.29768050538954
768205	15	123.15748685053045
768064	15	123.15748685053045
768475	15	144.20417435387986
768606	15	126.2612785516283
767977	15	72.68158327493576
768622	15	109.7040302201727
768610	15	109.7040302201727
767844	15	72.68158327493576
767870	15	141.60511153242936
768508	15	79.50200827012837
768119	15	99.97327987392963
768137	16	108.30730813389619
767887	16	72.33049187478916
768013	16	97.44788216691015
768158	16	108.7240522258188
768277	16	51.996829403798884
767785	16	63.448481620285065
768419	16	90.82143569432662
768289	16	50.77671263345475
768313	16	68.1832854145736
768054	16	72.33049187478916
768201	16	70.44994299614746
767948	16	102.00771141059192
768460	16	159.38744749777328
768080	16	97.44788216691015
768232	16	50.77671263345475
768098	16	108.30730813389619
768380	16	68.1832854145736
767861	16	63.448481620285065
766855	17	96.48130770622343
766874	17	153.56761027526449
766865	17	111.52803851941313
766998	17	69.45857490986985
766890	17	62.134844512958416
767017	17	234.34228920935197
766902	17	62.134844512958416
766915	17	65.09246351882923
766784	17	98.69931437416089
766918	17	60.06240440278524
766937	17	57.360016502379644
766803	17	58.43338706618602
766959	17	53.54315328932664
766818	17	63.38891690695995
766948	17	57.360016502379644
766841	17	58.43338706618602
766846	17	111.52803851941313
766963	17	53.54315328932664
766832	17	63.38891690695995
767881	18	68.02637528633618
767756	18	65.08762434162534
767749	18	104.38395701950834
767768	18	70.13601187626122
767896	18	43.7174255994683
767775	18	50.1647516077033
768023	18	287.1342528974013
767784	18	65.08762434162534
767789	18	50.1647516077033
767806	18	70.58149914146614
767804	18	120.53202005331764
767925	18	58.15916154278177
767820	18	133.87322497379742
767937	18	55.86556337017334
767832	18	131.52129057908493
767953	18	53.05283032320622
767978	18	53.05283032320622
767841	18	136.28237429252803
767865	18	131.52129057908493
767871	18	43.7174255994683
768646	19	49.00075924288963
768669	19	92.45888231739382
768662	19	122.50111615340236
768684	19	111.7988387172682
768678	19	162.57235586474437
768676	19	151.26244835607648
768698	19	65.69423775099105
768691	19	111.7988387172682
768695	19	65.69423775099105
768694	19	37.820056309406716
768715	19	52.89997381200233
768718	19	46.25780368875916
768716	19	46.25780368875916
768707	19	37.820056309406716
768731	19	338.52568620470765
768605	19	67.67127359445954
768594	19	140.13467939879297
768623	19	49.00075924288963
768615	19	47.74971281922546
768635	19	47.74971281922546
767498	20	131.6580384633481
767621	20	323.15294550164214
767492	20	131.6580384633481
767377	20	47.18431953704266
767530	20	66.2229727106219
767289	20	46.799499232527594
767538	20	49.090126555173654
767412	20	58.13134576793459
767565	20	66.2229727106219
767425	20	123.16873271368438
767300	20	148.27000335035314
767556	20	49.090126555173654
767583	20	197.1111756596055
767454	20	123.74255190052962
767442	20	148.27000335035314
767312	20	44.9358728862813
767596	20	92.27740691307997
767332	20	47.18431953704266
767600	20	170.97318352603008
767348	20	44.9358728862813
767476	20	139.79814975800272
768393	21	208.80497787627877
768262	21	85.09125027031179
767877	21	54.335895715403296
768283	21	43.84112863361921
768148	21	156.67810974601196
768040	21	52.39912601863986
767928	21	43.66740591245002
768190	21	70.9475400070547
768432	21	208.80497787627877
768309	21	43.84112863361921
767950	21	113.98491532287723
768066	21	113.98491532287723
768449	21	259.3840668891923
767961	21	38.73219144223088
768082	21	169.65478829878197
768336	21	85.09125027031179
768233	21	87.24741268226049
768111	21	70.9475400070547
768365	21	98.05137145906026
767845	21	38.73219144223088
767988	21	54.335895715403296
767240	22	49.16297896622885
767375	22	84.06174947494844
767628	22	83.80003213133365
767363	22	81.20793489092257
767617	22	111.43458187488982
767262	22	104.76781094559696
767400	22	60.91188918410056
767279	22	43.36597750147329
767650	22	70.88590289683815
767648	22	70.88590289683815
767655	22	253.99211778099425
767526	22	80.3852863050084
767294	22	81.20793489092257
767563	22	80.3852863050084
767311	22	43.36597750147329
767579	22	81.23584812577741
767444	22	103.68126052352115
767595	22	111.43458187488982
767603	22	83.80003213133365
767477	22	170.5806125678557
768143	23	89.3952324595921
768397	23	53.85645167975443
768003	23	74.00859418258545
768026	23	152.41002380216358
768273	23	118.81839266383223
768427	23	221.0964290716098
767930	23	65.39433273651218
768191	23	62.31976436346895
768048	23	68.3260340869417
768304	23	55.61954095381609
768078	23	83.42647932784685
768320	23	53.85645167975443
768094	23	87.65181521099034
768465	23	342.1521661893162
768343	23	76.0535512385544
767971	23	65.39433273651218
768358	23	118.81839266383223
768122	23	157.1210983426159
767987	23	68.3260340869417
768242	23	62.31976436346895
767631	24	89.7043610065124
767616	24	56.56157651560474
767751	24	365.58363866123733
767620	24	97.9108057063474
767645	24	89.7043610065124
767659	24	142.2113550059522
767663	24	148.4785389489906
767652	24	78.34676573707907
767672	24	78.34676573707907
767689	24	65.07760776995801
767683	24	65.07760776995801
767707	24	223.34739993875147
767711	24	56.11054997884421
767697	24	126.32063940000312
767703	24	56.11054997884421
767721	24	59.811286795775814
767598	24	45.55856568745438
767725	24	126.32063940000312
767589	24	65.57048325546957
767740	24	59.811286795775814
767602	24	45.55856568745438
767371	25	45.425344869452985
767626	25	66.61515041267052
767641	25	124.8373730047571
767505	25	59.171269326518434
767381	25	45.425344869452985
767531	25	194.04466086138743
767404	25	88.81947029075249
767653	25	61.39218970844558
767416	25	142.51569291186578
767550	25	59.171269326518434
767670	25	124.8373730047571
767426	25	88.81947029075249
767319	25	72.83425496156757
767446	25	138.17047834873955
767572	25	193.94181383051168
767464	25	60.264510969760494
767340	25	72.83425496156757
767717	25	396.2097439040184
767588	25	56.730879745664005
767479	25	60.264510969760494
767607	25	56.730879745664005
768526	26	49.9913594483046
768131	26	93.01850396779594
768260	26	187.24177043106206
768539	26	58.935751869154714
767893	26	57.600547335368304
768552	26	123.55310658532686
768037	26	46.110842557500135
768292	26	81.71900326516683
768569	26	420.6985661809077
768563	26	123.55310658532686
767946	26	59.98070636500199
768335	26	81.71900326516683
768192	26	93.01850396779594
768454	26	82.50775590631115
768470	26	239.60278458576977
768484	26	49.9913594483046
767995	26	46.110842557500135
768248	26	118.13195140342057
768383	26	82.50775590631115
768511	26	180.33460187472713
768497	26	68.32220611794483
768649	27	195.91266878220029
768642	27	56.82191064588474
768516	27	213.30543687008011
768644	27	100.98194129009853
768667	27	90.42137188977227
768659	27	90.42137188977227
768278	27	114.14752754579003
768532	27	73.33143088013829
768675	27	449.42691440923215
768418	27	97.47552766348382
768167	27	34.88443283061781
768562	27	73.33143088013829
768049	27	70.75098471864973
768200	27	44.98414468350602
768478	27	89.09232145752114
768598	27	64.3306194120586
768491	27	89.09232145752114
768097	27	34.88443283061781
768612	27	56.82191064588474
768625	27	64.3306194120586
768372	27	114.14752754579003
768523	28	45.63118745880127
768384	28	169.4925272592663
768518	28	45.63118745880127
768403	28	97.02238526781328
768535	28	52.41888817902688
768558	28	96.31254961784775
768288	28	47.16426377144285
768544	28	65.91120502347042
768548	28	99.43876699973869
768443	28	96.47424135828909
768564	28	96.31254961784775
768579	28	166.82185897604057
768322	28	69.48203459924159
768346	28	45.509903298657036
768597	28	450.273589509332
768468	28	72.16895523670748
768492	28	78.30979670098675
768481	28	72.16895523670748
768507	28	217.09040776521908
768368	28	45.509903298657036
768502	28	78.30979670098675
767873	29	41.050939376965786
767750	29	91.45526455638418
767774	29	89.70612555869049
767762	29	80.3392053310187
767760	29	80.3392053310187
767639	29	44.28889121881618
767786	29	81.40651318119914
767651	29	101.07533655634118
768165	29	86.9423115870591
767679	29	44.28889121881618
768061	29	69.72307757571335
767924	29	63.283961321248285
768308	29	428.69193394745804
767692	29	50.44049616679969
768199	29	161.86628423432828
767963	29	41.050939376965786
767833	29	220.76017801106667
767704	29	91.86392409882477
768085	29	86.9423115870591
768250	29	219.17086734977124
767736	29	220.76017801106667
768776	30	59.4134190145778
768781	30	179.76619952555527
768771	30	72.77731502102553
768640	30	52.24284191900288
768775	30	59.4134190145778
768784	30	179.76619952555527
768663	30	52.24284191900288
768788	30	343.5536422118359
768674	30	50.47117935817437
768677	30	211.43003196152063
768697	30	83.9456487372799
768705	30	80.06015893675841
768603	30	68.90146754138179
768726	30	83.47436645892007
768751	30	80.06015893675841
768739	30	129.89980639678242
768762	30	51.65311353570343
768764	30	56.12882130373257
768627	30	50.47117935817437
768755	30	211.43003196152063
768757	30	51.65311353570343
766619	31	83.3809255373996
766632	31	198.72364248427365
766636	31	79.32083147270659
766626	31	60.25918084705763
766625	31	70.47080873850607
766630	31	70.47080873850607
766628	31	60.25918084705763
766642	31	65.30281154902798
766640	31	65.30281154902798
766647	31	154.97806734579788
766667	31	65.2035098805185
766671	31	95.54596723297028
766657	31	79.35840828150447
766663	31	198.72364248427365
766687	31	56.41594671008749
766677	31	65.2035098805185
766703	31	138.14513362167227
766695	31	56.41594671008749
766692	31	115.62894601652634
766712	31	138.14513362167227
766719	31	213.65544440641716
768798	32	65.6580385259719
768797	32	116.74213639577083
768796	32	75.35152271956535
768813	32	94.95718936326936
768803	32	180.68664011153388
768802	32	65.6580385259719
768805	32	75.35152271956535
768817	32	90.69263825364551
768822	32	174.82318691558217
768821	32	161.22212804334094
768846	32	68.773589563874
768832	32	90.69263825364551
768839	32	68.773589563874
768860	32	69.43956486653343
768855	32	56.34555690638695
768854	32	130.67434476737546
768852	32	56.34555690638695
768872	32	122.14697355451773
768867	32	69.43956486653343
768905	33	59.44614673690582
768908	33	118.86447843783438
768901	33	59.44614673690582
768920	33	125.44457093459518
768926	33	95.9212522567875
768938	33	73.4859854161035
768942	33	67.27206762404106
768932	33	73.4859854161035
768954	33	130.57796953244323
768957	33	130.57796953244323
768946	33	163.71131590103957
768945	33	67.27206762404106
768949	33	132.34320554383072
768875	33	61.41623835612382
768877	33	61.41623835612382
768894	33	70.77939375299601
768881	33	64.24163457080623
768880	33	64.24163457080623
768885	33	71.37547227868468
768884	33	177.83201747245135
769674	34	59.3047511008568
769794	34	35.92976424110434
769690	34	74.47886844562238
769817	34	35.92976424110434
769576	34	40.87229038600743
769711	34	56.98493329660628
769839	34	91.42572418110315
769572	34	40.87229038600743
769853	34	91.42572418110315
769587	34	67.63363228679727
769738	34	144.8112823605081
769613	34	193.44734649873865
769600	34	67.63363228679727
769861	34	157.73751447599477
769753	34	113.3051236622013
769874	34	221.79988446087563
769622	34	59.3047511008568
769642	34	56.98493329660628
769893	34	68.37669666925125
769785	34	39.97443692472675
769906	34	68.37669666925125
769032	35	44.964468055435006
769039	35	44.964468055435006
769165	35	114.56017120655832
769054	35	66.47003706990277
769180	35	59.2928586267216
769047	35	66.47003706990277
769194	35	52.34469950605935
769064	35	182.4429213024603
769188	35	52.34469950605935
769075	35	52.7488446317143
769099	35	52.7488446317143
769228	35	161.34892559329725
769216	35	129.187587750814
769221	35	129.9268536815719
769092	35	61.70663929591202
769241	35	129.187587750814
769109	35	66.37792763305066
769257	35	45.649800666369345
769134	35	61.70663929591202
769147	35	123.56539581947149
769264	35	45.649800666369345
769164	36	60.10388249804776
769285	36	66.11400193937233
769177	36	95.80853540322441
769182	36	95.80853540322441
769045	36	47.07506260455852
769323	36	69.36490736292777
769065	36	66.41856129914854
769319	36	69.36490736292777
769060	36	47.07506260455852
769200	36	108.78678073147941
769079	36	66.41856129914854
769097	36	71.7127899400645
769088	36	174.93327413533552
769222	36	45.38088763477804
769118	36	43.02304238080037
769244	36	45.38088763477804
769105	36	71.9374431974766
769256	36	200.59549106950413
769263	36	156.99312155029776
769276	36	66.11400193937233
769136	36	43.02304238080037
769544	37	94.06167603787074
769795	37	139.15798120077858
769681	37	67.8822476266101
769815	37	91.00643213976277
769578	37	46.74752126913001
769703	37	88.05960157190208
769829	37	91.00643213976277
769458	37	47.45006080861789
769456	37	47.45006080861789
769462	37	65.56416726963613
769460	37	67.22882538366359
769739	37	99.74436558835659
769864	37	155.59610836090573
769478	37	58.13004034306824
769629	37	58.13004034306824
769872	37	155.59610836090573
769751	37	97.08814921504819
769769	37	97.08814921504819
769505	37	168.5140371147421
769530	37	46.74752126913001
769789	37	191.00617518960448
769283	38	133.17908548914366
769158	38	53.07245857962889
769301	38	133.17908548914366
769172	38	75.695859930046
769198	38	66.91427128494608
769325	38	274.29430893771564
769185	38	77.92638302090579
769062	38	80.15202611377195
769087	38	80.15202611377195
769330	38	274.29430893771564
769073	38	74.92864362475046
769224	38	66.91427128494608
769101	38	74.92864362475046
769091	38	66.15267306582936
769116	38	49.23171019211939
769236	38	79.33364198503261
769259	38	83.26156971814528
769132	38	109.99502620802261
769274	38	83.26156971814528
769139	38	49.23171019211939
769267	38	189.50931926173627
769542	39	50.218325313174454
769561	39	70.91574593973483
769692	39	140.5638734813456
769552	39	70.91574593973483
769685	39	171.4609058036422
769705	39	287.42534477245596
769580	39	50.218325313174454
769467	39	55.9134130528439
769468	39	50.073741200517894
769713	39	287.42534477245596
769482	39	50.073741200517894
769476	39	116.3383650596485
769497	39	55.9134130528439
769625	39	140.5638734813456
769491	39	133.71541156262742
769513	39	116.3383650596485
769640	39	191.97721278270583
769508	39	54.53761986557792
769531	39	78.57974148063764
769520	39	54.53761986557792
769655	39	155.04035526686624
769799	40	84.26721579858591
769821	40	101.64488425388578
769701	40	43.941045295690785
769721	40	77.00210325260363
769842	40	51.10441220913314
769869	40	51.10441220913314
769734	40	151.2195292496801
769862	40	101.64488425388578
769605	40	48.509644971918675
769757	40	50.50308949736913
769616	40	43.941045295690785
769890	40	208.04660502120188
769767	40	77.00210325260363
769895	40	103.56108332654365
769892	40	117.13234728325631
769913	40	242.29067979388674
769919	40	282.4550011994057
769907	40	208.04660502120188
769782	40	50.50308949736913
769909	40	103.56108332654365
769652	40	48.509644971918675
769546	41	50.94913090497696
769567	41	185.3746792230106
769553	41	50.94913090497696
769686	41	170.85042327955458
769704	41	236.3703165984741
769575	41	112.88799156092979
769469	41	65.88605166087763
769584	41	254.57254891092353
769614	41	112.88799156092979
769485	41	67.01523561920598
769479	41	71.77651991723945
769495	41	65.88605166087763
769514	41	48.60327652937784
769641	41	165.26146603390026
769506	41	48.60327652937784
769511	41	71.77651991723945
769529	41	93.37867910263424
769534	41	129.2688369691528
769525	41	197.27047328184912
769653	41	161.12342080857275
770957	42	97.11746793606814
770946	42	62.07782374288275
770945	42	64.59415627671031
770949	42	105.07526612850408
771077	42	233.48034199862258
770948	42	64.59415627671031
770972	42	48.22261035006209
770976	42	224.96385905188703
770983	42	48.22261035006209
770992	42	182.16612204769356
771016	42	306.21145757834955
771010	42	142.5767498658658
771033	42	142.5767498658658
771052	42	159.77404763173203
770937	42	71.69264039794811
770936	42	62.07782374288275
770941	42	59.19497919494644
771058	42	106.4424046202552
770928	42	48.07015144131742
771063	42	106.4424046202552
770933	42	48.07015144131742
769418	43	190.71296130194227
769408	43	303.0939344836197
769432	43	85.27915283442249
769438	43	85.27915283442249
769436	43	172.6647397453539
769427	43	329.1532829257589
769425	43	126.98152870575151
769303	43	71.67882847997099
769449	43	228.5119973559735
769446	43	106.8219336879311
769340	43	62.19513376540545
769328	43	71.67882847997099
769333	43	70.37383522495966
769359	43	52.21322147523039
769345	43	91.78331043537165
769350	43	65.53803333635217
769368	43	65.53803333635217
769362	43	62.19513376540545
769378	43	52.21322147523039
769381	43	51.208970914303194
769394	43	51.208970914303194
770575	44	67.06769966406478
770691	44	294.99725032308163
770560	44	56.863366608396035
770587	44	67.06769966406478
770704	44	96.3135563082053
770582	44	56.863366608396035
770607	44	73.08255154775851
770732	44	196.73702969173897
770725	44	123.53800098725142
770620	44	73.08255154775851
770748	44	196.73702969173897
770766	44	206.3330625259902
770637	44	44.758406391619076
770650	44	44.758406391619076
770665	44	194.24676837758528
770540	44	91.94923612732292
770659	44	294.99725032308163
770529	44	91.94923612732292
770533	44	98.32889194306789
770686	44	96.3135563082053
770550	44	70.71653801259689
769033	45	115.3075770827218
769030	45	317.5144629416277
769029	45	115.3075770827218
769053	45	177.7029141836149
769046	45	143.07300650326633
769061	45	210.30789955168274
769078	45	227.23122541646129
768969	45	56.983110753354886
768968	45	105.28082400662625
768963	45	138.35354445931512
768962	45	90.79758546506007
768964	45	69.84271525524288
768985	45	67.2363867211959
768978	45	56.983110753354886
768977	45	67.2363867211959
769007	45	32.06081188862841
769004	45	32.06081188862841
768995	45	91.74178413586753
768998	45	107.64048982742874
769021	45	145.5275843773584
769012	45	317.5144629416277
770827	46	90.45160804781348
770821	46	90.45160804781348
770692	46	109.39054939845367
770585	46	119.16800485902617
770840	46	240.70502018364454
770847	46	277.993181275149
770711	46	55.34212713392391
770836	46	177.9487268101824
770596	46	70.23368412639572
770724	46	55.34212713392391
770736	46	316.92149121765567
770612	46	55.369130530876745
770632	46	100.89340729099207
770753	46	114.68678740740789
770649	46	55.633780306864786
770783	46	114.68678740740789
770653	46	55.369130530876745
770663	46	55.633780306864786
770554	46	78.1798656018588
770682	46	85.71327168388805
770814	46	332.38034808336624
769670	47	52.87427439940431
769796	47	113.4029661469554
769820	47	236.71912219967408
769835	47	244.16457691260325
769709	47	81.62374600763312
769697	47	63.299412175444964
769598	47	62.99319856159557
769719	47	109.71329307482122
769590	47	61.31670724450578
769844	47	277.4966818112517
769610	47	61.31670724450578
769615	47	52.87427439940431
769742	47	49.205041290937444
769735	47	49.205041290937444
769754	47	302.4000354480013
769770	47	133.45187559018493
769647	47	63.299412175444964
769635	47	85.3533307193435
769765	47	113.4029661469554
769788	47	341.16439516061706
769417	48	298.10347619736325
769197	48	60.464872592906914
769324	48	82.57226910340948
769314	48	59.710328198027895
769342	48	47.83713217655476
769331	48	108.18482082086675
769226	48	60.464872592906914
769353	48	255.44391379834337
769219	48	72.72306503058041
769348	48	47.83713217655476
769360	48	176.4805117229699
769239	48	54.48457722567698
769367	48	107.92214230751051
769262	48	63.58460492047345
769379	48	107.92214230751051
769377	48	372.085727617321
769272	48	59.710328198027895
769279	48	54.48457722567698
769406	48	218.66983747086158
769399	48	195.78177240456688
770441	49	59.9507917623646
770574	49	202.56594391660806
770435	49	188.31277743853968
770563	49	153.06676255816595
770305	49	74.84126168322837
770330	49	69.88426314142033
770463	49	81.83582826254766
770579	49	368.6720816673703
770321	49	70.52685821723122
770449	49	81.83582826254766
770472	49	128.08053863393846
770367	49	52.65253246606121
770486	49	94.6874329446491
770508	49	78.20541348180078
770500	49	144.16544510893843
770523	49	334.11102437654716
770391	49	59.9507917623646
770415	49	60.99239861786172
770404	49	52.65253246606121
770532	49	78.20541348180078
771209	50	139.10722978514193
771231	50	142.41066375613022
771229	50	142.41066375613022
771217	50	59.21782649423574
771222	50	59.21782649423574
771221	50	336.17530882921966
771115	50	69.92190702921708
771117	50	60.95388389278851
771235	50	404.9194275583684
771111	50	103.11638274158699
771133	50	65.03369357850619
771126	50	54.95195321857996
771140	50	54.95195321857996
771163	50	65.03369357850619
771154	50	200.85106969977238
771169	50	66.17356065809868
771173	50	82.79706573517213
771196	50	121.13848071993424
771187	50	82.79706573517213
770184	51	208.50815442461203
770304	51	61.94739991112066
770436	51	43.46414155187456
770334	51	61.94739991112066
770460	51	92.88805486208875
770064	51	101.49849847788299
770453	51	92.88805486208875
770218	51	84.5864127182401
770088	51	73.6277905362969
770471	51	316.19028329495325
770108	51	54.442946644164834
770231	51	73.1362546993409
770251	51	86.42852966698104
770368	51	150.66275602577
770119	51	73.1362546993409
770139	51	54.442946644164834
770270	51	84.5864127182401
770154	51	96.20686692056479
770403	51	40.944432103857196
770407	51	305.2986237463825
770416	51	40.944432103857196
769931	52	73.24297419309785
769929	52	110.59724118067359
770062	52	53.80082246330811
769932	52	132.79419026538136
770049	52	53.80082246330811
769944	52	73.24297419309785
769951	52	57.525008233649174
769940	52	57.525008233649174
769967	52	85.06196913685137
770084	52	282.64174894615184
769979	52	68.7168788645405
769969	52	110.2712540563958
769974	52	85.15170913326239
769992	52	59.08244150807277
769985	52	68.7168788645405
770000	52	59.08244150807277
770007	52	186.67749811878852
770026	52	57.973164346924904
770018	52	315.4129146348817
770035	52	57.973164346924904
770060	53	85.68023424015435
769923	53	90.23038734917694
769927	53	75.67749698168298
770183	53	54.42330550993144
769924	53	98.9902651597924
770079	53	75.82895523433655
770069	53	53.547552391506066
770217	53	60.34433671322462
770095	53	53.547552391506066
769965	53	68.55711038105936
769978	53	75.67749698168298
769983	53	68.55711038105936
770237	53	162.09054730489257
770226	53	74.21848534956855
770121	53	33.45102417149575
770252	53	275.44903661579326
770113	53	33.45102417149575
770008	53	84.68094050824357
770135	53	188.4104620695776
770175	53	342.92716189076026
770166	53	54.42330550993144
770857	54	64.32822121989636
770856	54	87.61803359461054
770862	54	71.40190775793045
770860	54	74.59984090246542
770851	54	64.32822121989636
770855	54	77.31987173948067
770874	54	67.52420501752839
770872	54	52.61147265215606
770867	54	52.61147265215606
770869	54	74.59984090246542
770888	54	58.825988219165566
770893	54	142.86593528185037
770881	54	67.93424343056903
770880	54	58.825988219165566
770907	54	327.5170188154293
770908	54	68.36778723836704
770901	54	125.53916709436913
770924	54	309.6702328633724
770915	54	126.11785665797403
770912	54	68.36778723836704
770919	54	170.39478991642054
770059	55	85.51916115459561
770186	55	102.38117702051208
770442	55	153.102281853653
770050	55	81.70646947941924
770074	55	51.68610416177193
770198	55	62.196780522850055
770221	55	55.764397202228544
770106	55	67.09938449560194
770232	55	55.764397202228544
770482	55	345.9666804500348
770096	55	64.55279455163397
770122	55	64.55279455163397
770117	55	48.100051091015814
770394	55	122.87426699771655
770265	55	62.14715167648651
770140	55	48.100051091015814
770263	55	351.77048682660234
770275	55	62.14715167648651
770151	55	49.31606057319464
770170	55	62.196780522850055
770044	55	51.68610416177193
770187	56	64.20715965959923
770048	56	66.89964562013631
770308	56	75.48304412261388
770070	56	74.48873340945943
770325	56	370.52139239704206
770091	56	33.701175589452305
770338	56	75.48304412261388
770224	56	64.20715965959923
770242	56	58.90155085206309
770112	56	33.701175589452305
769990	56	68.91826509525659
770118	56	49.101134483891784
770264	56	58.90155085206309
770015	56	66.89964562013631
770002	56	84.48250393518339
770384	56	111.49639569729223
770006	56	74.48873340945943
770414	56	413.82342599546774
770147	56	81.26598614047847
770406	56	178.32848365416214
770033	56	74.8976936849494
770699	57	42.84769903614885
770584	57	69.41557672159745
770577	57	71.8014733441219
770722	57	42.84769903614885
770597	57	64.24613237869653
770751	57	75.18357100218017
770622	57	73.3342200166329
770651	57	99.81317432786653
770521	57	74.63657237377248
770640	57	73.3342200166329
770768	57	309.6489890637959
770775	57	81.28014835889726
770542	57	71.8014733441219
770669	57	160.7000985139029
770787	57	81.28014835889726
770530	57	94.0194227984511
770662	57	99.81317432786653
770813	57	377.62240376086254
770556	57	64.24613237869653
770803	57	239.31903938232438
771085	58	232.12582648062354
771075	58	72.63237001387266
770968	58	99.69606665185032
770975	58	56.10991975163287
771088	58	382.92991054431087
770966	58	95.4685863078301
770985	58	67.9918437178913
770991	58	92.49400554723836
770990	58	64.60043834847185
770979	58	95.4685863078301
770982	58	56.10991975163287
770997	58	64.60043834847185
771018	58	66.77354675747569
771034	58	53.51399476028453
771027	58	211.9917658368456
771054	58	72.9371621226394
771046	58	53.51399476028453
771065	58	72.63237001387266
771069	58	247.60534839545574
771339	59	104.55940992579708
771337	59	61.83084417781163
771331	59	50.70125475939202
771330	59	86.18353439557687
771329	59	67.00942916936094
771355	59	164.76030193322893
771357	59	97.27751633375547
771346	59	65.55841138860384
771349	59	147.3044545923666
771348	59	104.55940992579708
771371	59	200.35739993230177
771373	59	359.74975287732605
771363	59	49.82914722040585
771367	59	49.82914722040585
771365	59	164.76030193322893
771364	59	97.24986585123483
771321	59	105.02514059157754
771320	59	50.70125475939202
771314	59	86.18353439557687
771316	59	80.17798362109308
770191	60	57.46996895167904
770317	60	62.5696682252235
770176	60	57.46996895167904
770182	60	60.25060526292551
770310	60	111.0963742600015
770331	60	182.86926988666835
770202	60	105.12191340464238
770323	60	75.98606470528465
770342	60	97.92379286936158
770360	60	51.47974509922216
770236	60	58.35123645703427
770364	60	182.86926988666835
770374	60	43.75559564021572
770267	60	67.06726086356242
770398	60	138.11439532916006
770260	60	60.25060526292551
770388	60	43.75559564021572
770272	60	111.0963742600015
770405	60	353.582226733878
770294	60	58.35123645703427
770698	61	103.69711878568786
770816	61	96.5283649075361
770822	61	345.5225633347645
770820	61	188.08650091888717
770590	61	111.45961493940324
770576	61	58.16732450330024
770730	61	190.5685963271345
770465	61	88.26034791536549
770488	61	88.38713058991723
770485	61	59.75280529232432
770507	61	58.16732450330024
770778	61	90.70004567120276
770655	61	70.70191358695438
770537	61	59.75280529232432
770798	61	281.2325967977016
770788	61	78.23623197662165
770552	61	55.51717754300976
770559	61	55.51717754300976
770673	61	111.45961493940324
770804	61	78.23623197662165
771241	62	86.63508915300531
771240	62	57.17807968220451
771246	62	59.97523227393
771238	62	106.44515275901448
771257	62	97.64912651475174
771261	62	97.64912651475174
771250	62	57.17807968220451
771254	62	59.97523227393
771252	62	59.43687564375685
771273	62	111.71368833520872
771277	62	66.8949775606423
771265	62	59.43687564375685
771269	62	105.65093608972707
771289	62	279.1237623973783
771288	62	60.10690033354066
771292	62	58.229416216654336
771282	62	66.8949775606423
771284	62	70.39510576208914
771304	62	279.1237623973783
771308	62	343.8258739887473
771297	62	58.229416216654336
771098	63	122.65489130998282
771096	63	54.04296183964745
771103	63	57.748737603097204
771091	63	151.9520649195901
771094	63	87.1103025659229
771093	63	54.04296183964745
771112	63	89.99369494629072
771116	63	74.28546461989544
771134	63	110.77754564035547
771125	63	110.77754564035547
771149	63	84.55946992250738
771138	63	89.99369494629072
771162	63	79.19511964205954
771156	63	79.19511964205954
771178	63	53.2920252771853
771180	63	115.55702167219486
771170	63	51.66450698919955
771195	63	115.55702167219486
771194	63	82.25256285954336
771197	63	239.36345425280413
771184	63	51.66450698919955
771386	64	135.0083747112757
771388	64	64.29049612225306
771379	64	46.74008091617347
771382	64	89.94486666745254
771381	64	46.74008091617347
771380	64	88.1170964656906
771403	64	144.4560743796443
771402	64	91.03173586103085
771400	64	110.15580480776272
771394	64	89.94486666745254
771392	64	135.0083747112757
771397	64	91.03173586103085
771419	64	119.31468434974033
771410	64	136.90322844780053
771432	64	64.64589822238231
771436	64	230.5591135492572
771425	64	117.07759971061742
771431	64	230.5591135492572
771451	64	366.6831765114314
771441	64	117.07759971061742
771440	64	64.64589822238231
771466	65	63.12853352979205
771465	65	67.91616397769059
771470	65	143.15872916692416
771468	65	143.15872916692416
771458	65	49.146539430491636
771457	65	49.146539430491636
771456	65	100.03970132362177
771460	65	78.22441973620207
771483	65	114.02089687426782
771482	65	85.7288316446073
771486	65	201.45188846771657
771473	65	100.03970132362177
771499	65	148.3363610267771
771498	65	86.71230976891918
771501	65	86.71230976891918
771491	65	111.45981566740754
771492	65	137.75395730130595
771512	65	47.061170050770244
771517	65	371.6155931447058
771507	65	47.061170050770244
771509	65	148.3363610267771
771592	66	394.7995266514479
771586	66	47.437810539807785
771590	66	164.89469414243925
771531	66	71.14539228384486
771528	66	49.34546006369762
771523	66	94.10705559312812
771526	66	49.34546006369762
771547	66	94.10705559312812
771545	66	171.3326279026524
771536	66	54.00251893534656
771543	66	57.55372616948247
771563	66	68.78876415072072
771562	66	128.41182687213833
771560	66	128.41182687213833
771554	66	114.34242455661088
771553	66	106.6903505556062
771552	66	171.3326279026524
771577	66	68.78876415072072
771576	66	80.65142914427115
771582	66	179.4613751022071
771581	66	47.437810539807785
771598	67	49.48758263110753
771597	67	81.8962963515517
771596	67	40.971383906617106
771611	67	197.99883602218802
771612	67	81.8962963515517
771600	67	40.971383906617106
771606	67	41.552998625394686
771604	67	41.552998625394686
771631	67	80.6570605718502
771629	67	72.08360841548875
771619	67	136.61965970903307
771623	67	72.08360841548875
771620	67	113.36326933155159
771643	67	80.6570605718502
771642	67	79.23681632448788
771637	67	185.2898888107087
771657	67	48.18941342731241
771654	67	185.2898888107087
771653	67	48.18941342731241
771666	67	381.8203719076622
771664	67	115.74310513773281
771727	68	112.85715891121728
771842	68	378.13163684828845
771712	68	192.47666204688144
771717	68	86.32645943137027
771743	68	86.24966390598766
771729	68	120.75174930267278
771759	68	86.24966390598766
771765	68	98.56619053342716
771789	68	149.73119652726734
771673	68	40.90496340340513
771801	68	98.56619053342716
771679	68	68.00001988472863
771796	68	92.96740649842798
771691	68	40.90496340340513
771816	68	248.60069424744873
771820	68	56.74425508326128
771682	68	86.32645943137027
771839	68	91.99274977782528
771708	68	57.52860021182693
771827	68	56.74425508326128
771701	68	48.53422771633085
771722	69	73.98639482593836
771713	69	70.32094765855406
771730	69	165.3418105389537
771728	69	73.98639482593836
771758	69	165.3418105389537
771747	69	91.51633878572122
771769	69	94.46049591850398
771787	69	94.46049591850398
771803	69	58.931983161840485
771672	69	63.187663067370025
771794	69	74.14754130189704
771671	69	52.52567386501913
771799	69	297.6727958974573
771689	69	70.32094765855406
771821	69	123.42314248345302
771683	69	46.780676597156585
771680	69	46.780676597156585
771815	69	58.931983161840485
771835	69	392.10908431092304
771706	69	183.69749219093592
771711	69	77.41996353587585
771850	70	46.74205504174364
771849	70	46.74205504174364
771848	70	52.75590733546447
771854	70	81.00718512594474
771968	70	374.6351391168373
771846	70	61.36635754649122
771866	70	189.33452717006162
771870	70	81.00718512594474
771857	70	61.767936057693575
771880	70	75.79322007542673
771876	70	62.82890446154127
771897	70	189.33452717006162
771891	70	62.82890446154127
771918	70	235.71506186998676
771906	70	84.72532748257827
771929	70	171.212099681288
771923	70	245.18877089551768
771944	70	70.73924288916791
771936	70	65.72004202771772
771964	70	135.59803576845817
771956	70	65.72004202771772
771995	71	42.72545402527991
771994	71	50.19806657993689
771999	71	42.72545402527991
772011	71	67.6910831834952
772012	71	217.04462997582613
772000	71	46.800942642750634
772004	71	74.4015233143061
772026	71	68.01273354602118
772030	71	217.04462997582613
772017	71	74.4015233143061
772023	71	79.02320376374752
772022	71	68.01273354602118
772041	71	217.26819426765127
772040	71	217.26819426765127
772045	71	60.92445920250755
772044	71	126.48114047100101
772035	71	76.33791753307497
772063	71	126.48114047100101
772061	71	82.63988745129393
772053	71	60.92445920250755
772064	71	370.42998994595484
772104	72	121.10409253193028
772108	72	72.49000930129579
772097	72	80.54222449570736
772114	72	80.9974643140289
772241	72	89.57793337064489
772268	72	208.0253886630194
772131	72	72.49000930129579
772260	72	144.47117351407354
772152	72	187.49876976348634
772147	72	74.95206075859471
772168	72	187.49876976348634
772172	72	118.16217874957115
772186	72	231.15189226240489
772074	72	36.181924428978824
772078	72	47.940329687994115
772206	72	144.47117351407354
772077	72	36.181924428978824
772067	72	51.29701078279266
772094	72	238.2142986160962
772215	72	89.57793337064489
772085	72	80.54222449570736
771979	73	69.37638970505843
771976	73	198.54625140152498
771983	73	69.37638970505843
771868	73	43.151344019807155
771859	73	43.151344019807155
771986	73	224.9694863636267
771988	73	224.9694863636267
771872	73	47.20698013734838
771879	73	76.43752411440722
771898	73	76.43752411440722
771890	73	237.96437969625964
771917	73	83.30046271337008
771908	73	83.30046271337008
771932	73	55.92325981901385
771924	73	97.04885331069892
771950	73	163.08228966392363
771940	73	55.92325981901385
771961	73	132.2175320176106
771967	73	252.9873022259604
771957	73	174.6666962568094
772366	74	163.091998336302
772225	74	235.07313530461303
772353	74	65.26894962888255
772231	74	71.93548726020045
772357	74	174.66342131334872
772249	74	83.65157505182265
772374	74	65.26894962888255
772244	74	85.17093171213034
772395	74	250.82565472764617
772264	74	72.2818465019821
772269	74	41.10420912064513
772275	74	41.10420912064513
772317	74	172.49362095311287
772330	74	132.19610237891894
772195	74	60.24947613639205
772325	74	163.091998336302
772218	74	71.93548726020045
772209	74	60.24947613639205
772342	74	244.3396274909257
772495	75	231.1978487559758
772096	75	84.0170645185719
772352	75	132.93598298089037
772102	75	235.0959168342304
772229	75	46.527741226249795
772116	75	84.0170645185719
772388	75	96.74827869912625
772408	75	249.43463295251289
772150	75	85.21765498819697
772276	75	60.33607270050828
772160	75	87.36674215292669
772422	75	96.74827869912625
772439	75	68.74687583649869
772073	75	46.31510116145961
772079	75	46.31510116145961
772463	75	68.74687583649869
772448	75	92.19581868117412
772199	75	46.527741226249795
772087	75	57.723705981741574
772341	75	167.3724145611901
772106	76	54.43847115813251
772232	76	108.52086530479582
772099	76	54.43847115813251
772125	76	233.3541327273081
772118	76	133.27136391679736
772245	76	67.36622746849662
772263	76	67.36622746849662
772132	76	86.70345637064756
772281	76	68.213600994564
772145	76	85.66847540452207
772272	76	73.37587839277181
772151	76	81.93198126381932
772171	76	51.11512459258325
772162	76	51.11512459258325
772315	76	136.14558322972744
772190	76	134.4148015388001
772207	76	227.30373954686706
772219	76	132.7699007449209
772092	76	58.897551035805236
772211	76	227.30373954686706
772360	77	54.5398801739
772354	77	54.5398801739
772373	77	92.27934482301256
772394	77	127.23407347593492
772389	77	278.98617011016654
772409	77	76.78614316470319
772415	77	93.98710875685647
772285	77	53.95829903725394
772402	77	130.84876357317867
772401	77	278.98617011016654
772428	77	72.74816689418674
772423	77	72.74816689418674
772294	77	85.66587861219035
772440	77	89.45289811230994
772307	77	53.95829903725394
772433	77	93.98710875685647
772329	77	233.96016449170088
772320	77	157.0372456494321
772326	77	106.26394924119738
772347	77	86.98126032935404
772492	78	245.39533382029728
772482	78	67.36856001665967
772484	78	149.02424439891954
772504	78	47.06111157387399
772496	78	64.28688242154239
772502	78	47.06111157387399
772526	78	102.51091304639944
772519	78	289.70428239564205
772517	78	123.9048132552175
772534	78	141.9175150385171
772532	78	289.70428239564205
772557	78	78.39524798495951
772545	78	91.12723679806199
772572	78	78.39524798495951
772567	78	102.76632609229483
772591	78	85.13036625242498
772581	78	85.13036625242498
772474	78	107.52980308375123
772465	78	55.31904504545195
772471	78	55.31904504545195
772623	79	125.86244330836634
772611	79	131.383406193086
772612	79	268.55899604881955
772635	79	268.55899604881955
772630	79	111.38400588404944
772651	79	111.38400588404944
772644	79	125.86244330836634
772667	79	72.16306044448501
772537	79	46.94045451496137
772556	79	70.4754996122148
772684	79	72.16306044448501
772673	79	111.78375401842499
772549	79	46.94045451496137
772569	79	162.5405397041486
772560	79	139.5013077439815
772693	79	138.18706942127466
772587	79	74.80254732159315
772579	79	248.80565750296623
772593	79	74.80254732159315
772744	80	69.00649340169944
772485	80	64.33698639757553
772633	80	51.411382301922785
772761	80	164.98509175606654
772499	80	146.1549449684089
772884	80	290.34700967723785
772518	80	263.9262962355011
772528	80	113.25377250796707
772681	80	279.42456010186686
772699	80	97.39446569259768
772447	80	37.15912154439778
772566	80	44.222509992839484
772822	80	69.00649340169944
772835	80	98.95399790037831
772705	80	119.73072524314784
772730	80	98.95399790037831
772472	80	48.14429839281197
772722	80	188.58261931200192
772464	80	37.15912154439778
772592	80	44.222509992839484
772855	80	126.11112019836854
772634	81	49.53105796242354
772767	81	73.93943008898916
772752	81	81.038086134366
772758	81	75.147328041397
772776	81	73.93943008898916
772655	81	49.53105796242354
772771	81	139.15026375236306
772787	81	77.79539338486617
772663	81	68.53873734989544
772685	81	275.1963076343129
772812	81	301.3259072605952
772674	81	137.03047273876865
772804	81	133.0211055843987
772700	81	59.203768264164566
772695	81	86.16829121759393
772715	81	82.02493947321547
772708	81	59.203768264164566
772734	81	104.70186829445237
772721	81	139.15026375236306
772726	81	280.22513197152364
773000	82	80.83204534841238
772876	82	69.4965201348041
773016	82	228.58338346026324
772755	82	69.10766123683698
773011	82	143.7451444127128
772885	82	163.4146297713195
772911	82	101.79842581972193
772898	82	145.84582587873442
772785	82	222.97220987434048
772918	82	284.03384787384175
772683	82	134.0687510333008
772930	82	84.78231388887014
772701	82	74.7822804583963
772946	82	87.58397786770875
772816	82	67.58893234970863
772834	82	67.58893234970863
772962	82	72.05485931240602
772720	82	69.10766123683698
772983	82	72.05485931240602
772980	82	228.58338346026324
773001	83	181.64993201494457
773120	83	104.33527632748356
773125	83	99.57732799837711
773124	83	240.1929273199233
773018	83	50.540137992160325
773144	83	216.02095638235446
773143	83	240.1929273199233
773027	83	50.540137992160325
773048	83	66.50332514230142
772926	83	122.06566673371141
773053	83	205.40025629743187
772913	83	87.81029255429185
773068	83	321.68483827530866
772952	83	50.96424732983868
772957	83	50.96424732983868
773078	83	149.15508569397838
773097	83	85.28988004637075
772975	83	52.72348320657838
773089	83	85.28988004637075
772985	83	116.38813103238978
773386	84	71.0192747900945
773405	84	266.9247089298944
773525	84	194.3130401036498
773291	84	61.20991476516142
773414	84	131.40639713606507
773437	84	56.88495519703144
773557	84	89.9585474992694
773300	84	66.05150572771645
773326	84	52.791208782034026
773571	84	48.64794868562591
773312	84	52.791208782034026
773464	84	299.0017795328536
773597	84	48.64794868562591
773586	84	239.5106379992176
773456	84	56.88495519703144
773615	84	239.5106379992176
773358	84	66.05150572771645
773346	84	53.395091531998354
773478	84	74.25993861458312
773622	84	193.53228289741295
773492	84	74.25993861458312
772745	85	90.72985442260968
772879	85	247.10030358425053
772867	85	97.43858491315932
772763	85	67.40925440059061
772886	85	42.43575822060041
772756	85	77.24130158711252
772781	85	67.40925440059061
772897	85	42.43575822060041
772920	85	247.10030358425053
772786	85	72.9695635997156
772809	85	258.72879073723266
772940	85	185.0034565157915
772802	85	69.27190578780824
772830	85	58.38970424516082
772818	85	58.38970424516082
772845	85	57.55291315392913
772833	85	277.7345838410169
772836	85	57.55291315392913
772858	85	251.45131585274817
772732	85	74.11647834072458
773006	86	258.3768569623297
772864	86	70.02928998875808
773019	86	55.82678807510047
772881	86	154.667292509381
772887	86	45.53123840222118
772906	86	64.61470690007702
773033	86	282.14286016595383
772899	86	228.09968259444153
773050	86	55.82678807510047
772921	86	51.69138083548288
772927	86	254.43578054783612
772915	86	51.69138083548288
773059	86	258.3768569623297
773063	86	139.283048955069
772955	86	60.72940227732859
772948	86	60.72940227732859
772832	86	53.86701361922639
772837	86	126.04375442567154
772989	86	72.31914135011242
772850	86	45.53123840222118
773133	87	60.496132158190804
773146	87	65.18237969878241
773136	87	116.88700626271769
773142	87	52.80498975262215
773160	87	215.99391605628833
773166	87	46.49152616583589
773164	87	183.68360323666374
773154	87	52.80498975262215
773158	87	68.6586873028957
773156	87	183.68360323666374
773183	87	100.58325532258812
773180	87	100.58325532258812
773175	87	46.49152616583589
773192	87	114.12948016372451
773197	87	177.81759959591383
773187	87	114.12948016372451
773189	87	308.2625089607825
773211	87	308.2625089607825
773202	87	92.92768351327739
773205	87	92.92768351327739
772993	88	67.6287301952088
772999	88	67.6287301952088
773017	88	249.45427636634807
773020	88	47.63369621667969
773028	88	95.62836725326166
773055	88	71.0311918014445
773043	88	47.63369621667969
773062	88	71.0311918014445
773080	88	151.83746822161697
773084	88	342.3071175118283
772950	88	161.22896371827417
773098	88	70.16082475082241
772974	88	135.00246662568347
772960	88	40.78462652033995
773088	88	152.12389377450896
773114	88	169.19136640239415
772984	88	40.78462652033995
773118	88	342.3071175118283
773109	88	70.16082475082241
773401	89	56.45916113059261
773393	89	96.67106642749839
773551	89	284.6786301855556
773420	89	96.67106642749839
773543	89	91.5612169931432
773561	89	91.5612169931432
773438	89	46.42439611164074
773583	89	140.71628896698456
773444	89	215.51278668714366
773336	89	166.18238506402076
773587	89	140.71628896698456
773457	89	46.42439611164074
773487	89	121.34588322266781
773345	89	59.35421656953639
773605	89	183.3646175892845
773476	89	124.14012385703248
773496	89	124.14012385703248
773375	89	56.45916113059261
773618	89	352.40896315776
773256	90	127.25935302753092
773263	90	105.5477360100008
773250	90	41.86598621187651
773279	90	105.5477360100008
773289	90	60.08090953876486
773284	90	236.0302693241209
773297	90	60.08090953876486
773313	90	199.39646331773338
773328	90	172.8482653682649
773227	90	56.41896029848484
773224	90	50.87760906265608
773347	90	172.8482653682649
773218	90	125.00583125241194
773243	90	41.86598621187651
773241	90	99.61515012198453
773245	90	206.84294310138483
773363	90	323.5852455611915
773232	90	99.61515012198453
773236	90	50.87760906265608
773379	91	304.6689664794978
773249	91	44.38656624349826
773255	91	137.96129631380543
773278	91	143.565661009336
773264	91	189.77608342681629
773288	91	92.3303115994162
773308	91	200.58854778892743
773298	91	92.3303115994162
773320	91	124.14005073700868
773338	91	124.14005073700868
773213	91	74.48888633934389
773206	91	50.16393612552215
773332	91	156.734074436089
773225	91	50.16393612552215
773229	91	95.71735359618981
773221	91	74.48888633934389
773373	91	156.24426567013953
773244	91	44.38656624349826
773377	92	65.51916187026002
773511	92	67.87838427035881
773382	92	49.044521301169304
773403	92	65.51916187026002
773520	92	182.1726983317711
773547	92	267.2699260352738
773411	92	39.862847788561425
773427	92	39.862847788561425
773555	92	68.1013907396858
773574	92	217.58339085593758
773445	92	50.03569170275649
773595	92	121.71896696954163
773471	92	50.03569170275649
773584	92	68.1013907396858
773460	92	141.89114488133137
773617	92	271.6428760902947
773366	92	49.044521301169304
773493	92	67.87838427035881
773621	92	127.22980245340928
773512	93	211.42397699399922
773388	93	62.48855146279203
773527	93	75.6630874803511
773548	93	211.42397699399922
773410	93	54.09678879939292
773306	93	58.53838579793481
773310	93	50.534839914017134
773565	93	181.02992310365104
773428	93	55.20985817879123
773556	93	75.6630874803511
773452	93	55.20985817879123
773443	93	123.19966479470582
773319	93	50.534839914017134
773575	93	118.05995689592619
773480	93	51.807359565910815
773475	93	51.807359565910815
773349	93	57.734679414901585
773499	93	92.02736499886831
773374	93	54.09678879939292
773643	94	58.3496864979031
773642	94	48.84933756637227
773647	94	59.579871766672746
773646	94	51.339512398774175
773644	94	48.84933756637227
773657	94	75.2109332895348
773661	94	75.2109332895348
773660	94	126.0970685308585
773649	94	100.627310957617
773652	94	51.339512398774175
773672	94	51.32302279351243
773667	94	51.32302279351243
773693	94	49.87400855786811
773681	94	205.27796912882638
773680	94	205.27796912882638
773685	94	86.99385084142196
773684	94	49.87400855786811
773710	94	56.49024594777068
773698	94	60.03231535749131
773702	94	56.49024594777068
773770	95	86.71242579070584
773787	95	45.493614959813456
773783	95	44.772786609909836
773780	95	44.772786609909836
773793	95	45.493614959813456
773727	95	54.487992471327814
773726	95	54.487992471327814
773725	95	55.248705105859536
773719	95	55.300663705365636
773718	95	70.00206806964559
773717	95	55.248705105859536
773743	95	148.3011270023325
773741	95	77.32381523779955
773730	95	76.86875652490488
773752	95	67.09757930125248
773759	95	59.399513707453494
773758	95	207.20937807639632
773757	95	207.20937807639632
773744	95	77.32381523779955
773750	95	67.09757930125248
773803	96	39.89886855340515
773801	96	40.80276315222738
773800	96	39.89886855340515
773807	96	54.48395636614236
773804	96	62.29333691992948
773811	96	40.83350839766656
773815	96	54.48395636614236
773813	96	62.29333691992948
773833	96	46.87823350076811
773826	96	153.5071824584125
773825	96	46.87823350076811
773824	96	86.90335549348941
773851	96	84.5129022120005
773849	96	174.48074549359674
773847	96	174.48074549359674
773844	96	169.90003019789728
773867	96	56.26569384732439
773865	96	83.2834229121896
773859	96	83.07447062287612
773857	96	89.93932879232267
773872	96	56.26569384732439
773896	97	43.99346962669158
773901	97	62.421045798046535
773890	97	57.18862807226248
773888	97	57.18862807226248
773913	97	65.72815559579995
773916	97	138.3733689070669
773907	97	74.05142461776242
773911	97	65.72815559579995
773909	97	89.48823155318229
773928	97	251.64306652254209
773935	97	122.52348743985179
773932	97	251.64306652254209
773927	97	159.71905531490913
773944	97	42.2997961750947
773951	97	42.2997961750947
773949	97	77.06498224769211
773936	97	214.2668442808891
773955	97	57.52132566519661
773883	97	41.76294971917994
773881	97	73.0803459416157
773887	97	41.76294971917994
774025	98	98.44869389829256
774017	98	98.44869389829256
773962	98	78.06314922800453
773961	98	42.52159401792209
773967	98	45.668665111924895
773978	98	103.86771570327032
773980	98	79.11598774142351
773969	98	45.668665111924895
773968	98	42.52159401792209
773974	98	51.368367645189174
773992	98	169.43032953822046
773987	98	92.48094012948329
773985	98	84.60357498749265
773991	98	92.48094012948329
773990	98	84.60357498749265
774011	98	108.80127075327172
774010	98	307.3099359925154
774003	98	254.15346397342742
774001	98	124.60970327179486
774146	99	58.22628867601388
774151	99	80.800139421552
774149	99	58.22628867601388
774163	99	363.4025784717333
774160	99	157.93780110184204
774167	99	92.89380057405579
774185	99	57.739443258331974
774176	99	92.89380057405579
774182	99	49.80898097418656
774075	99	51.37524290721424
774194	99	49.80898097418656
774071	99	43.84875267071421
774094	99	51.37524290721424
774082	99	43.84875267071421
[truncated: 10,018 more rows]
