# Supplementary material for: The First of Us: Ophiocordyceps use a novel scramblase-binding peptide to manipulate zombie ants
Source: bioRxiv. 2025 Sep 19:2025.09.09.674826. Preprint. [Version 2] doi: 10.1101/2025.09.09.674826 (PMC12458967; doi:10.1101/2025.09.09.674826)
Supplement: Supplement 11 [file media-11.zip › Data S12. Nest behavior tests data/SBP Nest Behavior Assay data files/Chul5_SBP3-all-spots_nearest.csv]

ID	FRAME	NEAR_DIST
316672	0	103.455961751593
316688	0	58.0353295572127
316705	0	58.0353295572127
316716	0	83.9617773000587
316791	0	202.59949710997037
316803	0	83.9617773000587
316552	0	573.6290369510461
316564	0	88.26049643043743
316817	0	170.07624797469498
316580	0	88.26049643043743
316597	0	151.99435799782032
316602	0	74.87448803537637
316871	0	121.20881237462423
316624	0	74.87448803537637
316883	0	58.71598740924848
316637	0	231.92150050731044
316643	0	103.455961751593
316909	0	77.86235839986428
316651	0	92.98942237035554
316919	0	58.71598740924848
317057	1	77.3820738296033
317070	1	108.48415638770497
317320	1	168.62503185015538
317079	1	231.94276539191094
317456	1	64.94345993934549
317209	1	83.94356970131689
317093	1	93.7779807551062
317226	1	197.49747968964678
317492	1	64.94345993934549
317371	1	75.14466457174818
317124	1	108.48415638770497
317504	1	82.57535214929091
317250	1	75.14466457174818
317284	1	103.82474955046516
317153	1	83.94356970131689
317039	1	541.3488357868323
317044	1	85.93367807892776
317045	1	85.93367807892776
317040	1	240.39407339892418
317052	1	77.3820738296033
317714	2	554.4410458970137
317720	2	172.01991970956126
317754	2	172.01991970956126
317767	2	79.74922354551715
317774	2	85.4579354112237
317796	2	79.74922354551715
317804	2	85.4579354112237
317811	2	230.80916466300806
317817	2	95.03220160957034
317825	2	106.70048416976634
317839	2	127.96153728489608
317834	2	101.97256393398278
317852	2	95.2963499506516
317853	2	104.38014958605133
317848	2	111.4801481501139
317849	2	95.2963499506516
317857	2	104.38014958605133
317869	2	37.06478854086237
317865	2	64.46812672887339
317874	2	37.06478854086237
315925	3	111.71955891775553
315942	3	99.12070216545223
315938	3	61.38778583851761
315698	3	561.3698270649552
315964	3	125.95896846368255
315960	3	61.38778583851761
315973	3	99.12070216545223
315729	3	184.9747817136847
316000	3	89.4667287557943
316009	3	136.54958280685076
315766	3	184.9747817136847
316019	3	89.4667287557943
315783	3	77.38326089578037
315791	3	71.81517261621859
315815	3	77.38326089578037
315831	3	71.81517261621859
315855	3	209.0720005982923
315876	3	97.92719367063869
315886	3	89.63153842537591
315899	3	89.63153842537591
315139	4	77.7145531035827
315147	4	77.7145531035827
315173	4	125.95201618337829
315054	4	566.2181389875497
315055	4	184.17159800051746
315062	4	184.17159800051746
315190	4	134.52687833577068
315191	4	58.33395159992142
315184	4	58.33395159992142
315076	4	79.49491107832415
315206	4	54.778038563853215
315084	4	70.92164217400624
315209	4	54.778038563853215
315101	4	70.92164217400624
315096	4	79.49491107832415
315225	4	114.09584262032618
315116	4	221.12058913727063
315245	4	114.09584262032618
315243	4	178.56587527503387
315123	4	107.48868651696009
316686	5	58.65439347284087
316691	5	132.97679777600183
316702	5	67.55185009079511
316707	5	58.65439347284087
316731	5	67.55185009079511
316742	5	88.73491702017958
316490	5	566.4214927336674
316496	5	192.50317251027263
316752	5	197.5257356519047
316753	5	88.73491702017958
316522	5	192.50317251027263
316556	5	77.38126495833693
316586	5	65.31035051420271
316594	5	77.38126495833693
316615	5	231.98094982351847
316611	5	65.31035051420271
316632	5	109.79757042959214
316647	5	55.83748559038249
316649	5	55.83748559038249
316671	5	125.02007567945888
317319	6	91.81917849168853
317448	6	64.61974608544311
317335	6	55.215941735579634
317214	6	154.24224696987878
317599	6	53.891058125112906
317608	6	76.94847752992683
317355	6	239.99943458533488
317622	6	91.55260232602132
317503	6	124.07411695099515
317241	6	77.01141050812781
317633	6	79.85542713549388
317394	6	104.06796534220939
317658	6	91.55260232602132
317531	6	128.6578085863054
317286	6	77.01141050812781
317538	6	53.891058125112906
317165	6	510.8694341690933
317433	6	55.215941735579634
317178	6	247.60490672514683
317563	6	76.94847752992683
317447	7	78.53216581335191
317709	7	121.58851763720699
317342	7	460.3370029684863
317598	7	244.4798984975082
317722	7	48.8686859296581
317738	7	71.50009725053246
317620	7	98.9383866503648
317744	7	127.04885480238143
317361	7	336.71941743203286
317757	7	79.01791189344577
317635	7	114.31305296962755
317782	7	79.01791189344577
317393	7	97.63995121157667
317777	7	48.8686859296581
317791	7	197.67432752501904
317528	7	78.53216581335191
317669	7	69.83570179641077
317794	7	71.50009725053246
317685	7	69.83570179641077
317553	7	72.48862501241479
315777	8	51.4127519748706
315785	8	123.12921167376962
315659	8	91.45141180618874
315670	8	77.5758758668151
315805	8	78.28493147994777
315693	8	77.5758758668151
315566	8	375.10560852664116
315567	8	346.8897301139866
315823	8	87.09957010182879
315708	8	78.69989483571779
315586	8	86.83712200017105
315599	8	71.14388630344993
315849	8	51.4127519748706
315860	8	133.86911462641342
315868	8	87.09957010182879
315608	8	71.14388630344993
315623	8	100.6246005312816
315879	8	78.28493147994777
315757	8	78.69989483571779
315638	8	239.57275423994852
316960	9	47.38762095644389
316983	9	84.68875087196179
317004	9	84.68875087196179
316764	9	301.510390234048
316761	9	328.23672723964944
316772	9	116.17750505781531
317031	9	49.866117479607986
317032	9	49.866117479607986
316787	9	66.87372967699069
316796	9	60.65136735799934
316792	9	60.65136735799934
316821	9	236.86268845327692
316837	9	66.87372967699069
316854	9	81.25079745166343
316876	9	66.86842584487833
316872	9	81.25079745166343
316885	9	66.86842584487833
316908	9	82.05754462538707
316916	9	121.93842158428275
316927	9	47.38762095644389
315906	10	86.42697810604591
316040	10	42.455582228209806
315787	10	71.2610766427414
316050	10	42.455582228209806
315928	10	88.94804643546998
315802	10	62.066766764804996
315710	10	295.9875997926381
315962	10	107.41732591508872
315963	10	129.75184034366723
315974	10	123.2398737789936
315840	10	235.8561647032679
315724	10	295.9875997926381
315989	10	51.691699239257616
315866	10	72.31425034872665
315749	10	122.53129211214497
316006	10	51.691699239257616
315884	10	86.42697810604591
316028	10	129.75184034366723
315774	10	62.066766764804996
315897	10	88.94804643546998
315156	11	120.41654580184023
315164	11	90.05626851838107
315172	11	190.51249292768162
315174	11	104.2226059198927
315187	11	113.31122670602859
315194	11	125.81666216503612
315202	11	49.21482366618718
315208	11	49.21482366618718
315220	11	127.97721559818513
315224	11	48.87571308515689
315236	11	48.87571308515689
315060	11	210.10461567925276
315066	11	210.10461567925276
315078	11	128.31757914049143
315085	11	50.94092834671896
315091	11	50.94092834671896
315099	11	72.47140524451554
315111	11	190.09169916434274
315120	11	72.47140524451554
315128	11	90.05626851838107
317957	12	128.37109374474358
317964	12	101.8540867587609
317970	12	83.15750777378997
317877	12	149.79463414426664
317878	12	149.79463414426664
317882	12	105.74788471084868
317893	12	49.3289300495012
317895	12	162.43858827292965
317888	12	49.3289300495012
317900	12	77.56362065426133
317901	12	77.56362065426133
317908	12	92.06279565025764
317926	12	119.23096051958449
317922	12	92.06279565025764
317932	12	183.90979311657108
317942	12	111.40071659324035
317936	12	121.6421790929731
317948	12	83.15750777378997
317949	12	51.1637119746329
317944	12	51.1637119746329
317191	13	78.76893344315681
317452	13	116.63382265426397
317333	13	89.5524768884525
317587	13	55.24461717999847
317464	13	97.85430876526924
317603	13	55.24461717999847
317612	13	84.3045499639757
317229	13	62.2985146103897
317480	13	155.6658735573082
317623	13	134.43790748814618
317363	13	97.85430876526924
317380	13	229.69418160914384
317255	13	62.2985146103897
317661	13	84.45097082030016
317534	13	117.35423673198065
317282	13	89.5524768884525
317666	13	84.3045499639757
317554	13	158.1718749744223
317177	13	78.76893344315681
317306	13	173.32933181580805
316164	14	163.0250691328089
316416	14	132.55459886514458
316162	14	163.0250691328089
316174	14	69.9880771673058
316430	14	134.54942731599797
316181	14	69.9880771673058
316191	14	241.86966638022005
316198	14	283.8557061190127
316448	14	40.58297663982117
316194	14	102.31158962204748
316461	14	40.58297663982117
316202	14	102.31158962204748
316212	14	125.8946605457949
316336	14	178.9748836014029
316349	14	115.56533480637621
316355	14	88.69604446396382
316247	14	110.8326360654736
316262	14	110.8326360654736
316384	14	56.15205525618252
316401	14	56.15205525618252
317697	15	83.57914062216392
317461	15	113.49860769047487
317719	15	104.21860458889613
317330	15	86.6339657866378
317223	15	244.59129640198594
317742	15	52.90466295664328
317231	15	244.59129640198594
317615	15	101.42529381943964
317736	15	52.90466295664328
317756	15	134.30971174525013
317496	15	79.08651791916523
317627	15	79.08651791916523
317388	15	333.4530611582236
317772	15	54.37309417832667
317768	15	168.82964665185233
317526	15	130.29550166702975
317778	15	54.37309417832667
317407	15	215.6247590248119
317281	15	86.6339657866378
317687	15	183.5226426648889
316957	16	171.05979564283174
316696	16	306.5608438376531
316964	16	84.1659198030467
316706	16	306.5608438376531
316717	16	80.18057988887671
316978	16	55.25136270320432
316991	16	153.47403229211807
316984	16	55.25136270320432
316870	16	123.35034455101024
316737	16	80.18057988887671
317006	16	171.05979564283174
317002	16	76.26281380737218
316755	16	339.8613516344709
316760	16	123.35034455101024
316888	16	92.57644766037676
316771	16	112.34942227946439
316789	16	128.8279935450201
316917	16	112.34942227946439
316785	16	92.57644766037676
317696	17	58.3983431223206
317450	17	78.0570317225604
317721	17	174.87874523226193
317741	17	178.903283195755
317358	17	395.02280984234625
317610	17	83.4866680206822
317483	17	62.860327467553304
317748	17	61.36104118391937
317621	17	101.31712096122017
317373	17	392.90992176557853
317510	17	86.910367251734
317634	17	118.22474406208477
317524	17	308.9755127300291
317535	17	62.860327467553304
317541	17	120.00820187404504
317670	17	176.15861205801423
317676	17	83.4866680206822
317418	17	78.0570317225604
317547	17	121.76854790328595
317691	17	58.3983431223206
316295	18	88.7038454018244
316425	18	148.4356651518376
316309	18	118.40316032928169
316561	18	52.088074174108
316573	18	106.88267997791208
316314	18	118.40316032928169
316442	18	112.186358586137
316333	18	64.58875678122885
316584	18	193.33843551001763
316236	18	459.21423089914504
316495	18	74.56223006131819
316244	18	402.95698324214703
316508	18	54.513732302294706
316253	18	59.79555047571627
316391	18	289.69427608046493
316519	18	44.75112830364448
316267	18	59.79555047571627
316279	18	64.58875678122885
316530	18	44.75112830364448
316412	18	74.56223006131819
316420	19	117.94918753221775
316294	19	476.0532165098414
316557	19	180.43398964637444
316431	19	85.16751694321869
316297	19	339.12589107845037
316317	19	121.08748619459912
316443	19	111.45037477513736
316342	19	127.88900737862174
316467	19	281.754330512525
316356	19	115.09932899885241
316487	19	85.16751694321869
316493	19	47.99123747429658
316500	19	45.56687491364274
316369	19	115.94651825647921
316378	19	115.94651825647921
316514	19	45.56687491364274
316524	19	45.69549565600292
316407	19	124.94231955029673
316537	19	75.37843603253847
316291	20	138.46916868722005
316308	20	45.370062447149415
316318	20	45.370062447149415
316193	20	69.33460517692514
316210	20	84.18540761443883
316339	20	64.54836872252545
316092	20	476.58814827624883
316103	20	328.7715825304663
316361	20	197.8040196904143
316234	20	88.47846266540725
316250	20	146.64402040480283
316131	20	116.51710310844932
316148	20	153.96671062954553
316157	20	96.96873985810775
316286	20	277.8193177798947
316152	20	69.33460517692514
316154	20	84.18540761443883
316036	21	51.112510354300426
315784	21	83.65836094741924
315922	21	113.3258879357332
315935	21	111.82079779402125
315801	21	67.53551717712776
315686	21	467.89915674618476
315700	21	294.5826634281461
315828	21	87.89332368318945
315844	21	113.3258879357332
315968	21	64.86315811256337
315971	21	140.59792704636186
315988	21	216.80974349552716
315995	21	68.1509823059569
316005	21	51.112510354300426
315878	21	67.53551717712776
315744	21	50.14051280320656
315765	21	50.14051280320656
316021	21	140.59792704636186
315898	21	90.57572238009129
315394	22	490.4715991895431
315402	22	251.84329064102278
315413	22	56.20214737834678
315409	22	56.20214737834678
315420	22	66.75145838266538
315419	22	85.25701214654791
315432	22	87.6101780683182
315446	22	85.25701214654791
315447	22	82.46821788530436
315442	22	66.75145838266538
315451	22	82.46821788530436
315471	22	39.355524574995044
315467	22	110.26640202291411
315476	22	223.26196334815248
315477	22	44.23292140286665
315473	22	39.355524574995044
315475	22	84.833478667113
315485	22	33.17499733095763
315486	22	54.456414531787544
315494	22	59.773921377551154
315490	22	33.17499733095763
316292	23	69.36662270565232
316553	23	43.490464383112254
316426	23	66.38757033506874
316437	23	78.1005269759396
316307	23	69.36662270565232
316563	23	95.66914792914771
316452	23	115.46487214162515
316582	23	43.490464383112254
316576	23	33.04523662759231
316589	23	33.04523662759231
316468	23	115.46487214162515
316492	23	78.1005269759396
316365	23	82.46661771878561
316377	23	66.38757033506874
316513	23	137.46492213351314
316520	23	60.73410390321316
316393	23	76.90634649548404
316266	23	487.3569963133621
316531	23	100.64675787169872
316541	23	121.52552713800983
316282	23	212.53120293163613
316038	24	191.93097553584383
316045	24	74.16200782481673
316062	24	88.05910401223403
316063	24	65.9913060923454
316069	24	78.69966483620684
316083	24	65.9913060923454
316094	24	163.775303372183
316088	24	96.48594565350753
316090	24	69.17756344847102
316108	24	69.17756344847102
316124	24	89.94553776983344
316125	24	89.94553776983344
316132	24	115.96572976361573
316134	24	63.38494606742335
316135	24	108.30162435193756
316128	24	63.38494606742335
316010	24	460.50827144669813
316138	24	134.3712465134498
316145	24	171.91575976214247
316030	24	74.16200782481673
316804	25	76.32764007358
316936	25	70.64978400194931
316820	25	67.92762366299338
316952	25	126.93398791680353
316961	25	70.64978400194931
316971	25	91.65519623064053
316725	25	507.33571923216147
316732	25	63.97723544753673
316869	25	81.30519240659612
316994	25	93.71528896240441
317005	25	45.63610002107196
317014	25	73.80543502782756
317008	25	59.17528012588549
317022	25	45.63610002107196
317017	25	59.17528012588549
316762	25	63.97723544753673
316774	25	126.93398791680353
317024	25	231.27587720374308
316911	25	93.71528896240441
316922	25	67.92762366299338
317194	26	63.78779983820718
317228	26	140.41376065344178
317233	26	64.31709292001251
317261	26	58.545732326263504
317279	26	58.545732326263504
317274	26	140.41376065344178
317296	26	218.65508903942182
317066	26	516.1212878937353
317067	26	85.22862637919133
317086	26	133.6987247924761
317080	26	85.22862637919133
317101	26	75.75768379826354
317096	26	99.1571694911336
317109	26	77.17414780255108
317119	26	82.21521929776692
317127	26	133.6987247924761
317137	26	63.78779983820718
317145	26	77.17414780255108
317161	26	99.1571694911336
317179	26	132.71309212212032
315663	27	124.73917362184322
315657	27	79.29774919226683
315675	27	41.291525070404774
315690	27	41.291525070404774
315699	27	124.73917362184322
315719	27	226.97591424058314
315496	27	518.6473583672248
315498	27	112.88575036911985
315499	27	115.67477772435215
315511	27	115.67477772435215
315506	27	112.88575036911985
315515	27	111.15774772992425
315522	27	62.056353302146455
315532	27	69.6057305505358
315535	27	81.38978102688523
315569	27	62.056353302146455
315583	27	69.6057305505358
315593	27	95.40735836260644
315603	27	111.15774772992425
315625	27	136.12062193289688
315270	28	97.67649218167799
315279	28	79.10694159522579
315272	28	67.61615656302827
315287	28	67.18358820736101
315283	28	67.18358820736101
315289	28	67.61615656302827
315297	28	97.12463511659722
315310	28	97.12463511659722
315322	28	137.5130220185494
315351	28	43.76681073750673
315344	28	85.26215552484987
315356	28	49.821005505988985
315364	28	49.821005505988985
315363	28	43.76681073750673
315370	28	227.19827390502763
315253	28	123.50981897305451
315248	28	515.2047967929141
315249	28	101.75892324079648
315261	28	115.51956015944423
315257	28	101.75892324079648
315393	29	44.85666374405561
315395	29	58.634495888627384
315405	29	58.634495888627384
315407	29	44.85666374405561
315408	29	207.50932608741476
315295	29	524.8396375879457
315301	29	122.46224658690453
315306	29	122.46224658690453
315307	29	136.81660172650095
315319	29	97.09475894278069
315313	29	112.16128287380086
315325	29	66.11755113469712
315320	29	91.08186981641312
315342	29	75.26415281117671
315343	29	87.6694481061862
315352	29	75.26415281117671
315365	29	66.11755113469712
315380	29	98.90434401443882
315381	29	127.59755760400036
315391	29	86.25047745868945
317445	30	131.18039999848924
317455	30	150.13167957338973
317334	30	69.55551603479022
317212	30	62.54616915051843
317221	30	62.54616915051843
317478	30	95.33486342556402
317227	30	70.56895086961187
317237	30	69.55551603479022
317493	30	95.33486342556402
317500	30	131.18039999848924
317374	30	99.08737287891782
317391	30	126.16498586753212
317141	30	529.055577021064
317278	30	76.40061959201775
317151	30	97.50809564260733
317144	30	97.50809564260733
317166	30	127.92181925211639
317290	30	70.56895086961187
317183	30	88.77904280909728
315782	31	112.91513860227872
315776	31	213.91810488223481
315521	31	83.6092011250014
315534	31	61.38953717841121
315529	31	83.6092011250014
315665	31	89.75736912733315
315539	31	118.41744060273881
315556	31	156.7789343959926
315689	31	123.34115338332346
315571	31	61.38953717841121
315582	31	68.45997194198574
315734	31	119.4801330360858
315601	31	68.16219895866294
315742	31	112.91513860227872
315756	31	72.92712865016354
315632	31	118.41744060273881
315518	31	578.5123505963006
315641	31	68.16219895866294
315769	31	72.92712865016354
317972	32	478.6615238299827
317974	32	47.773755051485495
317975	32	47.773755051485495
317981	32	84.44350715164623
317978	32	199.96175627874254
317985	32	219.2255107904666
317993	32	84.44350715164623
317994	32	49.90598315196756
318004	32	49.90598315196756
318001	32	119.53883898221963
318002	32	57.48889504832321
318020	32	91.6499411665696
318029	32	114.05252010490354
318024	32	119.53883898221963
318046	32	66.55326566814112
318052	32	106.6192628854743
318048	32	220.57063008360564
318049	32	66.55326566814112
318051	32	251.35806909868097
318086	33	60.607372737523484
318087	33	46.07677601152527
318089	33	69.28540363726144
318090	33	173.85177435036113
318100	33	46.07677601152527
318098	33	117.48494642330257
318117	33	117.48494642330257
318114	33	91.95093220607029
318132	33	57.21416310954293
318135	33	218.6783872523395
318137	33	208.58657209635177
318139	33	57.21416310954293
318145	33	75.34588808592548
318060	33	65.06284833538712
318061	33	431.7113019749438
318062	33	65.06284833538712
318063	33	216.68483115645643
318068	33	173.85177435036113
318069	33	80.04954456640912
318079	33	60.607372737523484
318215	34	391.97764552469647
318209	34	71.7641964065681
318221	34	71.7641964065681
318229	34	224.66456863423795
318239	34	123.3332836628184
318234	34	146.28664867857856
318252	34	73.08115651049205
318249	34	123.3332836628184
318250	34	67.24426015830892
318260	34	58.06765232859759
318267	34	114.93883827208491
318277	34	58.06765232859759
318272	34	73.08115651049205
318294	34	114.93883827208491
318289	34	88.96387284861996
318310	34	49.98258152263535
318318	34	49.98258152263535
318315	34	239.60754383071804
318320	34	110.52886853828682
318321	34	71.25566352065121
318230	35	213.7541907563617
318224	35	54.24668498855431
318238	35	58.649140841482456
318233	35	54.24668498855431
318242	35	63.639451363585586
318148	35	308.10035702921107
318149	35	79.10944113960001
318156	35	151.13805509604614
318159	35	182.3343956835375
318152	35	79.10944113960001
318154	35	210.6033432689264
318172	35	151.13805509604614
318175	35	117.5700992268244
318168	35	111.88963706395616
318188	35	40.834311311873236
318187	35	113.90160467085974
318192	35	40.834311311873236
318194	35	117.5700992268244
318204	35	113.90160467085974
318200	35	140.36156923007374
318324	36	82.63588272571452
318325	36	82.63588272571452
318327	36	208.43347373247963
318323	36	249.27243991181953
318331	36	179.81369976885287
318342	36	162.84746788577522
318343	36	172.29650313226296
318336	36	172.29650313226296
318367	36	84.34773471071867
318360	36	130.8502877463215
318372	36	53.175476193280446
318375	36	130.8502877463215
318382	36	109.27308606666537
318377	36	84.34773471071867
318379	36	53.175476193280446
318407	36	46.17715415104227
318413	36	218.4915935303351
318415	36	36.53157930720505
318418	36	36.53157930720505
318419	36	53.2635964307994
318470	37	264.8003258357261
318478	37	91.55579807413046
318487	37	91.55579807413046
318490	37	173.22370047934166
318513	37	59.48313351767387
318525	37	173.22370047934166
318540	37	59.48313351767387
318564	37	84.07990959025692
318592	37	79.25598452714165
318609	37	79.25598452714165
318622	37	77.21901300058866
318645	37	84.07990959025692
318655	37	77.21901300058866
318669	37	112.04793512335532
318695	37	43.590298177269176
318701	37	203.01204735140504
318703	37	43.590298177269176
318710	37	35.11557375614922
318711	37	35.11557375614922
318474	38	142.75964392260744
318489	38	148.0240397468883
318511	38	111.15360743853823
318523	38	88.84786181668699
318534	38	111.15360743853823
318538	38	70.56808066682682
318550	38	88.84786181668699
318566	38	109.59493754861543
318602	38	70.56808066682682
318635	38	44.23433127315286
318652	38	167.6426045705822
318657	38	44.23433127315286
318668	38	69.93141169985998
318670	38	69.93141169985998
318431	38	312.1278477802922
318434	38	82.89919599152255
318445	38	52.0263652333188
318441	38	63.1218662359273
318453	38	142.75964392260744
318459	38	52.0263652333188
318471	39	233.4563418753708
318465	39	165.66027068135546
318485	39	115.49224310160875
318493	39	96.21461879332794
318519	39	142.05894202103835
318529	39	110.02368281141568
318542	39	96.21461879332794
318557	39	50.797514254210306
318567	39	50.797514254210306
318606	39	113.5134135040375
318619	39	62.99044804759379
318639	39	62.99044804759379
318647	39	81.51767827622363
318650	39	140.8591402367563
318423	39	263.8388471478309
318426	39	87.32670408894087
318427	39	58.62706973290554
318432	39	109.74222515972951
318435	39	165.66027068135546
318446	39	58.62706973290554
318989	40	111.2510678467099
319030	40	47.236277951610276
318769	40	170.0814271831062
318771	40	62.042018465586565
318777	40	62.042018465586565
318787	40	40.88220023864003
319062	40	86.55771225609669
318801	40	40.88220023864003
319057	40	47.236277951610276
318808	40	86.51877600167225
318830	40	86.51877600167225
319107	40	84.86600717247872
318861	40	265.6613309030758
319118	40	89.98610363715865
319113	40	89.98610363715865
319128	40	96.37785294510823
318880	40	86.55771225609669
319136	40	117.67056827505785
318894	40	132.62094037503547
318927	40	134.1322575352704
318854	41	179.72467428733162
318721	41	34.38022391544355
318733	41	108.78507138963872
318738	41	61.63877343272605
318745	41	61.63877343272605
319015	41	87.02999243047493
319009	41	53.670871890766435
318893	41	116.81958236277548
319021	41	114.24608380837888
319025	41	111.35424558009446
319026	41	132.21890811234613
318922	41	46.84016917535685
318941	41	46.84016917535685
318818	41	196.35944058770204
318953	41	74.09102449959367
318966	41	74.09102449959367
318832	41	81.32509414527834
318716	41	210.15791872653995
318719	41	34.38022391544355
318715	41	126.95693809185646
318725	42	55.923436282056436
318982	42	76.04363725266126
318727	42	54.716149121882275
318723	42	244.77798126080143
318732	42	54.716149121882275
318735	42	86.79046272999666
318742	42	86.79046272999666
319001	42	128.59194843468393
318757	42	88.12319443551802
319008	42	143.56128763033914
318882	42	119.79008575253135
319019	42	147.52719859558755
318778	42	88.12319443551802
318919	42	51.54140807454512
318933	42	73.53199639285548
318807	42	73.53199639285548
318939	42	52.769525922814815
318819	42	84.88175960585481
318967	42	51.54140807454512
318845	42	199.5351501804172
319368	43	68.66323652935193
319253	43	234.14446662478514
319255	43	40.666209375152356
319263	43	137.96236114635866
319257	43	40.666209375152356
319259	43	68.90025212238105
319387	43	65.13731364082287
319269	43	91.52767893303533
319267	43	137.96236114635866
319274	43	91.52767893303533
319413	43	144.5601847823473
319287	43	83.19605446905283
319420	43	226.82353761437082
319291	43	83.19605446905283
319429	43	148.74590785026555
319309	43	211.13814900860768
319304	43	116.02900104925055
319318	43	55.0415673252245
319332	43	55.0415673252245
319352	43	65.13731364082287
319238	44	152.64656620616904
319232	44	54.70077851758579
319114	44	88.65582883971452
319131	44	88.65582883971452
319140	44	81.02675708599405
319144	44	81.02675708599405
319164	44	116.9470074486681
319039	44	191.582301006419
319045	44	65.58459906356289
319168	44	60.030020512198114
319042	44	65.58459906356289
319050	44	66.82194017503441
319185	44	189.2366435487753
319059	44	181.36130332699074
319196	44	60.030020512198114
319076	44	181.36130332699074
319214	44	117.61226052306456
319211	44	79.18546834326773
319231	44	126.09410704614635
319226	44	54.70077851758579
318741	45	191.98184445053778
318743	45	56.83974050000214
318751	45	34.18853129770532
318747	45	34.18853129770532
318883	45	68.33297654179574
318764	45	191.98184445053778
318773	45	205.41561893999457
318908	45	78.65683594266653
318779	45	237.69921223156229
318791	45	83.48439598579156
318796	45	82.85262268743716
318924	45	121.49414230952418
318929	45	78.11987879713735
318943	45	73.68265676942369
318936	45	78.11987879713735
318810	45	82.85262268743716
318948	45	73.68265676942369
318831	45	117.25712879871233
318825	45	68.33297654179574
318841	45	83.48439598579156
319111	46	114.06804809648061
319233	46	106.31558731876011
319245	46	68.48925246613307
319247	46	68.48925246613307
319242	46	76.59501977823011
319129	46	79.31813558430001
319142	46	79.31813558430001
319151	46	94.8606381635857
319145	46	64.32742404551377
319161	46	114.06804809648061
319047	46	35.58113157393194
319040	46	35.58113157393194
319041	46	151.9807858898389
319043	46	82.48028168447388
319052	46	151.9807858898389
319197	46	64.32742404551377
319065	46	220.27880112132016
319212	46	64.35119396347476
319097	46	210.37110788431508
319225	46	94.8606381635857
319492	47	123.20577393121569
319361	47	62.541086140554974
319369	47	165.08859148784686
319254	47	103.58368280673727
319261	47	40.61052447237869
319256	47	40.61052447237869
319258	47	118.29289576173521
319514	47	57.781149723412206
319275	47	103.58368280673727
319540	47	57.781149723412206
319293	47	291.8412504425313
319418	47	66.37647121188525
319305	47	198.55527854857604
319314	47	76.78031735290442
319320	47	165.08859148784686
319449	47	66.37647121188525
319328	47	83.0151500205263
319478	47	62.541086140554974
319347	47	76.78031735290442
319490	48	60.54650413965829
319372	48	90.13767353089217
319496	48	222.82149069082118
319378	48	63.84221669876051
319388	48	90.13767353089217
319516	48	170.19090404709442
319395	48	63.84221669876051
319400	48	168.50560000842165
319423	48	229.08425157466894
319566	48	120.35550203502335
319447	48	86.50668700935907
319441	48	167.2322827360368
319570	48	60.54650413965829
319454	48	104.45715688295746
319587	48	107.14078488022803
319464	48	104.45715688295746
319595	48	67.3720684783604
319605	48	198.4344531133273
319602	48	67.3720684783604
319481	48	86.50668700935907
319489	49	81.74658398332507
319630	49	126.66804502288176
319509	49	135.9361520460997
319637	49	81.75473764361156
319646	49	57.0394584639956
319519	49	81.74658398332507
319651	49	178.93046334459572
319532	49	135.9361520460997
319669	49	57.0394584639956
319665	49	190.28347473905498
319679	49	105.8680317606057
319675	49	110.80337481567794
319559	49	210.99593753147388
319688	49	82.91170122435759
319697	49	110.80337481567794
319699	49	82.91170122435759
319580	49	149.51552320616577
319590	49	128.7557492240045
319604	49	143.69440906194046
319614	49	81.75473764361156
319366	50	229.88173587706328
319360	50	76.18792628225138
319491	50	83.64707463942095
319619	50	249.49505647816994
319370	50	278.88081087348985
319636	50	64.02528167883422
319384	50	180.84120071388196
319642	50	65.15970590937846
319649	50	65.15970590937846
319522	50	50.471944413976956
319401	50	64.91945483316984
319437	50	57.98097362676744
319568	50	156.90102206302973
319450	50	64.91945483316984
319343	50	76.18792628225138
319477	50	57.98097362676744
319607	50	50.471944413976956
319346	50	229.88173587706328
319613	50	147.20583958543727
319615	50	64.02528167883422
319750	51	58.206370194823414
319760	51	59.1807465000976
319770	51	85.09704505975364
319783	51	53.752674646070254
319659	51	68.60924380336502
319664	51	231.13392117341186
319673	51	68.60924380336502
319802	51	80.8435643152959
319828	51	80.8435643152959
319702	51	302.8322178194643
319696	51	283.3260776890319
319826	51	53.752674646070254
319838	51	93.46073392735659
319707	51	220.49771919743952
319846	51	93.46073392735659
319719	51	58.206370194823414
319727	51	59.1807465000976
319851	51	183.7901290001182
319859	51	73.91289723140304
319865	51	73.91289723140304
320002	52	75.75532697119662
319763	52	98.10307099154754
319774	52	71.24613783688105
319786	52	95.9233111977112
319799	52	95.9233111977112
319807	52	71.24613783688105
319818	52	62.196546699137016
319911	52	68.11944945348472
319687	52	108.20562891262253
319947	52	68.11944945348472
319952	52	62.196546699137016
319698	52	81.19794448300665
319965	52	55.240580653821986
319705	52	81.19794448300665
319971	52	55.240580653821986
319725	52	303.23536279359416
319983	52	186.1292949537217
319976	52	75.75532697119662
319729	52	303.23536279359416
319741	52	293.3091651703229
320773	53	80.33742677443837
320769	53	116.7647876232059
320789	53	63.18849198596076
320790	53	71.81849262713854
320784	53	106.56143125631779
320792	53	63.18849198596076
320814	53	71.81849262713854
320809	53	67.64477583430642
320823	53	52.354376079307066
320828	53	57.044527039505496
320825	53	156.9707952084108
320826	53	52.354376079307066
320840	53	57.044527039505496
320141	53	114.1521967063406
320149	53	61.07757166689356
320751	53	61.07757166689356
320756	53	395.343810173806
320764	53	116.7647876232059
320760	53	342.0195473291511
320762	53	253.461955627933
320004	54	89.99070532993915
320007	54	66.2446087186278
320003	54	95.57376034310239
320015	54	80.91163485622255
320036	54	79.5929956282761
320040	54	52.70644394114597
320041	54	79.5929956282761
320054	54	66.6635822653071
320048	54	66.6635822653071
320049	54	52.70644394114597
319933	54	54.64810842125684
319936	54	54.64810842125684
319950	54	453.02236015998517
319944	54	64.88831439261688
319954	54	297.8701482870497
319967	54	119.83560132474976
319960	54	188.80758596854932
319982	54	47.51278676549739
319977	54	58.26066001363074
319999	54	47.51278676549739
320645	55	96.03824019745296
320527	55	218.2538857937149
320549	55	492.35712867008743
320684	55	85.51726992242222
320687	55	79.18793100657746
320680	55	96.03824019745296
320694	55	66.31431467391842
320571	55	196.70005699008178
320699	55	66.31431467391842
320704	55	79.18793100657746
320586	55	181.83905160615964
320459	55	47.03683282393409
320472	55	47.03683282393409
320614	55	86.14920788133789
320627	55	91.54013609176779
320639	55	86.14920788133789
320633	55	123.3752776884193
320507	55	81.17122657390232
319877	56	118.6303096785264
319878	56	44.75658029100104
319879	56	82.01230251819459
319887	56	68.98385490192537
319894	56	91.35568658423873
319908	56	87.21735134157284
319910	56	60.93196414504526
319907	56	91.35568658423873
319917	56	60.93196414504526
319914	56	66.02847444997903
319921	56	66.02847444997903
319812	56	69.26153196874789
319829	56	69.26153196874789
319824	56	100.43449864900478
319827	56	214.7741926063123
319839	56	199.90480510566974
319844	56	488.5543524171848
319855	56	245.88026624205804
319870	56	44.75658029100104
320263	57	157.3126972294135
320512	57	122.30719464064745
320522	57	84.61178956173077
320528	57	84.61178956173077
320537	57	75.6300992378247
320293	57	421.49909800232035
320302	57	191.17663981812203
320555	57	75.6300992378247
320335	57	73.99084126986122
320372	57	121.1654233858841
320412	57	79.33875900475444
320426	57	46.36966413367394
320452	57	46.36966413367394
320193	57	84.72695281562666
320202	57	187.0688009420348
320469	57	68.82359118040722
320210	57	195.29021615763884
320220	57	84.72695281562666
320500	57	68.82359118040722
320643	58	354.4794860407572
320651	58	66.00668797368382
320676	58	48.65434255221542
320685	58	137.09837061721794
320692	58	107.28665691718065
320702	58	48.65434255221542
320708	58	77.63061463153166
320713	58	64.52321265329198
320714	58	64.97411071442657
320727	58	64.52321265329198
320604	58	87.96911658450779
320741	58	81.04527686282722
320608	58	108.80191474142849
320737	58	94.45350522111832
320611	58	108.80191474142849
320739	58	37.58850519196506
320748	58	81.04527686282722
320617	58	87.96911658450779
320747	58	37.58850519196506
320632	58	189.10348010616076
320270	59	60.3751165196177
320282	59	60.3751165196177
320296	59	91.05664776598611
320354	59	84.52277333216861
320366	59	70.46567812428133
320373	59	84.67695026309228
320381	59	70.46567812428133
320392	59	84.67695026309228
320158	59	173.74472215406286
320163	59	68.25637119708504
320173	59	169.54631736385278
320168	59	68.25637119708504
320180	59	275.46552716352573
320182	59	110.34472207456902
320177	59	169.54631736385278
320196	59	84.60953260657237
320204	59	80.54379103558433
320213	59	124.40327184663352
320217	59	75.74019392050008
320240	59	75.74019392050008
320131	60	119.25766316415505
320138	60	101.89211662116905
320151	60	67.51342826454676
320144	60	101.89211662116905
320156	60	67.51342826454676
320159	60	107.39081534270765
320061	60	69.80788743113992
320057	60	224.36723641514507
320058	60	69.80788743113992
320071	60	119.6803624137521
320067	60	188.23706753151998
320076	60	119.6803624137521
320085	60	79.74809732156888
320082	60	133.9590273675448
320094	60	146.61363220287396
320089	60	193.1645336393007
320097	60	135.95141957411613
320117	60	54.405862912908525
320114	60	54.405862912908525
320268	61	95.04449340995178
320400	61	121.03898961346343
320529	61	70.30910092488052
320287	61	156.81927311847508
320421	61	57.16352482568096
320547	61	39.513863272510136
320428	61	66.62099823252987
320431	61	174.9114330272624
320306	61	76.68293508851022
320435	61	57.16352482568096
320573	61	70.30910092488052
320468	61	121.44019786249055
320337	61	76.68293508851022
320363	61	121.03898961346343
320245	61	295.47910738546614
320369	61	69.86619446010928
320497	61	94.46932859351254
320253	61	95.04449340995178
320382	61	66.62099823252987
320510	61	39.513863272510136
320396	62	63.08843637942583
320137	62	119.65899391764319
320406	62	68.99074861597741
320164	62	121.10228277202847
320289	62	117.11358719291975
320174	62	117.54728107378526
320303	62	187.86356478782855
320181	62	118.10030499747181
320186	62	65.96111355574517
320194	62	135.00585083664365
320342	62	109.44026691755344
320221	62	117.11358719291975
320095	62	127.27013300303582
320090	62	323.66262771725025
320102	62	127.27013300303582
320359	62	68.99074861597741
320239	62	65.96111355574517
320116	62	119.65899391764319
320371	62	63.08843637942583
320389	63	100.97666966005403
320521	63	154.13046153757352
320413	63	100.97666966005403
320539	63	111.39493041077881
320298	63	244.26597284464347
320437	63	128.03570423441772
320316	63	151.041587435158
320572	63	105.59713913833608
320581	63	205.40968165001408
320578	63	105.59713913833608
320466	63	131.02986228937732
320594	63	59.94287538704413
320478	63	104.23106475861873
320600	63	59.94287538704413
320353	63	151.041587435158
320491	63	104.23106475861873
320496	63	111.39493041077881
320509	63	127.84009770615958
320903	64	88.51452047917408
320897	64	104.40870412120677
320910	64	163.94300347558553
320917	64	255.80757972477315
320912	64	37.255625814810706
320915	64	93.38172609805412
320923	64	71.62798563645114
320928	64	37.255625814810706
320931	64	71.62798563645114
320844	64	130.67725374103313
320845	64	130.67725374103313
320847	64	230.27124863617587
320852	64	127.44514801047468
320859	64	75.35363793044054
320865	64	75.35363793044054
320867	64	179.30002829352705
320878	64	125.40147882746186
320882	64	125.40147882746186
320891	64	104.40870412120677
321025	65	63.63613114048147
320936	65	61.698109868763865
320938	65	279.141606678808
320939	65	61.698109868763865
320950	65	135.0950729391214
320956	65	93.99587816658716
320955	65	163.62230695655975
320964	65	163.137121520136
320965	65	93.99587816658716
320970	65	76.4461078559282
320981	65	76.4461078559282
320978	65	101.28174603020453
320986	65	101.28174603020453
321006	65	46.40957869905801
321002	65	72.94615880346547
321012	65	72.94615880346547
321009	65	233.14306640639285
321020	65	46.40957869905801
321019	65	63.63613114048147
321030	66	304.9152930491687
321027	66	76.87361507537325
321037	66	132.95514848704377
321032	66	76.87361507537325
321045	66	192.28080533101638
321050	66	132.95514848704377
321056	66	103.36405951778907
321059	66	63.861465917741285
321067	66	63.861465917741285
321072	66	105.98264349345654
321084	66	105.98264349345654
321080	66	68.9069862577341
321083	66	103.36405951778907
321094	66	68.9069862577341
321101	66	50.851108479373444
321103	66	87.68381643313938
321098	66	50.851108479373444
321108	66	49.8735104155334
321112	66	49.8735104155334
321153	67	58.08538170420875
321163	67	115.95226230947947
321173	67	109.09974866695954
321169	67	58.08538170420875
321189	67	109.09974866695954
321191	67	61.445936630950804
321220	67	61.445936630950804
321219	67	62.2268335670596
321229	67	76.96215232105484
321233	67	74.59103978466256
321116	67	266.50249389385704
321114	67	151.25380695123596
321242	67	47.804540372506786
321120	67	151.25380695123596
321251	67	47.804540372506786
321135	67	221.0078007610511
321131	67	125.86602501714525
321142	67	125.86602501714525
321145	67	115.95226230947947
321152	68	86.98851520974912
321155	68	86.98851520974912
321167	68	117.85993624327679
321171	68	103.22407758676736
321184	68	177.35169102488288
321192	68	102.48284594556111
321206	68	103.22407758676736
321225	68	102.48284594556111
321238	68	47.41312051051671
321119	68	273.2061475476125
321124	68	206.54757460556175
321254	68	47.41312051051671
321127	68	200.43383686384715
321262	68	58.92589410854889
321268	68	49.005103642677085
321269	68	49.005103642677085
321271	68	52.3380780426475
321276	68	52.3380780426475
321144	68	117.85993624327679
321536	69	147.6725447193606
321564	69	51.503340760840935
321567	69	63.122561403526014
321561	69	51.503340760840935
321573	69	63.122561403526014
321570	69	107.05739288363456
321571	69	105.01183109801688
321396	69	192.2854367458147
321392	69	196.40250865253003
321405	69	158.5801432472241
321423	69	66.47773650490298
321442	69	66.47773650490298
321449	69	61.886619888947614
321463	69	61.886619888947614
321474	69	209.36107772084438
321480	69	94.06839037042356
321491	69	172.0039501394441
321511	69	97.57738674359848
321534	69	218.1945313398201
321530	69	67.14492751057752
321538	70	75.73083411427095
321546	70	75.73083411427095
321381	70	185.81602585231343
321383	70	185.81602585231343
321391	70	76.71048210013964
321387	70	129.95237459769612
321404	70	50.17926177129991
321400	70	76.71048210013964
321403	70	209.82895283128676
321429	70	50.17926177129991
321439	70	91.60233075284697
321457	70	166.72444284130606
321470	70	94.74630964121171
321482	70	162.1365231740535
321493	70	59.10648457268816
321506	70	45.74249784399686
321527	70	66.99822332135518
321523	70	45.74249784399686
321535	70	85.55505337091644
321531	70	293.08467833017534
321284	71	115.90261622247961
321280	71	175.92963955442804
321295	71	127.23136531513158
321289	71	163.92431001907403
321290	71	127.23136531513158
321303	71	51.71976566777162
321310	71	51.71976566777162
321316	71	90.92150902582813
321325	71	83.30406949126073
321323	71	160.51506232440158
321333	71	85.78123308712804
321340	71	85.78123308712804
321337	71	83.30406949126073
321356	71	80.83206738329015
321364	71	80.83206738329015
321366	71	311.9723279875672
321362	71	52.447235359570115
321375	71	81.40414148909295
321371	71	52.447235359570115
321278	71	265.8883919894053
322049	72	46.84939305023494
322321	72	314.51724119194665
322333	72	74.40126244416426
322073	72	46.84939305023494
322342	72	87.51007696279291
322091	72	67.53488394044403
322102	72	67.53488394044403
322385	72	74.40126244416426
322130	72	152.89716264971992
322154	72	88.93101842381985
322177	72	81.60981982631758
322195	72	88.93101842381985
321991	72	321.7293668662567
321993	72	102.35675383502627
322007	72	110.16818273940724
322001	72	164.67651102799385
322011	72	102.35675383502627
322276	72	81.60981982631758
322027	72	120.71101554666058
322298	72	105.72391139851702
321799	73	77.21015161764345
321666	73	92.00334348615996
321795	73	53.24408885755577
321804	73	325.14820382476626
321684	73	109.5761072876027
321823	73	53.24408885755577
321703	73	92.00334348615996
321719	73	109.5761072876027
321734	73	173.85609514610866
321740	73	125.73911003662323
321614	73	138.17048179193603
321610	73	354.33470037629195
321621	73	104.03610929946946
321746	73	88.63493831022991
321755	73	88.63493831022991
321636	73	93.31212875762793
321640	73	104.41137692554827
321779	73	107.3187805435179
321660	73	93.31212875762793
321787	73	125.73911003662323
321582	74	355.0327705188791
321583	74	171.08246460380326
321591	74	131.41412160279413
321585	74	90.60439326171404
321587	74	98.75693023679477
321593	74	186.16551614614556
321611	74	90.60439326171404
321616	74	98.75693023679477
321630	74	125.58691378173289
321637	74	125.58691378173289
321638	74	105.13172040389539
321633	74	105.13172040389539
321653	74	90.06882561596147
321664	74	90.06882561596147
321685	74	104.60273638192953
321683	74	149.61471498713482
321700	74	320.72245774481866
321708	74	58.39000397992141
321712	74	58.39000397992141
321722	74	63.16394093852424
321805	75	83.57734704451853
321800	75	91.28215577918718
321828	75	71.91454130217326
321829	75	83.57734704451853
321839	75	88.03201876452917
321845	75	88.03201876452917
321843	75	71.91454130217326
321850	75	212.0943393624217
321862	75	94.91414324124557
321869	75	71.98583732343721
321870	75	81.84304470357628
321877	75	71.98583732343721
321733	75	36.981654152422564
321729	75	368.52174683762576
321731	75	231.3743029242416
321743	75	36.981654152422564
321738	75	127.22902644787484
321761	75	162.73966189385405
321774	75	175.4411701778053
321790	75	127.22902644787484
322069	76	50.84928279612248
322089	76	84.75207779690557
322106	76	79.14900422875475
322116	76	112.67113350011692
322157	76	235.20477121667685
322168	76	79.14900422875475
322215	76	57.65210810126998
321972	76	386.74355814602603
321973	76	327.9373889743554
321975	76	65.5045034964065
321983	76	134.87288962049828
321977	76	65.5045034964065
322234	76	57.65210810126998
321988	76	162.08165371983438
322006	76	90.44565349221648
322013	76	90.44565349221648
322269	76	64.61506550849366
322021	76	64.55523022873828
322044	76	64.55523022873828
322047	76	50.84928279612248
321921	77	61.5346212761397
321935	77	88.03676409699769
321942	77	67.51306187170621
321948	77	183.82446448824658
321950	77	67.51306187170621
321956	77	247.469226297242
321965	77	94.14004175935811
321963	77	94.45419710475336
321969	77	94.14004175935811
321879	77	403.4259883015885
321884	77	94.79207741210405
321886	77	160.85187219966406
321880	77	395.6892181702752
321882	77	94.79207741210405
321895	77	124.31905253480637
321898	77	149.6435871533419
321904	77	44.22682074326193
321905	77	44.22682074326193
321916	77	90.84963134250424
321914	77	61.5346212761397
322306	78	212.14410401604343
322056	78	134.70656876320615
322313	78	121.0689344605584
322197	78	88.13066938577158
322064	78	134.70656876320615
322079	78	205.72957920095726
322101	78	78.14048845892091
322229	78	73.69026132675326
322097	78	165.10987966843518
322109	78	122.15178956842713
322250	78	74.40240522746892
322135	78	78.14048845892091
322278	78	234.07918644615884
322153	78	76.07583367808373
322289	78	203.28749702576835
322162	78	76.07583367808373
322300	78	121.0689344605584
322173	78	73.69026132675326
322046	78	416.06628792324636
322041	78	338.82155497586643
322694	79	81.32210942313765
322575	79	164.09622227512807
322570	79	85.08589400930154
322584	79	180.97228636055436
322721	79	249.70934471922735
322732	79	134.416450465321
322613	79	86.90762285439905
322738	79	127.61117295188782
322749	79	234.48944005939094
322617	79	85.08589400930154
322759	79	127.61117295188782
322632	79	69.42627485444517
322645	79	73.77250207777156
322654	79	69.42627485444517
322532	79	343.5829496431677
322541	79	343.5829496431677
322669	79	73.77250207777156
322547	79	280.68837541944293
322554	79	85.45676853551004
322310	80	70.28347538233376
322336	80	70.28347538233376
322348	80	71.14519761008471
322363	80	66.85863659614198
322375	80	71.14519761008471
322384	80	77.16371280991937
322406	80	66.85863659614198
322151	80	282.61135117026305
322160	80	282.61135117026305
322170	80	321.5620277921678
322438	80	126.21652841098977
322447	80	185.65947013882354
322184	80	51.59618854730658
322454	80	179.30482042446994
322194	80	51.59618854730658
322460	80	62.2441047350042
322456	80	62.2441047350042
322218	80	116.67711519609145
322240	80	175.02387086424997
322295	80	97.63674841556642
322823	81	73.48809363588084
322688	81	71.85506542148185
322824	81	83.0911529288177
322697	81	71.85506542148185
322845	81	73.48809363588084
322868	81	73.65844877979859
322747	81	175.24230935121005
322883	81	139.93591559039268
322890	81	75.76042021007768
322903	81	72.48072134954354
322899	81	87.85827742220948
322908	81	72.48072134954354
322788	81	132.61683177654055
322662	81	284.6426079857346
322914	81	75.76042021007768
322667	81	284.6426079857346
322679	81	311.86607117115466
322437	82	124.4786151902711
322334	82	264.37182153876785
322343	82	280.8845981362223
322337	82	264.37182153876785
322465	82	106.20421989192823
322485	82	71.75358530135641
322354	82	132.42095996771002
322488	82	92.40771204764731
322372	82	124.4786151902711
322496	82	71.75358530135641
322513	82	90.60879370079918
322399	82	106.20421989192823
322523	82	149.6397587775508
322535	82	67.56251654436181
322528	82	59.18805869892497
322414	82	140.28312179524153
322550	82	59.18805869892497
322551	82	67.56251654436181
322545	82	72.61485212605946
322574	83	56.9801800757224
322568	83	245.1979577141437
322587	83	56.9801800757224
322849	83	90.01049947000025
322870	83	79.40196161494629
322621	83	140.98321654992816
322752	83	88.9567375334375
322881	83	35.8493069796683
322635	83	106.22901180166359
322763	83	69.31384248162175
322769	83	69.31384248162175
322905	83	35.8493069796683
322661	83	98.50196021623348
322663	83	147.42535115538197
322913	83	170.95657857084393
322923	83	74.44633307660051
322806	83	71.77375198800667
322934	83	74.44633307660051
322557	83	245.1979577141437
322687	83	88.9567375334375
322308	84	161.82348851755984
322561	84	203.78254695632444
322326	84	91.00244493531184
322582	84	90.23416324323186
322577	84	90.23416324323186
322366	84	106.35822938382356
322394	84	106.35822938382356
322166	84	200.93355565708836
322418	84	74.20873890069907
322172	84	200.93355565708836
322428	84	75.32971527681565
322190	84	53.212244822636166
322208	84	53.212244822636166
322476	84	74.20873890069907
322498	84	101.15444921658717
322255	84	193.47387042341578
322515	84	110.27039687584666
322522	84	66.3328780749312
322294	84	91.00244493531184
322552	84	66.3328780749312
322947	85	62.432686182878335
322958	85	62.432686182878335
322954	85	72.23114147396255
322827	85	196.73868243163906
322840	85	196.73868243163906
322970	85	72.23114147396255
322851	85	139.99202786526865
322988	85	46.893772029286716
322985	85	115.96565175972971
322878	85	257.1156772710705
323000	85	46.893772029286716
323003	85	95.20768717523801
323014	85	95.20768717523801
323008	85	235.89582566635488
322894	85	104.24207058408851
322911	85	104.24207058408851
322904	85	105.99088010278321
322924	85	91.00709707804464
322935	85	133.39359701454586
322943	85	133.39359701454586
322826	86	72.95134725519635
322860	86	119.05755680575693
322889	86	53.81592317993441
322644	86	87.29315386079935
322641	86	87.29315386079935
322651	86	292.7971089256069
322927	86	53.81592317993441
322666	86	237.5873349468542
322686	86	81.97613724140497
322683	86	87.41398637435785
322939	86	72.22062333064706
322703	86	81.97613724140497
322953	86	228.1067113896175
322969	86	72.22062333064706
322737	86	87.41398637435785
322754	86	130.65289333756294
322762	86	126.84842095844448
322770	86	148.75879471567805
322781	86	72.95134725519635
322815	86	88.71460124650307
323081	87	177.06674189427633
323093	87	132.33871799304356
323089	87	254.49543031721018
322972	87	50.59773071155739
322968	87	50.59773071155739
323108	87	42.19164579447411
322982	87	335.9874925353332
323111	87	177.06674189427633
322997	87	226.8566808055394
323121	87	42.19164579447411
323122	87	253.62143669235505
323006	87	59.93479372376682
323016	87	59.93479372376682
323018	87	66.10344715525355
323028	87	66.10344715525355
323036	87	182.67596355358629
323037	87	70.5632237692206
323050	87	70.5632237692206
323066	87	86.05164306292424
323724	88	57.75919587009244
323725	88	298.00574971883657
323726	88	57.75919587009244
323730	88	260.4615406080047
323742	88	72.59119697431049
323743	88	139.84194050568678
323738	88	139.84194050568678
323751	88	57.35408436045054
323765	88	182.0145354601804
323760	88	74.89525410909414
323772	88	74.89525410909414
323768	88	57.35408436045054
323769	88	182.0145354601804
323787	88	86.95833426608112
323794	88	112.49261458161628
323804	88	164.09211741478953
323805	88	247.73707637835642
323806	88	74.77912745065518
323807	88	246.3690722453796
323802	88	74.77912745065518
323205	89	143.18204975373786
323201	89	77.48647935985076
323221	89	239.10171873399946
323356	89	61.09055695569253
323239	89	69.9212987927799
323232	89	67.7218407213157
323363	89	191.24446860888932
323380	89	92.92022681851823
323248	89	185.640311596832
323263	89	67.7218407213157
323387	89	283.229220665142
323398	89	61.09055695569253
323283	89	69.9212987927799
323302	89	86.4218944174671
323181	89	83.2753335523483
323176	89	83.2753335523483
323177	89	341.6499700427724
323189	89	143.18204975373786
323186	89	239.10171873399946
323327	89	92.92022681851823
323716	90	77.987552015236
323717	90	82.22899271838068
323718	90	268.37052796705325
323713	90	82.22899271838068
323644	90	110.97097838349266
323645	90	241.22531313317586
323652	90	241.22531313317586
323655	90	232.4506949887553
323650	90	110.97097838349266
323660	90	82.4132478075601
323659	90	237.40347848361975
323670	90	80.43185524297043
323671	90	70.49818794420274
323665	90	232.4506949887553
323677	90	180.9199510544298
323686	90	70.49818794420274
323689	90	84.64968969169242
323699	90	93.31305132507248
323710	90	122.27049897856776
323706	90	77.987552015236
323339	91	183.57419025751543
323418	91	76.2758251668773
323430	91	97.97417307373479
323182	91	103.11370975195479
323184	91	160.37665037983757
323200	91	103.11370975195479
323203	91	160.37665037983757
323223	91	216.6298038344301
323474	91	94.91543845021492
323237	91	246.0420351256196
323495	91	81.62810467693141
323245	91	87.04181739699965
323247	91	258.590506311087
323509	91	82.08094000482691
323517	91	33.674779566171
323527	91	33.674779566171
323533	91	212.9671152168227
323530	91	81.62810467693141
323293	91	69.53645572798256
323314	91	69.53645572798256
323080	92	216.74297056339606
323095	92	264.525230124013
323090	92	293.25552738479644
323106	92	89.74498896671422
323119	92	68.6439382077728
323125	92	184.82962034197217
323133	92	68.6439382077728
323140	92	78.35529428697947
323141	92	96.03785979816094
323147	92	91.73304709274399
323157	92	78.57076599149421
323166	92	104.42356413821878
323167	92	64.11471904790046
323163	92	77.40126113070411
323169	92	77.40126113070411
323171	92	64.11471904790046
323052	92	163.78260670460313
323049	92	136.82336367433825
323060	92	136.82336367433825
323067	92	163.78260670460313
323334	93	216.7595555765398
323465	93	98.89542210745925
323480	93	94.64407311342444
323492	93	58.95003635211166
323493	93	117.13588180770269
323361	93	274.5764379074845
323510	93	43.71621241089081
323504	93	58.95003635211166
323507	93	43.71621241089081
323384	93	91.81351808946458
323412	93	67.58683459709542
323411	93	170.13364787254443
323420	93	67.58683459709542
323294	93	184.5057185257102
323289	93	154.64143677163074
323303	93	154.64143677163074
323315	93	184.5057185257102
323454	93	96.20566380523341
323449	93	86.36794208818436
323323	93	229.38701966417372
323585	94	101.84265013222529
323598	94	66.96605586889072
323592	94	66.96605586889072
323593	94	177.31857633401506
323603	94	79.8351911016346
323609	94	90.31811503825625
323611	94	84.01168877105319
323619	94	93.52698507104354
323628	94	125.70466264189787
323626	94	44.42228390557085
323636	94	44.42228390557085
323637	94	45.81000119193374
323634	94	45.81000119193374
323551	94	173.95535420328488
323558	94	173.95535420328488
323553	94	246.33616304154856
323564	94	185.2592918710667
323575	94	167.35132724207173
323569	94	250.8992614095497
323579	94	185.2592918710667
323461	95	74.9166571938789
323202	95	181.11609667042038
323213	95	327.7925555642712
323359	95	112.51469081301022
323226	95	181.11609667042038
323244	95	229.76454015300502
323503	95	87.94942535201835
323253	95	103.48863913487135
323519	95	75.50114117547679
323531	95	80.65507999751455
323541	95	64.0816075775857
323542	95	41.876544463639114
323415	95	61.423390679868525
323537	95	41.876544463639114
323422	95	176.5926392680932
323546	95	69.82552354088158
323291	95	103.48863913487135
323547	95	64.0816075775857
323317	95	102.45418073123021
323448	95	61.423390679868525
323840	96	111.79320212657663
323841	96	66.38388083382152
323859	96	59.47421794582441
323864	96	171.86560992131984
323876	96	76.73332478263781
323872	96	59.47421794582441
323890	96	88.97605076106163
323891	96	71.85078403750778
323900	96	75.28946936916493
323908	96	40.30402583585459
323904	96	47.77019624905313
323912	96	47.77019624905313
323913	96	77.47561263133548
323914	96	40.30402583585459
323812	96	119.81515777703201
323813	96	355.2599984918848
323821	96	58.28675183574893
323816	96	178.02031037850887
323817	96	119.81515777703201
323828	96	58.28675183574893
324212	97	65.48264967892149
324214	97	341.75879877493907
324210	97	65.48264967892149
324221	97	155.05862715029497
324229	97	52.3546015169671
324226	97	52.3546015169671
324237	97	92.3075393113324
324235	97	74.61911890802153
324254	97	170.69646767447176
324249	97	56.13532726050738
324263	97	80.66907242100174
324259	97	56.13532726050738
324277	97	80.62366516188887
324273	97	72.35690099381334
324286	97	90.00882538606768
324293	97	36.91861225739821
324303	97	36.91861225739821
324310	97	70.94410338473722
324305	97	164.6536578486115
323925	98	153.57696514544367
323920	98	45.805141515757875
323921	98	45.805141515757875
323922	98	390.31894714778093
323928	98	103.91705913647739
323936	98	103.91705913647739
323939	98	82.81736255618958
323956	98	169.25450842448282
323954	98	56.81531645765889
323967	98	56.81531645765889
323972	98	82.468696930558
323979	98	70.73301192859273
323985	98	79.63630348320483
323996	98	91.36936979333383
323997	98	97.98552275177443
324004	98	52.90403020439429
324017	98	52.90403020439429
324028	98	97.98552275177443
324030	98	53.334011198755775
324098	99	155.4597308980626
324111	99	97.90415899749603
324119	99	135.19679629626015
324003	99	37.70607725354547
324013	99	404.72802600820376
324011	99	37.70607725354547
324020	99	157.69985299199212
324032	99	101.30586599944806
324040	99	183.7954523769035
324054	99	66.35160865730198
324055	99	172.73746729032476
324048	99	121.01383145858621
324068	99	66.35160865730198
324077	99	69.99921523467026
324078	99	78.87544592752016
324072	99	81.99723535492546
324087	99	79.79074832617606
324092	99	79.79074832617606
324089	99	83.74059144305994
324100	100	51.07738567090314
324109	100	450.02718033063735
324106	100	51.07738567090314
324115	100	145.29420695583175
324125	100	60.416685528901134
324127	100	60.416685528901134
324135	100	185.43411692574028
324143	100	174.31918761722704
324145	100	80.92767201662437
324155	100	72.74392149392642
324160	100	72.93323052425754
324161	100	79.43551378473835
324172	100	82.82359308140526
324170	100	72.74392149392642
324180	100	112.75991433825575
324176	100	72.93323052425754
324190	100	91.06931479593062
324199	100	36.35000026094675
324206	100	140.67142399511454
324201	100	36.35000026094675
324358	101	73.55728856339572
324364	101	77.19057316099241
324375	101	73.55728856339572
324383	101	102.8396730960361
324377	101	77.54857401362845
324387	101	118.48933994324301
324393	101	88.59136313949635
324404	101	159.38131726413812
324401	101	120.37996002171633
324317	101	496.4200804749151
[truncated: 9,833 more rows]
