# Supplementary material for: The First of Us: Ophiocordyceps use a novel scramblase-binding peptide to manipulate zombie ants
Source: bioRxiv. 2025 Sep 19:2025.09.09.674826. Preprint. [Version 2] doi: 10.1101/2025.09.09.674826 (PMC12458967; doi:10.1101/2025.09.09.674826)
Supplement: Supplement 11 [file media-11.zip › Data S12. Nest behavior tests data/SBP Nest Behavior Assay data files/LH11_SBP3-all-spots_nearest.csv]

ID	FRAME	NEAR_DIST
620299	0	44.36468690213959
620429	0	151.43426326872844
620302	0	63.93015780282116
620291	0	44.36468690213959
620419	0	68.74551006173056
620317	0	91.16881640143885
620304	0	84.63394517349174
620434	0	68.74551006173056
620310	0	63.93015780282116
620329	0	53.86915382329075
620335	0	147.60523229250418
620321	0	53.86915382329075
620344	0	202.99515861634666
620351	0	150.2520876388039
620370	0	147.60523229250418
620397	0	151.43426326872844
620391	0	96.55635617193107
620285	0	523.9786083537367
620286	0	104.28270140233089
620404	0	71.7703805611034
620558	1	188.23771523248485
620575	1	99.41143161163822
620432	1	60.52942640053249
620463	1	63.781080977322475
620448	1	61.452680303481884
620453	1	37.61845248859467
620477	1	37.61845248859467
620605	1	68.47127039872112
620598	1	95.56699882039044
620494	1	61.452680303481884
620611	1	54.22038809738784
620615	1	68.47127039872112
620637	1	54.22038809738784
620503	1	63.781080977322475
620392	1	211.68583704114081
620523	1	198.15864252552365
620387	1	467.19943278386097
620409	1	60.838127475025004
620541	1	99.41143161163822
620402	1	60.838127475025004
621321	2	90.62766607694054
621339	2	136.69455052212547
621335	2	136.69455052212547
621352	2	186.20939960290227
621355	2	45.505738122322846
621229	2	281.2244553157083
621358	2	186.20939960290227
621349	2	103.99458535035646
621369	2	45.505738122322846
621244	2	55.71651438386429
621233	2	396.2203397051176
621239	2	139.69053979135953
621257	2	55.71651438386429
621248	2	107.05587982086942
621251	2	107.37582633266325
621273	2	61.268368675650414
621269	2	55.5106297040251
621285	2	107.05587982086942
621304	2	61.268368675650414
621300	2	55.5106297040251
620557	3	115.64889048250782
620551	3	85.29498017470478
620695	3	74.82018921732737
620714	3	57.07568547596131
620705	3	57.07568547596131
620581	3	85.29498017470478
620732	3	286.33684381574864
620607	3	61.390712860872014
620721	3	286.33684381574864
620488	3	406.92585370338634
620484	3	242.16979345230212
620612	3	70.10843207479061
620504	3	38.31336728257785
620634	3	61.390712860872014
620497	3	101.22711724216322
620653	3	70.10843207479061
620517	3	90.65645995930765
620530	3	90.65645995930765
620660	3	117.59146603459078
620535	3	38.31336728257785
620168	4	377.69755236935885
620172	4	349.94599734105424
620073	4	73.865288628799
620075	4	96.80648548560593
620079	4	73.865288628799
620069	4	374.23793655415193
620071	4	162.44396537282378
620070	4	164.34551825667734
620088	4	71.72906327438142
620090	4	92.84319269201998
620081	4	92.84319269201998
620084	4	71.72906327438142
620107	4	37.4519860879189
620103	4	37.4519860879189
620120	4	51.258005579012575
620127	4	117.92288317697228
620112	4	51.258005579012575
620158	4	103.00062857135721
620147	4	44.29617389891228
620151	4	44.29617389891228
620303	5	64.94731294697128
620331	5	42.301651332145816
620322	5	42.301651332145816
620345	5	39.229375260987005
620338	5	50.66518248729183
620343	5	39.229375260987005
620353	5	96.27219747530941
620251	5	280.7197783368456
620254	5	68.28784891530695
620371	5	53.36430459233655
620395	5	89.36039825450652
620266	5	79.28824492461804
620259	5	68.28784891530695
620389	5	53.36430459233655
620283	5	90.68136388137965
620287	5	90.68136388137965
620414	5	296.02319255231066
620273	5	120.81418704241683
620405	5	480.57522253351857
620279	5	79.28824492461804
621451	6	222.9132992089206
621568	6	96.85362620937966
621598	6	96.85362620937966
621475	6	41.26742051215923
621607	6	58.94442683711345
621499	6	41.26742051215923
621631	6	58.94442683711345
621385	6	187.9093730191943
621391	6	65.68498250267922
621382	6	138.74000125294197
621656	6	66.69467759009919
621402	6	65.68498250267922
621405	6	138.74000125294197
621535	6	71.14213946240439
621521	6	71.14213946240439
621673	6	160.1057773273092
621418	6	126.48760313450504
621670	6	561.3967673829967
621432	6	126.48760313450504
621552	6	132.12588355881843
620554	7	519.3611033989044
620428	7	132.70206271635428
620431	7	30.49907428215732
620548	7	51.54578573417917
620445	7	45.24802806787248
620565	7	78.27389869112348
620460	7	167.09265672651927
620462	7	138.28643569528757
620475	7	152.8082179188342
620364	7	206.29289954314055
620482	7	138.28643569528757
620356	7	128.50657171043756
620383	7	170.05704320399863
620369	7	128.50657171043756
620498	7	178.9725907416709
620394	7	132.70206271635428
620514	7	51.54578573417917
620412	7	198.63969440965982
620403	7	30.49907428215732
620533	7	65.69298752046878
620165	8	130.34168335662076
620186	8	207.07578686170706
620190	8	130.34168335662076
620207	8	138.42730700906355
620199	8	207.07578686170706
620089	8	246.56560852757696
620217	8	138.42730700906355
620235	8	34.12323986139005
620111	8	181.93985186343625
620228	8	161.45223234002123
620231	8	292.73668857122567
620102	8	78.25610216391215
620255	8	52.17790194089461
620242	8	34.12323986139005
620247	8	386.19499355027585
620118	8	78.25610216391215
620264	8	72.60989675572247
620144	8	94.5318153726107
621454	9	276.9121666061398
621446	9	53.87270306886642
621337	9	134.56750188242665
621208	9	100.86543135800626
621211	9	130.32895410929146
621469	9	50.57989812805111
621214	9	36.40867973527742
621200	9	100.86543135800626
621203	9	45.48150222559073
621205	9	52.66188369743725
621204	9	203.13478224280234
621207	9	45.48150222559073
621224	9	36.40867973527742
621374	9	134.56750188242665
621508	9	232.63271878832737
621254	9	130.32895410929146
621417	9	50.57989812805111
621284	9	206.58365834887377
621434	9	276.9121666061398
620687	10	58.94846728351609
621058	10	134.6117744853922
621080	10	40.64465432202134
620703	10	54.989461107846765
620959	10	129.34615405813403
621086	10	40.64465432202134
620693	10	55.4594932543894
620975	10	223.46306846307414
620711	10	54.989461107846765
621104	10	43.851382305837525
620725	10	186.06072462622322
620875	10	67.4718187579393
620751	10	55.4594932543894
621127	10	305.04583783641186
621021	10	134.6117744853922
621165	10	273.3283959697221
621155	10	282.5555071746199
620921	10	129.34615405813403
620792	10	60.22848462964574
621963	11	384.70996496553045
621837	11	233.57583369097947
621710	11	61.06037475354832
621824	11	128.92514909550636
621976	11	201.53693426031913
621851	11	136.6509164942338
621725	11	67.61793229201982
621741	11	58.477120117113905
621984	11	201.53693426031913
621876	11	136.6509164942338
621751	11	67.61793229201982
621771	11	55.85559907186226
621898	11	56.04363471084409
621784	11	55.85559907186226
621912	11	56.04363471084409
621945	11	57.8574856981682
621695	11	58.477120117113905
621813	11	128.92514909550636
622217	12	127.51816465508895
622219	12	127.51816465508895
622222	12	196.14273587514407
622211	12	48.06833335388759
622214	12	48.06833335388759
622238	12	56.339310300709094
622226	12	157.56193691088683
622230	12	157.56193691088683
622252	12	45.80237714809058
622245	12	45.80237714809058
622265	12	72.70812092070535
622257	12	454.6478635596659
622262	12	72.70812092070535
622201	12	70.63659922084005
622200	12	48.97521993838268
622203	12	74.820627868809
622202	12	48.97521993838268
622206	12	72.8220553813038
622199	12	82.80900272057687
620556	13	162.2746398437872
620546	13	133.62895260300274
620574	13	150.3114751086638
620461	13	122.96022382858258
620847	13	63.535014300273886
620590	13	162.2746398437872
620474	13	78.63712300434547
620476	13	78.63712300434547
620863	13	63.535014300273886
620466	13	85.89257959197278
620471	13	74.88706912545601
620747	13	60.08407310708463
620485	13	74.88706912545601
620499	13	96.2196013127372
620522	13	125.49776351560945
620537	13	125.49776351560945
620796	13	511.92346100081
620657	13	60.08407310708463
620685	14	51.251078413178014
620675	14	37.26194982935116
620824	14	158.3760656318673
620698	14	126.39936404710328
620715	14	138.28614511333163
620704	14	49.13946314822695
620859	14	87.35025027725041
620850	14	92.22535542209343
620724	14	49.13946314822695
620874	14	87.35025027725041
620891	14	569.3311731519084
620752	14	126.39936404710328
620777	14	158.3760656318673
620904	14	43.66955325702484
620795	14	161.462882220989
620666	14	129.4512779135686
620922	14	43.66955325702484
620669	14	37.26194982935116
620658	14	129.4512779135686
620661	14	55.3792012513403
621057	15	454.005160259317
620571	15	110.96183406629724
621084	15	62.88949098222831
621079	15	62.88949098222831
620584	15	42.22747017563298
620845	15	74.95130770168318
620965	15	114.76615510219357
620601	15	42.22747017563298
620744	15	55.00132142275439
621000	15	114.76615510219357
620618	15	110.96183406629724
621006	15	161.701569916575
620882	15	198.18358095341182
621036	15	119.79163542738918
620642	15	53.0554047667769
620775	15	129.31906073932984
620668	15	129.31906073932984
620656	15	55.00132142275439
620917	15	161.701569916575
621044	15	161.47029995875985
622088	16	350.1102519703629
621581	16	116.1676133270585
622094	16	125.20182573727307
621720	16	128.05927955872576
622101	16	126.26641802378256
621735	16	49.38640277378799
622009	16	115.0971949712121
621518	16	46.07034961083807
621507	16	116.1676133270585
621635	16	128.05927955872576
621530	16	32.12533616783415
622047	16	159.9167948107934
621921	16	159.9167948107934
621817	16	115.0971949712121
621563	16	32.12533616783415
622075	16	133.7703828059098
621692	16	49.38640277378799
621950	16	287.290623834585
622065	16	125.20182573727307
620936	17	160.30666689007904
620928	17	231.99994018305534
620807	17	44.55085101012718
620958	17	145.807571483923
620972	17	231.99994018305534
620707	17	61.74602718030745
620963	17	49.10815027588952
620986	17	92.17218759940585
620720	17	98.29397543900323
620853	17	56.66801746163947
620982	17	49.10815027588952
620741	17	61.74602718030745
620764	17	128.875648997217
620880	17	56.66801746163947
620906	17	160.30666689007904
620781	17	128.875648997217
620771	17	98.29397543900323
620794	17	44.55085101012718
621195	18	98.43281250048598
621185	18	213.25677069896764
621317	18	131.97684984009
621062	18	213.25677069896764
621081	18	72.35056998999279
621215	18	65.72788119229692
621074	18	72.35056998999279
621332	18	93.77325905097044
621097	18	127.49927020129181
621228	18	145.37730539144886
621114	18	127.49927020129181
621247	18	187.4033587066016
621130	18	63.44621649903268
621279	18	131.97684984009
621294	18	192.11231109895445
621052	18	108.52560721963071
621303	18	93.77325905097044
621174	18	63.44621649903268
621082	19	67.86157580751126
620956	19	276.2340186685125
621075	19	91.76990238015958
621100	19	68.7178790443457
620967	19	45.89743520087781
620990	19	95.04738224389226
620978	19	45.89743520087781
621106	19	91.76990238015958
621002	19	129.81158783368315
621123	19	182.31812083199497
621149	19	182.31812083199497
621140	19	75.47815222601942
621161	19	75.47815222601942
621034	19	129.81158783368315
621167	19	145.1797540795316
621024	19	40.41427397106587
621176	19	113.85851334363764
621054	19	276.2340186685125
621170	19	145.1797540795316
621047	19	40.41427397106587
621452	20	56.71059322187967
621444	20	55.92252532072966
621590	20	115.05112969081169
621614	20	136.32901399175543
621604	20	136.32901399175543
621368	20	277.54378034471284
621501	20	65.53574489649257
621372	20	31.781198536799298
621375	20	98.9982092674989
621490	20	115.02032217957286
621366	20	31.781198536799298
621383	20	131.03948128938185
621638	20	115.05112969081169
621401	20	98.65087985241357
621407	20	55.92252532072966
621393	20	277.54378034471284
621525	20	170.4604815835563
621419	20	56.71059322187967
621550	20	166.723977242542
621566	20	170.4604815835563
621827	21	91.24224693315138
621703	21	145.68795273868594
621979	21	164.02860146137544
621722	21	94.92445499482145
621968	21	116.58812590822978
621714	21	205.1038366328978
621847	21	77.56091245987649
621867	21	77.56091245987649
621728	21	205.1038366328978
621752	21	79.30364659294165
622008	21	116.58812590822978
621882	21	202.02868557161003
621744	21	120.93930447811034
622000	21	164.02860146137544
621892	21	171.0123244657682
621777	21	120.93930447811034
621799	21	79.30364659294165
621693	21	159.67026535219262
621941	21	171.0123244657682
621450	22	68.06674439565337
621709	22	114.92460076375961
621580	22	55.685455330469026
621569	22	158.01546952643056
621445	22	89.77717811917333
621700	22	215.4607158898439
621460	22	68.06674439565337
621605	22	55.685455330469026
621478	22	122.96282127461987
621500	22	89.77717811917333
621620	22	150.47408572369878
621517	22	95.6663754742663
621527	22	59.057159221387394
621654	22	172.95117655354196
621676	22	114.92460076375961
621543	22	59.057159221387394
621414	22	42.68271667981581
621436	22	122.96282127461987
621427	22	42.68271667981581
621682	22	215.4607158898439
620815	23	49.689042952923174
621070	23	126.99214437085196
620930	23	50.173253106105356
621186	23	113.67388004852877
621085	23	126.99214437085196
620831	23	156.2232130355828
620944	23	166.72851387033182
620823	23	49.689042952923174
620971	23	50.173253106105356
620849	23	62.84630616409001
620977	23	105.97497846937809
621128	23	59.514873477236584
621120	23	170.4789958927511
620869	23	130.35763709972107
620881	23	103.60049099556576
620908	23	105.97497846937809
621164	23	309.9002204110203
621158	23	59.514873477236584
621182	23	267.80051218266317
621046	23	108.29981801113362
622137	24	80.93804750933334
622139	24	84.47455906731729
622140	24	62.169947703363285
622142	24	62.169947703363285
622129	24	84.47455906731729
622128	24	78.2729603639248
622133	24	78.2729603639248
622153	24	72.4043338222088
622152	24	72.4043338222088
622156	24	82.20684781358129
622146	24	82.20684781358129
622163	24	179.36470452536378
622162	24	220.2812104356229
622186	24	45.58963807478796
622189	24	418.8215324822137
622191	24	110.79352046693535
622179	24	45.58963807478796
622178	24	179.36470452536378
622192	24	181.81376902521552
622089	25	173.35863825887526
621959	25	89.64777012784214
622087	25	297.34710510045153
622109	25	124.54690335455663
622120	25	38.269354277801675
622125	25	124.54690335455663
621987	25	89.64777012784214
622115	25	73.86580478930549
622118	25	361.1403386081271
622015	25	69.55813134688762
622130	25	38.269354277801675
622027	25	59.771388212928244
622021	25	131.77300925644494
622044	25	56.14640853279252
622057	25	56.14640853279252
622063	25	69.17752020376918
622073	25	80.27332154591917
622072	25	80.27332154591917
622079	25	69.17752020376918
621707	26	69.78693457234469
621696	26	69.78693457234469
621956	26	144.30105686956819
621721	26	60.31564898833908
621980	26	120.3128200820866
621740	26	63.38885333205279
621729	26	60.31564898833908
621861	26	171.54796267409
621990	26	54.72297999393718
621758	26	78.6916186783867
621888	26	144.30105686956819
621894	26	171.54796267409
621776	26	83.91422010963201
621805	26	84.37539441326413
621795	26	111.77257437147628
621922	26	77.30815501136748
621820	26	78.6916186783867
621943	26	54.72297999393718
620938	27	65.4373659235343
620814	27	211.7958441070001
620800	27	109.01766936135755
620934	27	47.26296940034064
620699	27	46.29537718034235
620690	27	46.29537718034235
620717	27	62.98247753188508
620832	27	48.2718313014837
620858	27	48.2718313014837
620860	27	128.24389069900246
620726	27	90.01528855966211
620877	27	79.65194840646974
620767	27	37.30498887083384
620753	27	109.01766936135755
620884	27	117.2118636150555
620778	27	63.39167127360734
620900	27	47.26296940034064
620787	27	37.30498887083384
620915	27	79.65194840646974
620171	28	56.90146203977857
620166	28	137.47029232033393
620185	28	137.47029232033393
620182	28	56.90146203977857
620202	28	140.14250615471218
620193	28	258.9665974096374
620216	28	105.75704950559269
620212	28	105.75704950559269
620234	28	111.67837892671545
620109	28	36.176988881412704
620239	28	65.94225081398585
620225	28	117.31719206443708
620229	28	65.94225081398585
620248	28	62.559952311779384
620243	28	62.559952311779384
620119	28	36.176988881412704
620139	28	63.30043065524723
620128	28	49.19918531044032
620154	28	73.92738833009804
620150	28	68.14910793584373
621836	29	72.34643862760477
621583	29	43.8210444688592
621726	29	91.79511060713338
621716	29	70.25911191426094
621743	29	67.79691817808713
622010	29	102.48331044375293
621878	29	177.9449717141832
621770	29	177.9449717141832
622026	29	71.09031287928384
622028	29	165.391452710347
621634	29	43.8210444688592
621893	29	196.99432670325777
622022	29	117.23261090250531
622040	29	68.52679463397263
621916	29	157.66664080170378
622032	29	68.52679463397263
622037	29	71.09031287928384
621548	29	174.18276065800293
621948	29	102.48331044375293
621684	29	67.79691817808713
621449	30	138.21052121805096
621327	30	181.08717451628698
621575	30	220.96394265749146
621210	30	144.9814906716285
621343	30	47.268109053618865
621584	30	42.67815010351274
621610	30	42.67815010351274
621231	30	55.667177286690226
621600	30	83.43257675882928
621629	30	83.43257675882928
621256	30	53.36275880947523
621278	30	53.36275880947523
621267	30	144.9814906716285
621398	30	47.268109053618865
621526	30	138.21052121805096
621411	30	181.08717451628698
621564	30	69.10732699015666
621555	30	69.10732699015666
621430	30	211.01157276116396
621962	31	86.51761650387832
621708	31	54.674653103905456
621952	31	86.51761650387832
621853	31	121.45076739338967
621975	31	86.09971138947292
621611	31	80.75423087792652
621739	31	215.2670677477647
621602	31	145.68068615499493
621624	31	191.97410757352853
621756	31	269.40350167896594
621641	31	54.71287275704462
621657	31	54.71287275704462
621906	31	86.09971138947292
621674	31	215.2670677477647
621793	31	121.45076739338967
621923	31	115.83540351155324
621680	31	54.674653103905456
621939	31	190.41793508638312
622464	32	87.50684160879452
622471	32	117.72653484218246
622491	32	37.942599670043194
622494	32	186.13947607626656
622485	32	37.942599670043194
622504	32	186.13947607626656
622382	32	35.42293770888882
622510	32	64.25754895105788
622502	32	213.4433651187553
622393	32	160.5686021415112
622387	32	35.42293770888882
622386	32	54.628502595367564
622409	32	71.52927593412511
622416	32	160.5686021415112
622420	32	30.18274722367626
622432	32	30.18274722367626
622439	32	53.21909934100312
622460	32	117.72653484218246
622449	32	221.9469299964885
622453	32	87.50684160879452
622345	33	265.01969230753673
622344	33	86.139273286829
622337	33	48.13130795894268
622336	33	48.13130795894268
622338	33	50.83969993296185
622341	33	266.8502051853546
622340	33	55.11093199563339
622360	33	89.30192234915042
622365	33	108.79929093797685
622364	33	89.30192234915042
622353	33	86.139273286829
622359	33	163.04243061010953
622372	33	108.79929093797685
622392	33	103.79145845368316
622400	33	64.43128806236675
622407	33	319.3806524048375
622417	33	64.43128806236675
622422	33	103.79145845368316
622280	34	71.8194864028782
622283	34	55.760656283621955
622284	34	263.88399562299173
622287	34	376.34239056114836
622273	34	46.02770173101665
622274	34	46.48396377653432
622276	34	46.02770173101665
622297	34	67.08846252161271
622296	34	161.55870036809478
622301	34	67.08846252161271
622303	34	109.11744056405952
622290	34	55.760656283621955
622304	34	109.11744056405952
622306	34	77.30806077638432
622329	34	165.9103044072222
622328	34	237.94468323470045
622330	34	109.59029663958025
622333	34	165.9103044072222
622321	34	109.59029663958025
622472	35	118.3166660092556
622490	35	51.978664884004154
622492	35	51.978664884004154
622380	35	62.61399341523875
622508	35	134.47720845435714
622371	35	46.752894044945606
622501	35	248.1890155684678
622503	35	134.47720845435714
622374	35	46.752894044945606
622398	35	55.3851159382458
622385	35	81.2871863101566
622512	35	97.06482187105532
622390	35	259.0145750179095
622427	35	55.3851159382458
622418	35	404.05780210500245
622445	35	65.57783751603307
622434	35	189.63824774291297
622461	35	59.2432369460427
622451	35	65.57783751603307
622452	35	59.2432369460427
622600	36	225.4974269404617
622595	36	74.84671601563363
622594	36	129.07105143525058
622632	36	129.07105143525058
622523	36	50.95223939354473
622653	36	95.60082821033399
622526	36	252.76971083680505
622515	36	43.924156151502395
622514	36	43.924156151502395
622642	36	86.89779393469102
622645	36	86.87430982190136
622516	36	116.28375537587
622644	36	219.5956148506889
622647	36	86.89779393469102
622657	36	86.87430982190136
622534	36	50.30586113484275
622555	36	50.30586113484275
622569	36	400.1345607611575
622573	36	74.84671601563363
622981	37	183.77079015519948
623120	37	144.60786310646026
623017	37	389.560393691645
623151	37	134.4257840281831
623143	37	102.01095370026115
623165	37	80.33787255896505
622911	37	48.672067087398005
622897	37	48.672067087398005
623155	37	106.72498909483538
622902	37	91.5167898489065
623030	37	79.70772469759379
623177	37	80.33787255896505
622925	37	136.57193994975256
623180	37	134.4257840281831
623042	37	61.51576151077671
623069	37	61.51576151077671
622954	37	248.70790463152832
623073	37	79.70772469759379
623095	37	110.29212070164297
623119	38	145.61644732927152
622979	38	176.45600947603668
623111	38	107.49118358461091
623007	38	57.041772422515606
623138	38	107.49118358461091
623157	38	66.5186500341878
623048	38	367.9933963500698
622922	38	38.939131918580756
623181	38	157.9667186351079
622927	38	38.939131918580756
623172	38	66.5186500341878
622942	38	141.44913695766573
623209	38	157.9667186351079
623083	38	176.45600947603668
623200	38	66.5475760708216
623204	38	66.83353792442459
623207	38	66.5475760708216
623098	38	145.61644732927152
622972	38	57.041772422515606
622962	38	148.4528633846142
623114	39	102.1287976973269
623104	39	181.16646386147403
622980	39	164.8535604885637
623134	39	57.125964475745896
622994	39	71.35414154654285
623142	39	57.125964475745896
623164	39	131.47410497936167
623154	39	67.86327918452851
622926	39	29.692658739963996
623045	39	372.5832977485931
622936	39	105.26855416403532
622930	39	29.692658739963996
623191	39	67.86327918452851
622952	39	71.35414154654285
623086	39	102.1287976973269
622945	39	149.1988778572758
623072	39	183.79741863554497
623203	39	131.47410497936167
623077	39	164.8535604885637
622721	40	25.945104367451464
622722	40	25.945104367451464
622725	40	59.78898214050568
622727	40	65.61901785882829
622747	40	128.26843701912145
622746	40	395.60794594652526
622736	40	59.78898214050568
622741	40	127.55328674618836
622760	40	212.64489387697964
622762	40	99.88267667646282
622752	40	127.55328674618836
622777	40	99.88267667646282
622771	40	213.50648661672943
622796	40	56.13238357417312
622785	40	84.42022223058754
622786	40	76.54810466970422
622808	40	69.05029744858591
622811	40	84.72070216611989
622818	40	56.13238357417312
622822	40	84.72070216611989
622593	41	239.95761239295138
622596	41	98.24971284773409
622598	41	174.2493902187333
622616	41	59.49223107956469
622618	41	59.49223107956469
622633	41	61.20505873634076
622636	41	61.20505873634076
622626	41	69.46050496979646
622629	41	69.46050496979646
622630	41	73.3047043704606
622525	41	41.500379925737846
622527	41	112.46159735152582
622519	41	151.00542223223204
622538	41	41.500379925737846
622531	41	50.17171596288494
622553	41	102.75972414690966
622570	41	102.75972414690966
622574	41	198.62193112025676
622565	41	409.87395611434505
622586	41	98.24971284773409
622856	42	66.30769952216727
622858	42	66.30769952216727
622862	42	75.09733260936657
622849	42	80.83814774472428
622854	42	80.83814774472428
622865	42	94.88137431470777
622864	42	94.88137431470777
622780	42	193.27285188976867
622790	42	43.381150224846095
622810	42	75.90272953785997
622813	42	144.17000387835537
622801	42	43.381150224846095
622825	42	75.90272953785997
622828	42	79.67397361740416
622823	42	416.35032140878735
622843	42	94.75877565616813
622842	42	79.67397361740416
622833	42	94.75877565616813
622839	42	240.3866771835436
623627	43	52.270029356234126
623758	43	58.192605535157796
623745	43	58.192605535157796
623491	43	45.52273081111889
623771	43	158.82274013051506
623517	43	207.8079261787083
623644	43	95.45115340003142
623521	43	45.52273081111889
623777	43	158.82274013051506
623653	43	52.270029356234126
623675	43	243.14101260329474
623695	43	74.39599812124953
623687	43	95.45115340003142
623569	43	73.5714225693971
623595	43	415.02767877931535
623725	43	86.69112074024538
623471	43	209.63545274050904
623608	43	73.5714225693971
623729	43	67.95578560598359
622667	44	40.536529509178926
622656	44	217.7943579519618
622659	44	211.762592702651
622662	44	40.536529509178926
622687	44	96.41308011124092
622672	44	71.45169370687232
622677	44	71.45169370687232
622676	44	416.96108757760726
622696	44	245.4030625093018
622701	44	57.36168019268008
622700	44	96.41308011124092
622688	44	71.4459417321717
622694	44	57.36168019268008
622715	44	82.66994066663203
622714	44	74.04792674087427
622716	44	239.2470931038418
622719	44	239.2470931038418
622718	44	104.39175780126173
622711	44	74.04792674087427
623116	45	245.47065302122382
622977	45	65.33297861812748
623000	45	74.04056473101883
622876	45	226.8031665582158
622868	45	220.79847524929738
622891	45	38.866498340147984
622904	45	38.866498340147984
623156	45	96.49995489012858
623051	45	96.49995489012858
623186	45	101.84851098125463
623082	45	74.04056473101883
623210	45	58.05337911443591
622944	45	65.33297861812748
623202	45	58.05337911443591
623224	45	118.16151514351915
622971	45	420.2688834726067
623228	45	285.47314672155215
623219	45	285.47314672155215
623220	45	87.45475357948281
624012	46	362.97528041217777
623873	46	413.636140811716
623890	46	62.19829788679677
624022	46	50.17528897340277
623787	46	215.7925936322566
623791	46	231.33712866583986
623918	46	61.37134728383376
623928	46	94.59007502034004
623923	46	61.37134728383376
624055	46	141.93692213148208
624074	46	355.63809349242547
623949	46	249.72766213457749
623814	46	215.7925936322566
623960	46	94.59007502034004
623851	46	62.19829788679677
623972	46	46.81720512100597
623975	46	52.676391877989694
623984	46	46.81720512100597
622988	47	249.05065124692177
622873	47	178.73608557799886
622995	47	97.94364795781244
622869	47	175.42408030818706
623021	47	69.81389814193048
622894	47	58.75070838971656
622880	47	36.189802551681325
622886	47	36.189802551681325
622909	47	412.8186673595729
622899	47	56.56692383911718
622913	47	56.56692383911718
623040	47	408.86146458622596
623043	47	47.29924197426982
623057	47	59.07030377162095
622931	47	69.86462093585591
623063	47	47.29924197426982
623084	47	142.42874854468414
622948	47	69.86462093585591
623096	47	351.9015508105871
622973	47	97.94364795781244
623371	48	88.17053516471817
623626	48	101.48187924030388
623363	48	88.17053516471817
623387	48	57.270331370663065
623642	48	39.64362209228351
623646	48	39.64362209228351
623400	48	57.270331370663065
623660	48	68.34187431354295
623522	48	97.13958562821037
623672	48	68.34187431354295
623677	48	343.9903384303865
623423	48	52.53215872630887
623553	48	98.99527934094993
623449	48	327.85405940812205
623574	48	252.4909098733457
623466	48	109.92406124780848
623456	48	52.53215872630887
623589	48	327.85405940812205
623482	48	97.13958562821037
623606	48	98.99527934094993
623490	49	56.860900140817066
623620	49	217.84133028944115
623768	49	60.89274669681921
623639	49	97.5732472129238
623403	49	78.01153468553295
623651	49	142.98898582289064
623795	49	60.89274669681921
623816	49	55.078059711075284
623566	49	86.86317662992637
623681	49	251.4978240812851
623428	49	50.33524452335377
623704	49	97.5732472129238
623312	49	47.685838652294564
623440	49	56.860900140817066
623468	49	50.33524452335377
623334	49	47.685838652294564
623462	49	217.84133028944115
623865	49	346.7853381902849
623355	49	88.4613722258698
623857	49	55.078059711075284
623241	50	67.17754530753447
623242	50	59.3167196023141
623232	50	62.14869502980948
623237	50	69.04008439034511
623253	50	67.17754530753447
623277	50	69.03602782367041
623265	50	123.8359773758003
623395	50	94.95882073108749
623271	50	59.3167196023141
623289	50	123.8359773758003
623416	50	94.95882073108749
623311	50	98.81721916981257
623296	50	94.17166881873499
623424	50	114.38386166328975
623442	50	262.83864105015437
623337	50	254.36029512188293
623329	50	94.17166881873499
623357	50	98.81721916981257
623231	50	35.84764671865285
623230	50	35.84764671865285
623770	51	132.18969605863973
623263	51	28.154204335862474
623376	51	67.21525773349384
623251	51	52.15291570787796
623255	51	28.154204335862474
623383	51	77.1683242782328
623276	51	42.788316634462305
623393	51	63.55487100071845
623650	51	98.13036086375435
623782	51	132.18969605863973
623419	51	63.55487100071845
623542	51	98.13036086375435
623299	51	42.788316634462305
623320	51	69.868162775382
623467	51	145.85503864829755
623596	51	252.57490775141676
623727	51	74.77255397234632
623332	51	77.1683242782328
623741	51	74.77255397234632
623358	51	67.21525773349384
624265	52	254.14160915296813
624143	52	58.261622833778475
624279	52	99.20779233599264
624041	52	169.58179194363782
623914	52	119.75566678747175
624298	52	119.63910199166583
624302	52	69.10380308927108
624293	52	119.63910199166583
624056	52	82.6476780814113
624186	52	58.261622833778475
623935	52	35.434283730198835
623921	52	132.11602161039647
624310	52	69.10380308927108
623947	52	35.434283730198835
623940	52	169.58179194363782
624089	52	62.607165561185106
623959	52	51.330524620201004
623976	52	82.6476780814113
624237	52	99.20779233599264
623971	52	86.01616822060092
624008	53	201.39689154904548
624274	53	97.79977856489444
624148	53	50.23691960435286
624023	53	44.68711098361258
624170	53	50.23691960435286
624316	53	97.79977856489444
624048	53	44.68711098361258
624307	53	251.15416317762595
624182	53	201.39689154904548
624193	53	79.04874815791204
624350	53	70.52950676511206
624336	53	195.55666447033224
624343	53	69.99807744639072
624086	53	78.796166774711
624356	53	69.99807744639072
623998	53	215.57177196291946
624114	53	79.04874815791204
623988	53	169.64371296980536
624244	53	77.01438373554818
623617	54	70.60879520513572
623366	54	42.06638439669005
623622	54	83.66601561077573
623256	54	261.1479482381213
623261	54	133.15460107508923
623248	54	151.91246330195895
623392	54	42.948985994275816
623266	54	96.13056672883165
623420	54	75.80609843052358
623409	54	42.948985994275816
623536	54	96.5496806394631
623434	54	53.04706513382166
623558	54	255.40931015845834
623576	54	96.5496806394631
623314	54	42.06638439669005
623597	54	215.81643518520573
623459	54	261.1479482381213
623346	54	75.80609843052358
623605	54	70.60879520513572
623754	55	84.1216798075533
623876	55	97.92268406875756
623897	55	158.5118147598955
623901	55	72.16492228559736
623774	55	51.23746390695124
623891	55	185.01333519090096
623780	55	59.54842062051793
623908	55	72.16492228559736
623803	55	98.32399044374789
623693	55	308.9572123094354
623822	55	88.41050798881064
623813	55	64.69807417858712
623686	55	145.5789327478642
623701	55	71.3342533759008
623848	55	64.69807417858712
623712	55	84.1216798075533
623845	55	308.9572123094354
623868	55	255.4450420842024
623728	55	51.23746390695124
623860	55	97.92268406875756
623374	56	88.60967422428787
623621	56	239.60624504253533
623641	56	67.94145489615518
623386	56	85.65865742753196
623509	56	259.1004323924824
623274	56	81.28336128379249
623278	56	61.77529911444286
623534	56	97.73491040659874
623264	56	85.61628645489871
623269	56	357.70448367249224
623290	56	61.77529911444286
623421	56	356.5278665315632
623433	56	147.80208559920214
623300	56	133.58917126067823
623451	56	97.73491040659874
623317	56	69.70032179006192
623594	56	134.7867753842431
623342	56	85.65865742753196
623330	56	81.71380433181547
623604	56	67.94145489615518
623874	57	112.81702349081371
623750	57	96.58144081403726
623888	57	112.81702349081371
623893	57	74.74299722291268
623904	57	234.87780698450254
623779	57	93.34249626156388
623907	57	74.74299722291268
623673	57	52.12918222316423
623792	57	80.74720016773198
623688	57	77.40621618452951
623692	57	52.12918222316423
623682	57	318.4994390904918
623810	57	80.74720016773198
623828	57	368.6621398777362
623722	57	56.66699489512123
623713	57	97.70867808174407
623844	57	94.32355900283557
623869	57	94.32355900283557
623859	57	261.82472494476946
623732	57	56.66699489512123
624142	58	95.81602987856614
624006	58	53.576880833572915
624046	58	104.93803837883956
624162	58	262.11282847924934
624176	58	95.81602987856614
624068	58	78.76172339026537
623961	58	216.32292181320372
623966	58	73.9168231167497
623952	58	54.94197520750307
624210	58	108.5521900354752
623957	58	52.2757893255692
623978	58	73.9168231167497
623983	58	53.576880833572915
624097	58	78.76172339026537
623973	58	52.2757893255692
624230	58	108.5521900354752
624252	58	77.45579238502704
624240	58	295.8702615798854
624243	58	77.45579238502704
624119	58	333.1602427538566
624014	59	195.73157092798573
624000	59	37.80044114833174
624258	59	233.7774193654085
624007	59	84.81952931782224
624024	59	53.22900687928916
624156	59	77.49539236408444
624144	59	133.65386503109133
624275	59	326.14351505090957
624290	59	101.59330142254865
624063	59	102.62467080538656
624049	59	55.83140789148934
624332	59	65.45507749547579
624322	59	65.45507749547579
624198	59	77.49539236408444
624345	59	129.9346732476736
624093	59	57.60874160017345
624337	59	288.53035584717577
624353	59	129.9346732476736
624242	59	101.59330142254865
623991	59	37.80044114833174
624270	60	87.98545429570596
624256	60	41.67644772145399
624391	60	106.2582608185635
624408	60	353.388563439288
624412	60	93.91269826286066
624415	60	105.33238621669939
624402	60	93.91269826286066
624278	60	45.50611939503688
624417	60	259.0663788335208
624421	60	259.0663788335208
624292	60	123.04547209980157
624315	60	62.05793079107726
624329	60	129.43556403687583
624348	60	128.92104141916317
624364	60	78.0583896592388
624352	60	78.0583896592388
624370	60	203.50505625360583
624246	60	41.67644772145399
624374	60	106.2582608185635
624392	61	68.61044197968462
624385	61	182.50322147366109
624403	61	61.236785493686725
624424	61	249.45548941568015
624428	61	77.77338704402015
624416	61	127.08561000509089
624420	61	77.77338704402015
624445	61	110.31422699640733
624433	61	212.45705893752327
624436	61	110.31422699640733
624457	61	63.57904618405729
624460	61	238.32281073423204
624463	61	63.57904618405729
624451	61	111.83223894835507
624475	61	230.4761896074808
624464	61	230.4761896074808
624378	61	55.21399187109035
624371	61	49.241357193666516
624373	61	49.241357193666516
624028	62	56.349799012720695
624146	62	114.97589267504033
624043	62	70.89181782319336
624172	62	98.56086876669133
624175	62	120.35749865619727
624189	62	90.30137663250038
624180	62	90.30137663250038
624054	62	122.83200935105091
623948	62	43.67422258839354
624076	62	73.68227025431443
624204	62	120.35749865619727
623963	62	46.45861366975048
623955	62	43.67422258839354
624087	62	73.68227025431443
624105	62	214.39310169680638
623980	62	46.45861366975048
624225	62	257.5654248019575
624096	62	381.93859074408937
623987	62	183.32772307044274
624116	62	114.97589267504033
624521	63	198.34200834546075
624523	63	198.34200834546075
624513	63	45.795806263519964
624512	63	45.795806263519964
624519	63	190.54215888899338
624459	63	178.06836935071277
624461	63	27.032171421026806
624448	63	39.032991903288305
624450	63	39.032991903288305
624453	63	27.032171421026806
624478	63	125.96679896333143
624466	63	44.39391047345583
624488	63	75.22075329125627
624492	63	247.9646778027513
624494	63	214.33105856060993
624481	63	75.22075329125627
624486	63	156.4119470871801
624505	63	114.24281458026948
624504	63	247.9646778027513
624497	63	114.24281458026948
624525	64	46.83339373227158
624527	64	49.08356379354633
624529	64	32.533337554464055
624528	64	32.533337554464055
624532	64	71.34459058604241
624535	64	126.2156666240375
624556	64	77.02776700353601
624545	64	136.80676822432895
624547	64	126.09973419749033
624568	64	207.41784230022438
624570	64	115.17320494865238
624574	64	187.23230697958425
624562	64	77.02776700353601
624567	64	134.75898166075004
624566	64	134.75898166075004
624585	64	187.23230697958425
624587	64	104.30404005743834
624589	64	104.30404005743834
624588	64	212.49102669870976
624577	64	115.17320494865238
624641	65	79.92818627693985
624647	65	48.45369417565012
624659	65	96.08704801383881
624789	65	100.88156165370711
624686	65	129.32809612364568
624814	65	72.74422369317251
624804	65	219.0293594139133
624678	65	70.88217262919946
624696	65	70.88217262919946
624824	65	72.74422369317251
624819	65	219.0293594139133
624712	65	77.28761580607423
624729	65	65.88116845084797
624734	65	227.19640669483874
624721	65	65.88116845084797
624746	65	222.11876818232113
624636	65	89.4680893041065
624764	65	100.88156165370711
624624	65	33.74321221643327
624629	65	33.74321221643327
624650	66	83.4904431946995
624642	66	79.325742729431
624668	66	216.6975226107725
624657	66	83.4904431946995
624682	66	105.39243458711617
624700	66	105.39243458711617
624718	66	259.6065666015959
624601	66	89.55615991992869
624602	66	47.94204829429108
624730	66	75.05649443131576
624597	66	41.69798919426929
624596	66	35.09580288592693
624598	66	35.09580288592693
624745	66	259.6065666015959
624619	66	62.245154104951745
624622	66	40.295443563634734
624608	66	89.55615991992869
624742	66	75.05649443131576
624637	66	62.245154104951745
624625	66	40.295443563634734
624772	67	74.43600631963072
624798	67	102.09784103834926
624788	67	192.36632801313547
624806	67	43.67875133431389
624831	67	42.102963179272436
624821	67	42.102963179272436
624840	67	192.36632801313547
624859	67	103.81614775641452
624720	67	46.437771207772506
624848	67	225.1781940517561
624851	67	103.81614775641452
624727	67	46.437771207772506
624744	67	52.519959753003654
624736	67	40.318488659667885
624867	67	193.50562754223563
624866	67	236.6330699689748
624869	67	236.6330699689748
624871	67	193.50562754223563
624753	67	40.318488659667885
625549	68	77.49984983391732
625433	68	84.62534157236139
625563	68	95.30747665690768
625566	68	77.49984983391732
625683	68	140.38812832560777
625453	68	62.51214757510115
625711	68	140.38812832560777
625699	68	196.4546989622145
625595	68	90.38702227577309
625585	68	90.38702227577309
625461	68	86.3406167449718
625613	68	173.03359817428415
625475	68	342.1173603193897
625732	68	196.4546989622145
625607	68	342.1173603193897
625490	68	43.88942251759041
625513	68	43.88942251759041
625635	68	103.78841128068561
625651	68	103.78841128068561
625527	68	50.94211912338467
624651	69	49.36139560794532
624653	69	391.4939067665265
624640	69	53.550755287771814
624643	69	49.36139560794532
624670	69	75.7328797788504
624787	69	95.67504640846072
624805	69	95.67504640846072
624828	69	191.7350275648843
624703	69	139.60647241407895
624688	69	97.85205366465601
624820	69	131.3825340666432
624695	69	66.35460035758403
624717	69	66.35460035758403
624844	69	191.7350275648843
624838	69	131.3825340666432
624723	69	97.85205366465601
624739	69	247.26927266414395
624635	69	53.550755287771814
624763	69	126.21469049731166
624752	69	126.21469049731166
624907	70	94.47413401943714
624909	70	176.4354367998193
624897	70	183.51173367372164
624899	70	171.09721784017464
624903	70	171.09721784017464
624922	70	94.47413401943714
624929	70	176.4354367998193
624928	70	133.86830098012712
624933	70	133.86830098012712
624935	70	180.84485704427877
624875	70	45.87981558590266
624874	70	45.87981558590266
624876	70	74.13330788799911
624879	70	87.45910262248334
624878	70	74.13330788799911
624888	70	83.24470212604736
624894	70	83.24470212604736
624880	70	419.1132696327365
624883	70	137.4789815912457
625037	71	206.69491631428167
625030	71	88.67067714466383
625049	71	69.0219347622436
625051	71	69.0219347622436
625042	71	220.46793216220587
625064	71	139.21602829375456
625068	71	64.57154988025977
625070	71	139.21602829375456
625063	71	220.46793216220587
625062	71	64.57154988025977
625073	71	156.27077355147665
624973	71	134.13101812368967
624972	71	48.98322760117355
624990	71	65.8415065991875
624979	71	48.98322760117355
625003	71	44.873518742207885
624994	71	64.32184769573402
625017	71	88.67067714466383
625021	71	456.5561548836251
625010	71	44.873518742207885
625035	72	139.7167962199288
625034	72	259.4651989152416
625025	72	60.426525836110194
625045	72	148.2960473823238
624937	72	108.31936904891496
624939	72	69.6732258697778
624940	72	121.8302099698211
624943	72	32.26541623992519
624942	72	69.6732258697778
624954	72	86.72209683626302
624959	72	118.16829024026065
624948	72	32.26541623992519
624974	72	193.8485713271362
624961	72	86.72209683626302
624964	72	418.03010753850776
624986	72	262.0135573199405
624991	72	68.20302752432836
625005	72	68.20302752432836
625016	72	60.426525836110194
625019	72	139.7167962199288
625291	73	146.41585847319382
625280	73	146.41585847319382
625286	73	167.01195300381335
625308	73	167.01195300381335
625296	73	179.40094406898498
625215	73	116.4099123664474
625229	73	87.11343405013776
625228	73	92.0706875360161
625216	73	79.01170535781831
625219	73	79.01170535781831
625220	73	113.03852626607258
625245	73	354.92333515964765
625237	73	94.17015058269448
625236	73	101.30636161113058
625238	73	87.11343405013776
625259	73	270.4862331560357
625249	73	128.13172497498996
625264	73	69.16906435827305
625270	73	69.16906435827305
625417	74	111.11476647049714
625294	74	87.99335009847671
625309	74	68.55919807058861
625326	74	119.48572406646446
625318	74	87.99335009847671
625341	74	213.64752575902287
625331	74	185.89248943527986
625335	74	278.9764452417751
625355	74	68.24429348135375
625346	74	68.24429348135375
625375	74	152.20786537060823
625387	74	50.13745406553462
625263	74	67.87456302032002
625248	74	95.2397406491249
625379	74	50.13745406553462
625276	74	114.1780605986868
625406	74	141.95406584012525
625393	74	111.11476647049714
625268	74	67.87456302032002
625081	75	113.9213878003588
625084	75	86.79927022154509
625077	75	49.60463017856154
625076	75	49.60463017856154
625078	75	66.25462068727077
625097	75	60.43564141149522
625101	75	60.43564141149522
625088	75	93.54776835755973
625095	75	86.79927022154509
625118	75	160.609350002618
625104	75	158.0350870692259
625107	75	174.63294712430007
625109	75	149.93511925464614
625111	75	67.16877643532473
625110	75	67.16877643532473
625130	75	99.7577418046716
625135	75	65.75798646616667
625134	75	65.75798646616667
625121	75	149.93511925464614
625137	75	99.7577418046716
625544	76	101.83017455393019
625420	76	89.4474011952853
625548	76	66.09435321722559
625551	76	252.27017607206562
625434	76	87.0652575275822
625567	76	167.1607571335103
625558	76	66.09435321722559
625592	76	87.05119773245
625463	76	59.954788367150705
625614	76	87.05119773245
625473	76	89.4474011952853
625606	76	58.353376594647855
625629	76	58.353376594647855
625491	76	59.954788367150705
625367	76	35.693219582816226
625386	76	60.55651097473571
625377	76	35.693219582816226
625528	76	136.84038587340007
625398	76	126.74813761571266
625161	77	67.06788004778632
625162	77	68.2737763728822
625159	77	76.00003675331875
625177	77	76.6223760776117
625179	77	65.45195913769591
625180	77	295.2492167679953
625169	77	67.06788004778632
625168	77	68.2737763728822
625175	77	161.03270814271116
625193	77	93.45392748094152
625187	77	65.45195913769591
625210	77	44.92009914891063
625212	77	44.92009914891063
625202	77	93.45392748094152
625207	77	110.05142032537074
625144	77	68.9162823339888
625147	77	59.8173286888769
625146	77	59.8173286888769
625148	77	144.45963925946114
625409	78	70.97845254336409
625537	78	43.914743721811476
625303	78	136.81766654564242
625448	78	64.70865766268467
625324	78	43.7369124393024
625314	78	166.0568161293891
625319	78	43.7369124393024
625337	78	56.15891067061396
625469	78	117.33166412183715
625343	78	69.73998471235676
625329	78	56.15891067061396
625349	78	85.1961535575113
625361	78	69.73998471235676
625515	78	159.66485006449116
625389	78	70.39098528586433
625378	78	70.97845254336409
625381	78	117.33166412183715
625401	78	64.70865766268467
625529	78	43.914743721811476
625541	79	29.646907923345008
625412	79	55.14627067913964
625435	79	90.22131037439559
625429	79	76.09618470577871
625450	79	98.5355421787396
625465	79	80.7299328196601
625459	79	141.10977330183638
625487	79	83.6310204147727
625472	79	69.93449050018758
625477	79	141.10977330183638
625372	79	193.83050875142797
625493	79	69.93449050018758
625519	79	64.51748626711657
625505	79	64.51748626711657
625380	79	168.90288926811607
625382	79	107.30333766110297
625403	79	76.09618470577871
625533	79	29.646907923345008
625392	79	55.14627067913964
625524	79	179.08666782845904
626051	80	45.31754948395553
626076	80	65.8520056823835
625685	80	164.72974013867562
625707	80	164.72974013867562
625956	80	68.78787085663772
626084	80	167.32036215424313
626108	80	123.54433419170589
625973	80	77.82699632769223
626100	80	163.0766172406957
626103	80	123.54433419170589
626120	80	78.28841774678014
626127	80	78.28841774678014
625748	80	171.86464252744537
626004	80	60.69783702229037
625879	80	68.78787085663772
626027	80	45.31754948395553
625773	80	57.284551553206235
625900	80	81.14334155932873
625762	80	57.284551553206235
625916	80	379.1700386383442
625818	81	74.98142038302302
625582	81	204.63364033400762
625827	81	184.12295942503812
625698	81	79.49266395331706
625851	81	126.02871315869375
625608	81	167.81859684193205
625740	81	59.39134497704024
625729	81	62.373749909511645
625863	81	75.04479681529371
625627	81	206.0407559175041
625884	81	126.02871315869375
625875	81	75.04479681529371
625751	81	59.39134497704024
625642	81	79.49266395331706
625775	81	64.07514644540719
625636	81	319.9579720321792
625895	81	86.85827463596421
625791	81	64.07514644540719
625654	81	112.37020396215526
625924	82	66.86065848665949
625817	82	237.7413657259132
625937	82	55.82733628727958
625941	82	42.229132352783374
625812	82	128.5165269811966
625955	82	42.229132352783374
625976	82	60.04210154129483
625853	82	128.5165269811966
625841	82	150.4578246422279
625968	82	139.6027924160721
625870	82	90.49186080345065
625882	82	90.49186080345065
626015	82	121.47071166406796
626028	82	56.17470077362783
625888	82	143.62016721768592
626019	82	56.17470077362783
625913	82	63.119188603261875
626045	82	85.21017490489913
625909	82	63.119188603261875
626039	82	121.47071166406796
625932	83	58.980817499584376
626055	83	85.06762012083443
625810	83	153.95218372512545
625813	83	191.9574582247436
625940	83	52.867516996081505
625839	83	103.67218841748895
625952	83	43.58402274575142
626080	83	52.56869328436526
625977	83	43.58402274575142
625869	83	103.67218841748895
626118	83	118.0925008838331
625883	83	175.53360700818186
626139	83	77.40935903177446
626013	83	57.08250285416313
626130	83	77.40935903177446
626146	83	131.67857803927643
626149	83	118.0925008838331
626046	83	85.06762012083443
625905	83	124.51816881782555
626037	83	52.56869328436526
625798	84	62.070314435310515
625946	84	60.06105647075236
626079	84	79.3049291166832
625936	84	329.31517265770384
626064	84	69.67333561269174
625815	84	62.070314435310515
626092	84	136.91043309276938
626085	84	79.3049291166832
626097	84	129.31295686336614
625972	84	60.06105647075236
625993	84	179.70967843429486
625985	84	82.32836304312238
625881	84	137.88868854355243
625754	84	69.70501011940058
626010	84	82.32836304312238
626030	84	49.99313944089765
626016	84	84.85362231053729
625763	84	69.70501011940058
626021	84	49.99313944089765
626047	84	69.67333561269174
626185	85	400.55001877814857
626312	85	82.88022253694079
626176	85	148.0144294601723
626566	85	68.02851721561593
626585	85	68.02851721561593
626588	85	229.93756878065523
626194	85	168.76442262241105
626479	85	52.044123345304826
626592	85	140.9616274338011
626342	85	52.044123345304826
626357	85	79.49783743554794
626230	85	79.49783743554794
626250	85	82.88022253694079
626142	85	55.46020401545792
626129	85	57.65521393531426
626135	85	57.65521393531426
626518	85	44.53773531587742
626156	85	55.46020401545792
626544	85	44.53773531587742
626163	85	129.5798854745967
625676	86	56.76404296432843
625806	86	51.00870215671362
625664	86	56.76404296432843
625693	86	95.3804094375093
625949	86	48.975639480106416
625695	86	54.18036945674183
625680	86	54.18036945674183
625706	86	308.1058189544843
625708	86	162.04875247716762
625724	86	88.38040602584735
625716	86	329.1035205800772
625864	86	83.18678996065069
625997	86	84.54578687892078
625984	86	64.6771486188059
625730	86	107.02892867260321
625990	86	64.6771486188059
625746	86	83.18678996065069
626006	86	280.26273685357216
625768	86	51.00870215671362
625918	86	48.975639480106416
625686	87	49.00326419605157
625709	87	109.3723969317021
625580	87	55.46443096423921
625573	87	116.68989641303445
625596	87	55.46443096423921
625609	87	52.597040380364085
625728	87	62.92005338740514
625605	87	238.79477406615177
625631	87	169.73431522731227
625758	87	62.92005338740514
625617	87	322.45891781943214
625621	87	52.597040380364085
625750	87	76.34122213904766
625644	87	220.84386545990438
625772	87	76.34122213904766
625639	87	139.39412295979497
625784	87	85.18184463120187
625650	87	49.00326419605157
625778	87	297.7450958182603
625653	87	109.3723969317021
626314	88	43.00611319227702
626435	88	44.99802395105975
626439	88	79.92625118643787
626460	88	89.39944332465407
626334	88	43.00611319227702
626451	88	44.99802395105975
626346	88	185.56735146905422
626464	88	239.54229977319983
626471	88	91.98848271612789
626366	88	48.2722149635219
626355	88	129.08978682955515
626248	88	198.23476903047893
626392	88	79.32893529346255
626266	88	125.68702753907938
626257	88	99.36701315577265
626384	88	48.2722149635219
626282	88	99.36701315577265
626401	88	97.05056937469423
626427	88	79.32893529346255
626302	88	241.72095009261943
626304	89	49.60618708648145
626202	89	62.22838755912342
626335	89	70.02035109238736
626197	89	62.22838755912342
626198	89	81.0653029059034
626350	89	70.02035109238736
626213	89	81.0653029059034
626341	89	74.5671647558788
626233	89	241.88132763480075
626228	89	43.406655952239966
626359	89	54.26914908125167
626251	89	90.07091861372945
626381	89	78.64800465392013
626243	89	43.406655952239966
626399	89	54.26914908125167
626259	89	123.6155500188823
626387	89	74.5671647558788
626415	89	102.95963751843458
626277	89	49.60618708648145
626424	89	159.34228776489277
626186	90	53.263298718768745
626189	90	61.33113524801034
626305	90	72.72808174127918
626179	90	161.02586171436963
626183	90	53.263298718768745
626203	90	47.06448262361854
626332	90	62.53169195934559
626320	90	113.43163328993802
626195	90	184.5455800120362
626199	90	112.96396596679834
626217	90	47.06448262361854
626237	90	57.690780820897935
626253	90	65.20791891751941
626245	90	57.690780820897935
626263	90	86.25685320698737
626284	90	65.20791891751941
626169	90	161.02586171436963
626171	90	111.78788144889056
626175	90	111.78788144889056
626290	90	62.53169195934559
626330	91	113.80125578316623
626223	91	181.29482196239005
626465	91	85.97072870695278
626343	91	418.038357970642
626495	91	163.04578516978364
626480	91	85.97072870695278
626487	91	75.82152586413928
626249	91	113.80125578316623
626380	91	192.93662226695974
626521	91	65.26853597628215
626512	91	113.86358848051118
626261	91	47.99035264347807
626516	91	87.10498476177617
626390	91	116.75585992198943
626283	91	62.699096347002786
626539	91	87.10498476177617
626543	91	65.26853597628215
626407	91	55.41001380447486
626299	91	47.99035264347807
626426	91	55.41001380447486
626315	92	48.543530822031215
626463	92	80.93693672977884
626449	92	152.29551473973814
626581	92	37.22836379868606
626218	92	185.91583964001063
626477	92	114.31248327504099
626489	92	80.93693672977884
626383	92	120.42038508604537
626510	92	86.47415726967265
626246	92	48.543530822031215
626523	92	126.65927470335451
626410	92	270.383476940827
626540	92	86.47415726967265
626528	92	102.29452073805867
626275	92	63.05890335116769
626297	92	176.69909980043693
626431	92	120.42038508604537
626559	92	37.22836379868606
626545	92	78.62848544725166
626550	92	135.34610583965588
626560	93	61.7096401163294
626587	93	127.20053265796155
626458	93	211.37785252521175
626576	93	140.83213319682378
626580	93	152.33451345263938
626583	93	79.1748090501901
626475	93	61.10023683379534
626603	93	127.42563098436747
626602	93	58.89093993549999
626599	93	79.1748090501901
626619	93	53.514055871810626
626490	93	62.4424312611677
626608	93	58.89093993549999
626610	93	68.65948384104624
626615	93	53.514055871810626
626637	93	81.13025716910718
626624	93	68.65948384104624
626500	93	61.10023683379534
626515	93	214.3867950139511
626553	93	61.7096401163294
626188	94	143.9412598804793
626200	94	80.21401989695518
626075	94	286.06418069275725
626450	94	108.89157353596866
626474	94	217.14895251432674
626221	94	143.9412598804793
626476	94	110.48149024386696
626081	94	73.92022770723203
626209	94	96.6061200765523
626492	94	113.56139923973802
626098	94	70.42902932789042
626484	94	116.91870922511701
626241	94	80.21401989695518
626136	94	70.42902932789042
626269	94	108.89157353596866
626397	94	61.45101916539038
626159	94	48.633139739550124
626288	94	61.45101916539038
626418	94	116.91870922511701
626167	94	48.633139739550124
626565	95	68.18534748479968
626584	95	103.03575080677889
626579	95	151.22931508663817
626604	95	129.8326045473811
626607	95	129.8326045473811
626597	95	151.22931508663817
626620	95	72.65364121264615
626609	95	176.05294764922658
626614	95	73.83501470559084
626639	95	72.65364121264615
626626	95	80.85908339582333
626630	95	73.83501470559084
626651	95	80.85908339582333
626655	95	85.60102053590424
626645	95	77.69457881795785
626537	95	296.1651360479772
626657	95	85.60102053590424
626659	95	83.477450602597
626658	95	83.477450602597
626551	95	68.18534748479968
626703	96	86.72493604348799
626702	96	163.80304020199662
626689	96	171.3334058136301
626688	96	153.24090583146466
626690	96	70.11452888491591
626695	96	70.11452888491591
626713	96	70.51121232288673
626712	96	232.77341176869803
626714	96	70.51121232288673
626704	96	163.80304020199662
626665	96	141.12362525747764
626664	96	111.27822728727938
626668	96	98.25050715742414
626671	96	111.27822728727938
626670	96	98.25050715742414
626662	96	358.0566188364672
626685	96	94.65640526311375
626686	96	94.65640526311375
626673	96	136.67503958787682
626676	96	144.15297351657597
626719	97	337.9253498633051
626729	97	155.2421220706205
626732	97	87.09705539750004
626734	97	125.01795317508069
626721	97	109.03966273632491
626720	97	109.03966273632491
626723	97	87.09705539750004
626748	97	144.3032838988144
626743	97	125.01795317508069
626761	97	98.14643310746793
626752	97	144.3032838988144
626758	97	168.4984588292866
626777	97	128.82446264713573
626769	97	98.14643310746793
626775	97	242.53216468941295
626793	97	54.547152093197326
626797	97	128.82446264713573
626787	97	51.1923627002178
626803	97	51.1923627002178
626817	98	94.3008074484768
626818	98	44.58071235547975
626822	98	44.58071235547975
626746	98	52.76180964478903
626750	98	194.95851417197522
626741	98	52.76180964478903
626760	98	70.58241344661666
626767	98	194.95851417197522
626753	98	70.58241344661666
626757	98	81.20835067939016
626759	98	218.3680681818263
626779	98	194.95971391567463
626768	98	275.14079393451215
626774	98	174.6855549643816
626794	98	162.8492865629457
626798	98	76.70386160565685
626810	98	76.70386160565685
626813	98	63.86075794388464
626812	98	94.3008074484768
626814	98	244.06792001515896
626946	99	39.51870547174805
626894	99	63.45921909509177
626905	99	84.5076287210476
626909	99	240.64447712993874
626911	99	285.2726435465787
626897	99	114.65537181441536
626896	99	46.86554971849945
626901	99	63.45921909509177
626900	99	46.86554971849945
626902	99	84.5076287210476
626921	99	171.35036351455238
626927	99	161.26508338039613
626912	99	171.35036351455238
626915	99	230.73891949582665
626936	99	39.51870547174805
626939	99	69.19502558551889
626930	99	103.72152016471031
626932	99	69.19502558551889
626935	99	103.72152016471031
626934	99	68.86996863195556
626827	100	61.95253248147362
626829	100	72.68442152075374
626828	100	95.18711245925653
626831	100	61.95253248147362
626840	100	179.86897399792662
626843	100	171.65426562686213
626845	100	239.32650009871918
626833	100	179.86897399792662
626834	100	72.68442152075374
626838	100	257.8927642055876
626852	100	171.65426562686213
626855	100	192.31595176886924
626875	100	38.77573718884301
626874	100	95.65837015157497
626869	100	111.61224172216036
626868	100	111.61224172216036
626871	100	68.44501375581136
626880	100	68.44501375581136
626887	100	38.77573718884301
626953	101	62.88351666437006
626952	101	70.12617593779518
626955	101	70.456049621015
626957	101	62.88351666437006
626956	101	73.7457414994809
626949	101	92.83008418389615
626951	101	92.83008418389615
626970	101	251.11108141362067
626973	101	179.13646251792588
626961	101	271.53715047427437
626960	101	73.7457414994809
626963	101	179.13646251792588
626966	101	243.68540723694582
626985	101	65.85697878595562
626988	101	34.13909585743861
626980	101	200.54111088314733
626983	101	57.573718669506036
626982	101	65.85697878595562
626995	101	57.573718669506036
626997	101	34.13909585743861
627003	102	179.89937288742343
627005	102	70.35291989482293
627004	102	83.21960004539801
627006	102	70.35291989482293
627017	102	234.84683335778107
627016	102	180.96934468228358
627022	102	267.33115759486964
627009	102	82.36188087645854
[truncated: 9,793 more rows]
