# Supplementary material for: The First of Us: Ophiocordyceps use a novel scramblase-binding peptide to manipulate zombie ants
Source: bioRxiv. 2025 Sep 19:2025.09.09.674826. Preprint. [Version 2] doi: 10.1101/2025.09.09.674826 (PMC12458967; doi:10.1101/2025.09.09.674826)
Supplement: Supplement 11 [file media-11.zip › Data S12. Nest behavior tests data/SBP Nest Behavior Assay data files/Gen19_Sham2-all-spots_nearest.csv]

ID	FRAME	NEAR_DIST
45313	0	59.60267451190875
45322	0	46.651314389664186
45452	0	171.17216725740388
44190	0	171.77263662327636
45347	0	176.31380008108562
45475	0	171.17216725740388
44201	0	151.2854168658614
45225	0	164.03594968960655
45368	0	90.90859668509498
43844	0	62.06440848879785
45252	0	46.651314389664186
43846	0	61.58881985307074
43848	0	133.0274644604553
43853	0	61.58881985307074
45263	0	108.78351413982553
44121	0	62.06440848879785
45279	0	90.90859668509498
44134	0	460.2289089072071
45421	0	197.0988707668742
44152	0	167.33919097184648
44680	1	178.76358743768094
44554	1	47.28014570590388
44566	1	55.33321460401895
44700	1	91.33942340767315
44573	1	47.28014570590388
44592	1	134.31288258228443
44600	1	55.33321460401895
44730	1	163.10960067670976
44606	1	453.32519219530565
44614	1	180.28051077394142
44623	1	153.31081533136177
44752	1	178.76358743768094
44628	1	153.31081533136177
44635	1	147.5567980502336
44766	1	163.10960067670976
44644	1	107.6844382405565
44651	1	91.33942340767315
44655	1	65.33365132632849
44659	1	65.33365132632849
44666	1	71.78954446005476
44295	2	135.79259665512626
44428	2	112.68849512778418
44431	2	136.09453292736026
44311	2	132.14857997018487
44193	2	53.20883000886143
44325	2	108.38016475308306
44457	2	175.39025855117677
44460	2	112.68849512778418
44349	2	91.51887741336645
44223	2	131.99992810365478
44359	2	56.43507769397421
44365	2	56.43507769397421
44245	2	53.20883000886143
44256	2	170.35307465675464
44133	2	88.36825523719534
44391	2	175.39025855117677
44268	2	423.88364994007617
44145	2	88.36825523719534
44284	2	135.79259665512626
44414	2	91.51887741336645
45442	3	197.6285176314332
45451	3	411.933574445999
45467	3	134.23470092428087
45470	3	134.23470092428087
45476	3	119.88022034414011
45483	3	108.4678916482652
45492	3	91.57953135877584
45501	3	54.04637592584778
45512	3	54.04637592584778
45389	3	111.57642132941145
45517	3	176.25498553932417
45392	3	111.57642132941145
45532	3	91.57953135877584
45540	3	139.66136430546965
45413	3	143.14546145493
45423	3	143.14546145493
45554	3	113.60310797263817
45561	3	176.25498553932417
45566	3	145.39101646837742
45058	4	176.76108162587417
44677	4	143.30507472226938
44813	4	112.27386352425978
45076	4	150.45625616273696
44949	4	176.76108162587417
45085	4	184.48080709907453
44831	4	107.40661317610346
44968	4	80.68470119129199
44714	4	199.00453693707007
44986	4	91.20922212201377
44739	4	390.97591746786475
44753	4	147.64891371865411
44881	4	91.20922212201377
45013	4	108.36759336814592
44640	4	116.59748448660946
44643	4	116.59748448660946
44902	4	80.68470119129199
44781	4	147.64891371865411
44658	4	143.30507472226938
45441	5	116.80816222920748
45314	5	197.71082989813686
45450	5	142.45757481929127
45327	5	153.02190261216433
45201	5	147.67362655006767
45330	5	373.91398112981403
45342	5	107.55787454522628
45349	5	108.67942768647674
45359	5	91.45137823412051
45364	5	145.88484710979978
45386	5	177.66190398920796
45399	5	91.45137823412051
45273	5	144.60981950818686
45150	5	147.67362655006767
45282	5	144.60981950818686
45418	5	116.80816222920748
45426	5	177.66190398920796
45307	5	153.02190261216433
44034	6	133.41155371828668
44294	6	74.77929701096816
44167	6	345.6057052541363
44180	6	94.71292549246417
44323	6	67.11026023816987
44079	6	174.60820407249042
44207	6	108.20137414799451
44338	6	177.02445565948014
44340	6	67.11026023816987
44353	6	73.0342892211325
43971	6	193.43136147797534
44103	6	205.3782237385135
44238	6	90.36773714540631
43983	6	133.41155371828668
44258	6	215.0537326296797
44010	6	146.38340568105392
44147	6	174.60820407249042
44280	6	177.02445565948014
44286	6	74.77929701096816
44176	7	136.17222792304386
44177	7	155.0668971764132
44050	7	89.41796778876483
44068	7	221.30136214886966
43948	7	152.23179820727924
44084	7	175.06199976872603
43961	7	150.11328475041088
44094	7	74.84212251978637
43975	7	225.1930485745607
44104	7	74.84212251978637
43996	7	209.33317284040987
44005	7	344.6287837452955
44135	7	82.21178239776215
44013	7	89.41796778876483
43889	7	150.11328475041088
44146	7	175.06199976872603
44021	7	108.50268381473158
43894	7	84.24354654172681
43902	7	84.24354654172681
45953	8	270.656497490333
45954	8	323.3750510520093
45958	8	85.28670535253882
45959	8	109.62851714383788
45963	8	85.17692207127992
45968	8	224.6260679237983
45973	8	73.27403227803532
45974	8	178.63926151576777
45981	8	73.27403227803532
45989	8	127.51458549815307
45990	8	178.63926151576777
45998	8	121.95615746278291
45999	8	121.95615746278291
45932	8	86.46000664934893
45933	8	75.21179148972845
45937	8	75.21179148972845
45939	8	154.08816363250622
45944	8	86.46000664934893
45947	8	225.72355669593443
45710	9	68.4125365956774
45712	9	63.682729650331225
45720	9	63.682729650331225
45722	9	45.629876325566784
45728	9	68.4125365956774
45734	9	45.629876325566784
45740	9	195.63268267469056
45752	9	299.7025550459398
45753	9	258.68669046771214
45754	9	81.17991486932594
45755	9	109.35713232440442
45763	9	80.89758358076536
45769	9	231.63713908197093
45773	9	74.8805438817645
45774	9	186.45223476873062
45784	9	74.8805438817645
45795	9	186.45223476873062
45797	9	235.08177587173174
45802	9	60.49990500435735
45803	9	60.49990500435735
45189	10	150.66212196354834
45196	10	111.13072960314436
45088	10	80.54820818432223
44836	10	44.18356136879927
45108	10	208.68253105504812
44862	10	72.4281177559581
45121	10	75.01309126421481
44994	10	295.4333450160756
45127	10	190.0384313612897
45005	10	207.46251077178002
44754	10	72.4281177559581
45144	10	75.01309126421481
44900	10	44.18356136879927
45029	10	80.54820818432223
45165	10	150.66212196354834
45169	10	111.13072960314436
44793	10	156.53663549459552
44924	10	199.31896790326837
45054	10	108.77759130629946
44933	11	181.56773100244254
45061	11	77.17999835765073
44807	11	73.5908064925743
44821	11	211.77144902376102
44956	11	74.29493687109672
44965	11	191.48724462249592
44973	11	106.26508146217341
44729	11	220.8587200104073
44860	11	106.26508146217341
44995	11	74.29493687109672
44497	11	146.35261897454006
45024	11	181.56773100244254
44517	11	58.41141386986462
44397	11	76.27240152988185
45038	11	77.17999835765073
44401	11	58.41141386986462
44914	11	73.5908064925743
44790	11	286.2152037965037
44538	11	76.27240152988185
44427	12	288.1585781916449
44302	12	76.20473760733223
44433	12	70.84294798731067
44450	12	231.59326336208355
44197	12	76.20473760733223
44329	12	112.89411530054036
44462	12	58.13458865696181
44342	12	69.59890604208573
44475	12	70.84294798731067
44484	12	186.93857998242387
44488	12	58.13458865696181
44366	12	218.2709781672731
44499	12	74.20501157449777
44500	12	193.11885382208297
44513	12	74.20501157449777
44522	12	73.72581771990194
44525	12	186.93857998242387
44144	12	69.59890604208573
44539	12	73.72581771990194
43776	13	221.43764837679794
43779	13	73.20349942795315
43788	13	66.97876339426357
43792	13	234.08779632665096
43794	13	52.062634747526566
43800	13	73.72061079931619
43802	13	188.7620513758813
43810	13	52.062634747526566
43817	13	91.7910744798694
43819	13	91.7910744798694
43822	13	234.08779632665096
43747	13	82.67010445057902
43748	13	64.36800134962472
43752	13	64.36800134962472
43753	13	133.17058784107482
43759	13	82.67010445057902
43767	13	214.4019837397501
43773	13	277.7961885520531
43775	13	72.57928018851794
44675	14	66.98934000701978
44810	14	218.15082031847544
45071	14	174.48348228149436
44947	14	52.15611779219192
44961	14	174.48348228149436
45093	14	59.33625936757093
44715	14	150.3835506297247
45113	14	107.01184872579269
44987	14	52.15611779219192
44865	14	279.090996332105
45123	14	107.01184872579269
45000	14	223.73199180788663
45134	14	223.73199180788663
44763	14	66.98934000701978
44891	14	68.96223545682116
44778	14	67.50892443956421
44908	14	75.37149574993687
45047	14	70.20268301854395
44670	14	67.50892443956421
45569	15	161.11342225342608
45188	15	45.039393120787686
45326	15	262.105258504262
45466	15	55.27257645718757
45339	15	62.19500871062238
45602	15	70.26281859664952
45223	15	146.66346442973912
45353	15	56.003825926162484
45498	15	220.76289029807722
45627	15	119.33745303578678
45247	15	72.66728816288608
45125	15	60.239582672734
45639	15	119.33745303578678
45643	15	220.76289029807722
45264	15	45.039393120787686
45137	15	72.66728816288608
45397	15	55.27257645718757
45525	15	70.26281859664952
45275	15	185.01858531825312
45556	15	133.51698747776098
44548	16	206.03708065158514
44561	16	235.28236986004208
44567	16	46.77044486560228
44569	16	46.77044486560228
44827	16	71.05179448303141
44583	16	50.155496068441614
44590	16	50.155496068441614
44852	16	126.15352065752228
44864	16	137.89547313442188
44487	16	113.85845530363301
44492	16	84.54120198947528
44749	16	204.3426102589849
44501	16	153.04951754188988
44895	16	204.3426102589849
44772	16	71.05179448303141
44779	16	166.09685768865612
44526	16	84.54120198947528
44795	16	126.15352065752228
44540	16	113.85845530363301
44545	17	104.26335333937868
44421	17	138.7906331963595
44553	17	48.87815667061242
44555	17	48.87815667061242
44434	17	156.01712932951082
44564	17	170.48434307725918
44568	17	97.28544861904464
44578	17	75.8504941799719
44452	17	130.48279588191244
44581	17	125.18870030135831
44473	17	130.48279588191244
44601	17	75.8504941799719
44613	17	97.28544861904464
44618	17	125.18870030135831
44625	17	157.98551909046446
44498	17	138.7906331963595
44503	17	200.21040570309717
44523	17	207.56815836751002
44534	17	112.01097793126968
45328	18	88.08510389722525
44830	18	153.30726790259686
45090	18	38.559492645092305
45220	18	153.82577316894418
45226	18	229.79146451694513
45362	18	162.45342199328473
45236	18	105.2564564984973
45370	18	120.07939320895021
45245	18	48.359687894658066
45246	18	48.359687894658066
45256	18	162.45342199328473
45265	18	188.16494763593855
45271	18	77.74902133582839
45145	18	153.82577316894418
45276	18	120.07939320895021
44776	18	186.44534662250175
45416	18	188.16494763593855
45042	18	197.51791151027436
45180	18	179.771255385874
44925	18	38.559492645092305
44800	19	154.5720893804054
45075	19	104.69596223917706
45204	19	118.03005666833327
44823	19	280.0873056631394
44963	19	117.73739959181654
45229	19	218.6762532804476
44718	19	298.8788380919157
45103	19	78.92044975995701
44849	19	117.73739959181654
44979	19	105.50617346333571
45112	19	218.6762532804476
45117	19	118.03005666833327
45132	19	101.07405024079289
45008	19	54.2652572105817
44756	19	154.5720893804054
45027	19	54.2652572105817
45167	19	104.69596223917706
44913	19	324.70674305700624
43665	20	258.7432158209126
43666	20	153.32348643528556
43668	20	153.32348643528556
43675	20	178.90600808564645
43676	20	119.54536273166624
43679	20	119.54536273166624
43681	20	90.99431541343765
43690	20	90.99431541343765
43692	20	101.760333113801
43695	20	65.42584225406915
43702	20	65.42584225406915
43709	20	78.88838450521496
43723	20	77.1554181714041
43724	20	118.34654893959281
43725	20	106.78138466020431
43726	20	158.847634925766
43730	20	78.88838450521496
43739	20	118.34654893959281
43745	20	158.847634925766
44041	21	72.60895581971728
44178	21	96.47435731258483
43928	21	247.35544152737577
43933	21	156.31490913776923
43935	21	222.2235051976584
44195	21	121.9576168077708
44071	21	71.80914812465112
43957	21	156.31490913776923
44213	21	167.440999165048
44089	21	96.47435731258483
43977	21	198.64582071061548
43982	21	222.2235051976584
44110	21	96.46114179125927
43987	21	85.0380953232467
44123	21	121.9576168077708
44014	21	85.0380953232467
44142	21	71.80914812465112
44019	21	96.46114179125927
44153	21	167.440999165048
44676	22	156.2604209785184
45194	22	177.14559223782277
44694	22	187.67639344139474
44950	22	98.57034341907074
44826	22	98.57034341907074
45083	22	128.11566122841165
44703	22	197.38354758159574
44971	22	120.80609968275327
44721	22	82.95734051499599
44861	22	82.70807086811905
44736	22	187.67639344139474
45002	22	70.98662246200269
45015	22	162.39801696079016
44901	22	86.98010370079224
44647	22	270.7202597398078
44654	22	156.2604209785184
44785	22	82.95734051499599
44919	22	70.98662246200269
45175	22	120.80609968275327
44429	23	119.74969370969912
44435	23	180.472721689022
44322	23	96.97326557759122
44196	23	155.07984189052343
44455	23	210.56493035190158
44224	23	199.86781821290128
44352	23	81.09150538470313
44099	23	292.67360098963974
44236	23	93.18912201918755
44368	23	102.59674532448258
44378	23	111.62754048477443
44251	23	108.45764767902654
44394	23	78.38601407831429
44400	23	78.38601407831429
44403	23	119.74969370969912
44148	23	155.07984189052343
44278	23	93.18912201918755
44406	23	126.9088883110659
44285	23	108.45764767902654
44289	24	119.39954107164199
44171	24	95.20919835193531
44044	24	41.89669447925678
44304	24	104.18034059271952
44185	24	96.13263209560495
44198	24	134.99149211074345
44327	24	119.39954107164199
44072	24	173.3210801934222
44341	24	203.13447940602964
43970	24	319.12604410110123
44354	24	216.00943209969142
44229	24	88.7844612014887
44112	24	148.0343318140053
44249	24	104.18034059271952
43995	24	151.16471807825764
44124	24	148.0343318140053
44137	24	95.20919835193531
44282	24	88.7844612014887
44283	24	92.84444023484417
44030	24	41.89669447925678
43908	25	118.4394004133311
43912	25	160.59185346112795
43916	25	208.04002049008392
43824	25	319.50071553230583
43828	25	156.27377353146767
43829	25	156.27377353146767
43840	25	214.45643505873974
43847	25	223.27742539767354
43851	25	223.27742539767354
43857	25	98.41116890023874
43862	25	98.41116890023874
43863	25	110.89305969851198
43865	25	89.8275821903097
43875	25	94.6676410217696
43877	25	89.8275821903097
43882	25	123.60015527501223
43895	25	118.4394004133311
43897	25	95.5366047312908
43899	25	94.6676410217696
44932	26	287.5331030276244
45190	26	114.81955871430156
44815	26	155.5887326349818
44946	26	173.56036010727436
45202	26	99.97436771764588
44832	26	287.5331030276244
45217	26	173.8956756652313
45219	26	120.42539955211296
45097	26	88.68586610064067
44970	26	87.75317470940809
45232	26	213.3255619064112
45111	26	68.43210799123179
44984	26	114.1552621010662
44868	26	231.41303672684205
45011	26	87.75317470940809
45149	26	114.81955871430156
44770	26	155.5887326349818
45173	26	68.43210799123179
45048	26	129.85939792166246
43905	27	156.50673279219825
43919	27	156.50673279219825
43920	27	233.9453428152628
44049	27	118.97350628060424
43931	27	250.38598522522355
43932	27	75.1232469887147
43934	27	174.09905752195377
44062	27	195.32374492100698
43944	27	75.52493135746165
44073	27	239.4996056842026
43949	27	75.1232469887147
43966	27	89.52822729873621
43986	27	82.01181158456266
43989	27	64.41682565523487
43999	27	57.62508346126005
44011	27	57.62508346126005
44016	27	82.01181158456266
43890	27	304.64995326562865
44025	27	102.16204414873941
45576	28	79.56954093161092
45457	28	234.535899745231
45589	28	58.1284153605407
45594	28	72.74340767129303
45600	28	58.1284153605407
45474	28	199.72317914717183
45607	28	106.58928487364244
45481	28	199.72317914717183
45489	28	54.000008592291756
45495	28	74.06608402965718
45630	28	120.5458673184455
45385	28	324.37226629710045
45641	28	152.02415247282585
45516	28	54.000008592291756
45647	28	168.12456586229388
45403	28	157.03503788374144
45541	28	88.15284708732021
45564	28	72.74340767129303
45438	28	157.03503788374144
45571	29	157.47060578860285
45700	29	111.01504039673497
45702	29	209.53727999417012
45586	29	236.38589871028177
45605	29	157.0216529304316
45608	29	157.0216529304316
45617	29	77.3464820634356
45622	29	55.03155513318952
45644	29	55.03155513318952
45654	29	88.24848815486752
45527	29	325.89824851835493
45662	29	71.38791589756714
45664	29	88.10347999296823
45675	29	88.10347999296823
45677	29	71.38791589756714
45552	29	157.47060578860285
45687	29	109.91419328423011
45692	29	61.05469800768536
45694	29	61.05469800768536
45854	30	319.98212654827813
45856	30	155.6089806108431
45859	30	155.6089806108431
45867	30	236.92940610323498
45871	30	121.65583183037113
45873	30	121.65583183037113
45878	30	74.5907935729754
45880	30	55.48752321379137
45884	30	55.48752321379137
45889	30	88.8551895527496
45892	30	71.80199160925166
45898	30	108.46618812700761
45902	30	108.46618812700761
45903	30	71.80199160925166
45912	30	112.38166816278064
45918	30	55.42622564691121
45921	30	55.4625155058257
45926	30	55.42622564691121
45929	30	217.99848144604226
45699	31	155.22490207058024
45827	31	72.53090303431851
45828	31	99.64821864141655
45833	31	118.87363525882925
45838	31	50.39895359408494
45841	31	50.39895359408494
45842	31	177.81990120401056
45845	31	60.00158918482735
45721	31	235.94718823717378
45762	31	119.1897906856159
45768	31	119.1897906856159
45772	31	156.73269322203586
45653	31	323.6797208495037
45798	31	55.0165591591384
45673	31	155.22490207058024
45806	31	55.0165591591384
45810	31	86.60055880640752
45814	31	72.53090303431851
45820	31	124.99867629974403
46211	32	56.1212323253336
46084	32	318.48743503174876
46086	32	157.05820572071437
46093	32	157.05820572071437
46099	32	234.2975286398083
46108	32	140.90194261985354
46109	32	73.33922034872238
46114	32	73.33922034872238
46125	32	80.63374183502037
46131	32	80.63374183502037
46138	32	84.13242296295735
46152	32	73.54197387911246
46159	32	166.36057494288255
46173	32	73.54197387911246
46179	32	125.99922232788833
46180	32	52.34491508700905
46181	32	95.15629729196701
46193	32	52.34491508700905
46203	32	56.1212323253336
46002	33	313.68821848563005
46007	33	157.70676202593395
46013	33	157.70676202593395
46017	33	222.41420944856947
46020	33	139.68216579750242
46022	33	66.45262830861608
46026	33	66.45262830861608
46034	33	136.96134521447672
46038	33	80.07320318529894
46043	33	80.07320318529894
46045	33	73.01443990921481
46047	33	201.10626871792496
46056	33	62.066258593194384
46062	33	60.870823845029
46063	33	132.16424364102357
46064	33	62.066258593194384
46069	33	60.870823845029
46073	33	58.42637197746659
46079	33	58.42637197746659
46229	34	312.2955963055679
46233	34	158.40732949369885
46237	34	158.40732949369885
46244	34	217.87529607858926
46374	34	73.82192267330134
46258	34	141.99286631199718
46260	34	77.66197334562013
46261	34	77.66197334562013
46272	34	184.81144797066298
46401	34	58.554679834397746
46283	34	72.31936895213458
46418	34	139.66809302949503
46296	34	73.82192267330134
46424	34	75.69291725847457
46297	34	184.81144797066298
46434	34	58.554679834397746
46307	34	72.31936895213458
46445	34	177.23631936578641
46456	34	97.65650133523697
46213	35	58.6402655762135
46214	35	146.62056399364712
46219	35	58.6402655762135
46097	35	311.2131734560918
46225	35	221.61308895498212
46227	35	238.1752895343412
46106	35	159.21564679882394
46111	35	159.21564679882394
46130	35	201.26914529466663
46141	35	137.0405662132878
46145	35	74.6565569066108
46146	35	74.6565569066108
46154	35	132.26105900163196
46164	35	65.02459709706564
46175	35	65.02459709706564
46178	35	132.26105900163196
46182	35	68.91014710539665
46199	35	68.91014710539665
46207	35	80.11469721777323
46984	36	121.00621660356354
46730	36	306.430571872539
46996	36	54.163348273485965
46744	36	160.04478642176437
46876	36	61.01520763935675
46754	36	160.04478642176437
47022	36	54.163348273485965
46898	36	120.33157171281813
46774	36	180.39240954864536
46782	36	57.45676223915278
46786	36	133.4658556689381
46793	36	57.45676223915278
46799	36	168.4513621149031
47062	36	202.06729621309051
46808	36	61.01520763935675
46938	36	124.7415598376115
47076	36	121.00621660356354
46959	36	88.79242545186308
46841	36	88.79242545186308
46355	37	61.33614435351978
46368	37	68.04228258222787
46250	37	288.32693363357185
46378	37	127.71875062385881
46257	37	161.75282819985728
46385	37	153.50222912507883
46390	37	50.30669550688205
46270	37	161.75282819985728
46398	37	50.30669550688205
46407	37	165.43823646180147
46411	37	153.50222912507883
46285	37	171.31920425108447
46291	37	64.28263486919825
46298	37	129.36141264870116
46301	37	64.28263486919825
46305	37	61.33614435351978
46316	37	106.21570975479074
46320	37	106.21570975479074
46335	37	127.71875062385881
46471	38	116.83338299226929
46490	38	124.2294505996614
46493	38	116.83338299226929
46501	38	195.10014013248832
46507	38	58.971821146508425
46381	38	159.70589191242158
46511	38	155.02944406546413
46522	38	58.971821146508425
46526	38	65.71397352286532
46530	38	183.60691777398915
46542	38	155.02944406546413
46546	38	168.06695492951766
46554	38	89.52993636409602
46430	38	159.70589191242158
46559	38	89.52993636409602
46565	38	72.45548591525619
46566	38	72.45548591525619
46450	38	174.90225300537173
46334	38	213.5531910410632
46351	39	117.66204539859304
46356	39	117.66204539859304
46484	39	159.493819037723
46486	39	149.2179513145406
46494	39	178.61065268642858
46372	39	329.4938904892876
46248	39	149.55997769212362
46509	39	139.45841184386057
46274	39	159.3276226988605
46409	39	159.493819037723
46537	39	139.45841184386057
46549	39	73.96455605955322
46422	39	57.28613551275276
46300	39	159.3276226988605
46558	39	73.96455605955322
46304	39	171.68560031254106
46447	39	57.28613551275276
46323	39	149.55997769212362
46451	39	65.30749968163082
47242	40	56.93445633752586
47122	40	150.65884948240796
46995	40	150.65884948240796
47132	40	105.48841898623213
47266	40	145.5205908394042
47269	40	84.15214084825755
47016	40	184.06221449158465
47148	40	105.48841898623213
47157	40	409.40275980744445
47032	40	158.82225626241154
47289	40	168.47979334837453
47293	40	84.15214084825755
47294	40	80.38956822147189
47170	40	164.42782710002444
47303	40	152.4243091317425
47309	40	80.38956822147189
47075	40	158.82225626241154
47207	40	56.93445633752586
47224	40	60.00848847585808
46597	41	156.01730628807172
46602	41	71.41579850828072
46603	41	59.01080059541586
46604	41	156.01730628807172
46481	41	83.3032985159869
46485	41	331.5077423918463
46615	41	59.01080059541586
46489	41	83.3032985159869
46625	41	71.41579850828072
46626	41	134.44064482648923
46508	41	110.40112028708639
46410	41	210.67654199367325
46541	41	178.28736449053548
46414	41	218.43746256774918
46423	41	160.58155265275607
46569	41	59.16811800954357
46449	41	160.58155265275607
46580	41	60.46868321392403
46584	41	59.16811800954357
47627	42	109.34223853274982
47640	42	178.71960725906382
47648	42	60.37850913266132
47656	42	55.38365135408602
47659	42	55.38365135408602
47537	42	217.95551829824177
47542	42	229.82254844743994
47679	42	143.80239287960978
47687	42	143.80239287960978
47564	42	160.26336975822053
47694	42	52.99960571157601
47701	42	34.73928289644096
47576	42	160.26336975822053
47711	42	34.73928289644096
47718	42	52.99960571157601
47595	42	229.82254844743994
47603	42	82.56300084830619
47736	42	136.06890255642202
47610	42	82.56300084830619
46598	43	157.7489245396318
46606	43	157.7489245396318
46617	43	151.74819382414614
46628	43	87.41910185526581
46632	43	87.41910185526581
46636	43	110.05101282455863
46637	43	179.12672970713513
46642	43	62.03799320322157
46647	43	53.36128189521489
46649	43	53.36128189521489
46658	43	130.3729697673321
46662	43	62.16542297429663
46664	43	130.3729697673321
46665	43	53.95528936270258
46669	43	62.16542297429663
46670	43	53.95528936270258
46676	43	133.93430206324905
46581	43	211.4063962418997
46582	43	151.74819382414614
48005	44	118.69995654330071
47753	44	65.8893069876215
47895	44	169.0418368889378
47775	44	159.1228470761272
47907	44	64.60121681283736
47655	44	185.81853655633728
47670	44	65.8893069876215
47932	44	50.20512682326408
47805	44	90.93733617946754
47935	44	50.20512682326408
47822	44	90.93733617946754
47957	44	119.64296816808836
47968	44	119.64296816808836
47715	44	159.1228470761272
47978	44	57.17345534127932
47980	44	52.333707373476145
47994	44	57.17345534127932
47867	44	113.7887990667572
47999	44	52.333707373476145
47364	45	160.05088684362508
47496	45	46.048617866025445
47507	45	46.048617866025445
47381	45	83.11524866941147
47518	45	107.28258152937133
47392	45	83.11524866941147
47525	45	107.28258152937133
47529	45	49.310083452747286
47535	45	78.40792610442793
47540	45	120.35944291067585
47544	45	49.310083452747286
47430	45	127.9959321708813
47560	45	78.40792610442793
47320	45	198.54427541584943
47324	45	71.19497792145249
47460	45	160.88361635346936
47339	45	160.05088684362508
47480	45	69.44650388564574
47356	45	71.19497792145249
47232	46	147.34975383377113
47240	46	52.3663032253473
47117	46	35.6843633955633
47248	46	52.3663032253473
47257	46	57.24561311028457
47260	46	57.24561311028457
47138	46	35.6843633955633
47146	46	85.791124238316
47020	46	75.4852001967803
47023	46	208.53136265612966
47155	46	85.791124238316
47165	46	120.38185881767895
47167	46	164.68520412926006
47179	46	70.33568112520088
47063	46	156.87930255622496
47203	46	46.02817635421108
47089	46	75.4852001967803
47218	46	46.02817635421108
47225	46	102.07811211657686
47230	46	102.07811211657686
47745	47	48.94957308381656
47622	47	77.00029608272045
47754	47	48.94957308381656
47762	47	89.2335534264778
47636	47	77.00029608272045
47383	47	156.52266625745955
47772	47	206.98231795376293
47523	47	35.50635105424954
47786	47	89.2335534264778
47278	47	80.1060073213695
47792	47	53.66230896131923
47667	47	116.55011264082147
47287	47	258.0243532055926
47804	47	53.66230896131923
47813	47	52.407824822402446
47691	47	185.43572581905332
47824	47	52.407824822402446
47717	47	68.76891841409403
47468	47	80.1060073213695
47602	47	35.50635105424954
48000	48	52.609471982989646
47874	48	111.69886978733886
48007	48	45.193712063174516
48009	48	45.193712063174516
47883	48	141.5825223130229
47759	48	161.252263887699
47900	48	210.34454054832344
47914	48	67.25249471837975
47929	48	47.85798848466173
47802	48	161.252263887699
47814	48	69.21057286270866
47944	48	47.85798848466173
47956	48	82.27675068148946
47707	48	69.21057286270866
47963	48	201.51538331874383
47719	48	263.2447249951523
47979	48	82.27675068148946
47857	48	111.69886978733886
47988	48	52.609471982989646
46849	49	160.2240663754805
46978	49	154.69474294692625
46982	49	78.77560070458178
46989	49	52.42242950904542
46864	49	37.502490184166916
46994	49	52.42242950904542
46868	49	84.95464795130265
46997	49	49.32646425362504
46878	49	37.502490184166916
46886	49	106.13356972071827
47014	49	49.32646425362504
46906	49	106.13356972071827
46912	49	196.14699826694334
46930	49	181.3376896277021
46947	49	68.69177442256448
46954	49	49.355367031588976
46829	49	269.22519621821306
46961	49	49.355367031588976
46837	49	84.95464795130265
46975	49	78.77560070458178
47360	50	93.38040988548745
47490	50	48.15521196122854
47369	50	93.38040988548745
47500	50	146.4673504353673
47247	50	112.24950785130825
47509	50	146.4673504353673
47382	50	178.16527633299265
47384	50	158.68752788020507
47406	50	69.79247272292233
47279	50	160.41142435095767
47420	50	50.94251034824181
47297	50	112.24950785130825
47439	50	50.94251034824181
47319	50	160.41142435095767
47452	50	72.0442622837824
47457	50	79.30745522251745
47477	50	72.0442622837824
47484	50	48.15521196122854
47231	50	269.8850117335814
46720	51	42.79148395931729
46725	51	62.641866027466065
46727	51	83.85656861816054
46740	51	62.641866027466065
46747	51	182.93519781728625
46749	51	48.32909865353398
46751	51	48.32909865353398
46773	51	190.09022182930164
46648	51	270.1639580078473
46655	51	150.84638025889384
46673	51	162.80495691736482
46680	51	150.84638025889384
46685	51	162.80495691736482
46692	51	89.61402725597969
46696	51	89.61402725597969
46699	51	181.36236588556193
46703	51	77.42846097446184
46708	51	64.39901514284192
46719	51	42.79148395931729
47105	52	68.0635001152324
46857	52	280.0490938805199
46990	52	37.36451938344793
47125	52	47.81691987210236
46870	52	208.02108021479762
47133	52	47.81691987210236
47010	52	88.6538352060852
47142	52	63.63758068379642
47144	52	73.03058198662181
46889	52	145.54846871624025
47030	52	88.6538352060852
47171	52	63.63758068379642
47176	52	148.98662611180967
46925	52	159.24237233340733
47186	52	46.90445632832897
47059	52	167.65849366650744
47201	52	46.90445632832897
47082	52	78.25018227779584
47214	52	148.98662611180967
46960	52	37.36451938344793
48130	53	68.27370351821413
48135	53	48.06958702327256
48136	53	69.289248335429
48137	53	48.06958702327256
48142	53	115.70200874897269
48144	53	68.36643114249974
48153	53	68.36643114249974
48158	53	61.1785129025864
48159	53	41.07365666715863
48166	53	41.07365666715863
48170	53	61.1785129025864
48099	53	284.15771658491764
48100	53	106.61001645619564
48104	53	265.2142256527773
48106	53	157.62634043747337
48110	53	37.880686093629144
48119	53	37.880686093629144
48120	53	87.86020430760344
48124	53	87.86020430760344
48126	53	131.02152988881983
47109	54	40.28448014426772
46987	54	88.51372101508655
47118	54	53.4701658755492
46882	54	38.551654728913675
47019	54	102.64363767070968
46895	54	324.08690318228787
47028	54	66.40760660887734
47041	54	73.31202318926582
47053	54	40.310655870643785
47054	54	40.310655870643785
46806	54	284.7627452586062
46934	54	38.551654728913675
47064	54	76.113798971503
46816	54	76.72986688727465
47078	54	76.113798971503
47083	54	107.38335769412114
46957	54	88.51372101508655
47095	54	53.4701658755492
47097	54	40.28448014426772
46845	54	155.6892980346473
47876	55	68.55703049347174
47632	55	155.60361353745026
47888	55	68.55703049347174
47761	55	94.68611414917267
47894	55	129.50107076754674
47515	55	67.19064958366782
47901	55	41.87231758990539
47651	55	40.270589494384296
47908	55	38.94965356358771
47657	55	383.8020824283271
47787	55	59.189779226627046
47538	55	274.93647394756397
47677	55	40.270589494384296
47934	55	41.87231758990539
47812	55	61.30530426573563
47690	55	88.99002528083261
47951	55	38.94965356358771
47724	55	88.99002528083261
47861	55	41.978178912750714
47869	55	41.978178912750714
47875	56	92.64607419381177
48006	56	67.67249026338763
48010	56	64.12530209183265
47884	56	409.4911805101139
48015	56	64.12530209183265
48017	56	44.994488745973705
48018	56	155.07441042110204
48026	56	44.994488745973705
47899	56	88.26233122835683
48035	56	155.07441042110204
47926	56	84.9106407937797
47803	56	286.9042334283517
47818	56	92.64607419381177
47948	56	84.9106407937797
47960	56	81.05988516447654
47981	56	67.67249026338763
47860	56	114.01761104926408
47618	57	138.32715740318503
47365	57	76.57684173689941
47499	57	80.50330591360624
47516	57	80.50330591360624
47521	57	67.53649072104967
47527	57	67.53649072104967
47405	57	119.78916618181998
47539	57	68.71786727452742
47546	57	71.5717166643688
47427	57	423.0555077140286
47558	57	71.5717166643688
47565	57	32.433458124457886
47567	57	43.909694764586575
47464	57	84.74778046238185
47343	57	287.8386905048229
47599	57	43.909694764586575
47606	57	32.433458124457886
47353	57	76.57684173689941
48258	58	41.68819169989532
48263	58	41.68819169989532
48271	58	415.5037619194761
48275	58	71.06568080335057
48279	58	71.06568080335057
48284	58	164.89178731439273
48287	58	69.63143515613223
48295	58	69.63143515613223
48297	58	77.03378431734758
48299	58	77.03378431734758
48304	58	170.29881243204224
48305	58	44.45536733385842
48310	58	44.45536733385842
48316	58	170.29881243204224
48248	58	77.88527250502652
48249	58	296.1714423504133
48255	58	77.88527250502652
47368	59	75.3485508696978
47245	59	79.69452308743763
47380	59	137.33916209136186
47387	59	48.70189185787594
47396	59	48.70189185787594
47270	59	79.69452308743763
47409	59	73.12548489653818
47416	59	83.21000458360756
47424	59	83.21000458360756
47300	59	41.98402265043895
47313	59	41.98402265043895
47316	59	423.6173166133152
47447	59	29.89972327146197
47321	59	82.79893272235458
47451	59	29.89972327146197
47456	59	44.38456862512988
47467	59	44.38456862512988
47476	59	201.19937947197138
47229	59	292.77150746726267
47357	59	75.3485508696978
46858	60	106.98168299112278
46866	60	51.630806733548866
46872	60	51.630806733548866
46885	60	81.3520420052628
46890	60	93.86799341012625
46892	60	93.86799341012625
46913	60	40.27689836710516
46787	60	283.6439929496869
46789	60	85.87478527047845
46922	60	40.27689836710516
46927	60	45.65823050489617
46800	60	85.87478527047845
46807	60	89.43804178308255
46935	60	45.65823050489617
46820	60	82.9910601411645
46950	60	235.4565732822277
46834	60	74.12518210967927
46843	60	74.12518210967927
46846	60	454.003479057238
48012	61	291.29244262808754
48022	61	64.37011153694824
48040	61	96.19200013867678
48041	61	64.37011153694824
48049	61	82.14887859575252
48052	61	73.60280902291325
48055	61	73.60280902291325
48057	61	450.0731742060656
48060	61	83.17676764226933
48063	61	55.95920574207875
48064	61	55.95920574207875
48069	61	74.80952293809119
48070	61	78.71671539396144
48074	61	100.41864580462533
48080	61	73.0545825005996
48085	61	73.0545825005996
48087	61	46.85567192772394
48090	61	46.85567192772394
48097	61	271.4764822525854
47620	62	74.10969444646548
47757	62	78.77411777696346
47768	62	76.21022120869569
47645	62	86.80706957199327
47773	62	115.17423948825369
47790	62	45.8103203974297
47673	62	73.96057654854127
47801	62	45.8103203974297
47810	62	41.84811908156236
47821	62	41.84811908156236
47697	62	66.45119368192633
47570	62	285.29727371862316
47703	62	66.45119368192633
47578	62	74.10969444646548
47710	62	398.6055246828844
47722	62	52.27574318560689
47855	62	307.10447960181807
47604	62	92.97974631576135
47739	62	52.27574318560689
48177	63	282.4165985106799
48179	63	57.804091978399015
48183	63	132.85918350756816
48194	63	57.804091978399015
48196	63	89.76865455034695
48200	63	74.04276385168959
48201	63	71.40929512793035
48205	63	71.40929512793035
48209	63	304.53122336435933
48215	63	47.91014390099584
48217	63	47.91014390099584
48221	63	78.15069170067085
48223	63	84.05773763629972
48225	63	117.96599239894736
48232	63	53.01459572218083
48235	63	53.01459572218083
48236	63	39.234570630040025
48238	63	39.234570630040025
48246	63	294.9999830580204
48384	64	37.105346713787156
48385	64	37.105346713787156
48391	64	287.76442400450725
48319	64	291.0411353735257
48320	64	57.761663198642246
48325	64	137.6730686754949
48334	64	57.761663198642246
48338	64	82.14858662669349
48341	64	78.99343618284063
48345	64	78.99343618284063
48348	64	216.38295661352066
48356	64	38.90690601382218
48357	64	38.90690601382218
48365	64	77.65345598634931
48369	64	83.43958713083671
48371	64	123.24205189604461
48381	64	67.18774644523188
48383	64	67.18774644523188
50315	65	72.59060383405622
50320	65	62.595614566606976
50324	65	62.595614566606976
50331	65	135.3497192438113
50337	65	80.65068248791628
50346	65	80.65068248791628
50350	65	93.15243062371565
50351	65	127.79921452421209
50359	65	51.221538362071335
50360	65	51.221538362071335
50361	65	39.57280939044452
50362	65	39.57280939044452
50235	65	290.26708821431623
50367	65	251.19563504284167
50252	65	57.422052251285464
50261	65	139.7732431462308
50278	65	57.422052251285464
50294	65	89.6760717400744
49665	66	82.45255546213897
49678	66	66.65650351082569
49681	66	117.727740333381
49682	66	38.23560003891698
49684	66	38.23560003891698
49692	66	229.2103525717143
49066	66	286.3908289594272
49589	66	90.61126328242472
49465	66	135.087455156729
49084	66	45.578282207578795
49488	66	45.578282207578795
49616	66	78.18962520756841
49514	66	45.68306264918943
49650	66	78.18962520756841
49654	66	66.65650351082569
49534	66	293.20572152223417
48899	67	101.39378577888493
48908	67	103.11815597039329
48800	67	278.17880288223813
48930	67	101.39378577888493
48806	67	54.05191826020365
48937	67	103.11815597039329
48941	67	38.73712143833591
48947	67	38.73712143833591
48826	67	146.8253707298063
48967	67	294.7384269031224
48841	67	44.1622629380197
48853	67	44.1622629380197
48861	67	285.68991086871563
48872	67	90.3500646963321
48878	67	81.9276686150153
48888	67	81.9276686150153
48640	68	273.2262471751251
48642	68	90.56390033002074
48782	68	88.52827058583841
48657	68	147.85337354064677
48667	68	42.18892502484179
48797	68	88.52827058583841
48804	68	59.284451446426864
48810	68	129.63588326447493
48683	68	42.18892502484179
48688	68	295.28753039989226
48833	68	59.284451446426864
48840	68	36.49860497799276
48845	68	36.49860497799276
48856	68	260.81941719896264
48858	68	287.98253319579027
48760	68	93.12774534541664
48515	69	34.997088150008814
48519	69	34.997088150008814
48528	69	259.0091385926686
48533	69	290.687621562237
48461	69	282.3664209798701
48462	69	118.73066258334725
48465	69	157.55136142997756
48470	69	118.73066258334725
48477	69	292.63515134838525
48482	69	97.6878206409569
48486	69	89.63581058085799
48490	69	89.63581058085799
48494	69	45.39625709248395
48498	69	45.39625709248395
48500	69	121.54589082412555
48394	70	283.62737015280055
48399	70	155.14907564070904
48401	70	129.15685143065411
48402	70	129.15685143065411
48408	70	294.99782410952827
48414	70	40.43753815105111
48419	70	40.43753815105111
48426	70	83.19332478103428
48429	70	45.720263540387535
48431	70	83.19332478103428
48435	70	111.05606048905051
48436	70	45.720263540387535
48445	70	34.81648146423695
48447	70	34.81648146423695
48450	70	220.90521947029762
48458	70	295.3221243966204
48641	71	81.49636250787864
48643	71	118.2419113958545
48649	71	119.96194419108927
48660	71	35.806037409067436
48665	71	35.806037409067436
48678	71	247.94547490376692
48680	71	246.52081616523938
48582	71	272.8290055920125
48585	71	155.27006031044473
48587	71	130.4674068679391
48591	71	130.4674068679391
48597	71	272.8290055920125
48602	71	44.57678346799035
48614	71	118.2419113958545
48618	71	44.57678346799035
48633	71	81.49636250787864
48900	72	111.64650950634072
49031	72	33.98828986357036
49168	72	35.50817877430746
48921	72	85.34487899633021
49184	72	271.8253050261123
49064	72	82.01996141489701
48946	72	81.71985114356126
49081	72	82.01996141489701
49092	72	120.28868205736093
49101	72	120.28868205736093
48976	72	81.71985114356126
48985	72	146.9013839727464
48991	72	33.98828986357036
48870	72	270.2389877841671
49127	72	155.8061675527817
48876	72	145.17585566557008
48881	72	43.40036025742345
49140	72	35.50817877430746
48889	72	43.40036025742345
48778	73	156.34472651262726
48783	73	33.95903708746285
48796	73	33.95903708746285
48805	73	79.81377066042118
48811	73	79.81377066042118
48813	73	122.7212993593296
48817	73	122.7212993593296
48825	73	99.88948870979465
48827	73	34.91462162142037
48701	73	265.0243828846102
48832	73	34.91462162142037
48709	73	147.04018007918447
48837	73	290.4273412170866
48719	73	133.9206481381942
48724	73	133.9206481381942
48738	73	156.34472651262726
49420	74	34.45884226139406
49041	74	212.6770527711862
49299	74	80.93324563629166
49431	74	34.45884226139406
49178	74	71.94314059546723
49186	74	71.94314059546723
49315	74	132.53014759072255
49072	74	143.42041090900335
49333	74	132.53014759072255
49470	74	280.1707438583125
49233	74	128.18134528277125
49120	74	122.64345394506027
49386	74	91.95866441267643
49267	74	80.93324563629166
49145	74	122.64345394506027
50065	75	91.90765777917238
50096	75	110.114338542545
50112	75	86.73183319681462
50115	75	70.25132886476615
50117	75	70.25132886476615
50121	75	140.83623231753697
50127	75	80.21012748048649
50130	75	80.21012748048649
50131	75	130.85265878384337
50134	75	130.85265878384337
50141	75	71.63065684853778
50145	75	34.551434175350565
50148	75	34.551434175350565
50022	75	91.90765777917238
50154	75	294.2476457801432
50031	75	142.07874147339
50045	75	110.114338542545
48897	76	80.90062478560796
49283	76	80.7852263074999
49288	76	128.73489200227263
49161	76	102.68046606237168
48916	76	139.7605115344938
49300	76	128.73489200227263
49179	76	202.17381644224523
49313	76	166.81461595139706
49316	76	52.65426351754853
49323	76	34.67837757006939
49335	76	34.67837757006939
49212	76	148.46050760467838
48965	76	102.68046606237168
49131	76	80.90062478560796
49259	76	80.7852263074999
49154	77	34.82316290809437
49030	77	88.78635342354622
49063	77	76.02579737991064
49070	77	76.02579737991064
49083	77	122.73594272926962
49093	77	122.73594272926962
49097	77	80.23988237011558
48973	77	109.37357288235894
49105	77	80.23988237011558
48981	77	116.15760175299968
49112	77	128.86200801107222
49116	77	128.86200801107222
48989	77	60.31217330060148
48995	77	109.37357288235894
48999	77	60.31217330060148
49128	77	97.78507594809183
49133	77	52.99767781123476
49144	77	34.82316290809437
49020	77	70.13216923745024
49411	78	127.18870664910348
49295	78	81.90994309032253
49174	78	74.68230582153622
49436	78	174.41456400287493
49440	78	66.3027840304528
49059	78	112.68573123384516
49189	78	86.61441401041766
49190	78	85.08286039700609
49069	78	75.88882392065756
49456	78	66.3027840304528
49343	78	81.90994309032253
49219	78	85.08286039700609
49104	78	66.86816112826749
49121	78	75.88882392065756
49255	78	168.92126201643993
49387	78	127.18870664910348
49139	78	66.86816112826749
49273	78	243.4247292746322
48517	79	68.14987653931375
48527	79	75.39875492711617
48535	79	85.33303215860053
48536	79	92.26044467816742
48538	79	85.33303215860053
48544	79	223.91402705894987
48552	79	81.47686127024727
48554	79	271.6195833658153
48558	79	81.47686127024727
48564	79	128.3005394558755
48565	79	128.3005394558755
48570	79	49.32457745539626
48573	79	34.90225166893519
48576	79	34.90225166893519
48580	79	267.03972101982043
48492	79	51.23800422518387
48496	79	93.75743115485277
48504	79	68.14987653931375
48511	79	51.23800422518387
49410	80	261.4523890554342
49287	80	85.7039527105853
49308	80	81.88953010886108
49320	80	81.88953010886108
49327	80	221.9725529780142
49203	80	246.54148374890053
49211	80	88.7478473514669
49341	80	128.2419476142366
49218	80	71.29515956026847
49356	80	128.2419476142366
49232	80	71.29515956026847
49241	80	79.98943764902882
49384	80	69.24029686050486
49258	80	85.7039527105853
49388	80	69.24029686050486
49268	80	91.34629600065645
49274	80	241.2779701648619
48647	81	70.38442153264036
48776	81	229.51628555382297
48656	81	70.38442153264036
48669	81	91.89617026604229
48685	81	83.3763989526032
48693	81	83.3763989526032
48694	81	207.5964282086122
48714	81	85.02426172849297
48723	81	80.75001678279148
48730	81	80.75001678279148
48735	81	109.51264484121631
48740	81	109.51264484121631
48616	81	47.52706871908026
48754	81	103.72617545832219
48757	81	59.189741772520904
48630	81	91.89617026604229
48761	81	34.95807139125049
48637	81	47.52706871908026
48766	81	34.95807139125049
49027	82	52.01699088346798
48901	82	102.06148398153519
48909	82	71.07476137649262
49038	82	35.53124017191741
48913	82	70.83931461865807
48919	82	71.07476137649262
49051	82	35.53124017191741
48929	82	105.3352482430556
49060	82	231.25525923168684
48938	82	214.94466967225497
48943	82	77.63030880307993
48952	82	77.63030880307993
48970	82	83.384167159576
48977	82	82.5549070628837
48987	82	82.5549070628837
48992	82	103.91293874016553
48998	82	103.91293874016553
49018	82	52.01699088346798
48893	82	70.83931461865807
49921	83	105.48541502301373
49548	83	102.44286207461742
49937	83	50.2106967019365
49941	83	50.2106967019365
49562	83	71.03022392749817
49691	83	112.65482144290397
49951	83	94.60506170648995
49826	83	80.96937759805661
49954	83	192.56623230660176
49700	83	275.7028959996105
49588	83	71.03022392749817
49718	83	78.97464523436292
49601	83	71.58550080183046
49736	83	78.97464523436292
49887	83	80.96937759805661
49761	83	84.56357751006287
49903	83	105.48541502301373
49522	83	76.69547993765771
49663	83	71.58550080183046
49539	84	71.5823210053179
49677	84	82.51516789770128
49551	84	146.55356957353504
49425	84	128.12393298623581
49811	84	54.16036787778461
49557	84	128.12393298623581
49818	84	54.16036787778461
49695	84	82.51516789770128
49831	84	128.45645823266045
49451	84	102.18594682841668
49587	84	365.952643410818
49850	84	93.94516796710761
49728	84	87.44902213337473
49738	84	81.6216625890432
49613	84	125.25884810989416
49501	84	71.5823210053179
49760	84	81.6216625890432
49773	84	109.34383096103664
49784	84	109.34383096103664
50432	85	34.29349351543678
50434	85	34.29349351543678
50436	85	193.35926418408766
50371	85	80.91501575887058
50376	85	105.34814263114518
50378	85	80.91501575887058
50379	85	135.09940344151752
50380	85	70.33114153378268
50384	85	70.33114153378268
50386	85	413.19694330176503
50393	85	123.43391127409971
50397	85	83.54975317990842
50398	85	83.54975317990842
50400	85	85.62542449994231
50408	85	81.72721550506718
50412	85	81.72721550506718
50416	85	110.49110433225617
50418	85	110.49110433225617
50424	85	59.35475542550376
50426	85	59.35475542550376
49285	86	55.03788265633053
49421	86	87.64917677293174
49427	86	81.8715079268122
49306	86	103.4879686573581
49434	86	81.8715079268122
49442	86	116.01237674546735
49319	86	69.60677805010555
49450	86	116.01237674546735
49328	86	69.60677805010555
49345	86	400.6384850523103
49474	86	55.40053770478972
49478	86	55.40053770478972
49490	86	34.009536766945665
49493	86	34.009536766945665
49366	86	124.73783035869036
49504	86	254.86540241092916
49389	86	87.37134761610967
49271	86	139.92872444957126
49401	86	87.37134761610967
49276	86	55.03788265633053
50048	87	123.1260174103159
50057	87	123.1260174103159
49805	87	109.69203508474685
49938	87	70.14922750187412
49946	87	70.14922750187412
50074	87	58.56243249413172
50080	87	58.56243249413172
50086	87	74.15202531409867
50095	87	239.09300215556297
49968	87	391.7138855310068
49969	87	121.34728732393168
50001	87	88.75179133834658
50011	87	86.8182477819198
49890	87	58.65715527641201
50026	87	86.8182477819198
49771	87	58.65715527641201
50034	87	82.37910670098901
49908	87	104.7980470771171
50040	87	82.37910670098901
49542	88	110.66342978923684
49544	88	391.87473413977705
49560	88	89.15151701466573
49564	88	85.99475898731787
49585	88	85.99475898731787
49593	88	83.9198750966592
49603	88	83.9198750966592
49477	88	122.15502795721528
49609	88	129.83929840318197
49482	88	55.11125024079755
49618	88	114.93461914170803
49627	88	69.56886388767671
49502	88	105.81123047592206
49508	88	55.11125024079755
49641	88	114.93461914170803
49644	88	59.42684667798561
49525	88	68.23197724859452
49656	88	59.42684667798561
49532	88	68.23197724859452
49797	89	61.95247269151954
49690	89	152.67050327112273
49694	89	152.67050327112273
49828	89	61.95247269151954
49832	89	79.73281156628214
49705	89	106.4517899652122
49708	89	69.47095283568471
49710	89	69.47095283568471
49720	89	110.00030719462987
49726	89	392.72329923152193
49737	89	88.68182306729763
49867	89	79.73281156628214
49740	89	85.50367119387175
49752	89	85.50367119387175
49758	89	82.82900101230696
49769	89	82.82900101230696
49782	89	123.7891792822629
49803	90	104.46532180814128
49940	90	85.18890523261231
49837	90	67.90746389804035
49973	90	84.07291397430097
49846	90	80.95827337705482
49978	90	84.07291397430097
49982	90	131.3369278355965
49985	90	112.58155965776102
49861	90	67.90746389804035
49992	90	69.78438264495021
49995	90	112.58155965776102
50002	90	38.04106296205242
49875	90	114.50237069439818
50006	90	34.996747371558705
50009	90	34.996747371558705
49888	90	365.8355717009432
49765	90	146.12027684925553
49896	90	89.55762429311055
49770	90	80.95827337705482
49901	90	85.18890523261231
49412	91	76.1389437053882
49540	91	67.92676552679875
49556	91	119.4256373024207
49693	91	84.86454549290069
49445	91	102.93857006791251
49713	91	83.53912565693022
49845	91	55.904937814414254
49472	91	76.1389437053882
49606	91	89.76234276332161
49735	91	83.53912565693022
49741	91	132.88646997745056
49757	91	132.88646997745056
49886	91	30.4444126049431
49633	91	84.86454549290069
49512	91	67.92676552679875
49898	91	30.4444126049431
49648	91	329.7869525331897
49904	91	33.17414347113086
49909	91	188.80166055487592
49403	91	131.92675178661264
50049	92	145.04722769868837
49929	92	115.51496994659843
49808	92	91.57040540102425
50076	92	53.20338512679265
49822	92	138.43599202208432
49950	92	169.3419378989106
49834	92	91.57040540102425
50091	92	25.15065013169056
50097	92	25.15065013169056
50100	92	32.834510730371775
49976	92	90.09878274836524
50111	92	230.4381140462119
49984	92	84.51263742770045
49993	92	274.01024955792906
50021	92	84.51263742770045
50027	92	83.83315939007709
50033	92	145.04722769868837
50036	92	83.83315939007709
49912	92	115.51496994659843
50312	93	245.17582646580223
50228	93	97.6835636624858
50229	93	176.85276905970983
50231	93	66.36215733715423
50238	93	66.36215733715423
50241	93	66.8823325053299
50243	93	66.8823325053299
50249	93	172.16159407845416
50254	93	196.46474349531414
50259	93	91.17233757781989
50260	93	82.49629005533635
50268	93	82.49629005533635
50275	93	83.91773562282624
50277	93	152.94311558376978
50281	93	83.91773562282624
50288	93	152.94311558376978
50296	93	71.37394521373396
50298	93	71.37394521373396
50177	94	172.7016575803065
50179	94	93.01823077406463
50180	94	80.46822057649806
50182	94	80.46822057649806
50186	94	83.7478868978206
50188	94	165.14697485509987
50191	94	83.7478868978206
50200	94	165.14697485509987
50205	94	56.12621308607887
50206	94	32.97885594765048
50207	94	32.97885594765048
50226	94	258.55819147136975
50158	94	74.285529066706
50159	94	157.28797737797717
50160	94	141.52283553681698
50164	94	74.285529066706
50166	94	67.08987414240214
50168	94	67.08987414240214
50173	94	103.12785219052847
50443	95	61.14851480955036
50444	95	61.67236373244661
50445	95	61.14851480955036
50450	95	61.67236373244661
50452	95	67.37134473419957
50456	95	67.37134473419957
50458	95	80.73671641132465
50467	95	173.8897046688273
50470	95	93.40362469556453
50471	95	81.0976613412865
50476	95	81.0976613412865
50479	95	83.75932181137296
50482	95	172.59619778031245
50484	95	83.75932181137296
50492	95	172.59619778031245
50494	95	33.144048105602586
50496	95	52.968608373750115
50498	95	33.144048105602586
50509	95	257.15006200314247
50561	96	56.257736087660184
50563	96	32.76364828191336
50573	96	249.53657703454218
50513	96	62.294689036503975
50514	96	87.99171893470759
50515	96	62.294689036503975
50519	96	87.99171893470759
50522	96	86.7740884666864
50523	96	66.1052787543575
50526	96	66.1052787543575
50532	96	177.62058457692515
50535	96	93.20635828564487
50536	96	80.78972778264196
50541	96	80.78972778264196
50544	96	84.0183377137526
50546	96	173.71976554130262
50548	96	84.0183377137526
50556	96	173.71976554130262
50559	96	32.76364828191336
50948	97	184.6601877407995
50965	97	93.0797382941626
50972	97	80.14890089522711
50994	97	80.14890089522711
51122	97	177.0385535993455
50886	97	89.15870225027534
50890	97	66.05144582856659
51018	97	83.79135690326028
50895	97	66.05144582856659
51156	97	32.427927103605896
51033	97	177.0385535993455
51162	97	55.09234977477709
50909	97	115.17352836414877
51171	97	32.427927103605896
50925	97	107.2103972452751
50934	97	68.38751935591347
51191	97	251.380173781486
50936	97	68.38751935591347
51070	97	83.79135690326028
51207	98	65.64287768286184
51217	98	55.99507147625975
51221	98	55.99507147625975
51230	98	65.64287768286184
51247	98	107.93196699999052
51250	98	65.99333979766492
51252	98	65.99333979766492
51257	98	122.07818662298973
51258	98	93.33269330631242
51260	98	81.431258442977
51266	98	81.431258442977
51270	98	84.13246383769976
51272	98	84.13246383769976
51273	98	150.88381988084095
51285	98	135.820134816182
51287	98	135.820134816182
51288	98	36.34982067296099
51290	98	54.80689825912053
51298	98	36.34982067296099
50575	99	58.42491097356595
50578	99	58.42491097356595
50579	99	62.44428025112185
50583	99	108.54372626060899
50587	99	64.04637417283357
50590	99	62.44428025112185
50591	99	64.04637417283357
50599	99	93.78538155243812
50601	99	80.35683839894986
50602	99	80.35683839894986
50605	99	82.3016485794127
50610	99	84.74834234670989
50611	99	172.25048325493867
50613	99	84.74834234670989
50625	99	172.25048325493867
50628	99	41.13960227652609
50630	99	51.49910103923683
50631	99	195.69988530459594
50636	99	41.13960227652609
50691	100	145.52486234320853
50692	100	61.00765185933096
50694	100	47.703665794827124
50696	100	40.39428251778107
50709	100	40.39428251778107
50713	100	305.36197423942576
50641	100	63.84505957223933
50643	100	83.34952540029344
50645	100	63.84505957223933
50649	100	109.15431484401337
50651	100	64.38987374397016
50656	100	83.34952540029344
50657	100	64.38987374397016
50663	100	94.0991432841268
50665	100	79.02696428747744
50666	100	79.02696428747744
50670	100	81.99894003669942
50679	100	84.12379972351299
50681	100	145.52486234320853
50682	100	84.12379972351299
51846	101	48.7312478510378
51723	101	93.6487635882825
51726	101	79.54481439900022
51731	101	79.48053741444215
51745	101	79.48053741444215
51876	101	48.75051705350512
51764	101	84.27128169011243
51899	101	265.84015765587606
51645	101	49.863041581893725
51646	101	150.60578971655403
51775	101	163.91668495022356
51650	101	49.863041581893725
51778	101	84.27128169011243
51665	101	112.12420626179974
51802	101	163.91668495022356
51681	101	64.69422621539576
51809	101	71.80196504379056
51819	101	48.7312478510378
51695	101	64.69422621539576
51699	101	147.07001020435507
52225	102	202.78844252958814
51977	102	110.28261239814644
52236	102	65.84770625959723
52109	102	83.94581970879813
51995	102	62.34860023259902
52132	102	83.94581970879813
52135	102	172.95748441439423
52010	102	62.34860023259902
52024	102	51.105271388221
52167	102	172.95748441439423
52040	102	65.08907625178698
52172	102	68.99142357822087
52049	102	51.105271388221
52064	102	78.68127125191174
52196	102	48.39403331784481
51952	102	258.26633600640184
52208	102	48.39403331784481
51953	102	46.122082971143875
52082	102	79.42309915142903
51958	102	46.122082971143875
51329	103	262.25935355150585
51465	103	80.35793919872229
51338	103	95.0429016328001
51474	103	85.00372251245504
51359	103	95.0429016328001
51497	103	85.00372251245504
51501	103	174.33638930338913
51383	103	109.88783848361655
51394	103	65.06839192311665
51523	103	174.33638930338913
51402	103	65.06839192311665
51533	103	67.4960967127283
51411	103	45.527590503810224
51543	103	49.364691680571596
51550	103	49.364691680571596
51427	103	70.93447698924588
51433	103	45.527590503810224
51438	103	82.17214504249915
51569	103	195.28445159567764
51577	103	127.49657402520373
51331	104	109.53531059364202
51595	104	172.75005038960737
51473	104	84.87403152233323
51608	104	72.10844376934692
51354	104	66.72764360377428
51625	104	49.07371670005959
51371	104	66.72764360377428
51629	104	49.07371670005959
51507	104	179.5691590523655
51635	104	172.75005038960737
51639	104	195.4057767908754
51393	104	39.191596764714305
51412	104	71.9786516469265
51541	104	84.87403152233323
51414	104	81.95283323131383
51421	104	39.191596764714305
51306	104	271.1818827054491
51309	104	186.83233611966241
51437	104	80.00826426547009
51318	104	141.00274979591575
51078	105	64.95801015658716
51209	105	78.15205540093392
51215	105	85.40687902727907
51218	105	186.1576157422521
51222	105	85.40687902727907
51229	105	100.19441353312625
51232	105	101.69633267545439
50981	105	195.9467164210204
51237	105	45.07979560182069
51240	105	100.19441353312625
51242	105	45.07979560182069
51245	105	224.340432302328
51120	105	64.95801015658716
51002	105	109.70034961923366
51013	105	204.21886589926933
51154	105	54.239105839051845
51029	105	170.8830521280551
51170	105	65.39743177170439
51179	105	54.239105839051845
51186	105	80.97826466865162
50819	106	46.25857957488203
50823	106	113.60815130800471
50824	106	46.25857957488203
50833	106	285.8308589657184
50720	106	111.01711897423829
50723	106	191.97861346100575
50725	106	218.23831525691796
[truncated: 9,554 more rows]
