# Supplementary material for: The First of Us: Ophiocordyceps use a novel scramblase-binding peptide to manipulate zombie ants
Source: bioRxiv. 2025 Sep 19:2025.09.09.674826. Preprint. [Version 2] doi: 10.1101/2025.09.09.674826 (PMC12458967; doi:10.1101/2025.09.09.674826)
Supplement: Supplement 11 [file media-11.zip › Data S12. Nest behavior tests data/SBP Nest Behavior Assay data files/Chul5_Sham2-all-spots_nearest.csv]

ID	FRAME	NEAR_DIST
124809	0	147.6555086613506
124811	0	70.61802879051213
124815	0	260.0418991900946
124817	0	64.3863154748837
124819	0	69.6830767910794
124822	0	64.3863154748837
124827	0	69.6830767910794
124830	0	153.33815196742316
124839	0	289.4855786038411
124850	0	152.99567273091503
124852	0	72.89059496848226
124855	0	72.89059496848226
124859	0	55.939978027066
124861	0	55.939978027066
124860	0	215.79613509563399
124867	0	93.07086700852349
124870	0	93.07086700852349
124874	0	239.10130756026285
124881	0	383.33818798364007
126084	1	178.5089630204852
126089	1	74.42615973069323
126096	1	74.42615973069323
126103	1	60.82161516443856
126108	1	228.54733836444512
126111	1	60.82161516443856
126123	1	90.47163054181964
126124	1	79.74851656274043
126129	1	236.46297615817002
126007	1	76.14758389727898
126135	1	396.70053234680324
125895	1	123.22346914253916
125908	1	280.1042910442969
125914	1	89.21949576231921
125921	1	89.21949576231921
126066	1	285.0136130153995
125940	1	76.14758389727898
125319	2	407.7144400963614
125190	2	138.70636164393386
125198	2	63.62916023236125
125217	2	63.62916023236125
125235	2	272.78546177732255
125253	2	197.33078405752042
125262	2	75.91773162367053
125268	2	75.91773162367053
125145	2	54.754876838712924
125272	2	74.06745739037545
125275	2	234.94141357537305
125277	2	71.31181599421173
125155	2	54.754876838712924
125290	2	71.31181599421173
125294	2	74.37457784926201
125173	2	103.7172167376559
125306	2	234.94141357537305
125183	2	272.78546177732255
125207	3	67.75727821512457
125335	3	267.41717840578445
125222	3	91.00732766410793
125480	3	51.93137872568636
125357	3	192.92217525741142
125492	3	68.32623060060162
125241	3	67.75727821512457
125375	3	77.64557082842514
125389	3	77.64557082842514
125264	3	177.20260937806003
125520	3	231.4622600444519
125270	3	264.5297105144126
125401	3	61.74142359416443
125280	3	54.97017120226226
125411	3	51.93137872568636
125542	3	411.02626781142106
125291	3	54.97017120226226
125434	3	231.4622600444519
125324	4	63.40494677347588
125329	4	156.44926089885294
125598	4	191.7490686260527
125856	4	233.99595422471378
125352	4	63.40494677347588
125738	4	232.78256248418887
125872	4	427.48074319802527
125371	4	67.42513396430877
125757	4	44.6765074651292
125633	4	80.99979742044947
125384	4	193.39409420244124
125649	4	80.99979742044947
125394	4	192.04009902144296
125536	4	265.2835574898427
125796	4	44.6765074651292
125421	4	67.42513396430877
125688	4	59.62024868906832
125818	4	79.71209860874461
125187	5	43.18319613470648
125061	5	185.698291532648
125191	5	85.48357540886913
125064	5	158.9512646501767
125194	5	235.29148362580133
125197	5	415.1727224823022
125070	5	62.435286078876885
125077	5	54.91501442106113
125082	5	54.91501442106113
125089	5	158.9512646501767
125095	5	52.628522705220256
125101	5	185.698291532648
125115	5	52.628522705220256
125128	5	257.7493440594438
125137	5	197.68285784817866
125147	5	77.62878250102985
125154	5	77.62878250102985
125163	5	49.799405221045454
125172	5	43.18319613470648
125177	5	235.29148362580133
125702	6	93.68015594965249
125448	6	47.94224134120031
125582	6	81.40026301295715
125596	6	81.40026301295715
125471	6	142.42122664445637
125487	6	47.94224134120031
125742	6	418.63284528700524
125619	6	69.28660757139161
125751	6	227.8008102295224
125383	6	142.42122664445637
125514	6	222.1714890437732
125644	6	237.51189665268663
125391	6	57.52680655595199
125661	6	69.28660757139161
125406	6	54.39404016740525
125422	6	221.50671444500225
125555	6	193.47402077022255
125433	6	54.39404016740525
126730	7	45.66006102093384
126611	7	56.33680279570088
126738	7	239.37456373230367
126612	7	116.3987664119172
126747	7	45.66006102093384
126625	7	56.33680279570088
126633	7	228.60479246526856
126637	7	44.06092311895418
126769	7	47.71591606090734
126642	7	44.06092311895418
126776	7	101.78154836685196
126653	7	116.3987664119172
126783	7	408.7608164678698
126663	7	45.95841630096073
126793	7	213.14261128115734
126678	7	211.15834144351746
126689	7	211.51680742365147
126707	7	82.03353295022217
126713	7	82.03353295022217
125835	8	57.10980205520357
125711	8	59.548460089154005
125587	8	109.59014480339724
125845	8	237.53809211913344
125855	8	44.19517814069401
125869	8	44.19517814069401
125873	8	86.3640367664982
125879	8	413.7612312156177
125622	8	50.862238244275936
125891	8	211.18817255265398
125762	8	203.67825720574322
125638	8	159.07019882759468
125651	8	50.862238244275936
125786	8	209.71441585581513
125533	8	159.07019882759468
125670	8	109.59014480339724
125808	8	80.9586119530105
125557	8	113.32849298102617
125816	8	80.9586119530105
126466	9	45.45246962345904
126476	9	45.45246962345904
126227	9	63.542501428201845
126485	9	74.8560036255833
126233	9	120.79911638711789
126494	9	408.3926779407812
126369	9	207.93172696252066
126511	9	209.68226451518615
126262	9	63.542501428201845
126395	9	81.13890186155491
126407	9	81.13890186155491
126171	9	120.79911638711789
126429	9	74.77833144658486
126174	9	44.488265594342735
126188	9	44.488265594342735
126319	9	206.37413360951524
126447	9	238.03865959544305
126194	9	85.45187063857298
126202	9	268.66794450746386
124933	10	157.58406692153133
124940	10	105.79860049227229
124962	10	85.82475062509094
124965	10	83.43008149353726
124968	10	83.43008149353726
124978	10	211.9937354409299
124985	10	189.39748250020858
124993	10	81.07936797559275
124992	10	81.07936797559275
124995	10	95.30414889136325
125000	10	189.39748250020858
125007	10	57.80947259752121
125010	10	57.80947259752121
124889	10	157.58406692153133
125018	10	75.26275146163157
124894	10	105.79860049227229
125022	10	403.18344322607106
125026	10	205.86886935110516
124901	10	60.523428729285406
124922	10	60.523428729285406
124928	11	86.62702248620876
124931	11	81.72998275885016
124935	11	75.94597278516801
124936	11	183.55155905149854
124941	11	75.94597278516801
124953	11	92.52120520829997
124956	11	385.7646934093744
124960	11	187.45535332376025
124871	11	84.23118347340919
124873	11	82.67382099012471
124880	11	84.23118347340919
124883	11	82.67382099012471
124886	11	287.9491459306553
124893	11	105.67672370933586
124892	11	99.1277941323961
124902	11	99.1277941323961
124911	11	231.4613169755297
124919	11	183.55155905149854
124927	11	81.72998275885016
125337	12	236.37392063122417
125592	12	66.78897745794868
125216	12	156.79079754638602
125220	12	149.74798856908404
125478	12	84.72390142162006
125225	12	93.45443454312742
125608	12	339.44260988310106
125488	12	82.31155977165457
125237	12	93.45443454312742
125242	12	143.49094814098513
125377	12	89.18524852506738
125251	12	156.79079754638602
125636	12	119.55488079870679
125513	12	82.31155977165457
125647	12	146.49717274907093
125267	12	131.77298674874976
125410	12	89.18524852506738
125540	12	66.78897745794868
125287	12	128.32955772075167
125556	12	163.73012147976536
125699	13	62.48650626475125
125456	13	109.51809222430221
125586	13	101.54191910039687
125467	13	162.71099844500876
125730	13	111.53751391688228
125605	13	101.54191910039687
125481	13	159.60799577140241
125736	13	111.53751391688228
125621	13	75.3212264825057
125499	13	162.71099844500876
125639	13	82.42453014364295
125648	13	82.42453014364295
125528	13	114.0240259568474
125662	13	62.48650626475125
125408	13	159.60799577140241
125415	13	109.51809222430221
125675	13	137.64635423631267
125428	13	171.52031913452808
125558	13	238.43682941272723
125689	13	321.7722373360998
124803	14	93.89096586066425
124804	14	132.56387242822467
124806	14	93.89096586066425
124724	14	160.4609082497893
124729	14	137.18052766545324
124732	14	180.8633801846017
124736	14	137.18052766545324
124747	14	180.8633801846017
124753	14	160.4609082497893
124757	14	204.59261587618582
124760	14	99.5170521211856
124767	14	242.88084980880964
124774	14	99.5170521211856
124777	14	66.1138383445919
124778	14	82.78511768721687
124783	14	133.95050465199623
124784	14	82.78511768721687
124790	14	66.1138383445919
124795	14	133.95050465199623
124794	14	303.75947754216725
125958	15	92.74314901837897
126088	15	86.61673150278341
125966	15	132.9757454838112
126102	15	219.76475702207156
126112	15	86.61673150278341
125986	15	160.83050912835188
125996	15	243.9778179679055
126008	15	144.06276911107508
126015	15	119.61638222445052
126032	15	119.61638222445052
126035	15	130.63087195074107
126040	15	63.2702614211376
126046	15	82.41776556994937
126050	15	63.2702614211376
126054	15	82.74629893024114
126061	15	297.79326709297027
126064	15	160.51479665415002
125942	15	160.83050912835188
125945	15	92.74314901837897
125950	15	228.08501933259774
126599	16	140.98385459250363
126605	16	55.78942816846415
126608	16	77.36369437618087
126610	16	55.78942816846415
126613	16	82.23445825974069
126631	16	77.36369437618087
126640	16	289.8082600223068
126643	16	151.53283767273805
126655	16	97.7638842723995
126660	16	97.7638842723995
126664	16	252.6312294013079
126557	16	160.8708976761005
126561	16	50.47836007683346
126567	16	201.85162911282796
126569	16	50.47836007683346
126574	16	129.35189037089697
126581	16	160.8708976761005
126583	16	227.5636475416835
126586	16	86.01168729026044
126590	16	86.01168729026044
126721	17	190.62554624975226
126976	17	263.2578082606582
126603	17	160.83363907673467
126996	17	143.03265764697827
126616	17	47.315776524654034
126879	17	139.5396878253425
127011	17	119.17518684460181
126885	17	139.5396878253425
127016	17	119.17518684460181
127024	17	236.00642227952264
126909	17	67.57403195827378
126920	17	67.57403195827378
126927	17	81.69297204408414
126670	17	47.315776524654034
126935	17	66.97866010079898
126818	17	160.83363907673467
126694	17	107.84489021484784
126830	17	107.84489021484784
126958	17	66.97866010079898
126843	17	190.62554624975226
126720	18	148.5117921761946
126732	18	324.9337490533078
126737	18	110.60779756171371
126750	18	148.5117921761946
126770	18	108.66822744454863
126778	18	108.66822744454863
126796	18	72.83228469096386
126799	18	72.83228469096386
126802	18	79.74928428355874
126804	18	68.57616921478463
126810	18	68.57616921478463
126814	18	254.11958861555928
126817	18	139.38265631607547
126690	18	107.24371411195364
126821	18	125.24364627679233
126822	18	125.24364627679233
126826	18	235.67863833960317
126700	18	75.7347635740315
126705	18	75.7347635740315
126465	19	125.51740281065022
126336	19	56.25528255451634
126342	19	56.25528255451634
126474	19	125.51740281065022
126222	19	71.3762286030733
126483	19	224.10008792696686
126368	19	79.79673446294404
126251	19	325.72593481841886
126122	19	52.634177366357356
126127	19	52.634177366357356
126386	19	68.15640988648315
126269	19	120.88996350497887
126273	19	120.88996350497887
126400	19	68.15640988648315
126157	19	71.3762286030733
126425	19	245.8224324233089
126304	19	98.69276488061128
126445	19	139.44289510651188
126320	19	98.69276488061128
126464	20	198.75775339220075
126481	20	128.1665983560902
126487	20	60.61826917289578
126230	20	47.05636134366536
126363	20	85.33565943549644
126499	20	60.61826917289578
126378	20	319.1583852998442
126394	20	128.85091685466654
126272	20	47.05636134366536
126547	20	67.42290011485763
126546	20	80.19779583774942
126549	20	67.42290011485763
126553	20	219.13379822925913
126296	20	85.33565943549644
126558	20	133.56009864984264
126568	20	133.56009864984264
126571	20	134.7088892482252
126442	20	128.1665983560902
126575	20	195.66745776685082
125698	21	186.1297854519141
125842	21	113.64767085157169
125849	21	132.87373665580074
125725	21	74.05335941087264
125853	21	132.87373665580074
125600	21	60.578802865571454
125734	21	134.9914677300581
125612	21	60.578802865571454
125753	21	74.05335941087264
125629	21	167.80993685095964
125646	21	272.52653454199714
125776	21	134.9914677300581
125657	21	79.57271063078787
125785	21	80.2368799935234
125788	21	66.92452440384353
125669	21	79.57271063078787
125798	21	66.92452440384353
125812	21	210.45772835227092
125817	21	113.64767085157169
125572	22	228.88560778737445
125457	22	77.6891108642503
125602	22	86.07128604498646
125476	22	79.47563543579072
125350	22	59.82397140530689
125613	22	88.73819434371195
125356	22	59.82397140530689
125484	22	67.67446039794268
125364	22	137.61974118559567
125627	22	88.73819434371195
125498	22	190.11088352634144
125373	22	137.61974118559567
125376	22	82.13589384069832
125511	22	67.67446039794268
125390	22	82.13589384069832
125402	22	95.50065042508885
125412	22	95.50065042508885
125552	22	86.07128604498646
125437	22	77.6891108642503
126341	23	69.94376912361354
126226	23	158.07558692539675
126101	23	61.44261146130409
126109	23	61.44261146130409
126366	23	130.84940504243397
126385	23	69.9508955288784
126130	23	40.58800385971271
126260	23	88.46727709311621
126393	23	255.4876861788754
126144	23	40.58800385971271
126151	23	80.92469697774347
126152	23	140.180504553488
126280	23	88.46727709311621
126162	23	80.92469697774347
126428	23	69.9508955288784
126443	23	80.71663862566159
126318	23	77.31334683282893
126329	23	69.94376912361354
126458	23	80.71663862566159
126989	24	77.74021259803261
126862	24	57.22968109331397
126994	24	69.38892654779482
126870	24	57.22968109331397
127001	24	69.38892654779482
126891	24	90.52785288141047
127019	24	286.32505236749944
126899	24	120.06955081400093
127026	24	67.81570497171526
127035	24	77.33559433533975
126914	24	79.58492519553889
127045	24	67.81570497171526
127048	24	98.18899288983164
126925	24	79.58492519553889
127052	24	98.18899288983164
126926	24	120.06955081400093
126951	24	282.28444855950556
126966	24	83.32187624015917
126972	24	83.32187624015917
126351	25	114.04103106746041
126480	25	78.7564433642209
126486	25	68.88592662233624
126491	25	68.88592662233624
126239	25	52.13162072669718
126507	25	286.5797751089754
126518	25	78.11925607141302
126524	25	64.69683650742742
126398	25	274.36052842898
126275	25	52.13162072669718
126533	25	64.69683650742742
126536	25	145.8160232628822
126542	25	145.8160232628822
126417	25	107.12941189068432
126300	25	230.95468617540027
126316	25	114.04103106746041
126451	25	54.80720887330831
126333	25	121.44840486390412
126461	25	54.80720887330831
126728	26	82.44972802791452
126736	26	66.86055111112933
126232	26	213.0019660323245
126765	26	66.86055111112933
126771	26	180.0031329511296
126261	26	109.53464902038579
126779	26	180.0031329511296
126158	26	92.2366370290556
126160	26	207.479033585137
126675	26	79.12448284113664
126164	26	92.2366370290556
126682	26	66.68359343966355
126173	26	100.4126679297643
126692	26	66.68359343966355
126183	26	73.99593462972592
126704	26	265.512435566696
126198	26	135.9993162380077
126712	26	124.58293462447244
126204	26	73.99593462972592
125067	27	110.42475147231514
125072	27	130.40453050889687
125085	27	110.42475147231514
125091	27	109.67137516523209
125104	27	79.2289635613378
125111	27	58.48419974125213
125117	27	58.48419974125213
125126	27	241.8998472636502
125138	27	59.920175566185684
125144	27	59.920175566185684
125159	27	232.7726429047383
125032	27	176.75329288359436
125037	27	184.35365866731635
125167	27	111.822225671652
125040	27	130.40453050889687
125044	27	194.75803296541355
125047	27	184.35365866731635
125174	27	217.41833560069406
125179	27	193.2636003774853
126852	28	173.9281717539483
126985	28	61.41689473671753
126865	28	48.18833195723854
127005	28	61.41689473671753
127014	28	245.79071505186167
127020	28	155.19785465275427
127025	28	234.05680898150942
126896	28	48.18833195723854
127031	28	160.9295058338401
126905	28	81.76653064463736
126913	28	81.76653064463736
126916	28	107.31485621715274
126930	28	78.2015593635861
126936	28	56.23730569641508
126953	28	56.23730569641508
126833	28	256.870374688694
126962	28	243.8334455339889
126840	28	174.2624666534496
126844	28	173.9281717539483
125960	29	62.9589701597401
125967	29	107.6352632740004
125981	29	78.10367910680158
125985	29	54.821080350522465
125993	29	54.821080350522465
126009	29	227.95692747703478
126019	29	89.02036933383692
126028	29	89.02036933383692
126033	29	114.43350124150169
125904	29	237.4453262097279
125909	29	190.12876515929747
126037	29	234.0867705738387
125915	29	157.83525147048232
126045	29	268.5282365390642
126048	29	114.43350124150169
125922	29	157.83525147048232
125924	29	47.23548318004157
125938	29	47.23548318004157
125943	29	62.9589701597401
125956	30	125.64745757780742
125831	30	83.94297593734049
125707	30	255.54024305432813
125852	30	83.94297593734049
125984	30	125.64745757780742
125859	30	107.14016163718041
125740	30	154.73461564640843
125752	30	230.84244342801446
125894	30	78.72482068084713
126025	30	165.5059771387942
125896	30	54.32606754182903
125903	30	54.32606754182903
125779	30	154.73461564640843
126036	30	71.78939248021248
125795	30	120.53443090610413
125930	30	234.61699467734115
126062	30	165.5059771387942
126074	30	71.78939248021248
124675	31	247.46842928037222
124678	31	193.5462119807559
124681	31	45.38196478490324
124689	31	45.38196478490324
124690	31	87.13542399627782
124698	31	108.82128572879472
124705	31	197.25418189173732
124704	31	78.50923581221394
124706	31	53.93258029174143
124708	31	53.93258029174143
124716	31	197.25418189173732
124720	31	193.3098132409428
124726	31	132.33867420515543
124730	31	140.51885120652406
124735	31	132.25313597571758
124737	31	63.941568787505226
124749	31	63.941568787505226
124665	31	193.5462119807559
124668	31	229.44379283212288
127109	32	133.76140331230118
127112	32	133.76140331230118
127115	32	233.55541053051581
127116	32	100.03080802105927
127120	32	138.57994906098372
127123	32	100.03080802105927
127057	32	226.4989407212627
127059	32	217.08317852220952
127063	32	314.9720734355495
127066	32	226.4989407212627
127068	32	63.106436196135135
127079	32	81.34910881837315
127080	32	63.106436196135135
127089	32	106.35789379313908
127095	32	54.302571729802295
127094	32	39.90019026661692
127097	32	39.90019026661692
127098	32	52.77452614853843
127102	32	260.6755871593841
127362	33	48.40131800675207
127246	33	95.8944015467992
127377	33	199.82356022318498
127264	33	80.30974548519382
127394	33	230.37791789124358
127401	33	136.06351682327306
127409	33	63.330164074762415
127294	33	106.28503751574337
127424	33	63.330164074762415
127431	33	150.55541849311655
127324	33	50.92309498953664
127330	33	225.36224015476924
127211	33	244.2714057310128
127339	33	54.69186982418204
127212	33	260.46305260101286
127218	33	318.34299300672814
127348	33	48.40131800675207
127222	33	244.2714057310128
127231	33	80.30974548519382
127127	34	250.90661009891954
127126	34	162.99075478828232
127132	34	242.81330266430246
127139	34	109.79671545814318
127138	34	162.99075478828232
127142	34	282.0876024816302
127151	34	111.78807463640548
127154	34	109.79671545814318
127164	34	107.43506705117129
127173	34	171.53740094759664
127174	34	61.15192282202619
127179	34	61.15192282202619
127178	34	207.27094484933224
127180	34	67.91128459202443
127193	34	134.1923581832539
127194	34	145.35682529928772
127198	34	145.35682529928772
127201	34	178.96677084735668
127204	34	134.1923581832539
127239	35	223.70002867257813
127372	35	51.82792089966434
127378	35	50.28348949884852
127258	35	161.61387265464973
127391	35	76.1456919233192
127393	35	166.6573504554714
127267	35	121.68543079282263
127404	35	166.6573504554714
127412	35	76.1456919233192
127419	35	174.4910273450358
127290	35	213.94099438408972
127298	35	116.15733320763455
127309	35	116.15733320763455
127325	35	107.53808090399025
127332	35	166.16146581510225
127344	35	50.28348949884852
127221	35	161.61387265464973
127351	35	52.601297091693844
127227	35	240.80338499071902
127358	35	205.9753729974999
127744	36	105.89316231152351
127759	36	208.25754160833984
127758	36	78.6750408714169
127761	36	50.23564980578237
127765	36	50.23564980578237
127778	36	104.89729113926242
127783	36	168.41731857567777
127790	36	156.30387758703273
127817	36	168.41731857567777
127697	36	209.29876554245138
127696	36	161.57814114758443
127826	36	104.89729113926242
127700	36	174.13087755074082
127708	36	161.57814114758443
127712	36	132.9624862736516
127721	36	174.26030050952403
127725	36	121.04933397521617
127729	36	121.04933397521617
127740	36	109.084653259925
127742	36	139.2047485726952
127527	37	161.7217441568784
127536	37	184.98912565764513
127554	37	128.9437771071648
127582	37	161.7217441568784
127593	37	128.9437771071648
127608	37	128.65943450790826
127619	37	139.58180923037892
127630	37	139.58180923037892
127638	37	61.7855593598636
127653	37	107.25992084325775
127652	37	61.7855593598636
127659	37	79.45837724388076
127661	37	49.60144666192183
127660	37	198.09280059554013
127663	37	49.60144666192183
127677	37	96.942568488039
127676	37	96.942568488039
127679	37	157.3865396321111
127680	37	102.54765976531336
127693	37	157.3865396321111
128771	38	107.16938762067643
128656	38	316.9592918386167
128786	38	106.98982506549265
128669	38	120.5589203994414
128803	38	79.61963906197525
128818	38	48.19719937414016
128824	38	48.19719937414016
128701	38	74.33677317101143
128835	38	198.56923883071408
128842	38	121.73857760721714
128716	38	74.33677317101143
128722	38	126.14999723388028
128861	38	162.8838922862177
128871	38	179.54758449665988
128742	38	150.55870445937987
128870	38	121.73857760721714
128624	38	139.6515102982012
128883	38	179.54758449665988
128638	38	120.5589203994414
127618	39	197.76777630604929
127495	39	99.13616170661923
127622	39	133.66898433938
127628	39	133.66898433938
127503	39	99.13616170661923
127509	39	317.4240610755039
127641	39	197.76777630604929
127519	39	111.30674484544369
127525	39	74.43483977732716
127538	39	74.43483977732716
127546	39	111.30674484544369
127560	39	150.37175214638162
127568	39	107.12344478750146
127576	39	71.20018737642745
127592	39	71.20018737642745
127594	39	49.063182812647625
127597	39	49.063182812647625
127603	39	203.87501492483665
127613	39	102.4511420747829
127876	40	79.19388528300898
127882	40	46.13087955824808
127891	40	46.13087955824808
127775	40	108.83889434304616
127905	40	220.2150794654579
127780	40	108.83889434304616
127785	40	317.31143174470463
127793	40	136.58842564899248
127923	40	189.21175500409635
127928	40	205.57113832267584
127802	40	72.6095229369254
127937	40	112.81127460808241
127812	40	136.58842564899248
127956	40	112.81127460808241
127837	40	72.6095229369254
127969	40	205.57113832267584
127847	40	157.3633370904096
127851	40	107.13018425320291
127861	40	75.21952790290034
128258	41	43.20998710476283
128139	41	149.195328428413
128266	41	220.01277219497624
128153	41	131.36263691336754
128282	41	221.9324999649684
128286	41	95.92568238974343
128160	41	131.36263691336754
128290	41	220.01277219497624
128298	41	241.98527277537096
128174	41	316.9249742727301
128310	41	95.92568238974343
128185	41	86.35927874913611
128198	41	248.30059481291633
128223	41	86.35927874913611
128233	41	156.98842396814086
128239	41	107.4572793387231
128245	41	76.75742650273865
128251	41	67.35457128953266
128255	41	43.20998710476283
127363	42	53.592582186067744
127238	42	134.43886726821722
127376	42	53.592582186067744
127259	42	208.39327431720977
127387	42	174.75950011269074
127392	42	156.68203440163418
127270	42	134.43886726821722
127282	42	317.3747633316075
127292	42	277.9123865981886
127423	42	221.4463746600611
127433	42	174.75950011269074
127308	42	102.86264256635741
127439	42	84.0163893030001
127327	42	102.86264256635741
127457	42	84.0163893030001
127335	42	156.62794475924878
127465	42	178.64748048412443
127342	42	107.18306387584383
127356	42	72.90206446119335
128005	43	63.65684677285292
127880	43	145.97021976526128
128012	43	70.5958419051343
127894	43	107.39381520618626
128024	43	63.65684677285292
127907	43	75.20944079402518
127911	43	69.54730261823468
127784	43	171.65375058789934
127799	43	241.82374146590857
127930	43	137.86442167083842
127939	43	69.54730261823468
127825	43	171.65375058789934
127965	43	131.12354528688283
127841	43	317.1881389731398
127971	43	131.12354528688283
127849	43	238.01857374287275
127987	43	137.86442167083842
127862	43	139.37989656743147
127869	43	139.37989656743147
128642	44	141.62331370353115
128900	44	89.5977124583007
128776	44	74.79560223217673
128904	44	61.584967925481706
128526	44	317.02624927244364
129040	44	61.86904799935241
128917	44	61.584967925481706
128424	44	251.29364241595655
128961	44	60.71160582809678
128706	44	107.25858916546602
128454	44	254.46750080564703
128584	44	206.05982977923637
128843	44	70.85707047739709
128605	44	141.62331370353115
128485	44	212.4494306870199
128998	44	60.71160582809678
128873	44	89.5977124583007
128616	44	182.7106875384474
128888	44	70.85707047739709
127877	45	228.83351802047125
128008	45	143.51916780507491
127892	45	240.4465265507499
128155	45	112.66581935416504
128032	45	143.51916780507491
128163	45	57.33430237865114
127914	45	207.8731337637438
128045	45	205.79631637345494
128181	45	47.07989438736413
128054	45	106.92498970246199
127935	45	286.89509051681506
128190	45	47.07989438736413
128074	45	75.12697699998068
128202	45	62.817659380065805
128082	45	75.12697699998068
128102	45	63.85722398369664
128110	45	63.85722398369664
127988	45	205.79631637345494
128125	45	57.33430237865114
127488	46	77.38665876234552
127491	46	77.38665876234552
127501	46	57.57063771166984
127510	46	57.57063771166984
127517	46	52.399711206023404
127530	46	52.399711206023404
127545	46	166.3951583374089
127557	46	78.38896848992117
127428	46	210.32835504894592
127563	46	42.52805238071679
127434	46	119.5240692712092
127437	46	119.5240692712092
127574	46	42.52805238071679
127452	46	179.21963760867968
127463	46	220.8418054869974
127469	46	155.0465547683334
127470	46	155.0465547683334
127477	46	107.5924653401095
127480	46	211.40853367543775
128901	47	77.69203419511274
128790	47	129.5592129640156
129050	47	83.4168961223216
128927	47	52.47581372003685
128670	47	163.48376716795136
128683	47	209.10279256002224
128811	47	167.83351586873837
128945	47	52.47581372003685
129077	47	83.4168961223216
128695	47	91.1746752139877
128968	47	151.11231600767258
128718	47	129.5592129640156
129108	47	163.65366921795325
128854	47	107.3782794767162
128732	47	91.1746752139877
128994	47	210.68414642510496
128872	47	184.0894925705427
128884	47	77.69203419511274
128761	47	266.59036848692574
128259	48	178.32141051320767
128387	48	70.32368791652056
128396	48	70.32368791652056
128403	48	71.65601951909656
128274	48	162.3943029480822
128536	48	63.932505099609955
128288	48	100.73277271169987
128430	48	156.8463278318408
128566	48	56.18384094940571
128451	48	48.75009895740606
128326	48	303.6429081015487
128331	48	100.73277271169987
128586	48	56.18384094940571
128343	48	178.32141051320767
128602	48	64.56527696902451
128614	48	64.56527696902451
128362	48	77.48021729203481
128493	48	48.75009895740606
128373	48	77.48021729203481
128254	48	162.3943029480822
128130	49	49.20736775910726
128011	49	93.1395865305901
128156	49	49.20736775910726
128036	49	301.2603680751012
128046	49	161.52415124673078
128184	49	83.84718105311337
128058	49	57.96592291432112
128069	49	57.96592291432112
127947	49	162.34435702325464
128087	49	63.299331929454006
127960	49	161.52415124673078
128222	49	72.20109960409081
128097	49	63.299331929454006
128231	49	83.84718105311337
127976	49	162.34435702325464
128108	49	65.21184567762026
128238	49	67.6139190786123
128243	49	67.6139190786123
127996	49	93.1395865305901
128517	50	68.9290834558034
128393	50	155.79767435661154
128533	50	78.47293762818761
128406	50	75.64232445178428
128289	50	161.36457290384803
128544	50	49.02474337642893
128423	50	61.44325755375633
128428	50	61.44325755375633
128302	50	149.00621478726535
128558	50	68.9290834558034
128438	50	65.15948028506784
128315	50	161.36457290384803
128577	50	49.02474337642893
128452	50	65.2186993401279
128328	50	105.67535122966387
128337	50	105.67535122966387
128469	50	49.58043393285413
128481	50	49.58043393285413
128359	50	149.00621478726535
128374	50	296.7230546968366
129537	51	43.285924624506514
129300	51	129.95700920227364
129430	51	59.92357659909478
129330	51	59.92357659909478
129211	51	160.92855659693006
129469	51	72.30839561361857
129476	51	72.30839561361857
129478	51	65.13383216379373
129353	51	182.542475009451
129224	51	128.21358452861884
129480	51	65.13383216379373
129487	51	49.216946924409896
129493	51	49.216946924409896
129499	51	111.27360916506139
129501	51	114.35208346701997
129510	51	59.79372364010231
129257	51	160.92855659693006
129522	51	43.285924624506514
129526	51	59.79372364010231
129404	51	295.99654276390936
128135	52	73.2358881354589
127878	52	160.73999425610413
127887	52	82.83813010104281
128019	52	234.99282809469884
127902	52	160.73999425610413
128158	52	73.2358881354589
128041	52	91.26729118116131
128168	52	49.98631608288
127915	52	45.47839711472443
128052	52	62.65505303812101
127926	52	45.47839711472443
128057	52	89.84468771014606
128187	52	49.98631608288
128063	52	62.65505303812101
128079	52	46.57301079462663
128083	52	63.861096095985175
127964	52	92.70715633015695
128092	52	46.57301079462663
128106	52	63.861096095985175
127994	52	295.1963776416015
128256	53	161.05973725702887
128260	53	39.8415944659319
128264	53	39.8415944659319
128272	53	161.05973725702887
128531	53	57.55923684143617
128287	53	58.76848678109277
128554	53	57.55923684143617
128560	53	97.54151561239232
128571	53	97.54151561239232
128316	53	124.13120965092185
128336	53	297.1328940733196
128361	53	246.6978596010013
128388	53	104.06427837550586
128402	53	63.299293179820644
128415	53	63.299293179820644
128425	53	84.38121414669331
128439	53	178.08177980351505
128449	53	50.509983895323295
128478	53	50.509983895323295
129036	54	140.5833326734888
129178	54	172.71265935929458
129054	54	299.29420073768375
129190	54	66.7901143428589
129200	54	82.13928373421663
129081	54	207.24421855737927
129221	54	66.7901143428589
129094	54	103.69262742001975
128973	54	160.75909696033725
128981	54	85.70847394719357
129110	54	63.30742753735637
129238	54	53.479718137027945
129115	54	63.30742753735637
128991	54	85.70847394719357
129250	54	53.479718137027945
129253	54	126.40397645401397
129003	54	160.75909696033725
129263	54	126.40397645401397
129013	54	100.33712032069542
129283	55	76.81289265401448
129159	55	159.67486393145631
129296	55	86.15667060402376
129171	55	86.77944398526944
129299	55	76.81289265401448
129044	55	103.36957785527875
128918	55	160.93286414630666
128921	55	104.9309470254622
129307	55	86.15667060402376
128931	55	104.9309470254622
129197	55	79.2206562435019
128944	55	160.93286414630666
128949	55	145.136940293579
129088	55	63.30606024243224
128962	55	159.56875914356254
128974	55	298.75415863889305
129114	55	63.30606024243224
129248	55	86.77944398526944
128995	55	210.18743324808557
128641	56	65.20798593671532
128512	56	151.4110270998585
128646	56	65.20798593671532
128658	56	137.01302286242108
128532	56	160.7883406784699
128541	56	178.78180942689028
128671	56	109.08820174771395
128798	56	59.14972657051606
128805	56	120.80389590839518
128821	56	59.14972657051606
128697	56	78.12236958081284
128568	56	148.3901574507091
128581	56	148.3901574507091
128597	56	197.4403831867655
128603	56	151.99180840081755
128736	56	109.08820174771395
128610	56	101.86869360132212
128502	56	160.7883406784699
128767	56	130.4238005380461
129167	57	93.12372974379501
129172	57	147.31438998959425
128920	57	232.7650806359199
129191	57	60.52102511706418
129069	57	66.57228555002189
129196	57	93.12372974379501
128814	57	160.43338289332158
128942	57	61.18181147544066
128951	57	61.18181147544066
129078	57	66.57228555002189
129206	57	60.52102511706418
128834	57	220.9232010723761
129107	57	147.31438998959425
128855	57	160.43338289332158
128987	57	99.58727457433842
129116	57	130.3646935865319
128879	57	195.42361909435826
129009	57	130.3646935865319
129143	57	77.36574706743292
129543	58	87.586160451597
129416	58	171.18106819137137
129547	58	126.55156277700137
129560	58	73.74079893699296
129574	58	177.38723487324256
129449	58	171.18106819137137
129577	58	53.95113255009537
129582	58	67.43694381311174
129593	58	53.95113255009537
129601	58	67.43694381311174
129475	58	145.36614958854423
129486	58	99.31217908594473
129363	58	160.71621688570463
129369	58	267.41091514291395
129502	58	126.55156277700137
129514	58	87.586160451597
129397	58	160.71621688570463
129525	58	65.19701095728352
129533	58	65.19701095728352
129156	59	134.47276659170063
129164	59	48.85449334982262
128910	59	151.70451067515617
129041	59	99.22275538220931
129168	59	124.51994025110706
129173	59	48.85449334982262
128919	59	160.7766264273384
129179	59	124.51994025110706
129060	59	95.87032068560983
129080	59	65.03659975707635
129087	59	65.03659975707635
129095	59	110.11366533530953
128966	59	151.70451067515617
129109	59	110.11366533530953
129117	59	95.87032068560983
128999	59	210.33211456907748
128875	59	160.7766264273384
128885	59	293.9782431454955
129142	59	74.16212152576276
128778	60	203.35628866542103
128660	60	75.9910798939403
128788	60	40.032074420697306
128795	60	73.20740256569852
128540	60	160.27421841195098
128680	60	66.9940243668742
128827	60	96.36979242273804
128575	60	184.95239659149038
128710	60	66.9940243668742
128840	60	61.19819730393767
128845	60	205.47969075912607
128466	60	160.27421841195098
128600	60	203.35628866542103
128728	60	48.41963237841351
128475	60	184.95239659149038
128859	60	61.19819730393767
128867	60	205.47969075912607
128484	60	328.45830516300737
128623	60	99.56428232185759
128754	60	40.032074420697306
129550	61	160.62523660261522
129561	61	190.11329677147165
129576	61	172.0763500312092
129579	61	99.64316453457896
129591	61	50.65097164555773
129604	61	50.65097164555773
129610	61	65.18391441474061
129615	61	65.18391441474061
129620	61	37.79768045016596
129625	61	37.79768045016596
129627	61	78.22797461840715
129632	61	172.0763500312092
129639	61	58.29158530761197
129646	61	74.38922680430842
129649	61	221.92707758396062
129523	61	160.62523660261522
129651	61	221.92707758396062
129650	61	74.38922680430842
129530	61	190.11329677147165
129535	61	378.46048978748803
129410	62	154.76500159518548
129284	62	162.48550528859488
129417	62	81.54184280125675
129298	62	171.68142456944662
129433	62	73.83716760454095
129441	62	253.44188357778543
129319	62	191.54483628944217
129446	62	232.29625836270745
129450	62	73.83716760454095
129332	62	100.08418099922041
129348	62	154.76500159518548
129354	62	84.62698485334656
129365	62	65.92025936537475
129240	62	162.48550528859488
129368	62	65.92025936537475
129246	62	328.6314619040707
129383	62	81.54184280125675
129265	62	171.68142456944662
129394	62	77.16899454964867
129290	63	158.954851081158
129423	63	151.20311152560063
129297	63	129.05776930620533
129302	63	161.9448170633905
129309	63	158.954851081158
129439	63	178.69789577005676
129444	63	101.54896712948855
129320	63	99.46427032324476
129451	63	246.74881246488033
129329	63	69.23765593123592
129333	63	65.57782595377739
129464	63	101.54896712948855
129338	63	65.57782595377739
129341	63	152.38040577679024
129349	63	39.48869031439952
129367	63	39.48869031439952
129376	63	76.19463278418903
129264	63	161.9448170633905
129392	63	40.54730109258904
129273	63	129.05776930620533
129666	64	152.30861511324107
129670	64	100.18157421703266
129677	64	70.317781217041
129679	64	64.75993716819661
129684	64	64.75993716819661
129689	64	38.10735922221154
129692	64	35.7002944725749
129694	64	35.7002944725749
129696	64	75.42702762358702
129701	64	129.80024514716635
129715	64	163.36874360205454
129718	64	124.01006136611178
129724	64	106.98008354218686
129728	64	225.78771272919732
129732	64	106.98008354218686
129655	64	51.624235294801636
129654	64	161.38606673312654
129658	64	51.624235294801636
129661	64	161.38606673312654
129662	64	152.30861511324107
129793	65	158.1895571078997
129792	65	138.95210031077295
129799	65	91.25811993875668
129803	65	216.94589450078527
129802	65	52.903682373316386
129808	65	52.903682373316386
129735	65	190.4996769005509
129734	65	160.969196365541
129738	65	160.969196365541
129741	65	180.57385814591674
129748	65	190.4996769005509
129750	65	180.57385814591674
129755	65	99.63462400894154
129763	65	89.99479742277923
129765	65	64.60907373836143
129768	65	64.60907373836143
129773	65	58.805220380870715
129783	65	74.01173624407947
129789	65	58.805220380870715
130052	66	143.9564049507131
130065	66	88.48166725396536
130073	66	202.55108252893493
130078	66	51.34702432277033
130091	66	51.34702432277033
129965	66	161.61369882221732
129966	66	239.30270305614286
129970	66	161.61369882221732
129975	66	198.3342757820577
129980	66	198.3342757820577
129984	66	215.07746428331438
129989	66	99.76315308181823
129992	66	103.13547871580724
129997	66	64.06386273667164
130003	66	128.1872283489906
130002	66	64.06386273667164
130012	66	88.10173706630387
130028	66	75.0377255799681
130041	66	88.10173706630387
129922	67	36.89254952248033
129928	67	36.89254952248033
129933	67	81.6230797975585
129940	67	65.76353209468589
129951	67	85.00127188374198
129952	67	183.1022953563715
129827	67	160.9693200612508
129957	67	111.88993292779298
129959	67	85.00127188374198
129830	67	263.650517784688
129963	67	91.10528037190845
129834	67	160.9693200612508
129842	67	196.10233102465895
129854	67	196.10233102465895
129869	67	99.89443808283511
129878	67	70.36925402782308
129888	67	106.70274739992468
129899	67	64.49785751391546
129903	67	70.36925402782308
129909	67	64.49785751391546
130184	68	78.45503395433037
130312	68	135.40315106443364
130189	68	82.87760667726036
130220	68	77.84968295414004
130229	68	159.02000668727212
130121	68	160.14465951559248
130122	68	281.7307061948738
130126	68	160.14465951559248
130130	68	195.7857696831762
130132	68	195.7857696831762
130139	68	95.93304638893326
130268	68	135.40315106443364
130142	68	95.93304638893326
130146	68	57.79564141768425
130152	68	57.79564141768425
130282	68	77.84968295414004
130161	68	63.84378405508432
130164	68	63.84378405508432
130172	68	82.87760667726036
129920	69	114.90498163770165
129923	69	120.55204399428756
129931	69	120.55204399428756
129935	69	137.13691473570842
129939	69	114.90498163770165
129810	69	160.1515727299344
129812	69	280.6335665366159
129815	69	160.1515727299344
129820	69	207.00751163352126
129828	69	213.279769564798
129831	69	207.00751163352126
129839	69	95.39369885185192
129847	69	95.39369885185192
129867	69	119.21519109587703
129876	69	63.411765314714835
129879	69	63.411765314714835
129891	69	38.985670340602425
129898	69	38.985670340602425
129901	69	119.21519109587703
129905	69	78.77985692176256
130313	70	106.49670882459715
130195	70	160.29023079257703
130197	70	292.293128501414
130199	70	308.7051079081246
130329	70	57.43775352050693
130202	70	160.29023079257703
130336	70	57.43775352050693
130210	70	215.22115810895798
130216	70	161.73671875518326
130219	70	215.22115810895798
130347	70	146.06600812832585
130351	70	140.38473102511577
130230	70	100.03914889081581
130235	70	130.31619662178093
130252	70	64.33981773423325
130258	70	64.33981773423325
130270	70	147.97155137188406
130279	70	106.49670882459715
130296	70	79.57165920330672
130055	71	100.00824154529913
130068	71	140.20632892266264
130076	71	64.46088744522714
130083	71	64.46088744522714
130093	71	39.45088557504549
130095	71	96.34819924630105
130096	71	39.45088557504549
130102	71	80.37099818311445
130109	71	96.34819924630105
130112	71	60.09513882484066
130115	71	60.09513882484066
130117	71	89.94997110624138
130118	71	135.07881172771758
130009	71	309.55971402756865
130008	71	159.70808285218007
130013	71	285.4054375163569
130020	71	100.55859234490154
130026	71	100.55859234490154
130033	71	218.79578028029107
130043	71	205.63289820527393
130455	72	329.5782663384104
130454	72	159.8528418615161
130456	72	302.7701543627719
130459	72	53.91716384130875
130464	72	53.91716384130875
130468	72	223.2273085021942
130479	72	200.24014663650635
130484	72	99.99195766635809
130490	72	81.1789848104579
130501	72	81.1789848104579
130504	72	64.63137764416854
130510	72	42.26938794462346
130514	72	64.63137764416854
130520	72	42.26938794462346
130532	72	77.66695260226012
130535	72	116.87657366192205
130539	72	66.54665766260165
130541	72	58.053586106134034
130546	72	58.053586106134034
130549	72	116.87657366192205
130314	73	168.17777602644006
130334	73	91.64995215277088
130338	73	99.96586245247771
130350	73	91.64995215277088
130355	73	65.32740108845495
130365	73	39.52222101972011
130367	73	65.32740108845495
130371	73	39.52222101972011
130382	73	77.6333708611432
130387	73	117.11131481589138
130263	73	176.2580243267463
130391	73	70.73410088914495
130264	73	371.00667967292156
130394	73	61.708821521721674
130269	73	316.8287942916677
130400	73	117.11131481589138
130402	73	61.708821521721674
130284	73	176.2580243267463
130300	73	235.84796040283425
130823	74	129.88299050314689
130840	74	65.00961681599283
130715	74	171.4357212849406
130721	74	317.62810479125665
130861	74	36.29282365590882
130867	74	36.29282365590882
130745	74	171.4357212849406
130874	74	65.00961681599283
130754	74	277.0649293088233
130768	74	259.1459822328214
130900	74	76.43926702435179
130782	74	127.561097945565
130912	74	155.76680069259177
130792	74	127.561097945565
130922	74	67.51196556518093
130926	74	67.51196556518093
130808	74	100.19054216251651
130940	74	155.76680069259177
130943	74	68.74463757980914
130434	75	91.81499500454501
130442	75	91.81499500454501
130447	75	99.76602300898837
130451	75	63.90724959978976
130453	75	127.58652348841426
130457	75	65.28279662504701
130486	75	63.90724959978976
130493	75	65.28279662504701
130511	75	77.86797353191207
130519	75	172.64606679778223
130531	75	69.01779361588814
130534	75	71.97596846535285
130419	75	141.73677477839118
130420	75	282.67926538772883
130548	75	69.01779361588814
130423	75	38.556285157720076
130422	75	38.556285157720076
130425	75	214.27469585436484
130555	75	172.64606679778223
130428	75	295.5890225934459
131201	76	153.5391240093102
130821	76	90.78477112396203
131082	76	79.55747763441387
131214	76	61.59201986825528
130966	76	126.56829304939689
130969	76	65.41679835048706
130720	76	85.25462573250392
131107	76	153.5391240093102
130725	76	225.7040090259032
130734	76	78.51703258490276
130740	76	78.51703258490276
130871	76	90.78477112396203
130747	76	164.30508239212983
131134	76	83.04008062707442
131010	76	125.43898319531013
130765	76	301.27110045014143
131023	76	65.41679835048706
130925	76	100.1759662342398
131180	76	61.59201986825528
130939	76	125.43898319531013
131721	77	176.54200529391488
131741	77	65.10915587421164
131492	77	162.58323477815367
131630	77	100.19163929892261
131121	77	50.52040495712915
131767	77	79.02940092497258
131005	77	59.19890623432301
131779	77	92.28436597684261
131265	77	114.99769023723128
131398	77	82.10682437050043
131786	77	125.09428606672815
131657	77	116.53613230690031
131532	77	82.10682437050043
131680	77	65.10915587421164
131808	77	70.91066896703819
131175	77	59.19890623432301
131047	77	50.52040495712915
131300	77	296.472351645919
131813	77	70.91066896703819
131816	77	125.09428606672815
130176	78	276.7688951780828
130310	78	65.32783139545
130190	78	139.7568051421957
130205	78	76.74418687718718
130333	78	198.05436568199852
130364	78	65.32783139545
130248	78	76.74418687718718
130379	78	78.56256217322272
130385	78	69.64592992968642
130265	78	100.32901243375666
130392	78	92.3167611927493
130399	78	101.77163878720616
130151	78	73.99377624635419
130153	78	63.150714937160195
130408	78	69.64592992968642
130410	78	92.3167611927493
130156	78	63.150714937160195
130287	78	126.23550307540506
130160	78	73.99377624635419
130166	78	127.06434960962405
130560	79	110.9509026490092
130563	79	186.1702510666061
130562	79	110.9509026490092
130568	79	135.7472492201749
130570	79	146.15525411250013
130576	79	128.41712046196
130579	79	135.7472492201749
130593	79	75.5051775157471
130596	79	75.5051775157471
130604	79	100.23728873731176
130613	79	207.07820258066843
130616	79	135.06692182676244
130625	79	64.84994514483361
130643	79	64.84994514483361
130652	79	67.99360755690942
130658	79	67.99360755690942
130661	79	66.93482745127068
130666	79	105.23172491431997
130674	79	66.93482745127068
130683	79	105.23172491431997
131206	80	64.57997655446707
131081	80	88.76962069720955
131219	80	72.35938701459317
131234	80	72.35938701459317
131104	80	88.76962069720955
130978	80	168.25567502225547
131243	80	67.04177295386182
130987	80	131.03539199182762
131252	80	67.04177295386182
131001	80	203.23423455200182
131128	80	100.12833001364733
131263	80	112.47953037039545
131013	80	151.56140848484566
131141	80	218.81451290759287
131155	80	141.21828390601402
131283	80	112.47953037039545
131030	80	129.84390193584807
131046	80	131.03539199182762
131188	80	64.57997655446707
131062	80	172.84550540941905
131716	81	199.65550154658294
131592	81	80.12395894421194
131725	81	140.5625986635594
131611	81	162.22251229391685
131742	81	64.44993358933792
131629	81	80.12395894421194
131760	81	64.44993358933792
131768	81	75.90651932929671
131772	81	75.90651932929671
131645	81	161.91961099319127
131778	81	77.03348979634916
131652	81	95.86884122068457
131781	81	77.03348979634916
131795	81	120.68352720250346
131673	81	95.86884122068457
131550	81	168.71304946979706
131809	81	120.68352720250346
131563	81	145.7546488287815
131696	81	99.74361465484407
131583	81	145.7546488287815
131200	82	76.20402363642597
131073	82	99.42185806376055
131088	82	192.24330149498917
131222	82	76.20402363642597
130972	82	172.9255315534845
130975	82	63.69624269859132
131106	82	144.95043429728398
130980	82	172.9255315534845
131239	82	101.75991348588366
130988	82	63.69624269859132
131250	82	101.75991348588366
130999	82	174.00056798213708
131138	82	65.88796286110356
131271	82	132.0195509405965
131025	82	139.14156424915203
131036	82	95.59737252097739
131296	82	132.0195509405965
131178	82	65.88796286110356
131060	82	95.59737252097739
130820	83	181.53660465267305
130948	83	137.9369258280371
130959	83	137.9369258280371
130719	83	93.64855285541442
130851	83	150.54811098398687
130722	83	65.42349027033798
130728	83	93.64855285541442
130733	83	65.42349027033798
130736	83	168.32258934345035
130866	83	66.01610304125855
130749	83	137.860834792913
130761	83	94.78674077241199
130899	83	66.01610304125855
130781	83	94.78674077241199
130915	83	77.00071796929687
130923	83	96.05731076736456
130803	83	99.23429805309927
130931	83	133.02004218936867
130941	83	133.02004218936867
130567	84	146.9975769372918
130569	84	52.96597275782767
130696	84	162.28398228846174
130700	84	137.45373796930693
130574	84	146.9975769372918
130578	84	52.96597275782767
130706	84	137.45373796930693
130581	84	167.3681144008058
130595	84	136.46130455943597
130606	84	97.82464350647935
130618	84	97.82464350647935
130628	84	117.29717063696833
130639	84	177.3304537772441
130655	84	149.78366090229912
130663	84	55.219831540043714
130665	84	77.83984133309535
130673	84	96.56091871311381
130679	84	55.219831540043714
130684	84	162.28398228846174
131591	85	94.74905883966912
131332	85	80.54594077227217
131350	85	136.59798226104417
131744	85	171.42440120399647
131493	85	100.4677144659926
131373	85	80.54594077227217
131379	85	167.86961384301418
131637	85	78.04230767737181
131765	85	142.63420721764828
131647	85	56.57149142357943
131523	85	101.14851219081513
131776	85	142.63420721764828
131545	85	174.21580411298555
131677	85	171.42440120399647
131424	85	132.89603377360078
131559	85	146.76835239240438
131692	85	56.57149142357943
131455	85	100.4677144659926
131325	85	136.59798226104417
131971	86	97.85846102859976
131975	86	62.99050436238564
131983	86	62.99050436238564
131981	86	174.10112672211002
131984	86	150.10548106780251
131994	86	80.27257181606964
131999	86	69.72681526286077
132002	86	174.10112672211002
132005	86	69.72681526286077
132011	86	148.85702489034801
132008	86	186.3919070229376
132014	86	148.85702489034801
131900	86	139.23867202182385
131911	86	175.05371700917502
131922	86	89.37356835762165
131927	86	132.1385980371411
131929	86	170.89172519408373
131939	86	89.37356835762165
131957	86	132.1385980371411
131966	86	97.85846102859976
131202	87	176.5717034293862
131212	87	79.88493418094697
131090	87	102.45312117789705
131237	87	178.85185174482928
131115	87	62.9458983126502
130989	87	139.12886821861258
131247	87	149.80417248266718
131251	87	149.80417248266718
130997	87	206.31719864958168
131131	87	176.5717034293862
131007	87	139.12886821861258
131139	87	62.9458983126502
131017	87	130.58581809326458
131151	87	154.7423865797086
131022	87	170.86635622341493
131037	87	55.93643377561718
131177	87	79.88493418094697
131053	87	55.93643377561718
131189	87	93.648508232253
131070	87	102.45312117789705
130697	88	138.8132918397417
130824	88	155.08777063408948
130699	88	178.10400314575938
130707	88	78.54571290516581
130711	88	138.8132918397417
130718	88	170.93869701359574
130848	88	83.73150293528562
130724	88	78.54571290516581
130856	88	114.21648638029792
130864	88	169.69946968971394
130872	88	83.73150293528562
130757	88	127.59298538200501
130760	88	100.51945421077004
130902	88	169.69946968971394
130909	88	148.44830001925092
130780	88	100.51945421077004
130917	88	148.44830001925092
130798	88	58.29351818579735
130802	88	58.29351818579735
130815	88	173.3535170343257
131331	89	130.344636830905
131462	89	127.87957580204174
131599	89	91.60205278065315
131605	89	135.5610695925119
131352	89	130.344636830905
131485	89	102.82263174606442
131619	89	166.6684260035851
131635	89	91.60205278065315
131643	89	166.6684260035851
131384	89	141.2739134269091
131520	89	102.82263174606442
131648	89	132.66372726485466
131527	89	73.29152174159216
131396	89	165.13481898201582
131663	89	152.19999491488244
131537	89	73.29152174159216
131419	89	127.87957580204174
131549	89	172.05712660682664
131574	89	150.5597216975078
131321	89	165.13481898201582
131586	90	117.7223148614495
131595	90	172.83348292362857
131464	90	176.10308109897926
131720	90	154.69923092001662
131607	90	148.01440175999574
131476	90	92.44057736556792
131497	90	129.3188855880932
131634	90	69.84651192764773
131644	90	170.16275966872126
131653	90	141.45563586847206
131529	90	129.3188855880932
131665	90	69.84651192764773
131548	90	106.25078619399387
131431	90	176.10308109897926
131564	90	117.7223148614495
131693	90	170.16275966872126
131572	90	106.25078619399387
131445	90	52.38791770200886
131705	90	125.95246612994708
131452	90	52.38791770200886
131589	91	157.75044734161395
131215	91	106.23399043401898
131344	91	159.82891476692922
131481	91	68.94266720130683
131491	91	169.48688522853368
131236	91	91.3574973803951
130984	91	173.48377204915897
131503	91	146.81400932785246
130991	91	130.92464536595574
131377	91	169.48688522853368
131000	91	173.48377204915897
131513	91	68.94266720130683
131143	91	63.47218130783209
131021	91	63.47218130783209
131546	91	170.57166632223513
131049	91	129.0387998440151
131438	91	148.00931684865074
131308	91	106.23399043401898
131184	91	129.0387998440151
131568	91	124.47281177980544
131329	92	182.949407865719
131336	92	130.25403947552388
131468	92	170.65857667051105
131472	92	130.84875693585894
131345	92	130.68866128331916
131478	92	152.44625543049008
131368	92	130.68866128331916
131374	92	104.50476025823751
131375	92	68.0141278729773
131385	92	68.0141278729773
131390	92	104.50476025823751
131401	92	155.93556367353307
131409	92	166.26041736549075
131421	92	146.95885219550462
131434	92	68.16455431338781
131440	92	166.26041736549075
131447	92	147.54255812165692
131450	92	68.16455431338781
131320	92	189.39683076848584
131326	92	130.25403947552388
131334	93	104.24604464397221
131205	93	106.39863094014777
131348	93	172.19499561316522
131358	93	140.4785520552444
131109	93	222.3162374299754
131241	93	106.39863094014777
131369	93	140.4785520552444
131255	93	79.11201745758817
131125	93	127.98125099080066
131132	93	186.57241964515677
131140	93	127.98125099080066
131273	93	159.4563178921103
131153	93	129.48513560630255
131288	93	147.19627637015594
131294	93	79.11201745758817
131182	93	129.48513560630255
131311	93	53.50704564622473
131323	93	159.4563178921103
131327	93	53.50704564622473
131196	93	138.91465744790776
131851	94	62.57791199242975
131726	94	214.92754894017236
131863	94	62.57791199242975
131860	94	158.96418780725668
131738	94	128.9365611405646
131743	94	198.86024060551003
131868	94	92.83064533473303
131757	94	99.31980348459153
131889	94	92.83064533473303
131896	94	176.23770467403975
131774	94	129.20486390551903
131902	94	138.6625802132884
131915	94	138.6625802132884
131784	94	99.31980348459153
131810	94	129.20486390551903
131812	94	108.59271797213943
131826	94	108.59271797213943
131830	94	209.1118652272895
131835	94	146.2889737560307
131833	94	158.96418780725668
131841	95	228.5914311072821
131848	95	78.60778827381445
131849	95	131.93389611054505
131857	95	78.60778827381445
131862	95	131.93389611054505
131864	95	105.43913266765281
131875	95	105.43913266765281
131885	95	221.53503589026343
131895	95	158.18748148067053
131899	95	149.44529066785643
131919	95	74.38065162728279
131924	95	159.41092436993725
131928	95	80.61276632586909
131936	95	74.38065162728279
131944	95	170.59275765255524
131949	95	138.2979610213909
131958	95	138.2979610213909
131961	95	206.16876113846317
131839	95	127.28771204528559
131836	95	184.0837013705804
132018	96	174.2347275104119
132019	96	87.8834490428552
132022	96	87.8834490428552
132023	96	92.35937974450088
132020	96	248.23540556725624
132025	96	131.64653369848554
132034	96	111.98849519008189
132033	96	131.64653369848554
132045	96	111.98849519008189
132050	96	212.42587314093
132054	96	147.80601769008092
132053	96	153.71555679406097
132061	96	85.91425015073018
132067	96	59.55031493466529
132064	96	153.71555679406097
132068	96	59.55031493466529
132078	96	168.99467335100488
132080	96	133.63248419783892
132085	96	66.70589294691862
132089	96	66.70589294691862
132100	97	59.76678215513094
132101	97	109.57683725591934
132104	97	130.54048083742217
132110	97	130.54048083742217
132111	97	110.90170664490478
132119	97	110.90170664490478
132129	97	193.8374340412505
132135	97	148.75078411231644
132133	97	147.22244237124093
132143	97	147.22244237124093
132141	97	89.88296467722928
132147	97	61.38564427168532
132149	97	61.38564427168532
132162	97	128.04985968165656
132161	97	169.29496441675573
132170	97	48.49987358085578
132168	97	48.49987358085578
132094	97	59.76678215513094
132095	97	249.03894488554005
132092	97	178.643960174356
132254	98	58.24870642953451
132255	98	222.56628713737504
132253	98	158.2811524400086
132259	98	58.24870642953451
132263	98	131.65337649377312
132261	98	114.19465965902394
132270	98	131.65337649377312
132271	98	111.08641397423649
132280	98	111.08641397423649
132291	98	139.39555268680797
132288	98	179.55581678678647
132294	98	149.50485913602344
132307	98	139.39555268680797
132305	98	89.92816959067936
132311	98	64.7774148740493
132313	98	64.7774148740493
132319	98	162.2160168715776
132324	98	122.08470978010999
132331	98	122.08470978010999
132227	99	93.79045798698084
132230	99	134.80928578139313
132234	99	75.68790316667008
132237	99	75.68790316667008
132242	99	159.62908148774264
132244	99	93.90809064019143
132251	99	105.6817470174003
132248	99	93.90809064019143
132175	99	278.27065010348076
132176	99	61.2098851310353
132182	99	125.93730141896263
132180	99	124.0906263585006
132181	99	61.2098851310353
132184	99	124.0906263585006
132190	99	131.1589604578537
132191	99	110.4738774105847
132200	99	110.4738774105847
132210	99	134.80928578139313
132208	99	170.88079527353258
132213	99	150.64395254966172
132359	100	110.16177914750759
132367	100	154.16658233929004
132371	100	134.78555945995586
132374	100	163.34824948273513
132376	100	150.87870796928138
132383	100	96.44641048424204
132386	100	104.22788047071506
132387	100	134.78555945995586
132395	100	158.81629632047412
132392	100	96.44641048424204
132401	100	102.40297792797588
132404	100	102.40297792797588
132334	100	279.2123748716785
132335	100	74.65019287188181
132337	100	49.219017821811875
132342	100	126.34118685216914
132340	100	49.219017821811875
132344	100	130.11409984906115
132350	100	130.11409984906115
132351	100	110.16177914750759
132406	101	277.5294170746417
132407	101	73.90889647636055
132410	101	34.78455239144177
132415	101	34.78455239144177
132419	101	131.11654377908746
132417	101	125.93401368871635
132424	101	127.83066453647656
132425	101	110.16953885572508
132430	101	127.83066453647656
132431	101	110.16953885572508
132438	101	145.07735381042988
132443	101	145.25285986572882
132440	101	128.24944238310636
132448	101	97.31256493891004
132454	101	125.80084921723105
132453	101	128.24944238310636
132461	101	97.31256493891004
132467	101	158.83991867941174
132470	101	104.50256749849027
132474	101	104.50256749849027
132616	102	98.95618571008559
132625	102	156.35511323632534
132632	102	101.48047323826913
132639	102	101.48047323826913
132518	102	267.4504092461486
132516	102	72.986623150483
132520	102	41.53163623653114
132527	102	41.53163623653114
132531	102	125.29195178144352
132534	102	131.39060304814998
132551	102	120.7703643809726
132548	102	95.94054394042743
132562	102	120.7703643809726
132561	102	95.94054394042743
132569	102	134.71588903997318
132573	102	127.06870449946807
132579	102	134.1060982589321
132591	102	98.95618571008559
132601	102	127.06870449946807
132607	102	131.63842053142784
132737	103	103.76760030607852
132744	103	123.66169493475904
132750	103	133.36694068531602
[truncated: 9,789 more rows]
