# Supplementary material for: The First of Us: Ophiocordyceps use a novel scramblase-binding peptide to manipulate zombie ants
Source: bioRxiv. 2025 Sep 19:2025.09.09.674826. Preprint. [Version 2] doi: 10.1101/2025.09.09.674826 (PMC12458967; doi:10.1101/2025.09.09.674826)
Supplement: Supplement 11 [file media-11.zip › Data S12. Nest behavior tests data/SBP Nest Behavior Assay data files/LH11_Sham1-all-spots_nearest.csv]

ID	FRAME	NEAR_DIST
367745	0	71.2789632371932
367638	0	159.9977621749492
367772	0	71.2789632371932
367774	0	183.78479031911507
367786	0	162.69450477930155
367664	0	61.21965389008135
367685	0	61.21965389008135
367809	0	68.70592007066368
367811	0	109.59737486532833
367821	0	65.41356515635182
367819	0	68.70592007066368
367828	0	65.41356515635182
367825	0	83.24884166053603
367827	0	109.59737486532833
367581	0	159.9977621749492
367837	0	218.3042969178007
367716	0	75.81999492036476
367728	0	75.81999492036476
367613	0	282.4958202677162
368129	1	78.30654010354475
367885	1	65.7718869670315
368014	1	82.12746748451771
368136	1	170.93262432086766
368149	1	77.36297055980913
368029	1	82.12746748451771
368157	1	43.466283398720705
367900	1	298.8694029675466
368166	1	77.36297055980913
368161	1	43.466283398720705
368182	1	73.54842760219819
367940	1	65.7718869670315
368066	1	89.6224496125836
368214	1	205.14349877026555
368083	1	89.6224496125836
368091	1	184.27649048471943
367968	1	59.57821228076947
368108	1	177.6584817890837
367977	1	59.57821228076947
367255	2	69.61282473657579
367383	2	66.56672283542794
367256	2	283.090942788927
367387	2	66.56672283542794
367399	2	182.02058962852942
367266	2	69.61282473657579
367272	2	59.10926631138777
367275	2	59.10926631138777
367290	2	107.59701773516713
367302	2	107.59701773516713
367316	2	120.86409340525199
367443	2	58.96046988041685
367322	2	120.86409340525199
367328	2	173.25202177536985
367458	2	58.96046988041685
367474	2	68.94857626124688
367355	2	155.94043923937383
367483	2	200.76541907993922
367108	3	127.09720801773348
367120	3	126.75191021416916
367131	3	126.75191021416916
367137	3	165.4432051034976
367148	3	96.49202232342081
367158	3	141.20887438644104
367175	3	170.11734843019337
367181	3	68.68598286022485
367194	3	65.86369567463716
367206	3	65.27331174064496
367202	3	65.86369567463716
367214	3	74.93659504819519
367083	3	264.5057390759689
367082	3	75.66407887309933
367093	3	56.96048855261358
367089	3	75.66407887309933
367090	3	56.96048855261358
367100	3	127.09720801773348
367230	3	170.11734843019337
367224	3	65.27331174064496
367367	4	155.53917797259885
367489	4	75.34791918132936
367375	4	135.90731507002897
367511	4	134.5070744988831
367394	4	126.85832885430976
367405	4	135.90731507002897
367400	4	126.85832885430976
367528	4	52.55676450722161
367542	4	52.55676450722161
367308	4	64.57369314889345
367564	4	78.67608601018891
367574	4	119.34231370664263
367312	4	64.57369314889345
367568	4	116.24758874934612
367323	4	256.62350733292595
367588	4	134.5070744988831
367457	4	181.30322996870333
367341	4	57.99424100506807
367469	4	75.34791918132936
367350	4	57.99424100506807
368390	5	54.37281740905051
368646	5	128.01151526197984
368527	5	56.29573716065822
368784	5	132.94374426542996
368792	5	65.03626915929594
368666	5	98.97216866703889
368683	5	128.01151526197984
368810	5	65.03626915929594
368820	5	76.86531323131202
368438	5	243.0547284277431
368689	5	98.97216866703889
368816	5	136.97329421223762
368829	5	136.97329421223762
368582	5	237.31296280264274
368844	5	132.94374426542996
368357	5	54.37281740905051
368743	5	109.8080943181747
368498	5	56.29573716065822
368633	5	206.79326268035146
368761	5	109.8080943181747
369671	6	111.08499671237058
369158	6	62.14523593546359
369677	6	69.47142154492649
369289	6	140.22868657827513
368918	6	184.948961328615
369334	6	111.08499671237058
368819	6	61.025463637576394
368946	6	128.36445945601324
368825	6	61.025463637576394
369211	6	62.14523593546359
369595	6	87.36203208496148
368705	6	59.59878487804201
369472	6	96.73761156474843
369609	6	87.36203208496148
368729	6	227.6125786632141
368859	6	269.08818380464385
368999	6	128.36445945601324
369633	6	69.47142154492649
369014	6	134.3696966762011
368760	6	59.59878487804201
367619	7	188.23535398314348
367752	7	98.7203837520525
367646	7	128.07272236386692
367781	7	67.69997377511443
367780	7	67.69997377511443
367523	7	213.74455467539468
367660	7	128.07272236386692
367529	7	105.88866489563816
367668	7	130.7207713842757
367799	7	53.12063460887775
367805	7	53.12063460887775
367801	7	138.2218286445664
367552	7	105.88866489563816
367693	7	70.82677613527136
367701	7	70.82677613527136
367571	7	62.98862239251057
367576	7	62.98862239251057
367719	7	119.94827096667393
367602	7	254.92782279781372
367736	7	138.2218286445664
367749	8	53.690583111443516
367618	8	112.1900798879611
367773	8	118.0098003297177
367512	8	59.866225180740564
367778	8	49.00412170376758
367785	8	49.00412170376758
367658	8	77.69927690320544
367677	8	77.69927690320544
367548	8	190.99208725508225
367416	8	195.9636168768878
367445	8	198.69936637033487
367698	8	154.60285347675594
367580	8	182.10789070184816
367707	8	109.6113822739942
367465	8	190.99208725508225
367722	8	82.86992784032535
367603	8	128.0017618191436
367484	8	59.866225180740564
367740	8	53.690583111443516
367614	8	128.0017618191436
367878	9	132.5253765560949
368012	9	173.32325004138067
367893	9	180.44395359512404
367901	9	128.45293181882053
367909	9	128.45293181882053
368037	9	107.84444620293917
367910	9	103.62535332216882
368055	9	81.5113672574816
368063	9	68.0798743186209
367945	9	89.17593032701085
368073	9	69.2486981035008
368086	9	68.0798743186209
368093	9	78.16180608090454
367847	9	249.8506231601195
368096	9	78.16180608090454
367854	9	190.3495384185796
367861	9	132.5253765560949
367859	9	59.73009973922112
367996	9	89.17593032701085
367866	9	59.73009973922112
367107	10	183.1135102708857
367117	10	134.20480346480534
367116	10	62.155199866354806
367128	10	62.155199866354806
367143	10	134.20480346480534
367149	10	180.8575805263877
367163	10	128.27954868600975
367169	10	128.27954868600975
367170	10	164.0359372442672
367184	10	95.80773185405063
367196	10	117.1192169376286
367211	10	95.80773185405063
367223	10	126.86878180735563
367231	10	86.48582818673023
367232	10	37.674286942564684
367234	10	62.9634259882978
367246	10	37.674286942564684
367240	10	65.12848112898929
367250	10	62.9634259882978
367099	10	242.235847398445
368522	11	56.44071072160571
368278	11	132.8697050583467
368409	11	93.91044405376105
368548	11	54.39941294874037
368163	11	234.58894425859373
368297	11	180.1413000085586
368427	11	113.63421267354772
368183	11	173.00380094869317
368439	11	185.23087641658756
368563	11	48.111663092375224
368584	11	56.44071072160571
368330	11	129.43321655284686
368208	11	65.38532842266336
368600	11	54.39941294874037
368225	11	132.8697050583467
368354	11	129.43321655284686
368366	11	174.66317643778063
368247	11	65.38532842266336
368496	11	93.91044405376105
368627	11	48.111663092375224
368264	12	128.02549137207748
368395	12	92.45770215593085
368273	12	185.0861660060296
368030	12	132.99876969758236
368542	12	63.88444759174917
368162	12	179.81896166911423
368556	12	48.749329341617944
367951	12	248.82483128752165
368074	12	65.27475642645106
368469	12	92.45770215593085
368595	12	63.88444759174917
367966	12	170.2292131214912
368610	12	51.95353426503129
368237	12	128.02549137207748
368499	12	174.02176927839673
368626	12	48.749329341617944
368636	12	51.95353426503129
368121	12	132.99876969758236
367995	12	65.27475642645106
368378	12	108.3366688774181
368519	13	178.8776531602873
368653	13	93.9602894110754
368394	13	134.7747029378128
368669	13	93.9602894110754
368684	13	68.16597890806888
368424	13	56.8543883123548
368562	13	128.21584218538626
368690	13	46.41097185678326
368703	13	71.99918705498943
368581	13	128.21584218538626
368709	13	46.41097185678326
368322	13	250.0995816113655
368726	13	65.80327803522653
368348	13	173.11525807096416
368476	13	134.7747029378128
368601	13	184.46493635073517
368736	13	121.25664731626674
368367	13	56.8543883123548
368744	13	65.80327803522653
368639	13	96.83989149049616
369670	14	129.7853115833349
369408	14	74.1443010597998
369165	14	176.35874334752506
368908	14	174.26988918721963
369681	14	91.36104156443797
368920	14	59.46375821998439
369440	14	93.93815684765609
368943	14	136.41493533512212
369220	14	128.79491666881077
369473	14	93.93815684765609
369490	14	50.93539789027475
369003	14	59.46375821998439
369283	14	128.79491666881077
369296	14	184.21393797288917
369555	14	50.93539789027475
369614	14	60.90753360539608
369113	14	136.41493533512212
369638	14	91.36104156443797
369654	14	93.82714737969773
368881	14	235.47450735601709
367617	15	129.5496808680957
367627	15	184.1668020010005
367666	15	82.9430660560471
367686	15	93.60128839131468
367702	15	79.4350039047489
367453	15	247.51263509068573
367725	15	93.60128839131468
367464	15	171.50677241829456
367742	15	82.9430660560471
367490	15	133.85930404565391
367502	15	60.721889069635004
367775	15	79.4350039047489
367515	15	60.721889069635004
367782	15	116.20293087040889
367798	15	97.85867602891109
367800	15	129.64972744774155
367802	15	116.20293087040889
367554	15	133.85930404565391
367582	15	178.78173710964492
367608	15	129.5496808680957
367881	16	58.10945754070306
367905	16	131.60908912881234
367919	16	179.59069022480566
367927	16	130.78869880484186
367932	16	130.78869880484186
367934	16	184.71608000981428
367953	16	49.32118164791593
367964	16	49.32118164791593
367960	16	74.59925638683738
367973	16	62.80185566623811
368009	16	94.11335735939102
368068	16	62.80185566623811
367839	16	255.10630461618135
368094	16	125.25043822533189
367840	16	193.055057119615
368110	16	122.23473687164307
367848	16	131.60908912881234
368104	16	130.9433584606153
367860	16	58.10945754070306
368118	16	125.25043822533189
368770	17	63.55232518841283
369168	17	105.40172107251307
369060	17	94.31725898745016
369191	17	123.72386679724178
368688	17	221.50786797407488
368944	17	77.16326076139882
368956	17	55.70825137694016
368826	17	130.92134915914525
369082	17	77.16326076139882
369210	17	123.72386679724178
368706	17	191.2321491289031
368975	17	63.243244475663474
368850	17	180.81343422208815
368860	17	130.92547819948837
368735	17	130.92134915914525
368877	17	130.92547819948837
369012	17	55.70825137694016
369143	17	145.00659656157987
368755	17	63.55232518841283
368889	17	167.71049798097445
368257	18	181.32371276689915
368513	18	160.39850509496694
368269	18	128.93608931796882
368396	18	63.958229022077134
368530	18	144.8532967905944
368159	18	157.6575465398871
368286	18	130.11312714699844
368282	18	128.93608931796882
368165	18	157.6575465398871
368547	18	116.52912330236552
368575	18	116.52912330236552
368313	18	134.41707704016486
368186	18	130.08813314482546
368335	18	56.71130327521776
368462	18	93.39926876697609
368201	18	68.48850773362737
368212	18	68.48850773362737
368347	18	63.958229022077134
368233	18	130.08813314482546
368377	18	56.71130327521776
368387	19	116.01004193256951
368265	19	80.41085134207923
368266	19	80.41085134207923
368537	19	119.58069114082367
368288	19	131.38864702149868
368436	19	69.737784517718
368560	19	198.2289504993221
368318	19	178.69140887157474
368454	19	116.01004193256951
368577	19	112.16394432020368
368585	19	112.16394432020368
368336	19	151.52414740918772
368472	19	69.737784517718
368358	19	131.211741347798
368226	19	123.98844508593834
368234	19	123.98844508593834
368618	19	129.07348465771926
368503	19	108.40315967692426
368370	19	131.211741347798
368251	19	131.38864702149868
369678	20	114.64072674598397
369042	20	92.3939650017336
369053	20	92.3939650017336
369177	20	131.88419097125671
369307	20	63.17877434433699
369319	20	154.3157101730923
369589	20	215.18516324038023
369076	20	131.88419097125671
369204	20	166.69391053565573
369330	20	63.17877434433699
369086	20	80.94642451380103
369478	20	123.87056046825818
369228	20	178.7531891725816
369615	20	65.16154370418936
369621	20	65.16154370418936
369117	20	80.94642451380103
369389	20	107.27306960749922
369257	20	131.19808323381696
369264	20	131.19808323381696
369279	20	119.57321785207861
369284	21	129.68564142478388
369428	21	157.5885162784797
369056	21	78.27595248731751
369312	21	129.68564142478388
369068	21	78.27595248731751
369455	21	104.67543960718173
369579	21	126.05375413782359
369201	21	88.17197307129202
369331	21	117.88181607863876
369216	21	88.17197307129202
369600	21	222.89554037619095
369090	21	78.10899902909088
369611	21	40.347361340835
369104	21	132.41102362587597
369618	21	40.347361340835
369254	21	178.22286457670248
369132	21	78.10899902909088
369268	21	120.37458083103718
369651	21	73.53661582863633
369530	21	104.67543960718173
368645	22	131.49106320781988
368515	22	92.79005998285396
368655	22	118.69319327481125
368393	22	78.16284330806762
368787	22	41.37633779948531
368413	22	134.3145673294508
368793	22	224.63409729322254
368678	22	62.170704342217434
368815	22	65.13874361558554
368808	22	41.37633779948531
368566	22	181.09524403114125
368435	22	78.16284330806762
368583	22	124.21510659872725
368716	22	106.55458365411532
368356	22	63.964811755219365
368742	22	106.55458365411532
368482	22	92.79005998285396
368372	22	63.964811755219365
368766	22	123.20259826905999
368632	22	62.170704342217434
369545	23	129.63451220752057
369302	23	113.81926213616421
369552	23	120.11414129498564
369680	23	125.64845891042944
369179	23	39.63797019050564
369444	23	72.87979490411301
369313	23	84.72883373809212
369696	23	82.8499728150104
369197	23	39.63797019050564
369712	23	222.34893788026355
369724	23	50.788369556852246
369720	23	50.788369556852246
369479	23	179.60773619446434
369222	23	84.72883373809212
369625	23	106.43667840394458
369243	23	113.81926213616421
369655	23	106.43667840394458
369526	23	129.63451220752057
369405	23	72.87979490411301
369676	24	126.62089478518469
369418	24	66.2227091864469
369430	24	66.2227091864469
369305	24	64.60166350181613
369701	24	94.03639886026419
369569	24	104.07627027780057
369452	24	178.07245016473237
369708	24	223.6589092074635
369323	24	97.27405390880791
369719	24	94.03639886026419
369465	24	81.24866390623815
369476	24	136.42548453298232
369481	24	119.8803307776897
369366	24	64.60166350181613
369245	24	154.61068840121746
369390	24	97.27405390880791
369518	24	81.24866390623815
369642	24	104.07627027780057
369656	24	124.24025232680142
367366	25	145.14617984511392
367360	25	121.1109870208457
367488	25	218.21049091712365
367370	25	118.41891325905338
367381	25	106.85741029483962
367507	25	176.1040039233038
367386	25	80.97893461763432
367398	25	112.57930124248153
367407	25	80.97893461763432
367284	25	39.49696521160928
367287	25	112.0154662132638
367282	25	39.49696521160928
367294	25	112.0154662132638
367291	25	98.33576552464527
367425	25	106.85741029483962
367296	25	98.33576552464527
367319	25	72.60255358446933
367324	25	72.60255358446933
367466	25	124.64235444502721
367349	25	178.04806999576587
369039	26	123.47629767443709
369173	26	218.8375225395452
368923	26	72.02802306546964
368933	26	72.02802306546964
369199	26	201.0788671840058
369067	26	84.2320869546825
369079	26	104.92492318099886
368955	26	179.46052538360146
368972	26	114.29015619771849
368853	26	38.986888220840605
368863	26	218.7708005114033
368990	26	131.24457178953557
368857	26	38.986888220840605
368994	26	117.22664391809195
368874	26	98.93149421665586
369140	26	123.47629767443709
368893	26	98.93149421665586
369022	26	84.2320869546825
369017	26	104.92492318099886
368888	26	123.17947511602028
368008	27	100.01125563914972
368148	27	49.47341192015962
368144	27	139.28869553308638
368024	27	123.28137280677004
368289	27	125.46855867864357
368035	27	100.01125563914972
368061	27	69.94614665782255
368316	27	224.06929543555896
368069	27	69.94614665782255
368332	27	307.5517303626079
368207	27	103.78525395935202
368229	27	189.86047960414754
368100	27	180.13275206999285
368224	27	103.78525395935202
368109	27	131.99811233077594
367976	27	238.50316716267798
368119	27	49.47341192015962
367985	27	43.51975653427918
368124	27	119.88759562344272
367999	27	43.51975653427918
368903	28	49.149749387687315
369542	28	119.68714945541221
369666	28	127.14351077474608
369035	28	123.76052043786602
369558	28	153.51313843325724
369689	28	228.68414073865836
369706	28	350.588820620017
369462	28	139.9672211324196
369072	28	100.76725161483313
369584	28	103.40476159664836
368842	28	245.99928839626267
369237	28	70.31148350116847
368855	28	49.149749387687315
369616	28	103.40476159664836
368987	28	100.76725161483313
369627	28	128.72139573479913
369395	28	193.82520442636067
369523	28	139.9672211324196
369275	28	70.31148350116847
369181	29	47.14357658399571
368936	29	100.71912685354181
368948	29	124.39993109701965
369202	29	105.35005108837686
368952	29	100.71912685354181
369236	29	105.35005108837686
368986	29	70.46206321747128
368993	29	70.46206321747128
369250	29	102.02056263876212
369030	29	176.58635322752525
369300	29	102.02056263876212
369051	29	149.10178575434955
369332	29	228.24912286024704
369084	29	47.14357658399571
369096	29	118.3418458870374
368843	29	235.21605583692227
368849	29	56.82553723130026
369116	29	165.9048968400643
369368	29	324.12011114837054
368858	29	56.82553723130026
369796	30	104.91353691506993
369807	30	192.48922251598728
369806	30	101.74713765553201
369800	30	101.74713765553201
369813	30	219.9214578654521
369735	30	84.09654542963932
369729	30	262.3720755083126
369730	30	93.29443660810496
369741	30	84.09654542963932
369745	30	124.48403468357884
369747	30	101.1715386644313
369752	30	71.11726779525203
369755	30	71.11726779525203
369764	30	173.914749712278
369767	30	150.59671277719957
369773	30	116.6295592105389
369772	30	95.18943136571353
369775	30	166.16037681329772
369788	30	104.91353691506993
369787	30	95.18943136571353
369412	31	118.63813367482436
369423	31	169.37569117827107
368925	31	84.58401208375756
369447	31	102.52188255338496
369460	31	68.71683790373478
369075	31	72.54223218625312
368958	31	124.86516240196394
369474	31	68.71683790373478
369484	31	102.52188255338496
368840	31	217.44590207162193
368851	31	95.38448510059865
368991	31	100.99129530033929
369374	31	155.4602829003188
369502	31	99.76208557329427
369261	31	167.0376811722031
369517	31	99.76208557329427
369137	31	72.54223218625312
368880	31	84.58401208375756
369404	31	155.4602829003188
369532	31	223.88559137744517
369926	32	161.00470717169412
369932	32	159.70444708541058
369928	32	159.70444708541058
369937	32	166.64455031469384
369936	32	118.55102362747013
369946	32	102.66579216959038
369957	32	101.76209330216837
369956	32	102.66579216959038
369952	32	84.33253322940335
369965	32	101.76209330216837
369960	32	84.33253322940335
369970	32	224.21202199080565
369848	32	167.54030702229227
369857	32	97.06175633171688
369864	32	90.10077605013149
369880	32	90.10077605013149
369892	32	96.48491948222303
369889	32	123.88793420271942
369905	32	74.79849178103812
369914	32	74.79849178103812
369921	33	221.17858927311437
369922	33	132.0320807440387
369819	33	95.81385565775801
369818	33	121.47314173159273
369828	33	90.73192012371615
369831	33	123.29990958339383
369824	33	90.73192012371615
369837	33	72.92065152289622
369838	33	72.92065152289622
369833	33	94.72135186990133
369846	33	159.06815318322955
369855	33	159.06815318322955
369851	33	164.28272951865986
369863	33	118.60757281172457
369868	33	165.68790517597478
369885	33	101.68604002579238
369891	33	101.68604002579238
369899	33	101.59290288814918
369898	33	132.0320807440387
369907	33	101.59290288814918
370180	34	74.23128830995789
370178	34	74.23128830995789
370190	34	174.4495386780325
370187	34	145.5610449613962
370199	34	119.11281659268508
370194	34	145.5610449613962
370200	34	165.72153510251943
370211	34	100.32539202563962
370223	34	102.5580046468505
370217	34	100.32539202563962
370216	34	205.24701321258712
370218	34	102.5580046468505
370228	34	220.36159509356483
370232	34	205.24701321258712
370153	34	95.57930526536731
370154	34	83.47485472056016
370165	34	87.37889172468849
370166	34	124.39926206238097
370160	34	83.47485472056016
370168	34	92.64865086716165
370061	35	73.91730580529142
370062	35	73.91730580529142
370067	35	74.355946376236
370076	35	85.06524742540013
370078	35	123.67946121810265
370086	35	73.91895515491491
370081	35	94.65345000735716
370095	35	145.07506082111036
370089	35	73.91895515491491
370101	35	172.73081865227581
370110	35	119.21805771874162
370106	35	145.07506082111036
370112	35	165.70585114225764
370125	35	100.12192766554243
370132	35	100.97225434413986
370129	35	233.6489636797709
370130	35	100.12192766554243
370138	35	100.97225434413986
370148	35	233.6489636797709
370144	35	220.4730173527065
370050	36	102.0384673370205
370057	36	215.9218207385283
370056	36	233.97270033712516
369975	36	62.45333660232502
369974	36	62.45333660232502
369981	36	70.11687701514307
369989	36	84.68680557351918
369992	36	124.76757366485766
369994	36	98.14354504392382
370007	36	146.60691253748448
370001	36	74.49213198642457
370002	36	74.49213198642457
370013	36	146.60691253748448
370009	36	171.12991436053042
370020	36	166.51585938002177
370019	36	118.3331885970003
370039	36	98.81859927047337
370033	36	190.59895089781952
370034	36	98.81859927047337
370042	36	102.0384673370205
370304	37	101.71886157999063
370307	37	101.19097634744368
370314	37	101.19097634744368
370321	37	212.23543233461155
370322	37	315.498429311415
370237	37	65.65511730047048
370236	37	65.65511730047048
370239	37	68.31067073421079
370253	37	99.23283339136205
370248	37	85.58693688105964
370251	37	124.05507028947623
370257	37	73.87767311651389
370259	37	73.87767311651389
370268	37	170.0453135574474
370266	37	137.97617461345257
370275	37	147.2135865198503
370284	37	116.82110876810383
370286	37	163.64390358746144
370280	37	137.97617461345257
370299	37	101.71886157999063
371336	38	101.09444908267038
371231	38	99.93475737442301
371355	38	101.09444908267038
371108	38	86.00635418942719
371244	38	99.93475737442301
371371	38	101.69455214502655
371260	38	169.85426374031653
371387	38	101.69455214502655
371277	38	146.70418612721582
371144	38	86.00635418942719
371413	38	192.65328870016336
371154	38	121.43972188496588
371293	38	117.18386416077807
371167	38	99.520057302873
371301	38	163.60052055461787
371426	38	380.92895862315686
371189	38	75.83251492584682
371060	38	70.45729834701093
371195	38	75.83251492584682
371066	38	70.45729834701093
370561	39	102.94199824567305
370463	39	81.05015036686056
370328	39	64.01323732184898
370331	39	64.01323732184898
370459	39	81.05015036686056
370587	39	102.94199824567305
370604	39	102.62943443711897
370479	39	169.54238389669544
370352	39	88.46203853183609
370501	39	146.5062363713572
370370	39	94.90536354418043
370380	39	123.20455546919135
370638	39	102.62943443711897
370384	39	94.90536354418043
370514	39	114.23129095813188
370522	39	164.81920223615188
370660	39	354.69483952308
370669	39	199.9769566522276
370421	39	70.5592943113397
370429	39	70.5592943113397
370442	40	74.38350443462146
370327	40	68.19524416368701
370450	40	95.75319691499683
370333	40	68.19524416368701
370584	40	102.76026038364526
370469	40	95.75319691499683
370601	40	102.63568350386645
370353	40	98.95611731054228
370480	40	171.3837965988867
370372	40	96.71558079459503
370500	40	145.45278645810228
370637	40	102.63568350386645
370382	40	121.05417930846605
370516	40	166.1012414143181
370512	40	112.15584367860926
370386	40	96.71558079459503
370659	40	356.2697779854778
370674	40	201.78917150810713
370558	40	102.76026038364526
370424	40	74.38350443462146
370432	41	144.13535137992872
370444	41	172.408636984637
370590	41	345.08944191046055
370457	41	144.13535137992872
370343	41	73.25139711507626
370336	41	73.25139711507626
370464	41	115.72335166136727
370467	41	164.87856294322333
370351	41	82.14532574984283
370609	41	201.0748580890167
370365	41	97.34196061969139
370374	41	97.57698561286561
370371	41	122.00467522108845
370498	41	103.06663322174137
370513	41	103.06663322174137
370524	41	101.90293863616726
370399	41	73.34137530049495
370403	41	154.97222011087803
370412	41	73.34137530049495
370559	41	101.90293863616726
371850	42	143.87801331875738
371604	42	68.15421301014976
371869	42	115.54902070043573
371615	42	63.648040880349804
371608	42	63.648040880349804
371874	42	161.9319650902626
371754	42	72.33630830129026
371764	42	72.33630830129026
371635	42	97.62969878777227
371902	42	102.45117199460583
371642	42	200.04615776490044
371657	42	122.98512533946678
371914	42	102.45117199460583
371924	42	102.3877546151157
371665	42	98.27693148828006
371808	42	143.87801331875738
371936	42	102.3877546151157
371949	42	365.3096638105963
371945	42	204.50273633935998
371828	42	172.13768452507466
370822	43	367.07419485675837
370703	43	69.05134459543741
370717	43	69.05134459543741
370594	43	61.78490642388712
370618	43	214.47158021292975
370746	43	142.21539829273766
370634	43	78.25013336546881
370762	43	172.52331129460788
370773	43	118.87566978394108
370644	43	94.95817448964384
370774	43	162.46511516230152
370769	43	142.21539829273766
370782	43	103.61372196018146
370791	43	103.61372196018146
370658	43	123.07474893287537
370670	43	98.13182634733205
370795	43	102.95848600007223
370548	43	61.78490642388712
370807	43	102.95848600007223
370814	43	217.3843501142949
370969	44	140.6472713997242
370980	44	172.7405641816969
370855	44	66.59973641361218
371105	44	102.1854768245991
370861	44	66.59973641361218
371119	44	227.411684239732
370858	44	157.1916013048004
370998	44	140.6472713997242
370864	44	88.29430059758693
370876	44	88.29430059758693
370884	44	126.97751869263851
371139	44	362.95751343723936
370889	44	98.94389981632388
371018	44	118.73765910627888
371026	44	165.6260141703057
370919	44	70.48961663790212
371053	44	103.51487503483098
370933	44	70.48961663790212
371061	44	103.51487503483098
371068	44	102.1854768245991
370560	45	85.97466146102545
370690	45	157.8316538191674
370701	45	115.76483819146706
370572	45	89.73733123420232
370697	45	140.48172878570486
370707	45	157.8316538191674
370585	45	85.97466146102545
370722	45	107.56430065707607
370729	45	107.56430065707607
370612	45	127.46138241332591
370736	45	102.56723144507554
370621	45	97.51929095289188
370747	45	102.56723144507554
370756	45	227.74891941042566
370763	45	372.4003646946503
370653	45	71.23136669293943
370657	45	71.23136669293943
370538	45	118.56885819578343
370547	45	89.73733123420232
370683	45	140.48172878570486
370947	46	226.5879270197203
370829	46	89.2764720050721
370826	46	121.94502275035498
370954	46	355.4114015018357
370836	46	91.74067564880546
370835	46	127.64188788286928
370844	46	68.63638340645132
370843	46	68.63638340645132
370854	46	141.09099073262297
370851	46	140.91977817855073
370862	46	140.91977817855073
370870	46	117.42553761233523
370885	46	141.09099073262297
370895	46	102.48899178884625
370906	46	102.48899178884625
370918	46	102.61948742543044
370799	46	88.25979023116767
370794	46	88.25979023116767
370806	46	89.2764720050721
370939	46	102.61948742543044
371333	47	126.31439404886682
371329	47	100.07671704232312
371072	47	127.57636195916588
371203	47	115.97308045202557
371085	47	92.12456494331936
371356	47	346.69115453060886
371102	47	149.0507994647653
371225	47	140.3729310355737
371252	47	117.84907372937964
371015	47	52.239693197205604
371143	47	70.70405394279058
371270	47	115.97308045202557
371151	47	70.70405394279058
371279	47	102.93183757457204
371028	47	52.239693197205604
371036	47	90.0862378084378
371292	47	102.93183757457204
371303	47	100.07671704232312
371188	47	140.3729310355737
371057	47	90.0862378084378
370571	48	118.22279666126789
370449	48	167.23423029574144
370706	48	101.29241368650035
370596	48	108.26428036488097
370478	48	68.82045106127181
370472	48	68.82045106127181
370728	48	367.61990520048516
370622	48	90.86970992739477
370383	48	48.99261662874105
370511	48	139.9470871539225
370639	48	80.89755259061373
370390	48	48.99261662874105
370521	48	108.26428036488097
370402	48	90.73648036070101
370415	48	90.73648036070101
370667	48	80.89755259061373
370423	48	129.30961308786047
370551	48	139.9470871539225
370680	48	101.29241368650035
370426	48	92.77841629383782
370944	49	168.5037480540023
370958	49	69.28388117107718
370961	49	69.28388117107718
370975	49	89.70136925671565
370970	49	140.07215661557373
370982	49	140.07215661557373
371117	49	100.61740958114245
370990	49	119.568824552636
370994	49	89.70136925671565
371007	49	87.55195312103012
371017	49	71.76822640248712
370900	49	85.24633626767015
371031	49	71.76822640248712
371159	49	371.87033398414087
370910	49	86.00731349296817
370904	49	85.24633626767015
371049	49	100.61740958114245
370920	49	86.00731349296817
370935	49	94.05306327208267
370931	49	128.76230981432988
370949	50	133.78255219605856
371077	50	67.35496984853755
370957	50	122.964968039689
371215	50	101.36349359467751
370972	50	83.54168914509873
371234	50	101.36349359467751
371113	50	140.52075971978232
371127	50	69.82822733856304
371251	50	361.75350946167083
371014	50	83.54168914509873
371148	50	140.52075971978232
371161	50	118.91767536815412
371035	50	128.98611440380665
371044	50	94.85232892945281
371168	50	69.82822733856304
371052	50	177.58234778383044
371191	50	75.03056101400762
371185	50	89.1893531249197
371196	50	75.03056101400762
371065	50	67.35496984853755
371096	51	138.01798410259067
371224	51	129.18600330694812
371492	51	90.03544869283044
371111	51	116.09323467453616
371247	51	92.67934317294043
371502	51	92.62784288331879
371382	51	130.30697555545552
371123	51	85.26483355096296
371515	51	90.03544869283044
371525	51	102.01977318375926
371406	51	64.45025604636145
371284	51	66.66617887497067
371538	51	102.01977318375926
371551	51	375.2336573688156
371424	51	138.02146340477225
371298	51	130.30697555545552
371443	51	116.58765541891165
371453	51	64.45025604636145
371320	51	66.66617887497067
371194	51	85.26483355096296
371456	52	102.17364321963666
371330	52	83.77776847664565
371213	52	85.87358059079104
371485	52	102.17364321963666
371353	52	83.77776847664565
371226	52	105.37999188289187
371370	52	45.418511594780945
371381	52	139.79788817254868
371249	52	85.87358059079104
371390	52	45.418511594780945
371514	52	365.21981743290263
371269	52	128.42773822015542
371397	52	115.76243861769738
371274	52	94.25555898920175
371418	52	91.80230327494931
371430	52	109.47322634250989
371296	52	67.47925069451286
371310	52	67.47925069451286
371442	52	91.80230327494931
371199	52	124.93329681705289
371332	53	61.32814702284966
371459	53	94.87141563579215
371343	53	61.32814702284966
371209	53	134.84330482913194
371222	53	84.92508923045256
371472	53	113.6805442771333
371497	53	94.87141563579215
371240	53	106.04433344563046
371509	53	101.9330861755777
371378	53	65.40199467672444
371262	53	84.92508923045256
371385	53	65.40199467672444
371275	53	129.6537778492268
371412	53	41.21827411393303
371537	53	101.9330861755777
371422	53	140.20666930392832
371291	53	94.81461465088982
371557	53	372.0619616531476
371439	53	113.6805442771333
371434	53	41.21827411393303
372101	54	102.91098881746437
372109	54	127.10593619257388
372239	54	93.12065729853884
372104	54	86.43324177461778
372116	54	95.95444945370097
372247	54	102.8418537572621
372131	54	67.27896253115358
372137	54	67.27896253115358
372277	54	102.8418537572621
372148	54	73.84739680883465
372153	54	73.84739680883465
372166	54	39.87974365424744
372288	54	370.8923145757424
372175	54	141.49023614569924
372188	54	39.87974365424744
372194	54	116.4889699923991
372078	54	86.43324177461778
372072	54	149.98415545136302
372221	54	93.12065729853884
372218	54	123.81142813027627
371844	55	95.64847079900927
371975	55	48.43645967093203
371978	55	115.54687868567987
371728	55	161.82632106151857
371996	55	93.75027831532275
371993	55	116.389131473572
371744	55	87.23698884176723
372014	55	101.94283526655164
372010	55	93.75027831532275
371894	55	68.44506880114511
371777	55	87.23698884176723
371906	55	68.44506880114511
372034	55	101.94283526655164
372047	55	366.5743508182163
371933	55	65.57315229418519
371802	55	105.71042500791648
371823	55	126.10223494089722
371947	55	65.57315229418519
371966	55	140.901752886324
371960	55	48.43645967093203
371846	56	127.12472839376187
371970	56	60.529265585636736
371863	56	110.34471791659261
371984	56	60.529265585636736
371995	56	119.28698044106496
372004	56	115.41747249530844
371875	56	96.07588736778881
372012	56	126.35720512077728
371760	56	184.7207671434492
371775	56	85.44913376539711
372026	56	93.5220113275295
372036	56	93.5220113275295
372042	56	100.79751334685879
371921	56	67.05897568717167
372051	56	100.79751334685879
372060	56	337.42601742011703
371931	56	67.05897568717167
371951	56	79.1896678304428
371819	56	85.44913376539711
371958	56	79.1896678304428
371716	57	80.28992155102246
371591	57	113.76322177245729
371724	57	80.28992155102246
371857	57	93.31921629542435
371867	57	101.35795762583844
371752	57	111.35746367798997
371636	57	68.58951518348945
371511	57	199.19857908790647
371768	57	99.93164614038703
371896	57	101.35795762583844
371908	57	334.8831636781017
371782	57	115.2619891302923
371649	57	68.58951518348945
371534	57	84.77197896680735
371796	57	84.45901491441063
371567	57	84.77197896680735
371572	57	126.00825586929243
371703	57	111.35746367798997
371581	57	96.11993816321873
371835	57	93.31921629542435
371588	58	84.76617205538598
371727	58	91.75383876790929
371598	58	86.88406179281161
371594	58	127.52239126507132
371605	58	136.32570338656856
371743	58	100.56848873010053
371623	58	65.67905910558376
371616	58	65.67905910558376
371638	58	140.07549387593463
371647	58	87.62110745693893
371652	58	86.68885984935883
371778	58	100.56848873010053
371664	58	86.68885984935883
371675	58	115.39728540437834
371813	58	259.8300943096775
371681	58	87.62110745693893
371580	58	84.76617205538598
371711	58	91.75383876790929
371579	58	221.06732752823038
371707	58	190.67852994065385
372238	59	90.80372759834863
372246	59	176.10013850625094
372114	59	86.07534825065002
372125	59	89.76422865692938
372122	59	130.827419984652
372250	59	90.80372759834863
372135	59	150.49945385182303
372264	59	101.65343089674673
372150	59	62.94185852593011
372145	59	62.94185852593011
372286	59	101.65343089674673
372162	59	139.67741761488597
372169	59	101.95449690922024
372299	59	176.10013850625094
372185	59	76.279800706721
372198	59	76.279800706721
372073	59	228.7306254266185
372209	59	117.07339232680708
372082	59	86.07534825065002
372222	59	85.22782118580874
372102	60	129.26622290063185
372225	60	93.5322473439096
372096	60	84.50197539442196
372105	60	91.29787629306834
372241	60	93.5322473439096
372112	60	159.34841026856583
372124	60	61.80319106214634
372248	60	102.03592901188587
372133	60	61.80319106214634
372151	60	140.75796997237583
372274	60	102.03592901188587
372285	60	98.34325890456682
372159	60	103.8457620488113
372164	60	89.9018985664432
372298	60	98.34325890456682
372182	60	89.2124677195935
372192	60	116.25628842013828
372076	60	84.50197539442196
372074	60	257.38600893344636
372214	60	89.2124677195935
371715	61	130.96626767453495
371981	61	139.46257819920308
371726	61	92.93047363326062
371871	61	140.22837325265408
372002	61	92.68210467732365
372013	61	99.87969813015373
371881	61	95.91156244769832
371765	61	159.20641696795556
372045	61	99.87969813015373
371912	61	135.54743744437116
372055	61	76.40154184442484
371798	61	60.98478322905584
371932	61	95.91156244769832
371679	61	272.6891946579542
371685	61	84.9812880117687
372067	61	76.40154184442484
371817	61	60.98478322905584
371955	61	115.82142248110259
371708	61	84.9812880117687
371961	61	92.68210467732365
371590	62	83.84021324534366
371587	62	130.01371655642947
371855	62	64.16138814326037
371612	62	180.99057970932273
371483	62	84.78155554886736
371627	62	83.84021324534366
371637	62	115.67670757851012
371504	62	131.44418114007073
371519	62	93.77822436643007
371774	62	99.43915348953475
371650	62	91.1389627121538
371546	62	158.3584796303342
371684	62	95.2848422793641
371559	62	74.32306897992441
371818	62	64.16138814326037
371697	62	91.1389627121538
371570	62	74.32306897992441
371709	62	99.43915348953475
371455	62	84.78155554886736
371448	62	277.8314463821948
372357	63	91.72822634161963
372353	63	113.74034819321878
372367	63	98.72491656793107
372361	63	98.72491656793107
372360	63	91.72822634161963
372362	63	77.97147892592359
372373	63	77.97147892592359
372381	63	81.15652653593895
372305	63	264.8906864235418
372307	63	84.35777048576155
372317	63	94.89317079125858
372312	63	84.35777048576155
372315	63	131.261403341987
372324	63	77.9573507607493
372326	63	77.9573507607493
372323	63	158.4982683753894
372332	63	79.80327320414682
372334	63	79.80327320414682
372339	63	192.9865915141097
372349	63	86.59117841994647
372385	64	249.23569027771512
372386	64	85.24735554763132
372397	64	94.15869779155587
372393	64	85.24735554763132
372395	64	133.0258755641618
372405	64	74.0221431296427
372404	64	159.58252378847632
372407	64	74.0221431296427
372413	64	60.76850058912174
372411	64	60.76850058912174
372417	64	192.41871240504165
372430	64	91.5675631616813
372439	64	94.0788555245629
372434	64	116.51355799960523
372444	64	94.0788555245629
372447	64	81.51272993686564
372446	64	99.63199525189063
372453	64	99.63199525189063
372462	64	66.47678059485021
372457	64	66.47678059485021
372481	65	94.47116785731662
372493	65	70.9608928216403
372489	65	70.9608928216403
372488	65	157.67109523106353
372502	65	55.06393696446101
372514	65	55.06393696446101
372522	65	192.26634303002285
372534	65	97.43059740238024
372543	65	93.7091700285227
372537	65	116.54989555475862
372549	65	93.7091700285227
372559	65	71.9730314928526
372553	65	98.75656326412087
372572	65	98.75656326412087
372582	65	71.9730314928526
372469	65	84.63732850245032
372467	65	231.89576453984705
372476	65	84.63732850245032
372479	65	134.64563351717064
372608	66	59.71129681443057
372617	66	68.82868211578793
372499	66	225.24812709898887
372505	66	84.25404848821486
372517	66	84.25404848821486
372526	66	95.93373207382339
372520	66	134.10796033755628
372542	66	72.95780804876017
372548	66	147.4628706762763
372554	66	72.95780804876017
372566	66	129.97358771133628
372578	66	191.9736566950164
372590	66	116.04367636047166
372586	66	129.97358771133628
372599	66	97.60312313210576
372598	66	90.70882075291125
372594	66	90.70882075291125
372606	66	97.60312313210576
372601	66	59.71129681443057
372741	67	61.29670199335167
372743	67	97.28033183704301
372739	67	89.7138301235431
372748	67	61.29670199335167
372753	67	97.28033183704301
372761	67	101.32744381738628
372694	67	218.80844181248796
372702	67	83.77508613762883
372696	67	83.77508613762883
372704	67	132.5358143202243
372707	67	95.00588956808465
372719	67	129.44118542228722
372713	67	130.571973739763
372712	67	71.86523096689659
372714	67	71.86523096689659
372722	67	191.48371632496688
372735	67	89.7138301235431
372728	67	129.44118542228722
372731	67	116.18759377510897
372622	68	215.49568603903305
372630	68	84.55420378307062
372625	68	84.55420378307062
372639	68	72.7314085437877
372633	68	134.1460368162588
372635	68	96.46434812680512
372641	68	101.50065274372972
372642	68	72.7314085437877
372654	68	191.82745434662564
372651	68	101.50065274372972
372662	68	133.75555866417898
372671	68	90.67491940386033
372666	68	108.26439301616745
372676	68	71.94948286942028
372679	68	97.41314123551803
372678	68	90.67491940386033
372685	68	71.94948286942028
372686	68	97.41314123551803
372690	68	104.14812575117094
372994	69	158.13082698984002
373015	69	91.4688534932633
373028	69	97.99050595161101
373024	69	91.4688534932633
372916	69	62.529583749437
372792	69	213.2184060582855
372794	69	84.18226384514837
372807	69	84.18226384514837
372935	69	62.529583749437
373057	69	96.9284550780294
372813	69	96.05565103253386
373070	69	97.99050595161101
372810	69	135.06566659479296
372824	69	72.38079552546367
373089	69	96.9284550780294
372960	69	192.21080720902384
372975	69	142.19337199633298
372842	69	72.38079552546367
372860	69	72.2020476780271
372984	69	105.14072065153286
372998	70	192.75109256784083
372873	70	133.2276181196687
373136	70	63.05248024391513
373020	70	145.24881212278504
372888	70	96.33909074283412
373030	70	103.76196667205151
373026	70	144.11845824415587
372925	70	73.6670389607357
373051	70	93.44474029726003
372933	70	72.93706298125718
372939	70	73.6670389607357
373066	70	93.44474029726003
373072	70	96.60458098522187
372836	70	207.073423139235
373092	70	96.60458098522187
372840	70	84.93878778999354
373098	70	63.05248024391513
372855	70	84.93878778999354
372983	70	72.93706298125718
372866	71	94.45574912871903
372764	71	211.72077130648492
372766	71	84.05103798896909
372774	71	129.7327546014554
372897	71	94.45574912871903
372771	71	84.05103798896909
372908	71	97.00564341910773
372777	71	96.99679800692672
372790	71	72.32548044330215
372784	71	73.97838749382227
372926	71	97.00564341910773
372795	71	73.97838749382227
372937	71	48.611782625702105
372821	71	72.32548044330215
372823	71	194.00225649904868
372827	71	79.04313698497369
372839	71	143.49921325030934
372961	71	48.611782625702105
372849	71	103.34281727369468
373166	72	211.77893238871445
373169	72	84.77094176801104
373181	72	97.27070597097531
373176	72	84.77094176801104
373178	72	128.17513777204155
373188	72	76.80833710537341
373187	72	69.27424233474113
373186	72	76.80833710537341
373197	72	192.7804351459511
373194	72	69.27424233474113
373206	72	163.24903476473378
373210	72	104.10062362745713
373222	72	94.25756655260147
373218	72	94.25756655260147
373226	72	96.64156880412068
373232	72	96.64156880412068
373234	72	64.90184625542797
373240	72	64.90184625542797
373012	73	94.14298482665147
373023	73	65.85624147993215
373029	73	65.85624147993215
372782	73	83.21659636897795
372778	73	220.1113266999455
372789	73	125.52826197081995
372785	73	83.21659636897795
372915	73	192.02539566398485
372793	73	97.10925296773046
372930	73	165.27197683921955
372940	73	103.98972300561832
372822	73	77.61942934600317
372816	73	77.61942934600317
372967	73	95.84571843201695
372976	73	95.84571843201695
372851	73	84.9693980464627
372862	73	84.9693980464627
372987	73	94.14298482665147
373121	74	193.03908764458004
373132	74	102.88607314772788
373128	74	143.90738937295467
373137	74	98.00907548788787
373144	74	98.00907548788787
373147	74	94.69164314886213
373159	74	68.20283243471674
373152	74	94.69164314886213
373160	74	68.20283243471674
373041	74	217.0556692270467
373050	74	83.70807215722188
373063	74	83.70807215722188
373069	74	128.26853500113705
373074	74	97.83949822381159
373095	74	68.79622778802928
373088	74	92.21110336967682
373102	74	45.76021849271381
373099	74	68.79622778802928
373117	74	70.183321123976
373114	74	45.76021849271381
373253	75	85.61026420172313
373250	75	188.89220359098397
373261	75	96.63334749227633
373258	75	129.00697870416252
373269	75	78.06155295580155
373268	75	60.91761489031948
373267	75	60.91761489031948
373279	75	192.46668083766454
373278	75	78.06155295580155
373286	75	139.89814797435017
373295	75	94.82920779751308
373290	75	103.93939761311958
373307	75	94.82920779751308
373312	75	94.97522007041316
373327	75	94.97522007041316
373335	75	74.8992335633759
373341	75	74.8992335633759
373245	75	217.54917072806325
373246	75	85.61026420172313
373381	76	96.1461901973364
373405	76	96.1461901973364
373422	76	66.26926330601084
373301	76	181.05380351778683
373296	76	217.33341614445212
373311	76	72.9253793474077
373433	76	66.26926330601084
373304	76	72.9253793474077
373323	76	97.13732872147018
373322	76	127.59913895188804
373333	76	70.08250907154624
373340	76	70.08250907154624
373346	76	75.73489608285976
373358	76	139.66635906090497
373353	76	193.19320926615086
373352	76	75.73489608285976
373367	76	94.75350582524612
373362	76	103.4887342206782
373374	76	94.75350582524612
373507	77	72.81977052843418
373515	77	72.81977052843418
373651	77	96.45473354062291
373661	77	96.45473354062291
373404	77	220.74837911877188
373530	77	40.82286760234223
373408	77	190.95304532608986
373421	77	51.324775712986025
373672	77	95.88852407679107
373546	77	40.82286760234223
373428	77	51.324775712986025
373691	77	95.88852407679107
373701	77	63.5749253728643
373449	77	126.72438001420211
373579	77	80.24804129943298
373707	77	63.5749253728643
373589	77	192.01950728463308
373462	77	98.2762637357219
373610	77	137.98810791882053
373624	77	103.75288669470366
373645	78	138.38650461015507
373662	78	97.15311002939848
373656	78	103.20135941686958
373542	78	73.91882949523846
373676	78	97.15311002939848
373423	78	222.9454644682552
373545	78	73.91882949523846
373431	78	148.01955173680284
373555	78	47.84581807618805
373682	78	97.10260744948891
373447	78	47.38491196982159
373568	78	47.84581807618805
373696	78	97.10260744948891
373711	78	56.76263638074068
373706	78	56.76263638074068
373457	78	47.38491196982159
373607	78	83.66636644579411
373472	78	124.57808893342032
373620	78	192.05822977265086
373496	78	95.82016918523234
373382	79	39.14060536602353
373377	79	220.63073263722833
373389	79	126.00896073165812
373516	79	95.31223634820631
373527	79	86.51455325159421
373395	79	99.23878303981944
373394	79	39.14060536602353
373407	79	70.58585644875217
373535	79	86.51455325159421
373412	79	63.11137057988764
373418	79	70.58585644875217
373424	79	63.11137057988764
373445	79	82.38627664850111
373450	79	192.03427695464308
373461	79	140.30622601028477
373468	79	104.64872642431484
373484	79	98.53098589417155
373501	79	95.31223634820631
373375	79	144.96320223549262
373497	79	98.53098589417155
373773	80	76.86767125436383
373909	80	113.89531196527187
373782	80	193.40249950967979
373921	80	113.89531196527187
373801	80	140.27988230337277
373812	80	105.42625428805057
373824	80	95.87551391411232
373717	80	172.5671238244047
373719	80	209.8941108246861
373841	80	95.87551391411232
373726	80	123.39148278974491
373722	80	53.39436747777254
373850	80	93.640539432987
373729	80	53.39436747777254
373728	80	98.2185452124413
373737	80	73.49599164946326
373739	80	73.46499402105323
373877	80	93.640539432987
373744	80	73.49599164946326
373756	80	73.46499402105323
374406	81	76.86752108522263
374669	81	128.95269708496804
374293	81	99.55826455506485
374423	81	192.778603720472
374288	81	121.23570390112815
374559	81	95.36704310229979
374191	81	238.77800180931897
374702	81	128.95269708496804
374313	81	99.55826455506485
374589	81	89.20061347440837
374202	81	195.67551827399117
374340	81	72.73268127220668
374465	81	138.89637136126882
374217	81	99.58797438604913
374357	81	69.49543537203436
374359	81	72.73268127220668
374492	81	105.12926365823155
374389	81	69.49543537203436
374517	81	95.36704310229979
374645	81	89.20061347440837
374286	82	90.8601384941906
373770	82	280.5512467569497
374162	82	192.20080856600268
374040	82	119.86095408808885
373920	82	123.29690131593172
374306	82	107.86335298774505
374061	82	71.66005353847532
373934	82	100.27260786035738
374315	82	107.86335298774505
374186	82	139.5093130217477
373808	82	185.83059113508955
374200	82	105.05028474725749
374229	82	95.90407197339297
374111	82	74.96775836285849
374246	82	95.90407197339297
373868	82	100.27260786035738
374255	82	90.8601384941906
374005	82	71.66005353847532
374015	82	84.0293709653089
374138	82	74.96775836285849
373892	83	272.0351282350635
374157	83	105.02999165659124
374280	83	90.67304989583998
373910	83	184.1042385068493
374032	83	108.60785666591659
374290	83	110.05043209753265
374297	83	110.05043209753265
373928	83	100.12180674595828
374184	83	96.06491150304181
373940	83	122.13142132406242
374066	83	75.94892637887271
373948	83	100.12180674595828
374088	83	75.94892637887271
374102	83	193.17215442733612
374230	83	96.06491150304181
373970	83	112.277525270509
374245	83	90.67304989583998
374124	83	136.96569449118834
374002	83	71.36611505301673
374012	83	71.36611505301673
373764	84	175.52876594056693
374158	84	90.79102344629528
373768	84	94.50267073264295
373908	84	77.67163267151237
373784	84	116.62386105839323
374182	84	90.79102344629528
373794	84	94.50267073264295
373933	84	76.53505313457109
374070	84	135.85135219290908
374205	84	121.27627280624206
373831	84	113.56138923374455
374093	84	107.65663455349552
374224	84	121.27627280624206
373982	84	76.53505313457109
374118	84	92.99968973184016
373864	84	69.88584881604426
373751	84	217.8613712375749
374006	84	193.14297816888234
373884	84	69.88584881604426
374142	84	92.99968973184016
373511	85	95.86117657454808
373524	85	115.41530452766949
373549	85	94.34153316667164
373547	85	72.2843215975709
373559	85	72.2843215975709
373562	85	92.4911265912475
373570	85	80.31523567586024
373581	85	80.31523567586024
373586	85	193.02585498344942
373600	85	132.88521409822152
373603	85	108.48178739283803
373611	85	100.65650293536603
373619	85	92.12429423289545
373618	85	100.65650293536603
373634	85	92.12429423289545
373641	85	95.91957661177847
373643	85	95.91957661177847
373460	85	194.2750427118562
373478	85	95.86117657454808
373473	85	153.16609752259555
374407	86	103.99416702358269
374400	86	62.21782093489752
374284	86	96.09546936271651
374537	86	108.92749337152031
374665	86	62.48018216417908
374550	86	91.99319574509822
374300	86	93.48465752971508
374436	86	78.18178070107344
374452	86	191.64900117967449
374194	86	124.71786912292252
374341	86	72.7404780742918
374351	86	62.21782093489752
374472	86	130.63263365016041
374483	86	104.14157055954963
374364	86	72.7404780742918
374618	86	91.99319574509822
374247	86	96.09546936271651
374499	86	104.14157055954963
374647	86	62.48018216417908
374259	86	124.71786912292252
374404	87	100.60246211001505
374409	87	69.7946454735841
374794	87	63.96572672605468
374548	87	192.4015850191274
374803	87	63.96572672605468
374697	87	120.68943960905672
374333	87	80.06940509229098
374335	87	96.29001708244624
374712	87	89.92543826467586
374464	87	110.61618987066439
374600	87	126.49788943747062
374346	87	79.7767685615048
374352	87	96.29001708244624
374622	87	97.56990484958581
374361	87	74.57122745095575
374761	87	89.92543826467586
374393	87	69.7946454735841
374521	87	100.60246211001505
374648	87	97.56990484958581
373766	88	96.83669246618327
373762	88	100.67896162049871
373780	88	61.472244172025746
373778	88	96.83669246618327
373796	88	61.472244172025746
374055	88	89.28770632802065
373923	88	80.28407265429254
373943	88	193.1102272994265
374078	88	69.56022162574308
374083	88	69.56022162574308
373826	88	68.97070199037921
373839	88	63.299310085436346
373966	88	122.0497224758084
373981	88	73.8679683325285
373848	88	68.97070199037921
373991	88	73.8679683325285
374007	88	89.28770632802065
373873	88	63.299310085436346
373885	88	107.2229464699443
374011	88	141.23184856380726
374402	89	96.48034877566593
374413	89	81.91144394075296
374810	89	82.61608592487788
374561	89	68.5199594439347
374819	89	193.1615621760813
374838	89	70.45914577652378
374832	89	119.5836091216074
374835	89	70.45914577652378
374706	89	68.58164966003879
374844	89	91.44098091610924
374463	89	72.75329443625226
374846	89	153.43341817403515
374585	89	68.58164966003879
374853	89	91.44098091610924
374855	89	79.37485865785209
374858	89	79.37485865785209
374753	89	95.80648109838847
374382	89	86.91857414574483
374518	89	68.5199594439347
374386	89	96.48034877566593
374272	90	89.33001032914592
373901	90	69.66149166620318
374285	90	96.6856734382804
374164	90	120.31175355284299
374177	90	95.2406532793084
374056	90	93.07309110279195
373809	90	58.39537974301369
373937	90	72.57652665870533
373819	90	96.1533377117748
374212	90	95.2406532793084
373962	90	88.30383124838765
373973	90	69.66149166620318
373843	90	96.1533377117748
374233	90	169.69940122125365
374104	90	77.89012235189668
373860	90	58.39537974301369
374244	90	96.6856734382804
374127	90	193.15459318851222
374250	90	89.33001032914592
374009	90	77.89012235189668
374799	91	88.61594629934709
374795	91	183.36448144035836
374421	91	69.15042342067693
374681	91	120.66774621963187
374552	91	76.67589141137543
374818	91	88.61594629934709
374831	91	172.7942080657917
374711	91	113.93931528446973
374334	91	95.00976970619504
374471	91	91.21541346509497
374592	91	91.21541346509497
374338	91	47.8511052884184
374360	91	47.8511052884184
374755	91	113.93931528446973
374370	91	95.00976970619504
374637	91	76.67589141137543
374506	91	64.67365545542073
374773	91	172.7942080657917
374653	91	193.2348064160428
374399	91	64.67365545542073
374022	92	76.81290859846179
374159	92	190.2029825617612
373897	92	64.28747502798265
373917	92	65.80694115598827
374048	92	192.52510673163553
373932	92	90.44864837961454
374071	92	121.32554684663694
373947	92	64.28747502798265
373830	92	96.9759655634696
374081	92	121.45274645758728
373975	92	76.81290859846179
373842	92	72.82374356122878
374110	92	190.2029825617612
374106	92	118.7603685257489
373861	92	72.82374356122878
374125	92	189.87789828986973
373995	92	90.44864837961454
373866	92	96.9759655634696
374129	92	89.85614437420767
374143	92	89.85614437420767
374791	93	220.66929726619085
374528	93	64.13815468705063
374542	93	92.46507775315604
374673	93	120.66745949589402
374425	93	97.31425256541604
374680	93	134.1019404674038
374441	93	75.17059318781935
374708	93	188.45101048074605
374449	93	97.31425256541604
374716	93	117.5875524278352
374593	93	76.85080381895693
374475	93	75.17059318781935
374613	93	92.46507775315604
374738	93	194.1840707625757
374745	93	87.31992441162015
374765	93	87.31992441162015
374508	93	64.13815468705063
374636	93	76.85080381895693
374651	93	192.9222365227672
374662	94	77.42375009788476
374798	94	97.88747157467728
374551	94	59.49841040998645
374814	94	253.64871007141085
374682	94	192.96740656797954
374567	94	90.58529537973364
374454	94	97.79940022859573
374705	94	120.59124429307764
374717	94	124.48440538436984
374590	94	57.945802350891114
374726	94	164.0539646699934
374473	94	100.63975293986975
374482	94	97.79940022859573
374620	94	77.42375009788476
374756	94	115.40915517018023
374772	94	193.1543511547511
374513	94	57.945802350891114
374643	94	90.58529537973364
374781	94	97.88747157467728
374523	94	63.02518954005194
374920	95	147.83428305501266
374929	95	101.0555612066324
374928	95	202.751434143043
374941	95	318.25101071295774
374936	95	101.0555612066324
374863	95	98.74538576215173
374870	95	100.53318110084548
374867	95	98.74538576215173
374877	95	60.597465972736295
374874	95	77.82351824287181
374885	95	60.597465972736295
374880	95	90.18024650233583
374882	95	91.32422037788275
374893	95	90.18024650233583
374889	95	77.51545827421947
374901	95	169.66442588027354
374899	95	77.51545827421947
374911	95	185.10613035610996
374905	95	100.78219352140654
374906	95	119.48145794535965
375178	96	102.12593397991992
375068	96	97.74491117736366
375070	96	82.74577221615876
375065	96	97.74491117736366
375079	96	81.84834863097534
375074	96	82.74577221615876
375083	96	89.40724514592429
375091	96	78.25764448764257
375097	96	89.40724514592429
375099	96	81.84834863097534
375112	96	132.8394896947052
375114	96	78.25764448764257
375120	96	128.14822799785566
375123	96	84.96667049127974
375134	96	119.44806964142522
375139	96	201.30087472735173
375150	96	128.14822799785566
375156	96	209.97134402749407
375164	96	102.12593397991992
375160	96	201.30087472735173
374949	97	97.4304189877735
374945	97	97.4304189877735
374947	97	124.261701439289
374959	97	97.51642526400983
374952	97	132.92845330668075
374960	97	91.35660406080122
374973	97	97.51642526400983
374972	97	91.35660406080122
374969	97	78.24596197776386
374981	97	81.74974538349738
374982	97	95.76794300386733
374977	97	78.24596197776386
374988	97	119.47363668631309
374984	97	161.5794345659577
374992	97	197.60161218482867
375007	97	214.93073504840137
375001	97	95.76794300386733
375012	97	100.11678035749841
375009	97	197.60161218482867
375027	97	100.11678035749841
375175	98	96.93769195362991
375046	98	98.57737913788276
375041	98	98.57737913788276
375171	98	197.9765772442022
375053	98	130.0236295573955
375048	98	176.01825875105402
375061	98	60.464078940143466
375191	98	96.93769195362991
375056	98	91.1017787974156
375069	98	130.0236295573955
375064	98	91.1017787974156
375067	98	60.464078940143466
375081	98	78.22688495109301
375098	98	59.13549402705215
375117	98	59.13549402705215
375113	98	119.34226517906686
375121	98	197.9765772442022
375132	98	195.40877296210658
375037	98	185.9711369178967
375163	98	216.41723329281936
375206	99	95.95884680897399
375201	99	207.081085135469
375212	99	141.42419275267312
375208	99	95.95884680897399
375211	99	186.03942244828238
375222	99	66.28622648712658
375217	99	91.21249831614679
375218	99	66.28622648712658
375230	99	141.42419275267312
375226	99	91.21249831614679
375238	99	53.786018162998595
375232	99	78.58196160742425
375247	99	197.22342086969599
375243	99	53.786018162998595
375242	99	119.49884233255908
375253	99	216.472760853825
375252	99	122.28069741811925
375257	99	96.06031401641332
375256	99	122.28069741811925
375269	99	96.06031401641332
375300	100	77.05081153911057
375303	100	90.58338967669187
375309	100	77.05081153911057
375306	100	165.58483846091482
375317	100	120.39142270132419
375312	100	67.61081080019554
375320	100	67.61081080019554
375322	100	197.03045507683785
375334	100	99.21867860748846
375331	100	99.01633585029694
375342	100	99.21867860748846
375347	100	99.01633585029694
375346	100	306.0561360181206
375276	100	200.33959533332572
375284	100	94.90395513262354
375286	100	136.2257765420535
375281	100	94.90395513262354
375293	100	90.58338967669187
375288	100	168.17607280125577
375291	100	165.58483846091482
[truncated: 9,913 more rows]
