# Supplementary material for: The First of Us: Ophiocordyceps use a novel scramblase-binding peptide to manipulate zombie ants
Source: bioRxiv. 2025 Sep 19:2025.09.09.674826. Preprint. [Version 2] doi: 10.1101/2025.09.09.674826 (PMC12458967; doi:10.1101/2025.09.09.674826)
Supplement: Supplement 11 [file media-11.zip › Data S12. Nest behavior tests data/SBP Nest Behavior Assay data files/LH14_Sham1-all-spots_nearest.csv]

ID	FRAME	NEAR_DIST
659978	0	94.79200209595346
660103	0	153.23237856575355
659994	0	140.28311842789515
659862	0	68.41034508457268
659991	0	97.53883426219737
659732	0	106.35485667225844
659631	0	68.41034508457268
660025	0	115.42898334873531
659508	0	54.5074170415118
659785	0	83.76789008141898
659532	0	148.58917423585544
659907	0	94.79200209595346
660165	0	539.9243922034042
659672	0	67.11948904127271
659551	0	91.48335112441937
659924	0	95.0173957446615
659562	0	54.5074170415118
659582	0	148.58917423585544
659839	0	67.11948904127271
660494	1	59.77498806679527
660483	1	82.6914428676479
660485	1	111.4130026759253
660508	1	51.194020710124384
660498	1	87.30059083204024
660527	1	171.06430959916278
660516	1	51.194020710124384
660517	1	134.2070999990681
660410	1	154.57533176976094
660538	1	399.0674416055113
660400	1	54.714589322010646
660417	1	98.5877859532192
660434	1	54.714589322010646
660456	1	62.42344261455514
660448	1	154.57533176976094
660454	1	60.934054041798646
660479	1	60.934054041798646
660477	1	62.42344261455514
660465	1	111.54120001624511
660469	1	78.3768314581593
659993	2	85.38847249241874
659997	2	84.97686061968454
659987	2	126.96474476331899
660115	2	76.18130652093878
660003	2	126.96474476331899
660150	2	75.50452690589809
660040	2	56.516329380811875
660161	2	128.20365891083895
660037	2	76.18130652093878
660185	2	57.01523575575168
660190	2	57.01523575575168
660188	2	55.69767202194921
660207	2	152.5095335060266
660204	2	152.5095335060266
660198	2	55.69767202194921
660071	2	115.582380478473
660091	2	56.516329380811875
660216	2	264.67494854379095
660082	2	85.38847249241874
660234	3	69.20201942962778
660235	3	71.61507875899588
660233	3	113.93901879271787
660238	3	82.01352485872685
660226	3	71.61507875899588
660255	3	73.51895159163462
660242	3	69.20201942962778
660246	3	73.51895159163462
660247	3	135.717690483949
660266	3	221.47142406405624
660269	3	145.46006730679113
660257	3	117.52019188635188
660262	3	99.97745968520327
660283	3	145.46006730679113
660291	3	347.22542145280516
660218	3	98.39431441164868
660219	3	44.42245070519128
660222	3	44.42245070519128
660221	3	88.73224008974148
660208	3	98.39431441164868
659471	4	58.175321956133295
659717	4	87.00265717128416
659736	4	151.90723552354956
659485	4	100.39248833212326
659858	4	118.42959167512328
659605	4	74.06444122385817
659494	4	99.01580727396353
659621	4	98.67921192669189
659377	4	72.31581426278733
659894	4	118.42959167512328
659779	4	76.91015587959184
659422	4	58.175321956133295
659923	4	346.8212754496254
659664	4	74.06444122385817
659799	4	384.94437040314966
659692	4	76.91015587959184
659811	4	133.36196574538644
659552	4	81.04726782549045
659577	4	116.574701105352
659442	4	72.31581426278733
660619	5	69.86232360241492
660609	5	115.62168262580043
660637	5	78.19544659027187
660628	5	79.01826938184543
660649	5	130.36575922447025
660642	5	79.01826938184543
660643	5	78.19544659027187
660645	5	227.7287171270337
660666	5	101.75063350551609
660668	5	86.61823965961061
660657	5	95.74238677230477
660681	5	305.9607241315403
660673	5	86.61823965961061
660571	5	116.83624257496328
660574	5	90.65844424287276
660566	5	66.66921544512526
660587	5	69.86232360241492
660584	5	115.62168262580043
660580	5	66.66921544512526
660601	5	84.38095431990256
659718	6	75.19561119106918
659737	6	285.6285216008338
659615	6	98.30417046717038
659228	6	144.6800577975438
659476	6	144.6800577975438
659497	6	69.66196217407933
659488	6	113.37902867271866
659643	6	111.47226943741015
659512	6	87.54311050100064
659252	6	95.42396238158372
659418	6	70.1941117274563
659546	6	69.00686354030353
659673	6	90.16045385737105
659295	6	83.359354888376
659690	6	75.19561119106918
659554	6	69.00686354030353
659558	6	69.66196217407933
659199	6	83.359354888376
659325	6	113.37902867271866
658184	7	129.9187944999045
658183	7	111.85530922610481
658207	7	104.45711240391331
658195	7	94.6888122533332
658197	7	94.6888122533332
658220	7	324.55992591210446
658136	7	94.6491286011192
658137	7	105.63066775496924
658134	7	91.10213224857885
658152	7	94.90217546432265
658157	7	87.41570758340087
658144	7	91.10213224857885
658145	7	114.31376966720336
658148	7	74.92971605074426
658171	7	129.9187944999045
658172	7	72.6582829094583
658160	7	114.31376966720336
658164	7	72.6582829094583
659215	8	57.84528273519521
659456	8	75.76173948979519
659329	8	81.58641268862443
659473	8	361.23936303106956
659371	8	101.79001772700619
659240	8	121.1999794665145
659247	8	82.85387247222917
659235	8	79.98935252098403
659130	8	57.84528273519521
659384	8	109.2208879266627
659261	8	121.1999794665145
659265	8	79.98935252098403
659156	8	125.36166480633995
659182	8	96.40936913368452
659297	8	50.92496440893418
659431	8	104.74180666562576
659198	8	94.68097164881092
659313	8	50.92496440893418
659445	8	75.76173948979519
659975	9	105.41636462198731
659870	9	127.47421114841029
660013	9	124.79620660768167
660004	9	128.6993709625594
660026	9	130.13746855283335
659901	9	98.71873516031016
659891	9	98.71873516031016
660023	9	124.79620660768167
659765	9	62.50967075925246
660032	9	327.4223017444781
659802	9	159.56973553424157
659928	9	49.73972803027666
659806	9	80.53126147833305
659795	9	120.3903239024788
659813	9	62.50967075925246
659838	9	80.10292144373707
659966	9	49.73972803027666
659824	9	80.10292144373707
659831	9	127.47421114841029
660361	10	186.5629180456462
660354	10	86.59778399956011
660352	10	76.87259685197088
660380	10	154.56583922166206
660373	10	166.42364792169067
660268	10	61.65358815061788
660388	10	154.56583922166206
660287	10	135.9105122474501
660402	10	285.67981965891676
660277	10	78.20193087513381
660299	10	62.401655479295925
660301	10	61.65358815061788
660317	10	75.29320713256038
660305	10	73.97755202008199
660311	10	62.401655479295925
660331	10	54.03390719400052
660335	10	91.61374899902883
660326	10	54.03390719400052
660348	10	75.29320713256038
658313	11	84.25420686004992
658318	11	65.78343009453761
658306	11	61.288796330159705
658333	11	81.96863176090179
658325	11	65.78343009453761
658350	11	78.56072526624916
658348	11	84.25420686004992
658364	11	186.46276449526968
658365	11	78.56072526624916
658383	11	91.67577219042161
658398	11	239.73967657774733
658391	11	143.55191459027992
658283	11	139.3859292287138
658286	11	69.88716684780037
658412	11	326.28980050645123
658275	11	90.05702248672942
658278	11	69.58198855071747
658297	11	69.58198855071747
658302	11	81.96863176090179
658293	11	61.288796330159705
658824	12	84.61622334533934
658945	12	125.98985933407516
658694	12	45.072928167287024
658714	12	81.07359515073061
658844	12	92.69513605666071
658967	12	250.046833760839
658728	12	75.2878786150563
658984	12	250.046833760839
658750	12	61.719190771212475
658867	12	189.9465522710165
658741	12	86.70098612206924
658763	12	84.61622334533934
658895	12	57.17704115505468
658780	12	86.70098612206924
658770	12	61.719190771212475
658646	12	45.072928167287024
658644	12	133.35759698446958
658792	12	75.2878786150563
658665	12	64.00068708908199
658918	12	57.17704115505468
658698	13	91.08922596612649
658953	13	118.6313899785382
658829	13	92.9017611677944
658719	13	56.33820705473882
658975	13	130.3177562346093
658854	13	109.36394506706186
658878	13	61.03379645064304
658994	13	188.50018807885732
658766	13	76.68860359632423
659010	13	132.53959854875052
658753	13	56.33820705473882
659038	13	135.26757276068926
658903	13	78.20498293194184
658773	13	68.4761672849131
659043	13	144.57619983923763
658784	13	56.70182257802682
658810	13	78.20498293194184
659062	13	276.5117044991116
658932	13	61.03379645064304
658571	14	78.32471901763432
658574	14	116.32413948015932
658585	14	155.66527853750267
658580	14	113.44733450974701
658602	14	117.49158263846945
658479	14	142.10523578834005
658466	14	119.55788916299488
658596	14	131.62925714710585
658490	14	67.55024139658168
658618	14	394.13241883822957
658488	14	68.4680126473206
658608	14	117.49158263846945
658505	14	70.7988169243501
658498	14	68.4680126473206
658520	14	100.46746758686415
658538	14	125.65918197909583
658532	14	67.55024139658168
658549	14	70.7988169243501
659337	15	68.5527012880096
659457	15	86.26868220372229
659608	15	67.46659558527352
659356	15	51.99649581887819
659498	15	116.36004292634534
659373	15	77.83969747968798
659364	15	100.0782883531463
659390	15	86.26868220372229
659510	15	83.13682251926234
659535	15	101.83232357481121
659661	15	67.46659558527352
659267	15	68.76269639908068
659417	15	68.5527012880096
659423	15	151.18709118857953
659285	15	89.14573978087707
659566	15	83.13682251926234
659309	15	109.05116401869472
659296	15	51.99649581887819
659686	15	115.725002307182
659709	15	458.0134332860116
659719	16	78.97435858833849
659847	16	90.26458975170547
659602	16	92.86839281640675
659731	16	60.69070361421829
659626	16	35.57831919459984
659751	16	139.46539082942252
659877	16	70.62607372571713
659771	16	68.98093012725298
659895	16	70.62607372571713
659784	16	68.98093012725298
659776	16	96.4981180980643
659800	16	96.4981180980643
659807	16	90.26458975170547
659677	16	60.69070361421829
659937	16	97.08447640615226
659559	16	159.32771135582672
659684	16	73.98923727289039
659965	16	411.25230629872556
659570	16	35.57831919459984
659703	16	97.13066202186619
658955	17	58.53257352275142
658818	17	53.98280092092071
658862	17	53.98280092092071
658988	17	90.08114432733244
659372	17	182.26499784527533
659618	17	377.91277700557674
659491	17	72.30623100497273
658849	17	58.53257352275142
659238	17	76.73688738181131
659004	17	72.58535770547503
659268	17	111.867423014789
659542	17	72.30623100497273
659183	17	72.58535770547503
658786	17	174.30327367270763
659303	17	76.73688738181131
659454	17	111.867423014789
659069	17	88.53211037233858
659569	17	86.98392968493555
658933	17	76.90746931929024
660622	18	98.57700299858936
660495	18	161.23036284277583
660610	18	264.7323929542502
660507	18	70.29744531919195
660499	18	97.5378566542939
660631	18	324.9910499186947
660526	18	83.31123233000375
660519	18	54.7454254730947
660539	18	62.26222305685996
660543	18	83.31123233000375
660530	18	54.7454254730947
660555	18	70.46660069360439
660550	18	70.46660069360439
660551	18	71.17844091644085
660564	18	64.70748940596765
660565	18	64.70748940596765
660586	18	129.18897067362278
660577	18	129.18897067362278
660600	18	91.13155632196185
658828	19	64.56282394846517
659096	19	102.29054791318012
658839	19	98.29684278277878
658731	19	137.9742994320342
658726	19	72.6735778138973
658982	19	174.7893495081423
658864	19	98.29684278277878
658888	19	67.67437053667699
659008	19	89.02337112739454
658911	19	105.76452956087398
658768	19	115.32066166987781
658902	19	104.75433869732692
659158	19	261.4154943160929
658916	19	68.69315310092286
659044	19	174.7893495081423
659070	19	345.66993239113697
658943	19	55.35652761035058
658935	19	55.35652761035058
658805	19	64.56282394846517
659209	20	56.749127558867556
659084	20	62.10698986475984
659074	20	88.6636524827547
659334	20	117.83405041866493
659226	20	56.749127558867556
659358	20	269.1575813983795
659089	20	117.79885412383514
659245	20	207.40484138923145
659105	20	83.83177795941499
659127	20	83.83177795941499
659277	20	65.38955148222031
659141	20	72.12385156759225
659165	20	62.10698986475984
659155	20	76.26332530866759
659307	20	221.851926349885
659053	20	116.79256377062245
659173	20	97.5065334182902
659324	20	366.7808373787134
659061	20	120.97454800640288
658831	21	154.31264337109494
658959	21	140.05375799182136
659073	21	204.87177237709722
659079	21	60.154111691886214
659098	21	60.154111691886214
658981	21	64.54281228853259
659003	21	58.13709518104739
659007	21	73.0304282530106
658996	21	73.17510558474267
659023	21	73.17510558474267
658883	21	86.26795612073113
659137	21	104.5959916681769
659012	21	58.13709518104739
659140	21	209.13771346062006
659161	21	351.18696644584537
659037	21	163.80828797915345
659042	21	61.09185145311272
659172	21	209.13771346062006
658931	21	155.87927718369178
658317	22	67.44690183192141
658432	22	55.839657706808275
658438	22	183.2661640652104
658462	22	150.84915421581985
658453	22	79.64541028811306
658346	22	114.35807669273625
658344	22	67.44690183192141
658478	22	150.84915421581985
658351	22	143.85140489675206
658361	22	64.55717616557598
658481	22	300.18598146046025
658382	22	35.81832544646127
658372	22	154.95562026219196
658386	22	35.81832544646127
658390	22	80.97841814805962
658400	22	69.79584327376942
658427	22	55.839657706808275
658424	22	183.2661640652104
658416	22	209.4041054026144
660043	23	113.2609901751467
660061	23	82.88081873380435
660054	23	128.77202471065877
660053	23	178.110384424251
660072	23	82.88081873380435
660066	23	65.66981984882193
660092	23	103.55099428008765
660083	23	89.74846838445875
660080	23	35.00604343267351
660081	23	35.00604343267351
660105	23	142.70080017418107
660112	23	65.02388189742085
660118	23	65.02388189742085
660137	23	69.39837463877733
660141	23	206.04401239835943
660155	23	64.55406252702204
660147	23	64.55406252702204
660173	23	224.65147907003492
660166	23	206.04401239835943
660364	24	33.99402993377798
660353	24	81.78385741961074
660376	24	81.71046120068291
660371	24	33.99402993377798
660384	24	118.37872438804418
660411	24	69.17523518582776
660407	24	81.71046120068291
660425	24	92.79218441562845
660421	24	69.17523518582776
660318	24	134.46942079887413
660447	24	168.79612532407197
660316	24	66.49006192130953
660433	24	70.66943459183156
660438	24	70.66943459183156
660328	24	66.49006192130953
660457	24	304.19964895756243
660452	24	168.79612532407197
660346	24	140.40355188567284
658825	25	117.93667575316826
658700	25	55.95610550765448
658692	25	55.95610550765448
658833	25	104.91116336237006
658710	25	102.00465695352973
658730	25	32.509261486514404
658732	25	32.509261486514404
658861	25	84.25759124703941
658722	25	93.6387862160145
658851	25	104.91116336237006
658748	25	112.06174126316564
658877	25	248.32897165535198
658743	25	87.41387445351354
658781	25	69.15596935556925
658769	25	87.41387445351354
658897	25	84.25759124703941
658668	25	15.747199803341775
658681	25	113.02414440191345
658809	25	69.15596935556925
658676	25	15.747199803341775
659723	26	95.3648935015558
659853	26	99.74685293018113
659733	26	93.76981146952818
659744	26	95.3648935015558
659748	26	61.43133404734236
659896	26	74.53955551504828
659775	26	191.69355639533157
659890	26	86.7121959684187
659760	26	32.273517512616195
659766	26	32.273517512616195
659915	26	74.53955551504828
659930	26	158.8227588243584
659922	26	177.24372756457888
659951	26	153.04960867090534
659942	26	153.04960867090534
659706	26	61.43133404734236
659962	26	60.068553744837125
659967	26	60.068553744837125
659829	26	86.7121959684187
659338	27	163.473004888168
659469	27	32.8046653148265
659591	27	72.25176004322375
659478	27	32.8046653148265
659607	27	174.6649990396963
659624	27	211.48129468726475
659493	27	182.44745864153074
659263	27	105.81978786791642
659644	27	196.2359600261611
659250	27	65.35837873664968
659636	27	96.09290777488332
659509	27	94.68077614955095
659657	27	96.09290777488332
659663	27	128.70181175328705
659521	27	98.05465863957444
659398	27	105.81978786791642
659564	27	72.25176004322375
659427	27	65.35837873664968
659555	27	94.68077614955095
658311	28	69.25049013115063
658330	28	69.25049013115063
658204	28	92.03032729081573
658342	28	265.1201823170038
658213	28	98.59515298414716
658239	28	32.94428151569325
658236	28	32.94428151569325
658226	28	92.03032729081573
658230	28	167.1400735221046
658231	28	98.59515298414716
658240	28	155.78055942726644
658247	28	110.74430480233725
658245	28	99.58558811737136
658258	28	99.58558811737136
658256	28	110.74430480233725
658277	28	175.46847296018476
658299	28	314.0123968924993
658288	28	265.1201823170038
658446	29	34.242973982538224
658435	29	141.21280566557493
658567	29	124.46748100531136
658458	29	34.242973982538224
658455	29	133.90234177109457
658472	29	97.97488009682384
658467	29	92.50937331307534
658492	29	92.50937331307534
658486	29	75.25673986977613
658381	29	126.63994848294293
658503	29	75.25673986977613
658525	29	182.78052297941662
658515	29	331.93731953382377
658389	29	98.65291834733263
658535	29	269.90611621623844
658554	29	353.27417222775
658430	29	133.90234177109457
658428	29	98.65291834733263
658544	29	124.46748100531136
658570	30	82.47531125250016
658701	30	255.13112906880644
658695	30	181.0654979906845
658717	30	260.9976530294786
658707	30	408.1474767743343
658595	30	52.01232174930111
658720	30	255.13112906880644
658635	30	87.46589599419812
658632	30	96.58356873177054
658624	30	136.98214790289634
658628	30	52.01232174930111
658648	30	40.03629563455239
658517	30	99.8320863637702
658645	30	96.58356873177054
658667	30	52.14952139609831
658659	30	228.78508597413517
658656	30	40.03629563455239
658529	30	81.51054615014259
658559	30	82.47531125250016
658546	30	81.51054615014259
659343	31	158.60766618049044
659207	31	79.99821907135417
659097	31	72.01157409928284
659225	31	91.54685948092717
659091	31	72.01157409928284
659220	31	98.17161690451854
659375	31	256.9855210342997
659361	31	256.9855210342997
659132	31	81.18758821559345
659123	31	103.71614425519009
659251	31	81.05951716461601
659274	31	160.71327254546438
659151	31	81.18758821559345
659395	31	158.60766618049044
659264	31	91.54685948092717
659299	31	81.05951716461601
659168	31	79.99821907135417
659322	31	178.49212351820248
659187	31	136.6911973060304
660742	32	45.70820461963931
660740	32	44.40332647613208
660753	32	181.9098457669785
660756	32	202.7269192761541
660770	32	159.8485060288623
660775	32	202.7269192761541
660773	32	159.8485060288623
660687	32	73.39049317949656
660698	32	96.19717582351535
660696	32	107.4454676863791
660700	32	96.19717582351535
660688	32	73.39049317949656
660712	32	96.36987860651956
660716	32	88.71249746341837
660706	32	114.41169199536307
660707	32	130.83568111478502
660711	32	134.5009606437032
660730	32	44.40332647613208
660728	32	67.53531021332844
660729	32	67.53531021332844
661131	33	86.48347279370131
661126	33	97.2239920708434
661124	33	97.2239920708434
661149	33	86.48347279370131
661139	33	135.22585583320665
661163	33	90.58906378446731
661158	33	94.98804606267827
661178	33	78.64566940210918
661186	33	58.86359208341717
661187	33	58.86359208341717
661208	33	177.0802716783231
661215	33	223.3148471383613
661200	33	78.64566940210918
661218	33	130.72481730113867
661222	33	233.4318419967204
661223	33	130.72481730113867
661112	33	64.41310289901176
661113	33	64.41310289901176
661119	33	104.16621304563664
660874	34	61.36543016113326
660873	34	61.36543016113326
660891	34	62.909262041554555
660889	34	116.48740471950744
660883	34	97.12248668896773
660880	34	100.42782795704058
660884	34	97.12248668896773
660885	34	62.909262041554555
660907	34	109.3638828450791
660910	34	81.6713644204021
660911	34	58.57539953935452
660909	34	58.57539953935452
660899	34	94.91364990338671
660926	34	81.6713644204021
660939	34	206.9018418161993
660934	34	165.6435272771471
660954	34	81.33487396346673
660944	34	81.33487396346673
660950	34	262.7213326743506
661514	35	61.64546050702899
661383	35	98.91141747558434
661399	35	61.312167718008645
661546	35	151.49549919087764
661419	35	86.7365748953691
661448	35	51.679004068183
661453	35	71.4683071204626
661573	35	170.92490260358923
661593	35	93.09755905886135
661330	35	65.63563139918804
661457	35	120.89187682447579
661335	35	65.63563139918804
661482	35	71.4683071204626
661611	35	344.5952999983621
661358	35	97.09011123125751
661603	35	93.09755905886135
661370	35	98.91141747558434
661375	35	61.312167718008645
661501	35	51.679004068183
661364	35	108.04830815791212
661002	36	68.52860867487541
661003	36	72.45411399670087
661004	36	109.59276819506988
661019	36	68.52860867487541
661012	36	72.45411399670087
661036	36	145.1975126884902
661029	36	78.4019791008953
661048	36	75.37014564848963
661054	36	297.0066928488965
661053	36	75.37014564848963
661042	36	186.09487721317913
660953	36	60.177035231133345
660959	36	60.177035231133345
660974	36	67.49526495625325
660973	36	57.672864665131954
660966	36	133.20006103461398
660965	36	86.34060465774286
660990	36	81.76685213804785
660983	36	57.672864665131954
660981	36	67.49526495625325
660864	37	153.5598902481062
660865	37	221.03832686912196
660781	37	57.8190339860526
660794	37	59.25793418774362
660795	37	76.05339679566924
660787	37	82.11180560646184
660784	37	57.8190339860526
660789	37	125.96684955352548
660808	37	59.25793418774362
660815	37	73.87951334398974
660802	37	76.05339679566924
660827	37	76.09104982069259
660830	37	76.09104982069259
660828	37	102.44752233969433
660822	37	73.87951334398974
660841	37	113.94338939172994
660847	37	142.5053964019723
660839	37	107.25918507282194
660859	37	153.5598902481062
660853	37	184.69885229111532
661135	38	132.33396071395947
661122	38	98.02442377209015
661161	38	167.69975330932942
661155	38	98.02442377209015
661176	38	274.6665420609807
661182	38	255.0547669400732
661169	38	255.0547669400732
661068	38	92.00016528011936
661069	38	123.66490209062965
661059	38	56.764336108274925
661063	38	56.764336108274925
661084	38	60.21624298865835
661072	38	60.21624298865835
661073	38	74.23879031313469
661077	38	74.23879031313469
661100	38	119.35161461189146
661101	38	111.87511328997788
661090	38	64.50536589491418
661089	38	64.50536589491418
661111	38	98.63875042621916
661897	39	63.89933394426815
662028	39	90.5288416755705
662046	39	118.71121848098225
661916	39	143.9057603526111
662036	39	142.51787498739185
661909	39	95.7117164773885
661932	39	76.51136347016141
662055	39	357.61985975405156
661924	39	60.04792770866483
661946	39	60.04792770866483
662077	39	322.01332307461735
661942	39	76.51136347016141
662068	39	203.22607635400234
662110	39	263.33430499606334
661969	39	60.671558381816624
661972	39	60.671558381816624
661995	39	129.30450964771498
661999	39	90.5288416755705
661887	39	63.89933394426815
662007	39	77.72818834043314
661518	40	136.23741185588287
661507	40	152.99321852899737
661551	40	263.4536253906996
661536	40	355.78520367456247
661562	40	279.3469087586222
661576	40	269.8989514128353
661334	40	52.38907721216972
661348	40	52.38907721216972
661369	40	195.5973703939178
661363	40	96.18450581510331
661386	40	100.2962868062938
661377	40	62.73330696719579
661404	40	62.73330696719579
661417	40	100.2962868062938
661433	40	55.96073535828831
661439	40	59.90449036357479
661455	40	55.96073535828831
661467	40	71.24020979496396
661460	40	129.77268421958962
661486	40	71.24020979496396
661513	41	63.44144521316006
661381	41	61.58851286943378
661648	41	206.03050734385803
661398	41	46.377194076571925
661669	41	206.03050734385803
661434	41	46.377194076571925
661560	41	165.19240312582366
661326	41	65.65954939689311
661454	41	108.19225568784707
661581	41	165.19240312582366
661314	41	76.07178181223911
661318	41	89.24096027468896
661319	41	198.00332175755474
661444	41	160.61989464241705
661317	41	76.07178181223911
661599	41	318.7245432007518
661615	41	283.00422339172854
661347	41	160.61989464241705
661472	41	63.44144521316006
661366	41	65.65954939689311
662666	42	186.1874304775918
662540	42	109.83198645772121
662669	42	72.02303409350678
662810	42	157.15772779546867
662684	42	60.11496149416609
662557	42	109.83198645772121
662801	42	186.2310657007427
662698	42	57.82262979673352
662844	42	303.09449963996923
662735	42	57.82262979673352
662593	42	86.40993796352141
662727	42	74.9820417016826
662855	42	283.0098953963096
662746	42	99.80260015214235
662617	42	200.45198027732255
662868	42	216.86954992157334
662885	42	216.86954992157334
662781	42	221.50966401571486
662647	42	72.02303409350678
662775	42	74.9820417016826
661772	43	101.167816627614
661765	43	73.0693263960679
661662	43	112.09473807726683
661776	43	81.1922642386822
661666	43	112.09473807726683
661794	43	73.0693263960679
661691	43	92.24248625712137
661817	43	110.50985405037567
661808	43	241.98575485712058
661681	43	201.0439405351721
661835	43	303.8426216012081
661708	43	201.0439405351721
661698	43	80.27306564891593
661828	43	141.82451634686836
661855	43	267.9337998496108
661840	43	270.3660813604033
661719	43	80.27306564891593
661866	43	267.9337998496108
661730	43	69.09953466846022
661746	43	69.09953466846022
661763	44	282.8720891233038
661663	44	55.850045207875844
661522	44	87.67417922047308
661650	44	55.850045207875844
661782	44	257.4913165499324
661538	44	87.67417922047308
661671	44	117.70701034095512
661692	44	91.83720969445538
661565	44	201.81906021330926
661683	44	91.83720969445538
661707	44	295.444196841747
661827	44	257.4913165499324
661471	44	146.99153731883095
661587	44	89.73800967932729
661717	44	129.58367968469608
661731	44	152.55501913615763
661479	44	151.59119726317437
661604	44	62.81819956812496
661499	44	201.81906021330926
661616	44	62.81819956812496
661254	45	61.55037886744994
661252	45	83.07435313542847
661253	45	61.55037886744994
661274	45	45.4063056019128
661276	45	103.77580370059586
661265	45	83.07435313542847
661269	45	99.44870164343213
661293	45	103.77580370059586
661286	45	45.4063056019128
661304	45	255.61634064402543
661310	45	253.47560026103545
661297	45	238.99468209353367
661302	45	238.99468209353367
661228	45	138.91864775183723
661229	45	164.978876097287
661243	45	201.23270179164442
661240	45	85.07246019376548
661247	45	92.93814699093315
661235	45	201.23270179164442
661236	45	85.07246019376548
661769	46	173.37299245959662
662025	46	51.72416694565127
661895	46	61.168359238144674
662042	46	183.64722722623503
661791	46	200.7493986516253
661929	46	100.03943361914665
662066	46	183.64722722623503
661812	46	82.09968656399668
661941	46	97.88050022711894
661834	46	176.6172864759493
661825	46	82.09968656399668
661970	46	115.14709061283152
662098	46	259.83056746646025
662127	46	203.905060023781
661869	46	95.24512983671467
661885	46	61.168359238144674
662000	46	51.72416694565127
661745	46	154.7522293752485
661877	46	95.24512983671467
662152	47	172.7676418992997
662408	47	48.563320800293674
662422	47	166.1781404346925
662314	47	82.35290545262413
662440	47	166.1781404346925
662188	47	97.29668394287947
662054	47	199.05255242137957
662459	47	259.04869481071177
662323	47	97.29668394287947
662089	47	85.56398713765947
662211	47	57.73166085159599
662233	47	57.73166085159599
661980	47	188.7201988376018
662356	47	125.85983458742591
662484	47	207.58101865564748
662121	47	60.58174603712791
661998	47	139.74056327881485
662112	47	60.58174603712791
662390	47	48.563320800293674
662536	48	149.02907280351
662402	48	91.173489792123
662278	48	65.09387833431946
662023	48	84.1276837203114
662173	48	65.09387833431946
662416	48	108.62486434795909
662575	48	258.521467298905
662049	48	57.83571749432148
662561	48	149.02907280351
661949	48	189.9523393964807
662064	48	57.83571749432148
662196	48	62.75881201483142
662350	48	91.74684207244948
661965	48	139.25863482972224
662488	48	169.67141611936384
662623	48	221.23308929589538
662228	48	62.75881201483142
662116	48	175.5683447748125
662002	48	196.85679775075914
661512	49	188.87865886237523
661549	49	197.20133828418696
661797	49	109.16564640437085
661577	49	84.9802056836373
661838	49	108.32847541561293
661864	49	108.32847541561293
661600	49	56.73095772169359
661606	49	56.73095772169359
661875	49	256.23965208089726
661634	49	177.18963541009978
661891	49	248.38907806908267
661661	49	66.94872202448701
661653	49	100.63315606780823
661672	49	66.94872202448701
661706	49	100.63315606780823
661710	49	63.559308757378304
661503	49	138.01677878236723
661744	49	63.559308757378304
661751	49	101.769631447128
662541	50	52.784233195462356
662426	50	65.87392507894354
662293	50	61.85188534467921
662187	50	187.44198999724242
662568	50	52.784233195462356
662591	50	180.3380656827566
662197	50	137.24432867883831
662219	50	198.7066173413619
662337	50	173.4330851385114
662468	50	49.626357199725064
662597	50	71.42328058280226
662238	50	82.59903563569699
662483	50	114.79073131590957
662359	50	95.48844266092738
662615	50	71.42328058280226
662638	50	211.20318816532728
662648	50	279.49650857711487
662398	50	65.87392507894354
662526	50	49.626357199725064
662271	50	61.85188534467921
662545	51	61.76835899742988
662058	51	187.15075091827237
662567	51	101.24073447486465
662587	51	45.38265806183976
662073	51	134.76659854575155
662628	51	45.38265806183976
662394	51	178.5724926172091
662129	51	198.3456752651879
662667	51	57.519401298810834
662158	51	76.02084452714398
662663	51	57.519401298810834
662682	51	338.2162597682918
662438	51	95.75790222700923
662694	51	287.7508421455434
662715	51	75.37715835783415
662711	51	75.37715835783415
662729	51	188.22457384751115
662215	51	60.232860598570014
662237	51	60.232860598570014
662508	51	63.42942272972997
662921	52	99.62581968694869
662787	52	85.27640102024418
662815	52	62.24210268073324
662935	52	167.32221752651742
662955	52	272.70619752030376
662697	52	122.07596648265044
662823	52	77.93774906727919
662692	52	189.09807028691432
662717	52	195.88536770972604
662835	52	85.27640102024418
662863	52	62.24210268073324
662732	52	85.09307289870263
662747	52	54.71487732862738
662875	52	104.20444060308243
662888	52	104.20444060308243
662894	52	312.31754429464746
662755	52	54.71487732862738
662904	52	99.62581968694869
662774	52	184.46358341764883
662296	53	58.87045376316023
662034	53	86.28702019923973
662085	53	195.77350820288723
662357	53	162.51516592417414
662133	53	68.74975026301112
662404	53	162.51516592417414
661915	53	123.47257786427811
662424	53	306.48157752844526
661911	53	188.54834493830148
662442	53	166.53166949138583
662178	53	59.79262017280165
662207	53	59.79262017280165
661962	53	107.18701003898585
662467	53	101.05595053915192
662213	53	68.74975026301112
662480	53	101.05595053915192
661974	53	195.77350820288723
661996	53	86.28702019923973
662266	53	58.87045376316023
662513	53	271.35747132447455
662400	54	61.88566393947965
662559	54	205.609244050443
662546	54	143.15557269162187
662292	54	70.58477219844106
662572	54	62.533878776438804
662176	54	187.8822499780784
662183	54	124.81985210696334
662586	54	62.533878776438804
662328	54	194.5406164720443
662451	54	88.65505570143463
662220	54	101.69613306465881
662349	54	61.88566393947965
662592	54	292.65101991978395
662598	54	293.41719298530796
662242	54	194.5406164720443
662512	54	143.15557269162187
662262	54	96.18188783234793
662388	54	88.65505570143463
662031	55	101.06492186554779
662159	55	83.03004768224821
662021	55	197.2175136873902
662299	55	285.7145479450068
662062	55	197.2175136873902
662179	55	83.03004768224821
662072	55	66.20729131507358
661945	55	129.6444616622917
661936	55	186.84330001892735
662198	55	89.86504575169421
662091	55	60.940155664430286
662212	55	89.86504575169421
662234	55	250.70039192391812
662226	55	254.0370464858828
661987	55	108.52073225408661
662115	55	94.93411675736
662258	55	198.98746423604203
662131	55	60.940155664430286
662926	56	69.48464317201554
662919	56	200.0563491076741
662809	56	90.58215330443603
662940	56	58.115319939657084
662802	56	187.72874091089415
662959	56	72.88491209701697
662966	56	58.115319939657084
662986	56	72.88491209701697
662848	56	90.58215330443603
662981	56	65.1526740050148
663003	56	64.65956416973114
663005	56	83.76660587580504
662865	56	200.0563491076741
662993	56	65.1526740050148
662997	56	64.65956416973114
662889	56	93.95501482646111
663022	56	265.9846363470294
663008	56	251.51194511361783
663009	56	233.0485095435701
662791	57	57.40040912553364
662917	57	63.005939275208824
662936	57	64.95016018372372
662830	57	84.60653536958235
662956	57	40.75796821958207
662947	57	231.11127593317264
662695	57	232.02774139033446
662712	57	112.35882949267777
662841	57	57.40040912553364
662984	57	231.90499599427923
662861	57	72.43890305163714
662976	57	40.75796821958207
662745	57	202.8651538836074
662867	57	84.60653536958235
662758	57	95.39018625692432
662778	57	78.30327409317367
662907	57	63.005939275208824
662896	57	72.43890305163714
662772	57	202.8651538836074
663051	58	184.58226940999134
663183	58	56.71556902941207
663046	58	65.75908390155652
663066	58	65.75908390155652
663318	58	222.41907275602549
663319	58	54.185955953767994
663080	58	200.36343644464205
663212	58	77.80659740159612
663331	58	54.185955953767994
663219	58	90.76735793203888
663345	58	179.01135290401416
663094	58	87.24058758235874
663348	58	222.41907275602549
663114	58	200.36343644464205
663129	58	82.35886896209854
663262	58	77.80659740159612
663274	58	48.46557855269194
663141	58	56.71556902941207
663160	58	121.74056446990936
663282	58	48.46557855269194
663054	59	198.12946912881108
663044	59	94.8382608429629
663058	59	87.37812754257313
663082	59	136.91935171585786
663215	59	218.23379788308975
663073	59	55.28388953199592
663095	59	55.28388953199592
663220	59	65.01381895700521
663118	59	99.26849913989841
663244	59	65.01381895700521
663128	59	85.26211892677497
663261	59	218.23379788308975
663145	59	99.26849913989841
663277	59	162.87637222556765
663161	59	57.71746306637099
663039	59	198.12946912881108
663167	59	57.71746306637099
663037	59	63.028501438283385
663030	59	63.028501438283385
663031	59	194.74051266779628
663307	60	94.16394377608009
663320	60	70.05692493941795
663316	60	229.62733849345287
663203	60	56.12865184379629
663072	60	58.41126952766232
663079	60	194.72293302886322
663333	60	70.05692493941795
663098	60	58.41126952766232
663347	60	245.43363675284698
663217	60	121.16379065035065
663235	60	127.84162547875542
663111	60	197.14741868617693
663258	60	121.16379065035065
663132	60	96.63416026087249
663121	60	86.06000411014
663275	60	73.09133320106949
663142	60	197.14741868617693
663164	60	147.34907009679253
663281	60	73.09133320106949
663159	60	56.12865184379629
663177	61	101.59546130754141
663310	61	278.72464919413454
663042	61	224.30324728057116
663040	61	139.88528243506957
663071	61	96.85128165193048
663057	61	201.86750580376992
663189	61	119.73204395624917
663214	61	101.09296524646874
663087	61	197.7302513851187
663075	61	102.01539300562837
663206	61	101.09296524646874
663113	61	96.85128165193048
663241	61	143.8019962840096
663104	61	149.72465449393175
663273	61	241.13801136291465
663267	61	62.871727107748185
663163	61	119.73204395624917
663294	61	62.871727107748185
663439	62	202.06401847457798
663448	62	107.15399478640643
663445	62	110.42339904631412
663466	62	160.35446523854407
663460	62	197.48356938407068
663472	62	107.15399478640643
663499	62	84.72874196905475
663491	62	114.81379692013527
663519	62	42.453481419133865
663516	62	42.453481419133865
663511	62	84.72874196905475
663508	62	114.81379692013527
663530	62	294.9399888723762
663529	62	66.86357114626806
663532	62	258.3825938335903
663420	62	223.9599557039896
663538	62	66.86357114626806
663413	62	130.73880258978008
663355	63	50.98498400338607
663358	63	208.37898144446643
663369	63	87.50869950905923
663373	63	96.3258260771695
663360	63	50.98498400338607
663367	63	204.8639415767368
663384	63	61.33355358351753
663378	63	199.24179725373202
663380	63	162.9334837534358
663401	63	105.32734932459007
663406	63	94.2548501595094
663395	63	61.33355358351753
663418	63	105.32734932459007
663409	63	107.8415225996517
663437	63	127.17236949367175
663424	63	94.2548501595094
663447	63	306.4861030355926
663465	63	292.8644506795599
663457	63	68.1792653467268
663473	63	68.1792653467268
663561	64	195.13364804819287
663567	64	139.20975754927898
663554	64	93.10409084537997
663552	64	204.75254517542132
663558	64	102.86506123911329
663583	64	65.18340276826646
663575	64	65.18340276826646
663598	64	144.88154406738212
663591	64	83.85255670454868
663588	64	83.85255670454868
663611	64	339.50328717882655
663613	64	64.46975330700326
663601	64	94.78996689625353
663604	64	105.98211805207377
663605	64	167.0265837090364
663625	64	64.46975330700326
663621	64	304.0507423375345
663547	64	202.8130167976329
663545	64	51.303343430742075
663548	64	51.303343430742075
663689	65	220.1614158071309
663681	65	220.1614158071309
663687	65	60.40522942362673
663684	65	300.3647757301381
663696	65	60.40522942362673
663630	65	49.689464147014526
663631	65	186.46189067872314
663642	65	90.73645014140071
663640	65	100.76658315615545
663644	65	196.37418321951432
663633	65	49.689464147014526
663639	65	200.00827506282982
663656	65	90.05184727691814
663649	65	96.47099311351347
663672	65	82.32267939000123
663673	65	93.59168487207974
663678	65	130.76926495908475
663677	65	234.81787284520942
663667	65	82.32267939000123
663664	65	90.05184727691814
663818	66	61.13881435908665
663823	66	87.54023920424342
663810	66	61.13881435908665
663813	66	96.8609111504778
663834	66	80.8938598191778
663839	66	80.8938598191778
663850	66	251.80818627666832
663842	66	303.6407470566237
663843	66	89.76015554254403
663866	66	62.11152557694164
663864	66	149.9302801023152
663872	66	149.9302801023152
663877	66	62.11152557694164
663786	66	57.718400217746506
663784	66	173.21495868381328
663783	66	57.718400217746506
663801	66	87.54023920424342
663806	66	196.60306377621887
663796	66	199.28304925811355
663797	66	96.8609111504778
663704	67	63.26363907216869
663705	67	152.08405236170088
663709	67	63.26363907216869
663723	67	197.39635559370925
663714	67	72.9705269863115
663713	67	199.63841311775738
663718	67	72.9705269863115
663716	67	93.62846039520508
663737	67	93.62846039520508
663741	67	84.12832580985993
663731	67	47.490992284817665
663728	67	47.490992284817665
663756	67	270.67821628540213
663747	67	72.93097921438117
663750	67	407.7237219669977
663751	67	72.93097921438117
663771	67	68.00296370799735
663775	67	256.3005724432368
663763	67	68.00296370799735
663765	67	256.3005724432368
663948	68	263.90538255096226
663936	68	371.95629519885335
663943	68	74.10486023007867
663963	68	193.3672807419064
663967	68	64.88223644477394
663979	68	193.3672807419064
663848	68	178.90817709909706
663846	68	109.31199614513233
663973	68	64.88223644477394
663871	68	202.785586143097
663881	68	82.57306266321918
663887	68	82.57306266321918
663890	68	99.11295840657237
663913	68	54.389003557008024
663906	68	195.9387259855104
663907	68	54.389003557008024
663928	68	87.79174687080221
663934	68	74.10486023007867
663920	68	99.11295840657237
663947	69	107.31111920572079
663939	69	190.71631789501498
663964	69	110.71231958961678
663952	69	102.71792265865372
663977	69	88.58398507529587
663983	69	71.70126910755339
663994	69	272.57086668561305
663999	69	157.572707092659
663987	69	397.06156206073507
663988	69	71.70126910755339
664015	69	157.572707092659
664003	69	62.56832092303375
664004	69	62.56832092303375
663900	69	112.55955109614517
663891	69	156.09840974204513
663916	69	92.72692631910108
663909	69	201.53037638311895
663932	69	110.71231958961678
663924	69	92.72692631910108
664072	70	263.41801097020124
664077	70	120.47262186769196
664064	70	403.9934974066846
664065	70	73.94216325715965
664089	70	120.47262186769196
664083	70	124.03998625473236
664084	70	124.03998625473236
664026	70	95.97210316222748
664028	70	200.530320351075
664029	70	73.90458011678727
664019	70	109.60898012447205
664020	70	95.97210316222748
664047	70	153.98865191936287
664032	70	122.97887004231522
664039	70	192.12891325663296
664037	70	73.90458011678727
664058	70	93.03743299518466
664061	70	73.94216325715965
664051	70	124.07056779473905
664095	71	90.46196359594087
664109	71	86.27114996869035
664099	71	90.46196359594087
664096	71	90.70696735548962
664102	71	201.03648336894457
664103	71	67.1804955693921
664123	71	150.85924628564257
664113	71	67.1804955693921
664117	71	186.29094353276278
664136	71	399.9298982072392
664137	71	74.24540095995022
664131	71	96.66672958315057
664128	71	139.8714266079883
664133	71	74.24540095995022
664154	71	204.93182357214053
664158	71	204.93182357214053
664145	71	253.90322794080092
664151	71	124.00424953925327
664162	71	124.00424953925327
664200	72	92.66950782778508
664326	72	85.31985824195607
664351	72	399.7106485813002
664220	72	200.5081196971735
664212	72	92.66950782778508
664341	72	85.31985824195607
664234	72	64.36055389573387
664239	72	64.36055389573387
664364	72	233.67262072940122
664225	72	66.82482286912592
664249	72	187.34356756514998
664375	72	59.07954343936625
664396	72	59.07954343936625
664387	72	293.87169865684587
664261	72	151.660788453683
664283	72	148.5800833231459
664409	72	175.80808337621986
664309	72	90.88967583974518
664205	73	87.86385978413647
664194	73	71.18162088605067
664321	73	186.91901065066656
664455	73	366.31199403433254
664475	73	213.43024224346277
664345	73	141.33054069352437
664222	73	71.18162088605067
664495	73	65.88289483165671
664236	73	198.53793608035016
664248	73	69.8038362791575
664373	73	148.7776197896589
664393	73	90.63102376445404
664287	73	54.193044139223424
664275	73	54.193044139223424
664531	73	65.88289483165671
664419	73	90.63102376445404
664549	73	309.77665984029636
664433	73	98.57877812180206
664565	73	105.2827890386014
664456	74	65.60365170775775
664334	74	74.92569986395331
664479	74	352.85488049590526
664469	74	99.53632588535878
664366	74	198.0996197106864
664355	74	83.68908845064551
664485	74	95.87859677977058
664377	74	41.486573164914404
664496	74	95.87859677977058
664527	74	114.24199787487328
664513	74	312.2631187100491
664389	74	41.486573164914404
664410	74	187.24517210559338
664298	74	79.81565457179147
664291	74	74.92569986395331
664545	74	114.24199787487328
664423	74	139.64412660287428
664443	74	65.60365170775775
664438	74	151.6141708798059
664333	75	103.53720237960027
664192	75	129.455316029518
664320	75	95.0265220887802
664347	75	103.53720237960027
664223	75	55.58668160149237
664231	75	172.33093426528646
664256	75	55.58668160149237
664169	75	71.69144749006375
664302	75	249.21768417282118
664175	75	71.69144749006375
664289	75	111.55458194050408
664294	75	321.3659295891816
664167	75	77.27306826106587
664185	75	102.26843267062148
664313	75	95.0265220887802
664190	75	186.87647336679666
664178	75	102.26843267062148
664179	75	199.08487398427738
664335	76	98.64239474564309
664454	76	59.200682984869395
664474	76	111.15592154113986
664492	76	239.33321469232519
664358	76	198.9360885931831
664486	76	243.71640730186303
664250	76	69.66462823843754
664379	76	98.64239474564309
664509	76	190.59324543319036
664258	76	64.03280671635245
664517	76	62.66518983419236
664408	76	187.33772975678332
664540	76	62.66518983419236
664551	76	190.59324543319036
664421	76	130.26341809845212
664441	76	59.200682984869395
664446	76	175.00445969186683
664306	76	64.03280671635245
664712	77	75.29176344610228
664719	77	151.54602464537263
664704	77	75.29176344610228
664581	77	98.12836078893879
664601	77	187.26987767359927
664621	77	58.33131421710274
664609	77	129.6071662544958
664637	77	58.33131421710274
664625	77	172.81778775505455
664543	77	63.28786018246605
664671	77	219.16314857542218
664530	77	59.54759340308502
664657	77	100.36411287769242
664684	77	95.50310634861701
664697	77	151.54602464537263
664574	77	199.438616608482
664573	77	98.12836078893879
664567	77	59.54759340308502
664969	78	132.53611326344546
664972	78	121.71539784690506
664967	78	75.02343618388313
664602	78	67.5205551154846
664732	78	128.02755494042623
664598	78	55.20383184182701
664724	78	186.11069487831628
664853	78	96.77882930547466
664622	78	43.22582227831431
664634	78	43.22582227831431
664887	78	158.23107291620477
664650	78	72.34727171642527
664778	78	59.9354030350611
664658	78	199.4441081725123
664791	78	150.70367599668478
664680	78	54.97778272628227
664935	78	132.53611326344546
664954	78	75.02343618388313
664818	78	59.9354030350611
664695	78	54.97778272628227
665103	79	133.64681986102596
665222	79	234.74636530959535
665095	79	186.21706889516403
665241	79	103.21851728437822
665000	79	67.12410289350608
665250	79	234.74636530959535
665018	79	71.66767654987733
665279	79	103.21851728437822
665138	79	133.64681986102596
665015	79	67.12410289350608
665143	79	151.27001396041257
665053	79	69.86294823211594
665181	79	117.13937060959083
665042	79	198.09056391839383
665170	79	117.13937060959083
665297	79	141.12178928744683
665069	79	56.403564279487135
665077	79	56.403564279487135
664705	80	199.42528175446628
664966	80	124.36080966878608
664723	80	93.6309362301929
664852	80	127.69247477365687
664741	80	93.6309362301929
664869	80	127.69247477365687
664888	80	124.36080966878608
664633	80	60.50647287065076
664895	80	187.81379928956557
664780	80	186.58745365272082
664923	80	145.58826067979598
664792	80	136.55073706320073
664661	80	59.664938751765234
664677	80	67.5718050607783
664825	80	164.84015999308377
664691	80	59.664938751765234
664819	80	136.55073706320073
664948	80	187.81379928956557
665102	81	62.73275926865049
665356	81	142.87274688187648
665218	81	127.55506553629031
665347	81	166.2700849198325
665247	81	58.898871037836344
665361	81	166.2700849198325
665254	81	157.0829570031134
665277	81	58.898871037836344
665140	81	49.295512051258456
665165	81	199.20054976547638
665156	81	49.295512051258456
665178	81	84.7812450721403
665308	81	114.17488900784352
665043	81	62.73275926865049
665188	81	84.7812450721403
665316	81	163.879060207702
665331	81	171.51748252245537
665334	81	142.87274688187648
665207	81	186.7556528259336
664587	82	92.05388018940353
664577	82	70.12163799955455
664580	82	70.12163799955455
664709	82	97.89202724731473
664604	82	201.28828971573873
664722	82	155.1090769372872
664595	82	88.92282438897946
664619	82	88.92282438897946
664742	82	97.89202724731473
664766	82	159.77713575124295
664754	82	159.77713575124295
664653	82	130.29489147118102
664643	82	185.04438098801413
664775	82	185.10400405579367
664789	82	162.69653368344635
664815	82	185.10400405579367
664804	82	162.69653368344635
665223	83	77.92631400158692
664986	83	68.58686373378966
665246	83	118.06053468017699
665135	83	112.40460286449425
664997	83	68.58686373378966
665253	83	118.06053468017699
665017	83	45.181463125729
665151	83	185.2370598755546
665270	83	205.21660051672777
665035	83	45.181463125729
665293	83	169.92385890356746
665049	83	202.88637969823353
665324	83	205.21660051672777
665197	83	181.34983178261027
665313	83	169.92385890356746
665189	83	58.604461549963226
665082	83	181.34983178261027
665210	83	58.604461549963226
664834	84	102.94779789437645
664855	84	84.41292013329289
664865	84	157.70597582983058
664871	84	84.41292013329289
664890	84	119.06353784558713
664892	84	119.06353784558713
664755	84	65.70468837336185
664770	84	65.70468837336185
664795	84	203.20813434436786
664925	84	190.6531144182917
664784	84	82.2059471885169
664913	84	220.50664478940112
664788	84	78.40855756062868
664811	84	78.40855756062868
664943	84	190.6531144182917
664828	84	183.81435727736996
664821	84	82.2059471885169
664949	84	194.0020477735213
664971	85	64.18227677531867
664968	85	64.18227677531867
664857	85	65.45741921717095
664976	85	182.82800748162393
665104	85	114.46537321509527
665129	85	114.46537321509527
665007	85	135.29249183414015
665120	85	252.57912855292304
664870	85	65.45741921717095
664998	85	63.70531905023544
664893	85	119.97021429904424
665008	85	82.58181126887087
665025	85	63.70531905023544
665051	85	135.29249183414015
664912	85	124.41592981450914
665066	85	101.28423170904279
664932	85	208.9611216955961
664956	85	119.97021429904424
665075	85	288.58962158225575
665226	86	153.577402607636
665353	86	71.08776581360007
665101	86	75.60675713979181
665350	86	94.37937419424675
665370	86	134.5942453514556
665111	86	75.60675713979181
665386	86	202.26532175275966
665378	86	322.9532891634091
665124	86	100.2301542901478
665145	86	206.15477075746688
665139	86	117.88594485851111
665397	86	159.7926671445261
665289	86	74.96520046899677
665412	86	159.7926671445261
665168	86	117.88594485851111
665338	86	94.37937419424675
665330	86	71.08776581360007
665200	86	74.96520046899677
665332	86	77.18505198921187
665480	87	91.32261869199542
665478	87	73.33301222993207
665503	87	119.41917898169231
665515	87	95.42738431291163
665390	87	68.56705462024003
665508	87	157.40468970560698
665529	87	95.42738431291163
665396	87	85.7491126320074
665418	87	206.0872733090002
665408	87	68.56705462024003
665542	87	245.8307355800735
665435	87	113.55783790707532
665424	87	128.36875182450297
665430	87	128.36875182450297
665455	87	73.33301222993207
665445	87	131.40393476522527
665465	87	91.32261869199542
665459	87	112.60641664973485
665472	88	157.90636401252513
665479	88	91.0164990153973
665500	88	171.26223924253435
665491	88	91.0164990153973
665514	88	213.34072096873416
665389	88	91.87079854195296
665383	88	61.97846721871794
665532	88	71.35887882389562
665398	88	61.97846721871794
665525	88	71.35887882389562
665419	88	89.86386563611295
665411	88	206.3062925881566
665543	88	267.8720309119597
665432	88	157.90636401252513
665427	88	129.34431020680972
665447	88	89.86386563611295
665116	89	83.2509824576216
665106	89	86.69871261152856
665235	89	188.63166194888936
665005	89	57.69570096279895
665133	89	83.2509824576216
665255	89	65.56789861510595
665023	89	207.0572768499477
665148	89	92.65770783364074
665009	89	105.12289795226346
665012	89	57.69570096279895
665160	89	92.65770783364074
665039	89	78.30374609555106
665283	89	65.56789861510595
665052	89	140.2319551739821
665046	89	103.50517541012327
665186	89	106.32566354833541
665318	89	219.29288327747884
665079	89	78.30374609555106
665741	90	94.36217942183865
665856	90	186.07971569927116
665734	90	124.55636095032857
665619	90	64.41716132700972
665644	90	64.41716132700972
665635	90	114.75864860867121
665763	90	91.52770998264548
665785	90	58.95880757918473
665661	90	204.31402192187045
665782	90	91.52770998264548
665800	90	58.95880757918473
665818	90	97.90031738411652
665808	90	96.1244824364396
665681	90	85.00261259311557
665834	90	177.4431731993663
665696	90	96.05391916643222
665701	90	85.00261259311557
665849	90	73.82511524275783
665847	90	73.82511524275783
665614	91	124.07795117457883
665753	91	101.34654427896288
665746	91	80.3401017351663
665640	91	74.91282173799547
665766	91	81.06336072590209
665660	91	55.29260009378856
665779	91	200.01381501212302
665802	91	79.78001654588333
665792	91	79.78001654588333
665563	91	125.41210002170777
665689	91	74.91282173799547
665815	91	183.0224027787261
665557	91	70.35136540105961
665577	91	205.01514472979235
665581	91	122.53190460585968
665571	91	70.35136540105961
665722	91	55.29260009378856
665587	91	94.47203005115617
665584	91	97.58024307807746
665610	92	108.62768450698245
665615	92	131.91043593690088
665612	92	39.57515514148892
665605	92	108.62768450698245
665638	92	39.57515514148892
665653	92	222.65649125186783
665547	92	76.66650383562785
665550	92	113.39614311127592
665665	92	89.72381271920192
665671	92	89.72381271920192
665564	92	124.62035532095524
665682	92	170.52975026781846
665559	92	213.72889437890362
665556	92	76.66650383562785
665576	92	78.60190747030789
665570	92	91.35932799478715
665593	92	78.60190747030789
665585	92	99.64811515709637
665588	92	91.35932799478715
665742	93	122.43829029895164
665758	93	122.43829029895164
665623	93	104.6053086781454
665642	93	93.28538683813338
665775	93	130.6796240201679
665632	93	93.28538683813338
665658	93	235.05478591328492
665788	93	106.44581682495463
665678	93	71.2647888031201
665804	93	106.44581682495463
665664	93	111.58201582928479
665823	93	97.77393346971098
665692	93	71.2647888031201
665683	93	129.8960880704011
665708	93	111.58201582928479
665828	93	97.77393346971098
665726	93	84.92648586711381
665842	93	255.70354864675073
665867	94	106.74494817071405
665882	94	62.296919406667975
665872	94	91.2764912307875
665896	94	306.5960729243574
665900	94	62.296919406667975
665904	94	77.22614691680721
665911	94	74.48671695099753
665921	94	73.32462053024136
665926	94	53.384257893899786
665945	94	53.384257893899786
665949	94	73.32462053024136
665967	94	139.91098617673896
665984	94	139.91098617673896
666002	94	71.52696390435214
666017	94	71.52696390435214
666021	94	261.87879968061634
666046	94	261.87879968061634
666033	94	97.68728521734073
666037	94	97.68728521734073
665866	95	62.060190146739714
665869	95	97.33221079619214
665859	95	108.66863742430034
665860	95	92.48915869876676
666015	95	90.73373488107312
665874	95	62.060190146739714
666006	95	106.95071835594402
665879	95	331.9313794364708
666027	95	90.73373488107312
665901	95	95.42572063611838
665889	95	78.03893843513636
665910	95	78.03893843513636
665923	95	95.42572063611838
665947	95	141.99590921565036
665938	95	119.43394917665724
665964	95	73.88938572632412
665980	95	106.95071835594402
665971	95	73.88938572632412
666120	96	69.90673754249862
666114	96	137.11130693935783
666112	96	124.06821722572175
666117	96	69.90673754249862
666058	96	62.05457483444488
666059	96	365.97304001741196
666057	96	62.05457483444488
666061	96	81.41948227227127
666051	96	117.14208876504324
666052	96	93.71734723357434
666074	96	47.68723986256177
666072	96	50.148922335930635
666077	96	47.68723986256177
666064	96	53.496594498492364
666088	96	68.10953424013371
666083	96	50.148922335930635
666085	96	68.10953424013371
666107	96	134.40982074082746
666105	96	124.06821722572175
666099	96	116.5350763217202
666127	97	89.2185601770883
666125	97	117.52889417735123
666138	97	340.6368674730765
666139	97	58.94431967916963
666136	97	58.94431967916963
666131	97	59.974942053106055
666133	97	89.2185601770883
666154	97	50.293469920306
666155	97	89.11147172837445
666152	97	50.293469920306
666157	97	64.53696874574416
666147	97	89.11147172837445
666170	97	65.84295382228842
666174	97	68.41716050829378
666160	97	64.53696874574416
666167	97	98.04516455103227
666184	97	174.16321149139296
666190	97	116.25241414542454
666189	97	116.25241414542454
666181	97	65.84295382228842
666248	98	68.93493408475165
666253	98	68.93493408475165
666264	98	67.6963903198549
666271	98	67.6963903198549
666257	98	76.96344277242775
666283	98	53.50383213002962
666284	98	53.50383213002962
666277	98	170.25314366507462
666202	98	72.40338438637403
666201	98	126.59702472044019
666207	98	72.40338438637403
666218	98	66.23468570104617
666219	98	314.9739475032974
666217	98	55.911075343064866
666209	98	55.911075343064866
666236	98	134.54487534912715
666237	98	140.36891720955913
666227	98	134.16514664221026
666231	98	52.045496529734855
666229	98	52.045496529734855
666382	99	62.274208676254965
666368	99	59.60387115055264
666389	99	92.30531614637951
666409	99	122.55208557648733
666400	99	110.24174483496446
666404	99	110.24174483496446
666419	99	167.70287695057556
666423	99	93.60406140351311
666442	99	78.02065575103425
666312	99	84.88892229970745
666318	99	136.06362997444114
666446	99	405.1354171759975
666436	99	78.02065575103425
666309	99	84.88892229970745
666329	99	62.19401569070707
666348	99	59.60387115055264
666336	99	296.0070129230818
666341	99	62.19401569070707
666360	99	92.30531614637951
666372	100	70.39079416118682
666385	100	70.39079416118682
666413	100	97.87306882156304
666406	100	76.8032014536454
666426	100	114.465340122636
666303	100	290.01893413637674
666300	100	83.45417300094968
666289	100	139.31214076582728
666294	100	135.25653275234367
666420	100	114.465340122636
666293	100	83.45417300094968
666314	100	87.82366894599559
666304	100	85.43552994328823
666310	100	64.85289417177857
666333	100	83.15911237585865
666324	100	64.85289417177857
666338	100	87.82366894599559
666366	100	113.31387959853727
666353	100	115.5588665264905
666357	100	115.5588665264905
666508	101	82.53709040090915
666499	101	80.25790866466853
666503	101	80.25790866466853
666522	101	196.57109936936072
666523	101	196.57109936936072
666514	101	82.53709040090915
666516	101	113.38945141146358
666458	101	138.20936390870546
666463	101	80.8593009049588
666461	101	82.08546255607004
666454	101	82.08546255607004
666452	101	132.33200725828752
666473	101	80.8593009049588
666478	101	80.2952374193811
666477	101	75.90304273191684
666464	101	302.1892623158277
666468	101	75.90304273191684
666494	101	119.37253518120224
666492	101	119.37253518120224
666482	101	83.84489804496337
666625	102	84.05760799783953
666538	102	120.9862244652146
666541	102	80.36159953781431
666532	102	118.77426711424312
666533	102	80.36159953781431
666558	102	72.87900182085906
666556	102	90.67800402461688
666550	102	90.67800402461688
666551	102	72.87900182085906
666549	102	300.9182462384247
666570	102	112.68027230674572
666574	102	112.68027230674572
666560	102	120.84663839582522
666576	102	59.4081136593215
666577	102	59.4081136593215
666603	102	106.80186086022157
666592	102	80.24107146482801
666618	102	84.05760799783953
666611	102	131.3984800447376
666632	103	103.43393470965498
666639	103	192.6641574391646
666627	103	83.36416846991874
666631	103	83.36416846991874
666629	103	85.8579950216351
666654	103	90.70759777801516
666643	103	74.24663836530478
666640	103	195.98441569122994
666647	103	53.04595378069815
666666	103	127.39635254117819
666671	103	127.39635254117819
666657	103	74.24663836530478
666661	103	53.04595378069815
666686	103	138.7363194201524
666674	103	81.23696434566206
666672	103	81.23696434566206
666700	103	189.0902283356642
666707	103	500.71553682163346
666761	104	70.76825532176909
666779	104	134.9222474037861
666777	104	145.1375512385254
666771	104	58.061771562175345
666784	104	134.9222474037861
666791	104	145.1375512385254
666805	104	80.41117739590645
666827	104	162.07311044168733
666817	104	80.41117739590645
666713	104	65.81582463331891
[truncated: 9,628 more rows]
