# Supplementary material for: The First of Us: Ophiocordyceps use a novel scramblase-binding peptide to manipulate zombie ants
Source: bioRxiv. 2025 Sep 19:2025.09.09.674826. Preprint. [Version 2] doi: 10.1101/2025.09.09.674826 (PMC12458967; doi:10.1101/2025.09.09.674826)
Supplement: Supplement 11 [file media-11.zip › Data S12. Nest behavior tests data/SBP Nest Behavior Assay data files/LH11_SBP1-all-spots_nearest.csv]

ID	FRAME	NEAR_DIST
515585	0	70.04273107534335
515743	0	213.58159772541035
515480	0	80.28783611471897
515618	0	70.04273107534335
515753	0	264.0153720347614
515511	0	102.46348583330465
515766	0	213.58159772541035
515635	0	85.9464967933523
515519	0	102.46348583330465
515399	0	83.62170367708282
515658	0	85.9464967933523
515668	0	108.03248750132947
515408	0	83.62170367708282
515423	0	372.98661545076794
515439	0	181.50032858602646
515692	0	89.08483781969265
515563	0	150.46847349466518
515455	0	80.28783611471897
515710	0	89.08483781969265
515577	0	107.05517588857981
514817	1	83.64012406859715
514828	1	339.63787431264336
515223	1	184.84959172920279
515092	1	79.02984936642721
515228	1	257.7605443828897
514981	1	80.85334742039544
515115	1	68.42971234690036
515240	1	184.84959172920279
514997	1	108.0371207035642
515139	1	79.02984936642721
514890	1	108.0371207035642
515035	1	173.84064633118297
515163	1	107.21311433082938
514906	1	173.0827500749034
514927	1	80.85334742039544
515054	1	68.42971234690036
515180	1	90.56411545623787
514800	1	83.64012406859715
515071	1	94.64223286486023
515194	1	90.56411545623787
516096	2	68.40496514636995
516129	2	85.9572978625777
516152	2	106.68250063944322
515653	2	121.34939268307048
515916	2	79.09183897656372
516172	2	98.59400084349572
516214	2	98.59400084349572
515957	2	121.34939268307048
516239	2	244.6352820005562
516246	2	165.98540098632546
515989	2	156.59423982369202
516251	2	165.98540098632546
516015	2	85.9572978625777
515761	2	164.18146224258996
516030	2	68.40496514636995
515523	2	344.6150271018717
515787	2	79.09183897656372
516053	2	71.52963956028728
515551	2	86.25107265401242
515572	2	86.25107265401242
513835	3	79.21629821136699
513855	3	110.312740155799
513874	3	103.94931229632941
513900	3	93.61406135023913
513663	3	354.18785658739074
513670	3	72.29024968151036
513673	3	72.29024968151036
513685	3	154.0022083581968
513938	3	93.61406135023913
513695	3	154.99158161301446
513706	3	84.03626749451772
513961	3	233.95734899564894
513970	3	140.1631137870004
513725	3	84.03626749451772
513732	3	119.03425725729797
513987	3	140.1631137870004
513741	3	119.03425725729797
513771	3	110.312740155799
513782	3	79.21629821136699
514596	4	128.09582519345722
514610	4	49.86757255351267
514373	4	84.43427489423472
514368	4	347.2965620807289
514880	4	98.5430597194211
514382	4	84.43427489423472
514641	4	49.86757255351267
514398	4	184.72775751202988
514918	4	220.62292643138832
514680	4	68.68792723262999
514432	4	145.7873235646882
514959	4	114.58471224588135
514455	4	82.48973950530906
514711	4	128.09582519345722
514982	4	114.58471224588135
514723	4	104.81222107451808
514501	4	95.74413452618774
514512	4	82.48973950530906
514781	4	98.5430597194211
514537	4	95.74413452618774
513546	5	84.76318617542296
513556	5	114.58153827458379
513566	5	59.1480972123313
513575	5	114.58153827458379
513569	5	59.1480972123313
513579	5	104.43886201811642
513591	5	94.67695446741817
513604	5	94.67695446741817
513613	5	203.5595158855436
513620	5	64.2122541752514
513616	5	64.2122541752514
513471	5	350.43865389074244
513469	5	91.13033336071526
513478	5	91.13033336071526
513483	5	205.492178694386
513495	5	87.53032694138442
513492	5	147.39433901446395
513511	5	79.9132635819079
513519	5	87.53032694138442
513526	5	79.9132635819079
513558	6	94.3614597886782
513552	6	109.07772764913767
513439	6	81.38001652410995
513437	6	81.38001652410995
513446	6	77.49265381234109
513573	6	94.3614597886782
513443	6	363.7568994028595
513440	6	205.6535583241127
513453	6	88.42074724168454
513448	6	149.19569387873236
513470	6	77.49265381234109
513596	6	183.15273502310896
513464	6	88.42074724168454
513603	6	59.63583051573578
513611	6	59.63583051573578
513481	6	118.92366299355791
513499	6	99.40131650708712
513507	6	78.43761406273768
513521	6	78.43761406273768
513533	6	99.40131650708712
513623	7	90.01586071480389
513626	7	185.70958804551157
513624	7	90.01586071480389
513639	7	159.83838530495933
513634	7	92.32142909745231
513633	7	394.04490358309465
513642	7	88.84943957776996
513653	7	92.32142909745231
513650	7	88.84943957776996
513664	7	113.07434698442984
513687	7	113.07434698442984
513680	7	86.53136386167473
513694	7	112.25439724376493
513697	7	86.53136386167473
513722	7	112.25439724376493
513729	7	95.08781028289515
513746	7	95.08781028289515
513768	7	162.5940956629577
513780	7	63.078123969480416
513777	7	63.078123969480416
515717	8	115.65168924191858
515842	8	146.44148914257661
515730	8	103.04625504124108
516242	8	61.33240313924904
516250	8	61.33240313924904
515865	8	101.74652406571425
515882	8	96.433667442672
515752	8	115.65168924191858
516150	8	95.5202082932337
515773	8	382.08845738258356
516175	8	95.5202082932337
515786	8	165.84884410335027
515914	8	102.76101372245057
515796	8	92.05975050880298
515939	8	101.74652406571425
516065	8	102.76101372245057
515959	8	96.433667442672
515828	8	92.05975050880298
516222	8	147.0224956157825
515709	8	103.04625504124108
514864	9	93.96097034679715
514394	9	97.45159379630003
514150	9	110.83558160919581
514406	9	78.79679334598116
514146	9	194.9640513618026
514670	9	103.2109016865612
514156	9	110.83558160919581
514181	9	366.2548548520475
514193	9	163.6193339966904
514960	9	121.94115362454087
514203	9	94.73002875710964
514456	9	103.2109016865612
514231	9	94.73002875710964
515005	9	57.98855075063448
514246	9	146.9525659307168
514756	9	93.96097034679715
515018	9	57.98855075063448
514275	9	78.79679334598116
514284	9	97.45159379630003
514053	10	82.44239832240511
513815	10	62.17823680488856
514064	10	98.23900297690174
514073	10	93.2982971408865
513843	10	103.70560459294033
513854	10	162.42364227736755
514105	10	56.06362382971237
514114	10	56.06362382971237
513889	10	103.70560459294033
513912	10	146.1105224495883
513958	10	77.9592047845324
513965	10	127.80911225388574
513991	10	77.9592047845324
514000	10	99.31593227139273
514011	10	82.44239832240511
513770	10	122.01624376687403
514036	10	98.23900297690174
513779	10	62.17823680488856
513776	10	122.01624376687403
513786	10	292.68698578373005
514565	11	147.4257404387974
514825	11	69.39455651774831
514326	11	143.2072591194213
515088	11	54.1827089009414
515111	11	54.1827089009414
514607	11	164.25903295271104
514349	11	143.2072591194213
514367	11	241.49733209794672
514399	11	87.22178983719266
514914	11	69.39455651774831
514671	11	72.4259199860815
514428	11	87.22178983719266
514694	11	72.4259199860815
514708	11	107.2696335346164
514458	11	102.96241103096898
514996	11	76.94761651812561
514483	11	171.63771328558644
514762	11	76.94761651812561
514526	11	102.96241103096898
515040	11	93.23016733997832
515591	12	91.76899741352256
515333	12	97.6338744738742
515328	12	170.67134352491752
515352	12	97.6338744738742
515623	12	55.661213607547765
515364	12	146.61137803721212
515378	12	135.49286517838942
515645	12	55.661213607547765
515392	12	87.47385005325378
515419	12	87.47385005325378
515425	12	107.62273565325391
515453	12	62.86635024104076
515468	12	60.180169692858065
515517	12	60.180169692858065
515529	12	62.86635024104076
515284	12	167.9123969811731
515280	12	167.9123969811731
515290	12	152.80639445660185
515297	12	266.75751355101346
515315	12	112.2163622473196
514317	13	68.37757469861913
514321	13	61.11183058872315
514079	13	192.484114724306
514090	13	163.58421438438435
514375	13	89.81034905673948
514118	13	88.6384050478301
514112	13	142.35493150852642
514133	13	309.70605576630993
514142	13	163.58421438438435
514396	13	64.1683310707072
514404	13	64.1683310707072
514154	13	88.6384050478301
514187	13	96.92049139726315
514194	13	142.35493150852642
514205	13	97.68273560567756
514229	13	80.71040175644302
514244	13	80.71040175644302
514256	13	108.57407865278529
514278	13	61.11183058872315
514292	13	68.37757469861913
513280	14	154.5097493570051
513302	14	98.6679909892568
513298	14	91.12386043795601
513313	14	154.5097493570051
513323	14	91.12386043795601
513350	14	98.97431355577434
513361	14	292.47923334025603
513360	14	98.6679909892568
513375	14	74.70801954141591
513382	14	74.70801954141591
513396	14	113.58591126312855
513394	14	77.82290770908675
513401	14	59.63188529652549
513414	14	88.9032059131757
513412	14	59.63188529652549
513410	14	97.41566844198752
513426	14	88.9032059131757
513433	14	67.19247011972912
513432	14	67.19247011972912
513277	14	211.82785106011386
513797	15	146.82015268221966
514082	15	148.01363097854264
513841	15	104.09717807380115
513863	15	64.64069472678032
513880	15	192.59778098896984
513892	15	78.04306291666761
514171	15	92.29388383241609
513931	15	72.11521325691358
513956	15	72.11521325691358
513971	15	110.57852282006799
514245	15	68.28304574680375
513743	15	146.82015268221966
513740	15	218.7287367549783
513996	15	62.90264028119022
514268	15	68.28304574680375
514023	15	92.29388383241609
513761	15	83.20617493808903
513775	15	64.64069472678032
513781	15	83.20617493808903
514035	15	62.90264028119022
514564	16	131.38114923247636
514316	16	32.76009170474233
514314	16	32.76009170474233
514826	16	69.32102898015181
514322	16	141.49517897893028
514705	16	89.54152993187941
514460	16	59.74186636642587
514602	16	131.38114923247636
514345	16	85.25176400683561
514485	16	81.03683802459273
514369	16	85.25176400683561
514381	16	59.74186636642587
514508	16	78.57497910525889
514769	16	183.31618079486748
514397	16	141.49517897893028
514522	16	117.97054029184862
514648	16	89.54152993187941
514550	16	78.57497910525889
514804	16	69.32102898015181
514431	16	108.49996230133294
515329	17	119.77055001931727
515606	17	53.24925510841728
515624	17	53.24925510841728
515376	17	56.765019772325694
515648	17	72.74689450168886
515401	17	89.42734407639571
515156	17	231.0600784658658
515169	17	128.5170858847513
515178	17	92.30782148185953
515199	17	92.30782148185953
515192	17	59.468359061424536
515217	17	134.53227864974033
515246	17	99.49176699709324
515257	17	59.468359061424536
515267	17	80.62065829104982
515275	17	80.62065829104982
515287	17	81.80566565222112
515292	17	111.46919057397636
515544	17	89.42734407639571
515312	17	56.765019772325694
515590	18	113.53738648916442
515367	18	207.9053478359493
515876	18	113.56715602449577
516140	18	90.03449501744788
515381	18	77.57429885345529
515377	18	124.6669507475611
515898	18	90.211995150115
516154	18	83.73205205725183
516164	18	68.49107672242557
515415	18	77.57429885345529
516179	18	68.49107672242557
515665	18	59.3875383826724
516193	18	76.8457415607509
515446	18	59.3875383826724
515719	18	86.89312313525197
515483	18	131.37185185700406
516020	18	56.66478845804785
515799	18	86.89312313525197
516070	18	56.66478845804785
516090	18	90.03449501744788
514319	19	85.27136976674872
514325	19	108.79790249195386
514351	19	57.18710833917507
514603	19	91.20932404119141
514137	19	187.20169001396889
514148	19	122.41783685402298
514159	19	79.99347373609815
514417	19	57.18710833917507
514703	19	65.70032658093567
514188	19	79.99347373609815
514198	19	63.82488710399588
514215	19	127.88002707951065
514468	19	91.20932404119141
514742	19	65.70032658093567
514765	19	161.79020042795258
514248	19	112.42964862710076
514264	19	63.82488710399588
514791	19	85.06091689413331
514280	19	98.35824024671072
514302	19	85.27136976674872
514060	20	63.09556216406929
514075	20	90.32320934113787
514085	20	63.09556216406929
513837	20	118.27004060311138
513832	20	169.58219284081838
514119	20	90.32320934113787
513856	20	79.31531501760321
513885	20	63.92894283786833
514140	20	98.06435976317742
513902	20	79.31531501760321
514152	20	89.58131595865433
514162	20	89.58131595865433
513923	20	126.09739905839577
514179	20	221.06228172901226
513966	20	113.13209540208271
513985	20	63.92894283786833
513999	20	102.12132893682951
514019	20	93.95175711215778
514032	20	112.17540161413189
514044	20	93.95175711215778
514580	21	109.6716686263167
514833	21	89.41011576296795
514601	21	62.823261619100386
514644	21	141.9099467682814
514909	21	136.89866505661118
514430	21	147.8099353851874
514683	21	93.35035076272798
514938	21	89.41011576296795
514701	21	109.40834540269319
514450	21	104.1954005893961
514462	21	83.10540121611545
514735	21	93.35035076272798
514751	21	63.91147168319266
515003	21	97.10890495899041
514499	21	83.10540121611545
514511	21	62.823261619100386
515021	21	97.10890495899041
515037	21	270.2966589663371
514528	21	127.088138004172
514802	21	63.91147168319266
514819	22	97.27225331199857
515073	22	103.69876708417627
514573	22	93.37676587468937
515082	22	103.69876708417627
515090	22	296.6798379629032
514461	22	135.6551015461422
514968	22	67.17811047143805
514598	22	62.40594538258473
514725	22	62.40594538258473
514606	22	126.44514355792667
514987	22	89.19705877321162
514487	22	87.08867967244304
514999	22	154.74300540540233
514869	22	112.81064626528887
514902	22	97.27225331199857
514514	22	87.08867967244304
514655	22	106.46289869293433
514913	22	67.17811047143805
515051	22	89.19705877321162
514679	22	242.01717423393228
515341	23	71.7775655397788
514963	23	281.3321149958138
515603	23	106.22996756471764
515089	23	129.4114489412014
515216	23	61.7480637012788
515375	23	140.72781705140378
515627	23	292.5304792926332
515271	23	84.89757517351852
515526	23	89.69752159136257
515012	23	104.73549470070981
514755	23	124.01313272507316
514911	23	67.55077402949539
515047	23	61.7480637012788
515428	23	89.69752159136257
515299	23	118.89776380776827
514798	23	67.55077402949539
515187	23	104.73549470070981
515450	23	71.7775655397788
515578	23	106.22996756471764
515320	23	84.89757517351852
516233	24	110.3184032555177
515479	24	65.3786999104601
516243	24	292.86803873905586
515868	24	84.58225187265654
515620	24	122.35395023644844
515383	24	108.05612482323453
515764	24	62.68216893485227
516166	24	88.009123544879
515915	24	116.46322186295554
515926	24	84.58225187265654
516063	24	88.009123544879
515416	24	65.3786999104601
515557	24	104.61430804667356
515437	24	249.7611584689557
516086	24	69.9448495223136
515954	24	69.9448495223136
515580	24	62.68216893485227
515964	24	143.24144838658165
515706	24	107.64542550905519
516217	24	110.3184032555177
515334	25	108.84188069353434
515205	25	71.81236388640367
514955	25	78.15016929878465
515094	25	107.01004505376694
515344	25	108.84188069353434
515355	25	304.3818759302412
514842	25	95.24911249692462
515118	25	64.82006161478473
514984	25	107.01004505376694
514872	25	193.2540739771593
515264	25	86.85718488091238
514893	25	78.15016929878465
515019	25	64.82006161478473
515272	25	71.81236388640367
515154	25	88.3153593798033
515044	25	104.86743349605064
515177	25	117.6541255279641
515304	25	86.85718488091238
515189	25	88.3153593798033
515195	25	142.83217903912947
516254	26	83.15313480369353
516262	26	78.805869888527
516257	26	147.95446525901704
516271	26	67.22811740864532
516269	26	67.22811740864532
516268	26	63.49635473098794
516267	26	107.56726841592909
516287	26	107.56726841592909
516295	26	80.32037206523401
516291	26	63.49635473098794
516303	26	142.24459100039877
516300	26	118.98118117140254
516306	26	80.32037206523401
516305	26	73.1325008296543
516318	26	83.30150269943908
516326	26	83.30150269943908
516320	26	73.1325008296543
516334	26	95.7112754816857
516333	26	95.7112754816857
516337	26	305.7639217975019
515587	27	63.201849550212614
515714	27	63.201849550212614
515858	27	143.40817296283777
515999	27	69.08703676567136
515611	27	69.7974352548187
515749	27	75.18940513812748
515502	27	82.72967005336899
515625	27	69.7974352548187
516023	27	69.08703676567136
515515	27	149.9998550158438
515769	27	118.71354612854562
516039	27	301.36364762025386
515910	27	84.25873012771969
515525	27	77.35284598666681
515784	27	75.18940513812748
515797	27	73.20402977881425
515924	27	73.20402977881425
515687	27	108.32659103983086
515565	27	108.32659103983086
515961	27	84.25873012771969
515877	28	133.89600492890375
515917	28	87.12259784045379
515671	28	109.92216166857139
515928	28	105.2322748476767
515433	28	77.66905744148633
515965	28	87.12259784045379
515718	28	67.64817905793227
515457	28	161.03204248592849
515471	28	72.03143332857925
516012	28	48.800142189372544
515763	28	73.65300535456097
515518	28	109.92216166857139
516028	28	48.800142189372544
516045	28	277.5029901739012
515788	28	105.2322748476767
515542	28	67.64817905793227
515804	28	73.65300535456097
515823	28	136.2088629859046
515574	28	71.3636807784168
515579	28	71.3636807784168
516109	29	73.51731213735869
515850	29	65.68098013760657
516117	29	139.56709396605885
515866	29	132.851389809396
516139	29	137.9119979436215
516151	29	91.65199815621621
515911	29	111.49911105079207
516162	29	139.56709396605885
515934	29	67.74618973250242
516206	29	91.65199815621621
516219	29	58.38954413930897
515960	29	68.40992630959977
516224	29	58.38954413930897
515981	29	68.40992630959977
516240	29	245.87022817866333
516055	29	111.49911105079207
515808	29	65.68098013760657
516072	29	67.74618973250242
516095	29	155.03219241598444
516088	29	73.51731213735869
513290	30	73.39849023490136
513299	30	171.63293966843148
513311	30	76.11387406700128
513312	30	76.11387406700128
513321	30	140.66926276232834
513334	30	135.38512740759546
513346	30	140.66926276232834
513344	30	90.18740893467873
513364	30	90.18740893467873
513247	30	62.828799080365485
513252	30	116.05892722263717
513380	30	73.87310939976824
513379	30	73.87310939976824
513250	30	62.828799080365485
513391	30	212.4028095581468
513262	30	66.25803806261973
513259	30	73.39849023490136
513258	30	111.54153832693606
513264	30	66.25803806261973
513278	30	111.54153832693606
515080	31	151.86592241776196
514583	31	117.9318675955958
514717	31	58.35125957614168
514840	31	75.94429304709303
515096	31	90.76417851250456
514989	31	63.56726976853112
515116	31	143.0239667667008
514623	31	112.32213684391938
515140	31	90.76417851250456
515011	31	63.56726976853112
514517	31	86.4231065267451
515153	31	100.92608190327877
515165	31	165.7519522748181
515175	31	100.92608190327877
514917	31	131.1826698284421
514667	31	75.94429304709303
515049	31	143.0239667667008
514805	31	112.32213684391938
514684	31	58.35125957614168
514553	31	74.43665138377551
516358	32	79.00972798077214
516355	32	110.55500116150948
516365	32	64.34609239649919
516360	32	64.34609239649919
516381	32	79.00972798077214
516377	32	110.55500116150948
516384	32	103.92708876840122
516394	32	72.73254330253747
516393	32	72.73254330253747
516402	32	144.1085488611579
516411	32	154.92998096935574
516409	32	96.07174295470082
516423	32	96.07174295470082
516417	32	110.67164057988654
516429	32	110.67164057988654
516428	32	115.86509721990248
516433	32	115.86509721990248
516350	32	112.34654479128406
516347	32	77.61617913407686
516345	32	109.25809798741254
516438	33	122.35339286508841
516447	33	65.6179458406307
516444	33	110.54490102083425
516442	33	109.90385335628909
516440	33	76.19231588116747
516453	33	112.82643351577512
516449	33	84.19700450555573
516464	33	65.6179458406307
516476	33	110.54490102083425
516483	33	84.19700450555573
516491	33	84.14733124491211
516490	33	84.14733124491211
516501	33	142.61666580238284
516509	33	147.36132101547312
516514	33	94.21303861940824
516527	33	147.36132101547312
516526	33	94.21303861940824
516525	33	62.00482569010793
516520	33	62.00482569010793
516537	33	166.52966412069952
516873	34	111.08473293829944
516882	34	83.22381757741006
516910	34	82.17631340843079
516920	34	82.17631340843079
516937	34	138.1973164787745
516956	34	54.615813054363585
516952	34	71.91012626316619
516966	34	54.615813054363585
516962	34	86.3887085956448
516970	34	71.91012626316619
516995	34	86.3887085956448
517012	34	227.1934549920925
516764	34	128.42843675161492
516775	34	139.1508896452396
516781	34	110.18850656980433
516785	34	81.89954983181862
516793	34	68.54545884173363
516807	34	102.6585475810132
516830	34	83.22381757741006
516855	34	68.54545884173363
516647	35	148.32058043609928
516643	35	140.44568752327095
516654	35	73.9822368961815
516651	35	111.9351515744226
516657	35	79.2454800541026
516656	35	79.2454800541026
516664	35	87.15549643394577
516676	35	73.9822368961815
516681	35	113.90126162637068
516690	35	87.15549643394577
516702	35	68.14896575690248
516699	35	68.14896575690248
516707	35	96.67156677020961
516706	35	132.81876044336727
516718	35	94.52638433809999
516726	35	90.40720916929283
516725	35	96.67156677020961
516721	35	94.52638433809999
516743	35	90.40720916929283
516754	35	249.184380191018
516741	36	165.31255461742512
516994	36	123.1635807404266
516753	36	115.33738847076506
516881	36	90.94065954318266
517008	36	276.06474155892647
516766	36	76.18444082805668
516774	36	79.50325987084727
516787	36	79.50325987084727
516914	36	69.98041156255901
516922	36	158.63301282852547
516806	36	90.94065954318266
516931	36	69.98041156255901
516945	36	105.95009228860154
516828	36	76.18444082805668
516953	36	115.69964394565281
516965	36	115.69964394565281
516973	36	110.43551516712422
516983	36	123.1635807404266
516735	36	147.70263614313484
516857	36	103.41421557895305
516871	37	100.01278033320156
516877	37	102.27686790317188
516744	37	147.52970517259797
516886	37	102.27686790317188
516752	37	185.26540630691835
516893	37	157.6232508032588
516763	37	121.24072332289117
516770	37	76.40504037871719
516905	37	119.50359937033463
516776	37	77.53735606532621
516786	37	77.53735606532621
516792	37	89.07426053199224
516803	37	76.40504037871719
516930	37	157.6232508032588
516811	37	89.07426053199224
516948	37	287.2297934907116
516824	37	101.95071690618575
516843	37	140.40532858102912
516852	37	91.31279510747378
516862	37	91.31279510747378
516612	38	98.53405289917237
516610	38	188.3866206545767
516608	38	84.99164621747886
516617	38	98.53405289917237
516616	38	84.99164621747886
516631	38	254.520417897194
516627	38	136.41505122114432
516637	38	290.9544843925794
516543	38	147.14606599157506
516551	38	120.40023441152297
516549	38	165.86005654471072
516558	38	76.01706880769002
516567	38	88.23238537532316
516560	38	71.25614980330073
516574	38	71.25614980330073
516580	38	88.23238537532316
516576	38	76.01706880769002
516594	38	103.2900422039376
516607	38	202.8812412243224
516602	38	141.6847727892715
517254	39	155.56444554597047
517124	39	87.8239727367784
517259	39	92.17058387386726
517143	39	101.22608572859485
517268	39	92.17058387386726
517023	39	131.6725468806047
517278	39	288.8585861328884
517017	39	136.74354005700675
517025	39	148.70522378384672
517036	39	69.59650539427737
517163	39	220.06372241284333
517032	39	74.92204903205456
517183	39	96.54177642618986
517176	39	68.40557099959354
517076	39	87.8239727367784
517208	39	108.08176892994511
517096	39	74.92204903205456
517238	39	68.40557099959354
517109	39	69.59650539427737
517234	39	108.08176892994511
517380	40	81.58896468780402
517391	40	126.85048987591753
517388	40	62.35568175863205
517413	40	62.35568175863205
517418	40	126.85048987591753
517428	40	153.8174639795521
517443	40	55.353837743191825
517449	40	55.353837743191825
517460	40	295.84590597628824
517280	40	139.05828177616416
517295	40	73.48127031524693
517291	40	134.64723862955597
517302	40	61.17674745015805
517316	40	112.23809434518422
517324	40	85.90343472772007
517329	40	73.48127031524693
517339	40	61.17674745015805
517338	40	85.90343472772007
517358	40	98.03169750882293
517369	40	257.2864369838676
517122	41	146.56971359270457
517132	41	84.50994625052662
517146	41	74.85599877854509
517030	41	140.191338880778
517024	41	138.65039402479164
517037	41	61.55894034492668
517035	41	73.53112379537829
517171	41	74.85599877854509
517052	41	86.10126667649126
517179	41	146.56971359270457
517061	41	73.53112379537829
517058	41	110.81792603128468
517184	41	180.22673290636044
517079	41	61.55894034492668
517075	41	79.91134903226771
517209	41	137.98546930289376
517097	41	97.26209793218753
517235	41	313.85709437635654
517106	41	244.15836896755596
517232	41	137.98546930289376
517383	42	152.151629204354
517395	42	73.25077663160995
517926	42	84.83175052911925
517410	42	75.36908075985696
517686	42	229.49474103597052
517949	42	180.6863397349284
517447	42	121.52255372213146
517962	42	164.5173613450959
517459	42	87.8178432913302
517478	42	73.25077663160995
517498	42	60.10944910756257
517766	42	164.5173613450959
518032	42	255.88538455255298
517528	42	60.10944910756257
517807	42	83.43816177033872
518065	42	232.46266292252554
518082	42	232.46266292252554
517851	42	83.43816177033872
517375	42	160.6204806226681
517627	42	97.24476530852222
517635	43	184.99980104344695
517390	43	159.17095737831914
517384	43	175.75066181653406
517654	43	185.41932304175498
517400	43	85.3302721668394
517411	43	138.3252587907972
517417	43	73.24445938717693
517688	43	282.66903898108353
517446	43	89.69621569566672
517457	43	85.3302721668394
517473	43	53.501074638491566
517729	43	141.40105259704407
517738	43	141.40105259704407
517480	43	53.501074638491566
517497	43	98.39722366433801
517516	43	208.91152964272874
517542	43	185.41932304175498
517560	43	83.01668207452667
517598	43	83.01668207452667
517618	43	84.30263779232439
517891	44	78.0357362115452
517659	44	55.18479897263004
517920	44	175.58751644616765
517677	44	89.01290408069171
517938	44	188.20976060174783
517947	44	80.99887480961769
517741	44	55.18479897263004
517993	44	332.04805057521537
518011	44	49.7320525486312
517511	44	163.3344180704774
518021	44	49.7320525486312
517521	44	171.174847708301
517790	44	98.35339973827244
517536	44	89.01290408069171
517549	44	160.7378833753119
517819	44	182.31634639752764
517568	44	74.88665654744405
517845	44	188.20976060174783
517860	44	78.0357362115452
517622	44	87.71097193623378
519180	45	73.70092849736368
519190	45	73.70092849736368
519201	45	86.3502987665889
519226	45	82.32730984051923
519238	45	96.14791009902119
519249	45	172.4580236952086
519261	45	80.39782437902814
519256	45	197.63857109959048
519278	45	71.92455131372726
519283	45	173.03821500922223
519291	45	71.92455131372726
519288	45	203.89605069480922
519300	45	352.87728944906326
519310	45	39.402042791579575
519305	45	39.402042791579575
519130	45	150.80513080297357
519137	45	150.80513080297357
519151	45	160.71209132357134
519147	45	86.3502987665889
519159	45	84.80463130235647
518151	46	100.99903107233332
518186	46	58.078145142549
518452	46	100.99903107233332
518468	46	96.86238131978325
518495	46	152.89248697044147
518515	46	184.74769888657232
518522	46	75.61095637816284
518293	46	58.078145142549
518558	46	71.88310486713155
518580	46	169.49058797319833
518066	46	78.85059393173795
518598	46	71.88310486713155
518596	46	220.10269225872895
518091	46	78.85059393173795
518360	46	81.4127022688761
518117	46	81.4127022688761
518629	46	355.51858510648316
518129	46	154.99374681608984
518654	46	39.015694523689795
518650	46	39.015694523689795
517889	47	76.78538462176745
517640	47	50.87002599982628
517923	47	332.0924875114113
517672	47	82.38930469289086
517942	47	81.35669287917582
517936	47	81.35669287917582
517722	47	98.30027347404993
517739	47	109.87870230317242
517772	47	145.365224800173
517534	47	54.70189008620165
517786	47	175.29018613218514
517544	47	54.70189008620165
517809	47	68.14183732223009
517575	47	82.38930469289086
517588	47	151.86051870227237
517842	47	68.14183732223009
517849	47	170.79843628631056
517606	47	109.02518573997143
517878	47	228.23658464054876
517619	47	50.87002599982628
517130	48	56.65080232884992
517155	48	56.65080232884992
517173	48	90.58706510485244
517190	48	93.77683762487155
517212	48	105.81405500728474
517226	48	134.65144313428087
517236	48	162.92964735385195
517250	48	76.89331805694714
517261	48	171.13046837010754
517266	48	76.89331805694714
517277	48	241.88855562127574
517281	48	79.2105953058047
517293	48	155.40774739436225
517299	48	338.8758518480403
517060	48	72.74219721340903
517314	48	155.40774739436225
517074	48	72.74219721340903
517102	48	152.02504289928402
517098	48	90.58706510485244
517117	48	109.10459690505587
517783	49	142.11217707828985
517906	49	234.63230263864875
517539	49	123.15797005564471
517792	49	147.32076184139197
517551	49	157.69768271831282
517810	49	97.8333074016724
517818	49	139.0097878918549
517689	49	63.66085179132165
517581	49	117.995327730655
517837	49	96.12713346534136
517844	49	254.83471906755548
517594	49	112.95178494546985
517850	49	96.12713346534136
517730	49	112.95178494546985
517868	49	153.34379351227284
517748	49	86.57456669319524
517616	49	63.66085179132165
517631	49	108.66341144615774
517755	49	93.3199463308052
517881	49	347.5725158336619
519318	50	63.25377382136197
519317	50	147.81432293846598
519314	50	179.33714750987923
519312	50	133.9062759569856
519322	50	114.27731025309289
519320	50	103.36078697854525
519343	50	103.36078697854525
519337	50	63.25377382136197
519350	50	98.42940454694298
519349	50	76.66053128042797
519359	50	160.42082659370016
519362	50	128.2799321343085
519372	50	96.40146602944272
519371	50	89.73779188619963
519382	50	85.46410348404234
519381	50	85.46410348404234
519379	50	113.33682013135639
519386	50	274.11618540775265
519398	50	309.9571022860179
519405	50	340.57967579848264
518405	51	293.67014984810027
518180	51	115.15043705116076
518176	51	55.59081793661641
518203	51	63.33241099767267
518458	51	271.694599496485
518216	51	85.38369561294834
518480	51	343.697496415137
518257	51	143.71523181482382
518275	51	113.02462830011892
518303	51	59.41097990290667
518321	51	59.41097990290667
518329	51	68.3345771077481
518100	51	147.9940535480305
518119	51	159.17543079474217
518374	51	127.38445499245982
518115	51	185.14439324970007
518125	51	115.15043705116076
518391	51	68.3345771077481
518132	51	55.59081793661641
518143	51	130.3148814829725
518156	52	102.20019310436112
518181	52	89.92799065654415
517941	52	157.426190156969
517957	52	179.36298115329288
517968	52	157.426190156969
517986	52	113.68063750280957
518252	52	130.03621432419777
518006	52	138.49384749008496
518265	52	68.19349710341655
518025	52	48.609339913761374
518302	52	137.11532546896652
518051	52	48.609339913761374
518322	52	68.19349710341655
518330	52	318.92680612125946
518081	52	113.68063750280957
518096	52	53.55120933074348
518367	52	254.35636265611652
518105	52	89.92799065654415
518123	52	66.27943234951556
518396	52	345.9991251493565
518657	53	95.49711683247736
518669	53	63.35429000368641
518796	53	79.08973447862725
518290	53	128.1637571030439
518185	53	128.1637571030439
518824	53	154.8828199945348
518838	53	318.7200460085419
518832	53	79.08973447862725
518590	53	62.60145215269596
518202	53	233.52254340235493
518603	53	111.07107548095698
518859	53	246.1952731202695
518353	53	111.07107548095698
518748	53	127.36356592257448
518232	53	174.49791851817167
518884	53	343.62158679248813
518497	53	62.60145215269596
518382	53	150.7717180543893
518775	53	127.36356592257448
518279	54	90.397422352173
518408	54	168.57530381515508
518426	54	94.8544737689661
518178	54	102.28619550801143
518194	54	157.30172703730497
518448	54	319.81332873477703
518328	54	116.1342468364562
518356	54	116.1342468364562
518110	54	126.17804297824966
518491	54	247.2162962234116
518245	54	111.74821937492494
518114	54	249.370385595281
518370	54	94.8544737689661
518121	54	131.91436493573644
518130	54	126.17804297824966
518258	54	90.397422352173
518513	54	338.41826191139614
518142	54	111.74821937492494
518540	55	176.06165324004843
518551	55	106.34240924834124
518172	55	80.23999935437158
517914	55	139.5336996825985
518424	55	48.667926154436415
518561	55	319.5085954853752
517928	55	112.17147423047884
518199	55	48.667926154436415
518069	55	51.566639642616074
518466	55	98.37643937062661
517953	55	98.95603261674746
518337	55	112.17147423047884
517967	55	62.49206047266313
518606	55	257.01255621456215
518482	55	98.37643937062661
517995	55	180.34404009673398
518507	55	106.34240924834124
517866	55	135.8512395501669
518634	55	333.8666113147135
517886	55	80.23999935437158
518401	56	43.29001137594868
518422	56	91.68421850053079
518553	56	254.66844018869935
518309	56	57.42541738698362
518179	56	118.8930935743914
518204	56	157.52477522422086
518331	56	75.40476570442449
518586	56	334.92226039440214
518464	56	91.68421850053079
518220	56	75.40476570442449
518486	56	114.57881261677954
518355	56	43.29001137594868
518233	56	111.16198496762055
518511	56	171.2404396976322
518251	56	95.84927990114664
518377	56	111.16198496762055
518518	56	114.57881261677954
518525	56	320.29363843681244
518268	56	67.13249612590378
517934	57	55.83293482074566
517970	57	81.05304090497341
517470	57	154.51902988947683
517723	57	55.83293482074566
517987	57	81.05304090497341
517997	57	82.40006735848671
517482	57	157.16712773323644
517490	57	111.67927896030763
517503	57	68.08298756578274
518015	57	169.39127973488866
517756	57	65.36912510119957
518023	57	152.20117336000487
518031	57	318.9238792017048
517530	57	96.39140066332891
517794	57	68.08298756578274
518061	57	259.0297918222302
517556	57	66.4484548214814
518084	57	334.8492950332455
517870	57	111.67927896030763
519179	58	334.6960041804851
518922	58	77.08199902751998
518949	58	77.08199902751998
518968	58	60.69760018525187
519018	58	112.12121793489925
519043	58	81.10488117032297
519068	58	60.41426200171853
519074	58	42.1523676566736
518817	58	163.5547177752453
519082	58	42.1523676566736
518839	58	112.12121793489925
518833	58	156.94280044188093
519098	58	66.91167581047054
518855	58	77.4021690870807
518860	58	90.37774392576192
519116	58	173.74597794871485
518877	58	60.69760018525187
519132	58	152.27145065494108
519139	58	318.72842727626505
519154	58	258.33224082289723
518919	59	157.25911194477442
519044	59	121.88792482114094
518926	59	112.024812691119
519052	59	80.13276321929291
519063	59	84.82034119023987
519071	59	53.067531251393596
518939	59	85.19027798399216
518951	59	44.08553148144848
519075	59	53.067531251393596
519087	59	175.74232815554652
519093	59	146.71009839976648
519101	59	318.50002577976517
519114	59	260.11856877622745
518985	59	82.25479049480967
519004	59	82.25479049480967
518885	59	212.47863587205813
519136	59	333.9842508995258
519019	59	44.08553148144848
519037	59	112.024812691119
518907	59	90.94925343696494
518788	60	185.68939571331865
518797	60	318.09178334197424
518794	60	127.17211881464051
518679	60	80.2651297077016
518674	60	45.19417877121336
518687	60	112.08881590744247
518695	60	45.19417877121336
518820	60	254.84689087373286
518699	60	80.2651297077016
518837	60	327.88415105095135
518589	60	112.08881590744247
518726	60	110.51683211517039
518600	60	89.09154544036596
518739	60	78.19386927629844
518620	60	154.27586045312617
518628	60	110.51683211517039
518755	60	78.93205042103877
518764	60	78.93205042103877
518778	60	89.83107890663429
518649	60	85.5409993990851
518916	61	111.397472129006
518799	61	67.3645827362329
518927	61	85.16040991735531
518677	61	86.82516158621146
518672	61	87.95176571755762
518815	61	87.95176571755762
518937	61	87.34267817464392
518945	61	87.34267817464392
518952	61	103.37170380899055
518964	61	103.37170380899055
518707	61	158.2101404898047
518960	61	186.68884744558042
518970	61	318.2717621587078
518840	61	81.76697880197557
518986	61	254.2488565008312
518738	61	111.397472129006
518875	61	81.76697880197557
519008	61	317.7582958970793
518891	61	67.3645827362329
518770	61	85.17300404100398
518532	62	110.31858165152374
518787	62	82.79587637141059
518656	62	82.28981739643655
518924	62	105.72702456008052
518935	62	251.51809496498188
518548	62	90.17356498932497
518801	62	82.79587637141059
518555	62	158.79536072614556
518680	62	82.28981739643655
518568	62	112.23533385746765
518709	62	80.23168181253952
518965	62	302.04080304909326
518836	62	186.2519091843378
518594	62	86.31413274330633
518858	62	105.72702456008052
518728	62	112.23533385746765
518615	62	80.23168181253952
518740	62	92.50561132759812
518883	62	318.7825229270937
518638	62	110.31858165152374
519299	63	120.4463242023475
519191	63	128.2690527026712
519058	63	102.62875231864952
519195	63	99.17459503985032
519065	63	86.28935341476665
519079	63	145.61376144974798
519203	63	94.41086129368175
519228	63	84.61505614428445
519234	63	84.61505614428445
519243	63	194.8337389705572
519113	63	82.65498672476731
519248	63	136.2669638611849
519007	63	145.61376144974798
519015	63	99.16903525915467
519265	63	317.8597290852392
519149	63	82.65498672476731
519285	63	256.23829176109206
519028	63	128.2690527026712
519295	63	120.4463242023475
519038	63	167.4024663683444
519444	64	82.96931033320863
519448	64	82.96931033320863
519461	64	120.94792371834258
519471	64	91.03708874190619
519465	64	91.03708874190619
519474	64	106.81590394241691
519485	64	193.5458582411488
519482	64	106.81590394241691
519494	64	296.011063867793
519488	64	135.3957174785288
519510	64	34.592742550872984
519508	64	34.592742550872984
519504	64	257.774137247399
519415	64	149.63243666655157
519412	64	98.80746475020811
519409	64	149.63243666655157
519423	64	85.23971140564787
519422	64	101.80248071243406
519418	64	120.94792371834258
519416	64	167.01303431201018
519517	65	150.2905804098321
519515	65	98.52406340806918
519514	65	150.2905804098321
519527	65	84.88314128764303
519526	65	102.14438395778116
519524	65	128.2749201881176
519530	65	93.67669267548926
519542	65	80.74455313729061
519545	65	80.74455313729061
519559	65	93.67669267548926
519565	65	97.51370896855258
519572	65	122.76393646959689
519570	65	137.88720126434208
519580	65	135.59924815088434
519591	65	239.48444900129326
519588	65	135.59924815088434
519586	65	190.75539064093408
519607	65	46.43195235487856
519602	65	261.45479235256124
519610	65	46.43195235487856
519711	66	93.52486226602655
519710	66	176.21845047082707
519707	66	175.57025421824233
519719	66	86.2497376707202
519718	66	93.77565168996719
519721	66	93.77565168996719
519720	66	101.99700362302413
519733	66	83.22865769160407
519731	66	83.22865769160407
519743	66	104.68984549677971
519748	66	100.82193006204083
519759	66	152.08990802783526
519755	66	128.26653407773074
519762	66	138.5011180139556
519774	66	138.5011180139556
519771	66	189.71358313772046
519779	66	226.3095372488935
519789	66	262.0935980137692
519798	66	69.02770819003645
519795	66	69.02770819003645
520070	67	92.04400282277359
520067	67	220.43199638560222
520076	67	81.74033641236606
520201	67	260.9881733636024
520086	67	101.70817231874183
520214	67	133.32929034356152
520211	67	133.32929034356152
520082	67	87.1855479936524
520089	67	81.74033641236606
520108	67	77.57807531464314
520107	67	77.57807531464314
520140	67	101.70817231874183
520136	67	111.29358212972315
520153	67	117.05939379487276
520166	67	141.89151783637286
520163	67	176.65113771288082
520183	67	141.89151783637286
520176	67	189.94168183745973
520061	67	137.5567720492354
520185	67	203.07584669862132
519685	68	156.8553360883792
519683	68	141.19702842767737
519695	68	260.90042026952864
519703	68	188.17171415249703
519702	68	188.17171415249703
519619	68	97.49432285366068
519617	68	271.054322445926
519616	68	132.52027556957918
519628	68	88.0121218589733
519627	68	101.19411788808297
519626	68	88.19356395495403
519624	68	101.77663656175567
519639	68	74.74240439573666
519640	68	74.74240439573666
519654	68	88.0121218589733
519662	68	127.64184348452775
519656	68	101.19411788808297
519668	68	156.8553360883792
519665	68	141.19702842767737
519679	68	184.19214497876953
519941	69	123.43532997461489
519950	69	142.71910105165642
519959	69	127.14986381615783
519975	69	142.71910105165642
519970	69	177.13042033761775
519979	69	127.14986381615783
519997	69	258.7410515461511
520007	69	185.33995719509707
519887	69	99.28819840289216
519886	69	273.82739940876127
519884	69	112.41698849822163
519895	69	112.41698849822163
520017	69	185.33995719509707
519901	69	69.21401423017602
519897	69	101.88459939248644
519896	69	87.54436208900282
519909	69	75.87091307746174
519915	69	75.87091307746174
519935	69	101.88459939248644
519930	69	69.21401423017602
519814	70	72.85245471756897
519808	70	76.5452595600336
519816	70	72.85245471756897
519834	70	101.40606907114054
519832	70	76.5452595600336
519842	70	142.27884808734962
519841	70	140.19762107829405
519853	70	142.37078273643675
519849	70	82.33463369396459
519863	70	82.33463369396459
519859	70	142.27884808734962
519879	70	172.8922042478462
519872	70	256.2126443273394
519880	70	172.8922042478462
519766	70	112.97591536004566
519778	70	263.9808459327914
519787	70	99.2731428420279
519806	70	101.40606907114054
519805	70	86.84121498359629
519804	70	112.97591536004566
520068	71	80.16401306588573
520192	71	143.96769037565636
520079	71	114.89381839462148
520204	71	144.13370332307744
520087	71	75.20001321372722
520215	71	262.5041445536364
520084	71	101.44893879963827
520209	71	70.0219141280143
520094	71	80.16401306588573
520222	71	105.24735437482069
520225	71	105.24735437482069
520109	71	69.33184692415223
520119	71	69.33184692415223
520149	71	75.20001321372722
520159	71	101.44893879963827
520173	71	136.36516230062395
520178	71	144.13370332307744
520063	71	97.01772233717551
520059	71	263.3775459485841
520184	71	70.0219141280143
519939	72	89.59624329607144
519946	72	94.88912215085246
519966	72	101.63830454430688
519961	72	113.11508748029375
519974	72	89.59624329607144
519968	72	72.4063804552245
519981	72	83.09093657378608
519993	72	83.09093657378608
520009	72	72.4063804552245
520018	72	101.63830454430688
520031	72	143.70121917436765
520028	72	129.44505980863073
520036	72	178.03362152630513
520035	72	60.89829110102751
520044	72	60.89829110102751
520042	72	143.70121917436765
520053	72	97.60932461842258
520048	72	260.2504531073739
519933	72	261.9639573252443
520056	72	97.60932461842258
521220	73	66.33811181487648
521347	73	99.46022085138083
521367	73	143.8958011120727
521238	73	104.50497733217819
521119	73	261.17461399582504
521247	73	110.09478388198353
521387	73	99.46022085138083
521129	73	94.96962294571051
521271	73	128.58990674626529
521139	73	72.68447261599337
521284	73	143.8958011120727
521167	73	104.50497733217819
521423	73	261.17494491809765
521161	73	114.46995064704588
521174	73	66.33811181487648
521191	73	72.68447261599337
521452	73	87.83506368324387
521323	73	187.63240998070071
521463	73	87.83506368324387
521202	73	94.96962294571051
520463	74	106.07915615335449
520469	74	137.7498045959728
520475	74	121.00025214460675
520498	74	145.5937535737466
520508	74	191.18479942745617
520519	74	145.5937535737466
520518	74	107.71321549477236
520532	74	107.71321549477236
520542	74	260.73800618924156
520550	74	101.83453056394241
520552	74	101.83453056394241
520350	74	258.8754089238925
520359	74	96.05812346278415
520362	74	68.21543777254163
520379	74	113.23589815434262
520386	74	105.45233848368154
520394	74	65.59306466108272
520412	74	68.21543777254163
520428	74	96.05812346278415
520443	74	65.59306466108272
520231	75	87.65881746461015
520230	75	96.43952508036402
520226	75	259.8512300972344
520238	75	105.58954541077311
520237	75	111.11499647644453
520243	75	87.65881746461015
520242	75	71.32273116919463
520252	75	96.43952508036402
520271	75	106.20086756318179
520267	75	71.32273116919463
520278	75	94.34058074232668
520285	75	144.30309930714432
520280	75	153.71474403400597
520295	75	108.05235850166986
520290	75	192.27916547905292
520298	75	144.30309930714432
520306	75	108.05235850166986
520319	75	259.67544683586294
520325	75	108.12424194472241
520323	75	108.12424194472241
520711	76	119.24201083378246
520975	76	105.17323517389605
521021	76	87.40793879481403
521049	76	144.44785276035495
521079	76	191.51124377992343
520827	76	95.66545228644551
521103	76	144.44785276035495
520586	76	119.24201083378246
521098	76	101.18974967628137
521110	76	101.18974967628137
520593	76	260.2515749137821
520601	76	95.66545228644551
521136	76	261.2121905152036
520637	76	110.76464673475517
521166	76	110.37840593824984
520648	76	105.17323517389605
521169	76	110.37840593824984
520923	76	75.75270368099056
520676	76	75.75270368099056
520941	76	125.34563218030743
520710	77	154.09484345700835
520741	77	83.78054075098743
520995	77	245.31907976347904
521022	77	127.77793037953307
521038	77	127.77793037953307
520797	77	87.36540561909096
520556	77	154.09484345700835
520812	77	103.63502488606731
520574	77	257.2705382739577
520581	77	99.0127021386751
520832	77	91.34709705684021
520844	77	143.99427843906196
520861	77	190.91648878395506
520614	77	83.78054075098743
520884	77	143.99427843906196
520626	77	103.63502488606731
520642	77	87.36540561909096
520924	77	141.52065977035022
520674	77	99.0127021386751
520948	77	141.52065977035022
520455	78	144.39118363617484
520467	78	190.42448914939067
520480	78	144.39118363617484
520503	78	186.73573215370664
520499	78	186.73573215370664
520521	78	212.012534512722
520541	78	102.05545512576056
520537	78	102.05545512576056
520333	78	257.3212950839916
520330	78	120.97367434294526
520329	78	150.20127778002876
520342	78	102.46139714427761
520341	78	76.79013063692379
520349	78	120.97367434294526
520344	78	101.01954681183457
520365	78	130.16381374932823
520382	78	76.79013063692379
520411	78	94.03282431881335
520421	78	102.46139714427761
520445	78	94.03282431881335
521989	79	190.49837936152966
521750	79	78.37083053816885
522006	79	143.4885158188948
522015	79	168.94516333181892
521497	79	94.28042332598542
522040	79	168.94516333181892
521549	79	103.03725003513358
522068	79	209.20147278549123
521822	79	90.92715958542733
521305	79	142.85231694447182
521324	79	127.19739271452298
522098	79	51.53209573179518
521840	79	102.2494436580283
522114	79	51.53209573179518
521359	79	257.4227697099577
521617	79	94.28042332598542
521927	79	90.92715958542733
521429	79	78.37083053816885
521966	79	143.4885158188948
521465	79	102.2494436580283
520720	80	105.17300815245808
520730	80	78.01926264721246
520764	80	78.01926264721246
521030	80	206.84712685037965
520791	80	143.4530398841539
520559	80	257.14546889706907
521070	80	30.90310921711254
520557	80	128.44364719944474
520555	80	114.02703284803071
521092	80	30.90310921711254
520834	80	191.17500377433203
520576	80	77.02098105879715
520584	80	86.17169864407401
520598	80	105.17300815245808
520865	80	171.93666024967672
520616	80	118.8118315276541
520896	80	143.4530398841539
520653	80	86.17169864407401
520678	80	77.02098105879715
520950	80	171.93666024967672
521730	81	119.33047624691275
521774	81	91.68659339385911
522024	81	185.72739225457354
521783	81	77.59506520225813
522083	81	201.81068258004066
521570	81	124.246081731667
521832	81	105.69525798225126
521855	81	76.82646437067945
522108	81	49.121187363638136
521593	81	257.06215531217777
522123	81	49.121187363638136
521609	81	76.76932316856971
521884	81	76.82646437067945
521655	81	91.68659339385911
521922	81	141.8394872438413
521676	81	76.76932316856971
521939	81	188.43087665938023
521964	81	185.72739225457354
521712	81	105.69525798225126
521983	81	141.8394872438413
522249	82	173.30256596572818
522257	82	141.81959316860335
522012	82	93.60242956083134
522264	82	268.9627820186075
522281	82	175.11719971980997
522032	82	124.8243036909858
522301	82	175.11719971980997
522059	82	256.4750696184796
522323	82	103.99993843118523
522328	82	103.99993843118523
522092	82	97.8209761665578
522102	82	79.6142609467898
522125	82	104.96425750609544
522136	82	123.25152310509984
522159	82	97.8209761665578
522167	82	79.6142609467898
522188	82	104.96425750609544
522204	82	79.86513262363187
522214	82	79.86513262363187
522237	82	141.81959316860335
520718	83	101.03486552219165
520728	83	78.70341123574663
520994	83	141.66191715796867
520755	83	105.03533584538796
520773	83	119.53627018314123
521036	83	125.42225708011364
521051	83	141.66191715796867
521071	83	325.7412442123041
520830	83	101.03486552219165
521086	83	125.42225708011364
521107	83	165.47900199379418
520856	83	78.70341123574663
521123	83	197.25810194623352
521134	83	197.25810194623352
520646	83	96.50264738984825
520899	83	105.03533584538796
520656	83	135.7072692074128
520671	83	257.36984362956633
520925	83	80.38982583760867
520954	83	80.38982583760867
521004	84	85.19226493607316
521018	84	76.4312377203057
521043	84	105.71409136476719
521062	84	91.50558573004852
521077	84	91.50558573004852
521090	84	138.91629096509635
521113	84	129.37755444815826
521122	84	138.91629096509635
521132	84	319.9284435383587
520873	84	97.10189636985359
520881	84	137.48706005115008
520891	84	257.4061052689795
521145	84	129.37755444815826
521171	84	163.0599099759768
520922	84	85.19226493607316
521189	84	198.0674839396496
520930	84	76.4312377203057
521185	84	280.9460107365715
520943	84	105.71409136476719
520959	84	112.5955143450653
521996	85	124.02531861533396
522011	85	138.2934520782724
521772	85	79.29688093676347
522039	85	321.2116970676055
521790	85	77.19255900797795
521806	85	104.23369829952513
522067	85	124.02531861533396
521833	85	95.63242368198189
522099	85	164.24747250343543
521859	85	79.29688093676347
522135	85	234.2344978269961
521873	85	77.19255900797795
522128	85	321.8079180761968
521887	85	104.23369829952513
521645	85	141.21491129360265
521907	85	92.31644937214084
521925	85	92.31644937214084
521666	85	257.5884232730844
521941	85	138.2934520782724
521682	85	101.59611935142088
521216	86	102.76443236943102
521485	86	120.98268188489004
521226	86	81.3998592437071
521362	86	83.95984221450635
521508	86	174.51701418478353
521258	86	80.74535581321351
521385	86	140.98492615582234
521277	86	81.3998592437071
521530	86	334.8047285867487
521540	86	305.69548917173387
521419	86	120.98268188489004
521180	86	118.12876593296058
521307	86	102.76443236943102
521435	86	140.98492615582234
521188	86	138.79544932779635
521193	86	256.65473844892256
521205	86	80.74535581321351
521469	86	322.9779399103449
521210	86	93.61232377747581
521337	86	83.95984221450635
520714	87	74.69893792820609
520731	87	74.69893792820609
520745	87	137.72800609491068
520759	87	119.66091793465053
520770	87	137.72800609491068
520795	87	119.66091793465053
520807	87	324.3037222450881
520565	87	106.69338944721306
520575	87	115.70145781851977
520571	87	212.64197308084198
520838	87	176.5467603068733
520579	87	145.17324011182302
520855	87	329.4071915818165
520600	87	101.77396745176769
520611	87	109.0328887624014
520866	87	364.00908926051636
520617	87	103.10558590128744
520649	87	115.74208096459341
520675	87	101.77396745176769
520694	87	103.10558590128744
521474	88	74.40770974364482
521498	88	74.40770974364482
521518	88	133.99613432122752
521275	88	114.26440015500155
521283	88	113.45631149346713
521296	88	113.45631149346713
521552	88	117.27777478259449
521567	88	133.99613432122752
521314	88	147.4915497556063
521587	88	326.3347606059106
521329	88	101.75341676039959
521344	88	103.57578798622426
521358	88	105.47058601453622
521608	88	117.27777478259449
521399	88	124.49904003014237
521648	88	174.32759387158904
521685	88	340.1422744966347
521424	88	101.75341676039959
521445	88	105.47058601453622
521710	88	378.7235887289045
521741	89	73.54241354350607
522038	89	166.6529929511876
521799	89	73.54241354350607
521562	89	71.42702267163975
521817	89	137.0173129545908
521568	89	135.0416238332665
521846	89	122.50556148035473
521584	89	71.42702267163975
522106	89	343.9280025773654
521600	89	148.25754839505558
522127	89	384.5589754013008
521614	89	93.28105594791647
521870	89	146.8588475810513
521625	89	104.2276192510478
521638	89	100.7852973340792
521661	89	107.68108549518654
521916	89	326.53375080232126
521683	89	93.28105594791647
521952	89	122.50556148035473
521714	89	104.2276192510478
522245	90	345.5156246595015
522132	90	103.69133616969178
522003	90	96.2731770846446
521874	90	119.87912899948185
522139	90	73.59338255216349
522151	90	129.71607897809835
522149	90	73.59338255216349
521891	90	69.50210422413767
522165	90	119.47231284550928
522170	90	154.068382807785
522053	90	96.2731770846446
521920	90	69.50210422413767
521932	90	148.91654922296598
522184	90	328.5572389024614
522199	90	119.47231284550928
522212	90	163.05891980977313
521961	90	82.64595483929264
522096	90	82.64595483929264
522239	90	388.28407820858143
521982	90	103.69133616969178
521487	91	102.98327800509688
521737	91	158.6569098283645
521480	91	75.78853641565402
521749	91	327.37531901765874
521756	91	118.28496996803509
521778	91	164.13855862168032
521791	91	372.9469946632773
521544	91	76.80329363219468
521800	91	352.29503934241217
521556	91	76.80329363219468
521594	91	75.78853641565402
521631	91	102.98327800509688
521647	91	74.27431837083971
521408	91	121.073148220936
521422	91	54.61452960988679
521674	91	74.27431837083971
521686	91	123.05254554016204
521444	91	54.61452960988679
521459	91	149.76744187117808
521727	91	118.28496996803509
522247	92	58.8102175275397
522255	92	58.8102175275397
522270	92	75.04676219282828
522298	92	103.2260811208912
522314	92	74.48612495428888
522333	92	74.48612495428888
522339	92	120.52255701002998
522357	92	159.72984235997296
522353	92	120.0081127136107
522365	92	328.45161110136684
522374	92	120.0081127136107
522387	92	162.74199895729225
522402	92	327.05054167439715
522401	92	387.6793204583843
522180	92	130.26953560723646
522189	92	100.44098157457971
522198	92	148.84001618630148
522213	92	75.04676219282828
522211	92	100.44098157457971
522217	92	103.2260811208912
521221	93	163.3048264690135
521475	93	159.95696118070484
521218	93	154.57217426640912
521493	93	324.47741981927595
521235	93	148.5655407350086
521511	93	122.17083914560322
521252	93	102.07647975977122
521248	93	74.67942548433196
521270	93	185.89287016505912
521533	93	169.0991691054831
521280	93	66.83352679309124
521550	93	296.4669930770039
521559	93	401.4950504774778
521308	93	66.83352679309124
521325	93	74.67942548433196
521372	93	102.07647975977122
521388	93	71.21953869979339
521416	93	71.21953869979339
521425	93	122.40195087916727
521460	93	122.17083914560322
522279	94	102.40667232007804
522286	94	102.40667232007804
522297	94	148.74548313463507
522316	94	101.99123877723115
522312	94	75.00745101541213
522332	94	67.8100729360558
522351	94	67.8100729360558
522356	94	75.00745101541213
522376	94	101.99123877723115
522385	94	176.21509684838892
522394	94	71.58518136230767
522404	94	71.58518136230767
522409	94	124.84550160294762
522421	94	158.61077891009597
522418	94	126.59742638552002
522430	94	126.59742638552002
522427	94	324.0508599376529
522447	94	386.46763795803963
522443	94	277.05342345588133
522440	94	152.08348307020213
522503	95	66.22350850534383
522496	95	165.01023233391652
522510	95	127.85787121740948
522504	95	120.54842515585361
522519	95	324.843715535288
522514	95	160.530424693637
522522	95	127.85787121740948
522533	95	146.4411292801286
522540	95	269.75470034194564
522544	95	377.06746101431276
522451	95	77.29771828159984
522450	95	77.29771828159984
522462	95	101.73688922667354
522461	95	70.73241864065392
522456	95	148.6628000067477
522469	95	80.8003937432914
522477	95	70.73241864065392
522486	95	101.73688922667354
522480	95	80.8003937432914
522494	95	66.22350850534383
522548	96	86.87523251627611
522547	96	86.87523251627611
522559	96	72.39536206548892
522554	96	147.33136701284212
522565	96	81.28689539267135
522560	96	102.40514463491719
522579	96	72.39536206548892
522591	96	102.40514463491719
522584	96	81.28689539267135
522599	96	70.0780911226847
522606	96	70.0780911226847
522614	96	148.67123047909672
522609	96	119.57893430570044
522628	96	109.55223381579285
522636	96	337.10072477468776
522632	96	150.0486043715441
522644	96	109.55223381579285
522651	96	142.94483249377063
522658	96	343.9342671412381
522656	96	266.6427572892793
522754	97	161.7933585981315
522764	97	179.89207528552058
522762	97	264.8297656137222
522662	97	77.79484693979681
522661	97	77.79484693979681
522671	97	71.34762848414331
522664	97	148.0395266538137
522672	97	102.36915537125829
522683	97	73.7862540202733
522692	97	71.34762848414331
522702	97	73.7862540202733
522699	97	102.36915537125829
522711	97	72.12400219203796
522719	97	119.50576750300041
522717	97	72.12400219203796
522727	97	113.29148125551536
522735	97	113.29148125551536
522731	97	95.9748202258168
522741	97	326.0048808967966
522747	97	95.9748202258168
522767	98	81.08642708235367
522772	98	147.89962082506625
522770	98	81.08642708235367
522780	98	101.85237528570481
522779	98	71.61576288268691
522789	98	57.318751570818044
522795	98	71.61576288268691
522807	98	101.85237528570481
522810	98	57.318751570818044
522819	98	69.00074513402517
522829	98	118.92047798730302
522827	98	69.00074513402517
522839	98	95.00397261895891
522836	98	84.40433046664674
522844	98	325.2372903653075
522841	98	84.40433046664674
522854	98	164.03043065126195
522851	98	95.00397261895891
522861	98	267.3346012312406
522864	98	185.43477658137803
522892	99	72.1538638165974
522891	99	65.52487421290141
522903	99	102.28277401923724
522907	99	65.52487421290141
522917	99	66.91385626185537
522923	99	119.59857829988572
522921	99	66.91385626185537
522935	99	318.8309423731338
522932	99	98.41693961917746
522929	99	101.45444887461068
522941	99	101.45444887461068
522937	99	98.41693961917746
522951	99	204.27158655825568
522944	99	161.66003102949432
522952	99	215.89053509399702
522869	99	148.25267078317768
522867	99	79.86874368560328
522878	99	102.28277401923724
522877	99	72.1538638165974
522875	99	79.86874368560328
523394	100	102.8978908603011
523404	100	63.225363501471975
523400	100	108.32699215857615
523415	100	119.48205684732419
523413	100	63.225363501471975
523422	100	112.60345381008896
[truncated: 9,815 more rows]
