# Supplementary material for: The First of Us: Ophiocordyceps use a novel scramblase-binding peptide to manipulate zombie ants
Source: bioRxiv. 2025 Sep 19:2025.09.09.674826. Preprint. [Version 2] doi: 10.1101/2025.09.09.674826 (PMC12458967; doi:10.1101/2025.09.09.674826)
Supplement: Supplement 11 [file media-11.zip › Data S12. Nest behavior tests data/SBP Nest Behavior Assay data files/Chul5_SBP1-all-spots_nearest.csv]

ID	FRAME	NEAR_DIST
224640	0	129.34454281870475
224645	0	70.3542592986739
224648	0	70.3542592986739
224657	0	85.07277936291662
224666	0	85.07277936291662
224669	0	135.67840191706367
224683	0	55.88152885178243
224682	0	55.88152885178243
224597	0	168.98803747932573
224596	0	121.32875751514477
224601	0	320.0981293460594
224605	0	122.24153173114743
224604	0	65.4767512865809
224609	0	65.4767512865809
224612	0	173.384393277946
224618	0	101.67173812876922
224616	0	101.67173812876922
224622	0	105.64122663765235
224626	0	105.64122663765235
224625	0	129.34454281870475
225283	1	58.91324988978836
224910	1	111.62733697486104
225042	1	94.51725734502105
225180	1	157.5053667077095
224807	1	140.14875839009443
224934	1	126.06867836588958
225062	1	94.51725734502105
224816	1	119.82890226417231
225080	1	70.82789212116377
225215	1	73.00147634428687
224828	1	345.8745084519257
224956	1	91.8720398336896
225091	1	70.82789212116377
224847	1	140.14875839009443
224859	1	111.62733697486104
224879	1	64.32742395562835
225137	1	73.00147634428687
225270	1	58.91324988978836
225013	1	91.8720398336896
224894	1	64.32742395562835
225413	2	116.549158117416
225547	2	120.5265992145727
225677	2	66.57382739666863
225683	2	66.57382739666863
225435	2	97.7531849697542
225572	2	66.75072534134314
225451	2	74.88989694532604
225582	2	66.75072534134314
225598	2	77.68717877024409
225487	2	74.88989694532604
225613	2	77.68717877024409
225372	2	116.549158117416
225635	2	121.24812527426299
225504	2	96.51405830918881
225383	2	117.40617844096154
225647	2	165.2531956255318
225399	2	376.0728663835293
225524	2	96.51405830918881
225658	2	121.24812527426299
225528	2	143.91953653014136
224256	3	71.59700172389321
224389	3	83.05556693821755
224395	3	83.05556693821755
224394	3	209.32141477930955
224271	3	102.24999875204234
224276	3	104.03762801661007
224409	3	149.2377640579228
224417	3	127.59657927930559
224294	3	80.15342853066159
224422	3	149.2377640579228
224310	3	102.24999875204234
224436	3	127.59657927930559
224322	3	80.15342853066159
224338	3	146.50247974345655
224361	3	164.61274437218998
224232	3	71.59700172389321
224238	3	116.58035110130442
224371	3	85.55156315148656
224250	3	364.52501763079675
224382	3	85.55156315148656
225795	4	110.61696804751934
226067	4	76.26075054264876
226192	4	129.47091168650203
225686	4	58.757851245991716
225702	4	113.38843787962522
225965	4	154.41529586899352
226102	4	76.26075054264876
225723	4	364.2359105987394
226239	4	129.47091168650203
225856	4	121.59121175427612
225866	4	153.5200086716129
225992	4	90.88896424327349
225742	4	58.757851245991716
226260	4	200.40366896312622
225883	4	85.6992776541823
226009	4	90.88896424327349
225764	4	113.38843787962522
226029	4	191.3954120895116
226157	4	106.72308525797654
225784	4	85.6992776541823
225296	5	111.4353329729004
224790	5	53.98383038543954
225046	5	102.72999608456455
225310	5	112.56964133110894
225059	5	102.72999608456455
225323	5	285.62344093037194
224808	5	107.42892794665792
224824	5	386.64174156710123
224831	5	53.98383038543954
224852	5	113.68002719778119
224865	5	107.42892794665792
224881	5	86.32740905521173
224888	5	125.45005830649774
224918	5	86.32740905521173
225186	5	75.4397669036175
224938	5	95.18376440849164
225217	5	75.4397669036175
224973	5	100.55133499028955
225014	5	95.18376440849164
225279	5	111.4353329729004
223748	6	79.32075473094801
223753	6	59.08910448390572
223759	6	84.44990970379627
223767	6	59.08910448390572
223776	6	129.38558965654425
223782	6	156.97539629475045
223781	6	129.38558965654425
223785	6	76.18018548883157
223795	6	76.18018548883157
223801	6	97.42762442089236
223807	6	289.33681704952085
223804	6	97.42762442089236
223707	6	104.0372193255711
223705	6	34.48706555348778
223710	6	419.27563811037527
223709	6	34.48706555348778
223723	6	104.0372193255711
223720	6	80.24707199496437
223730	6	80.24707199496437
223734	6	79.32075473094801
226058	7	102.68451818122016
226199	7	75.22328488094008
226069	7	60.65012069882943
226210	7	186.60583982089744
226081	7	94.56930180484457
225958	7	40.53082705729075
225969	7	40.53082705729075
226097	7	94.56930180484457
226237	7	75.22328488094008
226115	7	69.34904021469757
225988	7	102.68451818122016
226123	7	84.32157679496983
226010	7	420.332011210268
226266	7	85.58251581349825
226145	7	54.12620599208323
226278	7	85.58251581349825
226149	7	54.12620599208323
226292	7	289.93639266481017
226171	7	180.185994927141
226046	7	60.65012069882943
223878	8	73.59285954223289
223885	8	86.58075344120677
223891	8	86.58075344120677
223894	8	282.6706326198329
223810	8	55.05368128470048
223809	8	55.05368128470048
223813	8	100.57684134875889
223818	8	429.0036390418071
223823	8	100.57684134875889
223821	8	56.93169894814742
223826	8	56.93169894814742
223831	8	92.53567494549611
223838	8	73.87508139568182
223837	8	92.53567494549611
223851	8	61.851403642095526
223850	8	73.87508139568182
223858	8	167.96765509666386
223857	8	61.851403642095526
223867	8	73.59285954223289
223869	8	198.0070587591643
224009	9	98.25126277068391
224020	9	98.25126277068391
224038	9	169.8023176624844
224047	9	99.66991460572545
223927	9	57.23362404605468
224059	9	195.5082002183486
223930	9	57.23362404605468
224056	9	74.19819654382547
223935	9	115.4983902072189
224069	9	74.19819654382547
223950	9	52.30184587942337
223948	9	428.415368062896
224083	9	98.67714236983727
223956	9	84.91150890033347
223967	9	84.91150890033347
224093	9	98.67714236983727
223964	9	52.30184587942337
224103	9	266.1448072178467
223976	9	90.69597185816463
223991	9	90.69597185816463
224136	10	45.52973063830478
224141	10	45.52973063830478
224154	10	86.36729205767286
224161	10	423.3680803406628
224166	10	63.72545744725202
224164	10	81.7487191379065
224171	10	81.7487191379065
224169	10	63.72545744725202
224181	10	87.10322512976633
224187	10	79.77650068822498
224184	10	87.10322512976633
224190	10	79.77650068822498
224195	10	174.48904884567213
224197	10	145.61701749047708
224201	10	75.589681335346
224206	10	194.84896226584465
224221	10	75.589681335346
224230	10	119.40379605191586
224244	10	119.40379605191586
224251	10	254.54901278597492
226179	11	152.3973429664094
226048	11	93.88647275772793
225935	11	68.12448569369604
226188	11	75.26626199027719
226195	11	194.8868675005923
225813	11	423.2821176421428
226218	11	75.26626199027719
225961	11	108.83857950327855
226238	11	139.18250809006514
225728	11	50.19073319211996
225738	11	50.19073319211996
226126	11	88.67943653484113
225997	11	93.88647275772793
226259	11	139.18250809006514
225873	11	57.94476481621951
226268	11	256.5972516264481
226030	11	88.67943653484113
226169	11	174.36730251312798
225791	11	57.94476481621951
225918	11	68.12448569369604
224259	12	59.169238959840605
224515	12	71.86440171542631
224524	12	156.13274962157286
224275	12	423.3728173131391
224272	12	100.2861878536595
224532	12	156.13274962157286
224538	12	238.81669295624445
224281	12	100.2861878536595
224306	12	75.80361404092737
224312	12	75.80361404092737
224324	12	115.24175698068224
224334	12	69.32705872810841
224464	12	174.68323889316454
224342	12	69.32705872810841
224476	12	168.91823622395393
224481	12	71.86440171542631
224487	12	194.44648761912606
224366	12	94.92878797651
224372	12	95.58252998957474
224253	12	59.169238959840605
225411	13	83.72346906033532
225156	13	115.15951259836254
225430	13	173.91648250228943
225173	13	424.19624772784346
225441	13	199.55858068323747
225325	13	128.6044033471442
225452	13	64.01927608930896
225463	13	195.04047933063865
225334	13	115.15951259836254
225210	13	117.14434904965042
225341	13	72.78625880496831
225483	13	64.01927608930896
225362	13	66.33082070106732
225495	13	179.9408981844122
225113	13	57.044718910103946
225502	13	235.35790760384648
225501	13	179.9408981844122
225125	13	57.044718910103946
225396	13	66.33082070106732
224541	14	70.57324018667019
224419	14	54.569041164822316
224416	14	54.569041164822316
224544	14	81.17014661244096
224426	14	114.8973129219201
224557	14	174.43665350052552
224435	14	123.76911475639334
224563	14	200.92656559958152
224439	14	423.9187065276942
224566	14	64.96310195858845
224568	14	196.4000245383719
224582	14	64.96310195858845
224586	14	202.57847186139466
224456	14	122.81677882587526
224591	14	202.57847186139466
224594	14	204.48940892922099
224475	14	114.8973129219201
224480	14	76.13635529649036
224488	14	70.57324018667019
225029	15	129.06790009190203
225172	15	66.36140408977047
225564	15	174.7451525636309
225058	15	424.7792022404759
225579	15	198.85442539672144
225065	15	58.30836466526252
225592	15	66.28200207000019
225599	15	192.91664163246594
225093	15	58.30836466526252
224964	15	68.03503445975072
225233	15	96.45286109053941
224990	15	68.03503445975072
225121	15	116.38623481129066
225632	15	66.28200207000019
225644	15	224.79092374635908
225648	15	173.2904151360225
225012	15	81.34116556864835
225652	15	173.2904151360225
225150	15	66.36140408977047
225532	15	101.25352877705555
224013	16	64.79674287663377
223897	16	57.51505566043999
223896	16	57.51505566043999
224024	16	223.65945382593506
223905	16	147.27012087333912
223904	16	68.3886909269826
224036	16	164.60170040007148
223914	16	101.73670154295422
224042	16	164.60170040007148
223912	16	424.02545514828927
223922	16	134.44886952363385
223928	16	71.27687703107316
223939	16	71.27687703107316
223951	16	96.9567450718176
223954	16	93.4586501272054
223971	16	175.85937119081333
223980	16	201.59009582497396
223988	16	64.79674287663377
223997	16	191.0134781362224
224514	17	224.2356286191684
224535	17	154.3530313022072
224280	17	146.29064629896854
224549	17	154.3530313022072
224302	17	64.87308195766656
224320	17	84.71290979878474
224350	17	84.71290979878474
224370	17	161.8235726384077
224387	17	175.58747686351927
224396	17	213.1683401297728
224413	17	63.77233591169587
224429	17	193.36092161899646
224205	17	64.17873403344153
224204	17	64.17873403344153
224223	17	144.03962360319267
224479	17	63.77233591169587
224227	17	63.456143772512036
224235	17	422.14377490100554
224254	17	63.456143772512036
224771	18	58.97560326466613
225289	18	220.56769504995188
224800	18	149.8704016294194
225056	18	218.27137099671603
224814	18	58.97560326466613
225332	18	147.19629271444074
224699	18	69.19417561223413
225211	18	60.02806127733277
224953	18	175.6854444504319
224703	18	69.19417561223413
225089	18	60.02806127733277
224717	18	145.9641206054479
224855	18	78.27601953153682
225367	18	147.19629271444074
224724	18	63.60568083089824
224994	18	108.79903368915863
224740	18	421.48765755318624
225138	18	194.77668979828354
224885	18	78.27601953153682
226304	19	120.98204517454083
226194	19	95.91522727788701
225953	19	146.10547443719003
226212	19	95.91522727788701
225963	19	59.536086323104875
226236	19	173.2170834447088
225984	19	423.3778203078721
226112	19	150.14766784091685
226253	19	54.02633959873213
226131	19	63.63954474450003
226265	19	208.36319189385577
226275	19	53.86007078401419
226022	19	59.536086323104875
226287	19	199.8250089120257
225900	19	72.71065462140588
226297	19	220.5677641533572
225912	19	72.71065462140588
226296	19	53.86007078401419
226301	19	120.98204517454083
225665	20	76.71698681819827
225668	20	76.71698681819827
225682	20	115.68164856526546
225937	20	120.04020674059713
225819	20	172.85970066193303
225688	20	47.131365524621714
225948	20	120.04020674059713
225698	20	422.60330487798655
225703	20	55.04241948984801
225838	20	61.133189758750106
225722	20	47.131365524621714
225855	20	208.10769248130134
225739	20	147.94744470600648
225865	20	56.288059271915884
225882	20	199.554922596
225757	20	55.21614152764934
225898	20	56.288059271915884
225772	20	106.04404938915836
225788	20	106.04404938915836
225916	20	220.76650959800295
224902	21	96.0752232370992
224772	21	99.80663407779475
224789	21	173.1332866604391
224805	21	211.26178861862357
224687	21	87.92043013194854
224817	21	58.439663665872054
224688	21	87.92043013194854
224692	21	116.94082531340767
224696	21	50.74773569690307
224830	21	196.51298941894106
224701	21	424.0665754932639
224705	21	58.63753938707951
224849	21	58.439663665872054
224720	21	50.74773569690307
224729	21	146.82031613734415
224738	21	69.85907875591782
224872	21	219.25553601284017
224755	21	105.59629228182695
224890	21	96.0752232370992
224760	21	105.59629228182695
224896	22	219.29906326839333
224776	22	152.40898929267334
224909	22	57.87359583483282
224791	22	119.37827990538815
224928	22	198.52853397496656
224811	22	104.48579097916992
224946	22	57.87359583483282
224829	22	104.48579097916992
224706	22	85.4603625114139
224966	22	219.29906326839333
224713	22	85.4603625114139
224718	22	109.5945888285489
224844	22	163.7925318672146
224732	22	422.9664273925481
224742	22	41.13826923137908
225003	22	83.41573313319608
224748	22	58.13352159745099
224876	22	174.04535114862801
224759	22	41.13826923137908
225019	22	83.41573313319608
224130	23	196.46831329719413
224135	23	58.560929267510666
224005	23	92.78128539036118
224015	23	92.78128539036118
224145	23	179.71575192619534
224155	23	80.69796530297107
224160	23	80.69796530297107
224043	23	89.02360751197588
224058	23	417.48144930511046
224067	23	62.570369619469375
224070	23	44.18271990335113
224087	23	44.18271990335113
224094	23	153.32361962654704
224100	23	108.27879423146265
224105	23	118.74966432833617
224109	23	108.27879423146265
224114	23	118.74966432833617
224127	23	58.560929267510666
224126	23	179.71575192619534
224124	23	173.5200814787012
225539	24	81.45762557700903
225545	24	81.45762557700903
225425	24	131.543977700886
225561	24	143.77341224889884
225442	24	71.88536496355403
225575	24	171.87276141820715
225580	24	60.04907539302238
225586	24	143.60366681151325
225594	24	200.6776673120918
225470	24	69.4853770922937
225602	24	60.04907539302238
225612	24	143.60366681151325
225622	24	71.30083249995486
225500	24	343.4695530643836
225628	24	71.30083249995486
225506	24	63.134508423736534
225509	24	41.798572007811046
225514	24	41.798572007811046
225526	24	151.78025492606037
225530	24	130.87393997735296
225154	25	90.42570061277209
225282	25	171.6476705230766
225028	25	32.85719889641704
225412	25	153.58381123524205
224915	25	136.21289653571893
224927	25	55.63382931800486
225052	25	32.85719889641704
225318	25	61.76918100653556
225189	25	90.42570061277209
225444	25	61.036081358187715
225331	25	153.58381123524205
225073	25	178.15284504339036
224951	25	55.63382931800486
225343	25	202.59392639881807
225471	25	61.036081358187715
224968	25	62.54154748566774
225241	25	154.22704517127568
225119	25	80.27007867373437
225381	25	61.76918100653556
225001	25	294.6510660369709
225163	26	154.04076891095602
225299	26	149.04380849549082
225048	26	212.2568600394114
225309	26	65.65558466391995
225187	26	155.81873757483325
225320	26	65.65558466391995
225068	26	65.13138994786075
224958	26	119.32707929104826
225092	26	177.48827145593003
225220	26	171.83081240302417
224972	26	42.69347692867727
225246	26	59.550316337933026
225122	26	85.1479471145103
225255	26	201.67186461562932
225000	26	42.69347692867727
225267	26	121.37056129220102
225141	26	154.04076891095602
225022	26	65.13138994786075
225276	26	59.550316337933026
225672	27	139.58802779171268
225809	27	152.7577571748496
225943	27	201.30841957264943
225690	27	78.36166159499169
225959	27	110.84487464724086
225956	27	61.674970337513386
225719	27	172.01597259784694
225979	27	129.80293922077996
225741	27	78.36166159499169
226003	27	70.99200678952894
225627	27	100.17416718415508
225753	27	139.58802779171268
225880	27	171.08414569112648
226025	27	70.99200678952894
225640	27	37.934723046774785
225651	27	37.934723046774785
225655	27	82.4584673731717
225783	27	175.19803406741528
225914	27	61.674970337513386
225799	28	125.73233540887861
225924	28	131.46264044888736
225933	28	64.60242682971788
225684	28	92.9918182392675
225691	28	54.14463738326883
225817	28	158.63468999283373
225945	28	64.60242682971788
225700	28	54.14463738326883
225705	28	91.16725129214682
225843	28	125.73233540887861
225718	28	115.33483900328517
225726	28	81.38916769735863
225869	28	59.24958856401925
225744	28	155.19827191636736
225879	28	200.35066331532238
225891	28	59.24958856401925
225765	28	81.38916769735863
225910	28	118.54297462164706
225786	28	115.33483900328517
226178	29	200.26874004817967
226052	29	83.85523837973065
226064	29	154.44664026641405
226201	29	58.210512766879575
226088	29	83.85523837973065
226105	29	166.80000441932097
226113	29	74.99658570640868
226241	29	110.78818240973001
225990	29	91.66933729217905
226121	29	163.0427643493843
226001	29	71.2418738599839
226262	29	160.40192384456185
226277	29	52.514407732988566
226154	29	74.99658570640868
226024	29	71.2418738599839
226286	29	52.514407732988566
226028	29	91.59642882602483
226042	29	166.80000441932097
226173	29	58.210512766879575
226307	30	90.29475321010197
226306	30	75.07076934365568
226315	30	90.29475321010197
226314	30	75.07076934365568
226323	30	96.67250062033735
226320	30	167.57186580095515
226326	30	152.08855298172062
226336	30	96.67250062033735
226340	30	167.57186580095515
226345	30	67.68677652761589
226344	30	144.53895113663054
226353	30	67.68677652761589
226359	30	56.54296860309631
226362	30	56.54296860309631
226360	30	195.21361728364872
226366	30	82.50983991471041
226368	30	220.19900691093812
226374	30	57.41145693342398
226372	30	57.41145693342398
225285	31	45.03989538900437
225162	31	90.08039103000746
225421	31	55.93077415380868
225311	31	75.46161370759853
225436	31	84.10789884490184
225445	31	236.79152566460644
225322	31	138.9318122296161
225461	31	70.7313419190835
225339	31	155.61850293531396
225467	31	70.7313419190835
225209	31	87.48292599891371
225342	31	62.10318030109062
225224	31	90.08039103000746
225247	31	138.9318122296161
225374	31	62.10318030109062
225256	31	45.03989538900437
225393	31	55.93077415380868
225143	31	87.48292599891371
225271	31	153.7519613809084
225402	31	188.3694337984113
226455	32	77.1286348457081
226456	32	88.99803655843354
226465	32	75.7652743675661
226464	32	77.1286348457081
226471	32	65.78856301693303
226470	32	63.81629571416302
226477	32	63.81629571416302
226476	32	153.00985209070348
226482	32	65.78856301693303
226489	32	74.28826229288879
226493	32	57.995367268968415
226492	32	190.0740594300205
226506	32	55.82818457914125
226504	32	57.995367268968415
226511	32	55.82818457914125
226508	32	176.5221312697095
226519	32	91.9089864704968
226521	32	236.70524661959996
226526	32	55.772437058072185
226524	32	55.772437058072185
226435	33	159.29469517159825
226433	33	56.261810592586144
226437	33	56.261810592586144
226442	33	88.33909890803216
226447	33	53.914873764774356
226444	33	236.294920074001
226453	33	53.914873764774356
226381	33	65.01974597110167
226380	33	85.71731900352927
226387	33	71.80694186620238
226386	33	65.01974597110167
226391	33	70.13715609302675
226389	33	65.41724987620486
226398	33	65.41724987620486
226397	33	151.56467466212936
226400	33	70.13715609302675
226411	33	89.81618883002028
226415	33	199.3003139502907
226420	33	57.17848396321442
226428	33	57.17848396321442
226607	34	84.71389975939965
226608	34	80.6121773972105
226614	34	68.27834278629243
226613	34	76.62706915692556
226619	34	52.77482177180701
226616	34	57.966799420024635
226623	34	57.966799420024635
226626	34	157.491949145613
226624	34	52.77482177180701
226632	34	109.71153457142469
226638	34	222.27413712518987
226641	34	52.653383306402574
226647	34	52.653383306402574
226653	34	56.228322658449855
226659	34	56.228322658449855
226656	34	142.40342016620951
226664	34	103.20824337310643
226670	34	236.8625775388481
226675	34	70.19647338815224
226672	34	70.19647338815224
226564	35	114.14708916973896
226568	35	255.4109381031277
226574	35	163.6831601769786
226581	35	57.00025124549731
226587	35	57.00025124549731
226585	35	135.39530854601375
226592	35	126.492198347968
226597	35	235.31776556145803
226596	35	86.41757912364085
226603	35	86.41757912364085
226533	35	61.25318406440598
226532	35	61.25318406440598
226542	35	68.36600263233242
226540	35	79.5873292300308
226550	35	71.48556333011689
226548	35	52.814789722683045
226554	35	52.814789722683045
226553	35	71.48556333011689
226559	35	153.9997056163608
226689	36	67.58909871076989
226698	36	100.96559367817034
226697	36	48.76496744537781
226696	36	48.76496744537781
226706	36	154.7616518071586
226710	36	136.42788488831917
226720	36	260.5288874928268
226730	36	54.76685078302194
226733	36	54.76685078302194
226742	36	55.64030388611724
226747	36	121.03683188399968
226754	36	55.64030388611724
226758	36	110.82239017741195
226762	36	186.92920905307398
226766	36	236.8134061511783
226775	36	110.82239017741195
226679	36	51.27363192434517
226681	36	51.27363192434517
226686	36	59.70244011671813
226684	36	100.96559367817034
226819	37	109.19787892336488
226822	37	51.50236314186995
226834	37	109.19787892336488
226838	37	239.49549498907527
226840	37	179.79551091222467
226849	37	134.25529391456104
226737	37	51.57901812698601
226741	37	122.79161373970861
226746	37	51.57901812698601
226759	37	68.14174698279615
226757	37	75.54724782085907
226763	37	43.0695306332597
226779	37	122.79161373970861
226777	37	43.0695306332597
226781	37	140.6744064720829
226784	37	146.57708609220037
226793	37	248.98383922627235
226803	37	84.16147168267196
226800	37	84.16147168267196
226809	37	51.50236314186995
226946	38	161.31033369466428
226823	38	79.74898868683096
226821	38	113.03056613971796
226836	38	79.74898868683096
226842	38	143.0799852039543
226851	38	128.04658276399033
226859	38	145.70393514464897
226877	38	225.80147276338536
226885	38	144.04946412182903
226902	38	96.25748093646759
226900	38	53.99585369854031
226910	38	53.99585369854031
226914	38	111.88633676908887
226926	38	96.25748093646759
226929	38	111.88633676908887
226932	38	238.77850924250131
226810	38	33.32830383869663
226808	38	143.0799852039543
226815	38	33.32830383869663
227073	39	184.86845957942072
226963	39	165.95213568798357
226966	39	34.328503698512854
226964	39	34.328503698512854
226970	39	73.69026562103952
226969	39	119.46551897467367
226976	39	73.69026562103952
226980	39	165.95213568798357
226986	39	123.77066016447996
226993	39	139.66925628368858
227005	39	183.4709139353875
227011	39	169.19147308865482
227020	39	52.37949278581575
227025	39	87.05952563503237
227032	39	52.37949278581575
227037	39	87.05952563503237
227046	39	58.669506322409134
227062	39	239.25398219378584
227061	39	58.669506322409134
227206	40	224.8088023167393
227220	40	125.29647837384844
227229	40	136.67951884926052
227254	40	167.94361684537145
227260	40	168.31481138635075
227267	40	42.17498079724618
227271	40	80.52642863269308
227274	40	80.52642863269308
227272	40	42.17498079724618
227148	40	224.8088023167393
227283	40	43.14212147724605
227158	40	52.35191124834398
227284	40	43.14212147724605
227289	40	248.561430806886
227295	40	197.97843042375456
227171	40	52.35191124834398
227178	40	70.98610092788009
227182	40	112.83663496957503
227196	40	75.69994073490336
227079	41	76.99337333461361
227076	41	183.18184024736743
227080	41	76.99337333461361
227087	41	69.10314695014371
227091	41	272.3865490528232
227092	41	69.10314695014371
227101	41	172.1459857108305
226992	41	243.5632922026858
226996	41	54.06409359491143
227003	41	54.06409359491143
227004	41	67.42299055813935
227009	41	120.21084405274442
227012	41	67.42299055813935
227018	41	243.66749667088206
227028	41	123.81158072320108
227034	41	126.66129106871162
227049	41	141.14968941270837
227063	41	183.18184024736743
226951	42	274.39383523193663
226948	42	114.5728177768543
226953	42	133.93964554796125
226958	42	203.03316933092836
226855	42	71.81679745367546
226853	42	225.47214379410528
226857	42	60.38887088656347
226862	42	49.21783947177343
226866	42	107.52265711349118
226871	42	239.57366683913258
226868	42	49.21783947177343
226879	42	51.96099359302732
226887	42	85.9190295133197
226898	42	85.9190295133197
226903	42	90.01341726311342
226913	42	181.70787567462537
226925	42	74.99768336332748
226930	42	185.19006521304433
226935	42	74.99768336332748
227459	43	209.10586077063897
227456	43	209.10586077063897
227332	43	85.98270495666445
227336	43	205.11700684330705
227348	43	56.53687007339181
227362	43	77.27904411295282
227367	43	77.27904411295282
227378	43	91.99552292293615
227397	43	135.8515119596259
227407	43	80.17763322047551
227412	43	63.39187251644387
227421	43	186.64050122302422
227431	43	63.39187251644387
227311	43	205.11700684330705
227317	43	61.65791892243859
227444	43	273.3579280828684
227321	43	72.13212684542752
227327	43	61.65791892243859
227325	43	56.53687007339181
227102	44	95.7958591640425
227100	44	186.28918615890595
227110	44	82.68071036119119
227108	44	69.53695517419746
227114	44	186.28918615890595
227118	44	87.95957401992155
227117	44	87.95957401992155
227116	44	77.67016767784054
227122	44	69.53695517419746
227129	44	77.67016767784054
227135	44	169.8920258081842
227132	44	90.9309601682445
227142	44	57.04388900816015
227140	44	57.04388900816015
227144	44	38.77396285739174
227149	44	38.77396285739174
227153	44	64.95656801014746
227159	44	262.31325966027947
227169	44	213.26119009141826
227172	44	213.26119009141826
228107	45	210.03046478279236
227727	45	88.29711351249033
228117	45	210.03046478279236
227995	45	45.70040333999886
227871	45	99.21570239665101
228003	45	45.70040333999886
227746	45	75.18006851752237
227757	45	64.35051523674217
227884	45	88.29711351249033
228019	45	40.93621005774756
227783	45	166.78567973044517
227918	45	99.39680111375844
228058	45	40.93621005774756
227812	45	99.21570239665101
228068	45	59.85788367315006
227694	45	166.78567973044517
227830	45	64.35051523674217
227958	45	170.2586735957962
227704	45	93.37789588764278
228094	45	272.1441553994168
228102	46	197.03211197036956
228108	46	197.03211197036956
227859	46	132.85621195002358
227998	46	169.43186702970073
227873	46	53.45501426410155
227748	46	91.35230680847333
227759	46	132.85621195002358
228020	46	48.83523807116975
228031	46	48.83523807116975
227778	46	147.10068489821472
227911	46	87.41233544006245
228044	46	49.81865568829562
227798	46	105.67519110905897
227935	46	105.67519110905897
228067	46	61.540471524129224
227813	46	78.28257922396769
227945	46	147.10068489821472
228076	46	49.81865568829562
227833	46	53.45501426410155
228095	46	269.60767184008984
227458	47	59.24984655124551
227465	47	105.14744572562995
227471	47	71.80117893467865
227857	47	50.22823802042829
227618	47	120.29187456343514
227500	47	105.14744572562995
228023	47	269.8717642935926
227637	47	176.171988649253
227526	47	59.24984655124551
228055	47	212.85954985212587
227801	47	62.27486432970728
227928	47	85.87911863993185
227678	47	170.77557765549648
228066	47	212.85954985212587
227428	47	176.171988649253
227432	47	89.58468759679322
227944	47	50.22823802042829
227695	47	62.27486432970728
227443	47	121.61463352064409
227568	47	71.80117893467865
227333	48	76.43417655342243
227353	48	112.65983523161188
227365	48	120.76572843940741
227372	48	115.12676438975436
227381	48	157.60541605976937
227402	48	94.71667647672797
227406	48	49.81849508106856
227417	48	49.81849508106856
227298	48	179.8630532362258
227424	48	94.71667647672797
227303	48	83.12714410374033
227302	48	112.65983523161188
227300	48	73.44423596852053
227310	48	73.44423596852053
227438	48	268.29767453490797
227445	48	232.82703717543595
227451	48	232.82703717543595
227320	48	125.44334877180965
227326	48	83.12714410374033
227324	48	120.76572843940741
227211	49	61.52018031046435
227214	49	123.30342311424754
227221	49	123.30342311424754
227230	49	54.41750812552082
227228	49	89.29790288410871
227239	49	89.29790288410871
227241	49	54.41750812552082
227250	49	258.88852678349065
227255	49	254.7169806947778
227253	49	254.7169806947778
227156	49	146.04818944772663
227160	49	72.16337214528833
227164	49	108.14427531172893
227173	49	108.14427531172893
227179	49	72.16337214528833
227183	49	136.39836990510457
227186	49	113.14462533408816
227190	49	82.37791615251273
227192	49	61.52018031046435
227198	49	116.63456091060516
227725	50	67.01564605742313
227601	50	113.59932850995123
227860	50	55.81530180345227
227874	50	96.55645045605988
227489	50	62.59608338835252
227621	50	82.46913006096104
227496	50	92.3301066373202
227503	50	62.59608338835252
227641	50	159.1861821660234
227776	50	96.55645045605988
227910	50	189.93343520527375
227525	50	92.3301066373202
227539	50	73.10110108374812
227665	50	118.68104961806893
227803	50	55.81530180345227
227931	50	189.93343520527375
227681	50	136.51922726508
227946	50	296.47800312426597
227688	50	67.01564605742313
227580	50	136.51922726508
227586	51	51.66635208491728
227717	51	116.33838304928369
227603	51	79.14896687638607
227735	51	207.5470399431892
227864	51	79.94818962287994
227999	51	157.0045509727334
227616	51	75.47908860747341
227760	51	150.18705958081668
227636	51	150.18705958081668
227896	51	59.25589426023211
228024	51	157.0045509727334
227772	51	88.19283796721882
227650	51	82.27080050419187
227908	51	79.94818962287994
228043	51	299.4528651560958
227664	51	117.97992620992447
227544	51	51.66635208491728
227942	51	59.25589426023211
227571	51	79.14896687638607
227824	51	88.19283796721882
227589	52	116.38231673529873
227721	52	100.99694037798707
227856	52	326.43254899179135
227482	52	49.333882514425504
227491	52	69.28255751491326
227617	52	114.28096702020432
227745	52	59.73108859371446
227631	52	225.44617816973465
227769	52	59.73108859371446
227644	52	150.34429210754726
227522	52	49.333882514425504
227530	52	69.28255751491326
227784	52	100.99694037798707
227660	52	90.08007766317102
227538	52	66.65708095397581
227685	52	90.08007766317102
227818	52	108.44476397952353
227560	52	150.34429210754726
227570	52	84.98992294582303
227834	52	108.44476397952353
228101	53	62.04296481589064
228115	53	321.79632654678375
227870	53	180.01567783500624
228000	53	58.503698567876285
227624	53	49.11184699714249
227635	53	59.04567509835507
227764	53	214.92223863695452
227643	53	61.005879255196774
228027	53	58.503698567876285
227904	53	126.30923425411196
227667	53	180.01567783500624
228048	53	107.19517404376735
227804	53	111.05016687676267
227553	53	49.11184699714249
227684	53	116.51618978378912
227947	53	126.30923425411196
228075	53	62.04296481589064
227569	53	59.04567509835507
227706	53	88.24453692082413
227967	53	107.19517404376735
227722	54	200.07234554653508
227977	54	63.59191843013674
227728	54	178.47699883178433
227863	54	139.45007636536536
227747	54	117.10014840995125
228001	54	131.09513372008965
228018	54	77.39435561470292
227895	54	164.71884549006543
227774	54	98.4812243967925
228028	54	77.39435561470292
227905	54	131.09513372008965
227656	54	55.029908589122236
227661	54	60.86464076608757
227792	54	100.19752658423965
228052	54	316.3536523965394
227677	54	55.029908589122236
227686	54	60.86464076608757
227953	54	63.59191843013674
227702	54	56.20243033827114
227835	54	167.59010541405436
228352	55	97.15491826303517
228367	55	142.48736996509916
228242	55	70.0817446717176
228256	55	46.34371701972915
228392	55	65.16765000381594
228401	55	65.16765000381594
228284	55	279.2623024423038
228290	55	108.52862340477056
228418	55	142.48736996509916
228167	55	54.6221229191022
228293	55	140.0227005463666
228297	55	94.72063452371601
228424	55	140.3433820532273
228304	55	88.13926854348938
228184	55	70.0817446717176
228452	55	140.3433820532273
228330	55	66.67768930589303
228463	55	311.9239124039412
228345	55	66.67768930589303
228221	55	46.34371701972915
228229	56	42.341961128314495
228485	56	281.224211691809
228239	56	70.96721845889026
228368	56	181.99974434526678
228263	56	322.3719511963701
228389	56	206.54697224691304
228151	56	52.34093732580005
228414	56	160.64564573284676
228289	56	85.48660673200608
228164	56	70.96721845889026
228425	56	61.19138602778961
228296	56	85.48660673200608
228438	56	215.81560681594036
228448	56	61.19138602778961
228202	56	42.341961128314495
228458	56	71.17158553054725
228343	56	83.59775375112541
228472	56	160.64564573284676
228479	56	215.81560681594036
228356	57	83.19450770687173
228234	57	69.42299896343043
228371	57	144.41874491923426
228245	57	83.49719485678094
228383	57	232.89495493067406
228254	57	217.66073805024095
228142	57	83.67344165937793
228268	57	57.30342795178693
228273	57	267.3851338712642
228400	57	269.36222419435575
228149	57	78.05306102604686
228295	57	57.30342795178693
228172	57	83.67344165937793
228309	57	160.7117881266929
228190	57	78.05306102604686
228203	57	69.42299896343043
228331	57	47.706814029036906
228211	57	285.7684816839563
228347	57	47.706814029036906
228370	58	159.81446085215308
228240	58	26.19951353825485
228251	58	79.56195121852379
228257	58	26.19951353825485
228267	58	57.06953484478049
228398	58	88.5460901450955
228272	58	251.47710861047148
228411	58	88.5460901450955
228294	58	57.06953484478049
228298	58	79.56195121852379
228428	58	120.30798096697968
228310	58	185.8853766347781
228189	58	86.05266026636711
228444	58	244.65476100201496
228323	58	185.8853766347781
228454	58	226.7116418083356
228335	58	91.63764500123064
228218	58	98.77489697839279
228351	58	91.63764500123064
228103	59	78.23924945425111
228241	59	204.0674001014372
228123	59	158.33361108617117
228121	59	27.032190450344533
228120	59	59.25967917202195
228127	59	59.25967917202195
228128	59	78.23924945425111
228135	59	111.14582200522219
228134	59	158.33361108617117
228141	59	111.14582200522219
228153	59	192.87296807726838
228168	59	160.32958139526687
228183	59	34.00970839724546
228181	59	34.00970839724546
228056	59	90.79490292042199
228194	59	88.57945127583639
228065	59	97.70430791145388
228090	59	27.032190450344533
228217	59	115.46665186661521
228222	59	230.76973759518972
227467	60	74.63295915389487
227593	60	230.85376793589012
227464	60	62.378065364256386
227472	60	87.57282150605889
227476	60	82.6483134216388
227485	60	82.6483134216388
227612	60	221.48742909048377
227490	60	208.5979330482448
227366	60	89.35852435189231
227506	60	157.02001054454047
227377	60	86.06753502089526
227516	60	51.474669120270406
227400	60	36.65106724561488
227528	60	51.474669120270406
227410	60	74.63295915389487
227537	60	89.51154793128809
227420	60	62.378065364256386
227567	60	99.18982206425758
227436	60	87.57282150605889
227442	60	36.65106724561488
228486	61	72.77259482505949
228491	61	66.44193823798408
228489	61	64.33866815521061
228493	61	77.9753236293147
228498	61	159.5112145084782
228496	61	72.77259482505949
228374	61	88.94391449362362
228501	61	159.5112145084782
228507	61	216.64453681784696
228511	61	159.1092153761811
228390	61	73.91921154244159
228517	61	85.16783848674682
228516	61	85.16783848674682
228520	61	87.89884710366589
228527	61	89.56965089752616
228532	61	195.722309265262
228537	61	226.03201565791773
228422	61	64.33866815521061
228461	61	66.44193823798408
228474	61	77.9753236293147
228611	62	223.28420217069788
228543	62	89.84517821940513
228542	62	81.36928416259279
228541	62	89.84517821940513
228551	62	78.06683367667881
228548	62	72.74644319017868
228556	62	58.624299665986584
228563	62	58.624299665986584
228561	62	72.74644319017868
228567	62	78.06683367667881
228571	62	228.8799954825902
228575	62	231.1079955342488
228574	62	204.86924087962174
228584	62	157.71049964934778
228591	62	110.74235370895171
228590	62	79.87432099924267
228589	62	79.87432099924267
228602	62	101.75842341898095
228607	62	137.1754443243413
228614	63	90.82438584834986
228619	63	75.12854496798877
228623	63	90.82438584834986
228629	63	74.0635878905394
228632	63	76.90007508255407
228638	63	36.72988293905336
228643	63	36.72988293905336
228645	63	74.0635878905394
228649	63	76.90007508255407
228655	63	259.9030479765439
228657	63	252.1095056571457
228656	63	217.4789877949459
228663	63	155.92950277617794
228670	63	69.51637859876863
228669	63	69.51637859876863
228675	63	99.21132820621388
228682	63	99.21132820621388
228681	63	101.92518148522116
228689	63	211.31396399913382
228739	64	229.14757477738308
228740	64	237.71831320526627
228748	64	145.94641459418528
228753	64	54.58678903202938
228759	64	54.58678903202938
228767	64	69.00622384755142
228769	64	130.65962273033986
228768	64	69.00622384755142
228776	64	164.9497590996674
228693	64	95.46127944351763
228697	64	72.7061935517039
228701	64	95.46127944351763
228706	64	72.7061935517039
228710	64	203.17654544056737
228708	64	75.72737137407306
228723	64	77.82747962376949
228725	64	75.72737137407306
228735	64	203.17654544056737
228931	65	69.49698247066789
228929	65	90.40045572246268
228935	65	42.367111594200324
228939	65	90.40045572246268
228946	65	75.72375656551044
228945	65	69.49698247066789
228951	65	42.367111594200324
228962	65	75.72375656551044
228960	65	77.0325789456199
228971	65	157.1767210020376
228973	65	157.1767210020376
228972	65	228.59815383842286
228985	65	135.84141193686344
228995	65	51.015251195636225
229002	65	51.015251195636225
229011	65	76.78520643442366
229010	65	131.11376081566976
229009	65	76.78520643442366
229023	65	161.78339786681784
228782	66	74.80594828350301
228781	66	66.44725538353926
228780	66	80.35696472559233
228787	66	80.35696472559233
228791	66	75.73314325750788
228789	66	66.44725538353926
228799	66	70.29211594697962
228796	66	74.80594828350301
228801	66	75.73314325750788
228804	66	81.21108327904402
228809	66	81.21108327904402
228808	66	228.02035521770173
228821	66	128.96683894119406
228829	66	52.460030729849436
228833	66	52.460030729849436
228839	66	140.5940237326382
228838	66	90.8439450990873
228847	66	107.42156581121897
228848	66	136.73162227069315
228865	67	75.82254487860187
228864	67	47.741658126209146
228870	67	88.28619274788508
228873	67	63.419421275880225
228876	67	75.82254487860187
228882	67	81.2100106688831
228887	67	81.2100106688831
228885	67	229.60460315323908
228897	67	128.4363909168866
228904	67	54.898652926035425
228908	67	54.898652926035425
228917	67	102.65752605043342
228916	67	158.4055169369055
228926	67	128.57617636234994
228925	67	128.57617636234994
228854	67	70.91500375665412
228853	67	88.28619274788508
228852	67	78.26053956179923
228858	67	47.741658126209146
228860	67	78.26053956179923
229123	68	228.81706783725758
229122	68	53.34414060071673
229130	68	53.34414060071673
229136	68	127.44799188138876
229145	68	57.33615977440728
229151	68	57.33615977440728
229155	68	117.37898064518508
229154	68	168.0785349360669
229165	68	156.73285545579898
229168	68	168.0785349360669
229080	68	113.10533291720614
229084	68	91.21484319130862
229089	68	65.39542710064471
229099	68	45.051255945294514
229107	68	45.051255945294514
229111	68	91.21484319130862
229108	68	75.30393110074837
229114	68	113.10533291720614
229118	68	75.30393110074837
229116	68	62.40638144249454
229027	69	160.60536433030362
229030	69	39.921262074427595
229029	69	111.63736155786363
229035	69	39.921262074427595
229043	69	160.60536433030362
229041	69	78.09512480764201
229040	69	51.92832249627534
229044	69	111.63736155786363
229051	69	63.374186300434154
229053	69	78.09512480764201
229057	69	232.80490291117957
229056	69	53.335832773361204
229060	69	53.335832773361204
229067	69	127.83524287890761
229078	69	60.99130120934981
229076	69	60.99130120934981
229086	69	137.5223488482515
229094	69	137.5223488482515
229105	69	166.54859209673754
229104	69	154.06285516342248
229174	70	140.88832981856487
229173	70	172.8168746552322
229176	70	67.33980081488426
229183	70	62.41174333363089
229186	70	77.27359853090911
229191	70	136.31058520516615
229188	70	172.8168746552322
229193	70	62.41174333363089
229196	70	77.27359853090911
229205	70	236.23932561902532
229204	70	52.61536807569176
229209	70	52.61536807569176
229217	70	123.39402062070808
229222	70	87.5471980471203
229225	70	87.5471980471203
229230	70	115.41768824338385
229238	70	174.80234039073065
229236	70	115.41768824338385
229240	70	183.14428459903016
229386	71	62.5685648599919
229390	71	79.04065056136311
229399	71	102.69457882877556
229396	71	177.96069825644045
229402	71	62.5685648599919
229411	71	52.48200826504072
229408	71	79.04065056136311
229412	71	238.30565723013976
229417	71	52.48200826504072
229423	71	121.83827152692447
229435	71	92.64713122759565
229438	71	92.64713122759565
229449	71	91.94515815297885
229460	71	91.94515815297885
229471	71	179.64971835560556
229355	71	177.96069825644045
229362	71	66.88062859898389
229367	71	150.04489566876316
229497	71	227.93605777724812
229381	72	84.29825769122837
229389	72	84.29825769122837
229395	72	184.79813568638244
229397	72	218.18402075340953
229318	72	149.48867489149475
229317	72	66.49981245402881
229316	72	176.07195494879448
229323	72	62.76637779732243
229324	72	80.83285495637175
229329	72	75.19855400388496
229328	72	176.07195494879448
229332	72	62.76637779732243
229336	72	80.83285495637175
229342	72	238.76431380897003
229341	72	51.05643223260483
229346	72	51.05643223260483
229356	72	121.79446181171845
229364	72	90.99020102086828
229371	72	90.99020102086828
229508	73	240.0983525601298
229512	73	45.83652176850764
229520	73	45.83652176850764
229533	73	122.21948591391457
229415	73	219.562996172525
229427	73	70.77717944893823
229552	73	88.79813872529792
229559	73	88.79813872529792
229433	73	146.131908327394
229567	73	85.80284197066095
229579	73	85.80284197066095
229585	73	213.5781657666088
229463	73	67.42015329817096
229591	73	179.54612206160974
229466	73	79.11276705045243
229472	73	219.562996172525
229488	73	67.42015329817096
229498	73	79.11276705045243
229507	74	74.88025536390533
229515	74	232.5545181206712
229521	74	61.90240565311659
229526	74	74.88025536390533
229534	74	242.27612463428767
229541	74	48.57549121942695
229555	74	48.57549121942695
229566	74	120.65204723472388
229581	74	90.01110333474821
229459	74	232.5545181206712
229587	74	90.01110333474821
229595	74	86.87622307101083
229470	74	59.22273124031975
229473	74	146.4764510452146
229601	74	86.87622307101083
229607	74	130.0814485497123
229605	74	235.14267767234034
229489	74	46.185631308684265
229501	74	46.185631308684265
229254	75	64.39404665389188
229258	75	253.87074303869704
229256	75	75.56646676826122
229263	75	75.56646676826122
229262	75	68.78987761365528
229273	75	49.33112148487253
229272	75	242.238792629885
229278	75	49.33112148487253
229288	75	118.35096528422167
229294	75	107.79836727738424
229297	75	107.79836727738424
229302	75	85.44014222635711
229305	75	85.44014222635711
229309	75	243.71846716791947
229313	75	120.61340913577014
229242	75	253.87074303869704
229246	75	145.78159078739668
229245	75	64.39404665389188
229633	76	77.84358811148695
229641	76	47.92577911340358
229640	76	244.61725361146503
229646	76	47.92577911340358
229783	76	83.46767053859637
229662	76	118.99120757681837
229680	76	105.36602926050531
229693	76	105.36602926050531
229718	76	86.67023360692599
229610	76	238.82660661569074
229615	76	145.82376711711603
229613	76	67.90407879113447
229740	76	83.46767053859637
229623	76	77.84358811148695
229622	76	66.91107636175467
229626	76	271.838500141698
229752	76	252.72323740097835
229631	76	66.91107636175467
230530	77	245.1433552995247
230532	77	47.480487322747976
230536	77	47.480487322747976
230416	77	67.3144481544938
230555	77	120.6563969582733
230426	77	76.33258472680957
230565	77	104.19007515259058
230313	77	179.18855181680897
230572	77	104.19007515259058
230455	77	270.27227576073676
230581	77	85.35894264620856
230593	77	85.35894264620856
230596	77	221.4783719347581
230344	77	67.3144481544938
230483	77	68.80468750505554
230613	77	99.76139726451669
230364	77	147.64778831627098
230505	77	76.33258472680957
229891	78	45.4996215452129
229895	78	45.4996215452129
230029	78	105.30696688526362
229780	78	65.06916780980204
229660	78	124.37171526512047
229676	78	65.06916780980204
230068	78	85.45535603892627
229691	78	124.37171526512047
229826	78	77.19015657343627
229843	78	270.4570860993785
230098	78	158.14408692368923
229969	78	120.03964573572712
230115	78	85.45535603892627
229862	78	69.36148077365337
229867	78	77.19015657343627
230129	78	142.41914354260484
230007	78	105.30696688526362
229883	78	244.32287656148625
230273	79	115.36281280349066
230144	79	75.78953319754598
230027	79	29.30904257850019
230284	79	85.58163668105317
230294	79	99.13525392465797
229918	79	74.9184113680886
230315	79	85.58163668105317
230186	79	44.17101344053408
230064	79	29.30904257850019
230325	79	99.13525392465797
230073	79	75.78953319754598
230201	79	244.9340303190366
229955	79	51.905526960106464
230208	79	44.17101344053408
229973	79	74.9184113680886
230111	79	267.1075837202765
230251	79	120.49752543868908
230126	79	61.00523127033192
230267	79	115.36281280349066
230149	80	84.22421471004714
230020	80	34.0310455117134
230028	80	264.6688779298345
230036	80	57.89623575124552
230169	80	57.600271834181356
230175	80	84.22421471004714
230044	80	75.92466625033066
230062	80	44.78823293356641
230188	80	57.600271834181356
230069	80	245.11061304974922
229945	80	63.38942663958217
230077	80	44.78823293356641
229961	80	44.617236180615215
229964	80	63.38942663958217
230110	80	120.5155987458389
229989	80	34.0310455117134
230128	80	117.58163654537091
230138	80	117.58163654537091
230008	80	75.92466625033066
229769	81	56.825274666636865
229774	81	75.75850842415441
229786	81	45.0421040473556
229791	81	245.64059243889483
229797	81	45.0421040473556
229694	81	44.687715688649064
229821	81	118.21632381524587
229829	81	118.21632381524587
229838	81	118.338635796117
229714	81	65.81939075235104
229844	81	85.9179345004653
229851	81	258.77342250118517
229854	81	85.9179345004653
229724	81	44.687715688649064
229737	81	75.75850842415441
229744	81	56.825274666636865
229751	81	261.9421291983437
230671	82	37.654626643831826
230681	82	79.89131790759107
230684	82	37.654626643831826
230691	82	260.89751329368767
230697	82	56.432062622374055
230701	82	79.89131790759107
230707	82	46.46469704029652
230710	82	247.21805143453747
230712	82	46.46469704029652
230724	82	117.00456546391734
230731	82	117.00456546391734
230734	82	128.8977548968992
230736	82	85.50419892122869
230750	82	35.1904922464416
230754	82	85.50419892122869
230625	82	39.91484531134409
230771	82	35.1904922464416
230641	82	42.65042098217949
230653	82	39.91484531134409
230404	83	246.36775995304552
230282	83	39.59699867617649
230410	83	48.52844013373409
230293	83	39.59699867617649
230296	83	74.8094393526855
230309	83	261.4321100860926
230448	83	116.10852806129306
230331	83	54.03623391751259
230478	83	116.10852806129306
230491	83	85.50249860841187
230360	83	74.8094393526855
230495	83	149.23982961659834
230237	83	55.42445817408088
230510	83	264.022405985693
230256	83	41.3451621766085
230261	83	55.42445817408088
230516	83	85.50249860841187
230392	83	48.52844013373409
229776	84	116.1633574949965
229787	84	116.1633574949965
229795	84	152.23225404173854
229792	84	85.82435476654454
229674	84	81.03265213532609
229677	84	145.17508703276366
229813	84	265.2921961658214
229688	84	55.01625696657967
229816	84	85.82435476654454
229692	84	74.21138398749244
229703	84	254.44448539514661
229728	84	55.01625696657967
229734	84	74.21138398749244
229742	84	54.855990007902015
229750	84	245.1677145866869
229755	84	54.855990007902015
229894	85	64.03756304067986
229765	85	126.41920851466084
229900	85	246.0296349868051
229905	85	64.03756304067986
230056	85	256.5495773809905
229949	85	115.92481421704646
230076	85	86.74458498520235
229698	85	61.50853069042031
229963	85	115.92481421704646
229832	85	54.36988718180548
229839	85	71.29933101673228
229852	85	243.30531441072574
229988	85	86.74458498520235
229869	85	54.36988718180548
229877	85	71.29933101673228
229748	85	61.50853069042031
230010	85	165.84379536354706
230147	86	70.44481663701787
230026	86	52.592160552048306
230164	86	80.22239361902973
230173	86	246.4948387706424
230181	86	80.22239361902973
230059	86	52.592160552048306
230070	86	145.8887012011521
230203	86	116.32648717881958
230211	86	116.32648717881958
230215	86	86.75644644051275
230220	86	157.8563737669214
230232	86	255.7161225256329
230238	86	86.75644644051275
230112	86	53.794273190168106
230120	86	70.44481663701787
230127	86	232.16916946931718
230141	86	53.794273190168106
230017	87	115.25055838766879
229897	87	168.28285002390538
230030	87	115.25055838766879
230037	87	87.37663751788592
230043	87	158.29018270694485
229914	87	54.989166301838075
229917	87	69.85649294841606
229927	87	220.48269145085897
230061	87	36.9068014393945
229942	87	54.989166301838075
229944	87	69.85649294841606
230072	87	87.37663751788592
230081	87	36.9068014393945
229958	87	96.79397528238499
229966	87	245.77974121009996
229978	87	96.79397528238499
229886	87	79.08935533120994
230531	88	34.74108086569473
230658	88	87.54068187414123
230544	88	68.42133720755464
230550	88	39.22525498657661
230556	88	210.474126654464
230561	88	54.71854351030667
230578	88	68.42133720755464
230594	88	107.32141490320988
230597	88	245.41468401169894
230600	88	107.32141490320988
230614	88	115.17656439391132
230484	88	38.761965708909244
230503	88	158.74035979772577
230634	88	87.54068187414123
230632	88	115.17656439391132
230639	88	165.11399906135838
230514	88	34.74108086569473
230648	88	38.98161224476734
230654	88	38.98161224476734
230667	89	120.87943906319688
230675	89	120.87943906319688
230672	89	245.8889426994771
230695	89	116.4448210250779
230564	89	41.01492418237367
230574	89	155.01034536503835
230579	89	37.934260733598336
230590	89	35.345172843651255
230717	89	116.4448210250779
230595	89	67.72598238640842
230602	89	35.345172843651255
230728	89	88.13868388483945
230735	89	160.11615176705678
230616	89	203.56319538691662
230756	89	39.30575406534725
230636	89	54.98785468363612
230769	89	39.30575406534725
230647	89	67.72598238640842
230778	89	88.13868388483945
230146	90	151.94589027319617
230278	90	135.45019827028784
230163	90	41.26177306296194
230295	90	113.30928630833814
230308	90	113.30928630833814
230189	90	32.43553063425433
230317	90	87.87321223049842
230327	90	162.67886267076275
230202	90	69.24741756120667
230212	90	32.43553063425433
230227	90	193.05896901536082
230354	90	38.64084121727958
230371	90	38.64084121727958
230241	90	54.96431622423719
230250	90	69.24741756120667
230125	90	42.18029961729939
230381	90	87.87321223049842
230264	90	135.45019827028784
230270	90	246.41550515252754
230406	91	171.0440657835652
230412	91	246.2151456956472
230420	91	171.0440657835652
230442	91	112.71829859252855
230323	91	42.80126897806337
230449	91	112.71829859252855
230457	91	85.79929302128373
230462	91	165.18868445109248
230337	91	153.50183328779517
230347	91	42.80126897806337
230476	91	39.05584283617632
230355	91	34.54415358069094
230482	91	39.05584283617632
230485	91	85.79929302128373
230366	91	66.15333593799159
230375	91	34.54415358069094
230382	91	176.51495921898598
230386	91	60.803180175361824
230395	91	66.15333593799159
230786	92	45.20069000017808
230790	92	52.437448261339455
230794	92	62.762912393600615
230798	92	162.56154117735127
230802	92	246.18948930751745
230806	92	194.94922015731572
230815	92	112.39653263946738
230821	92	112.39653263946738
230824	92	86.16142684092203
230829	92	165.79293949855966
230842	92	38.388255782628455
230854	92	86.16142684092203
230852	92	38.388255782628455
230752	92	63.80784356571204
230763	92	165.7507634570868
230768	92	45.20069000017808
230776	92	62.762912393600615
230781	92	162.56154117735127
230913	93	38.81416226125171
230912	93	84.55168220542998
230830	93	43.466817131839385
230838	93	148.8904961757459
230840	93	43.466817131839385
230847	93	50.326228954730105
230850	93	60.16892445164322
230855	93	151.34667699542007
230860	93	41.055956253730244
230866	93	41.055956253730244
230869	93	60.16892445164322
230875	93	245.19464709933928
230873	93	151.34667699542007
230880	93	224.11399959509106
230891	93	112.26167616108232
230895	93	112.26167616108232
230898	93	84.55168220542998
230900	93	163.76851203913353
230910	93	38.81416226125171
230918	94	45.25472902037421
230922	94	45.25472902037421
230921	94	148.11776351769888
230930	94	56.141969910822766
230935	94	69.98077336244718
230932	94	42.36784713708936
230937	94	133.09763596778026
230942	94	42.36784713708936
230948	94	56.141969910822766
230954	94	245.2499488403122
230952	94	133.09763596778026
230959	94	251.51975405263485
230966	94	113.61452687543103
230973	94	113.61452687543103
230978	94	162.36258001203652
230976	94	84.56960944931265
230991	94	84.56960944931265
230988	94	39.29112888261666
230992	94	39.29112888261666
231041	95	114.60559807641856
231045	95	85.40868487486922
231050	95	163.09989207114262
231058	95	40.2528969328196
231062	95	40.2528969328196
231060	95	85.40868487486922
231003	95	150.17754057630123
231000	95	44.13364236508286
231007	95	48.84416641326567
231004	95	44.13364236508286
231011	95	95.61736801448554
231010	95	128.99780903559156
231008	95	54.081806427029576
231014	95	48.84416641326567
231019	95	128.99780903559156
231016	95	54.081806427029576
231021	95	245.14338217029493
231026	95	251.69122950440737
231034	95	114.60559807641856
231069	96	43.36548704410852
231075	96	43.36548704410852
231074	96	150.71527598925908
231079	96	58.42340330933758
231082	96	121.64927166785526
231080	96	54.16063392498787
231091	96	54.16063392498787
231090	96	58.42340330933758
231089	96	103.16257384260442
231093	96	121.64927166785526
231101	96	243.17711176279397
231104	96	269.01851247220156
231109	96	115.04589129056943
231118	96	115.04589129056943
231120	96	86.61369923800278
231124	96	162.079188489623
231129	96	40.58430853104067
231135	96	40.58430853104067
231134	96	86.61369923800278
231168	97	69.81496866462766
231172	97	242.82889306253412
231179	97	114.30460066502614
231176	97	262.9887163954333
231189	97	114.30460066502614
231194	97	163.31069120490156
231192	97	85.06222394453795
231203	97	40.456657383153726
231202	97	85.06222394453795
231201	97	40.456657383153726
231147	97	150.10324750273793
231144	97	40.202442695877636
231148	97	40.202442695877636
231153	97	67.11129652671696
231159	97	110.73131176597877
231157	97	50.47910650708668
231163	97	110.73131176597877
231166	97	90.80128578337386
231164	97	50.47910650708668
231214	98	111.05797837870186
231223	98	57.45783057322935
231222	98	67.74865060665721
231220	98	167.5823400392757
231226	98	98.16847106402555
231225	98	98.16847106402555
231234	98	57.45783057322935
231233	98	88.73808417037952
231236	98	66.5157959309226
231246	98	240.78788812561157
231250	98	114.04510350145631
231256	98	262.0543503573191
231264	98	114.04510350145631
231268	98	87.40988286821559
231272	98	156.81014989698318
231291	98	87.40988286821559
231289	98	252.08049692285482
231299	99	93.97773737515267
231298	99	61.87132292268636
231302	99	93.97773737515267
231300	99	55.14261491341487
231311	99	55.14261491341487
231313	99	69.70115463973951
231312	99	81.48115895382612
231322	99	238.8028352311381
231326	99	115.92957208189124
231330	99	268.1101885814968
231334	99	115.92957208189124
231338	99	86.82633472644085
231340	99	151.88476139531434
231346	99	256.3691647887051
231348	99	86.82633472644085
231276	99	41.03892496079269
231287	99	41.03892496079269
231285	99	150.98757998278663
231431	100	48.48150250510511
231429	100	87.48121394624124
231428	100	48.48150250510511
231359	100	158.5442462546492
231356	100	39.864634862796784
231361	100	39.864634862796784
231367	100	95.91810310599827
231368	100	60.828547788261226
231375	100	95.91810310599827
231372	100	56.95749276650256
231381	100	56.95749276650256
231380	100	64.38335653545616
231388	100	64.38335653545616
231394	100	223.4169304725143
231400	100	116.36067011833815
231408	100	280.39690937826435
231412	100	116.36067011833815
231418	100	156.22770022495925
231416	100	87.48121394624124
231684	101	114.32620176948075
231690	101	85.49992742525843
231697	101	156.78311626863248
231704	101	36.860728277806814
231710	101	36.860728277806814
231714	101	85.49992742525843
231609	101	39.82691653256607
231613	101	173.74056326513937
231619	101	100.47022207749659
231617	101	39.82691653256607
231621	101	58.176377950107
231626	101	59.65423700187978
231631	101	100.47022207749659
231638	101	58.176377950107
231636	101	61.51771183773055
231644	101	70.5126458130502
231648	101	220.97054239136418
231661	101	114.32620176948075
231672	101	272.3081923189481
231562	102	213.58361906900285
231576	102	114.27718862674328
231581	102	299.7579795689498
231586	102	114.27718862674328
231591	102	85.71570736114542
231589	102	71.58794494035685
231594	102	157.69460048542084
231471	102	55.37608300504409
231603	102	71.58794494035685
231479	102	173.80545191848978
231605	102	85.71570736114542
231487	102	55.37608300504409
231493	102	103.68401067888432
231504	102	56.55646752027675
231517	102	59.358766901435324
231521	102	103.68401067888432
231531	102	56.55646752027675
231536	102	72.80081896978083
231547	102	72.80081896978083
231554	103	133.69573010297265
231559	103	86.91438936866223
231439	103	77.23662268020325
231446	103	174.34730197981074
231450	103	54.988299945616234
231449	103	106.72302721385773
231455	103	40.3152726210846
231452	103	40.3152726210846
231458	103	106.72302721385773
231463	103	47.485701057531834
231467	103	72.56605355031398
231475	103	96.15610724321843
231481	103	202.8871732892817
231499	103	113.43800547331969
231509	103	306.9622648073329
231519	103	113.43800547331969
231526	103	133.69573010297265
231533	103	86.91438936866223
231539	103	160.34774690551748
231687	104	94.12893031007184
231693	104	207.6777388064992
[truncated: 9,420 more rows]
