# Supplementary material for: The First of Us: Ophiocordyceps use a novel scramblase-binding peptide to manipulate zombie ants
Source: bioRxiv. 2025 Sep 19:2025.09.09.674826. Preprint. [Version 2] doi: 10.1101/2025.09.09.674826 (PMC12458967; doi:10.1101/2025.09.09.674826)
Supplement: Supplement 11 [file media-11.zip › Data S12. Nest behavior tests data/SBP Aversion Assay data files/Chul5_Sham2-all-spots_matches.csv]

No_Overlap_ID	Citronella_ID	Frame	No_Overlap_X	No_Overlap_Y	Citronella_X	Citronella_Y	Distance
2810150	1644679.0	0	1085.2865030674848	334.8337423312884	615.695205479452	836.4360730593608	687.1105332930407
2810174	1644679.0	0	1147.3411255411254	379.5095238095238	615.695205479452	836.4360730593608	701.020153581612
2810047	1644679.0	0	1253.4287634408602	113.3391577060932	615.695205479452	836.4360730593608	964.1437859279742
2810164	1644679.0	0	926.5684051398338	375.2668178382464	615.695205479452	836.4360730593608	556.1647491780478
2810251	1644679.0	0	1299.735052316891	746.95889387145	615.695205479452	836.4360730593608	689.8671449321329
2810114	1644679.0	0	1058.1915514592934	264.8597542242703	615.695205479452	836.4360730593608	722.843347108199
2810243	1644679.0	0	524.1811737553577	742.4904385097263	615.695205479452	836.4360730593608	131.1510589104488
2810130	1644679.0	0	527.0354870288792	307.1759667156143	615.695205479452	836.4360730593608	536.6347042847011
2810256	1644679.0	0	1131.3169257340242	824.1695451928613	615.695205479452	836.4360730593608	515.7676086225111
2810260	1644679.0	0	759.5194080543425	951.7430858806404	615.695205479452	836.4360730593608	184.33965512626378
2810217	1644679.0	0	505.6212797619048	606.6540178571429	615.695205479452	836.4360730593608	254.78630657048114
2810222	1644679.0	0	841.1366666666667	631.9381481481482	615.695205479452	836.4360730593608	304.3735430605267
2810213	1644679.0	0	1331.829066666667	617.0608	615.695205479452	836.4360730593608	748.9814534210965
2810235	1644679.0	0	675.9447811447811	678.2447811447812	615.695205479452	836.4360730593608	169.27638998234792
2810237	1644679.0	0	757.1127450980392	675.3744343891402	615.695205479452	836.4360730593608	214.33565257070825
2810097	1644679.0	0	1255.477412731006	173.87713894592747	615.695205479452	836.4360730593608	921.0350774477589
2810103	1644679.0	0	952.2411883182276	184.95820745216517	615.695205479452	836.4360730593608	733.2711694462183
2810182	1644679.0	0	544.7057582526681	392.4731943410275	615.695205479452	836.4360730593608	449.60264600804317
2810079	1644679.0	0	515.4901795735129	175.21099887766553	615.695205479452	836.4360730593608	668.7747348273543
2810065	1644679.0	0	597.3555304740406	127.56471030850264	615.695205479452	836.4360730593608	709.1085619336174
2808744	1646395.0	1	1332.1940021231424	616.833067940552	615.695205479452	836.4360730593608	749.3970946361267
2808739	1646395.0	1	544.5968712394706	511.12093862815885	615.695205479452	836.4360730593608	332.99385853449473
2808765	1646395.0	1	478.8084358523726	656.8503222026948	615.695205479452	836.4360730593608	225.80750565401854
2808626	1646395.0	1	1282.15306122449	115.6233560090703	615.695205479452	836.4360730593608	981.7010983724608
2808756	1646395.0	1	871.8656422379827	654.4511426319937	615.695205479452	836.4360730593608	314.23209188704766
2808713	1646395.0	1	1129.8942610062893	424.0770440251572	615.695205479452	836.4360730593608	659.1211099113141
2808709	1646395.0	1	534.1904761904761	410.1379155435759	615.695205479452	836.4360730593608	434.01974609206684
2808603	1646395.0	1	597.0750487329435	118.85204678362572	615.695205479452	836.4360730593608	717.8255672538834
2808729	1646395.0	1	949.91963661775	447.1687631027254	615.695205479452	836.4360730593608	513.0643321948955
2808863	1646395.0	1	762.7927536231884	934.603381642512	615.695205479452	836.4360730593608	176.84600403842458
2808803	1646395.0	1	1168.9381116868162	717.8730569948186	615.695205479452	836.4360730593608	565.8046500755285
2808806	1646395.0	1	696.520903322135	726.7299365434865	615.695205479452	836.4360730593608	136.26529206293264
2808823	1646395.0	1	1302.6992859461216	741.7625770853618	615.695205479452	836.4360730593608	693.4967032494047
2808778	1646395.0	1	750.3746438746439	665.4556369556369	615.695205479452	836.4360730593608	217.65307408043623
2808654	1646395.0	1	568.5409126671912	172.0974298452662	615.695205479452	836.4360730593608	666.0100301032774
2808644	1646395.0	1	1276.0859284890428	172.74259900038447	615.695205479452	836.4360730593608	936.2718272732567
2808798	1646395.0	1	475.2831104117493	708.0934959349594	615.695205479452	836.4360730593608	190.22979142141355
2808668	1646395.0	1	1072.7747793618464	321.5836727766463	615.695205479452	836.4360730593608	688.4727525017846
2808656	1646395.0	1	951.929797979798	186.72222222222223	615.695205479452	836.4360730593608	731.5611998756476
2808232	1646178.0	2	953.0500251382604	183.4235796882856	615.5908084163898	836.4900332225914	735.1017043120047
2808361	1646178.0	2	492.42417061611377	667.6503949447077	615.5908084163898	836.4900332225914	208.99005746884458
2808250	1646178.0	2	1047.9638554216867	316.0719544846051	615.5908084163898	836.4900332225914	676.5954688393808
2808379	1646178.0	2	761.5894012944983	697.915857605178	615.5908084163898	836.4900332225914	201.29180626750164
2808374	1646178.0	2	610.4694895922441	695.9205873966353	615.5908084163898	836.4900332225914	140.66270652278436
2808193	1646178.0	2	655.3670492587279	86.56025824964132	615.5908084163898	836.4900332225914	750.9838991127089
2808199	1646178.0	2	1326.3708395429708	105.51639344262296	615.5908084163898	836.4900332225914	1019.573790709372
2808327	1646178.0	2	1170.1451247165533	621.8888888888889	615.5908084163898	836.4900332225914	594.6294147420529
2808324	1646178.0	2	511.7588477366255	536.7814814814815	615.5908084163898	836.4900332225914	317.1849492730663
2808219	1646178.0	2	1288.7334785766157	162.90305010893246	615.5908084163898	836.4900332225914	952.2817220815483
2808338	1646178.0	2	1331.9174077068176	616.9346537321477	615.5908084163898	836.4900332225914	749.218500515158
2808209	1646178.0	2	614.8222764227643	159.95951219512196	615.5908084163898	836.4900332225914	676.5309575497078
2808296	1646178.0	2	1126.4245939675177	478.6361175560712	615.5908084163898	836.4900332225914	623.7071279201133
2808266	1646178.0	2	1071.225565106654	351.6913403374721	615.5908084163898	836.4900332225914	665.3065489887473
2808395	1646178.0	2	560.3967373023881	811.433400605449	615.5908084163898	836.4900332225914	60.615347266578546
2808399	1646178.0	2	758.251902587519	938.7805682394724	615.5908084163898	836.4900332225914	175.5435596772025
2808386	1646178.0	2	1295.2631831255992	728.1148929370406	615.5908084163898	836.4900332225914	688.2584601548816
2808390	1646178.0	2	663.0834250091676	775.3445177851117	615.5908084163898	836.4900332225914	77.4230113657668
2808388	1646178.0	2	919.4449873326096	755.3599348534202	615.5908084163898	836.4900332225914	314.49873593743024
2808285	1646178.0	2	1058.321375186846	448.79559043348286	615.5908084163898	836.4900332225914	588.4873284298028
2808736	1645944.0	3	503.6160027952481	461.5153738644305	615.6604519774012	836.3813559322034	391.2524288795763
2808870	1645944.0	3	664.7368421052631	816.0618022328548	615.6604519774012	836.3813559322034	53.11662951019027
2808740	1645944.0	3	1067.6924019607843	455.8966503267974	615.6604519774012	836.3813559322034	590.8481150053813
2808766	1645944.0	3	1245.615207373272	543.000256016385	615.6604519774012	836.3813559322034	694.9211923906817
2808882	1645944.0	3	730.8878527020564	952.861549497848	615.6604519774012	836.3813559322034	163.8444059797292
2808757	1645944.0	3	1141.4078359723917	522.733455136013	615.6604519774012	836.3813559322034	612.1971230342665
2808719	1645944.0	3	1060.974372955289	391.095056343148	615.6604519774012	836.3813559322034	629.7494555919953
2808705	1645944.0	3	1036.0429178040645	333.60373066424023	615.6604519774012	836.3813559322034	655.367651051376
2808839	1645944.0	3	666.6047950502707	733.1221964423821	615.6604519774012	836.3813559322034	115.14243400966726
2808854	1645944.0	3	521.26401179941	810.8267781055392	615.6604519774012	836.3813559322034	97.7942961842668
2808682	1645944.0	3	957.0576642335766	180.2177615571776	615.6604519774012	836.3813559322034	739.6639230890212
2808805	1645944.0	3	980.9540084388184	695.213924050633	615.6604519774012	836.3813559322034	391.6217897618421
2808830	1645944.0	3	487.45914577530175	728.6727019498608	615.6604519774012	836.3813559322034	167.44171838168788
2808689	1645944.0	3	1277.407698056801	181.3744394618834	615.6604519774012	836.3813559322034	931.0979960872146
2808817	1645944.0	3	1252.86547008547	703.9509401709402	615.6604519774012	836.3813559322034	650.8210584490988
2808666	1645944.0	3	1336.6029116465863	87.26857429718876	615.6604519774012	836.3813559322034	1039.676867956003
2808667	1645944.0	3	767.5466171617161	118.50082508250826	615.6604519774012	836.3813559322034	733.7723514465757
2808671	1645944.0	3	566.436108701937	150.4797629372651	615.6604519774012	836.3813559322034	687.6656391327799
2808796	1645944.0	3	801.3465909090909	644.3348484848484	615.6604519774012	836.3813559322034	267.1351777922289
2808786	1645944.0	3	1331.8258047767392	617.0140186915888	615.6604519774012	836.3813559322034	749.0092397282144
2809768	1645783.0	4	1280.3406388039416	212.77522935779817	615.7310344827587	836.3609195402298	911.3534106790071
2809888	1645783.0	4	1331.8109048723898	616.903454498582	615.7310344827587	836.3609195402298	748.9539102907047
2809779	1645783.0	4	999.786328460877	355.518629979937	615.7310344827587	836.3609195402298	615.3923758564152
2809865	1645783.0	4	1118.8846153846157	589.3627218934911	615.7310344827587	836.3609195402298	560.5101565672999
2809999	1645783.0	4	715.4169096209913	918.9241982507288	615.7310344827587	836.3609195402298	129.43712254798788
2809741	1645783.0	4	839.6037037037038	83.13915343915343	615.7310344827587	836.3609195402298	785.7875036882015
2809858	1645783.0	4	770.6821086261981	581.6455449059282	615.7310344827587	836.3609195402298	298.14385362321036
2809988	1645783.0	4	499.6008143779837	859.9431339511373	615.7310344827587	836.3609195402298	118.50041712207387
2809752	1645783.0	4	531.4804325437693	137.9785444558874	615.7310344827587	836.3609195402298	703.4458797629915
2809758	1645783.0	4	957.9975490196078	181.34656862745095	615.7310344827587	836.3609195402298	739.0467961332977
2809875	1645783.0	4	845.8878787878788	601.4526515151516	615.7310344827587	836.3609195402298	328.86785699887616
2809748	1645783.0	4	1347.5694246314788	103.11578697099382	615.7310344827587	836.3609195402298	1035.9709714716657
2809825	1645783.0	4	1078.827122153209	488.53002070393376	615.7310344827587	836.3609195402298	579.1755524890041
2809959	1645783.0	4	819.7460674157303	728.9681647940074	615.7310344827587	836.3609195402298	230.5544131753365
2809840	1645783.0	4	1249.7578444747612	540.9211005002275	615.7310344827587	836.3609195402298	699.4817241808568
2809969	1645783.0	4	487.5450200431698	725.7716620413197	615.7310344827587	836.3609195402298	169.29748424612438
2809928	1645783.0	4	744.2273118279569	683.3176344086021	615.7310344827587	836.3609195402298	199.83378196755123
2809798	1645783.0	4	1025.0035460992908	408.52419691280767	615.7310344827587	836.3609195402298	592.0711528131379
2809810	1645783.0	4	604.9734151329244	431.5782208588957	615.7310344827587	836.3609195402298	404.9256222145243
2809938	1645783.0	4	1241.557389937107	689.6551362683439	615.7310344827587	836.3609195402298	642.7917345662512
2807982	1646325.0	5	1020.897394136808	449.70376402461096	615.755787037037	836.4456018518518	560.0972870219755
2807968	1646325.0	5	1300.1259040105194	260.96351084812625	615.755787037037	836.4456018518518	894.1711771648191
2807974	1646325.0	5	978.5928270042194	359.3087201125176	615.755787037037	836.4456018518518	599.424992378598
2807986	1646325.0	5	957.407613344739	499.7965497576276	615.755787037037	836.4456018518518	479.644195936246
2807984	1646325.0	5	712.0658914728682	472.1744186046512	615.755787037037	836.4456018518518	376.78791270521987
2807989	1646325.0	5	1073.84554973822	497.3467713787086	615.755787037037	836.4456018518518	569.9423194673999
2807960	1646325.0	5	1369.8906464924346	132.10935350756534	615.755787037037	836.4456018518518	1031.8957975384515
2807964	1646325.0	5	956.5394537177542	181.8444613050076	615.755787037037	836.4456018518518	737.9946887895492
2807959	1646325.0	5	528.0958421423538	131.38090204369274	615.755787037037	836.4456018518518	710.493136388036
2807957	1646325.0	5	861.7023411371238	74.06633221850613	615.755787037037	836.4456018518518	801.0691969114657
2808040	1646325.0	5	733.1509186351706	900.4233595800525	615.755787037037	836.4456018518518	133.69656093883438
2808037	1646325.0	5	545.2342069892474	872.1444892473119	615.755787037037	836.4456018518518	79.04241781290935
2808012	1646325.0	5	1059.6073582629674	606.6033373542421	615.755787037037	836.4456018518518	499.8316554892421
2808013	1646325.0	5	1331.9380426203631	617.0151275980005	615.755787037037	836.4456018518518	749.043894737612
2808003	1646325.0	5	671.7448443944506	567.3350206224221	615.755787037037	836.4456018518518	274.87320617588983
2808001	1646325.0	5	1216.8522906793048	547.5510795155344	615.755787037037	836.4456018518518	666.916075474934
2808024	1646325.0	5	474.03119429590015	670.8972073677955	615.755787037037	836.4456018518518	217.92689394356498
2808030	1646325.0	5	1242.837634408602	693.8431643625192	615.755787037037	836.4456018518518	643.0918274094563
2808029	1646325.0	5	807.9659767952337	677.3940106616494	615.755787037037	836.4456018518518	249.48379848602852
2808016	1646325.0	5	813.5477815699659	623.4021615472127	615.755787037037	836.4456018518518	290.7046276861628
2808618	1645947.0	6	1331.636186770428	616.8732814526588	615.7520045819015	836.393470790378	748.7852000638122
2808488	1645947.0	6	1401.7765777213046	186.0586615840745	615.7520045819015	836.393470790378	1020.1813533114494
2808493	1645947.0	6	956.3639053254436	184.2667652859961	615.7520045819015	836.393470790378	735.7212155158553
2808485	1645947.0	6	524.3692129629629	115.39930555555556	615.7520045819015	836.393470790378	726.7622726220238
2808638	1645947.0	6	1234.0059737156512	679.6251493428913	615.7520045819015	836.393470790378	637.8199408603482
2808509	1645947.0	6	1330.7121871599566	260.9131302140007	615.7520045819015	836.393470790378	917.7939229815967
2808627	1645947.0	6	746.1855709876544	625.7442129629629	615.7520045819015	836.393470790378	247.76203314584896
2808625	1645947.0	6	472.6242730333639	642.3028772574228	615.7520045819015	836.393470790378	241.15701531617339
2808631	1645947.0	6	1040.6975609756098	655.6780487804878	615.7520045819015	836.393470790378	461.77569192300615
2808587	1645947.0	6	676.3773767947225	538.452658129608	615.7520045819015	836.393470790378	304.04631819001384
2808585	1645947.0	6	721.2338403041825	524.9719053654414	615.7520045819015	836.393470790378	328.80056125113344
2808479	1645947.0	6	853.6486486486486	82.91666666666667	615.7520045819015	836.393470790378	790.1405619323074
2808605	1645947.0	6	1217.628166160081	590.0121580547112	615.7520045819015	836.393470790378	650.3527236365151
2808555	1645947.0	6	1091.621492128679	495.8336755646817	615.7520045819015	836.393470790378	585.1775314399903
2808551	1645947.0	6	1028.221293199554	486.170011148272	615.7520045819015	836.393470790378	541.0983142982783
2808648	1645947.0	6	761.53629417383	901.9680038204392	615.7520045819015	836.393470790378	159.85330298099527
2808649	1645947.0	6	709.8423955870763	909.8652482269504	615.7520045819015	836.393470790378	119.37798691214353
2808525	1645947.0	6	846.7789889415482	362.57646129541865	615.7520045819015	836.393470790378	527.1394748916637
2808642	1645947.0	6	835.8839835728953	684.0198494182067	615.7520045819015	836.393470790378	267.72338087018323
2808534	1645947.0	6	951.754113345521	372.312309567337	615.7520045819015	836.393470790378	572.9474158207936
2808235	1646029.0	7	515.4647139431312	590.1464542651593	615.5930232558139	836.4811738648948	265.90688672183086
2808105	1646029.0	7	521.6706286318014	155.60327522451138	615.5930232558139	836.4811738648948	687.325344410384
2808109	1646029.0	7	957.4519733713744	183.18093200190205	615.5930232558139	836.4811738648948	737.3389639727159
2808358	1646029.0	7	1025.9387923904053	759.4801488833747	615.5930232558139	836.4811738648948	417.50785393195184
2808100	1646029.0	7	649.6522468142186	160.64989939637826	615.5930232558139	836.4811738648948	676.6889553252223
2808376	1646029.0	7	724.3994164092002	948.3537590113284	615.5930232558139	836.4811738648948	156.05866364414152
2808371	1646029.0	7	769.1446153846153	913.242564102564	615.5930232558139	836.4811738648948	171.66945702864422
2808247	1646029.0	7	1331.0789751716852	616.8874801901743	615.5930232558139	836.4811738648948	748.4260402275347
2808116	1646029.0	7	1407.7937710437711	207.10732323232324	615.5930232558139	836.4811738648948	1011.7773809766006
2808200	1646029.0	7	672.3861055444222	534.3997995991984	615.5930232558139	836.4811738648948	307.37373159411715
2808333	1646029.0	7	1236.4271457085829	684.0738522954092	615.5930232558139	836.4811738648948	639.267549051009
2808095	1646029.0	7	905.191612903226	142.20795698924732	615.5930232558139	836.4811738648948	752.2517150506404
2808166	1646029.0	7	1090.837112622827	494.9308390022676	615.5930232558139	836.4811738648948	585.2465939440009
2808293	1646029.0	7	845.0436241610738	653.1832853946947	615.5930232558139	836.4811738648948	293.6761722942785
2808191	1646029.0	7	997.6331893448524	526.2224622030237	615.5930232558139	836.4811738648948	492.1535905257872
2808319	1646029.0	7	651.1470389170897	658.8932318104908	615.5930232558139	836.4811738648948	181.1120238768277
2808178	1646029.0	7	729.471226206286	510.0821159805223	615.5930232558139	836.4811738648948	345.69435936247913
2808135	1646029.0	7	1392.098369011213	269.296126401631	615.5930232558139	836.4811738648948	961.5921328986717
2808156	1646029.0	7	920.669606932838	397.10259981429897	615.5930232558139	836.4811738648948	534.906770608467
2808276	1646029.0	7	1168.8701814058957	626.5107709750566	615.5930232558139	836.4811738648948	591.7796750652657
2808865	1645772.0	8	955.997421472105	183.6007969995312	615.6627118644068	836.5689265536723	736.3389795312956
2809014	1645772.0	8	723.052757793765	609.1270983213429	615.6627118644068	836.5689265536723	251.520192418768
2808885	1645772.0	8	1420.3546365914788	213.44736842105263	615.6627118644068	836.5689265536723	1017.7473016081071
2808840	1645772.0	8	939.2757225433526	142.0452793834297	615.6627118644068	836.5689265536723	766.2169909101124
2809096	1645772.0	8	975.6990182954038	820.4027219991076	615.6627118644068	836.5689265536723	360.3990678652968
2808835	1645772.0	8	545.6020036429873	126.94918032786886	615.6627118644068	836.5689265536723	713.0699033545454
2808856	1645772.0	8	480.7601230968578	174.00761256883706	615.6627118644068	836.5689265536723	676.1554578981803
2809112	1645772.0	8	682.219696969697	903.5467720685112	615.6627118644068	836.5689265536723	94.42385321578149
2808988	1645772.0	8	1107.7856368563685	577.2170731707317	615.6627118644068	836.5689265536723	556.2808258027686
2809116	1645772.0	8	774.4682291666667	907.8708333333334	615.6627118644068	836.5689265536723	174.07801192584273
2808982	1645772.0	8	965.4009826152684	578.2569916855631	615.6627118644068	836.5689265536723	434.78950507470773
2808940	1645772.0	8	692.6709058456047	483.71552878179386	615.6627118644068	836.5689265536723	361.15894320839584
2809061	1645772.0	8	1235.1596409055423	685.090944574551	615.6627118644068	836.5689265536723	637.7476178833322
2808957	1645772.0	8	648.2462157809985	532.1373590982287	615.6627118644068	836.5689265536723	306.1703185987513
2808950	1645772.0	8	552.9170601196097	533.5116462071137	615.6627118644068	836.5689265536723	309.48462317849004
2808911	1645772.0	8	877.3709284627092	434.7855403348554	615.6627118644068	836.5689265536723	479.50086556389346
2809024	1645772.0	8	1331.822730799069	617.0857253685027	615.6627118644068	836.5689265536723	749.0380820245292
2808900	1645772.0	8	1380.2781432748538	263.84941520467834	615.6627118644068	836.5689265536723	955.3242363882613
2808922	1645772.0	8	1123.312910284464	455.8902261123268	615.6627118644068	836.5689265536723	634.5273807532934
2809049	1645772.0	8	875.461729812476	657.6806352851129	615.6627118644068	836.5689265536723	315.43073800719895
2809514	1645585.0	9	775.115499700778	545.3976660682226	615.568493150685	836.5719178082192	332.0206201058035
2809404	1645585.0	9	1372.2744574884384	254.2413731768054	615.568493150685	836.5719178082192	954.8365198687409
2809525	1645585.0	9	630.9747150997151	547.9305555555555	615.568493150685	836.5719178082192	289.05222309786194
2809608	1645585.0	9	881.0885714285714	807.5742857142857	615.568493150685	836.5719178082192	267.09881062211804
2809615	1645585.0	9	747.7366972477064	903.448012232416	615.568493150685	836.5719178082192	148.12442803152356
2809607	1645585.0	9	693.4572845156368	818.4248665141114	615.568493150685	836.5719178082192	79.9748666204826
2809500	1645585.0	9	575.2220691766147	513.4589837771656	615.568493150685	836.5719178082192	325.622176864002
2809490	1645585.0	9	823.743654822335	483.3254371122391	615.568493150685	836.5719178082192	410.0243578875687
2809494	1645585.0	9	1055.6162907268172	500.1105263157895	615.568493150685	836.5719178082192	553.9389245364752
2809365	1645585.0	9	1425.7565121412804	224.59801324503312	615.568493150685	836.5719178082192	1015.3406748388527
2809582	1645585.0	9	1235.0197505197505	683.1985446985447	615.568493150685	836.5719178082192	638.1561343708573
2809319	1645585.0	9	956.7364243943192	183.3968253968254	615.568493150685	836.5719178082192	736.9079037815335
2809469	1645585.0	9	1160.4571675302243	384.8129533678757	615.568493150685	836.5719178082192	707.8063502253304
2809459	1645585.0	9	686.1904761904761	377.7983193277311	615.568493150685	836.5719178082192	464.1774220610139
2809585	1645585.0	9	890.6510690501226	677.2395723799509	615.568493150685	836.5719178082192	317.89498244411294
2809290	1645585.0	9	492.9332292750607	128.8097467915366	615.568493150685	836.5719178082192	718.3082198249521
2809549	1645585.0	9	1331.6245136186772	617.0226977950713	615.568493150685	836.5719178082192	748.9579991273471
2809306	1645585.0	9	498.0351103468043	183.62725709372316	615.568493150685	836.5719178082192	663.4386377268751
2809561	1645585.0	9	914.5438596491229	626.993998153278	615.568493150685	836.5719178082192	365.11528888800075
2809298	1645585.0	9	976.0658056580564	144.49343993439936	615.568493150685	836.5719178082192	780.340266717783
2809250	1645702.0	10	1031.0828924162256	140.67813051146385	615.7452619843924	836.4821627647714	810.3385703227335
2809254	1645702.0	10	486.5364779874214	148.20880503144656	615.7452619843924	836.4821627647714	700.2964549585278
2809275	1645702.0	10	957.1201222378936	183.62505876821817	615.7452619843924	836.4821627647714	736.7219241015322
2809265	1645702.0	10	518.3024986709197	172.67464114832535	615.7452619843924	836.4821627647714	670.9213947078555
2809521	1645702.0	10	891.5348583877995	691.789760348584	615.7452619843924	836.4821627647714	311.4414757242877
2809526	1645702.0	10	1230.2625192012288	691.7298003072196	615.7452619843924	836.4821627647714	631.3356522915095
2809399	1645702.0	10	1263.060200071454	410.5646659521257	615.7452619843924	836.4821627647714	774.8692426221382
2809487	1645702.0	10	1330.792714884696	616.9593815513628	615.7452619843924	836.4821627647714	747.9860368822949
2809477	1645702.0	10	614.3928062678062	612.8169515669515	615.7452619843924	836.4821627647714	223.6693001657373
2809501	1645702.0	10	1082.4490069779924	661.7286634460547	615.7452619843924	836.4821627647714	498.34844347623675
2809577	1645702.0	10	736.3919469928644	880.4041794087666	615.7452619843924	836.4821627647714	128.39301441125548
2809318	1645702.0	10	1377.020167796063	247.3134882220071	615.7452619843924	836.4821627647714	962.6313984496069
2809444	1645702.0	10	806.4092951418141	495.12117382757657	615.7452619843924	836.4821627647714	390.9988469395198
2809468	1645702.0	10	751.1833824975417	548.5026220911176	615.7452619843924	836.4821627647714	318.23843315153334
2809291	1645702.0	10	1421.494357638889	221.19357638888889	615.7452619843924	836.4821627647714	1013.8104604276239
2809409	1645702.0	10	1014.0252057613168	424.45473251028807	615.7452619843924	836.4821627647714	573.0562947015443
2809543	1645702.0	10	823.0152329749104	724.7638888888889	615.7452619843924	836.4821627647714	235.46085363010314
2809566	1645702.0	10	791.3963333333334	775.8213333333334	615.7452619843924	836.4821627647714	185.83066241430865
2809308	1645702.0	10	723.5732064421669	253.44436310395315	615.7452619843924	836.4821627647714	592.9249037098351
2809437	1645702.0	10	568.6047799936689	486.84029756251977	615.7452619843924	836.4821627647714	352.80541229469145
2809128	1646248.0	11	878.3666032953105	728.1584283903675	615.6604519774012	836.3813559322034	284.1244867764722
2808998	1646248.0	11	806.360048820179	496.8539462978031	615.6604519774012	836.3813559322034	389.4164841516649
2809019	1646248.0	11	721.0379262352122	536.070633263744	615.6604519774012	836.3813559322034	318.26237954022776
2808889	1646248.0	11	1092.9009324009323	124.95260295260294	615.6604519774012	836.3813559322034	856.6734189415428
2809150	1646248.0	11	790.4361413043479	716.060688405797	615.6604519774012	836.3813559322034	212.18766366994433
2809140	1646248.0	11	712.7197355035605	732.0432349949135	615.6604519774012	836.3813559322034	142.50244909943098
2809103	1646248.0	11	1228.069502074689	694.3589211618257	615.6604519774012	836.3813559322034	628.6614483322231
2808963	1646248.0	11	516.8649088541666	453.1572265625	615.6604519774012	836.3813559322034	395.7540810556248
2809091	1646248.0	11	1038.4498746867168	657.4807852965747	615.6604519774012	836.3813559322034	459.082029847205
2808980	1646248.0	11	1316.1756576756577	479.9049284049284	615.6604519774012	836.3813559322034	786.0006340945783
2808943	1646248.0	11	1368.9650015417824	246.6853222325008	615.6604519774012	836.3813559322034	956.6656451214061
2808930	1646248.0	11	1417.8758680555557	217.8949652777778	615.6604519774012	836.3813559322034	1012.9535967743958
2809062	1646248.0	11	1331.418699186992	617.2220036716496	615.6604519774012	836.3813559322034	748.5590759130579
2808952	1646248.0	11	943.7342028985506	349.0889855072464	615.6604519774012	836.3813559322034	587.4404142701164
2809201	1646248.0	11	753.9886300610094	852.950915141431	615.6604519774012	836.3813559322034	139.31703106339344
2808906	1646248.0	11	526.5782414307005	186.35121708892203	615.6604519774012	836.3813559322034	656.1058006453703
2808908	1646248.0	11	956.1623062015505	183.78343023255812	615.6604519774012	836.3813559322034	736.0880146813719
2808898	1646248.0	11	811.8720430107527	164.0478494623656	615.6604519774012	836.3813559322034	700.3794202986454
2808923	1646248.0	11	490.6745126010461	218.6424155967665	615.6604519774012	836.3813559322034	630.2562046093146
2809045	1646248.0	11	655.0842839036756	560.7737642585552	615.6604519774012	836.3813559322034	278.4129722406978
2808489	1645295.0	12	1331.7290217895224	615.4026425591098	615.6828316610925	836.4498327759197	749.389088991951
2808482	1645295.0	12	1078.6269095182138	618.3061104582844	615.6828316610925	836.4498327759197	511.7654763752377
2808504	1645295.0	12	817.7448343079923	665.3912280701754	615.6828316610925	836.4498327759197	264.7453477543125
2808461	1645295.0	12	1322.2715530656706	559.6509492685963	615.6828316610925	836.4498327759197	758.8710319461782
2808451	1645295.0	12	779.1674823273519	544.0481239804242	615.6828316610925	836.4498327759197	335.0014780713582
2808427	1645295.0	12	471.933242506812	315.3415077202543	615.6828316610925	836.4498327759197	540.5717628810679
2808553	1645295.0	12	784.472312703583	836.3583061889251	615.6828316610925	836.4498327759197	168.78950585776775
2808428	1645295.0	12	892.112865497076	336.40116959064324	615.6828316610925	836.4498327759197	571.3687330961899
2808417	1645295.0	12	1355.6640838650867	251.84244910361596	615.6828316610925	836.4498327759197	943.0472133767043
2808549	1645295.0	12	865.2003367003367	745.2508417508417	615.6828316610925	836.4498327759197	265.6618927979727
2808440	1645295.0	12	758.3183948447569	496.74370240187466	615.6828316610925	836.4498327759197	368.4360987992746
2808435	1645295.0	12	602.4808959156785	500.8511198945981	615.6828316610925	836.4498327759197	335.8582843924291
2808432	1645295.0	12	468.1407960199005	465.46542288557214	615.6828316610925	836.4498327759197	399.24689687314566
2808513	1645295.0	12	690.323779193206	674.2186836518047	615.6828316610925	836.4498327759197	178.57832117763505
2808409	1645295.0	12	955.7092592592592	184.4787037037037	615.6828316610925	836.4498327759197	735.3123993302925
2808412	1645295.0	12	1414.3126390743214	214.19870939029815	615.6828316610925	836.4498327759197	1012.425814488923
2808402	1645295.0	12	1154.9492753623188	98.11490683229812	615.6828316610925	836.4498327759197	914.3012414791642
2808407	1645295.0	12	547.6121656600518	191.0835490365257	615.6828316610925	836.4498327759197	648.9462656934095
2808535	1645295.0	12	1217.4919794674367	717.3261148540264	615.6828316610925	836.4498327759197	613.4857052572074
2808404	1645295.0	12	906.6243781094528	117.28109452736318	615.6828316610925	836.4498327759197	775.7903437938528
2809646	1646110.0	13	893.8305555555556	348.155	615.6394557823129	836.3492063492063	561.8931135954398
2809633	1646110.0	13	1424.029411764706	204.78664799253036	615.6394557823129	836.3492063492063	1025.8487149922473
2809639	1646110.0	13	1347.477551020408	248.05102040816325	615.6394557823129	836.3492063492063	938.9791015902565
2809659	1646110.0	13	466.3715083798882	462.0924115456239	615.6394557823129	836.3492063492063	402.92563653654975
2809662	1646110.0	13	534.568059512504	483.0194681861349	615.6394557823129	836.3492063492063	362.5113448756066
2809650	1646110.0	13	891.373491899345	417.682006204757	615.6394557823129	836.3492063492063	501.30976765886095
2809653	1646110.0	13	522.8972669594924	425.87457296242064	615.6394557823129	836.3492063492063	420.82126638474887
2809627	1646110.0	13	548.1906496660596	184.775956284153	615.6394557823129	836.3492063492063	655.0549913151142
2809624	1646110.0	13	992.8632545931758	144.7755905511811	615.6394557823129	836.3492063492063	787.7638354591134
2809628	1646110.0	13	955.1913229018492	184.6555239449976	615.6394557823129	836.3492063492063	734.8470086690976
2809621	1646110.0	13	1155.196402877698	92.28992805755396	615.6394557823129	836.3492063492063	919.1005977425903
2809709	1646110.0	13	1216.175652906487	723.9189834316204	615.6394557823129	836.3492063492063	610.9699494096766
2809720	1646110.0	13	792.7281808622503	832.3995793901157	615.6394557823129	836.3492063492063	177.13276406005076
2809714	1646110.0	13	854.4525212835625	782.4387688277668	615.6394557823129	836.3492063492063	244.82241630998004
2809675	1646110.0	13	1316.2717770034844	560.5252613240418	615.6394557823129	836.3492063492063	752.9704497448832
2809672	1646110.0	13	855.4452674897119	530.919341563786	615.6394557823129	836.3492063492063	388.3223269804153
2809679	1646110.0	13	716.2169527250828	593.7077687443541	615.6394557823129	836.3492063492063	262.6608081427876
2809691	1646110.0	13	680.1856492027334	641.5430270817515	615.6394557823129	836.3492063492063	205.22099932962533
2809687	1646110.0	13	1072.8546441495778	625.5607157217531	615.6394557823129	836.3492063492063	503.4655065192782
2809684	1646110.0	13	1332.4151282051282	616.7166666666666	615.6394557823129	836.3492063492063	749.6704723173918
2808743	1644772.0	14	473.6027696793003	470.2130709426628	615.6604519774012	836.3813559322034	392.75895665419216
2808890	1644772.0	14	759.4602941176471	836.5676470588236	615.6604519774012	836.3813559322034	143.79996280925633
2808763	1644772.0	14	498.7761377613776	510.2749077490775	615.6604519774012	836.3813559322034	346.42078236786534
2808752	1644772.0	14	644.3991188088727	457.809936189608	615.6604519774012	836.3813559322034	379.6606785238296
2808881	1644772.0	14	806.7671009771987	772.78555917481	615.6604519774012	836.3813559322034	201.41046809225054
2808706	1644772.0	14	911.5138292799236	341.8051979017644	615.6604519774012	836.3813559322034	576.311371528845
2808838	1644772.0	14	623.9839432412248	640.8851132686084	615.6604519774012	836.3813559322034	195.67335383848814
2808711	1644772.0	14	876.834890965732	408.9672897196262	615.6604519774012	836.3813559322034	500.8940722121182
2808723	1644772.0	14	954.2767886580943	418.2141444114738	615.6604519774012	836.3813559322034	538.0751251062208
2808855	1644772.0	14	1216.5271186440675	722.9561205273069	615.6604519774012	836.3813559322034	611.4785647410438
2808809	1644772.0	14	1032.471882086168	606.6505668934241	615.6604519774012	836.3813559322034	475.9285699573998
2808684	1644772.0	14	1433.1951447245565	211.31185807656396	615.6604519774012	836.3813559322034	1029.1136239476605
2808673	1644772.0	14	538.628503279666	179.5963029218843	615.6604519774012	836.3813559322034	661.2870231434594
2808804	1644772.0	14	1330.9495876562914	616.9048949188615	615.6604519774012	836.3813559322034	748.2034914107223
2808696	1644772.0	14	1347.9448484848483	255.07848484848483	615.6604519774012	836.3813559322034	934.961745366328
2808776	1644772.0	14	1296.37656529517	573.6988670244484	615.6604519774012	836.3813559322034	729.6413618410227
2808794	1644772.0	14	699.7679100059206	597.2166962699822	615.6604519774012	836.3813559322034	253.5227779260973
2808665	1644772.0	14	1204.154452324665	113.24940898345152	615.6604519774012	836.3813559322034	932.3330955954625
2808669	1644772.0	14	966.7799604645415	176.19310600444774	615.6604519774012	836.3813559322034	747.7522548163422
2808106	1645122.0	15	596.300469483568	618.2997987927565	615.6324041811847	836.2619047619047	218.81773999760418
2808098	1645122.0	15	1331.9556181281844	616.9872620005364	615.6324041811847	836.2619047619047	749.133042788452
2808121	1645122.0	15	1214.69918699187	724.1819105691056	615.6324041811847	836.2619047619047	609.4611844616543
2808117	1645122.0	15	573.5753998476771	668.6571464838792	615.6324041811847	836.2619047619047	172.80088718216712
2808075	1645122.0	15	810.0777555777556	454.66117216117215	615.6324041811847	836.2619047619047	428.28508472879577
2808073	1645122.0	15	963.5272536687633	453.4119496855346	615.6324041811847	836.2619047619047	517.3054362772186
2808078	1645122.0	15	1010.7880184331796	492.5599078341014	615.6324041811847	836.2619047619047	523.7165475398224
2808077	1645122.0	15	474.768082486919	481.1294244382887	615.6324041811847	836.2619047619047	382.04951996722764
2808066	1645122.0	15	877.8480861244019	399.2830940988836	615.6324041811847	836.2619047619047	509.61509477782823
2808093	1645122.0	15	1284.8698924731182	577.8013824884792	615.6324041811847	836.2619047619047	717.4124736224954
2808083	1645122.0	15	516.5997038499506	508.4019414281014	615.6324041811847	836.2619047619047	342.4903375164603
2808044	1645122.0	15	982.3714596949892	155.13671023965142	615.6324041811847	836.2619047619047	773.5819707388059
2808039	1645122.0	15	1253.2876984126983	146.85873015873014	615.6324041811847	836.2619047619047	939.085199230833
2808059	1645122.0	15	1335.59751575825	263.9167593622544	615.6324041811847	836.2619047619047	919.7438378976631
2808063	1645122.0	15	915.7227777777778	337.0516666666667	615.6324041811847	836.2619047619047	582.4646720140604
2808048	1645122.0	15	535.105927230047	176.5225938967136	615.6324041811847	836.2619047619047	664.6355932321405
2808054	1645122.0	15	1417.486367634125	214.8711521547933	615.6324041811847	836.2619047619047	1014.4438112240724
2808053	1645122.0	15	958.7081720430108	184.4294623655914	615.6324041811847	836.2619047619047	736.6047213087388
2808142	1645122.0	15	747.6873364730508	860.9160125588697	615.6324041811847	836.2619047619047	134.33663005254263
2808132	1645122.0	15	770.4522799575822	796.5820077765995	615.6324041811847	836.2619047619047	159.82392862204196
2808494	1646477.0	16	972.2046456425908	475.09986436080027	615.7268041237113	836.4049255441008	507.5606355211443
2808623	1646477.0	16	740.5646528881823	871.3108108108108	615.7268041237113	836.4049255441008	129.62603639081794
2808486	1646477.0	16	535.2553333333334	446.2846666666667	615.7268041237113	836.4049255441008	398.33337042954724
2808614	1646477.0	16	736.2364433811802	814.1447368421053	615.7268041237113	836.4049255441008	122.54831355434364
2808506	1646477.0	16	901.477187606401	471.064862104188	615.7268041237113	836.4049255441008	463.8174679922951
2808462	1646477.0	16	1340.7136488340193	256.8676268861454	615.7268041237113	836.4049255441008	928.1537617974559
2808588	1646477.0	16	537.0272671568628	691.3728553921568	615.7268041237113	836.4049255441008	165.00884367619443
2808448	1646477.0	16	1406.964671654198	226.88196176226103	615.7268041237113	836.4049255441008	998.7870675932833
2808473	1646477.0	16	941.3481613285884	333.7188612099644	615.7268041237113	836.4049255441008	598.9345102293653
2808478	1646477.0	16	869.75390625	394.4861111111111	615.7268041237113	836.4049255441008	509.72738514282236
2808594	1646477.0	16	1213.9665300546446	723.1530054644809	615.7268041237113	836.4049255441008	608.8651468787147
2808554	1646477.0	16	548.7126532887403	613.2608695652174	615.7268041237113	836.4049255441008	232.98962665929855
2808431	1646477.0	16	961.529428409734	113.76994906621393	615.7268041237113	836.4049255441008	801.1122044959097
2808547	1646477.0	16	1259.4739328771586	604.93532095145	615.7268041237113	836.4049255441008	684.0968817562215
2808445	1646477.0	16	1340.1242735042736	214.56153846153848	615.7268041237113	836.4049255441008	954.6941351570545
2808433	1646477.0	16	503.5187198067633	181.0235507246377	615.7268041237113	836.4049255441008	664.9175893645235
2808566	1646477.0	16	1331.998481082574	616.9275062137531	615.7268041237113	836.4049255441008	749.1431457400987
2808436	1646477.0	16	959.1212765957448	185.07304964539009	615.7268041237113	836.4049255441008	736.3103804008739
2808519	1646477.0	16	465.4133882281183	496.945867642574	615.7268041237113	836.4049255441008	371.25001682100117
2808530	1646477.0	16	1066.666255144033	493.8432098765432	615.7268041237113	836.4049255441008	566.2993179649872
2808224	1646612.0	17	1052.1983144134847	493.6702786377709	615.6103526734927	836.4749715585892	555.0892773462817
2808377	1646612.0	17	773.2013574660633	880.8373554550025	615.6103526734927	836.4749715585892	163.71605265368686
2808243	1646612.0	17	906.1073333333334	575.974	615.6103526734927	836.4749715585892	390.1913017424309
2808368	1646612.0	17	763.5797522260937	769.4732868757259	615.6103526734927	836.4749715585892	162.4320441116811
2808201	1646612.0	17	829.6500850340135	382.3958333333333	615.6103526734927	836.4749715585892	501.9968832576099
2808329	1646612.0	17	1211.4425706472198	723.749772105743	615.6103526734927	836.4749715585892	606.4016841724427
2808196	1646612.0	17	612.7335928809789	385.6535038932147	615.6103526734927	836.4749715585892	450.8306460910418
2808216	1646612.0	17	459.6068809926678	494.0817822899041	615.6103526734927	836.4749715585892	376.25812846243144
2808349	1646612.0	17	483.9008933556672	742.8433835845896	615.6103526734927	836.4749715585892	161.59905921856958
2808175	1646612.0	17	1343.2442495126704	261.35029239766084	615.6103526734927	836.4749715585892	927.4801800628022
2808291	1646612.0	17	1242.041624874624	646.1131728518891	615.6103526734927	836.4749715585892	654.7165441611951
2808160	1646612.0	17	1412.7792564427543	251.00570342205324	615.6103526734927	836.4749715585892	989.0664917329964
2808186	1646612.0	17	1009.4620034542314	362.87823834196894	615.6103526734927	836.4749715585892	615.9650871081636
2808304	1646612.0	17	489.086512866016	638.8034605146406	615.6103526734927	836.4749715585892	234.69620431107512
2808139	1646612.0	17	975.7849239280774	76.89280774550484	615.6103526734927	836.4749715585892	840.6490262656534
2808268	1646612.0	17	1332.373829201102	617.0068870523417	615.6103526734927	836.4749715585892	749.6106465364443
2808152	1646612.0	17	1346.570527097253	196.62360801781736	615.6103526734927	836.4749715585892	971.4486831627285
2808281	1646612.0	17	1076.1552567237163	632.781988590057	615.6103526734927	836.4749715585892	503.5796262332785
2808144	1646612.0	17	500.4431777053927	154.88581252262034	615.6103526734927	836.4749715585892	691.2505044522516
2808148	1646612.0	17	956.5181992337164	183.86206896551724	615.6103526734927	836.4749715585892	736.2891826431267
2809256	1644559.0	18	1332.232949876746	617.1735141057244	615.7268041237113	836.4049255441008	749.2953147211931
2809382	1644559.0	18	896.4955187866252	776.4386418476387	615.7268041237113	836.4049255441008	287.1010733414791
2809406	1644559.0	18	778.8223104056436	910.4528218694886	615.7268041237113	836.4049255441008	179.11793634244228
2809269	1644559.0	18	1222.6124721603564	646.5207869339272	615.7268041237113	836.4049255441008	635.897947916183
2809217	1644559.0	18	1055.7424242424242	417.08181818181816	615.7268041237113	836.4049255441008	607.8203799778483
2809222	1644559.0	18	767.4459566074951	430.1706114398422	615.7268041237113	836.4049255441008	433.64157917127255
2809245	1644559.0	18	1150.1384248210024	539.4554494828958	615.7268041237113	836.4049255441008	611.3712224739807
2809235	1644559.0	18	463.7409812409813	510.19062049062046	615.7268041237113	836.4049255441008	359.88256859545965
2809199	1644559.0	18	1419.6319367879455	301.3026460859978	615.7268041237113	836.4049255441008	965.7110912716897
2809188	1644559.0	18	1341.325246132208	264.0559071729958	615.7268041237113	836.4049255441008	924.1625927700845
2809209	1644559.0	18	720.0505844417575	310.66041918581215	615.7268041237113	836.4049255441008	535.9950905612556
2809343	1644559.0	18	1107.1682464454975	750.5663507109005	615.7268041237113	836.4049255441008	498.88170156933245
2809331	1644559.0	18	496.3684632659608	746.211902470324	615.7268041237113	836.4049255441008	149.60345899577916
2809161	1644559.0	18	490.5405701754386	149.10051169590642	615.7268041237113	836.4049255441008	698.6121602615873
2809295	1644559.0	18	1213.0513828238718	724.1663755458516	615.7268041237113	836.4049255441008	607.7780387814565
2809152	1644559.0	18	1000.3021006080706	102.21531232725263	615.7268041237113	836.4049255441008	828.8139398088923
2809280	1644559.0	18	456.7902902902903	657.1874374374374	615.7268041237113	836.4049255441008	239.5406509817974
2809177	1644559.0	18	953.052179656539	183.3841919859093	615.7268041237113	836.4049255441008	734.9996513164083
2809310	1644559.0	18	699.7781088597537	727.7403655145014	615.7268041237113	836.4049255441008	137.37761256572153
2809168	1644559.0	18	1377.2631172839506	165.87692901234567	615.7268041237113	836.4049255441008	1014.6651420023157
2809898	1645315.0	19	1049.617329405989	519.2211585665194	615.70184544406	836.4953863898501	537.5365874643379
2810018	1645315.0	19	638.8982993197279	735.5741496598639	615.70184544406	836.4953863898501	103.55274740689354
2809913	1645315.0	19	456.16433973240254	522.3406050029087	615.70184544406	836.4953863898501	352.34279103874695
2810041	1645315.0	19	540.8704115684094	808.334631071561	615.70184544406	836.4953863898501	79.95480996151775
2809869	1645315.0	19	1415.133822501747	364.9584206848357	615.70184544406	836.4953863898501	928.1371644151818
2809986	1645315.0	19	1209.298652397939	640.2035275465715	615.70184544406	836.4953863898501	625.2100951472154
2809861	1645315.0	19	1343.4239593575878	265.03162897410687	615.70184544406	836.4953863898501	925.2839029824808
2810014	1645315.0	19	1216.8147792706334	732.9203454894434	615.70184544406	836.4953863898501	609.9709405464422
2809879	1645315.0	19	728.2670087419232	450.62960851387305	615.70184544406	836.4953863898501	401.94939298885305
2810005	1645315.0	19	455.0174527045031	668.9321875832667	615.70184544406	836.4953863898501	232.15705818340902
2809962	1645315.0	19	1331.9509160514085	617.2774131802023	615.70184544406	836.4953863898501	749.0455599788548
2809838	1645315.0	19	731.5151334129828	183.87435284747116	615.70184544406	836.4953863898501	662.8174191224122
2809831	1645315.0	19	501.02372317920816	171.40208522212149	615.70184544406	836.4953863898501	674.9075277283393
2809846	1645315.0	19	952.3204043253407	185.52585801598497	615.70184544406	836.4953863898501	732.852905469169
2810056	1645315.0	19	996.1762425900594	850.2295941632467	615.70184544406	836.4953863898501	380.72220232969664
2809933	1645315.0	19	1201.0420593368235	586.7621291448517	615.70184544406	836.4953863898501	636.3881408183395
2809819	1645315.0	19	1343.362248995984	135.31847389558231	615.70184544406	836.4953863898501	1010.5140897149048
2809811	1645315.0	19	1051.1881335718545	85.75700655933214	615.70184544406	836.4953863898501	867.9034635821403
2810064	1645315.0	19	755.2428139183056	944.4742813918306	615.70184544406	836.4953863898501	176.44014182883421
2810071	1645315.0	19	818.0891647855531	966.5526711813392	615.70184544406	836.4953863898501	240.5733242850711
2809892	1645469.0	20	953.206275033378	186.648642634624	615.6083916083916	836.5629370629371	732.3666574846801
2810020	1645469.0	20	668.0206310679612	417.2237055016181	615.6083916083916	836.5629370629371	422.60198055807166
2810148	1645469.0	20	1211.529146141215	641.6334154351396	615.6083916083916	836.5629370629371	626.992076572752
2810173	1645469.0	20	486.6919107391911	743.3747559274756	615.6083916083916	836.5629370629371	159.0707268576922
2810125	1645469.0	20	987.1729559748428	585.9459691252144	615.6083916083916	836.5629370629371	448.1842144823133
2810119	1645469.0	20	1215.2610677083333	584.4482421875	615.6083916083916	836.5629370629371	650.4960809458858
2809878	1645469.0	20	628.1186010160218	176.46248534583822	615.6083916083916	836.5629370629371	660.218987682527
2810133	1645469.0	20	1331.542212518195	617.7471615720524	615.6083916083916	836.5629370629371	748.6264619462684
2809835	1645469.0	20	1105.9375340971087	108.22776868521552	615.6083916083916	836.5629370629371	878.0061420454442
2809967	1645469.0	20	1339.7015503875969	262.0393133997785	615.6083916083916	836.5629370629371	924.3312700205993
2810223	1645469.0	20	796.3203723986857	965.5675428988682	615.6083916083916	836.5629370629371	222.03379996756252
2810221	1645469.0	20	747.684126984127	940.4010582010582	615.6083916083916	836.5629370629371	168.00700960536264
2810214	1645469.0	20	970.1340782122904	925.338919925512	615.6083916083916	836.5629370629371	365.4718013680154
2810101	1645469.0	20	463.6143250688705	540.4685950413223	615.6083916083916	836.5629370629371	332.82736612309
2810179	1645469.0	20	563.8880208333334	753.4650297619047	615.6083916083916	836.5629370629371	97.8787972490491
2809926	1645469.0	20	495.5493498817967	201.58835697399527	615.6083916083916	836.5629370629371	646.225108502785
2810183	1645469.0	20	1231.5462260743952	781.6170097508126	615.6083916083916	836.5629370629371	618.3837569461697
2810053	1645469.0	20	1409.9316054715623	432.0003599712023	615.6083916083916	836.5629370629371	891.414744585831
2809822	1645469.0	20	1296.6140472879	97.36972647195178	615.6083916083916	836.5629370629371	1005.0747761491608
2810207	1645469.0	20	561.214907508161	844.9885745375408	615.6083916083916	836.5629370629371	55.042188177937504
2810153	1645600.0	21	1219.3845528455286	651.579349593496	615.7167832167833	836.4044289044289	631.3280336171019
2810019	1645600.0	21	489.8514492753623	582.2949879227053	615.7167832167833	836.4044289044289	283.5730775024834
2809767	1645600.0	21	1186.5298013245033	148.4586092715232	615.7167832167833	836.4044289044289	893.9222294985368
2809778	1645600.0	21	953.9806656877142	188.8299069995105	615.7167832167833	836.4044289044289	730.5992168108938
2809867	1645600.0	21	1340.16527632951	264.600451859576	615.7167832167833	836.4044289044289	922.9222108810749
2810255	1645600.0	21	576.7097505668934	913.3941798941798	615.7167832167833	836.4044289044289	86.30741772068862
2809997	1645600.0	21	1408.852920601609	510.8641133263379	615.7167832167833	836.4044289044289	857.3455718042779
2810264	1645600.0	21	758.0451276519238	967.6294498381876	615.7167832167833	836.4044289044289	193.59071193813364
2809756	1645600.0	21	1242.599730458221	97.67610062893084	615.7167832167833	836.4044289044289	968.8662304667365
2810128	1645600.0	21	866.0141843971631	625.4739952718676	615.7167832167833	836.4044289044289	327.3231383053639
2810262	1645600.0	21	959.1091298145508	952.0087969567284	615.7167832167833	836.4044289044289	362.329509721045
2810261	1645600.0	21	746.7443746729462	937.2032967032968	615.7167832167833	836.4044289044289	165.31376673567385
2810082	1645600.0	21	1332.3945634266886	617.162273476112	615.7167832167833	836.4044289044289	749.4625830309686
2809827	1645600.0	21	509.46553287981857	217.2496598639456	615.7167832167833	836.4044289044289	628.2053455867298
2810234	1645600.0	21	466.3606507059546	822.6396562308164	615.7167832167833	836.4044289044289	149.98907722013774
2810236	1645600.0	21	1247.7674543501612	831.9718940207663	615.7167832167833	836.4044289044289	632.0662134979597
2810225	1645600.0	21	575.9515545914678	750.4164859002169	615.7167832167833	836.4044289044289	94.73753084031276
2810050	1645600.0	21	1244.629574678536	616.1946917243654	615.7167832167833	836.4044289044289	666.350979299293
2809927	1645600.0	21	639.7739420935412	329.6473645137342	615.7167832167833	836.4044289044289	507.3277729467373
2809263	1645051.0	22	1247.128873771731	833.6443688586546	615.7263513513514	836.3918918918919	631.4085002608343
2809251	1645051.0	22	619.6709006928406	722.9565050038492	615.7263513513514	836.3918918918919	113.50394912930284
2809379	1645051.0	22	741.3860353130016	928.3747993579454	615.7263513513514	836.3918918918919	155.72800467241075
2809137	1645051.0	22	732.6822742474916	613.9403567447046	615.7263513513514	836.3918918918919	251.32324482591778
2809397	1645051.0	22	923.3324022346368	953.7546554934823	615.7263513513514	836.3918918918919	329.234719949481
2809348	1645051.0	22	510.1948741279951	918.5527752502276	615.7263513513514	836.3918918918919	133.74342390998447
2809104	1645051.0	22	1332.1188916188917	617.3817908817908	615.7263513513514	836.3918918918919	749.1219500825176
2809360	1645051.0	22	791.7317736670294	937.9515778019588	615.7263513513514	836.3918918918919	203.20501589939073
2808852	1645051.0	22	547.0019649874955	196.2942122186495	615.7263513513514	836.3918918918919	643.7764214416037
2808810	1645051.0	22	1238.8960292580982	185.1828631138976	615.7263513513514	836.3918918918919	901.3399173588049
2809327	1645051.0	22	717.1814997939844	860.9379892871859	615.7263513513514	836.3918918918919	104.38226881446847
2809196	1645051.0	22	1274.4384669479607	654.1649085794655	615.7263513513514	836.3918918918919	683.4532351821214
2808824	1645051.0	22	953.568814055637	189.95632015617372	615.7263513513514	836.3918918918919	729.3945969167728
2808951	1645051.0	22	1342.7141491395794	267.4646271510516	615.7263513513514	836.3918918918919	923.1411001025097
2808899	1645051.0	22	490.6874469889737	219.75388747526156	615.7263513513514	836.3918918918919	629.1876954415654
2809025	1645051.0	22	1402.5159235668789	545.0951875442322	615.7263513513514	836.3918918918919	838.9824795017479
2809153	1645051.0	22	492.59375	640.4583333333334	615.7263513513514	836.3918918918919	231.41217963834765
2808920	1645051.0	22	669.1274509803922	261.67933006535947	615.7263513513514	836.3918918918919	577.1881895558905
2808785	1645051.0	22	1189.238845144357	95.66097987751532	615.7263513513514	836.3918918918919	936.8024682665616
2809175	1645051.0	22	1215.524336283186	647.8455014749263	615.7263513513514	836.3918918918919	628.7347326715425
2809770	1644683.0	23	1382.4247554552294	588.7009029345372	615.6220338983051	836.3542372881356	805.8030701130155
2809894	1644683.0	23	754.2012987012987	862.581857536403	615.6220338983051	836.3542372881356	141.0393586812758
2809781	1644683.0	23	1332.2919737919738	617.2586677586678	615.6220338983051	836.3542372881356	749.4122172307018
2809739	1644683.0	23	513.6493174061434	214.71160409556316	615.6220338983051	836.3542372881356	629.9507903887302
2809868	1644683.0	23	824.1236063052671	847.3708189158016	615.6220338983051	836.3542372881356	208.79241070243592
2809730	1644683.0	23	1120.2922642329422	97.28444154715342	615.6220338983051	836.3542372881356	894.9392182503976
2809862	1644683.0	23	1245.1128796194655	833.1710574460301	615.6220338983051	836.3542372881356	629.4988939471212
2809735	1644683.0	23	953.6065573770492	190.34927140255007	615.6220338983051	836.3542372881356	729.0788393994097
2809733	1644683.0	23	559.7332960059723	180.27155655095183	615.6220338983051	836.3542372881356	658.4588331752315
2809755	1644683.0	23	724.1622162883845	265.2716955941255	615.6220338983051	836.3542372881356	581.3056344307721
2809753	1644683.0	23	1274.6917404129792	271.6750245821042	615.6220338983051	836.3542372881356	867.8914052504738
2809749	1644683.0	23	1342.9094488188975	267.4757217847769	615.6220338983051	836.3542372881356	923.34703622375
2809833	1644683.0	23	1245.6989888046228	691.0695196821957	615.6220338983051	836.3542372881356	646.610097565647
2809824	1644683.0	23	483.4426877470356	680.0609354413701	615.6220338983051	836.3542372881356	204.69239299773997
2809845	1644683.0	23	681.2557160048135	729.4558764540715	615.6220338983051	836.3542372881356	125.43938686022015
2809930	1644683.0	23	568.7588582677165	943.0311679790026	615.6220338983051	836.3542372881356	116.5166287351614
2809801	1644683.0	23	1211.6207519884308	649.3510484454085	615.6220338983051	836.3542372881356	624.6476323515698
2809922	1644683.0	23	734.1976866456362	932.794952681388	615.6220338983051	836.3542372881356	152.84304697963196
2809796	1644683.0	23	599.1362098138748	621.3522278623802	615.6220338983051	836.3542372881356	215.63312930265462
2809936	1644683.0	23	901.3199902959728	962.9099951479864	615.6220338983051	836.3542372881356	312.4734902952327
2808237	1646535.0	24	1369.7785793562707	657.7463928967813	615.695205479452	836.4360730593608	774.9656357246113
2808245	1646535.0	24	949.936706565107	680.2747551686616	615.695205479452	836.4360730593608	368.92240139811497
2808203	1646535.0	24	1215.90813362382	625.885984023239	615.695205479452	836.4360730593608	636.0714575460489
2808328	1646535.0	24	549.6764496620419	957.4348986125934	615.695205479452	836.4360730593608	137.83755622086622
2808323	1646535.0	24	980.2283777466106	903.9777933613838	615.695205479452	836.4360730593608	370.73753204189427
2808192	1646535.0	24	1251.424620655898	363.065834557024	615.695205479452	836.4360730593608	792.6104162956384
2808223	1646535.0	24	534.6147362697118	642.1677542142469	615.695205479452	836.4360730593608	210.5094349291225
2808211	1646535.0	24	1332.414859437751	617.1856760374833	615.695205479452	836.4360730593608	749.5050359833178
2808336	1646535.0	24	926.5353049060064	972.3165978908756	615.695205479452	836.4360730593608	339.24192612352346
2808297	1646535.0	24	1240.9897163120563	834.8258865248227	615.695205479452	836.4360730593608	625.2965840127881
2808172	1646535.0	24	1341.683349851338	267.9258341592336	615.695205479452	836.4360730593608	922.0968916024033
2808161	1646535.0	24	522.3158947970269	251.1852487135506	615.695205479452	836.4360730593608	592.6535438694137
2808317	1646535.0	24	743.8446026097272	917.2384341637012	615.695205479452	836.4360730593608	151.4968301479909
2808183	1646535.0	24	762.9862745098039	319.9636165577342	615.695205479452	836.4360730593608	537.0646677458204
2808141	1646535.0	24	1074.4983877468762	102.29443772672307	615.695205479452	836.4360730593608	865.7160624521152
2808262	1646535.0	24	483.4215481171548	718.8668061366806	615.695205479452	836.4360730593608	176.9713337146297
2808284	1646535.0	24	732.9872742200328	753.5882594417077	615.695205479452	836.4360730593608	143.60079947782495
2808147	1646535.0	24	555.0048148148148	175.62851851851852	615.695205479452	836.4360730593608	663.5886886146226
2808272	1646535.0	24	1170.3892773892774	710.6530691530692	615.695205479452	836.4360730593608	568.7766499106592
2808150	1646535.0	24	954.052380952381	190.38526077097504	615.695205479452	836.4360730593608	729.2922804010072
2809766	1646753.0	25	1153.260814249364	400.6201017811705	615.735632183908	836.4160919540229	691.9909438751628
2809917	1646753.0	25	508.7595499738357	637.4037153322868	615.735632183908	836.4160919540229	225.94204613937598
2809777	1646753.0	25	823.3961605584642	411.7002617801047	615.735632183908	836.4160919540229	472.7646681438032
2809743	1646753.0	25	520.3037098560354	326.8444075304541	615.735632183908	836.4160919540229	518.4308568801305
2809987	1646753.0	25	756.8941769316909	812.5746547219111	615.735632183908	836.4160919540229	143.1577761932776
2809874	1646753.0	25	1332.094129268981	617.4294383290996	615.735632183908	836.4160919540229	749.0825393852315
2810007	1646753.0	25	1234.922759950903	858.6306330001753	615.735632183908	836.4160919540229	619.5854945253577
2809707	1646753.0	25	534.4197324414715	164.6218877740617	615.735632183908	836.4160919540229	676.697663894822
2809964	1646753.0	25	1060.1744091279545	777.4580277098614	615.735632183908	836.4160919540229	448.33233185990343
2810092	1646753.0	25	901.472892842016	977.0900042354934	615.735632183908	836.4160919540229	318.48851113497705
2809696	1646753.0	25	1008.5643431635388	96.8793565683646	615.735632183908	836.4160919540229	837.3941599717515
2810080	1646753.0	25	523.563492063492	948.1987504221546	615.735632183908	836.4160919540229	144.8829394669385
2809727	1646753.0	25	1342.4811253561252	266.50534188034186	615.735632183908	836.4160919540229	923.5568606727335
2809843	1646753.0	25	1184.0147950089126	602.7014260249555	615.735632183908	836.4160919540229	614.462164800587
2809719	1646753.0	25	953.3747771836008	190.58110516934045	615.735632183908	836.4160919540229	728.7681540732242
2809929	1646753.0	25	1332.9398976982095	748.8418584825235	615.735632183908	836.4160919540229	722.5311099461595
2810074	1646753.0	25	797.9552154195012	912.9733560090704	615.735632183908	836.4160919540229	197.64865593812553
2809813	1646753.0	25	1088.1253658536586	484.78943089430896	615.735632183908	836.4160919540229	588.8916447399988
2809941	1646753.0	25	478.596341054045	762.6745552198724	615.735632183908	836.4160919540229	155.70805827417985
2809513	1644976.0	26	1342.40059127864	266.06836659275683	615.6324041811847	836.2619047619047	923.7492456001104
2809632	1644976.0	26	1303.4390986601704	828.6518473406414	615.6324041811847	836.2619047619047	687.8487929364009
2809505	1644976.0	26	953.581569664903	190.43430335097003	615.6324041811847	836.2619047619047	728.905295079781
2809534	1644976.0	26	1132.6199591628383	384.7256253190403	615.6324041811847	836.2619047619047	686.4117886946675
2809522	1644976.0	26	544.817738791423	393.37997772208297	615.6324041811847	836.2619047619047	448.5076567158803
2809602	1644976.0	26	1087.2777777777778	802.0848822800496	615.6324041811847	836.2619047619047	472.88204374959633
2809606	1644976.0	26	490.39179755671904	808.2298429319371	615.6324041811847	836.2619047619047	128.33941732025775
2809498	1644976.0	26	918.02	112.84980392156862	615.6324041811847	836.2619047619047	784.0684445552644
2809626	1644976.0	26	1239.1343656343656	833.3311688311688	615.6324041811847	836.2619047619047	623.5088492949075
2809499	1644976.0	26	538.6316526610644	152.7671568627451	615.6324041811847	836.2619047619047	687.818425269634
2809576	1644976.0	26	1124.781956432388	576.2587340731607	615.6324041811847	836.2619047619047	571.6947746182406
2809596	1644976.0	26	516.7164102564103	621.5912820512821	615.6324041811847	836.2619047619047	236.36380879714326
2809587	1644976.0	26	1332.425711129522	617.1929025131179	615.6324041811847	836.2619047619047	749.5224297058842
2809718	1644976.0	26	866.1984340044743	977.534451901566	615.6324041811847	836.2619047619047	287.64781917604284
2809546	1644976.0	26	1116.4048059149725	429.0967344423906	615.6324041811847	836.2619047619047	645.4118640523624
2809674	1644976.0	26	773.573995019566	878.3135894699395	615.6324041811847	836.2619047619047	163.44384449511284
2809669	1644976.0	26	492.44601328903656	875.4731450719823	615.6324041811847	836.2619047619047	129.27647994777618
2809690	1644976.0	26	819.718896713615	933.112089201878	615.6324041811847	836.2619047619047	225.90098419494893
2809560	1644976.0	26	829.5285115303983	498.6329140461216	615.6324041811847	836.2619047619047	399.6809729157802
2809683	1644976.0	26	1247.1419893697798	912.5816249050872	615.6324041811847	836.2619047619047	636.1045950689282
2809253	1645076.0	27	1332.15099009901	617.1361386138614	615.6394557823129	836.3492063492063	749.2951006611536
2809381	1645076.0	27	1284.135564570656	929.5128465179176	615.6394557823129	836.3492063492063	674.9566736573848
2809407	1645076.0	27	836.7475795297372	971.8789764868604	615.6394557823129	836.3492063492063	259.3397790171644
2809139	1645076.0	27	1339.694768469424	264.0379992930364	615.6394557823129	836.3492063492063	922.9280652101335
2809393	1645076.0	27	768.9355909694555	952.185701637893	615.6394557823129	836.3492063492063	192.14004971395377
2809271	1645076.0	27	507.4322916666667	665.7333333333333	615.6394557823129	836.3492063492063	202.03605245331553
2809092	1645076.0	27	530.135831381733	149.45901639344262	615.6394557823129	836.3492063492063	692.191449559369
2809221	1645076.0	27	1087.9342878120412	531.0587371512481	615.6394557823129	836.3492063492063	562.3741449827675
2809371	1645076.0	27	844.1131346578367	921.4150110375276	615.6394557823129	836.3492063492063	243.7958430043211
2809105	1645076.0	27	952.9071557971014	190.4184782608696	615.6394557823129	836.3492063492063	728.6810049411156
2809190	1645076.0	27	1178.723771580345	435.9465471447543	615.6394557823129	836.3492063492063	690.9314265509528
2809339	1645076.0	27	1320.4168842471715	859.1906005221932	615.6394557823129	836.3492063492063	705.1474689462515
2809215	1645076.0	27	799.1110424392255	535.08137618459	615.6394557823129	836.3492063492063	352.7380453006183
2809074	1645076.0	27	847.3326585695007	95.20130454340982	615.6394557823129	836.3492063492063	776.5191256942223
2809293	1645076.0	27	1235.3487551096246	835.5947603121516	615.6394557823129	836.3492063492063	619.7097585657099
2809159	1645076.0	27	1144.118528610354	373.6144414168937	615.6394557823129	836.3492063492063	702.4340489285443
2809284	1645076.0	27	506.8980549966466	792.387323943662	615.6394557823129	836.3492063492063	117.29168491188034
2809305	1645076.0	27	485.73178621659633	844.4130801687763	615.6394557823129	836.3492063492063	130.15770692883825
2809311	1645076.0	27	1175.4630924630926	835.0372960372961	615.6394557823129	836.3492063492063	559.8251738669494
2809181	1645076.0	27	618.2503418102269	424.52761826633855	615.6394557823129	836.3492063492063	411.8298643092144
2810152	1646668.0	28	1179.724537037037	844.7677469135803	615.6394557823129	836.3492063492063	564.1478979127572
2810030	1646668.0	28	1331.5795781399809	356.3290188558645	615.6394557823129	836.3492063492063	861.9684676382632
2810168	1646668.0	28	1359.4129129129128	882.0276705276706	615.6394557823129	836.3492063492063	745.1747966898154
2810037	1646668.0	28	1146.0115646258505	377.8102040816327	615.6394557823129	836.3492063492063	701.1081160845902
2810122	1646668.0	28	1240.7130781499204	811.8167464114832	615.6394557823129	836.3492063492063	625.5548536861963
2810003	1646668.0	28	1339.776980874317	265.2325819672131	615.6394557823129	836.3492063492063	922.2523265852222
2810129	1646668.0	28	474.03613807982737	814.737594390507	615.6394557823129	836.3492063492063	143.24301503321007
2810093	1646668.0	28	1332.3633306429915	617.1481033091203	615.6394557823129	836.3492063492063	749.4946539964752
2810081	1646668.0	28	1043.453725490196	560.2996078431373	615.6394557823129	836.3492063492063	509.1448027831091
2809958	1646668.0	28	953.2805907172996	190.11940928270045	615.6394557823129	836.3492063492063	729.1189797397975
2810108	1646668.0	28	512.5510071474985	760.9840805717998	615.6394557823129	836.3492063492063	127.6993751957192
2810102	1646668.0	28	487.6107981220658	707.8981220657278	615.6394557823129	836.3492063492063	181.35881074788193
2810191	1646668.0	28	793.2213183145599	951.7634543178974	615.6394557823129	836.3492063492063	211.7917999701603
2809920	1646668.0	28	770.5690072639226	116.69854721549636	615.6394557823129	836.3492063492063	736.1387349636452
2810177	1646668.0	28	1311.1762309599717	909.66755224938	615.6394557823129	836.3492063492063	699.390438503469
2810055	1646668.0	28	683.9492627927146	432.8035559410234	615.6394557823129	836.3492063492063	409.2863565978735
2810077	1646668.0	28	837.4432900432901	555.4164502164502	615.6394557823129	836.3492063492063	357.93875783605444
2809937	1646668.0	28	503.8260553129549	185.3340611353712	615.6394557823129	836.3492063492063	660.5474667442996
2810198	1646668.0	28	871.0215231788079	947.128587196468	615.6394557823129	836.3492063492063	278.37397789414615
2809389	1646802.0	29	747.6581589958159	469.6400278940028	615.6103526734927	836.4749715585892	389.8775436569002
2809402	1646802.0	29	996.425418569254	542.9885844748859	615.6103526734927	836.4749715585892	480.7851638899004
2809483	1646802.0	29	808.0538389513109	956.99063670412	615.6103526734927	836.4749715585892	227.06501482225417
2809481	1646802.0	29	864.0515548281505	960.8993453355156	615.6103526734927	836.4749715585892	277.85689791299376
2809474	1646802.0	29	1321.2990247300593	920.5849878091258	615.6103526734927	836.4749715585892	710.6834715276738
2809347	1646802.0	29	1342.3316086547509	266.881937911571	615.6103526734927	836.4749715585892	923.3417611449136
2809367	1646802.0	29	1143.1522748375116	381.6230269266481	615.6103526734927	836.4749715585892	696.5563661154539
2809321	1646802.0	29	513.1897182583242	210.92188071716063	615.6103526734927	836.4749715585892	633.8822097324314
2809314	1646802.0	29	953.3471861471862	189.84329004329007	615.6103526734927	836.4749715585892	729.5194995503141
2809440	1646802.0	29	477.8030817076619	779.0561210065026	615.6103526734927	836.4749715585892	149.29088495207193
2809445	1646802.0	29	1255.4176912568307	805.4166666666666	615.6103526734927	836.4749715585892	640.5607299919765
2809338	1646802.0	29	1406.59334485739	272.3700662633247	615.6103526734927	836.4749715585892	971.5289177900835
2809471	1646802.0	29	758.7044299201161	930.0570079883806	615.6103526734927	836.4749715585892	170.97810528079157
2809458	1646802.0	29	1161.749710982659	909.5215799614645	615.6103526734927	836.4749715585892	551.0027274828238
2809461	1646802.0	29	1383.3148636763412	905.8460861917326	615.6103526734927	836.4749715585892	770.8323862939125
2809410	1646802.0	29	906.5017094017096	546.9380341880342	615.6103526734927	836.4749715585892	410.4259001587296
2809434	1646802.0	29	492.38401826484017	699.7219178082191	615.6103526734927	836.4749715585892	184.08184919172416
2809307	1646802.0	29	687.2809036658141	96.8687127024723	615.6103526734927	836.4749715585892	743.0707140095648
2809438	1646802.0	29	528.9842832469775	743.4098445595855	615.6103526734927	836.4749715585892	127.14241529728827
2809429	1646802.0	29	1332.057457212714	617.2334963325184	615.6103526734927	836.4749715585892	749.2418021319538
2809000	1645240.0	30	494.4510416666666	276.3822916666667	615.7268041237113	836.4049255441008	573.0036308912503
2809132	1645240.0	30	558.4776092452148	732.23022751896	615.7268041237113	836.4049255441008	118.86899521265146
2809122	1645240.0	30	505.7279279279279	705.0166666666667	615.7268041237113	836.4049255441008	171.35526643549343
2809018	1645240.0	30	1091.2527693857	434.5775427995972	615.7268041237113	836.4049255441008	622.5674173626853
2809273	1645240.0	30	1160.0934959349593	970.2014453477868	615.7268041237113	836.4049255441008	560.5681081412858
2809149	1645240.0	30	1282.204751921733	835.7375960866526	615.7268041237113	836.4049255441008	666.4782818889655
2809097	1645240.0	30	1333.0475234270416	617.1240963855422	615.7268041237113	836.4049255441008	750.0887256707116
2809230	1645240.0	30	1321.269492679605	951.7540006809668	615.7268041237113	836.4049255441008	714.9097107394815
2808973	1645240.0	30	1391.1076541045866	222.1745544843704	615.7268041237113	836.4049255441008	989.1887642150201
2809220	1645240.0	30	800.1587078651686	942.8436329588014	615.7268041237113	836.4049255441008	212.94207088739043
2808987	1645240.0	30	1341.889179755672	265.00959860383944	615.7268041237113	836.4049255441008	924.0153761884167
2809237	1645240.0	30	869.2979797979799	965.4335459861776	615.7268041237113	836.4049255441008	284.5113811889013
2809064	1645240.0	30	918.1884247171454	541.5774586597041	615.7268041237113	836.4049255441008	422.38166054112304
2809184	1645240.0	30	1385.9249084249084	892.5966117216118	615.7268041237113	836.4049255441008	772.2451848115529
2808956	1645240.0	30	953.1730199068191	189.94303261329944	615.7268041237113	836.4049255441008	729.2344805054233
2809212	1645240.0	30	735.999808208669	932.1689681626392	615.7268041237113	836.4049255441008	153.74117005625232
2808949	1645240.0	30	645.9160401002507	108.06140350877192	615.7268041237113	836.4049255441008	728.9689129583475
2809037	1645240.0	30	820.6887694145759	467.46774193548384	615.7268041237113	836.4049255441008	422.0474530961559
2809055	1645240.0	30	1019.3428128231644	546.1066873491899	615.7268041237113	836.4049255441008	497.17094603118784
2809131	1645039.0	31	1344.5493273542602	884.7985799701047	615.6267605633802	836.4448356807512	730.5246012036864
2809005	1645039.0	31	913.4425994259944	544.9149241492414	615.6267605633802	836.4448356807512	416.7540799980398
2809090	1645039.0	31	576.9854232525465	727.8368458025992	615.6267605633802	836.4448356807512	115.27726755324485
2809218	1645039.0	31	878.8218982275587	973.8390508862208	615.6267605633802	836.4448356807512	296.8987215566829
2808965	1645039.0	31	862.1336746302617	492.0167804323094	615.6267605633802	836.4448356807512	423.5520557440379
2809118	1645039.0	31	1414.6548117154812	879.8565783356578	615.6267605633802	836.4448356807512	800.2064770596775
2808991	1645039.0	31	1057.8475721066084	542.4729828404527	615.6267605633802	836.4448356807512	531.0166630382793
2809107	1645039.0	31	759.6378600823045	853.8847736625515	615.6267605633802	836.4448356807512	145.06325593153687
2808936	1645039.0	31	1347.100256657042	269.7021174205967	615.6267605633802	836.4448356807512	925.3381998968773
2809197	1645039.0	31	716.5931005818786	967.736076475478	615.6267605633802	836.4448356807512	165.62485238076422
2809208	1645039.0	31	1295.8116591928251	967.1023916292976	615.6267605633802	836.4448356807512	692.6203095852703
2808953	1645039.0	31	990.1903292181072	474.3991769547325	615.6267605633802	836.4448356807512	520.9365853592174
2809072	1645039.0	31	520.8503427265804	703.4763899466869	615.6267605633802	836.4448356807512	163.28863077051162
2808945	1645039.0	31	490.1373918829009	344.39820359281435	615.6267605633802	836.4448356807512	507.79668155759623
2808907	1645039.0	31	1361.8265807243708	170.89594843462243	615.6267605633802	836.4448356807512	999.8847398189728
2808905	1645039.0	31	608.3494758909853	102.2819706498952	615.6267605633802	836.4448356807512	734.1989316680581
2809031	1645039.0	31	1332.5165683796688	617.4570345408594	615.6267605633802	836.4448356807512	749.590990873663
2809051	1645039.0	31	509.44705564559695	645.9359805510535	615.6267605633802	836.4448356807512	218.1003292506815
2808918	1645039.0	31	953.0750537634408	190.02086021505372	615.6267605633802	836.4448356807512	729.2018284676134
2809173	1645039.0	31	1141.1467273515389	924.9755093194624	615.6267605633802	836.4448356807512	532.9248686897163
2810281	1648263.0	32	952.9625850340136	190.0206349206349	615.7268041237113	836.4049255441008	729.0683253927457
2810274	1648263.0	32	1284.9596742153358	89.57866507747318	615.7268041237113	836.4049255441008	1002.8071089365294
2810402	1648263.0	32	726.3972461981093	973.001027538019	615.7268041237113	836.4049255441008	175.8022804996442
2810403	1648263.0	32	899.1683673469388	973.7443310657596	615.7268041237113	836.4049255441008	314.9622708698131
2810400	1648263.0	32	1308.4031459879816	962.3207847295864	615.7268041237113	836.4049255441008	704.0279242848869
2810279	1648263.0	32	589.6339481774264	96.3322353974528	615.7268041237113	836.4049255441008	740.5325271939985
2810299	1648263.0	32	491.6924227318046	377.6296111665005	615.7268041237113	836.4049255441008	475.2465853107616
2810289	1648263.0	32	1345.577922077922	271.67068645640074	615.7268041237113	836.4049255441008	922.8257772607866
2810378	1648263.0	32	721.907619047619	745.6071428571429	615.7268041237113	836.4049255441008	139.70899326375945
2810368	1648263.0	32	516.9098007539042	692.7436725901993	615.7268041237113	836.4049255441008	174.365580764305
2810375	1648263.0	32	593.0050732807215	718.2519729425028	615.7268041237113	836.4049255441008	120.31790083348673
2810392	1648263.0	32	1341.891100702576	904.279469164715	615.7268041237113	836.4049255441008	729.3295135242945
2810399	1648263.0	32	1064.4003783102144	917.0010508617066	615.7268041237113	836.4049255441008	455.8549238403625
2810386	1648263.0	32	1399.433052434457	885.2050561797753	615.7268041237113	836.4049255441008	785.2241313098848
2810350	1648263.0	32	1332.9610215053765	617.325806451613	615.7268041237113	836.4049255441008	749.9470534680632
2810358	1648263.0	32	526.7399770904926	625.8843069873998	615.7268041237113	836.4049255441008	228.5554335887379
2810312	1648263.0	32	916.4719448407038	491.3559201141227	615.7268041237113	836.4049255441008	457.7187518696396
2810304	1648263.0	32	846.990231990232	470.74664224664224	615.7268041237113	836.4049255441008	432.6531557871939
2810328	1648263.0	32	1104.420138888889	539.6724537037037	615.7268041237113	836.4049255441008	571.7266263595059
2810326	1648263.0	32	912.3364640883976	545.6252302025782	615.7268041237113	836.4049255441008	415.36745371691745
2810924	1648620.0	33	573.0620084694496	624.5133091349062	615.7268041237113	836.4049255441008	216.14426176218788
2810915	1648620.0	33	1332.3523452678323	617.3806550097141	615.7268041237113	836.4049255441008	749.3489155948813
2810938	1648620.0	33	649.9380952380952	696.378354978355	615.7268041237113	836.4049255441008	144.1452493289908
2810931	1648620.0	33	501.29333955804543	660.3705259881731	615.7268041237113	836.4049255441008	209.9598238699907
2810891	1648620.0	33	1101.336792836793	545.0128205128206	615.7268041237113	836.4049255441008	566.3271316231281
2810888	1648620.0	33	910.8617834394904	540.7140127388535	615.7268041237113	836.4049255441008	417.77717976371775
2810986	1648620.0	33	1007.5082508250824	959.0573432343236	615.7268041237113	836.4049255441008	410.53174974010983
2810863	1648620.0	33	488.70206766917295	407.2734962406015	615.7268041237113	836.4049255441008	447.5366658581274
2810989	1648620.0	33	749.7237816764133	959.377582846004	615.7268041237113	836.4049255441008	181.8721101135373
2810978	1648620.0	33	1285.4915447154472	945.120487804878	615.7268041237113	836.4049255441008	678.5306781698173
2810851	1648620.0	33	1345.9588626739262	271.0508166969147	615.7268041237113	836.4049255441008	923.5064307977938
2810874	1648620.0	33	797.7169042769857	477.0495587236932	615.7268041237113	836.4049255441008	402.8109683417627
2810866	1648620.0	33	904.3716049382716	464.1395061728396	615.7268041237113	836.4049255441008	471.0598300608301
2810992	1648620.0	33	927.3024691358024	972.8768115942028	615.7268041237113	836.4049255441008	340.15286373893554
2810945	1648620.0	33	606.8290598290598	708.3484848484849	615.7268041237113	836.4049255441008	128.36518942907696
2810842	1648620.0	33	953.0308804204992	190.04621112571175	615.7268041237113	836.4049255441008	729.0772439124829
2810960	1648620.0	33	1401.093324549846	900.782389108476	615.7268041237113	836.4049255441008	788.0006530588898
2810833	1648620.0	33	1206.263381321521	93.93041712809156	615.7268041237113	836.4049255441008	948.6842702691445
2810838	1648620.0	33	572.1006164685161	99.81616028181418	615.7268041237113	836.4049255441008	737.8795656202618
2810966	1648620.0	33	1331.4054613935969	915.5881355932204	615.7268041237113	836.4049255441008	720.0457771734442
2810797	1647022.0	34	978.402348578492	913.28739184178	615.6103526734927	836.4749715585892	370.8344377245654
2810788	1647022.0	34	1332.2923809523809	915.9350476190476	615.6103526734927	836.4749715585892	721.0735283904652
2810761	1647022.0	34	621.1613663133097	619.6654888103652	615.6103526734927	836.4749715585892	216.88053292534553
2810767	1647022.0	34	643.3817204301075	677.9279569892473	615.6103526734927	836.4749715585892	160.96087939597086
2810757	1647022.0	34	1332.1485162777296	616.9710458081245	615.6103526734927	836.4749715585892	749.4057067578268
2810783	1647022.0	34	1382.2956857956858	898.531339031339	615.6103526734927	836.4749715585892	769.1926889724065
2810781	1647022.0	34	1230.0350877192984	895.1197559115179	615.6103526734927	836.4749715585892	617.217113962267
2810772	1647022.0	34	610.2121212121212	708.1849261849261	615.6103526734927	836.4749715585892	128.4035694398216
2810731	1647022.0	34	743.1943040107852	507.6385237613752	615.6103526734927	836.4749715585892	352.7195401997549
2810722	1647022.0	34	488.5125549278092	422.6600753295669	615.6103526734927	836.4749715585892	432.8933107970591
2810748	1647022.0	34	489.5065417781743	589.3864109426107	615.6103526734927	836.4749715585892	277.4075123524925
2810738	1647022.0	34	907.5770659238626	552.2906220984215	615.6103526734927	836.4749715585892	407.43748738220256
2810740	1647022.0	34	1116.858143257303	570.297118847539	615.6103526734927	836.4749715585892	567.5385421616905
2810698	1647022.0	34	953.0177123346136	189.9669227486129	615.6103526734927	836.4749715585892	729.2574192489041
2810825	1647022.0	34	946.6340933767644	966.9087947882736	615.6103526734927	836.4749715585892	355.7944619460784
2810690	1647022.0	34	1016.760015117158	96.93386243386244	615.6103526734927	836.4749715585892	841.333527065276
2810694	1647022.0	34	554.2236781609196	101.69770114942528	615.6103526734927	836.4749715585892	737.3370741510658
2810821	1647022.0	34	775.6979674796748	968.2556910569106	615.6103526734927	836.4749715585892	207.35043391762605
2810718	1647022.0	34	878.1356837606837	355.9182692307692	615.6103526734927	836.4749715585892	547.5895302273668
2810708	1647022.0	34	1346.19179082676	271.7898042652644	615.6103526734927	836.4749715585892	923.3734758672608
2810280	1647158.0	35	872.2160867372668	247.76777609682296	615.7268041237113	836.4049255441008	642.0906834747201
2810285	1647158.0	35	1349.0621414913958	271.9716379859783	615.7268041237113	836.4049255441008	925.400266444659
2810275	1647158.0	35	954.2822685788788	189.75336810082572	615.7268041237113	836.4049255441008	729.9164604639818
2810296	1647158.0	35	489.718045112782	425.44172932330827	615.7268041237113	836.4049255441008	429.8475962425335
2810302	1647158.0	35	695.1187050359712	493.7535114765331	615.7268041237113	836.4049255441008	351.72868164675714
2810379	1647158.0	35	1347.8287303413886	929.1079785193708	615.7268041237113	836.4049255441008	737.9478886768151
2810372	1647158.0	35	880.0178997613365	891.0214797136039	615.7268041237113	836.4049255441008	269.8754364937398
2810270	1647158.0	35	543.843062605753	111.17005076142132	615.7268041237113	836.4049255441008	728.7886496753839
2810271	1647158.0	35	805.0994677312042	140.3496340652029	615.7268041237113	836.4049255441008	721.3563436454762
2810388	1647158.0	35	805.9051969143321	964.9648802273648	615.7268041237113	836.4049255441008	229.55496734461346
2810389	1647158.0	35	968.04898828541	964.0740149094784	615.7268041237113	836.4049255441008	374.7403338738102
2810337	1647158.0	35	1159.019542772861	621.7087020648967	615.7268041237113	836.4049255441008	584.1758881065922
2810367	1647158.0	35	1381.1451743714515	888.0928629359287	615.7268041237113	836.4049255441008	767.161602522264
2810353	1647158.0	35	614.9851898206091	689.5750938673342	615.7268041237113	836.4049255441008	146.8317045532135
2810359	1647158.0	35	1221.5876811594203	831.2036231884058	615.7268041237113	836.4049255441008	605.8832031577323
2810317	1647158.0	35	896.8785103785103	565.2326007326008	615.7268041237113	836.4049255441008	390.61581083419867
2810305	1647158.0	35	491.6435815318922	531.1773418734988	615.7268041237113	836.4049255441008	329.4852408866978
2810332	1647158.0	35	606.6792197759753	622.9855156431055	615.7268041237113	836.4049255441008	213.61110295351799
2810327	1647158.0	35	1332.5515102481122	617.1027508090615	615.7268041237113	836.4049255441008	749.6206394929715
2810325	1647158.0	35	698.0413793103448	610.048275862069	615.7268041237113	836.4049255441008	240.8589258122481
2810542	1646952.0	36	1386.444739168877	877.9845269672857	615.6103526734927	836.4749715585892	771.9512255278458
2810543	1646952.0	36	1327.3732694355697	902.994852680156	615.6103526734927	836.4749715585892	714.8645635797642
2810529	1646952.0	36	616.5735107731306	675.5207013096748	615.6103526734927	836.4749715585892	160.95715201532823
2810534	1646952.0	36	1201.7225738396623	779.5938818565401	615.6103526734927	836.4749715585892	588.865854134907
2810552	1646952.0	36	970.7742946708464	951.5799373040752	615.6103526734927	836.4749715585892	373.350477211921
2810553	1646952.0	36	822.4126620900075	963.0114416475972	615.6103526734927	836.4749715585892	242.44313445133963
2810546	1646952.0	36	839.3019764348157	912.757316609654	615.6103526734927	836.4749715585892	236.34072587573016
2810505	1646952.0	36	486.1296025359668	503.7913923433309	615.6103526734927	836.4749715585892	356.99247686141996
2810511	1646952.0	36	632.3504092576912	519.4407281964437	615.6103526734927	836.4749715585892	317.4758903580716
2810496	1646952.0	36	586.627121081392	278.3547598504458	615.6103526734927	836.4749715585892	558.8722559142332
2810501	1646952.0	36	491.0892255892256	426.2704315886134	615.6103526734927	836.4749715585892	428.6878534578694
2810521	1646952.0	36	733.3144927536232	625.74	615.6103526734927	836.4749715585892	241.378318889254
2810527	1646952.0	36	583.4531143052704	661.0417522245037	615.6103526734927	836.4749715585892	178.35611126449245
2810524	1646952.0	36	1223.7746730083234	630.5003963535474	615.6103526734927	836.4749715585892	642.0976297723142
2810515	1646952.0	36	1332.2331127653708	617.2521367521368	615.6103526734927	836.4749715585892	749.4043178300208
2810512	1646952.0	36	906.8998294970162	605.5869565217391	615.6103526734927	836.4749715585892	371.69723538893686
2810490	1646952.0	36	888.3635607321131	135.9952856350527	615.6103526734927	836.4749715585892	751.7087886261577
2810491	1646952.0	36	524.3078620136382	128.2428800641797	615.6103526734927	836.4749715585892	714.0930193071758
2810495	1646952.0	36	1347.678622875252	271.84917891097666	615.6103526734927	836.4749715585892	924.5140550360177
2810492	1646952.0	36	953.616036505867	189.56953498478924	615.6103526734927	836.4749715585892	729.8866255602508
2810410	1647400.0	37	898.9312431243125	124.62046204620462	615.6103526734927	836.4749715585892	766.1641923758662
2810411	1647400.0	37	527.3770685579196	127.96532702915682	615.6103526734927	836.4749715585892	713.9825129630572
2810413	1647400.0	37	953.9635818337616	189.63538988860327	615.6103526734927	836.4749715585892	729.9892821803509
2810427	1647400.0	37	484.0431786216596	415.2558368495078	615.6103526734927	836.4749715585892	441.28843258469016
2810417	1647400.0	37	1352.3038057742783	271.20472440944883	615.6103526734927	836.4749715585892	928.5729352902817
2810423	1647400.0	37	522.2728822449515	372.0368476265408	615.6103526734927	836.4749715585892	473.7242387164917
2810473	1647400.0	37	1411.7211449676822	865.4626038781164	615.6103526734927	836.4749715585892	796.6383598815552
2810479	1647400.0	37	1293.9935657949356	882.2687837276878	615.6103526734927	836.4749715585892	679.9270968846232
2810465	1647400.0	37	1239.9439986626546	747.1228686058174	615.6103526734927	836.4749715585892	630.695092589282
2810481	1647400.0	37	810.808486238532	917.473241590214	615.6103526734927	836.4749715585892	211.33629857502225
2810486	1647400.0	37	1000.0431235431234	949.1456876456878	615.6103526734927	836.4749715585892	400.60360155904937
2810485	1647400.0	37	826.8591101694915	961.9382062146892	615.6103526734927	836.4749715585892	245.69709154561625
2810440	1647400.0	37	1255.6291810841983	610.7960399846213	615.6103526734927	836.4749715585892	678.6420859897947
2810441	1647400.0	37	1332.2646723646724	617.1199430199431	615.6103526734927	836.4749715585892	749.4731766228981
2810444	1647400.0	37	834.6868512110726	609.6349480968859	615.6103526734927	836.4749715585892	315.35838098200657
2810432	1647400.0	37	479.3729221347332	492.9475065616798	615.6103526734927	836.4749715585892	369.5561617494777
2810436	1647400.0	37	613.5795057749127	563.7841794251947	615.6103526734927	836.4749715585892	272.69835432848447
2810456	1647400.0	37	626.948275862069	662.3271604938271	615.6103526734927	836.4749715585892	174.51649950900955
2810457	1647400.0	37	906.5921895006402	658.7129748186086	615.6103526734927	836.4749715585892	340.98351404178703
2810461	1647400.0	37	563.8423423423424	676.6475225225225	615.6103526734927	836.4749715585892	168.0022034350222
2810559	1647098.0	38	546.1852272727273	122.55037878787878	615.6103526734927	836.4749715585892	717.292250201922
2810633	1647098.0	38	1420.938191438191	864.7116402116402	615.6103526734927	836.4749715585892	805.822708383204
2810625	1647098.0	38	1277.467125382263	745.9984709480121	615.6103526734927	836.4749715585892	668.0122639167672
2810648	1647098.0	38	825.9156862745099	957.1066666666666	615.6103526734927	836.4749715585892	242.44656979566295
2810655	1647098.0	38	1010.2115275411696	961.1240772288472	615.6103526734927	836.4749715585892	413.8205973019542
2810640	1647098.0	38	1235.8649459783917	875.4347739095638	615.6103526734927	836.4749715585892	621.4769719909601
2810645	1647098.0	38	760.2808604744673	949.9318455971048	615.6103526734927	836.4749715585892	183.85325151865945
2810606	1647098.0	38	909.9076767676768	666.7719191919192	615.6103526734927	836.4749715585892	339.7205336030808
2810598	1647098.0	38	624.3481811432813	652.3530066815144	615.6103526734927	836.4749715585892	184.3291827046445
2810618	1647098.0	38	503.7090754877014	700.9134860050891	615.6103526734927	836.4749715585892	175.78057970459398
2810571	1647098.0	38	486.0619512195122	424.8609756097561	615.6103526734927	836.4749715585892	431.5192579482956
2810575	1647098.0	38	464.9109916367981	490.6083233771406	615.6103526734927	836.4749715585892	377.2718326898232
2810573	1647098.0	38	557.9783319705642	450.422867266285	615.6103526734927	836.4749715585892	390.3302153802841
2810562	1647098.0	38	954.0283099191143	189.13771817794807	615.6103526734927	836.4749715585892	730.4602887225916
2810560	1647098.0	38	909.762258953168	145.77548209366392	615.6103526734927	836.4749715585892	750.7270667260342
2810566	1647098.0	38	1352.0825242718447	270.8252427184466	615.6103526734927	836.4749715585892	928.6284915270043
2810587	1647098.0	38	878.921143847487	617.7570768341999	615.6103526734927	836.4749715585892	342.30116888690856
2810577	1647098.0	38	607.1870084079197	605.179414157852	615.6103526734927	836.4749715585892	231.44888766622773
2810580	1647098.0	38	1313.800403551251	621.286763518967	615.6103526734927	836.4749715585892	730.5992827973421
2810927	1647830.0	39	894.4651474530831	653.8279714030384	615.7282485875706	836.3203389830509	333.16320777378957
2810916	1647830.0	39	627.5558882235529	652.6808383233533	615.7282485875706	836.3203389830509	184.01999690767772
2810892	1647830.0	39	1333.2912322908314	617.7170542635658	615.7282485875706	836.3203389830509	750.1226777476297
2810884	1647830.0	39	901.0243632336654	591.4169435215947	615.7282485875706	836.3203389830509	375.9940772681241
2810907	1647830.0	39	1280.877972923527	632.297292352726	615.7282485875706	836.3203389830509	695.73670259698
2810987	1647830.0	39	822.7211138819619	941.9256026600168	615.7282485875706	836.3203389830509	232.37581199226284
2810990	1647830.0	39	1007.2833914053424	950.35656213705	615.7282485875706	836.3203389830509	407.8231112360778
2810860	1647830.0	39	467.39634288376425	508.8146983461449	615.7282485875706	836.3203389830509	359.53066475436157
2810979	1647830.0	39	1162.487684729064	879.5451559934318	615.7282485875706	836.3203389830509	548.4653733968488
2810976	1647830.0	39	1417.5109680495946	870.6745350500715	615.7282485875706	836.3203389830509	802.5183736309904
2810854	1647830.0	39	486.01715905699785	439.3934646374217	615.7282485875706	836.3203389830509	417.58341720547185
2810878	1647830.0	39	606.0237698081735	603.4930497636919	615.7282485875706	836.3203389830509	233.0294477391533
2810995	1647830.0	39	754.0667079719125	955.7903758777366	615.7282485875706	836.3203389830509	182.7857189729295
2810870	1647830.0	39	639.1955845771143	559.6256218905472	615.7282485875706	836.3203389830509	277.6881025995654
2810954	1647830.0	39	1300.4012345679014	728.3395061728395	615.7282485875706	836.3203389830509	693.1355985560177
2810822	1647830.0	39	555.9305263157895	133.96421052631578	615.7282485875706	836.3203389830509	704.8970838141032
2810843	1647830.0	39	1352.9311281559606	272.158037711729	615.7282485875706	836.3203389830509	928.3033921190204
2810834	1647830.0	39	954.811584553928	188.77030625832225	615.7282485875706	836.3203389830509	730.9572857642714
2810832	1647830.0	39	882.2920043219881	156.27903835764454	615.7282485875706	836.3203389830509	730.4193360170119
2810964	1647830.0	39	511.81749384019713	768.6066525871172	615.7282485875706	836.3203389830509	124.0265627899752
2811051	1648116.0	40	773.4973063973065	631.3909090909091	615.7263513513514	836.3918918918919	258.6833531665338
2811177	1648116.0	40	1025.596	937.6141333333334	615.7263513513514	836.3918918918919	422.1836934863735
2811067	1648116.0	40	1294.06330472103	650.3208154506437	615.7263513513514	836.3918918918919	703.3942477692451
2811060	1648116.0	40	629.9166666666666	652.3192431561997	615.7263513513514	836.3918918918919	184.61881015032455
2811018	1648116.0	40	475.6791187739464	462.62771392081737	615.7263513513514	836.3918918918919	399.14018600860373
2811150	1648116.0	40	854.0623015873016	896.6460317460317	615.7263513513514	836.3918918918919	245.83446980526466
2811009	1648116.0	40	1349.692852741836	271.93160813308685	615.7263513513514	836.3918918918919	925.9169709560674
2811143	1648116.0	40	1400.90826873385	862.9788975021532	615.7263513513514	836.3918918918919	785.6319190637414
2811034	1648116.0	40	600.0333333333333	611.7759103641457	615.7263513513514	836.3918918918919	225.16351829767325
2811161	1648116.0	40	1087.9372453137737	913.8724531377344	615.7263513513514	836.3918918918919	478.52519865495157
2811039	1648116.0	40	1335.3375174337518	619.7189679218968	615.7263513513514	836.3918918918919	751.5233771029211
2811167	1648116.0	40	786.1209935897435	931.7564102564104	615.7263513513514	836.3918918918919	195.2657816066252
2811026	1648116.0	40	479.485659935616	581.1654960491659	615.7263513513514	836.3918918918919	289.3130469444914
2811027	1648116.0	40	991.138490164806	564.3038277511962	615.7263513513514	836.3918918918919	463.6444635885603
2811109	1648116.0	40	1316.29757850927	724.972190692395	615.7263513513514	836.3918918918919	709.3760597433051
2811002	1648116.0	40	955.2133786848073	188.5798185941043	615.7263513513514	836.3918918918919	731.3767319501522
2811003	1648116.0	40	822.1515151515151	198.0725108225108	615.7263513513514	836.3918918918919	670.8673344996923
2811001	1648116.0	40	553.9213009774182	153.85658914728683	615.7263513513514	836.3918918918919	685.3278804662729
2811126	1648116.0	40	496.2398543184184	808.6966701352758	615.7263513513514	836.3918918918919	122.65418167086371
2811085	1648116.0	40	843.3780487804878	660.6523320496364	615.7263513513514	836.3918918918919	287.5929210462539
2810799	1648040.0	41	844.9699599465955	661.161326212728	615.8627797408716	836.3386336866903	288.4045580008145
2810784	1648040.0	41	1296.0453277545328	659.1813110181312	615.8627797408716	836.3386336866903	702.8748221393682
2810762	1648040.0	41	592.6732142857143	621.1261904761905	615.8627797408716	836.3386336866903	216.45819840937335
2810882	1648040.0	41	1030.7498599439775	939.0747899159664	615.8627797408716	836.3386336866903	427.4178366846951
2810758	1648040.0	41	1334.2214360587002	617.6897274633124	615.8627797408716	836.3386336866903	750.8971323020455
2810778	1648040.0	41	630.4116415410385	653.0971524288107	615.8627797408716	836.3386336866903	183.81814337344997
2810769	1648040.0	41	473.8170964660936	624.9608404966572	615.8627797408716	836.3386336866903	254.67145028622068
2810773	1648040.0	41	774.4899091826438	630.4199461823074	615.8627797408716	836.3386336866903	259.9328222030924
2810858	1648040.0	41	479.8801434503587	865.7336730841828	615.8627797408716	836.3386336866903	139.12349087662392
2810735	1648040.0	41	1348.618018018018	271.53303303303306	615.8627797408716	836.3386336866903	925.1678797668756
2810720	1648040.0	41	954.9803395889188	188.82663092046468	615.8627797408716	836.3386336866903	730.9394729549242
2810721	1648040.0	41	751.7024771136241	189.03042541733976	615.8627797408716	836.3386336866903	661.4078468503362
2810849	1648040.0	41	842.4038031319911	854.7612975391498	615.8627797408716	836.3386336866903	227.28886867270137
2810749	1648040.0	41	1064.7132647226988	568.2958833619211	615.8627797408716	836.3386336866903	522.7941027499144
2810877	1648040.0	41	853.9170653907496	942.232057416268	615.8627797408716	836.3386336866903	260.5441615263056
2810868	1648040.0	41	1108.2073593073592	919.4800865800864	615.8627797408716	836.3386336866903	499.31521729036683
2810741	1648040.0	41	481.1000686577412	480.32011671816	615.8627797408716	836.3386336866903	380.6706880269966
2810824	1648040.0	41	1338.5184108527133	737.5426356589147	615.8627797408716	836.3386336866903	729.3776870757416
2810717	1648040.0	41	537.6049919484702	182.04943639291463	615.8627797408716	836.3386336866903	658.9526804297058
2810839	1648040.0	41	1395.5168932838897	848.815615986815	615.8627797408716	836.3386336866903	779.7539431460843
2811434	1646887.0	42	819.0884773662551	826.2777777777778	615.7268041237113	836.4049255441008	203.61367651974683
2811432	1646887.0	42	1400.5239043824702	826.1941124391323	615.7268041237113	836.4049255441008	784.8635227087707
2811425	1646887.0	42	1339.5031897926633	741.6400318979266	615.7268041237113	836.4049255441008	729.9538625966591
2811431	1646887.0	42	922.8748079877112	822.741935483871	615.7268041237113	836.4049255441008	307.4517418637039
2811450	1646887.0	42	1044.4295302013422	943.503355704698	615.7268041237113	836.4049255441008	441.8779255510017
2811446	1646887.0	42	1121.0005847953216	925.0543859649124	615.7268041237113	836.4049255441008	512.9915401515736
2811445	1646887.0	42	541.965954077593	908.8840063341252	615.7268041237113	836.4049255441008	103.41121869358676
2811400	1646887.0	42	627.641656662665	652.4883953581433	615.7268041237113	836.4049255441008	184.3020721171285
2811401	1646887.0	42	560.3985074626866	642.079104477612	615.7268041237113	836.4049255441008	202.04886820909294
2811395	1646887.0	42	457.5622549019607	634.2286764705882	615.7268041237113	836.4049255441008	256.69293001552376
2811397	1646887.0	42	797.8158425832493	631.943323242516	615.7268041237113	836.4049255441008	273.79000117398465
2811416	1646887.0	42	1290.5648880105402	681.8455204216074	615.7268041237113	836.4049255441008	692.3113816599189
2811415	1646887.0	42	849.0717439293597	667.9975717439294	615.7268041237113	836.4049255441008	287.768826919939
2811373	1646887.0	42	686.4401840490798	143.3614519427403	615.7268041237113	836.4049255441008	696.6416858054858
2811384	1646887.0	42	483.0946215139442	544.6102257636122	615.7268041237113	836.4049255441008	320.5237006584943
2811391	1646887.0	42	1138.292528735632	624.5080459770115	615.7268041237113	836.4049255441008	563.8929190098518
2811388	1646887.0	42	1334.738805970149	617.5309563294638	615.7268041237113	836.4049255441008	751.5877016017437
2811378	1646887.0	42	516.9932301740812	195.8043197936815	615.7268041237113	836.4049255441008	648.1646817843991
2811376	1646887.0	42	954.64010989011	188.97298534798537	615.7268041237113	836.4049255441008	730.7737994835439
2811381	1646887.0	42	1346.8141346688926	270.9671675013912	615.7268041237113	836.4049255441008	924.234030483646
2810671	1647755.0	43	896.3981161091888	722.701076509035	615.7268041237113	836.4049255441008	302.82825273913636
2810659	1647755.0	43	1221.4253499222395	673.3574390876101	615.7268041237113	836.4049255441008	627.2600825991012
2810657	1647755.0	43	849.7459505541348	668.1538789428814	615.7268041237113	836.4049255441008	288.22452286096285
2810660	1647755.0	43	1285.7105068442472	691.6150573436921	615.7268041237113	836.4049255441008	685.4504123892633
2810683	1647755.0	43	1417.480894308943	807.8349593495934	615.7268041237113	836.4049255441008	802.262964430681
2810672	1647755.0	43	1347.5276953511377	725.6104516979888	615.7268041237113	836.4049255441008	740.140500064746
2810632	1647755.0	43	1334.8116240725474	617.4752679307502	615.7268041237113	836.4049255441008	751.6735815921355
2810624	1647755.0	43	460.0853308748208	614.1963736939152	615.7268041237113	836.4049255441008	271.29487409540513
2810643	1647755.0	43	626.1599684791174	651.9428684003152	615.7268041237113	836.4049255441008	184.7568711690695
2810646	1647755.0	43	540.095643939394	667.7777777777778	615.7268041237113	836.4049255441008	184.81122085693605
2810603	1647755.0	43	1348.6929223744291	268.7057648401826	615.7268041237113	836.4049255441008	927.1039141150567
2810596	1647755.0	43	503.18165168165166	195.474025974026	615.7268041237113	836.4049255441008	650.7371430630895
2810617	1647755.0	43	885.278614998206	600.6865805525655	615.7268041237113	836.4049255441008	358.08004260397956
2810612	1647755.0	43	483.4668458781362	554.9811827956989	615.7268041237113	836.4049255441008	310.95340412614865
2810699	1647755.0	43	1053.4829210836278	949.5689045936396	615.7268041237113	836.4049255441008	452.1465515628186
2810689	1647755.0	43	789.1325619163622	838.3075517661389	615.7268041237113	836.4049255441008	173.4161953860835
2810695	1647755.0	43	1136.7568770226535	930.1739482200647	615.7268041237113	836.4049255441008	529.4005727978413
2810585	1647755.0	43	659.6488	109.96933333333332	615.7268041237113	836.4049255441008	727.7621942313061
2810591	1647755.0	43	954.5854816824966	189.07756671189503	615.7268041237113	836.4049255441008	730.655810111415
2810704	1647755.0	43	575.3709677419355	957.1451612903226	615.7268041237113	836.4049255441008	127.30592310700183
2811306	1647554.0	44	1335.5141271442988	709.6163807601749	615.6351981351982	836.5909090909091	730.9912470584734
2811311	1647554.0	44	1285.7036247334754	715.6911869225303	615.6351981351982	836.5909090909091	680.887978410753
2811278	1647554.0	44	898.403462749213	684.5349772647779	615.6351981351982	836.5909090909091	321.0590255332103
2811264	1647554.0	44	1335.0194839389153	617.52738283307	615.6351981351982	836.5909090909091	751.9990553171216
2811270	1647554.0	44	625.8185437997724	652.9137277208949	615.6351981351982	836.5909090909091	183.95925495869264
2811291	1647554.0	44	1221.1003236245954	678.797195253506	615.6351981351982	836.5909090909091	625.6891195398014
2811287	1647554.0	44	516.4289099526067	674.6794628751975	615.6351981351982	836.5909090909091	189.88734563058875
2811285	1647554.0	44	841.8054530545306	670.070315703157	615.6351981351982	836.5909090909091	280.85955962453
2811371	1647554.0	44	573.6438240270728	980.71940214326	615.6351981351982	836.5909090909091	150.1209446047756
2811245	1647554.0	44	477.1939017169923	548.1224985198342	615.6351981351982	836.5909090909091	319.96877418172517
2811360	1647554.0	44	1169.854785478548	938.420792079208	615.6351981351982	836.5909090909091	563.4968287971491
2811365	1647554.0	44	1059.4484126984123	952.797052154195	615.6351981351982	836.5909090909091	458.7744948300618
2811250	1647554.0	44	1010.1780303030304	546.5740358126722	615.6351981351982	836.5909090909091	489.667063627011
2811341	1647554.0	44	1425.5146471371504	799.4502885042166	615.6351981351982	836.5909090909091	810.7306258019802
2811224	1647554.0	44	508.08527131782944	195.140503875969	615.6351981351982	836.5909090909091	650.4041890308151
2811352	1647554.0	44	763.7770935960591	828.3062397372742	615.6351981351982	836.5909090909091	148.37337004003015
2811231	1647554.0	44	1347.919983065199	267.87228337567035	615.6351981351982	836.5909090909091	927.1903156717111
2811219	1647554.0	44	681.8190403266973	122.19780500255231	615.6351981351982	836.5909090909091	717.452303736093
2811221	1647554.0	44	954.6666666666669	188.9485815602837	615.6351981351982	836.5909090909091	731.0149937339795
2811178	1649137.0	45	1417.571314102564	794.7139423076923	615.6220338983051	836.3542372881356	803.02961476286
2811055	1649137.0	45	486.1695381670256	561.4179229480736	615.6220338983051	836.3542372881356	303.8880148902787
2811046	1649137.0	45	500.9169054441261	508.4954632282712	615.6220338983051	836.3542372881356	347.3451341558233
2811064	1649137.0	45	1334.8009845288327	616.9694796061885	615.6220338983051	836.3542372881356	751.8962926715317
2811185	1649137.0	45	743.4031237643338	800.7771846579675	615.6220338983051	836.3542372881356	132.64137213252835
2811021	1649137.0	45	503.9703324013669	198.71062441752096	615.6220338983051	836.3542372881356	647.3449462858666
2811010	1649137.0	45	717.205	139.85222222222222	615.6220338983051	836.3542372881356	703.8708375780999
2811015	1649137.0	45	954.9845173041894	188.87295081967213	615.6220338983051	836.3542372881356	731.0259307782901
2811140	1649137.0	45	1285.0749912188269	717.2358623112049	615.6220338983051	836.3542372881356	679.9679766888563
2811037	1649137.0	45	1140.751002158495	441.6470860314524	615.6220338983051	836.3542372881356	656.927825989414
2811029	1649137.0	45	1347.2489564698867	267.8339296362552	615.6220338983051	836.3542372881356	926.5491320184547
2811115	1649137.0	45	1218.431266149871	693.5713178294574	615.6220338983051	836.3542372881356	619.4884442641894
2811110	1649137.0	45	506.7420348058903	689.8475234270414	615.6220338983051	836.3542372881356	182.5351237672924
2811131	1649137.0	45	1337.1555872111428	709.588319088319	615.6220338983051	836.3542372881356	732.584648060067
2811082	1649137.0	45	889.5	656.257403189066	615.6220338983051	836.3542372881356	327.7865310968541
2811208	1649137.0	45	1230.1813186813188	950.7853072853072	615.6220338983051	836.3542372881356	625.1220555169261
2811074	1649137.0	45	625.338785046729	649.5755451713395	615.6220338983051	836.3542372881356	187.03126765795415
2811206	1649137.0	45	1072.6045333333334	956.4632	615.6220338983051	836.3542372881356	472.5030875175375
2811204	1649137.0	45	570.4147496617051	921.8166441136672	615.6220338983051	836.3542372881356	96.68258130843124
2811102	1649137.0	45	824.2695891571368	680.6677255400255	615.6220338983051	836.3542372881356	260.3307362870963
2811562	1647315.0	46	501.4406147418681	690.5754998507908	615.6103526734927	836.4749715585892	185.26031659260033
2811561	1647315.0	46	814.6775923718712	697.9374255065554	615.6103526734927	836.4749715585892	242.52920976090917
2811566	1647315.0	46	1335.2752399867595	707.7197947699437	615.6103526734927	836.4749715585892	731.0919542584861
2811579	1647315.0	46	723.2845622119816	736.7415514592933	615.6103526734927	836.4749715585892	146.76678944652653
2811583	1647315.0	46	1227.8991006183248	751.4673974142777	615.6103526734927	836.4749715585892	618.161628153795
2811569	1647315.0	46	1286.452855245684	719.3237051792829	615.6103526734927	836.4749715585892	680.9949210321585
2811528	1647315.0	46	1264.0107033639144	306.2954128440367	615.6103526734927	836.4749715585892	837.563955321753
2811522	1647315.0	46	772.4750566893424	207.26700680272108	615.6103526734927	836.4749715585892	648.4668058414416
2811526	1647315.0	46	1345.73207114171	269.02553069420543	615.6103526734927	836.4749715585892	924.7035155747407
2811547	1647315.0	46	625.9970538720539	633.6313131313132	615.6103526734927	836.4749715585892	203.10941220423447
2811544	1647315.0	46	1334.6976935749587	617.6545853926414	615.6103526734927	836.4749715585892	751.6441746242405
2811548	1647315.0	46	851.6568853087841	623.7616033755274	615.6103526734927	836.4749715585892	317.7498112870038
2811539	1647315.0	46	482.3066132264529	501.8991315965264	615.6103526734927	836.4749715585892	360.15396657108215
2811542	1647315.0	46	472.5295304865095	566.8955810495007	615.6103526734927	836.4749715585892	305.1969355431911
2811519	1647315.0	46	513.4542176230793	189.60943869551585	615.6103526734927	836.4749715585892	654.8823509109603
2811516	1647315.0	46	954.7940639269406	188.83013698630137	615.6103526734927	836.4749715585892	731.0878344821698
2811594	1647315.0	46	1096.4244663382594	959.0741652983032	615.6103526734927	836.4749715585892	496.19832144502783
2811592	1647315.0	46	1251.3482617586913	943.1269938650308	615.6103526734927	836.4749715585892	644.6218604035034
2811585	1647315.0	46	1408.111912689604	786.8969663337033	615.6103526734927	836.4749715585892	794.050817788162
2811589	1647315.0	46	680.7164750957854	914.955938697318	615.6103526734927	836.4749715585892	101.97092418869599
2812069	1647502.0	47	1113.4036918138042	957.1843231674692	615.7698961937716	836.450403690888	512.0703797871714
2811834	1647502.0	47	792.000700280112	627.2535014005603	615.7698961937716	836.450403690888	273.5336181108038
2811708	1647502.0	47	1290.9863813229572	178.30415045395588	615.7698961937716	836.450403690888	942.9070963992284
2812040	1647502.0	47	1252.2998836532868	828.2073880162885	615.7698961937716	836.450403690888	636.5833584398999
2811918	1647502.0	47	809.8719806763286	695.3805445761968	615.7698961937716	836.450403690888	239.95067066193522
2811777	1647502.0	47	1334.895413870246	617.6118568232663	615.7698961937716	836.450403690888	751.6859848158603
2812059	1647502.0	47	1305.489911218725	935.72800645682	615.7698961937716	836.450403690888	696.8283443840184
2811926	1647502.0	47	1337.2215762273902	706.937015503876	615.7698961937716	836.450403690888	732.984477559389
2811752	1647502.0	47	513.5242477359042	496.7427695004382	615.7698961937716	836.450403690888	354.76111590173224
2811758	1647502.0	47	470.89454329774617	585.0285883748517	615.7698961937716	836.450403690888	290.1754591511126
2811744	1647502.0	47	810.1215454032713	278.67371686407216	615.7698961937716	836.450403690888	590.66690775593
2812006	1647502.0	47	699.8854447439353	772.5309973045822	615.7698961937716	836.450403690888	105.64618318080713
2811769	1647502.0	47	625.9324212271973	619.0265339966833	615.7698961937716	836.450403690888	217.66124144610023
2811902	1647502.0	47	502.9764324019192	695.8296641264466	615.7698961937716	836.450403690888	180.26801676896096
2811721	1647502.0	47	954.3205128205128	189.3416554206028	615.7698961937716	836.450403690888	730.3192809355933
2811983	1647502.0	47	683.0902851108765	734.2747272087292	615.7698961937716	836.450403690888	122.35973042033493
2811715	1647502.0	47	527.617496807152	183.53065134099617	615.7698961937716	836.450403690888	658.843720867295
2811971	1647502.0	47	1298.5551971326165	744.3150537634409	615.7698961937716	836.450403690888	688.973649629942
2811737	1647502.0	47	1349.5447154471544	266.69541231126595	615.7698961937716	836.450403690888	929.0028178495089
2811998	1647502.0	47	1390.73426443203	757.8482309124767	615.7698961937716	836.450403690888	778.940353046631
2811454	1648407.0	48	1273.2956393200295	86.84774575018479	615.7698961937716	836.450403690888	997.1179707865588
2811455	1648407.0	48	533.5529882932841	187.92975970425135	615.7698961937716	836.450403690888	653.7114391086936
2811523	1648407.0	48	1130.2699600798403	949.8587824351296	615.7698961937716	836.450403690888	526.850810104878
2811499	1648407.0	48	641.6621327529924	742.2192600652884	615.7698961937716	836.450403690888	97.72367340121349
2811503	1648407.0	48	1309.883712905452	777.1152518978606	615.7698961937716	836.450403690888	696.6452833317383
2811490	1648407.0	48	815.7572509457756	696.2381252627155	615.7698961937716	836.450403690888	244.24255379176512
2811491	1648407.0	48	1337.881047051027	707.9489728296885	615.7698961937716	836.450403690888	733.4556100581449
2811488	1648407.0	48	508.9607329842932	681.0415939499709	615.7698961937716	836.450403690888	188.5738462528608
2811495	1648407.0	48	1395.9949748743718	727.6348408710219	615.7698961937716	836.450403690888	787.7766181564118
2811518	1648407.0	48	1308.5514354066986	927.9665071770336	615.7698961937716	836.450403690888	698.8000130734968
2811511	1648407.0	48	1299.2878787878788	871.5937149270483	615.7698961937716	836.450403690888	684.4208389975862
2811465	1648407.0	48	824.643669250646	368.18010335917313	615.7698961937716	836.450403690888	512.7429446065241
2811470	1648407.0	48	539.6250896057347	511.2913978494624	615.7698961937716	836.450403690888	333.9557016283954
2811456	1648407.0	48	954.8279642058166	188.69149888143176	615.7698961937716	836.450403690888	731.1306123012541
2811461	1648407.0	48	1343.6682569974555	273.4675572519084	615.7698961937716	836.450403690888	920.2096006047892
2811474	1648407.0	48	459.6328518275334	620.2461151236595	615.7698961937716	836.450403690888	266.6890905498125
2811475	1648407.0	48	1334.550330744895	617.4709519700892	615.7698961937716	836.450403690888	751.3969080116337
2811472	1648407.0	48	616.2032470201398	598.3540896013153	615.7698961937716	836.450403690888	238.09670845263523
2811478	1648407.0	48	798.9026475455047	632.0480786909359	615.7698961937716	836.450403690888	274.4410958348654
2811822	1647996.0	49	818.7724171539961	418.4044834307993	615.7268041237113	836.4049255441008	464.7062411650609
2812065	1647996.0	49	1300.2750582750584	870.9831002331002	615.7268041237113	836.4049255441008	685.4210110774839
2811943	1647996.0	49	1396.2630522088352	698.6421686746988	615.7268041237113	836.4049255441008	792.6004111499439
2812091	1647996.0	49	1152.9505283381363	944.5475504322768	615.7268041237113	836.4049255441008	548.000143409216
2811960	1647996.0	49	1342.832746995016	700.5322486074465	615.7268041237113	836.4049255441008	739.6921227758893
2812082	1647996.0	49	1304.2155699388709	929.3378281193816	615.7268041237113	836.4049255441008	694.7325420870598
2811784	1647996.0	49	531.0174177053372	206.9915308405241	615.7268041237113	836.4049255441008	635.088105367797
2811928	1647996.0	49	873.2783549783551	661.8545454545455	615.7268041237113	836.4049255441008	311.12800667416684
2811804	1647996.0	49	1343.6279246429656	274.1514737161957	615.7268041237113	836.4049255441008	919.7657230760344
2811923	1647996.0	49	495.8608092918696	683.7372923691769	615.7268041237113	836.4049255441008	194.101166756566
2811884	1647996.0	49	808.6682743837084	608.1341550553768	615.7268041237113	836.4049255441008	298.8878646007647
2811874	1647996.0	49	1334.66846771959	617.5983651981159	615.7268041237113	836.4049255441008	751.5007827703512
2812004	1647996.0	49	810.1542096219931	737.1963058419244	615.7268041237113	836.4049255441008	218.27589475708115
2811770	1647996.0	49	1239.6441048034935	72.5127365356623	615.7268041237113	836.4049255441008	986.3083060157456
2812025	1647996.0	49	1338.899343544858	758.3169219547775	615.7268041237113	836.4049255441008	727.3762836918704
2811775	1647996.0	49	953.9637294170004	188.7118380062305	615.7268041237113	836.4049255441008	730.6918319484605
2811844	1647996.0	49	556.1504161712247	544.5495441934205	615.7268041237113	836.4049255441008	297.8739827927512
2811987	1647996.0	49	631.0005170630817	740.9415718717684	615.7268041237113	836.4049255441008	96.67749583705157
2811862	1647996.0	49	611.2507507507507	595.7535392535392	615.7268041237113	836.4049255441008	240.69300940693458
2811299	1648239.0	50	501.57979062938847	695.8106089620835	615.7268041237113	836.4049255441008	181.0974945846508
2811303	1648239.0	50	1337.515015015015	702.0765765765766	615.7268041237113	836.4049255441008	734.1813990547637
2811327	1648239.0	50	819.0289945765539	776.6088861076346	615.7268041237113	836.4049255441008	211.91353655491505
2811324	1648239.0	50	1339.383098081795	760.0754614549403	615.7268041237113	836.4049255441008	727.6706802347384
2811187	1648239.0	50	529.59453197405	221.2976521470497	615.7268041237113	836.4049255441008	621.108465641564
2811318	1648239.0	50	718.6861525704809	753.5713101160862	615.7268041237113	836.4049255441008	132.14399448124584
2811141	1648239.0	50	1203.8873978996498	65.81505250875146	615.7268041237113	836.4049255441008	969.4027215226396
2811269	1648239.0	50	799.8198099415205	617.3081140350877	615.7268041237113	836.4049255441008	286.17066167665047
2811293	1648239.0	50	1391.9168665067946	668.8393285371702	615.7268041237113	836.4049255441008	794.0713080338212
2811158	1648239.0	50	954.8152796125056	188.6290180537208	615.7268041237113	836.4049255441008	731.1597777054616
2811244	1648239.0	50	1334.857650273224	617.6879781420765	615.7268041237113	836.4049255441008	751.6556904358364
2811232	1648239.0	50	611.6835390946502	597.8465020576132	615.7268041237113	836.4049255441008	238.59268515286382
2811215	1648239.0	50	555.3258585858586	543.0866666666667	615.7268041237113	836.4049255441008	299.47266187877
2811201	1648239.0	50	1342.8674661746618	271.33456334563346	615.7268041237113	836.4049255441008	920.8898178625941
2811207	1648239.0	50	804.5534458509142	470.1924519456165	615.7268041237113	836.4049255441008	412.0280044427733
2811354	1648239.0	50	1306.18356918239	927.4217767295596	615.7268041237113	836.4049255441008	696.4299043084031
2811359	1648239.0	50	1171.011574074074	934.6875	615.7268041237113	836.4049255441008	563.915454816151
2811351	1648239.0	50	1294.5245261984392	863.7608695652174	615.7268041237113	836.4049255441008	679.3487286858833
2811220	1648239.0	50	1000.6444607125428	583.8767691556857	615.7268041237113	836.4049255441008	460.36080645811876
2811688	1647234.0	51	508.1420932009168	712.1599185128597	615.695205479452	836.4360730593608	164.35399158421748
2811692	1647234.0	51	1331.2041015625	704.8958333333334	615.695205479452	836.4360730593608	727.4997010591569
2811681	1647234.0	51	1381.9858333333334	654.2991666666667	615.695205479452	836.4360730593608	787.6389902785392
2811709	1647234.0	51	737.8661327231122	738.2048054919909	615.695205479452	836.4360730593608	156.76452848609568
2811658	1647234.0	51	607.8317775184753	602.0565927654609	615.695205479452	836.4360730593608	234.51135213915776
2811651	1647234.0	51	793.4734848484849	561.1931818181819	615.695205479452	836.4360730593608	327.66410513545316
2811679	1647234.0	51	782.2458455522972	641.6254480286739	615.695205479452	836.4360730593608	256.30118090543647
2811667	1647234.0	51	1334.9747967479675	617.8035230352303	615.695205479452	836.4360730593608	751.7734514768772
2811619	1647234.0	51	1138.642413659294	77.73515715948777	615.695205479452	836.4360730593608	921.4666908415069
2811622	1647234.0	51	954.4763814616756	188.56907308377896	615.695205479452	836.4360730593608	731.098033684443
2811643	1647234.0	51	1079.2946696696697	430.9174174174174	615.695205479452	836.4360730593608	615.9300636201369
2811645	1647234.0	51	553.8321342925659	543.4712230215828	615.695205479452	836.4360730593608	299.4251875416153
2811633	1647234.0	51	529.6809883537928	228.2894239848914	615.695205479452	836.4360730593608	614.1993099379433
2811637	1647234.0	51	1351.1068824730244	267.465587634879	615.695205479452	836.4360730593608	929.8159753105281
2811719	1647234.0	51	1329.441481481481	763.6648148148148	615.695205479452	836.4360730593608	717.4464457597229
2811716	1647234.0	51	815.3950882212685	749.1685741535526	615.695205479452	836.4360730593608	217.93498923387781
2811736	1647234.0	51	1189.7464822901504	925.6974769529354	615.695205479452	836.4360730593608	580.9496248669457
2811728	1647234.0	51	1324.824263038549	845.0357142857143	615.695205479452	836.4360730593608	709.1811997676439
2811735	1647234.0	51	1319.364908073541	924.9144684252598	615.695205479452	836.4360730593608	709.2104601564884
2811048	1647690.0	52	1023.6498678746698	93.80464326160816	615.5187793427231	836.6021126760563	847.5370587737033
2811053	1647690.0	52	954.1725383920508	188.6576332429991	615.5187793427231	836.6021126760563	731.1076644010892
2811172	1647690.0	52	1309.4844444444443	706.1766666666666	615.5187793427231	836.6021126760563	706.1155297165066
2811065	1647690.0	52	1351.6703461433633	266.668710820387	615.5187793427231	836.6021126760563	930.9904467038389
2811062	1647690.0	52	533.2614035087719	229.93668261563	615.5187793427231	836.6021126760563	612.216644587102
2811277	1647690.0	52	1206.873544973545	925.330687830688	615.5187793427231	836.6021126760563	597.9742627264617
2811267	1647690.0	52	1332.330588235294	915.6682352941176	615.5187793427231	836.6021126760563	721.1592203623926
2811152	1647690.0	52	504.7693288020391	701.13069951855	615.5187793427231	836.6021126760563	174.97984049014093
2811157	1647690.0	52	774.8351158645276	708.4184491978609	615.5187793427231	836.6021126760563	204.48165361572197
2811247	1647690.0	52	1354.5358796296296	809.7633101851852	615.5187793427231	836.6021126760563	739.5042906133889
2811233	1647690.0	52	1303.2084318360912	779.8904649330182	615.5187793427231	836.6021126760563	690.0241076485515
2811108	1647690.0	52	1346.5758219285826	629.3620418436369	615.5187793427231	836.6021126760563	759.8637025631699
2811130	1647690.0	52	763.3384168482207	640.812273057371	615.5187793427231	836.6021126760563	245.32489993917704
2811254	1647690.0	52	497.134009009009	824.7353603603603	615.5187793427231	836.6021126760563	118.97803855118937
2811083	1647690.0	52	553.2249190938511	543.7754404890327	615.5187793427231	836.6021126760563	299.3793329019767
2811087	1647690.0	52	778.566943674977	575.0046168051708	615.5187793427231	836.6021126760563	308.24982358151584
2811077	1647690.0	52	1102.2888176638178	321.03311965811963	615.5187793427231	836.6021126760563	709.0532115212858
2811099	1647690.0	52	606.4506493506493	602.0956709956711	615.5187793427231	836.6021126760563	234.68170395484407
2811229	1647690.0	52	737.1844758064516	755.5413306451613	615.5187793427231	836.6021126760563	146.1964160965117
2811693	1647904.0	53	1213.1122754491018	926.7275449101796	615.6604519774012	836.3813559322034	604.2442513028191
2811687	1647904.0	53	1340.2653903903904	893.2522522522522	615.6604519774012	836.3813559322034	726.8332791092726
2811659	1647904.0	53	1304.233695652174	782.3478260869565	615.6604519774012	836.3813559322034	690.6900420972748
2811657	1647904.0	53	1376.691056910569	776.5325203252033	615.6604519774012	836.3813559322034	763.3802884332664
2811661	1647904.0	53	738.5707903780068	783.7512027491408	615.6604519774012	836.3813559322034	133.7044663046976
2811678	1647904.0	53	534.1350995866215	852.3004509582863	615.6604519774012	836.3813559322034	83.06503878823061
2811625	1647904.0	53	760.0437881873727	641.3279022403259	615.6604519774012	836.3813559322034	242.67755885588406
2811617	1647904.0	53	1341.3520146520148	628.2802197802198	615.6604519774012	836.3813559322034	754.9399492707146
2811646	1647904.0	53	485.2486291486291	707.4105339105339	615.6604519774012	836.3813559322034	183.41405743963082
2811644	1647904.0	53	1301.925370874962	714.0679685134727	615.6604519774012	836.3813559322034	697.0796967716965
2811634	1647904.0	53	721.9503916449086	678.754134029591	615.6604519774012	836.3813559322034	190.1154711202057
2811593	1647904.0	53	941.10081391047	93.60247872734	615.6604519774012	836.3813559322034	810.9450595427809
2811598	1647904.0	53	954.2381263616558	188.73006535947712	615.6604519774012	836.3813559322034	730.812585942503
2811610	1647904.0	53	554.4059139784946	544.4646697388632	615.6604519774012	836.3813559322034	298.27415259046586
2811615	1647904.0	53	603.4564011097899	602.6965913594927	615.6604519774012	836.3813559322034	234.00322230897265
2811612	1647904.0	53	780.6771689497717	573.9748858447489	615.6604519774012	836.3813559322034	309.9801161753728
2811602	1647904.0	53	532.6303520456707	231.2491278147796	615.6604519774012	836.3813559322034	610.8019408949442
2811603	1647904.0	53	1065.0073643410851	255.48217054263569	615.6604519774012	836.3813559322034	734.4089536743405
2811605	1647904.0	53	1346.6654461621915	266.5395985896393	615.6604519774012	836.3813559322034	926.8699638753901
2811944	1647647.0	54	486.22886762360446	712.5715045188729	615.4044368600682	836.2599544937428	178.84395529273658
2811811	1647647.0	54	1347.379179331307	265.4485815602837	615.4044368600682	836.2599544937428	928.2309233622939
2812064	1647647.0	54	1223.000542888165	931.3165038002172	615.4044368600682	836.2599544937428	614.9868093110293
2811838	1647647.0	54	555.8955555555556	542.1420202020203	615.4044368600682	836.2599544937428	300.0777669640732
2811966	1647647.0	54	1372.9311043566363	771.4078014184397	615.4044368600682	836.2599544937428	760.297608655294
2811776	1647647.0	54	954.3331114070128	188.6247225920994	615.4044368600682	836.2599544937428	730.9610386542118
2811800	1647647.0	54	1009.3793402777778	249.25954861111111	615.4044368600682	836.2599544937428	706.9552326911288
2811929	1647647.0	54	1313.206289308176	706.1603773584906	615.4044368600682	836.2599544937428	709.8262641314299
2811795	1647647.0	54	532.0872576177285	233.16020313942752	615.4044368600682	836.2599544937428	608.8276130733044
2811921	1647647.0	54	683.9730031236055	674.0975011155733	615.4044368600682	836.2599544937428	176.0633680385108
2812015	1647647.0	54	1367.757350133639	862.4534173348607	615.4044368600682	836.2599544937428	752.8087430462255
2811878	1647647.0	54	1337.696691998212	628.0291312770079	615.4044368600682	836.2599544937428	751.7088382944984
2811771	1647647.0	54	815.4238302502721	112.75462459194776	615.4044368600682	836.2599544937428	750.6448695145332
2811900	1647647.0	54	759.2720883534137	641.6255020080321	615.4044368600682	836.2599544937428	242.03402909637128
2812028	1647647.0	54	531.5910425844347	872.5245961820852	615.4044368600682	836.2599544937428	91.3225563417202
2811848	1647647.0	54	781.6968253968254	574.6378684807256	615.4044368600682	836.2599544937428	309.9988296349881
2811977	1647647.0	54	1309.2411310151035	789.2994380049174	615.4044368600682	836.2599544937428	695.4240780019666
2811866	1647647.0	54	601.7873563218391	601.3910027744748	615.4044368600682	836.2599544937428	235.2633617121299
2811992	1647647.0	54	771.5037664783428	811.6103578154425	615.4044368600682	836.2599544937428	158.03355125946385
2812332	1648337.0	55	498.2843293492696	731.1467463479415	615.6022067363531	836.4547038327526	157.64913657941014
2812219	1648337.0	55	952.6516393442624	190.70491803278688	615.6022067363531	836.4547038327526	728.4195946581992
2812351	1648337.0	55	1358.2309523809524	756.6345238095238	615.6022067363531	836.4547038327526	746.9060951663279
2812211	1648337.0	55	697.1364745349191	168.86992985666362	615.6022067363531	836.4547038327526	672.5453644700513
2812424	1648337.0	55	576.6675485008818	953.0149911816578	615.6022067363531	836.4547038327526	122.89104197935794
2812416	1648337.0	55	1223.2300399201597	917.5663672654692	615.6022067363531	836.4547038327526	613.0176878398129
2812292	1648337.0	55	755.4559620596206	644.0619918699186	615.6022067363531	836.4547038327526	237.85295561424994
2812313	1648337.0	55	1314.0894349715816	706.425777331996	615.6022067363531	836.4547038327526	710.4871073669609
2812305	1648337.0	55	647.9137177806903	676.3029707295763	615.6022067363531	836.4547038327526	163.378735953977
2812264	1648337.0	55	778.7705658582976	565.0349500713266	615.6022067363531	836.4547038327526	316.69006323290427
2812270	1648337.0	55	603.5585001963094	604.3366705928543	615.6022067363531	836.4547038327526	232.43027389387387
2812398	1648337.0	55	1347.626278659612	860.4142857142857	615.6022067363531	836.4547038327526	732.4160726247386
2812256	1648337.0	55	555.085326953748	544.5494417862839	615.6022067363531	836.4547038327526	298.1123525603054
2812282	1648337.0	55	1330.6549295774648	629.1459612375105	615.6022067363531	836.4547038327526	744.4980263230442
2812367	1648337.0	55	1308.7754098360656	789.3637522768671	615.6022067363531	836.4547038327526	694.7709314687496
2812231	1648337.0	55	994.3286683630196	239.6412213740458	615.6022067363531	836.4547038327526	706.8380759273965
2812228	1648337.0	55	531.8937969924812	233.8558897243108	615.6022067363531	836.4547038327526	608.3850989519289
2812377	1648337.0	55	792.6025914093008	818.4726659566916	615.6022067363531	836.4547038327526	177.9114663548911
2812244	1648337.0	55	1349.0968450995604	265.17933798810446	615.6022067363531	836.4547038327526	929.7149714447481
2812093	1648996.0	56	581.5778761061947	208.5020648967552	615.5146396396397	836.1407657657658	628.5555208155157
2812086	1648996.0	56	951.9135546334716	191.8762102351314	615.5146396396397	836.1407657657658	726.8019314243139
2812170	1648996.0	56	813.4328730341388	817.5928270042193	615.5146396396397	836.1407657657658	198.78544499611007
2812139	1648996.0	56	558.394519131334	769.8119613926232	615.5146396396397	836.1407657657658	87.53409882128206
2812137	1648996.0	56	1358.3167456556082	757.9807793575566	615.5146396396397	836.1407657657658	746.9029067938413
2812130	1648996.0	56	636.1566666666666	674.3316666666667	615.5146396396397	836.1407657657658	163.12043964827515
2812134	1648996.0	56	1310.6204456489008	706.3632941884974	615.5146396396397	836.1407657657658	707.1168741281552
2812144	1648996.0	56	1309.1953693073096	789.6634137007272	615.5146396396397	836.1407657657658	695.2360023526173
2812151	1648996.0	56	1352.8892642642645	820.0953453453453	615.5146396396397	836.1407657657658	737.5491797546618
2812106	1648996.0	56	768.0721747388413	564.3124406457739	615.5146396396397	836.1407657657658	311.7121105332357
2812104	1648996.0	56	554.5983157070114	544.3288288288288	615.5146396396397	836.1407657657658	298.10233991089666
2812111	1648996.0	56	602.6519780650215	603.3068938503721	615.5146396396397	836.1407657657658	233.18889333305967
2812096	1648996.0	56	527.2389851109085	238.43406259495592	615.5146396396397	836.1407657657658	604.1902797942007
2812224	1648996.0	56	1233.1015267175574	904.7717557251908	615.5146396396397	836.1407657657658	621.3885868547984
2812097	1648996.0	56	990.2381535947712	232.17892156862743	615.5146396396397	836.1407657657658	710.765517703898
2812101	1648996.0	56	1351.3298722044728	263.37433439829607	615.5146396396397	836.1407657657658	932.4620321363578
2812120	1648996.0	56	715.326867816092	640.7934626436783	615.5146396396397	836.1407657657658	219.36966456331407
2812112	1648996.0	56	1335.3750324759678	617.9434918160562	615.5146396396397	836.1407657657658	752.2027888365992
2812247	1648996.0	56	568.1888653981676	963.3541226215644	615.5146396396397	836.1407657657658	135.7312310047896
2812117	1648996.0	56	1299.3131443298969	636.7156357388316	615.5146396396397	836.1407657657658	712.2856010778902
2811819	1648855.0	57	1267.1715566422167	619.0631621841891	615.5146396396397	836.1407657657658	686.8620119456482
2811808	1648855.0	57	602.8629629629629	603.3600389863548	615.5146396396397	836.1407657657658	233.124283768727
2812088	1648855.0	57	742.4187547456339	908.3788914198936	615.5146396396397	836.1407657657658	146.02397484268468
2811967	1648855.0	57	567.3436781609196	753.1279146141216	615.5146396396397	836.1407657657658	95.97695028552101
2812080	1648855.0	57	1248.1946564885495	891.6348600508907	615.5146396396397	836.1407657657658	635.1091230808004
2811828	1648855.0	57	1335.6322070260123	617.7461786001609	615.5146396396397	836.1407657657658	752.5061505142014
2812042	1648855.0	57	1348.1960784313724	823.2122926093514	615.5146396396397	836.1407657657658	732.7954940964632
2811906	1648855.0	57	635.9882075471698	678.9422169811321	615.5146396396397	836.1407657657658	158.5261830829819
2811798	1648855.0	57	735.1845329249617	566.7133741704952	615.5146396396397	836.1407657657658	294.8084169435324
2811925	1648855.0	57	1309.624183006536	706.1595082477436	615.5146396396397	836.1407657657658	706.1750388529516
2811757	1648855.0	57	1352.8067331670825	263.285536159601	615.5146396396397	836.1407657657658	933.6823577990597
2812007	1648855.0	57	1309.5313199105146	790.0003728560775	615.5146396396397	836.1407657657658	695.5487677740982
2811748	1648855.0	57	526.133824432167	244.92756292203805	615.5146396396397	836.1407657657658	597.9314185957207
2811774	1648855.0	57	554.3590029761905	544.836681547619	615.5146396396397	836.1407657657658	297.6542984367686
2812031	1648855.0	57	828.5701754385965	808.7207262341901	615.5146396396397	836.1407657657658	214.812755446444
2811982	1648855.0	57	1356.44332818135	756.1208140133951	615.5146396396397	836.1407657657658	745.2372200733068
2811718	1648855.0	57	956.2515894641236	187.6049046321526	615.5146396396397	836.1407657657658	732.5984112404353
2811739	1648855.0	57	986.7233088834556	222.8492257538712	615.5146396396397	836.1407657657658	716.8838045122278
2811867	1648855.0	57	682.5575822603719	632.5064377682403	615.5146396396397	836.1407657657658	214.38678992477728
2811734	1648855.0	57	584.8542382588774	219.5002863688431	615.5146396396397	836.1407657657658	617.4022522178682
2811946	1648553.0	58	1307.314489928525	705.211176088369	615.5326340326341	836.3694638694639	704.1055550131896
2811820	1648553.0	58	553.9768413059985	544.0903568716781	615.5326340326341	836.3694638694639	298.6907966537095
2812076	1648553.0	58	876.1028602860287	866.435460212688	615.5326340326341	836.3694638694639	262.29907919368685
2811832	1648553.0	58	1223.5395061728395	564.5037037037036	615.5326340326341	836.3694638694639	666.0205313053216
2811785	1648553.0	58	523.5573508005822	244.97103347889373	615.5326340326341	836.3694638694639	598.5077745477048
2811911	1648553.0	58	671.0394132202191	633.5233297985154	615.5326340326341	836.3694638694639	210.30348699750206
2811803	1648553.0	58	1347.8625249500997	265.5271956087824	615.5326340326341	836.3694638694639	928.5300018654146
2811933	1648553.0	58	636.0970209339775	679.2874396135265	615.5326340326341	836.3694638694639	158.42239852044605
2812061	1648553.0	58	1256.385838150289	875.2326589595376	615.5326340326341	836.3694638694639	642.0305110822022
2811924	1648553.0	58	506.1966638631904	664.5328006728344	615.5326340326341	836.3694638694639	203.67177809270817
2811880	1648553.0	58	1335.6845528455283	617.2691056910569	615.5326340326341	836.3694638694639	752.7441485151509
2811753	1648553.0	58	955.5018190086404	188.19895407003185	615.5326340326341	836.3694638694639	731.9180667990821
2812005	1648553.0	58	830.4897610921502	819.2993932499052	615.5326340326341	836.3694638694639	215.6338419280185
2811772	1648553.0	58	572.4956634865569	238.5636021971668	615.5326340326341	836.3694638694639	599.3530087382072
2811765	1648553.0	58	991.093419506463	222.7698785742264	615.5326340326341	836.3694638694639	719.4097265537954
2812021	1648553.0	58	1346.290776152981	838.988188976378	615.5326340326341	836.3694638694639	730.7628343015035
2811850	1648553.0	58	701.2222222222222	569.5852826510721	615.5326340326341	836.3694638694639	280.20796718235704
2811970	1648553.0	58	1361.1421875	736.1510416666667	615.5326340326341	836.3694638694639	752.3146538321735
2811871	1648553.0	58	602.4445668135095	602.4192364170337	615.5326340326341	836.3694638694639	234.31603963146893
2811985	1648553.0	58	1307.2106506724829	789.025627044711	615.5326340326341	836.3694638694639	693.2964139443704
2812201	1648479.0	59	556.3190476190476	543.2534798534799	615.5326340326341	836.3694638694639	299.0371697659303
2812348	1648479.0	59	1307.0936819172114	787.2058823529412	615.5326340326341	836.3694638694639	693.306382992935
2812213	1648479.0	59	691.6505995203837	573.8203836930456	615.5326340326341	836.3694638694639	273.3605022154399
2812173	1648479.0	59	1346.29124049305	264.93954891161815	615.5326340326341	836.3694638694639	927.6531079151839
2812301	1648479.0	59	1308.5407697325506	706.7358121330724	615.5326340326341	836.3694638694639	705.0284815585723
2812288	1648479.0	59	1375.5571755288738	699.4165237278445	615.5326340326341	836.3694638694639	772.2651173593194
2812164	1648479.0	59	522.7124704491725	245.46010638297872	615.5326340326341	836.3694638694639	598.1550397119054
2812187	1648479.0	59	1229.1547770700638	522.1963906581741	615.5326340326341	836.3694638694639	689.3742483998618
2812178	1648479.0	59	564.0964912280701	267.64719000892063	615.5326340326341	836.3694638694639	571.0435198579162
2812439	1648479.0	59	1045.6648590021691	919.0075921908892	615.5326340326341	836.3694638694639	437.9986201002363
2812394	1648479.0	59	1264.8702306079665	859.6371069182389	615.5326340326341	836.3694638694639	649.7543362989387
2812259	1648479.0	59	504.9891150692677	657.8053435114504	615.5326340326341	836.3694638694639	210.011939336875
2812159	1648479.0	59	990.4339853300734	221.39364303178485	615.5326340326341	836.3694638694639	720.2404344520121
2812276	1648479.0	59	636.2070588235295	679.3854901960784	615.5326340326341	836.3694638694639	158.3395081169591
2812149	1648479.0	59	955.5845839017736	189.8228740336517	615.5326340326341	836.3694638694639	730.518871377134
2812235	1648479.0	59	1336.1812982176111	616.8854748603352	615.5326340326341	836.3694638694639	753.3310816785347
2812227	1648479.0	59	601.9530960326289	601.9056358917315	615.5326340326341	836.3694638694639	234.85674459607336
2812250	1648479.0	59	669.2588575560376	632.4338394793926	615.5326340326341	836.3694638694639	210.8939211771049
2812380	1648479.0	59	1339.9163769795286	851.1411741985323	615.5326340326341	836.3694638694639	724.5343404365307
2812370	1648479.0	59	852.7479892761394	846.8257372654156	615.5326340326341	836.3694638694639	237.44569572142873
2812586	1648700.0	60	1137.9380849532038	973.5089992800577	615.5326340326341	836.3694638694639	540.1062000423225
2812451	1648700.0	60	675.1532077164647	576.221399730821	615.5326340326341	836.3694638694639	266.89254032563844
2812475	1648700.0	60	1335.9426229508197	618.1731246895182	615.5326340326341	836.3694638694639	752.7284999019435
2812298	1648700.0	60	1345.7898664571878	265.4992144540456	615.5326340326341	836.3694638694639	926.913408672024
2812554	1648700.0	60	884.335129740519	812.0385229540917	615.5326340326341	836.3694638694639	269.90141975286986
2812559	1648700.0	60	1271.375958502481	839.6141181777177	615.5326340326341	836.3694638694639	655.8513505614217
2812546	1648700.0	60	1307.0948664585503	786.7095039889005	615.5326340326341	836.3694638694639	693.3429403500523
2812443	1648700.0	60	556.1590987272101	543.5257997936017	615.5326340326341	836.3694638694639	298.80198842049373
2812574	1648700.0	60	1333.1788235294118	862.3792156862745	615.5326340326341	836.3694638694639	718.117372362497
2812386	1648700.0	60	1211.622305140962	483.0833333333333	615.5326340326341	836.3694638694639	692.9170123696101
2812515	1648700.0	60	671.4932699920824	633.4291369754553	615.5326340326341	836.3694638694639	210.5145340750442
2812519	1648700.0	60	1383.3526365348398	651.5324858757062	615.5326340326341	836.3694638694639	789.7545597692691
2812275	1648700.0	60	523.0547146010723	243.7967518133081	615.5326340326341	836.3694638694639	599.7454332097728
2812531	1648700.0	60	637.905887230514	683.1471807628525	615.5326340326341	836.3694638694639	154.84711976352358
2812535	1648700.0	60	1308.2551903114186	707.5911188004613	615.5326340326341	836.3694638694639	704.5909466748241
2812491	1648700.0	60	509.5447465307278	640.523222883036	615.5326340326341	836.3694638694639	222.686286972572
2812366	1648700.0	60	508.2088091353997	366.6990212071778	615.5326340326341	836.3694638694639	481.77663714750634
2812226	1648700.0	60	954.6015831134564	191.01451187335093	615.5326340326341	836.3694638694639	729.0066983894445
2812482	1648700.0	60	597.4788101059495	609.8626731866341	615.5326340326341	836.3694638694639	227.2251455799093
2812254	1648700.0	60	988.524016563147	219.22049689440996	615.5326340326341	836.3694638694639	721.1070786508752
2812452	1649068.0	61	1383.2973657548123	644.3500506585613	615.5389461626576	836.2331042382589	791.373550926307
2812453	1649068.0	61	671.5271695052718	636.5652879156529	615.5389461626576	836.2331042382589	207.3690382581266
2812477	1649068.0	61	1307.3779822767551	786.7542603953647	615.5389461626576	836.2331042382589	693.6060898516629
2812339	1649068.0	61	952.274616079494	193.4281842818428	615.5389461626576	836.2331042382589	725.6645757610848
2812467	1649068.0	61	637.042588042588	684.959868959869	615.5389461626576	836.2331042382589	152.7939734599876
2812469	1649068.0	61	1308.637254901961	708.4784946236559	615.5389461626576	836.2331042382589	704.7740814296892
2812431	1649068.0	61	666.3903803131991	566.741163310962	615.5389461626576	836.2331042382589	274.2476519132453
2812419	1649068.0	61	556.2220230983671	542.6612903225806	615.5389461626576	836.2331042382589	299.5044361734173
2812440	1649068.0	61	596.0714285714286	614.6234866828087	615.5389461626576	836.2331042382589	222.4630459969424
2812447	1649068.0	61	514.4887050170738	635.6791436826899	615.5389461626576	836.2331042382589	224.57302226693514
2812434	1649068.0	61	1336.2729357798164	618.07874617737	615.5389461626576	836.2331042382589	753.0264322920049
2812395	1649068.0	61	1172.8468634686346	400.66851168511687	615.5389461626576	836.2331042382589	707.3249811634751
2812411	1649068.0	61	471.5947315096251	490.88323201621074	615.5389461626576	836.2331042382589	374.1476595889159
2812362	1649068.0	61	994.8458823529412	236.76078431372548	615.5389461626576	836.2331042382589	709.3946815403693
2812489	1649068.0	61	1273.0847420892935	837.0262245340268	615.5389461626576	836.2331042382589	657.546274250411
2812355	1649068.0	61	523.8760356915233	244.23199490121092	615.5389461626576	836.2331042382589	599.0554253258496
2812481	1649068.0	61	932.666225749559	791.0864197530865	615.5389461626576	836.2331042382589	320.3247330104131
2812510	1649068.0	61	1240.376923076923	979.7959706959708	615.5389461626576	836.2331042382589	641.1183931380124
2812498	1649068.0	61	1322.8974663499605	873.9057798891528	615.5389461626576	836.2331042382589	708.3610001773591
2812375	1649068.0	61	1344.97299270073	265.812895377129	615.5389461626576	836.2331042382589	925.9877120815813
2812459	1648958.0	62	556.6238658777121	542.8562130177514	615.6761426978818	836.2513935340022	299.27897244512405
2812584	1648958.0	62	1274.817662007624	836.8379923761119	615.6761426978818	836.2513935340022	659.1417803296623
2812591	1648958.0	62	1340.847730829421	921.6267605633802	615.6761426978818	836.2513935340022	730.1799679042282
2812588	1648958.0	62	1308.5570824524314	875.492600422833	615.6761426978818	836.2513935340022	693.9912600265509
2812473	1648958.0	62	473.6817003628823	559.791342664593	615.6761426978818	836.2513935340022	310.79347062115676
2812340	1648958.0	62	989.3644642100804	245.26662431173236	615.6761426978818	836.2513935340022	699.218105520233
2812418	1648958.0	62	1177.4106813996318	356.2177716390423	615.6761426978818	836.2513935340022	738.9032210784178
2812547	1648958.0	62	1307.549659201558	708.6986368062318	615.6761426978818	836.2513935340022	703.5329904048682
2812545	1648958.0	62	634.4662019433882	686.4467680608365	615.6761426978818	836.2513935340022	150.9784492555315
2812570	1648958.0	62	1307.3266806722688	786.7759103641456	615.6761426978818	836.2513935340022	693.4178322736947
2812561	1648958.0	62	950.8286516853932	762.8211610486891	615.6761426978818	836.2513935340022	343.1023219441557
2812310	1648958.0	62	525.5123927550047	244.6715919923737	615.6761426978818	836.2513935340022	598.4113663658088
2812523	1648958.0	62	588.0502008032129	629.5417670682731	615.6761426978818	836.2513935340022	208.5475061926392
2812521	1648958.0	62	1384.782733437663	629.1118935837246	615.6761426978818	836.2513935340022	796.5122223538194
2812517	1648958.0	62	1336.363152684979	618.1038109378867	615.6761426978818	836.2513935340022	752.9795044731771
2812540	1648958.0	62	512.9448657187994	650.7018957345972	615.6761426978818	836.2513935340022	212.09038498565735
2812528	1648958.0	62	672.2053254437869	637.2033530571993	615.6761426978818	836.2513935340022	206.9194793139953
2812278	1648958.0	62	952.1041379310344	192.6733333333333	615.6761426978818	836.2513935340022	726.206937138619
2812490	1648958.0	62	643.7622157716497	553.9905660377359	615.6761426978818	836.2513935340022	283.65472363347317
2812361	1648958.0	62	1346.1445416970582	265.04266958424506	615.6761426978818	836.2513935340022	927.2882444271198
2812202	1648780.0	63	1384.539660056657	578.6090651558073	615.5526315789474	836.3549707602339	811.0326761745324
2812322	1648780.0	63	1307.5075059706585	786.44131695667	615.5526315789474	836.3549707602339	693.7527809172881
2812216	1648780.0	63	462.11386861313866	629.0924574209246	615.5526315789474	836.3549707602339	257.8782724779368
2812350	1648780.0	63	1275.8730650154798	839.6486068111456	615.5526315789474	836.3549707602339	660.3286476083299
2812209	1648780.0	63	1336.6711509715994	617.6557050323867	615.5526315789474	836.3549707602339	753.5524453154871
2812174	1648780.0	63	1217.8704663212436	336.1325561312608	615.5526315789474	836.3549707602339	782.9490648477002
2812186	1648780.0	63	626.6993127147766	544.4479626902307	615.5526315789474	836.3549707602339	292.1197526028062
2812181	1648780.0	63	556.877803557618	542.5332559938129	615.5526315789474	836.3549707602339	299.62298895714366
2812138	1648780.0	63	526.8109404990403	244.41394753678824	615.5526315789474	836.3549707602339	598.5559812670336
2812271	1648780.0	63	1309.2453920649796	708.9917213370821	615.5526315789474	836.3549707602339	705.287915148385
2812390	1648780.0	63	1306.7922511690049	874.4468937875752	615.5526315789474	836.3549707602339	692.2883837613688
2812260	1648780.0	63	629.514749262537	689.9622840286556	615.5526315789474	836.3549707602339	147.05699391290577
2812133	1648780.0	63	951.8580074487896	192.4608938547486	615.5526315789474	836.3549707602339	726.4302362325806
2812283	1648780.0	63	976.193615257048	722.9108623548923	615.5526315789474	836.3549707602339	378.06280541755353
2812152	1648780.0	63	1344.9084170253466	264.9715447154471	615.5526315789474	836.3549707602339	926.5197684468542
2812145	1648780.0	63	982.562091503268	256.56985294117646	615.5526315789474	836.3549707602339	686.1827209412954
2812234	1648780.0	63	673.5411718131433	638.9323040380048	615.5526315789474	836.3549707602339	205.76292215608063
2812225	1648780.0	63	581.2598566308244	630.9484269215452	615.5526315789474	836.3549707602339	208.24947218516004
2812251	1648780.0	63	514.2310189105278	689.9208298052498	615.5526315789474	836.3549707602339	178.0702862101181
2812372	1648780.0	63	1411.5542784163474	862.0201149425287	615.5526315789474	836.3549707602339	796.4152945503689
2812713	1649775.0	64	494.7183235867446	685.1101364522417	615.5378250591016	836.4574468085107	193.65784334259655
2812719	1649775.0	64	621.6134488448845	696.8820132013201	615.5378250591016	836.4574468085107	139.7076049147706
2812705	1649775.0	64	578.5272536687631	632.8890985324947	615.5378250591016	836.4574468085107	206.90542480675722
2812708	1649775.0	64	662.9370455415232	634.0445847684654	615.5378250591016	836.4574468085107	207.8885586596425
2812730	1649775.0	64	1307.183009874021	786.4325842696629	615.5378250591016	836.4574468085107	693.4519078852511
2812728	1649775.0	64	1412.5290014684288	766.6662995594713	615.5378250591016	836.4574468085107	800.0410861378685
2812720	1649775.0	64	1309.8929036458333	710.4147135416666	615.5378250591016	836.4574468085107	705.7023067615431
2812725	1649775.0	64	1002.4441187964048	744.9411879640485	615.5378250591016	836.4574468085107	397.58232577218894
2812682	1649775.0	64	526.5861244019138	244.7794258373206	615.5378250591016	836.4574468085107	598.3270723861574
2812683	1649775.0	64	1343.168614718615	264.8857142857143	615.5378250591016	836.4574468085107	925.2787750076394
2812685	1649775.0	64	957.0719163465642	262.0868544600939	615.5378250591016	836.4574468085107	668.2418071822683
2812679	1649775.0	64	952.009963768116	192.26721014492756	615.5378250591016	836.4574468085107	726.7699506309417
2812700	1649775.0	64	1336.1374771957258	618.2148814177743	615.5378250591016	836.4574468085107	752.9234197498133
2812690	1649775.0	64	1294.1354573038575	333.22084958820983	615.5378250591016	836.4574468085107	844.8324208208727
2812694	1649775.0	64	555.9035842293906	541.6390681003584	615.5378250591016	836.4574468085107	300.78916054844706
2812695	1649775.0	64	610.3398692810458	534.0639589169001	615.5378250591016	836.4574468085107	302.43815940374367
2812693	1649775.0	64	1373.783105022831	505.2671232876712	615.5378250591016	836.4574468085107	827.4194431974105
2812749	1649775.0	64	1299.4524353120244	875.2557077625571	615.5378250591016	836.4574468085107	685.014232823279
2812741	1649775.0	64	1284.1814595660749	837.9122287968441	615.5378250591016	836.4574468085107	668.645217104952
2812595	1650311.0	65	947.411619560341	195.0011215791835	615.5821759259259	836.46875	722.2129173412452
2812598	1650311.0	65	1343.9288183192914	265.8622812702528	615.5821759259259	836.46875	925.2462232519088
2812599	1650311.0	65	948.6979949874686	275.28195488721803	615.5821759259259	836.46875	652.6076676825044
2812597	1650311.0	65	528.6898774983882	248.72662798194716	615.5821759259259	836.46875	594.1305189268635
2812673	1650311.0	65	1296.3172499116297	879.3918345705196	615.5821759259259	836.46875	682.0869681670877
2812648	1650311.0	65	1308.5083574413372	710.143844423015	615.5821759259259	836.46875	704.3469846592395
2812646	1650311.0	65	614.2372027408303	702.5886739218058	615.5821759259259	836.46875	133.88683177807923
2812645	1650311.0	65	520.5198886237073	696.1412092283214	615.5821759259259	836.46875	169.49530130996752
2812668	1650311.0	65	1292.2433284813196	834.3583212032993	615.5821759259259	836.46875	676.6644436404944
2812658	1650311.0	65	1305.857853589197	786.7640369580668	615.5821759259259	836.46875	692.0629087532933
2812660	1650311.0	65	979.35414189457	788.936385255648	615.5821759259259	836.46875	366.86423772682247
2812616	1650311.0	65	613.5409795102448	527.0332333833084	615.5821759259259	836.46875	309.44224893612414
2812620	1650311.0	65	552.7637054821929	545.1270508203281	615.5821759259259	836.46875	298.03715525046294
2812609	1650311.0	65	1346.9839334107628	311.5081300813008	615.5821759259259	836.46875	900.2956088515223
2812612	1650311.0	65	1370.1474266474263	453.42784992784993	615.5821759259259	836.46875	846.2204492474071
2812634	1650311.0	65	576.7718011409943	633.9547677261613	615.5821759259259	836.46875	206.19931669953587
2812638	1650311.0	65	472.2026120297149	664.5730889048646	615.5821759259259	836.46875	223.84328814239956
2812636	1650311.0	65	638.8553157474021	635.1183053557154	615.5821759259259	836.46875	202.69099781588994
2812626	1650311.0	65	1336.821507760532	617.6941364868194	615.5821759259259	836.46875	753.6899264970116
2812625	1650311.0	65	1392.5786666666668	619.8056666666666	615.5821759259259	836.46875	806.638976434274
2813864	1649264.0	66	635.096038863976	637.6393871449926	615.6751990898749	836.4328782707622	199.73988367750377
2813732	1649264.0	66	956.933789954338	288.3617683686177	615.6751990898749	836.4328782707622	645.6309838817896
2813883	1649264.0	66	529.6205615194054	713.7785576658409	615.6751990898749	836.4328782707622	149.8315154112768
2813886	1649264.0	66	1308.6017740429504	709.4060068471833	615.6751990898749	836.4328782707622	704.4736079796478
2813745	1649264.0	66	1354.361403508772	302.46982456140347	615.6751990898749	836.4328782707622	911.4679650571488
2813879	1649264.0	66	467.4201205727204	697.5793770409446	615.6751990898749	836.4328782707622	203.12523996270534
2813704	1649264.0	66	528.9924623115578	247.68827470686767	615.6751990898749	836.4328782707622	595.09167787912
2813699	1649264.0	66	943.6544281263908	195.79684023141968	615.6751990898749	836.4328782707622	719.7116838805199
2813849	1649264.0	66	574.3576896311761	633.8135003479472	615.6751990898749	836.4328782707622	206.78914115034718
2813840	1649264.0	66	1336.4180418041806	617.9793729372938	615.6751990898749	836.4328782707622	753.121623190025
2813717	1649264.0	66	1351.0794415616506	262.56449221645664	615.6751990898749	836.4328782707622	932.8152680772649
2813929	1649264.0	66	1302.753333333333	834.4811111111111	615.6751990898749	836.4328782707622	687.0809064080569
2813794	1649264.0	66	1395.6871704745167	489.7899824253076	615.6751990898749	836.4328782707622	853.568961914313
2813920	1649264.0	66	988.4305891848264	827.5778853914447	615.6751990898749	836.4328782707622	372.8605526785212
2813823	1649264.0	66	548.3261044176708	547.15140562249	615.6751990898749	836.4328782707622	297.0179640538912
2813809	1649264.0	66	606.5772303595206	510.0983133599645	615.6751990898749	836.4328782707622	326.4613626304622
2813942	1649264.0	66	1283.4551052840682	886.4078267779101	615.6751990898749	836.4328782707622	669.6472941743419
2813773	1649264.0	66	1377.2279116465863	403.6450803212851	615.6751990898749	836.4328782707622	875.9382467140264
2813891	1649264.0	66	605.031746031746	723.1749811035526	615.6751990898749	836.4328782707622	113.75690908133373
2813904	1649264.0	66	1307.0665887850466	782.8952492211838	615.6751990898749	836.4328782707622	693.4611246990498
2813474	1649305.0	67	567.9665944384254	642.9293968941856	615.6189634864546	836.2903415783275	199.14618551464483
2813349	1649305.0	67	1375.3292154312962	385.6252709146077	615.6189634864546	836.2903415783275	883.3225191437327
2813492	1649305.0	67	630.6533180778032	643.5667429443174	615.6189634864546	836.2903415783275	193.30912365540692
2813583	1649305.0	67	1255.9665081252476	890.8519619500595	615.6189634864546	836.2903415783275	642.6678367107849
2813442	1649305.0	67	1336.1295108259824	617.8373429564288	615.6189634864546	836.2903415783275	752.8991708286078
2813570	1649305.0	67	1309.3552188552187	841.6144781144782	615.6189634864546	836.2903415783275	693.7566853320626
2813544	1649305.0	67	1310.2825464949929	782.3716022889843	615.6189634864546	836.2903415783275	696.7529863623208
2813295	1649305.0	67	1352.549016100179	273.8048300536673	615.6189634864546	836.2903415783275	927.0684187914208
2813280	1649305.0	67	530.4846855653308	247.86722059302704	615.6189634864546	836.2903415783275	594.5499260678052
2813409	1649305.0	67	601.210433244916	488.6078691423519	615.6189634864546	836.2903415783275	347.98090088812955
2813537	1649305.0	67	508.8255261371351	751.9993211133741	615.6189634864546	836.2903415783275	136.05077872583536
2813310	1649305.0	67	961.2744977449776	285.24333743337434	615.6189634864546	836.2903415783275	650.4848569649204
2813565	1649305.0	67	996.027497194164	830.3077066965956	615.6189634864546	836.2903415783275	380.45557485438104
2813426	1649305.0	67	550.14082347788	544.3020148926851	615.6189634864546	836.2903415783275	299.2399868661672
2813519	1649305.0	67	610.4356579493566	710.0296803652968	615.6189634864546	836.2903415783275	126.36701003918154
2813516	1649305.0	67	1310.1271132376394	710.2929824561403	615.6189634864546	836.2903415783275	705.8448162142862
2813378	1649305.0	67	1394.2286627745343	435.2308868501529	615.6189634864546	836.2903415783275	875.8320330133711
2813274	1649305.0	67	942.2300813008128	199.129674796748	615.6189634864546	836.2903415783275	715.99478878934
2813522	1649305.0	67	548.4266779469825	718.6209813874789	615.6189634864546	836.2903415783275	135.5023304734705
2812969	1649696.0	68	959.7051282051284	284.45368072787426	615.5033444816054	836.4397993311037	650.5102174824876
2812966	1649696.0	68	1352.9330316148498	274.00557523284795	615.5033444816054	836.4397993311037	927.434525938323
2812964	1649696.0	68	936.7187857961054	202.97766323024052	615.5033444816054	836.4397993311037	710.2489969104761
2812965	1649696.0	68	530.6737553577316	247.91971645235745	615.5033444816054	836.4397993311037	594.602343707567
2813104	1649696.0	68	1311.4161764705882	841.6524509803921	615.5033444816054	836.4397993311037	695.9323540863315
2813110	1649696.0	68	987.953628249903	855.649786573535	615.5033444816054	836.4397993311037	372.9453545614153
2812983	1649696.0	68	1384.8937414965983	428.8178231292517	615.5033444816054	836.4397993311037	870.6992928110093
2812980	1649696.0	68	1361.1336499321574	355.72297602894616	615.5033444816054	836.4397993311037	887.160197829006
2813075	1649696.0	68	1314.309948032665	780.5233853006681	615.5033444816054	836.4397993311037	701.0401661278696
2813039	1649696.0	68	548.3980763709445	728.3242894056848	615.5033444816054	836.4397993311037	127.24810605520629
2813028	1649696.0	68	1309.3387387387388	710.7246246246247	615.5033444816054	836.4397993311037	705.1325119971652
2813043	1649696.0	68	623.4741907261592	708.5411198600176	615.5033444816054	836.4397993311037	128.146816582785
2813128	1649696.0	68	1229.0800970873786	885.451860841424	615.5033444816054	836.4397993311037	615.5311637210074
2813006	1649696.0	68	632.6147161066049	640.9573194283506	615.5033444816054	836.4397993311037	196.22996455133733
2812993	1649696.0	68	603.1833993835314	483.35248789079697	615.5033444816054	836.4397993311037	353.30218021880887
2812999	1649696.0	68	1335.976465730801	617.6054225158271	615.5033444816054	836.4397993311037	752.9741050784473
2812996	1649696.0	68	550.7139479905437	543.4219858156029	615.5033444816054	836.4397993311037	300.095159799489
2813010	1649696.0	68	559.4841924398625	654.7075601374571	615.5033444816054	836.4397993311037	190.17032407242905
2812815	1649372.0	69	1313.1898954703834	842.7886178861789	615.5526315789474	836.3549707602339	697.6669289749016
2812805	1649372.0	69	1314.6220362622037	779.6255230125523	615.5526315789474	836.3549707602339	701.3674235420115
2812824	1649372.0	69	979.5655677655676	871.0882783882785	615.5526315789474	836.3549707602339	365.66626911705816
2812817	1649372.0	69	1219.9315122723674	860.7399049881235	615.5526315789474	836.3549707602339	604.8706113257031
2812777	1649372.0	69	549.9128035320089	544.141059602649	615.5526315789474	836.3549707602339	299.49550397300555
2812781	1649372.0	69	1335.9753694581282	618.3552271483305	615.5526315789474	836.3549707602339	752.6837380123145
2812768	1649372.0	69	1355.97789275635	386.1685481342114	615.5526315789474	836.3549707602339	866.5433529295811
2812773	1649372.0	69	605.9510309278351	483.72938144329896	615.5526315789474	836.3549707602339	352.7562855232761
2812794	1649372.0	69	552.7519555372581	713.0826814875805	615.5526315789474	836.3549707602339	138.34732456326694
2812795	1649372.0	69	658.118982742961	702.3496821071753	615.5526315789474	836.3549707602339	140.60338416413617
2812793	1649372.0	69	1311.226363343014	710.4867699257826	615.5526315789474	836.3549707602339	706.9687016041406
2812785	1649372.0	69	629.0431068732618	636.8329360349624	615.5526315789474	836.3549707602339	199.97758690558038
2812788	1649372.0	69	544.3132387706855	665.6485421591805	615.5526315789474	836.3549707602339	184.97496007140094
2812761	1649372.0	69	955.966749277158	286.9952498967369	615.5526315789474	836.3549707602339	646.2800278791466
2812758	1649372.0	69	1353.1368202037595	278.88599512125126	615.5526315789474	836.3549707602339	924.5550790024892
2812756	1649372.0	69	931.2821138211384	204.6967479674797	615.5526315789474	836.3549707602339	706.1708124658103
2812757	1649372.0	69	529.3528846153846	249.29967948717947	615.5526315789474	836.3549707602339	593.3500749037393
2812843	1649446.0	70	530.6846202732761	249.04019701302823	615.5581257413997	836.4430604982207	593.5028525298352
2812841	1649446.0	70	927.9878243512976	207.0437125748503	615.5581257413997	836.4430604982207	702.6776328728812
2812845	1649446.0	70	1353.469543147208	261.32430908065425	615.5581257413997	836.4430604982207	935.5612423406335
2812861	1649446.0	70	1353.8303167420815	305.02526395173453	615.5581257413997	836.4430604982207	909.6431731680669
2812851	1649446.0	70	956.0136345136344	288.7010582010582	615.5581257413997	836.4430604982207	644.9273250017137
2812938	1649446.0	70	1313.9160206718348	779.5217792543374	615.5581257413997	836.4430604982207	700.6738054687886
2812929	1649446.0	70	553.0447309773957	697.8248965297676	615.5581257413997	836.4430604982207	152.06222379968395
2812934	1649446.0	70	1310.3171564262393	711.1726031463343	615.5581257413997	836.4430604982207	705.9623206682412
2812933	1649446.0	70	698.7018648018648	680.1540792540793	615.5581257413997	836.4430604982207	177.0286050424797
2812959	1649446.0	70	953.0708333333332	867.0616666666667	615.5581257413997	836.4430604982207	338.89869700212245
2812947	1649446.0	70	1228.6493993993995	838.5007507507507	615.5581257413997	836.4430604982207	613.0947267142034
2812950	1649446.0	70	1318.02790818988	849.3106416275431	615.5581257413997	836.4430604982207	702.5876243553788
2812906	1649446.0	70	595.7653534183082	624.7166859791425	615.5581257413997	836.4430604982207	212.6495038866225
2812899	1649446.0	70	1336.3428246013668	618.0603644646925	615.5581257413997	836.4430604982207	753.1411448311171
2812918	1649446.0	70	610.0363095238095	675.473511904762	615.5581257413997	836.4430604982207	161.06422951333025
2812873	1649446.0	70	1345.4013409961683	343.2418582375479	615.5581257413997	836.4430604982207	880.8623869622267
2812891	1649446.0	70	549.8149509803922	544.6270424836601	615.5581257413997	836.4430604982207	299.1299941455733
2812880	1649446.0	70	1355.950862715679	405.7328082020505	615.5581257413997	836.4430604982207	856.5586532148833
2812885	1649446.0	70	605.7593057298202	483.8028021748222	615.5581257413997	836.4430604982207	352.7763720319326
2813867	1650479.0	71	649.9938147776663	603.5200601805416	615.5574712643678	836.2609195402299	235.27466793102082
2813742	1650479.0	71	966.3982013011864	286.45943360122465	615.5574712643678	836.2609195402299	652.2046395062719
2813862	1650479.0	71	573.3754615642833	594.4620678079893	615.5574712643678	836.2609195402299	245.45061955792264
2813991	1650479.0	71	1318.5766871165645	846.7121676891616	615.5574712643678	836.2609195402299	703.0968969105951
2813881	1650479.0	71	1336.3934343434344	618.3151515151516	615.5574712643678	836.2609195402299	753.0636383919799
2814001	1650479.0	71	952.7060975609756	871.3585365853659	615.5574712643678	836.2609195402299	338.9705576240166
2813964	1650479.0	71	1313.162878787879	779.797520661157	615.5574712643678	836.2609195402299	699.886719418951
2813703	1650479.0	71	927.6716807059768	209.96008824709187	615.5574712643678	836.2609195402299	699.7628248298392
2813831	1650479.0	71	1351.1976112920738	402.7988599348534	615.5574712643678	836.2609195402299	853.8476285247373
2813848	1650479.0	71	551.2164887307237	544.346975088968	615.5574712643678	836.2609195402299	298.9205797506909
2813977	1650479.0	71	1247.1880244088482	824.5350877192982	615.5574712643678	836.2609195402299	631.7393851878281
2813725	1650479.0	71	1352.0394932935917	260.61823149528067	615.5574712643678	836.2609195402299	934.756798890422
2813715	1650479.0	71	533.0453677172875	249.18322190385229	615.5574712643678	836.2609195402299	592.8477631684158
2813843	1650479.0	71	605.490707070707	484.299595959596	615.5574712643678	836.2609195402299	352.10525846394637
2813806	1650479.0	71	1316.6194879089617	336.9158368895212	615.5574712643678	836.2609195402299	860.716830757496
2813948	1650479.0	71	542.1891457931921	728.7633269107258	615.5574712643678	836.2609195402299	130.1485443775042
2813938	1650479.0	71	1309.125932835821	708.5438432835821	615.5574712643678	836.2609195402299	705.2296522794109
2813765	1650479.0	71	1350.8957415565344	308.3931718061674	615.5574712643678	836.2609195402299	905.1887818870201
2813919	1650479.0	71	745.1413502109705	673.5065635255509	615.5574712643678	836.2609195402299	208.04077024612428
2813910	1650479.0	71	540.7360957642726	670.9114180478822	615.5574712643678	836.2609195402299	181.49020875929958
2813093	1649536.0	72	753.9177323103154	644.1675191815857	615.5312151616499	836.3595317725752	236.83031442852274
2813105	1649536.0	72	534.507371007371	671.3841113841113	615.5312151616499	836.3595317725752	183.79813016972528
2813068	1649536.0	72	572.7590579710145	598.4257246376811	615.5312151616499	836.3595317725752	241.74770734889174
2813185	1649536.0	72	950.2841269841268	880.3126984126984	615.5312151616499	836.3595317725752	337.6261139653173
2813078	1649536.0	72	1335.97504670403	618.2662129703763	615.5312151616499	836.3595317725752	752.7310343765713
2813163	1649536.0	72	1260.6649981460882	817.2489803485355	615.5312151616499	836.3595317725752	645.4167731966246
2813032	1649536.0	72	1278.5244910941476	375.47868956743	615.5312151616499	836.3595317725752	807.4473571963865
2813025	1649536.0	72	1350.9626373626377	308.32161172161176	615.5312151616499	836.3595317725752	905.3636958550499
2813179	1649536.0	72	1319.0081481481482	848.1587654320987	615.5312151616499	836.3595317725752	703.5758787501475
2813053	1649536.0	72	550.6004618937644	543.2517321016167	615.5312151616499	836.3595317725752	300.213565562727
2813040	1649536.0	72	688.8032454361055	441.2927653820149	615.5312151616499	836.3595317725752	401.8041069063808
2813045	1649536.0	72	605.3757936507936	484.2936507936509	615.5312151616499	836.3595317725752	352.21231826205235
2813007	1649536.0	72	533.8012202954399	248.59730250481692	615.5312151616499	836.3595317725752	593.4174165076685
2813004	1649536.0	72	929.0592417061612	215.84597156398104	615.5312151616499	836.3595317725752	695.2243535950394
2813122	1649536.0	72	1309.9739941118744	707.6704285246974	615.5312151616499	836.3595317725752	706.2659970088134
2813018	1649536.0	72	972.3722430295464	276.3922180607574	615.5312151616499	836.3595317725752	664.0021924628309
2813144	1649536.0	72	1313.7951310861424	778.6378277153558	615.5312151616499	836.3595317725752	700.6456246930227
2813021	1649536.0	72	1263.9499007936508	292.3779761904762	615.5312151616499	836.3595317725752	846.3821386881058
2813011	1649536.0	72	1351.2418388739145	256.44699011680143	615.5312151616499	836.3595317725752	936.7863565470778
2813137	1649536.0	72	514.1267190569745	764.9017681728881	615.5312151616499	836.3595317725752	124.05274607565893
2814251	1650122.0	73	939.445087945088	874.1392106392105	615.5326340326341	836.3694638694639	326.1070860478784
2814248	1650122.0	73	1329.9147157190637	849.613712374582	615.5326340326341	836.3694638694639	714.5048416582647
2814242	1650122.0	73	1243.991846795601	825.1313993174061	615.5326340326341	836.3694638694639	628.5596838817492
2814219	1650122.0	73	528.3932624113476	673.7804964539007	615.5326340326341	836.3694638694639	184.4679983406654
2814222	1650122.0	73	1309.3100456621005	709.2403348554033	615.5326340326341	836.3694638694639	705.32893909945
2814210	1650122.0	73	1336.374839372912	618.6588280647649	615.5326340326341	836.3694638694639	753.001597569568
2814227	1650122.0	73	524.1613657623948	731.8772996570003	615.5326340326341	836.3694638694639	138.8067759409334
2814231	1650122.0	73	1313.1914539400666	778.94876063633	615.5326340326341	836.3694638694639	700.0178327402946
2814179	1650122.0	73	533.9277828886844	249.0804967801288	615.5326340326341	836.3694638694639	592.9314316133732
2814176	1650122.0	73	1229.228135932034	228.60844577711143	615.5326340326341	836.3694638694639	863.7103821097725
2814177	1650122.0	73	630.7785200411099	243.69184652278176	615.5326340326341	836.3694638694639	592.8736755363014
2814182	1650122.0	73	1347.5642115203025	257.047686496695	615.5326340326341	836.3694638694639	933.5330482513343
2814183	1650122.0	73	968.959832788077	270.5428934932752	615.5326340326341	836.3694638694639	667.1360375244312
2814200	1650122.0	73	548.7963855421687	544.162248995984	615.5326340326341	836.3694638694639	299.7311850420259
2814207	1650122.0	73	774.3500216731686	608.2615951452102	615.5326340326341	836.3694638694639	277.94992784831794
2814205	1650122.0	73	574.5162224797219	598.8568945538818	615.5326340326341	836.3694638694639	241.02814482870465
2814194	1650122.0	73	1227.1480558325025	404.0998670654703	615.5326340326341	836.3694638694639	748.9528880407086
2814192	1650122.0	73	1350.9200512257594	309.05214050493964	615.5326340326341	836.3694638694639	904.9078477316361
2814198	1650122.0	73	604.1124383769435	484.92244975350775	615.5326340326341	836.3694638694639	351.63251357039684
2814174	1650122.0	73	929.511319281811	221.6935987509758	615.5326340326341	836.3694638694639	690.2239013175097
2813610	1650955.0	74	1345.557030481809	853.4169124877089	615.6487695749441	836.3378076062639	730.1080503347675
2813611	1650955.0	74	940.1122872561228	867.58800332088	615.6487695749441	836.3378076062639	325.9649506285091
2813478	1650955.0	74	927.9778691735212	222.1639247943596	615.6487695749441	836.3378076062639	689.0275936305517
2813604	1650955.0	74	1233.04816285998	832.3341608738829	615.6487695749441	836.3378076062639	617.4123743624581
2813494	1650955.0	74	533.8984819734345	248.76660341555976	615.6487695749441	836.3378076062639	593.23100855994
2813455	1650955.0	74	514.5078585461689	147.07236411263915	615.6487695749441	836.3378076062639	696.64649247534
2813571	1650955.0	74	1336.165318230852	618.581984897519	615.6487695749441	836.3378076062639	752.7029262667867
2813593	1650955.0	74	515.3656974731741	725.6973001038422	615.6487695749441	836.3378076062639	149.325203668243
2813596	1650955.0	74	1313.8283524904216	778.55938697318	615.6487695749441	836.3378076062639	700.5662537482688
2813469	1650955.0	74	1201.4326131687244	178.39248971193416	615.6487695749441	836.3378076062639	880.9283471171608
2813584	1650955.0	74	528.4934569247546	674.0997818974918	615.6487695749441	836.3378076062639	184.16629851585907
2813590	1650955.0	74	1310.1515580736543	707.4430280138495	615.6487695749441	836.3378076062639	706.3625042700535
2813551	1650955.0	74	550.8364742834708	544.3810365135454	615.6487695749441	836.3378076062639	299.0641901128171
2813536	1650955.0	74	1182.3990825688074	378.6838260278627	615.6487695749441	836.3378076062639	728.4593908607436
2813543	1650955.0	74	602.535584604212	484.7458242556282	615.6487695749441	836.3378076062639	351.83643696540355
2813563	1650955.0	74	779.9486692015209	601.6254752851711	615.6487695749441	836.3378076062639	286.50364039730863
2813564	1650955.0	74	575.4096607669617	601.2245575221239	615.6487695749441	836.3378076062639	238.53181390076261
2813514	1650955.0	74	1350.6915026554202	258.03045923149017	615.6487695749441	836.3378076062639	935.2685222109626
2813505	1650955.0	74	969.3562248995984	269.16506024096384	615.6487695749441	836.3378076062639	668.4264277436558
2813525	1650955.0	74	1351.2006033182504	309.15158371040724	615.6487695749441	836.3378076062639	904.9650903701827
2813116	1649962.0	75	1351.4894419306186	309.6553544494721	615.5526315789474	836.3549707602339	904.9947373617679
2813106	1649962.0	75	1128.1836959949544	309.00078839482813	615.5526315789474	836.3549707602339	735.4543098402333
2813066	1649962.0	75	535.039052890529	248.909901599016	615.5526315789474	836.3549707602339	592.9368816619894
2813195	1649962.0	75	1313.4570994684889	778.8109339407745	615.5526315789474	836.3549707602339	700.2727771901913
2813192	1649962.0	75	500.4865666979069	732.395970009372	615.5526315789474	836.3549707602339	155.07312186296346
2813187	1649962.0	75	1309.100429316161	709.3058877644894	615.5526315789474	836.3549707602339	705.0886591317424
2813184	1649962.0	75	529.5881057268723	671.4867841409691	615.5526315789474	836.3549707602339	185.93390939819665
2813082	1649962.0	75	968.5253863134658	269.0051508462104	615.5526315789474	836.3549707602339	668.1882846483836
2813209	1649962.0	75	1355.03081232493	851.3688141923436	615.5526315789474	836.3549707602339	739.6305802858559
2813212	1649962.0	75	939.4051454138704	869.6861297539149	615.5526315789474	836.3549707602339	325.5632302288774
2813074	1649962.0	75	1356.8185840707963	257.7501474926254	615.5526315789474	836.3549707602339	940.350335689943
2813204	1649962.0	75	1225.377211989888	833.9846514987361	615.5526315789474	836.3549707602339	609.8291869751573
2813162	1649962.0	75	789.4299828178694	600.9368556701031	615.5526315789474	836.3549707602339	292.6687926418761
2813158	1649962.0	75	564.2957839262187	594.1620553359684	615.5526315789474	836.3549707602339	247.5574129631356
2813054	1649962.0	75	927.6662912912911	222.67192192192192	615.5526315789474	836.3549707602339	688.4924262550161
2813041	1649962.0	75	1178.9917333333333	142.82853333333333	615.5526315789474	836.3549707602339	893.5561206750463
2813174	1649962.0	75	1336.093963254593	618.323097112861	615.5526315789474	836.3549707602339	752.8065545537557
2813044	1649962.0	75	476.83092442035536	204.7475158084914	615.5526315789474	836.3549707602339	646.661958976722
2813134	1649962.0	75	604.1940999624201	484.3876362269823	615.5526315789474	836.3549707602339	352.15056555247145
2813143	1649962.0	75	550.6832285115304	543.1670859538784	615.5526315789474	836.3549707602339	300.27849615240143
2813627	1650503.0	76	464.8962167689161	280.5178936605317	615.5146396396397	836.1407657657658	575.6758509044248
2813625	1650503.0	76	972.25708647291	267.3428417653391	615.5146396396397	836.1407657657658	671.4136219349322
2813618	1650503.0	76	926.332358674464	222.40799220272905	615.5146396396397	836.1407657657658	687.9502684143591
2813616	1650503.0	76	1150.0328554360813	148.4551971326165	615.5146396396397	836.1407657657658	870.9886132002583
2813617	1650503.0	76	1073.3340627279358	219.46571845368345	615.5146396396397	836.1407657657658	768.0408440534002
2813623	1650503.0	76	1361.9840346165324	254.7065055207401	615.5146396396397	836.1407657657658	946.1936147659466
2813621	1650503.0	76	535.2836257309941	249.14881502000617	615.5146396396397	836.1407657657658	592.4496314735301
2813672	1650503.0	76	1315.5271800679502	777.9326160815402	615.5146396396397	836.1407657657658	702.4284628676136
2813667	1650503.0	76	494.7357019064125	732.766320046216	615.5146396396397	836.1407657657658	158.9774443994836
2813665	1650503.0	76	1309.6053149606298	709.0387139107612	615.5146396396397	836.1407657657658	705.6321967946902
2813682	1650503.0	76	1201.0083732057417	863.5717703349283	615.5146396396397	836.1407657657658	586.1359672096971
2813683	1650503.0	76	938.7601731601732	868.0935064935065	615.5146396396397	836.1407657657658	324.820954651926
2813681	1650503.0	76	1371.7835188129309	853.6494435612083	615.5146396396397	836.1407657657658	756.4715271602565
2813643	1650503.0	76	603.3610486891387	484.4183520599251	615.5146396396397	836.1407657657658	351.9323316719489
2813645	1650503.0	76	549.8176838810642	543.169014084507	615.5146396396397	836.1407657657658	300.247460071071
2813636	1650503.0	76	1351.4625382262996	309.0485474006116	615.5146396396397	836.1407657657658	905.2322995205263
2813662	1650503.0	76	529.4263932702419	672.431300385559	615.5146396396397	836.1407657657658	184.9647945367746
2813650	1650503.0	76	548.684988179669	590.0449172576832	615.5146396396397	836.1407657657658	255.0085664584119
2813654	1650503.0	76	1335.7591362126243	618.5418050941307	615.5146396396397	836.1407657657658	752.3971308617862
2813655	1650503.0	76	801.3764759309719	606.1902815622162	615.5146396396397	836.1407657657658	295.67185759729125
2813359	1650418.0	77	604.3147727272727	483.6185606060606	615.6822376009227	836.533448673587	353.0979148584262
2813485	1650418.0	77	939.0125164690382	869.9967061923584	615.6822376009227	836.533448673587	325.0573162331545
2813344	1650418.0	77	488.3179228179228	346.7237762237762	615.6822376009227	836.533448673587	506.09799832199894
2813473	1650418.0	77	1367.2942918686051	851.1650511577812	615.6822376009227	836.533448673587	751.7544571944626
2813498	1650418.0	77	1175.42206235012	894.1087130295763	615.6822376009227	836.533448673587	562.6931512609019
2813372	1650418.0	77	549.8301473516527	545.4119872560733	615.6822376009227	836.533448673587	298.4764699068704
2813444	1650418.0	77	481.0378850957536	732.1600055509298	615.6822376009227	836.533448673587	170.3611378537218
2813458	1650418.0	77	1323.9502541757442	773.4673202614379	615.6822376009227	836.533448673587	711.070263655941
2813333	1650418.0	77	1351.4291101055803	308.4743589743589	615.6822376009227	836.533448673587	905.632299895693
2813291	1650418.0	77	973.9115271659324	266.83994126284875	615.6822376009227	836.533448673587	672.9627896757743
2813281	1650418.0	77	535.0321417372217	249.3607714016933	615.6822376009227	836.533448673587	592.6855750711903
2813286	1650418.0	77	1364.1217067583048	253.99770904925543	615.6822376009227	836.533448673587	948.4247608177735
2813412	1650418.0	77	810.6724444444445	618.9871111111111	615.6822376009227	836.533448673587	292.143098073061
2813434	1650418.0	77	1308.3538993089833	706.6230667982888	615.6822376009227	836.533448673587	704.7487057472271
2813424	1650418.0	77	529.3601789709172	672.8497390007457	615.6822376009227	836.533448673587	185.0509514117264
2813388	1650418.0	77	545.5426687354538	591.5703387638996	615.6822376009227	836.533448673587	254.80675881392833
2813254	1650418.0	77	1032.8740458015268	180.5334423845874	615.6822376009227	836.533448673587	777.422030226091
2813252	1650418.0	77	1099.9651879235985	156.4143561306223	615.6822376009227	836.533448673587	834.9203291420692
2813273	1650418.0	77	925.2865900383142	226.91302681992337	615.6822376009227	836.533448673587	683.7338033103346
2813401	1650418.0	77	1336.31311560394	618.3468118195957	615.6822376009227	836.533448673587	752.9370961993142
2813484	1649609.0	78	937.951197053407	869.8333333333334	615.5146396396397	836.1407657657658	324.19210765553316
2813472	1649609.0	78	1362.5304	841.324	615.5146396396397	836.1407657657658	747.0337423061253
2813350	1649609.0	78	603.1002886002885	483.46717171717177	615.5146396396397	836.1407657657658	352.89202321798194
2813366	1649609.0	78	549.3485915492957	546.5078247261346	615.5146396396397	836.1407657657658	297.0945749339092
2813451	1649609.0	78	1334.0502232142858	760.4244791666667	615.5146396396397	836.1407657657658	722.5139036166115
2813327	1649609.0	78	1351.9813953488372	308.6914728682171	615.5146396396397	836.1407657657658	905.8620418380245
2813443	1649609.0	78	475.6291462751496	752.4486133768353	615.5146396396397	836.1407657657658	163.01020712004126
2813343	1649609.0	78	535.9447208402432	481.616362631288	615.5146396396397	836.1407657657658	363.3440854006024
2813288	1649609.0	78	1364.2329678935005	254.1071521795876	615.5146396396397	836.1407657657658	948.3365765420211
2813293	1649609.0	78	975.1844961240308	267.0147286821705	615.5146396396397	836.1407657657658	673.2509574816663
2813421	1649609.0	78	529.2126715092817	673.3757062146893	615.5146396396397	836.1407657657658	184.22946103660723
2813282	1649609.0	78	534.9651017214397	249.3607198748044	615.5146396396397	836.1407657657658	592.2829140829864
2813429	1649609.0	78	1309.1043360433605	707.1338452273411	615.5146396396397	836.1407657657658	705.48526030259
2813258	1649609.0	78	1050.764705882353	161.62711291413115	615.5146396396397	836.1407657657658	802.7523204871734
2813385	1649609.0	78	545.0158210583743	590.9146208401527	615.5146396396397	836.1407657657658	255.15866745308097
2813507	1649609.0	78	1149.3691983122362	933.1544303797468	615.5146396396397	836.1407657657658	542.59777085549
2813407	1649609.0	78	805.1693620844563	623.2610062893082	615.5146396396397	836.1407657657658	285.1082351325105
2813277	1649609.0	78	923.681818181818	242.38288288288288	615.5146396396397	836.1407657657658	668.9659433904017
2813264	1649609.0	78	1107.386574074074	156.08275462962965	615.5146396396397	836.1407657657658	839.295477406324
2813397	1649609.0	78	1336.4277478862414	618.2886241352805	615.5146396396397	836.1407657657658	753.1103938034354
2813227	1649864.0	79	975.8670731707316	265.8329268292683	615.5146396396397	836.1407657657658	674.6146362955654
2813224	1649864.0	79	534.7746411483254	248.88086124401917	615.5146396396397	836.1407657657658	592.7842295601903
2813225	1649864.0	79	1364.1115569823437	253.5037453183521	615.5146396396397	836.1407657657658	948.6112176496962
2813353	1649864.0	79	1341.1185185185186	756.3533333333334	615.5146396396397	836.1407657657658	729.9774129507261
2813219	1649864.0	79	1073.4021438450898	133.30739972337483	615.5146396396397	836.1407657657658	838.8299630616289
2813345	1649864.0	79	472.2411827101564	745.4591620259878	615.5146396396397	836.1407657657658	169.55953738242684
2813222	1649864.0	79	1119.578027465668	160.91573033707866	615.5146396396397	836.1407657657658	842.6201679382738
2813223	1649864.0	79	921.9707347447072	245.7980489829805	615.5146396396397	836.1407657657658	665.1464962589265
2813241	1649864.0	79	1351.9195856873823	309.3135593220339	615.5146396396397	836.1407657657658	905.4496949101508
2813328	1649864.0	79	1309.8149188514356	707.3657927590511	615.5146396396397	836.1407657657658	706.1415377857741
2813289	1649864.0	79	797.2122807017545	640.3855263157894	615.5146396396397	836.1407657657658	267.08453070077775
2813283	1649864.0	79	1336.338816628411	617.9220862024994	615.5146396396397	836.1407657657658	753.1313871044515
2813309	1649864.0	79	529.11562258314	674.0672853828306	615.5146396396397	836.1407657657658	183.66437649083446
2813389	1649864.0	79	936.9472630173564	866.8649310191366	615.5146396396397	836.1407657657658	322.8976706357565
2813248	1649864.0	79	606.8091309130913	485.3346167950128	615.5146396396397	836.1407657657658	350.9141490990042
2813255	1649864.0	79	575.8088587390264	505.3821495078479	615.5146396396397	836.1407657657658	333.13332355947233
2813380	1649864.0	79	1369.1501950585175	826.2858690940616	615.5146396396397	836.1407657657658	753.699986320771
2813278	1649864.0	79	544.6504761904762	590.3247619047619	615.5146396396397	836.1407657657658	255.8265768358378
2813404	1649864.0	79	1147.3112832737386	940.6279300754868	615.5146396396397	836.1407657657658	541.964240228061
2813266	1649864.0	79	550.5224429727741	545.4558498896247	615.5146396396397	836.1407657657658	297.86189072371064
2812842	1650658.0	80	609.2458006718925	485.9430757745428	615.6761426978818	836.2513935340022	350.36733122543484
2812844	1650658.0	80	590.5369108461102	540.6956274843839	615.6761426978818	836.2513935340022	296.6229792569582
2812838	1650658.0	80	1351.965633690902	308.82499006754074	615.6761426978818	836.2513935340022	905.7046017440385
2812860	1650658.0	80	544.9785582741384	590.1519337016574	615.6761426978818	836.2513935340022	256.05290971423113
2812848	1650658.0	80	549.628526645768	543.429641239986	615.6761426978818	836.2513935340022	300.1780574970556
2812813	1650658.0	80	535.5818950930626	246.80186125211503	615.6761426978818	836.2513935340022	594.8662367345432
2812931	1650658.0	80	1143.5056841250507	926.8483556638246	615.6761426978818	836.2513935340022	535.5481624936901
2812807	1650658.0	80	1120.337398373984	176.44621638524077	615.6761426978818	836.2513935340022	830.6779488904762
2812804	1650658.0	80	1108.8050314465409	106.58839972047518	615.6761426978818	836.2513935340022	880.6725756258148
2812816	1650658.0	80	921.9414742810856	251.2067638720129	615.6761426978818	836.2513935340022	660.3602592722431
2812820	1650658.0	80	1365.0445314766464	251.9621409921671	615.6761426978818	836.2513935340022	950.2351881175407
2812821	1650658.0	80	976.2954830614806	262.08762024257635	615.6761426978818	836.2513935340022	678.0194298134272
2812911	1650658.0	80	1334.422422954304	756.9190577399929	615.6761426978818	836.2513935340022	723.1112188902733
2812903	1650658.0	80	462.5069498069498	742.1664092664092	615.6761426978818	836.2513935340022	179.7575754050236
2812926	1650658.0	80	933.610729285987	868.0891561664758	615.6761426978818	836.2513935340022	319.52471653753344
2812919	1650658.0	80	1373.7605114867793	818.1835717381881	615.6761426978818	836.2513935340022	758.2996481513798
2812875	1650658.0	80	799.2054065559813	644.644742443593	615.6761426978818	836.2513935340022	265.3226327217068
2812869	1650658.0	80	1336.1361819090455	618.1146926536732	615.6761426978818	836.2513935340022	752.759117095971
2812895	1650658.0	80	1310.227329580988	706.4455909943715	615.6761426978818	836.2513935340022	706.5768872342833
2812886	1650658.0	80	529.2601314348302	672.640562248996	615.6761426978818	836.2513935340022	185.03035187878396
2813738	1650877.0	81	544.1380034593526	589.6450457128738	615.5146396396397	836.1407657657658	256.6218310993957
2813731	1650877.0	81	547.8699712643678	547.8933189655172	615.5146396396397	836.1407657657658	296.0783540660523
2813728	1650877.0	81	608.1778025241276	484.7349665924276	615.5146396396397	836.1407657657658	351.48238202150617
2813759	1650877.0	81	633.710624417521	660.5882261571917	615.5146396396397	836.1407657657658	176.4930254289298
2813756	1650877.0	81	791.8861948449104	632.7774137177807	615.5146396396397	836.1407657657658	269.1905987246185
2813744	1650877.0	81	1336.1606108478145	618.4668246445498	615.5146396396397	836.1407657657658	752.8031352630089
2813705	1650877.0	81	919.7128612128612	259.2647537647538	615.5146396396397	836.1407657657658	652.1675331005849
2813838	1650877.0	81	1124.8629066328688	901.770384452894	615.5146396396397	836.1407657657658	513.5590559400385
2813709	1650877.0	81	974.7506986027944	264.00938123752496	615.5146396396397	836.1407657657658	675.5626301251283
2813826	1650877.0	81	934.5323624595468	867.7504045307444	615.5146396396397	836.1407657657658	320.5799069437315
2813696	1650877.0	81	1075.96875	220.9325980392157	615.5146396396397	836.1407657657658	768.4393778205343
2813702	1650877.0	81	1365.1542005420056	252.29024390243904	615.5146396396397	836.1407657657658	950.1794057702846
2813700	1650877.0	81	538.1022835394862	246.66936251189344	615.5146396396397	836.1407657657658	594.532764556392
2813721	1650877.0	81	1351.8217979315832	307.58432776451866	615.5146396396397	836.1407657657658	906.3774817947119
2813795	1650877.0	81	1335.7467581998476	753.293287566743	615.5146396396397	836.1407657657658	724.9813854504562
2813816	1650877.0	81	1374.5020703933749	804.7658385093167	615.5146396396397	836.1407657657658	759.6356403582598
2813694	1650877.0	81	1163.398773006135	89.27709611451942	615.5146396396397	836.1407657657658	926.2733746792475
2813774	1650877.0	81	1308.3358886996025	704.7785349233391	615.5146396396397	836.1407657657658	705.1647458863114
2813767	1650877.0	81	529.2805151175812	674.0543113101903	615.5146396396397	836.1407657657658	183.59831957309743
2813783	1650877.0	81	478.3364073777065	727.7782678428227	615.5146396396397	836.1407657657658	174.8150404359096
2814121	1650051.0	82	529.6041890440387	673.8408521303259	615.5146396396397	836.1407657657658	183.6351477457691
2814127	1650051.0	82	486.6259587020649	712.8445427728614	615.5146396396397	836.1407657657658	178.36549744315448
2814125	1650051.0	82	1309.9518853695324	703.4294117647058	615.5146396396397	836.1407657657658	707.004520309251
2814010	1650051.0	82	538.2755555555556	246.6755555555556	615.5146396396397	836.1407657657658	594.5040875875586
2814008	1650051.0	82	1215.3732585796806	77.94648318042813	615.5146396396397	836.1407657657658	966.79311792221
2814013	1650051.0	82	1043.1888888888889	235.63827160493827	615.5146396396397	836.1407657657658	737.230295745016
2814091	1650051.0	82	544.1088588588589	589.501001001001	615.5146396396397	836.1407657657658	256.7682984562764
2814108	1650051.0	82	761.4625806451613	645.9245161290322	615.5146396396397	836.1407657657658	239.75617428882904
2814096	1650051.0	82	1336.3660460305146	618.2848461339539	615.5146396396397	836.1407657657658	753.0524230186932
2814056	1650051.0	82	1351.8550903119867	308.5086206896552	615.5146396396397	836.1407657657658	905.8658508929306
2814078	1650051.0	82	547.1452107279694	547.2593869731801	615.5146396396397	836.1407657657658	296.86163413754446
2814071	1650051.0	82	608.2204301075269	486.0	615.5146396396397	836.1407657657658	350.2167348139366
2814027	1650051.0	82	918.0241605241604	263.41564291564293	615.5146396396397	836.1407657657658	647.7083267717582
2814147	1650051.0	82	1334.9331831831832	752.5172672672674	615.5146396396397	836.1407657657658	724.2623352732364
2814017	1650051.0	82	1366.1778929188256	250.76597582038	615.5146396396397	836.1407657657658	951.9238228594219
2814023	1650051.0	82	975.9682435392028	260.90078843626804	615.5146396396397	836.1407657657658	678.8430098942054
2814149	1650051.0	82	728.281432748538	738.6743421052631	615.5146396396397	836.1407657657658	149.05050610190384
2814170	1650051.0	82	936.084980237154	867.2452788757136	615.5146396396397	836.1407657657658	322.0758202762407
2814163	1650051.0	82	1374.2923423423424	801.6387387387387	615.5146396396397	836.1407657657658	759.5617104539729
2814165	1650051.0	82	1120.1441223832528	850.2149758454107	615.5146396396397	836.1407657657658	504.8257107591218
2814266	1650445.0	83	915.6929601357082	264.31128074639525	615.5094562647754	836.1690307328605	645.8571221375614
2814397	1650445.0	83	1310.8154185022026	706.5819383259912	615.5094562647754	836.1690307328605	707.2787255682027
2814259	1650445.0	83	1033.689349112426	218.62689020381328	615.5094562647754	836.1690307328605	745.8101086142973
2814256	1650445.0	83	1257.6902286902289	85.79452529452529	615.5094562647754	836.1690307328605	987.6527947030668
2814262	1650445.0	83	1368.058282208589	249.2508033888402	615.5094562647754	836.1690307328605	954.3598592868727
2814263	1650445.0	83	974.3149717514124	258.33474576271186	615.5094562647754	836.1690307328605	680.171933286426
2814391	1650445.0	83	485.11147362697113	708.4994562262099	615.5094562647754	836.1690307328605	182.4915179692424
2814261	1650445.0	83	538.3630136986301	247.08995433789957	615.5094562647754	836.1690307328605	594.109191855295
2814366	1650445.0	83	529.6620215533259	674.559829059829	615.5094562647754	836.1690307328605	182.99539915509123
2814483	1650445.0	83	935.788798920378	866.4730094466937	615.5094562647754	836.1690307328605	321.70978918552254
2814353	1650445.0	83	727.8376455368693	646.9618369987063	615.5094562647754	836.1690307328605	220.038597218536
2814307	1650445.0	83	544.8910154173312	590.1621477937267	615.5094562647754	836.1690307328605	255.9420845448295
2814463	1650445.0	83	1136.914850686037	821.2631154156578	615.5094562647754	836.1690307328605	521.6184157437648
2814450	1650445.0	83	1376.567431850789	795.7003825920611	615.5094562647754	836.1690307328605	762.1331600746848
2814321	1650445.0	83	1335.9439102564102	618.5066773504274	615.5094562647754	836.1690307328605	752.597304392066
2814283	1650445.0	83	607.7263137706175	484.82451093210585	615.5094562647754	836.1690307328605	351.4307170710996
2814411	1650445.0	83	886.7219670876387	720.3266360505166	615.5094562647754	836.1690307328605	294.9164058383014
2814276	1650445.0	83	1351.8686274509805	308.6764705882353	615.5094562647754	836.1690307328605	905.7997736795731
2814293	1650445.0	83	556.5828828828829	550.2924324324324	615.5094562647754	836.1690307328605	291.88657130186016
2814421	1650445.0	83	1334.4561904761906	752.0432380952382	615.5094562647754	836.1690307328605	723.8518879026064
2814126	1650593.0	84	1164.5689655172414	802.4084291187739	615.6761426978818	836.2513935340022	549.9351572531214
2814124	1650593.0	84	1378.3318584070796	794.3529990167159	615.6761426978818	836.2513935340022	763.805745047152
2814011	1650593.0	84	993.9810744810744	164.9090354090354	615.6761426978818	836.2513935340022	770.5940456714399
2814014	1650593.0	84	538.4017447199266	246.96311600857047	615.6761426978818	836.2513935340022	594.3332454202321
2814007	1650593.0	84	1285.1229936543486	81.14016424038822	615.6761426978818	836.2513935340022	1009.1343096242655
2814094	1650593.0	84	488.54243957279374	711.2844294547499	615.6761426978818	836.2513935340022	178.26867526708992
2814095	1650593.0	84	1309.962643678161	705.4319923371647	615.6761426978818	836.2513935340022	706.503688010854
2814087	1650593.0	84	529.6284090909091	674.6522727272727	615.6761426978818	836.2513935340022	183.08055140949432
2814107	1650593.0	84	1335.254976474846	751.2361563517916	615.6761426978818	836.2513935340022	724.5835276715607
2814057	1650593.0	84	542.7110289587184	589.9060382008627	615.6761426978818	836.2513935340022	256.92400027475014
2814050	1650593.0	84	581.3429298864081	562.5039169604387	615.6761426978818	836.2513935340022	275.89209925685014
2814055	1650593.0	84	1065.6325842696629	586.6797752808989	615.6761426978818	836.2513935340022	514.5355108730712
2814079	1650593.0	84	683.1265389876881	647.7457820337438	615.6761426978818	836.2513935340022	200.209693888029
2814066	1650593.0	84	1336.130129732592	618.4634630659253	615.6761426978818	836.2513935340022	752.6523301576754
2814028	1650593.0	84	910.3574273197928	271.2116686579052	615.6761426978818	836.2513935340022	637.2652118188118
2814018	1650593.0	84	970.9902429311032	259.3574273197929	615.6761426978818	836.2513935340022	677.5357983744511
2814016	1650593.0	84	1372.1139066788655	242.5033546813053	615.6761426978818	836.2513935340022	961.6313349813296
2814150	1650593.0	84	933.6190839694656	864.5966921119593	615.6761426978818	836.2513935340022	319.2039627822614
2814042	1650593.0	84	607.5488252569751	484.9647577092511	615.6761426978818	836.2513935340022	351.3806394749952
2814035	1650593.0	84	1351.904984423676	308.7936137071651	615.6761426978818	836.2513935340022	905.6735708238156
2813736	1650735.0	85	1302.0097613882865	92.56290672451192	615.5518256772673	836.291519434629	1012.1051066289257
2813992	1650735.0	85	935.692664248287	832.2593712212818	615.5518256772673	836.291519434629	320.16622985594546
2813740	1650735.0	85	961.4757009345794	127.1454828660436	615.5518256772673	836.291519434629	789.0192828150463
2813985	1650735.0	85	1208.0093896713615	805.0582942097026	615.5518256772673	836.291519434629	593.2802706072125
2813754	1650735.0	85	538.7374551971326	247.21176821983272	615.5518256772673	836.291519434629	594.066831933534
2813758	1650735.0	85	971.25382803298	256.2542206517472	615.5518256772673	836.291519434629	680.4169181165365
2813885	1650735.0	85	1336.379781420765	618.0670640834576	615.5518256772673	836.291519434629	753.1366773001203
2813746	1650735.0	85	1372.5409076382232	240.49201022690957	615.5518256772673	836.291519434629	963.3325102892823
2813875	1650735.0	85	527.38355304457	583.3618957940993	615.5518256772673	836.291519434629	267.8563772135613
2813878	1650735.0	85	599.9645135566188	604.5801435406698	615.5518256772673	836.291519434629	232.23506629666878
2813832	1650735.0	85	1181.2268661850703	353.7067423460612	615.5518256772673	836.291519434629	743.556533513846
2813966	1650735.0	85	1349.386459532029	740.421749136939	615.5518256772673	836.291519434629	740.0704579306514
2813952	1650735.0	85	1309.1669838249286	705.52410402791	615.5518256772673	836.291519434629	705.8343322227664
2813850	1650735.0	85	607.4573512906846	484.8640104751216	615.5518256772673	836.291519434629	351.5207171264301
2813979	1650735.0	85	1374.9743045733146	794.6975483262612	615.5518256772673	836.291519434629	760.5606878383744
2813815	1650735.0	85	1352.1080760095012	308.93467933491684	615.5518256772673	836.291519434629	905.8809782214405
2813943	1650735.0	85	492.91540616246505	710.6067226890756	615.5518256772673	836.291519434629	175.6028460030806
2813790	1650735.0	85	896.9962962962962	277.223311546841	615.5518256772673	836.291519434629	625.9139326719677
2813918	1650735.0	85	538.5926566705114	673.1958861976163	615.5518256772673	836.291519434629	180.34106375197126
2813906	1650735.0	85	663.0448477263246	656.3126825198165	615.5518256772673	836.291519434629	186.13964886762017
2814509	1650814.0	86	494.1912310768352	708.6790916880891	615.5094562647754	836.1690307328605	175.98805732319252
2814375	1650814.0	86	885.0034199726402	276.3613771089831	615.5094562647754	836.1690307328605	621.2983224915765
2814396	1650814.0	86	607.0505952380953	485.8084077380952	615.5094562647754	836.1690307328605	350.46272052124
2814519	1650814.0	86	1309.8698924731182	707.6161290322581	615.5094562647754	836.1690307328605	706.1602253788334
2814389	1650814.0	86	1352.0647482014388	308.89768185451635	615.5094562647754	836.1690307328605	905.8304330435647
2814346	1650814.0	86	1373.3619816397595	239.9821145932257	615.5094562647754	836.1690307328605	964.2506360865566
2814606	1650814.0	86	1251.5860873113015	827.7904936760507	615.5094562647754	836.1690307328605	636.1318105917286
2814351	1650814.0	86	539.2381598793363	247.4815987933635	615.5094562647754	836.1690307328605	593.6077856428733
2814477	1650814.0	86	658.8411154345007	652.8082576740164	615.5094562647754	836.1690307328605	188.41126766501563
2814336	1650814.0	86	952.4708561020036	138.28809957498484	615.5094562647754	836.1690307328605	774.9714698323081
2814596	1650814.0	86	909.1978281397544	818.8786591123702	615.5094562647754	836.1690307328605	294.19690128441295
2814492	1650814.0	86	540.3731000353481	673.0054789678331	615.5094562647754	836.1690307328605	179.63244877252595
2814354	1650814.0	86	972.0421115065244	256.03103993673386	615.5094562647754	836.1690307328605	680.9373118126944
2814441	1650814.0	86	583.9255555555555	627.9107407407407	615.5094562647754	836.1690307328605	210.6396404631657
2814316	1650814.0	86	1316.2102069950035	88.88793718772305	615.5094562647754	836.1690307328605	1024.4074261952233
2814323	1650814.0	86	1167.1514399205562	121.0945051307514	615.5094562647754	836.1690307328605	903.1281499857959
2814582	1650814.0	86	1370.4428838951312	796.245786516854	615.5094562647754	836.1690307328605	755.9883237077465
2814409	1650814.0	86	526.0978433238187	584.8973993022518	615.5094562647754	836.1690307328605	266.70558541302273
2814537	1650814.0	86	1367.504376367615	722.3253099927061	615.5094562647754	836.1690307328605	760.5634441730934
2814423	1650814.0	86	1336.0552042160737	618.5105401844532	615.5094562647754	836.1690307328605	752.7027257812389
2814506	1651035.0	87	1286.3211559432934	838.393856779353	615.5146396396397	836.1407657657658	670.8103001106645
2814377	1651035.0	87	650.8546462063085	651.2438192668372	615.5146396396397	836.1407657657658	188.24398234408406
2814392	1651035.0	87	496.92018779342726	707.0164319248826	615.5146396396397	836.1407657657658	175.32181153112538
2814474	1651035.0	87	889.5521945432978	788.346975088968	615.5146396396397	836.1407657657658	278.17409643033443
2814482	1651035.0	87	1368.8317585301836	798.8858267716536	615.5146396396397	836.1407657657658	754.2377689382871
2814355	1651035.0	87	561.0818713450293	649.6848985208118	615.5146396396397	836.1407657657658	194.23881356279605
2814313	1651035.0	87	1352.386054421769	309.1198979591837	615.5146396396397	836.1407657657658	905.9417624917287
2814319	1651035.0	87	606.774244004171	485.5917622523462	615.5146396396397	836.1407657657658	350.6579506871561
2814334	1651035.0	87	1336.2291989664084	618.3248062015504	615.5146396396397	836.1407657657658	752.9098672925322
2814327	1651035.0	87	525.5055284552845	595.7865040650406	615.5146396396397	836.1407657657658	256.65504322708773
2814280	1651035.0	87	1077.0041666666666	89.23583333333335	615.5146396396397	836.1407657657658	877.974693056426
2814281	1651035.0	87	1339.81149301826	115.5372359470104	615.5146396396397	836.1407657657658	1021.7021968271481
2814405	1651035.0	87	1310.2273320287018	708.6914546640573	615.5146396396397	836.1407657657658	706.3066273699827
2814299	1651035.0	87	972.8791973791972	254.56470106470104	615.5146396396397	836.1407657657658	682.598085377894
2814303	1651035.0	87	872.3819527811124	271.7925170068027	615.5146396396397	836.1407657657658	620.0562574781646
2814290	1651035.0	87	900.1654950205038	168.8421206795548	615.5146396396397	836.1407657657658	725.4747350548815
2814418	1651035.0	87	1399.621818940342	711.6155611180643	615.5146396396397	836.1407657657658	793.9336214214989
2814291	1651035.0	87	1371.9039838157487	240.0664488017429	615.5146396396397	836.1407657657658	963.031376086621
2814295	1651035.0	87	538.92254812099	247.55224564619616	615.5146396396397	836.1407657657658	593.551004126643
2814637	1651108.0	88	1371.0470982793818	240.611402741324	615.5146396396397	836.1407657657658	962.021059167891
2814628	1651108.0	88	850.0982905982906	204.73703703703703	615.5146396396397	836.1407657657658	673.5726820096197
2814655	1651108.0	88	606.7729546266523	485.36852447302607	615.5146396396397	836.1407657657658	350.88115127261864
2814652	1651108.0	88	1351.6297208538588	308.30131362889983	615.5146396396397	836.1407657657658	905.8034555151372
2814643	1651108.0	88	538.9265562710824	247.5058264336093	615.5146396396397	836.1407657657658	593.5965181136431
2814646	1651108.0	88	859.9689578713969	265.1053215077605	615.5146396396397	836.1407657657658	621.1597156135375
2814644	1651108.0	88	971.4090544871796	255.5761217948718	615.5146396396397	836.1407657657658	680.9670626019467
2814723	1651108.0	88	1370.3937343358396	798.9225563909774	615.5146396396397	836.1407657657658	755.7960324839103
2814598	1651108.0	88	866.8210784313726	94.9983660130719	615.5146396396397	836.1407657657658	782.5899200024013
2814738	1651108.0	88	1329.8533555802744	854.6568409343715	615.5146396396397	836.1407657657658	714.5786493671388
2814608	1651108.0	88	1352.0310344827583	130.50295566502464	615.5146396396397	836.1407657657658	1019.9907445249071
2814709	1651108.0	88	854.6922743055555	753.23828125	615.5146396396397	836.1407657657658	253.13783372555972
2814670	1651108.0	88	651.7953254696374	661.2780690257755	615.5146396396397	836.1407657657658	178.58681607407868
2814671	1651108.0	88	552.5369609856263	673.5578370978782	615.5146396396397	836.1407657657658	174.3542276598867
2814658	1651108.0	88	1335.9879189399844	618.8143673681476	615.5146396396397	836.1407657657658	752.5373808830183
2814657	1651108.0	88	525.072242206235	609.246103117506	615.5146396396397	836.1407657657658	244.25604433006265
2814660	1651108.0	88	576.5291750503018	625.9138162307177	615.5146396396397	836.1407657657658	213.81121757302205
2814681	1651108.0	88	1385.7186379928314	714.51541218638	615.5146396396397	836.1407657657658	779.747988591541
2814674	1651108.0	88	498.4887543252595	703.9331026528258	615.5146396396397	836.1407657657658	176.56138881250078
2814678	1651108.0	88	1310.006519558676	708.5952858575727	615.5146396396397	836.1407657657658	706.1068054611062
2814638	1651249.0	89	1348.552310042001	859.7058037418861	615.4762711864407	836.5225988700564	733.4425265365297
2814500	1651249.0	89	855.2175680452457	257.0793566631319	615.4762711864407	836.5225988700564	627.0808244228285
2814629	1651249.0	89	1369.377245508982	796.9446107784431	615.4762711864407	836.5225988700564	754.9391341200011
2814526	1651249.0	89	606.488768115942	484.9159420289855	615.4762711864407	836.5225988700564	351.72150395788543
2814515	1651249.0	89	1352.0493177387916	308.8142300194932	615.4762711864407	836.5225988700564	906.0993187627578
2814594	1651249.0	89	1349.1655025223129	725.976523088863	615.4762711864407	836.5225988700564	741.9705675084722
2814471	1651249.0	89	1371.108557386528	243.626337091645	615.4762711864407	836.5225988700564	960.4718263326547
2814616	1651249.0	89	841.8208556149733	765.7344028520499	615.4762711864407	836.5225988700564	237.15572857430374
2814489	1651249.0	89	539.0390134529148	247.9143497757848	615.4762711864407	836.5225988700564	593.5506088545825
2814480	1651249.0	89	974.8078703703704	253.0009259259259	615.4762711864407	836.5225988700564	685.2858826559884
2814575	1651249.0	89	499.4697469746975	703.1001100110011	615.4762711864407	836.5225988700564	176.80235912745763
2814565	1651249.0	89	545.5175054704595	683.8129102844639	615.4762711864407	836.5225988700564	167.9716579914963
2814454	1651249.0	89	852.0936454849499	199.9682274247492	615.4762711864407	836.5225988700564	679.1091588441809
2814581	1651249.0	89	1311.4722759509991	707.6602192134106	615.4762711864407	836.5225988700564	707.8248028566113
2814408	1651249.0	89	673.542778918549	115.0684462696783	615.4762711864407	836.5225988700564	723.7871328122189
2814542	1651249.0	89	518.8190932868353	626.6537343795409	615.4762711864407	836.5225988700564	231.05746108285348
2814531	1651249.0	89	591.5584535701072	619.5743618201998	615.4762711864407	836.5225988700564	218.26268475983014
2814535	1651249.0	89	1336.3982402448355	617.978194338179	615.4762711864407	836.5225988700564	753.3194158013093
2814559	1651249.0	89	647.022577996716	672.4113300492611	615.4762711864407	836.5225988700564	167.11576235454083
2814422	1651249.0	89	1354.2009152642456	143.36891054030116	615.4762711864407	836.5225988700564	1013.0035219154092
2814887	1651178.0	90	1350.5315819695666	143.713608957795	615.5146396396397	836.1407657657658	1009.8045716856332
2814906	1651178.0	90	860.7683060109289	190.80327868852456	615.5146396396397	836.1407657657658	690.3693454200644
2814989	1651178.0	90	822.1317073170732	755.2016260162602	615.5146396396397	836.1407657657658	221.9048377097965
2814977	1651178.0	90	1327.207305273343	703.1494113852604	615.5146396396397	836.1407657657658	724.0118442793374
2815000	1651178.0	90	1337.303255484784	856.2873319179051	615.5146396396397	836.1407657657658	722.0697266132764
2814992	1651178.0	90	1372.2315957933242	793.3829446730681	615.5146396396397	836.1407657657658	757.9239955266573
2814955	1651178.0	90	606.3161764705883	484.9159663865546	615.5146396396397	836.1407657657658	351.345231109858
2814952	1651178.0	90	1351.8952095808384	308.8988023952096	615.5146396396397	836.1407657657658	905.6712602957894
2814958	1651178.0	90	1336.1696284329564	618.5947765212709	615.5146396396397	836.1407657657658	752.774780601118
2814971	1651178.0	90	498.5287402632285	701.9926134837497	615.5146396396397	836.1407657657658	177.99277348697834
2814973	1651178.0	90	539.9177827380952	698.7488839285714	615.5146396396397	836.1407657657658	156.8164977550454
2814960	1651178.0	90	519.3279661016949	628.0638418079096	615.5146396396397	836.1407657657658	229.233249006462
2814961	1651178.0	90	605.4582841401024	627.1835891381346	615.5146396396397	836.1407657657658	209.19902473511706
2814965	1651178.0	90	652.9878671775224	672.3437633035334	615.5146396396397	836.1407657657658	168.02886894137714
2814927	1651178.0	90	1370.8740103740104	244.0162435162435	615.5146396396397	836.1407657657658	959.7808233161618
2814916	1651178.0	90	495.766384180791	211.19858757062147	615.5146396396397	836.1407657657658	636.3115359418915
2814940	1651178.0	90	539.0524992605738	247.75288376220053	615.5146396396397	836.1407657657658	593.3352834612057
2814931	1651178.0	90	854.0247902364607	253.0144927536232	615.5146396396397	836.1407657657658	630.0185252948917
2814933	1651178.0	90	974.015542802487	251.19823051171687	615.5146396396397	836.1407657657658	686.0617079519972
2814507	1651324.0	91	501.1990212071778	702.578847199565	615.5146396396397	836.1407657657658	175.8034320162171
2814372	1651324.0	91	504.3213525026624	339.9989350372737	615.5146396396397	836.1407657657658	508.4492730872431
2814522	1651324.0	91	1306.0926231764383	706.1785026149188	615.5146396396397	836.1407657657658	702.7006056558091
2814393	1651324.0	91	1336.2709284627092	618.3711314053779	615.5146396396397	836.1407657657658	752.9364126720536
2814385	1651324.0	91	606.0187969924812	484.4266022198353	615.5146396396397	836.1407657657658	351.84232813348814
2814475	1651324.0	91	665.7606516290726	674.7510442773602	615.5146396396397	836.1407657657658	169.03048223012135
2814494	1651324.0	91	1325.2379134860053	675.452380952381	615.5146396396397	836.1407657657658	727.6866650235785
2814358	1651324.0	91	1352.0006045949217	308.9760177347844	615.5146396396397	836.1407657657658	905.7120117027713
2814314	1651324.0	91	1370.917304964539	243.83787234042552	615.5146396396397	836.1407657657658	959.9249472432684
2814570	1651324.0	91	1317.5369506028785	853.9683002722677	615.5146396396397	836.1407657657658	702.2486355107761
2814317	1651324.0	91	539.5632130743139	250.131822386679	615.5146396396397	836.1407657657658	590.9104000756645
2814305	1651324.0	91	847.2434620174346	238.8420506434205	615.5146396396397	836.1407657657658	640.6746461406165
2814322	1651324.0	91	969.5594639865996	252.4036850921273	615.5146396396397	836.1407657657658	682.7127631736876
2814412	1651324.0	91	522.416814159292	632.3262536873156	615.5146396396397	836.1407657657658	224.07043634300797
2814532	1651324.0	91	542.6954144620812	708.183950617284	615.5146396396397	836.1407657657658	147.22630912443157
2814296	1651324.0	91	868.9104046242775	182.98811817597945	615.5146396396397	836.1407657657658	700.5838955940233
2814556	1651324.0	91	1370.2762694821515	794.4150326797385	615.5146396396397	836.1407657657658	755.9141185902611
2814292	1651324.0	91	1344.270523415978	145.46418732782368	615.5146396396397	836.1407657657658	1004.0514300280513
2814420	1651324.0	91	603.523606023606	641.3042328042328	615.5146396396397	836.1407657657658	195.20517273794607
2814548	1651324.0	91	815.1469864698647	771.561090610906	615.5146396396397	836.1407657657658	209.818036269646
2814889	1651553.0	92	1370.1878466969238	794.5791729702472	615.6189634864546	836.2903415783275	755.7208618902526
2814884	1651553.0	92	819.2359061672342	778.0281876655316	615.6189634864546	836.2903415783275	211.7884272693534
2814910	1651553.0	92	1319.202006980803	836.7111692844678	615.6189634864546	836.2903415783275	703.5831693472551
2814780	1651553.0	92	886.0747982619491	179.35536933581625	615.6189634864546	836.2903415783275	710.4293886934707
2814770	1651553.0	92	1336.4375534644996	147.41160536070714	615.6189634864546	836.2903415783275	997.0623615756051
2814857	1651553.0	92	682.3881607688947	683.9604630843163	615.6189634864546	836.2903415783275	166.32052665784104
2814862	1651553.0	92	501.4233870967742	703.752688172043	615.6189634864546	836.2903415783275	174.94816157198028
2814872	1651553.0	92	543.9276134122288	718.8798816568047	615.6189634864546	836.2903415783275	137.56767707004687
2814864	1651553.0	92	1303.184634448575	706.6942379182157	615.6189634864546	836.2903415783275	699.6725676839654
2814824	1651553.0	92	1326.3777875586854	630.0654342723005	615.6189634864546	836.2903415783275	740.0721710684167
2814830	1651553.0	92	527.5779935275082	640.6080906148868	615.6189634864546	836.2903415783275	214.575757562291
2814817	1651553.0	92	547.1518453937808	546.09575704737	615.6189634864546	836.2903415783275	298.16210884519046
2814841	1651553.0	92	598.721552070768	661.5072376357057	615.6189634864546	836.2903415783275	175.59799525156404
2814792	1651553.0	92	1370.242664319249	244.28521126760563	615.6189634864546	836.2903415783275	959.1282522023827
2814797	1651553.0	92	973.495513683266	250.5560789591745	615.6189634864546	836.2903415783275	686.4111388859986
2814786	1651553.0	92	846.0372833534866	228.39600967351876	615.6189634864546	836.2903415783275	650.0985470621663
2814809	1651553.0	92	1352.0365157078743	308.99653202774374	615.6189634864546	836.2903415783275	905.7315125411916
2814812	1651553.0	92	605.9170212765957	484.7102836879433	615.6189634864546	836.2903415783275	351.7138962123182
2814800	1651553.0	92	540.2062801932367	251.7818035426731	615.6189634864546	836.2903415783275	589.3532928881124
2814763	1651405.0	93	703.9671394799054	690.4328605200946	615.5146396396397	836.1407657657658	170.45421197222942
2814765	1651405.0	93	1303.4779541446208	709.3650793650794	615.5146396396397	836.1407657657658	699.5467080667629
2814779	1651405.0	93	820.8794406651549	779.7940287226002	615.5146396396397	836.1407657657658	212.9545873552883
2814783	1651405.0	93	1367.0316336166195	795.7129367327668	615.5146396396397	836.1407657657658	752.6036151896411
2814771	1651405.0	93	542.4995904995906	734.4914004914004	615.5146396396397	836.1407657657658	125.1550672629963
2814729	1651405.0	93	571.9672782874618	618.5018348623853	615.5146396396397	836.1407657657658	221.95287095575847
2814732	1651405.0	93	1335.687321382177	618.0224733697064	615.5146396396397	836.1407657657658	752.4787578437088
2814721	1651405.0	93	605.448123620309	484.836276674025	615.5146396396397	836.1407657657658	351.4486858714604
2814750	1651405.0	93	513.5880795557277	688.8848637479012	615.5146396396397	836.1407657657658	179.09026866257759
2814751	1651405.0	93	599.814663555037	661.965577596266	615.5146396396397	836.1407657657658	174.88134669809054
2814741	1651405.0	93	1304.3312714776632	641.5725085910653	615.5146396396397	836.1407657657658	715.7689284934627
2814699	1651405.0	93	1370.0336879432623	247.8847517730497	615.5146396396397	836.1407657657658	956.7361873847999
2814701	1651405.0	93	973.552374611629	249.88925876608968	615.5146396396397	836.1407657657658	686.9365684859583
2814689	1651405.0	93	845.6142014327855	213.2454698693637	615.5146396396397	836.1407657657658	664.0364131486044
2814714	1651405.0	93	1352.1804756425008	308.8398542385884	615.5146396396397	836.1407657657658	905.9375283269738
2814704	1651405.0	93	543.8544217687075	260.12210884353743	615.5146396396397	836.1407657657658	580.4590252100463
2814790	1651405.0	93	1315.71327254306	836.1737588652483	615.5146396396397	836.1407657657658	700.1986336807315
2814682	1651405.0	93	1338.4090395480227	147.75225988700564	615.5146396396397	836.1407657657658	998.2259505968041
2814687	1651405.0	93	923.661800486618	184.50425790754255	615.5146396396397	836.1407657657658	720.8223159085142
2814883	1651492.0	94	525.2266297662976	666.3182656826568	615.6751990898749	836.4328782707622	192.6653189047867
2814886	1651492.0	94	593.7394747006566	676.9781769022788	615.6751990898749	836.4328782707622	160.95644688235373
2814907	1651492.0	94	502.41618357487926	709.5205314009662	615.6751990898749	836.4328782707622	170.10099465736658
2814858	1651492.0	94	1264.382177479493	605.7181208053692	615.6751990898749	836.4328782707622	688.5129215372095
2814863	1651492.0	94	1335.6076835189947	618.0432733504713	615.6751990898749	836.4328782707622	752.3275893342777
2814854	1651492.0	94	605.3252525252525	485.0723905723906	615.6751990898749	836.4328782707622	351.512892664733
2814869	1651492.0	94	573.1392523364486	630.4358255451714	615.6751990898749	836.4328782707622	210.34279758964925
2814827	1651492.0	94	1369.7666060054596	247.2913254473764	615.6751990898749	836.4328782707622	956.9438955587085
2814829	1651492.0	94	973.4635416666666	249.76085069444449	615.6751990898749	836.4328782707622	687.1656030567561
2814819	1651492.0	94	961.3085501858736	174.90706319702602	615.6751990898749	836.4328782707622	746.3771281321668
2814821	1651492.0	94	844.0857843137255	195.25531045751637	615.6751990898749	836.4328782707622	680.6468018798085
2814840	1651492.0	94	541.7616377845735	286.56557934080865	615.6751990898749	836.4328782707622	554.8128161617713
2814845	1651492.0	94	1352.0233954451344	308.9265010351967	615.6751990898749	836.4328782707622	905.7988983763639
2814920	1651492.0	94	1297.074358974359	712.9093514328808	615.6751990898749	836.4328782707622	692.5047846576582
2814915	1651492.0	94	718.3250652741515	695.0078328981723	615.6751990898749	836.4328782707622	174.75136190109936
2814815	1651492.0	94	1333.9019065190653	150.96955719557195	615.6751990898749	836.4328782707622	992.8290728035744
2814941	1651492.0	94	1322.9296977660972	842.7422251423566	615.6751990898749	836.4328782707622	707.2826406435412
2814928	1651492.0	94	536.0414141414142	758.780808080808	615.6751990898749	836.4328782707622	111.2267221040127
2814934	1651492.0	94	1366.6032122169563	791.8849394418115	615.6751990898749	836.4328782707622	752.2482301427463
2814932	1651492.0	94	823.8881952326901	785.8473325766175	615.6751990898749	836.4328782707622	214.26980467611946
2815019	1651623.0	95	529.9432160804021	299.5227805695143	615.5141342756184	836.1725559481744	543.4292626043787
2815021	1651623.0	95	1351.7160890029952	308.94244758237056	615.5141342756184	836.1725559481744	905.5191358065426
2815011	1651623.0	95	849.71581769437	181.06166219839145	615.5141342756184	836.1725559481744	695.7159705122605
2815008	1651623.0	95	1012.3021978021978	147.6056166056166	615.5141342756184	836.1725559481744	794.7107633049591
2815014	1651623.0	95	1368.9383906119028	249.6533948030176	615.5141342756184	836.1725559481744	954.8051300795894
2815015	1651623.0	95	971.585701398286	251.42106450157868	615.5141342756184	836.1725559481744	684.6322134271878
2815034	1651623.0	95	1335.9537037037037	617.9328042328043	615.5141342756184	836.1725559481744	752.7693952509701
2815038	1651623.0	95	576.592380952381	645.4492063492063	615.5141342756184	836.1725559481744	194.6543063073744
2815026	1651623.0	95	605.2686567164179	484.2363184079602	615.5141342756184	836.1725559481744	352.08533781510715
2815029	1651623.0	95	1227.816847607559	553.7782468837958	615.5141342756184	836.1725559481744	674.285665386418
2815007	1651623.0	95	1333.8096323305986	151.46232148283195	615.5141342756184	836.1725559481744	992.3590719631861
2815051	1651623.0	95	723.3012020342118	698.2748497457236	615.5141342756184	836.1725559481744	175.02522490170674
2815048	1651623.0	95	502.0185492801773	711.9000553709856	615.5141342756184	836.1725559481744	168.3000362839081
2815052	1651623.0	95	1295.0541284403669	714.7119266055046	615.5141342756184	836.1725559481744	690.3095596540322
2815040	1651623.0	95	526.7700985065142	655.8272958373054	615.5141342756184	836.1725559481744	200.9973052780684
2815045	1651623.0	95	608.9359286293593	693.1877534468775	615.5141342756184	836.1725559481744	143.13604205740543
2815065	1651623.0	95	1364.771834625323	788.0214470284237	615.5141342756184	836.1725559481744	750.8033236630812
2815071	1651623.0	95	1327.2895424836602	849.9030501089325	615.5141342756184	836.1725559481744	711.9078298485157
2815063	1651623.0	95	820.4756394640682	784.0343077547706	615.5141342756184	836.1725559481744	211.48904353131846
2815060	1651623.0	95	536.8350808213194	747.9740061162079	615.5141342756184	836.1725559481744	118.19212175490514
2815144	1651703.0	96	1363.6645091693636	788.4746494066882	615.5526315789474	836.3549707602339	749.642519181494
2815151	1651703.0	96	1324.7632457238217	850.7106800166875	615.5526315789474	836.3549707602339	709.3558920626554
2815143	1651703.0	96	818.6726762820513	785.6939102564103	615.5526315789474	836.3549707602339	209.3425317788122
2815141	1651703.0	96	529.9930555555555	751.9869281045752	615.5526315789474	836.3549707602339	120.15992539465731
2815114	1651703.0	96	527.8548585485854	661.0218327183271	615.5526315789474	836.3549707602339	196.04236452896401
2815110	1651703.0	96	1336.1689602446484	618.5517329255861	615.5526315789474	836.3549707602339	752.8121568830366
2815123	1651703.0	96	501.9192043895748	711.5589849108368	615.5526315789474	836.3549707602339	168.77971992785555
2815120	1651703.0	96	581.6598130841121	702.9906542056075	615.5526315789474	836.3549707602339	137.60364848217668
2815121	1651703.0	96	656.4695833333333	701.37	615.5526315789474	836.3549707602339	141.05013035092145
2815126	1651703.0	96	729.2839262187089	696.802151954326	615.5526315789474	836.3549707602339	180.02721076856912
2815127	1651703.0	96	1295.547839506173	714.4225308641976	615.5526315789474	836.3549707602339	690.8407940350593
2815086	1651703.0	96	1368.835818577198	248.06228642435536	615.5526315789474	836.3549707602339	955.7844120183981
2815078	1651703.0	96	850.1706140350876	165.67894736842106	615.5526315789474	836.3549707602339	710.529328067776
2815079	1651703.0	96	1075.703409758965	150.8803644914756	615.5526315789474	836.3549707602339	825.5992820363793
2815077	1651703.0	96	1331.7889894419309	151.88280542986425	615.5526315789474	836.3549707602339	990.705135465077
2815099	1651703.0	96	605.2146410803127	484.1016346837242	615.5526315789474	836.3549707602339	352.4050039721064
2815097	1651703.0	96	1350.5998796630563	308.188728439631	615.5526315789474	836.3549707602339	905.1265306260154
2815100	1651703.0	96	1240.6114877589455	492.6928436911488	615.5526315789474	836.3549707602339	713.3037440464584
2815088	1651703.0	96	969.4870399170554	252.1158631415241	615.5526315789474	836.3549707602339	683.0848411996514
2815095	1651703.0	96	527.2197430696417	295.47633536173095	615.5526315789474	836.3549707602339	548.0441564536055
2815161	1651771.0	97	1132.107210626186	173.07811511701456	615.5526315789474	836.3549707602339	840.6930595446985
2815165	1651771.0	97	1370.384149552396	245.47840968931015	615.5526315789474	836.3549707602339	958.5957077668883
2815158	1651771.0	97	1332.794186386211	152.5765410458662	615.5526315789474	836.3549707602339	990.9532728060327
2815157	1651771.0	97	852.0382222222222	153.37822222222223	615.5526315789474	836.3549707602339	722.7604538333935
2815210	1651771.0	97	505.1938027136047	762.4460946094609	615.5526315789474	836.3549707602339	132.8216589355828
2815209	1651771.0	97	640.6658730158731	752.859126984127	615.5526315789474	836.3549707602339	87.19077258146855
2815214	1651771.0	97	1362.6010928961748	787.6377049180328	615.5526315789474	836.3549707602339	748.635275382864
2815212	1651771.0	97	819.4696611505123	787.5366430260048	615.5526315789474	836.3549707602339	209.67924091825842
2815202	1651771.0	97	1290.9230333899263	713.6887379739672	615.5526315789474	836.3549707602339	686.4198309404367
2815203	1651771.0	97	680.0501618122978	721.1496763754046	615.5526315789474	836.3549707602339	132.03102385612678
2815201	1651771.0	97	729.3704663212435	697.1088082901555	615.5526315789474	836.3549707602339	179.8443584549376
2815219	1651771.0	97	1323.5078479966955	850.7940933498555	615.5526315789474	836.3549707602339	708.1024478945534
2815179	1651771.0	97	1288.2351091379946	443.80040695523496	615.5526315789474	836.3549707602339	778.8458134824318
2815168	1651771.0	97	969.1439716312055	251.2777777777778	615.5526315789474	836.3549707602339	683.6242809527627
2815174	1651771.0	97	1347.9129057798891	305.5859065716548	615.5526315789474	836.3549707602339	904.4707683100094
2815175	1651771.0	97	525.6770936775903	294.004799735187	615.5526315789474	836.3549707602339	549.7465964641854
2815194	1651771.0	97	538.329346092504	649.950558213716	615.5526315789474	836.3549707602339	201.76729377709648
2815198	1651771.0	97	501.7171201814059	710.2933673469388	615.5526315789474	836.3549707602339	169.8530291465851
2815186	1651771.0	97	1336.310715188274	617.295804902704	615.5526315789474	836.3549707602339	753.3121087798772
2815185	1651771.0	97	605.1859799713877	484.42167381974247	615.5526315789474	836.3549707602339	352.085945418099
2815403	1651921.0	98	1347.7985762144056	305.01591289782243	615.5146396396397	836.1407657657658	904.6178049869626
2815404	1651921.0	98	527.932296890672	295.4852892009361	615.5146396396397	836.1407657657658	547.7033970142423
2815393	1651921.0	98	1369.674166666667	246.92972222222224	615.5146396396397	836.1407657657658	957.0403575812783
2815396	1651921.0	98	969.207258834766	250.92454632282715	615.5146396396397	836.1407657657658	683.7956510334021
2815416	1651921.0	98	604.8174603174604	483.9989177489177	615.5146396396397	836.1407657657658	352.30428718676103
2815417	1651921.0	98	1335.9305888622437	618.0707434052758	615.5146396396397	836.1407657657658	752.6975983398712
2815420	1651921.0	98	560.1859386152748	633.583511777302	615.5146396396397	836.1407657657658	209.9778709778499
2815411	1651921.0	98	1327.0516649502233	395.801064194988	615.5146396396397	836.1407657657658	836.7699750632045
2815386	1651921.0	98	851.4495871360278	146.2309865275967	615.5146396396397	836.1407657657658	729.1370261744926
2815387	1651921.0	98	1332.48745819398	153.38210702341138	615.5146396396397	836.1407657657658	990.055255343566
2815390	1651921.0	98	1188.1672268907564	176.0142857142857	615.5146396396397	836.1407657657658	873.8981378573563
2815425	1651921.0	98	502.180393912265	709.204864219636	615.5146396396397	836.1407657657658	170.16866443596982
2815430	1651921.0	98	651.9252252252253	718.6538738738739	615.5146396396397	836.1407657657658	122.9995955647918
2815428	1651921.0	98	729.9978687127025	696.3759590792839	615.5146396396397	836.1407657657658	180.66712741144974
2815429	1651921.0	98	1292.3221138211384	713.3022764227643	615.5146396396397	836.1407657657658	687.8645590317986
2815451	1651921.0	98	1316.8559386973182	827.2072796934866	615.5146396396397	836.1407657657658	701.3981928529013
2815442	1651921.0	98	1358.3630069238377	780.1246290801187	615.5146396396397	836.1407657657658	744.9573842482428
2815443	1651921.0	98	820.4688221709007	788.080831408776	615.5146396396397	836.1407657657658	210.51359630070365
2815440	1651921.0	98	728.5364389233955	759.107039337474	615.5146396396397	836.1407657657658	136.77763750250438
2815444	1651921.0	98	481.96151166840826	784.328631138976	615.5146396396397	836.1407657657658	143.25130116506688
2815369	1651850.0	99	750.4648910411622	795.7050040355125	615.5326340326341	836.3694638694639	140.9266201787389
2815375	1651850.0	99	472.3565531475748	813.8718610251118	615.5326340326341	836.3694638694639	144.9328543545156
2815373	1651850.0	99	1316.1706608569357	809.0007262164124	615.5326340326341	836.3694638694639	701.1723699868473
2815366	1651850.0	99	1357.7357473035438	771.5195172059579	615.5326340326341	836.3694638694639	745.0308563618627
2815367	1651850.0	99	821.5176576576577	789.359099099099	615.5326340326341	836.3694638694639	211.28133934080475
2815339	1651850.0	99	604.8018537950331	484.1183980412732	615.5326340326341	836.3694638694639	352.4144761805394
2815342	1651850.0	99	706.088693957115	554.065951916829	615.5326340326341	836.3694638694639	296.4720439600294
2815331	1651850.0	99	1322.6455347298788	359.49191473722897	615.5326340326341	836.3694638694639	852.8897063506153
2815328	1651850.0	99	528.7606797630184	296.8713751169317	615.5326340326341	836.3694638694639	546.4316607000397
2815354	1651850.0	99	511.14910503208375	698.209557581898	615.5326340326341	836.3694638694639	173.15911997927716
2815358	1651850.0	99	730.2573368374946	697.0729303547963	615.5326340326341	836.3694638694639	180.45853175415803
2815359	1651850.0	99	1291.1737588652484	714.2333333333333	615.5326340326341	836.3694638694639	686.591701047587
2815344	1651850.0	99	550.0945626477542	618.6646966115051	615.5326340326341	836.3694638694639	227.32687230816916
2815345	1651850.0	99	1336.2976370035194	618.3906485671191	615.5326340326341	836.3694638694639	753.0052811423265
2815309	1651850.0	99	1331.804587688734	152.23170731707316	615.5326340326341	836.3694638694639	990.4998644799829
2815300	1651850.0	99	854.2142857142857	144.2062706270627	615.5326340326341	836.3694638694639	732.1603765084524
2815327	1651850.0	99	1348.1101762820513	304.98958333333337	615.5326340326341	836.3694638694639	905.0052115025576
2815315	1651850.0	99	1202.4442488262912	199.8245305164319	615.5326340326341	836.3694638694639	865.8260193347819
2815318	1651850.0	99	1368.168708078157	247.3629337999417	615.5326340326341	836.3694638694639	955.7142629568717
2815319	1651850.0	99	968.4274054982816	251.0970790378007	615.5326340326341	836.3694638694639	683.4314041469956
2815279	1652080.0	100	730.8180628272252	697.360820244328	615.471363115693	836.5389461626576	180.76341407619182
2815277	1652080.0	100	1290.9653299916458	714.0171261487051	615.471363115693	836.5389461626576	686.515619389204
2815265	1652080.0	100	1335.7781699346406	617.9172549019607	615.471363115693	836.5389461626576	752.7531732509642
2815270	1652080.0	100	514.8052988293284	680.1968576709796	615.471363115693	836.5389461626576	185.94758705841315
2815288	1652080.0	100	469.80835197613726	776.2151379567488	615.471363115693	836.5389461626576	157.6599969894253
2815283	1652080.0	100	1359.1017516743948	769.5329726944874	615.471363115693	836.5389461626576	746.6431244365563
2815285	1652080.0	100	818.2982026143791	788.6981209150326	615.471363115693	836.5389461626576	208.39258955490612
2815246	1652080.0	100	699.5298047276465	281.57228502911954	615.471363115693	836.5389461626576	561.2965495849209
2815235	1652080.0	100	1367.161480841256	247.3063958513397	615.471363115693	836.5389461626576	955.1089107702066
2815238	1652080.0	100	1210.7636729994242	248.62089810017272	615.471363115693	836.5389461626576	836.6723166475095
2815237	1652080.0	100	967.4923423423425	250.886036036036	615.471363115693	836.5389461626576	683.3067400190561
2815257	1652080.0	100	605.0126582278481	484.21870604782	615.471363115693	836.5389461626576	352.4754404245888
2815262	1652080.0	100	524.1789869952088	579.703627652293	615.471363115693	836.5389461626576	272.5778398403736
2815250	1652080.0	100	1350.267922235723	305.4210206561361	615.471363115693	836.5389461626576	906.6489034289882
2815248	1652080.0	100	530.7799742847959	296.0477338476374	615.471363115693	836.5389461626576	547.0862655302785
2815254	1652080.0	100	1309.7619549929675	376.70956399437415	615.471363115693	836.5389461626576	832.7559586544917
2815226	1652080.0	100	1328.8613275613277	154.53780663780665	615.471363115693	836.5389461626576	986.9401175780318
2815225	1652080.0	100	858.5013315579228	130.4658233466489	615.471363115693	836.5389461626576	746.728076560793
2815311	1652080.0	100	777.425974025974	864.173593073593	615.471363115693	836.5389461626576	164.29537335236378
2815296	1652080.0	100	1315.1736725663716	813.073377581121	615.471363115693	836.5389461626576	700.0956754326284
2815528	1651996.0	101	518.2083737471711	666.7993857096669	615.6226851851852	836.4456018518518	195.6256290067928
2815535	1651996.0	101	731.5433463372345	697.2832683138275	615.6226851851852	836.4456018518518	181.11806855660913
2815520	1651996.0	101	1335.8197115384614	618.3910256410256	615.6226851851852	836.4456018518518	752.4835911663354
2815551	1651996.0	101	472.7546666666667	752.2656666666667	615.6226851851852	836.4456018518518	165.82379866349018
2815539	1651996.0	101	1291.081693500298	714.7701252236136	615.6226851851852	836.4456018518518	686.330673601832
2815489	1651996.0	101	1248.2768848067356	364.9630692690394	615.6226851851852	836.4456018518518	789.0165491480437
2815506	1651996.0	101	604.5871575951618	484.1901458555674	615.6226851851852	836.4456018518518	352.4282751828242
[truncated: 21,856 more rows]
