# Supplementary material for: The First of Us: Ophiocordyceps use a novel scramblase-binding peptide to manipulate zombie ants
Source: bioRxiv. 2025 Sep 19:2025.09.09.674826. Preprint. [Version 2] doi: 10.1101/2025.09.09.674826 (PMC12458967; doi:10.1101/2025.09.09.674826)
Supplement: Supplement 11 [file media-11.zip › Data S12. Nest behavior tests data/SBP Aversion Assay data files/Gen19_Sham2-all-spots_matches.csv]

No_Overlap_ID	Citronella_ID	Frame	No_Overlap_X	No_Overlap_Y	Citronella_X	Citronella_Y	Distance
173314	1169003	0	1164.4732209737826	234.8561797752809	1332.200181	183.740942	175.34280895565635
173445	1169003	0	1342.3770975056689	957.4950113378684	1332.200181	183.740942	773.8209931544079
173333	1169003	0	485.5698267074413	361.3111111111111	1332.200181	183.740942	865.0515139387319
173348	1169003	0	1019.3264559555164	434.6387181738367	1332.200181	183.740942	401.04820397576617
173360	1169003	0	1418.6415964701164	445.29622944243886	1332.200181	183.740942	275.46921188687145
173376	1169003	0	1369.204379562044	509.89010543390106	1332.200181	183.740942	328.2416602441755
173389	1169003	0	1201.9611191277857	586.114558281225	1332.200181	183.740942	422.92640059067594
173398	1169003	0	518.4118629908104	582.1491228070175	1332.200181	183.740942	906.0797454209993
173274	1169003	0	1206.6331793687452	55.75943033102386	1332.200181	183.740942	179.2940022079372
173276	1169003	0	1423.6706783369802	94.96280087527352	1332.200181	183.740942	127.46925207529999
173404	1169003	0	1394.8017465626162	602.4390561129692	1332.200181	183.740942	423.35217818342153
173405	1169003	0	1276.988915281077	603.9350752177355	1332.200181	183.740942	423.80584405230843
173282	1169003	0	1181.265639589169	90.25319016495487	1332.200181	183.740942	177.54209510442533
173284	1169003	0	541.874963862388	96.92671292281004	1332.200181	183.740942	795.0790270242828
173288	1169003	0	475.8371996685999	129.05619994476666	1332.200181	183.740942	858.1072058947246
173297	1169003	0	1250.0732935059189	147.01211417192167	1332.200181	183.740942	89.96572927003966
173425	1169003	0	1459.0413436692506	672.673126614987	1332.200181	183.740942	505.1171762073341
173302	1169003	0	637.7883480825959	178.6873156342183	1332.200181	183.740942	694.4302217178869
173439	1169003	0	1417.065643648764	751.2310315430519	1332.200181	183.740942	573.8006173577804
173436	1169003	0	537.2538631346579	715.4238410596026	1332.200181	183.740942	956.3609953569254
173187	1168293	1	481.5618675917895	355.5571456104847	1332.190608	183.732965	867.8091973763147
173199	1168293	1	1067.6451015266043	428.199570179339	1332.190608	183.732965	360.20583843571484
173203	1168293	1	1420.5850263355906	476.74793077501886	1332.190608	183.732965	306.05774514137494
173204	1168293	1	1372.8466165413531	498.9503759398496	1332.190608	183.732965	317.8284556016604
173210	1168293	1	516.0629166666666	542.6454166666666	1332.190608	183.732965	891.5618635419834
173209	1168293	1	1297.0314814814817	535.2877777777778	1332.190608	183.732965	353.3085769759398
173213	1168293	1	1382.7317736670293	575.3763148349656	1332.190608	183.732965	394.89102660979177
173218	1168293	1	1453.8797881010596	671.837815810921	1332.190608	183.732965	503.0453279166993
173091	1168293	1	1329.2128205128206	42.27875457875458	1332.190608	183.732965	141.48555001913368
173219	1168293	1	1191.8734080489048	682.8897096281203	1332.190608	183.732965	518.5039752112399
173227	1168293	1	536.458908962097	715.4596174282678	1332.190608	183.732965	957.0382279492915
173102	1168293	1	1169.5235624729787	65.8220925205361	1332.190608	183.732965	200.90679816611097
173231	1168293	1	1453.6408839779006	765.2647329650091	1332.190608	183.732965	594.0785862894044
173110	1168293	1	494.192940804052	96.93019943019944	1332.190608	183.732965	842.4813412393279
173236	1168293	1	1428.1970521541948	921.2619047619048	1332.190608	183.732965	743.7514196997892
173115	1168293	1	1184.2614473262888	97.3539865513929	1332.190608	183.732965	171.3019687436593
173118	1168293	1	528.5896191187453	124.97274085138164	1332.190608	183.732965	805.7464323674827
173146	1168293	1	1229.5958992573458	206.80965450435903	1332.190608	183.732965	105.158013771993
173173	1168293	1	661.4255470304063	249.7432509235578	1332.190608	183.732965	674.0052854876234
173183	1168293	1	1172.7548500881833	329.00132275132273	1332.190608	183.732965	215.6911140141887
172978	1168127	2	1228.6066522053509	45.49566160520608	1332.314312	183.8242754	172.88748969914488
172979	1168127	2	535.1306925357046	93.39275127997844	1332.314312	183.8242754	802.2964437767779
172982	1168127	2	1119.4053404201468	90.69665907365224	1332.314312	183.8242754	232.38541929694765
172983	1168127	2	1230.790972222222	83.55034722222221	1332.314312	183.8242754	142.69495152890406
172987	1168127	2	1184.0772797527047	293.47217928902626	1332.314312	183.8242754	184.38243017365508
172990	1168127	2	721.8156281920327	294.8959822948587	1332.314312	183.8242754	620.5204001511939
172995	1168127	2	480.7462788875832	352.87749706227964	1332.314312	183.8242754	868.1861014628984
172997	1168127	2	1168.1844499586434	392.2456575682382	1332.314312	183.8242754	265.28868079628563
173002	1168127	2	1087.3947600176134	423.4172170849846	1332.314312	183.8242754	342.6227731026024
173003	1168127	2	1428.7406204906204	442.049062049062	1332.314312	183.8242754	275.6412041206501
173010	1168127	2	1377.9625668449198	487.1893302775656	1332.314312	183.8242754	306.7802465792984
173017	1168127	2	556.5886722376973	525.5403899721448	1332.314312	183.8242754	847.6556913882646
173020	1168127	2	1294.8257661748014	561.4882709042755	1332.314312	183.8242754	379.5200713642711
173021	1168127	2	1379.815770609319	580.0655913978495	1332.314312	183.8242754	399.078399658163
173029	1168127	2	1454.465120887832	654.9351961950059	1332.314312	183.8242754	486.68914083249274
173032	1168127	2	536.8780880773362	715.6292517006804	1332.314312	183.8242754	956.8360983713528
173033	1168127	2	1462.6704590818365	728.5427145708583	1332.314312	183.8242754	560.0990118316201
173039	1168127	2	1433.6799370220422	906.2665317139	1332.314312	183.8242754	729.5188850496113
173037	1168127	2	1243.1519206262517	810.694975423266	1332.314312	183.8242754	633.1799164401418
173584	1168123	3	1078.2495974235103	428.2245034889963	1332.296903	183.7641166	352.56334782361034
173600	1168123	3	1376.7554605887938	478.3879392212726	1332.296903	183.7641166	297.9593264169577
173609	1168123	3	598.4787654320988	513.8007407407407	1332.296903	183.7641166	804.6199303384423
173485	1168123	3	1255.852690669764	55.39159891598916	1332.296903	183.7641166	149.4095743094193
173488	1168123	3	1094.9263904034897	62.30952380952381	1332.296903	183.7641166	266.6382912490823
173623	1168123	3	1376.1778797145769	580.2492354740061	1332.296903	183.7641166	398.90599093766446
173627	1168123	3	1271.4612403100775	600.3634182355112	1332.296903	183.7641166	421.01776206962774
173496	1168123	3	539.8558965102287	93.4708182912154	1332.296903	183.7641166	797.568572905177
173500	1168123	3	613.0822470515209	98.16294227188082	1332.296903	183.7641166	724.2908824342898
173637	1168123	3	1450.2528868360278	623.8764434180139	1332.296903	183.7641166	455.6451188588456
173513	1168123	3	1058.9564827276806	141.7202781516375	1332.296903	183.7641166	276.5550030393957
173651	1168123	3	536.4863358504135	714.82182668105	1332.296903	183.7641166	956.7323294545214
173530	1168123	3	478.89063408958697	348.58357572231915	1332.296903	183.7641166	869.1764572979217
173656	1168123	3	1456.8679114799447	708.6484555094513	1332.296903	183.7641166	539.4640909144206
173540	1168123	3	1121.970184630739	350.1475798403194	1332.296903	183.7641166	268.180508799251
173547	1168123	3	787.2328959700094	364.8855045298344	1332.296903	183.7641166	574.3689832548578
173681	1168123	3	1360.8024532509864	855.9602847829816	1332.296903	183.7641166	672.8003083493606
173556	1168123	3	1163.9514066496165	402.98231031543054	1332.296903	183.7641166	276.3997514422055
173690	1168123	3	1429.907111111111	891.2573333333333	1332.296903	183.7641166	714.1949344899989
173563	1168123	3	1415.3684910680352	410.9697833523375	1332.296903	183.7641166	241.91590222331308
174209	1168657	4	1054.7109061748197	426.6626570435712	1332.368195	183.9450812	368.78908831624796
174217	1168657	4	1188.2277289836888	434.21622751986615	1332.368195	183.9450812	288.81156594509713
174221	1168657	4	851.310065494657	435.28179937952433	1332.368195	183.9450812	542.7587584447008
174230	1168657	4	1378.3006858710562	460.1502057613169	1332.368195	183.9450812	279.9983295513604
174356	1168657	4	1355.2099039172208	832.0650406504064	1332.368195	183.9450812	648.5223400194134
174373	1168657	4	1427.5083125519536	864.1870324189526	1332.368195	183.9450812	686.8629806343966
174253	1168657	4	639.6926605504588	529.1627348186981	1332.368195	183.9450812	773.934509112339
174258	1168657	4	1342.6480275063336	570.8061889250814	1332.368195	183.9450812	386.99766359325133
174262	1168657	4	1459.76968973747	590.3933969769292	1332.368195	183.9450812	425.9476191496367
174132	1168657	4	1238.8215464403584	41.272277227722775	1332.368195	183.9450812	170.60628490783375
174138	1168657	4	550.848597359736	56.22442244224423	1332.368195	183.9450812	791.8872698618884
174146	1168657	4	1014.6547368421052	60.22175438596491	1332.368195	183.9450812	340.95352042849026
174150	1168657	4	736.5449646971387	123.12541806020069	1332.368195	183.9450812	598.9193211050845
174283	1168657	4	1193.9361861861862	682.859984984985	1332.368195	183.9450812	517.7639445567919
174164	1168657	4	1096.501638576779	199.05664794007487	1332.368195	183.9450812	236.3501467913406
174299	1168657	4	1456.7747156605424	689.1364829396325	1332.368195	183.9450812	520.2838982464446
174177	1168657	4	478.57661860333616	345.7545471680331	1332.368195	183.9450812	868.9892745038688
174183	1168657	4	1416.340392156863	354.58392156862743	1332.368195	183.9450812	190.1813443471808
174319	1168657	4	536.343115942029	714.925	1332.368195	183.9450812	956.8675982904341
174195	1168657	4	1056.8513481269383	373.5924600334049	1332.368195	183.9450812	334.4781924270327
174085	1168859	5	1039.2577597840757	427.3600539811066	1332.358559	183.727027	381.13662948736663
174222	1168859	5	682.9384303112314	532.839648173207	1332.358559	183.727027	737.3100608350356
173837	1168859	5	855.0212604403948	100.05694760820046	1332.358559	183.727027	484.61487676464463
174226	1168859	5	1467.7444183313748	556.3640814727771	1332.358559	183.727027	396.4690470554319
173969	1168859	5	978.6100554235946	367.6979414093428	1332.358559	183.727027	398.72710107435114
174097	1168859	5	1379.1713459950454	448.8248004404074	1332.358559	183.727027	269.1993062942493
174225	1168859	5	1301.452329749104	551.652688172043	1332.358559	183.727027	369.2214608543142
174252	1168859	5	1450.0196078431372	636.1167945439045	1332.358559	183.727027	467.4405033726699
174260	1168859	5	535.7106722106722	715.6188496188497	1332.358559	183.727027	957.8918344441106
173881	1168859	5	1128.5315208825848	258.42251116364594	1332.358559	183.727027	217.0826497492596
174137	1168859	5	940.0711340206184	445.5140893470791	1332.358559	183.727027	471.6162526983855
174155	1168859	5	1212.6743688489516	463.85665382969614	1332.358559	183.727027	304.6258577334779
173773	1168859	5	1244.1992481203008	41.75814536340853	1332.358559	183.727027	167.1144142434397
173904	1168859	5	478.7811719500481	343.4227665706052	1332.358559	183.727027	868.3876351722347
174288	1168859	5	1301.3324542897328	784.4713431786217	1332.358559	183.727027	601.5449713815354
174298	1168859	5	1181.5356606606608	800.084084084084	1332.358559	183.727027	634.5420147482997
173917	1168859	5	1459.5737672583823	323.49132149901385	1332.358559	183.727027	188.99144750234242
173795	1168859	5	913.5142238713668	75.95701917130489	1332.358559	183.727027	432.4869381342561
174307	1168859	5	1435.438468348827	818.5141655599822	1332.358559	183.727027	643.1019973476466
173818	1168859	5	632.7360594795539	87.88135068153655	1332.358559	183.727027	706.1572314323349
173056	1168894	6	1102.1906392694063	340.0359589041096	1332.337912	183.7435897	278.19969772946183
173065	1168894	6	864.3837586067234	384.2648170649386	1332.337912	183.7435897	509.10691637607874
173080	1168894	6	1387.0073848827108	441.4218071242398	1332.337912	183.7435897	263.4137714702997
173085	1168894	6	1021.4882238847324	439.8757273482959	1332.337912	183.7435897	402.77934472567574
173092	1168894	6	937.286543715847	439.0280054644808	1332.337912	183.7435897	470.3570096377791
173113	1168894	6	1211.942679698636	483.560272856852	1332.337912	183.7435897	323.08676150544386
173119	1168894	6	1463.7748971193416	499.99135802469135	1332.337912	183.7435897	342.4738413771331
173131	1168894	6	1293.702404809619	530.4863059452239	1332.337912	183.7435897	348.8885404896151
173133	1168894	6	739.7443257676903	538.704717400979	1332.337912	183.7435897	690.7709899977131
173143	1168894	6	1460.5860215053765	605.3952608522501	1332.337912	183.7435897	440.72407397053803
173145	1168894	6	533.3625123639961	715.6305637982196	1332.337912	183.7435897	959.8257354535103
173150	1168894	6	1213.1235073353805	735.6032070965541	1332.337912	183.7435897	564.5893300378698
173161	1168894	6	1453.4341507720255	772.7815622161671	1332.337912	183.7435897	601.3568259450359
173166	1168894	6	1303.4421521035597	844.2237055016182	1332.337912	183.7435897	661.1119030159051
173046	1168894	6	755.0027502750276	72.94627796112945	1332.337912	183.7435897	587.8706773199021
173047	1168894	6	862.3078108941419	89.70931825967797	1332.337912	183.7435897	479.34407282336906
173044	1168894	6	890.5770226537218	48.10970873786408	1332.337912	183.7435897	462.1138745167315
173045	1168894	6	1240.9880434782608	63.025362318840585	1332.337912	183.7435897	151.38589399606667
173050	1168894	6	1462.5357142857142	303.1955266955267	1332.337912	183.7435897	176.6924813680911
173052	1168894	6	477.5578743961353	343.343961352657	1332.337912	183.7435897	869.5522936073083
174080	1168565	7	1019.2339784041508	437.6141494881504	1332.216895	183.8488584	402.9331570395989
174087	1168565	7	1394.425354969574	438.13367139959433	1332.216895	183.8488584	261.7836102853361
173956	1168565	7	877.9281842818428	55.02506775067751	1332.216895	183.8488584	472.2010183420044
174596	1168565	7	1091.7389460386212	727.4334055224689	1332.216895	183.8488584	594.4020556887493
173966	1168565	7	868.540285899935	88.36874593892138	1332.216895	183.8488584	473.4051644227328
174093	1168565	7	932.5250582750584	424.2415501165501	1332.216895	183.8488584	466.4142049458675
173978	1168565	7	1224.2007538511964	95.06801048836448	1332.216895	183.8488584	139.81961845387517
174504	1168565	7	1472.1623376623377	602.2455507455508	1332.216895	183.8488584	441.1808235719851
174006	1168565	7	1452.6394628099174	245.849173553719	1332.216895	183.8488584	135.44605537665032
174654	1168565	7	1356.1523468575976	782.7525855210819	1332.216895	183.8488584	599.3818317359567
174144	1168565	7	1467.1647662485748	447.7630178639301	1332.216895	183.8488584	296.4145939728249
174406	1168565	7	1185.5657246842218	518.6338043245557	1332.216895	183.8488584	365.4962732678612
174412	1168565	7	1298.52071197411	518.2996763754045	1332.216895	183.8488584	336.1439905679282
174034	1168565	7	474.8536504319757	343.39860438621474	1332.216895	183.8488584	872.0824815236662
174042	1168565	7	1091.810900201323	332.6279838941616	1332.216895	183.8488584	282.7194201287719
174556	1168565	7	534.4334012911995	715.1588515120626	1332.216895	183.8488584	958.5138557240368
174575	1168565	7	1427.2573983739835	739.6635772357723	1332.216895	183.8488584	563.881812932523
174072	1168565	7	757.1008326827998	421.75774134790527	1332.216895	183.8488584	622.381813455986
173945	1168565	7	804.3553137003842	49.65236875800256	1332.216895	183.8488584	544.6526846021836
174461	1168565	7	765.5811744386873	562.509067357513	1332.216895	183.8488584	681.5127245061426
173698	1168998	8	885.5807017543859	52.37485380116959	1332.266667	183.8423423	465.6308109216959
173706	1168998	8	907.4409462824616	78.58110992529349	1332.266667	183.8423423	437.67204619922666
173839	1168998	8	643.1575510204082	478.3038095238095	1332.266667	183.8423423	749.3857013619711
173714	1168998	8	1212.022766770942	132.81769204031977	1332.266667	183.8423423	130.6220137511987
173722	1168998	8	1450.317379497624	163.24473862864903	1332.266667	183.8423423	119.83418543219918
173855	1168998	8	1298.8065621939274	516.3713679399282	1332.266667	183.8423423	334.20821579768705
173730	1168998	8	1012.074480044969	297.35637998875774	1332.266667	183.8423423	339.71822638688417
173874	1168998	8	1424.2855836077572	551.2482619831687	1332.266667	183.8423423	378.7539977767896
173747	1168998	8	472.88185360423046	344.11703311995547	1332.266667	183.8423423	874.2026275485073
173757	1168998	8	913.349319404875	395.897594175372	1332.266667	183.8423423	469.53080193323024
173889	1168998	8	1130.7681025641027	588.8013333333333	1332.266667	183.8423423	452.3200812350285
173766	1168998	8	1468.5382395382394	397.57683982683983	1332.266667	183.8423423	253.4805257117306
173895	1168998	8	831.3692206076619	586.7140026420079	1332.266667	183.8423423	642.8093236015573
173903	1168998	8	1351.0037123876516	676.5613520906604	1332.266667	183.8423423	493.0751458742854
173911	1168998	8	535.487074829932	715.1802721088435	1332.266667	183.8423423	957.6939564141811
173786	1168998	8	1382.3198125836682	439.8995983935743	1332.266667	183.8423423	260.90349898188447
173914	1168998	8	1426.5794809407946	729.0640713706407	1332.266667	183.8423423	553.3187514662864
173936	1168998	8	1017.4209319390936	809.5460465969547	1332.266667	183.8423423	700.4519701285545
173813	1168998	8	1007.224340576739	448.6057810578106	1332.266667	183.8423423	419.22809122183924
173689	1168998	8	841.1480836236934	45.82675183894696	1332.266667	183.8423423	510.1428879714618
174213	1168438	9	941.3931767337808	291.008389261745	1332.219635	183.8506849	405.2506558723821
174114	1168438	9	847.5774988991633	46.610964332893	1332.219635	183.8506849	503.6990579559579
174380	1168438	9	1381.5945273631842	417.6633723275514	1332.219635	183.8506849	238.96914612135572
174125	1168438	9	1001.6817102137768	53.98178939034046	1332.219635	183.8506849	355.1355371444567
174518	1168438	9	1363.5567375886526	570.9432624113475	1332.219635	183.8506849	388.358954529222
174398	1168438	9	1001.0541107382552	452.7456655480985	1332.219635	183.8506849	426.58541357774703
174141	1168438	9	881.6290322580645	79.14486260454002	1332.219635	183.8506849	462.59615270980055
174276	1168438	9	470.09778327379314	347.193597142072	1332.219635	183.8506849	877.4593974672247
174408	1168438	9	1434.405400372439	481.8590316573557	1332.219635	183.8506849	315.041116970156
174536	1168438	9	1078.1403567447046	632.0797101449275	1332.219635	183.8506849	515.2334798038163
174153	1168438	9	1438.01652892562	112.50550964187327	1332.219635	183.8506849	127.6053164916012
174542	1168438	9	908.220194647202	652.8491484184915	1332.219635	183.8506849	632.2460630183407
174415	1168438	9	562.8200255918107	493.39750479846447	1332.219635	183.8506849	829.334065782135
174289	1168438	9	1469.9317055909414	353.7809624911536	1332.219635	183.8506849	218.72565836831072
174174	1168438	9	1227.1486761710794	218.4803122878479	1332.219635	183.8506849	110.63054497854515
174303	1168438	9	896.2291666666667	358.08266129032256	1332.219635	183.8506849	469.5151436049716
174560	1168438	9	1443.6472868217054	671.5167958656331	1332.219635	183.8506849	500.2343024771935
174447	1168438	9	1301.0329153605016	528.5083594566353	1332.219635	183.8506849	346.065780037062
174576	1168438	9	535.9220214190094	715.6365461847389	1332.219635	183.8506849	957.5416918636661
174586	1168438	9	1065.054802259887	937.758945386064	1332.219635	183.8506849	799.8466809846594
173699	1168373	10	885.6743842364532	326.0957307060755	1332.317766	183.9102564	468.7291537517386
173833	1168373	10	1451.950839328537	407.689448441247	1332.317766	183.9102564	253.75026901397456
174094	1168373	10	1448.369976359338	632.2730496453901	1332.317766	183.9102564	463.1385428746958
173720	1168373	10	469.2521272660008	347.5401405845357	1332.317766	183.9102564	878.4401150685062
173982	1168373	10	1358.4602987421383	495.1077044025157	1332.317766	183.9102564	312.293585687334
174111	1168373	10	994.2024206084832	637.8919609149456	1332.317766	183.9102564	566.0577486648514
173613	1168373	10	1237.885862516213	222.22600518806743	1332.317766	183.9102564	101.90918015940247
173634	1168373	10	916.7151317379744	255.9541938602852	1332.317766	183.9102564	421.8007569105542
174017	1168373	10	554.476424609178	501.1974281391831	1332.317766	183.9102564	840.0644628401578
173515	1168373	10	900.033423059668	47.99708389412293	1332.317766	183.9102564	453.1469337995864
173778	1168373	10	1380.1626804123712	401.5052233676976	1332.317766	183.9102564	222.79296551911273
173910	1168373	10	994.7377632534494	442.45395787944807	1332.317766	183.9102564	425.2118340651574
174040	1168373	10	1300.638832997988	525.9671361502348	1332.317766	183.9102564	343.5206890139407
174168	1168373	10	941.922943221321	708.0040556199305	1332.317766	183.9102564	653.515438251597
173529	1168373	10	1420.4936642027455	93.5675818373812	1332.317766	183.9102564	126.2409912468538
174178	1168373	10	536.0724713242961	715.6588460201599	1332.317766	183.9102564	957.4774837332874
173543	1168373	10	1020.5965174129352	156.23665008291874	1332.317766	183.9102564	312.947224476063
174194	1168373	10	1196.4319542732717	920.3983850480856	1332.317766	183.9102564	748.9190326518554
173683	1168373	10	1473.694722778891	319.0417501670007	1332.317766	183.9102564	195.57086826969243
173562	1168373	10	782.1049953746531	159.9437249460376	1332.317766	183.9102564	550.7344982740361
174348	1169136	11	939.0121894045944	206.15307079231133	1332.318182	183.5817264	393.9531309675474
174357	1169136	11	1270.364628820961	205.3711790393013	1332.318182	183.5817264	65.67360959950639
174621	1169136	11	1433.4678714859438	565.5012048192771	1332.318182	183.5817264	395.0870127948469
174371	1169136	11	858.4746307000642	290.62138728323697	1332.318182	183.5817264	485.78307927565083
174501	1169136	11	986.7873949579832	435.5127450980392	1332.318182	183.5817264	427.6222199279491
174377	1169136	11	1475.549394831534	292.31877657834474	1332.318182	183.5817264	179.83027111885272
174649	1169136	11	948.0230769230768	619.3018648018648	1332.318182	183.5817264	580.97742365347
174663	1169136	11	536.1429582448691	715.5053078556264	1332.318182	183.5817264	957.5164141831267
174409	1169136	11	469.3722538649308	347.588057137691	1332.318182	183.5817264	878.3927091039274
174286	1169136	11	1087.2666282199154	85.51268742791234	1332.318182	183.5817264	263.94658629151184
174668	1169136	11	991.149061032864	796.3665884194054	1332.318182	183.5817264	701.3570105314625
174419	1169136	11	1414.551227321238	345.95997865528284	1332.318182	183.5817264	182.01365484019337
174297	1169136	11	1408.867214236824	102.19096509240246	1332.318182	183.5817264	111.73276315667064
174553	1169136	11	1351.8763693270737	486.8478090766823	1332.318182	183.5817264	303.8960999973202
174304	1169136	11	993.8790436005628	101.97538677918423	1332.318182	183.5817264	348.1388301624243
174692	1169136	11	1312.2588325652844	920.4195468509984	1332.318182	183.5817264	737.1108133426899
174450	1169136	11	1376.1630303030304	399.5020202020202	1332.318182	183.5817264	220.32690257493857
174578	1169136	11	1303.300341880342	528.254188034188	1332.318182	183.5817264	345.8918051272404
174323	1169136	11	666.0971183153229	154.98462177888612	1332.318182	183.5817264	666.8345372653201
174591	1169136	11	519.6110276630367	563.8564901739892	1332.318182	183.5817264	897.2746595518275
174210	1168183	12	1370.90625	866.0713276836159	1332.301998	183.6607629	683.501621944508
174214	1168183	12	1079.6761412575368	855.2355727820844	1332.301998	183.6607629	717.518326430079
173847	1168183	12	1467.027195381343	256.1736554238833	1332.301998	183.6607629	152.99999474386306
174101	1168183	12	1362.260101010101	504.92243867243866	1332.301998	183.6607629	322.65546989951883
173976	1168183	12	1379.7616642616642	391.4680134680135	1332.301998	183.6607629	213.15786007160446
173727	1168183	12	1097.7994900324525	38.417941585535466	1332.301998	183.6607629	275.8385458677868
173739	1168183	12	1144.838342967245	102.80944123314066	1332.301998	183.6607629	204.15572040361184
174128	1168183	12	1304.870003303601	523.3116947472745	1332.301998	183.6607629	340.75690724876756
173878	1168183	12	1421.2889248471772	282.1943545487235	1332.301998	183.6607629	132.76875322492967
173748	1168183	12	581.5465768799103	105.6492704826038	1332.301998	183.6607629	754.797651884525
173759	1168183	12	1420.3372395833333	111.21907552083331	1332.301998	183.6607629	114.00877962234655
174015	1168183	12	982.5617493288116	430.061113466158	1332.301998	183.6607629	427.82166179345126
173779	1168183	12	1297.9648862512363	166.93323442136497	1332.301998	183.6607629	38.19486159486151
174171	1168183	12	893.449891067538	561.5649237472767	1332.301998	183.6607629	579.1396433890062
173797	1168183	12	853.5941520467836	213.8763157894737	1332.301998	183.6607629	479.66048556618136
173934	1168183	12	469.4052853347989	347.59966107905103	1332.301998	183.6607629	878.3317704971008
173807	1168183	12	973.6778425655976	206.78838678328475	1332.301998	183.6607629	359.3691303486222
174196	1168183	12	548.7668356263578	588.8811247888004	1332.301998	183.6607629	882.117278124162
174206	1168183	12	534.8939082819986	715.7464065708419	1332.301998	183.6607629	958.6317299924546
174077	1168183	12	1427.579259259259	449.36	1332.301998	183.6607629	282.26555069400007
174858	1168855	13	533.2363484087102	716.0139028475712	1332.314312	183.8242754	960.0788464808436
174603	1168855	13	530.7342275211128	196.71261798310977	1332.314312	183.8242754	801.68369149417
174479	1168855	13	1233.752901160464	44.77490996398559	1332.314312	183.8242754	170.43789993671615
174733	1168855	13	980.1160835367508	425.8649308380797	1332.314312	183.8242754	427.3491207637455
174866	1168855	13	1392.6068870523416	753.9679522497704	1332.314312	183.8242754	573.3227772016543
174487	1168855	13	1006.2781818181818	71.21151515151516	1332.314312	183.8242754	344.93650423624086
174755	1168855	13	1427.984083424808	439.18349798755946	1332.314312	183.8242754	272.69220327137657
174497	1168855	13	1303.030563998649	116.41219182708544	1332.314312	183.8242754	73.49780206678456
174635	1168855	13	1044.7039187227867	232.7486695694243	1332.314312	183.8242754	291.741897344071
174892	1168855	13	1088.940177252585	844.2159034958148	1332.314312	183.8242754	703.8096844482135
174643	1168855	13	1447.0961427748991	247.3770869314911	1332.314312	183.8242754	131.20148066845442
174522	1168855	13	885.0458612975392	132.58445190156598	1332.314312	183.8242754	450.1939432132892
174784	1168855	13	1404.567274800456	491.7580767768909	1332.314312	183.8242754	316.2968805787793
174791	1168855	13	825.8381930638392	514.971614755909	1332.314312	183.8242754	605.1252923280712
174660	1168855	13	1356.3804306036138	300.14206074586696	1332.314312	183.8242754	118.78133377096921
174798	1168855	13	1301.875212802179	526.195267279537	1332.314312	183.8242754	343.72144949152175
174674	1168855	13	469.9343777197564	344.93568320278507	1332.314312	183.8242754	877.3004256088062
174693	1168855	13	1375.797544735747	372.8712026633375	1332.314312	183.8242754	193.98332979114662
174570	1168855	13	1448.4116465863451	151.21514629948365	1332.314312	183.8242754	120.58999294613096
174835	1168855	13	579.202404414663	634.7230981474182	1332.314312	183.8242754	877.7740561795118
174464	1168830	14	1445.9302030456852	493.2753807106599	1332.23262	183.7566845	329.7407522499717
174351	1168830	14	1452.7114197530864	235.07345679012343	1332.23262	183.7566845	130.95248110754017
174476	1168830	14	1291.4545945945945	525.6754954954955	1332.23262	183.7566845	344.34186598283003
174619	1168830	14	1131.1562795089708	844.6303116147309	1332.23262	183.7566845	690.7862518326813
174360	1168830	14	526.248502994012	271.0879669232962	1332.23262	183.7566845	810.7016404051615
174367	1168830	14	1115.7807407407408	270.904938271605	1332.23262	183.7566845	233.33716842866025
174496	1168830	14	1381.7369626497534	663.4984143763213	1332.23262	183.7566845	482.2891324982447
174378	1168830	14	1227.208661417323	325.97069116360456	1332.23262	183.7566845	176.79042838256723
174507	1168830	14	566.9166666666667	669.8311997991968	1332.23262	183.7566845	906.6294407583828
174376	1168830	14	470.1565707983372	344.956859251718	1332.23262	183.7566845	877.0180220195775
174391	1168830	14	1374.50697292863	371.55974842767296	1332.23262	183.7566845	192.50223826271727
174407	1168830	14	978.5069560378408	425.3099610461881	1332.23262	183.7566845	428.33378428005136
174411	1168830	14	1431.2146410803127	415.865316275764	1332.23262	183.7566845	252.33283068590313
174300	1168830	14	937.0232843137256	42.298202614379086	1332.23262	183.7566845	419.7629344177149
174305	1168830	14	1294.943884408602	46.08266129032258	1332.23262	183.7566845	142.6344504975709
174318	1168830	14	1304.4843063402384	86.60514752040176	1332.23262	183.7566845	101.03657777487695
174322	1168830	14	904.0912153058474	107.78914039342494	1332.23262	183.7566845	434.82885158538704
174454	1168830	14	759.2168458781363	467.3322132616488	1332.23262	183.7566845	639.3451007905883
174587	1168830	14	531.8816993464053	715.9643790849673	1332.23262	183.7566845	961.1485974429253
174335	1168830	14	1459.174313521029	174.2914494264859	1332.23262	183.7566845	127.29408560095692
173442	1168342	15	1325.0749486652978	634.6060917180014	1332.337838	183.6279279	451.03664352482957
173322	1168342	15	1455.4107783497116	211.62291374200595	1332.337838	183.6279279	126.21674959615223
173453	1168342	15	568.4577999051683	669.4607633949739	1332.337838	183.6279279	905.2879412898682
173463	1168342	15	1246.936689038031	831.3152125279643	1332.337838	183.6279279	653.2933299160263
173460	1168342	15	532.5790902919213	716.7586558044807	1332.337838	183.6279279	961.1672214404502
173342	1168342	15	1116.3620414673046	274.41972355130247	1332.337838	183.6279279	234.28336442334114
173344	1168342	15	531.4031936127744	304.8942115768463	1332.337838	183.6279279	810.0628470288492
173371	1168342	15	469.4607182940516	345.2005957005957	1332.337838	183.6279279	877.8739378135309
173377	1168342	15	1370.311412665275	366.8618649965205	1332.337838	183.6279279	187.1274113451871
173386	1168342	15	1439.0157307845482	369.8034647550776	1332.337838	183.6279279	214.57283922301983
173391	1168342	15	744.770603504218	383.32608695652175	1332.337838	183.6279279	620.576030622828
173401	1168342	15	1066.2516512549537	371.25121092029946	1332.337838	183.6279279	325.5831001569876
173413	1168342	15	979.9877657440834	424.883473726434	1332.337838	183.6279279	427.0302235331361
173292	1168342	15	895.3309466984886	40.09029435163087	1332.337838	183.6279279	459.9761681757837
173426	1168342	15	1447.02068696331	479.300156128025	1332.337838	183.6279279	317.13439168855007
173296	1168342	15	1345.3423135464232	85.38097412480974	1332.337838	183.6279279	99.10388645427531
173301	1168342	15	1300.6832572298326	117.05677321156772	1332.337838	183.6279279	73.7138461911073
173304	1168342	15	897.174074074074	132.82989417989418	1332.337838	183.6279279	438.11863880004915
173433	1168342	15	1266.8092965712267	523.6770943796395	1332.337838	183.6279279	346.3053932084801
174851	1168196	16	1274.6726342710997	764.9620630861041	1332.213387	183.5961366	584.2065377104698
174475	1168196	16	1452.879236966104	217.77678978568173	1332.213387	183.5961366	125.41357342904377
174736	1168196	16	1251.2565011820332	525.887706855792	1332.213387	183.5961366	351.7350372503698
174612	1168196	16	1440.6398678414098	311.83810572687224	1332.213387	183.5961366	167.93541732818082
174623	1168196	16	877.0459377372817	314.7285497342445	1332.213387	183.5961366	473.6803950373494
174756	1168196	16	1245.1471387332317	623.9119544914247	1332.213387	183.5961366	448.841342873676
174384	1168196	16	1356.2316193053675	52.8978349120433	1332.213387	183.5961366	132.88687499971826
174645	1168196	16	469.2275369752928	344.8056339232282	1332.213387	183.5961366	877.9140501040373
174402	1168196	16	839.1980183377699	83.79370008873114	1332.213387	183.5961366	503.01558630994776
174788	1168196	16	585.8672985781991	648.4996050552922	1332.213387	183.5961366	879.2995614034409
174410	1168196	16	1288.1243686868686	153.77493686868686	1332.213387	183.5961366	53.22730022488937
174665	1168196	16	1370.7328931572629	365.9513805522209	1332.213387	183.5961366	186.37914945474293
174546	1168196	16	1115.807931570762	252.8999481596682	1332.213387	183.5961366	227.23190673018144
174678	1168196	16	576.2357357357357	388.14151651651656	1332.213387	183.5961366	783.1609168339709
174429	1168196	16	945.5471151423532	168.8356009070295	1332.213387	183.5961366	386.9479024445476
174697	1168196	16	983.8644611948632	419.1012004466778	1332.213387	183.5961366	420.48734726150855
174573	1168196	16	782.870645227788	277.3686868686869	1332.213387	183.5961366	557.2887394535302
174707	1168196	16	1431.5293797606091	416.7869060573087	1332.213387	183.5961366	253.45926966303102
174841	1168196	16	533.5081560283688	716.2124113475177	1332.213387	183.5961366	960.0052823330557
174467	1169577	17	1119.532446311858	222.8566760037348	1332.374214	183.6374663	216.42496270624267
174724	1169577	17	1241.0624344176283	533.1869534802379	1332.374214	183.6374663	361.27923421983013
174474	1169577	17	1457.2432432432431	229.9016958134605	1332.374214	183.6374663	133.1640093892643
174601	1169577	17	1361.4325230511315	366.2274378317966	1332.374214	183.6374663	184.88775792056475
174488	1169577	17	1000.7159704461494	227.6105427678318	1332.374214	183.6374663	334.56064020035444
174878	1169577	17	534.4159544159544	716.397792022792	1332.374214	183.6374663	959.4638860856902
174508	1169577	17	812.9598281016442	233.7754110612855	1332.374214	183.6374663	521.8286287499486
174641	1169577	17	1423.6834254143646	389.88416206261513	1332.374214	183.6374663	225.5550300971137
174779	1169577	17	1171.3543286677034	583.9449628477622	1332.374214	183.6374663	431.4782674304264
174662	1169577	17	993.7468636179684	403.7173209227034	1332.374214	183.6374663	403.86089788131926
174539	1169577	17	847.4433962264151	289.8108242303873	1332.374214	183.6374663	496.41784814888746
174543	1169577	17	1445.8052763819096	316.3898659966499	1332.374214	183.6374663	174.61330286753005
174418	1169577	17	1349.8349007314523	40.64315569487983	1332.374214	183.6374663	144.05640716944006
174426	1169577	17	798.964257964258	51.02952602952603	1332.374214	183.6374663	549.6462926472167
174436	1169577	17	1284.312918340027	171.96352074966532	1332.374214	183.6374663	49.458762067276986
174568	1169577	17	469.9170837504171	345.39914914914914	1332.374214	183.6374663	877.4959507351215
174825	1169577	17	647.825715049452	645.0375568029939	1332.374214	183.6374663	825.5281284920698
174711	1169577	17	585.0911206587899	498.47887576083065	1332.374214	183.6374663	810.8989670143192
174453	1169577	17	1429.6152618135377	204.36206896551724	1332.374214	183.6374663	99.42499955000402
174847	1169577	17	1300.0837458745875	660.0136138613861	1332.374214	183.6374663	477.4692747153327
173705	1168495	18	773.347340641494	54.49106780349168	1332.376444	183.5515556	573.7335164622054
174089	1168495	18	648.1648609606356	572.429938605995	1332.376444	183.5515556	787.001834263803
173836	1168495	18	1461.7430335097004	297.1659611992945	1332.376444	183.5515556	172.1741782064091
173713	1168495	18	1225.5298189563366	110.38249911253106	1332.376444	183.5515556	129.49869540071674
173846	1168495	18	814.3041074249604	297.9498420221169	1332.376444	183.5515556	530.5524609882021
173974	1168495	18	1413.1850527749405	405.2637044603337	1332.376444	183.5515556	235.97946564141586
173721	1168495	18	1115.88018018018	136.93680823680822	1332.376444	183.5515556	221.45782198801479
174105	1168495	18	696.3273638968482	651.7425978987583	1332.376444	183.5515556	789.7855939360145
173729	1168495	18	1375.2702169625247	173.38593030900725	1332.376444	183.5515556	44.08192029072111
174117	1168495	18	536.4067947349698	717.9112415510494	1332.376444	183.5515556	958.701182079588
173738	1168495	18	1288.191557349479	186.91809619912547	1332.376444	183.5515556	44.31295300388992
174003	1168495	18	1073.914085914086	517.6441891441891	1332.376444	183.5515556	422.39871961906215
173753	1168495	18	1457.5869814020027	207.6519313304721	1332.376444	183.5515556	127.50884983736718
173887	1168495	18	469.5899182561308	345.07584014532245	1332.376444	183.5515556	877.7759870850049
174031	1168495	18	1283.882400648824	520.9549878345499	1332.376444	183.5515556	340.87057415417985
173908	1168495	18	1346.752369347414	366.159626320065	1332.376444	183.5515556	183.17307313494166
173790	1168495	18	813.102905112243	240.7354272778721	1332.376444	183.5515556	522.4126753526241
174053	1168495	18	1229.255203171457	540.7124215394781	1332.376444	183.5515556	371.7497470996533
173944	1168495	18	989.296167008898	383.22977412731007	1332.376444	183.5515556	396.9577652780349
173817	1168495	18	1065.4653405666063	270.16968053044	1332.376444	183.5515556	280.614035113173
173830	1169737	19	1307.0960945529291	210.1639260020555	1332.213387	183.5961366	36.5612611049408
173964	1169737	19	1376.965331850204	443.3105302187616	1332.213387	183.5961366	263.54184263724943
173844	1169737	19	817.8569651741294	241.51154939587772	1332.213387	183.5961366	517.6067268813551
173983	1169737	19	1073.2450980392157	494.9662309368192	1332.213387	183.5961366	404.988778035387
173857	1169737	19	1139.562015503876	239.91323792486585	1332.213387	183.5961366	200.71414210506646
173997	1169737	19	1242.5429574555967	518.7044609665428	1332.213387	183.5961366	346.8982199355163
173745	1169737	19	1345.831784746419	46.843786295005806	1332.213387	183.5961366	137.4287672618783
173882	1169737	19	800.104659129839	285.63908872901675	1332.213387	183.5961366	541.8048194274446
173755	1169737	19	724.4309803921569	40.1686274509804	1332.213387	183.5961366	624.4765040917981
174012	1169737	19	1225.0285575992257	551.6171345595353	1332.213387	183.5961366	383.3119390167823
174019	1169737	19	637.232889382168	551.3797632260452	1332.213387	183.5961366	786.2968193267321
173888	1169737	19	1442.262109795479	313.07696447793325	1332.213387	183.5961366	169.92941527843604
173768	1169737	19	1211.7627365356625	86.98908296943232	1332.213387	183.5961366	154.40622399521786
173905	1169737	19	469.2065468549423	345.8810868635002	1332.213387	183.5961366	878.1327981684683
174043	1169737	19	749.4057570977918	685.0580967402734	1332.213387	183.5961366	768.8490300052114
173791	1169737	19	1122.6617237008873	114.00925221799746	1332.213387	183.5961366	220.80360972914124
173927	1169737	19	974.9041394335512	366.0179738562092	1332.213387	183.5961366	401.1827826620089
174056	1169737	19	540.0098039215686	720.9672586015538	1332.213387	183.5961366	957.2639342435889
173804	1169737	19	1453.552310374891	178.8711130485324	1332.213387	183.5961366	121.43088640597003
173946	1169737	19	1345.5874675413422	362.2723110564439	1332.213387	183.5961366	179.1760066211877
173441	1168741	20	1342.1016524448055	357.4378301503454	1332.306011	183.9918033	173.7224188799072
173447	1168741	20	1416.6705255420802	352.55586181550905	1332.306011	183.9918033	188.4972496805745
173317	1168741	20	1316.602650242628	35.74972004479283	1332.306011	183.9918033	149.07149555471673
173326	1168741	20	1252.671988080034	44.11089825457642	1332.306011	183.9918033	160.96038395438939
173458	1168741	20	1105.9708941452775	492.1958563999329	1332.306011	183.9918033	382.38373849951716
173462	1168741	20	1234.239459029435	500.1555290373906	1332.306011	183.9918033	331.0234887248085
173466	1168741	20	701.0539275539275	500.7275132275132	1332.306011	183.9918033	706.2582408710662
173336	1168741	20	644.9693388146625	54.40750256937307	1332.306011	183.9918033	699.4453459182208
173343	1168741	20	1151.1373790022335	123.87304542069992	1332.306011	183.9918033	190.88304866826707
173471	1168741	20	1347.2385185185185	546.4148148148148	1332.306011	183.9918033	362.7305047225256
173472	1168741	20	1220.315452091768	556.295209176788	1332.306011	183.9918033	388.782344393408
173349	1168741	20	1446.6919191919192	146.353851010101	1332.306011	183.9918033	120.41906595496785
173491	1168741	20	542.7547770700637	723.3347487615004	1332.306011	183.9918033	956.1809262997102
173367	1168741	20	1164.361950380742	183.228813559322	1332.306011	183.9918033	167.94579378665415
173502	1168741	20	797.6056842105263	765.8688421052632	1332.306011	183.9918033	790.2438406957384
173375	1168741	20	690.2414414414415	215.66456456456456	1332.306011	183.9918033	642.8452965438412
173384	1168741	20	823.5655151876117	234.20140956918803	1332.306011	183.9918033	511.2121835804986
173388	1168741	20	1343.3506787330316	245.10369532428356	1332.306011	183.9918033	62.101916493138646
173406	1168741	20	950.4832063223258	334.87327123906294	1332.306011	183.9918033	410.55312876578074
173429	1168741	20	468.9503491739056	345.70056208482373	1332.306011	183.9918033	878.3693536746952
173318	1168839	21	1215.860739979445	558.9696813977389	1332.369605	183.6919192	392.9474703169885
173329	1168839	21	1334.7962962962963	672.2619047619048	1332.369605	183.6919192	488.57601212360737
173339	1168839	21	543.405601659751	723.8150069156293	1332.369605	183.6919192	956.1365741619436
173347	1168839	21	774.7003681676579	803.9127725856698	1332.369605	183.6919192	834.0676739231749
173242	1168839	21	620.9299920445505	58.842879872712814	1332.369605	183.6919192	722.3112940437428
173240	1168839	21	1304.034848484849	36.2685606060606	1332.369605	183.6919192	150.121634303288
173241	1168839	21	1179.607591754651	50.65032679738562	1332.369605	183.6919192	202.5741790056068
173247	1168839	21	1136.3726403823175	95.15710872162484	1332.369605	183.6919192	215.0656244167973
173244	1168839	21	706.2487733071639	91.38452731436048	1332.369605	183.6919192	632.8885766676927
173250	1168839	21	1441.140601042625	122.69227230910764	1332.369605	183.6919192	124.70800495925775
173254	1168839	21	1170.5640301318267	152.49461931665323	1332.369605	183.6919192	164.78566557328804
173260	1168839	21	837.4793388429752	223.79378197560015	1332.369605	183.6919192	496.51237138166465
173265	1168839	21	1392.7232837933475	271.2310686482661	1332.369605	183.6919192	106.32812059853413
173272	1168839	21	917.8280445372304	320.2578288100209	1332.369605	183.6919192	436.45727513528806
173278	1168839	21	468.95605350008685	345.2697585548028	1332.369605	183.6919192	878.4021624997628
173286	1168839	21	1349.936716538617	343.01219840948914	1332.369605	183.6919192	160.2858533221188
173291	1168839	21	1400.6242873432154	398.2027746104143	1332.369605	183.6919192	225.1079935290635
173293	1168839	21	835.1744366744366	433.5602175602176	1332.369605	183.6919192	556.4505386211034
173298	1168839	21	1207.4730722154222	471.8875968992248	1332.369605	183.6919192	314.09535581750424
173307	1168839	21	1130.2701606226196	483.2506209637357	1332.369605	183.6919192	361.3579959265059
173696	1169613	22	580.8545669025951	71.19666329625885	1332.2042	183.5956211	759.7103374780232
173711	1169613	22	1437.2781919850886	106.5273376825101	1332.2042	183.5956211	130.30757499317156
173965	1169613	22	543.696495152871	724.4243102162566	1332.2042	183.5956211	956.1590200246482
173718	1169613	22	1085.6178343949043	89.71726822363766	1332.2042	183.5956211	263.8521950659283
173849	1169613	22	469.2802805280528	344.9955445544554	1332.2042	183.5956211	877.88816263117
173733	1169613	22	1108.389216408745	128.246990911324	1332.2042	183.5956211	230.55718974631122
173871	1169613	22	1379.9760247486463	345.03634957463265	1332.2042	183.5956211	168.3604943276048
173996	1169613	22	770.0800514277981	788.9681282988225	1332.2042	183.5956211	826.1110281797545
173754	1169613	22	821.8812260536398	163.54597701149424	1332.2042	183.5956211	510.7166787618484
173883	1169613	22	964.524436807942	373.8906071019473	1332.2042	183.5956211	414.00554339096607
174013	1169613	22	1346.2072430792568	804.9751611679939	1332.2042	183.5956211	621.5373022036498
173765	1169613	22	894.489849555918	175.3705818379554	1332.2042	183.5956211	437.79162149994
173774	1169613	22	1156.248725418791	169.15962612284534	1332.2042	183.5956211	176.54667084394103
173900	1169613	22	1117.5450861195543	478.7017899358325	1332.2042	183.5956211	364.919424060848
173907	1169613	22	1367.7684331797236	472.1720430107527	1332.2042	183.5956211	290.7596360646961
173913	1169613	22	1253.2176706827308	472.92409638554216	1332.2042	183.5956211	299.9163857221615
173803	1169613	22	877.7587991718426	301.8766735679779	1332.2042	183.5956211	469.58601949674465
173680	1169613	22	1246.7178318135766	38.93026004728132	1332.2042	183.5956211	168.03566833924924
173941	1169613	22	1195.2485507246377	566.0641304347826	1332.2042	183.5956211	406.2499360014801
173816	1169613	22	1461.284577723378	298.84394124847	1332.2042	183.5956211	173.0431137325442
174468	1168790	23	1175.3863879957128	564.3506609503394	1332.26721	183.7826087	411.63531761300305
174227	1168790	23	1463.8876488095236	316.62388392857144	1332.26721	183.7826087	187.00466389040844
174483	1168790	23	543.4806818181818	724.6079545454545	1332.26721	183.7826087	956.3870773645898
174358	1168790	23	1379.6408752680036	354.40805902383653	1332.26721	183.7826087	177.07994934248447
173979	1168790	23	1058.9436090225563	59.014619883040936	1332.26721	183.7826087	300.4543923538241
174104	1168790	23	1129.540801717967	198.74337866857556	1332.26721	183.7826087	203.27769492245366
174365	1168790	23	1080.9036551450138	340.11183949145806	1332.26721	183.7826087	296.01092059109004
173988	1168790	23	1138.6862197392925	72.08814400993172	1332.26721	183.7826087	223.49329572207986
173994	1168790	23	525.933369447454	73.29270494763453	1332.26721	183.7826087	813.8687125399438
174505	1168790	23	708.5393988627133	767.9906580016248	1332.26721	183.7826087	854.5966459417685
174001	1168790	23	1430.7042074718895	92.30304678998912	1332.26721	183.7826087	134.38137042956623
174136	1168790	23	850.8836046843759	219.1335332762068	1332.26721	183.7826087	482.67987666263986
174270	1168790	23	469.3189189189189	344.69565929565925	1332.26721	183.7826087	877.8227400402427
174538	1168790	23	1376.7939983779402	900.0068937550689	1332.26721	183.7826087	717.6070382778436
174027	1168790	23	903.8018464528668	139.14723032069972	1332.26721	183.7826087	430.784034944008
174431	1168790	23	1116.6646464646465	424.2358585858586	1332.26721	183.7826087	322.9585589261992
174182	1168790	23	869.376240990072	289.8934448524412	1332.26721	183.7826087	474.8974191758893
174448	1168790	23	1314.0794463405384	463.14277588168375	1332.26721	183.7826087	279.95159895008766
174068	1168790	23	1123.2136184857425	140.2239429695182	1332.26721	183.7826087	213.54334802383775
174460	1168790	23	1327.0008460236886	529.4932318104907	1332.26721	183.7826087	345.75073321827495
174848	1169205	24	1158.6218068535825	549.6121495327103	1332.314312	183.8242754	404.93191428506316
174726	1169205	24	1415.1679894179892	348.9024470899471	1332.314312	183.8242754	184.70391070624322
174597	1169205	24	1153.7364201962191	121.092725532424	1332.314312	183.8242754	189.2757533068381
174865	1169205	24	1229.406026127265	578.8843236409608	1332.314312	183.8242754	408.2432571609907
174740	1169205	24	1382.895756683836	361.3677949472651	1332.314312	183.8242754	184.60819017458047
174622	1169205	24	853.6530303030303	129.45	1332.314312	183.8242754	481.7397476034761
174498	1169205	24	1060.989655172414	51.04896551724138	1332.314312	183.8242754	302.07011159177915
174891	1169205	24	661.2050021376657	694.9932307253813	1332.314312	183.8242754	843.6121186139636
174520	1169205	24	1397.0719489981784	75.60018214936248	1332.314312	183.8242754	126.11901486100554
174648	1169205	24	840.06184084372	221.03339725151807	1332.314312	183.8242754	493.6567776384979
174904	1169205	24	540.9687388352983	725.3388710253662	1332.314312	183.8242754	958.8878315228919
174918	1169205	24	1371.8173843700158	898.8668261562998	1332.314312	183.8242754	716.1329081383889
174661	1169205	24	1136.85771632471	270.96833184656555	1332.314312	183.8242754	214.00319475871373
174794	1169205	24	1123.5347826086957	419.8038647342995	1332.314312	183.8242754	315.07976525832174
174675	1169205	24	871.6094127111826	296.29485116653257	1332.314312	183.8242754	474.2347885193311
174814	1169205	24	1377.3811305070658	440.8341645885287	1332.314312	183.8242754	260.93121942582616
174565	1169205	24	514.3734483802604	96.52815622161673	1332.314312	183.8242754	822.5860859524746
174579	1169205	24	1061.3980517747532	112.7431278356018	1332.314312	183.8242754	280.08596821959037
174708	1169205	24	469.2691587990133	345.99893680360634	1332.314312	183.8242754	878.1500767323822
174717	1169205	24	1017.8723928706864	340.6808873720137	1332.314312	183.8242754	351.3939629889287
173059	1168487	25	1016.4158400961828	87.46904117823865	1332.122478	183.8813641	330.10001094774583
173185	1168487	25	1329.5918572001603	916.153429602888	1332.122478	183.8813641	732.2764382099825
173067	1168487	25	475.5765483646485	102.8963117606124	1332.122478	183.8813641	860.3659153391085
173077	1168487	25	1143.521866259853	117.7984998728706	1332.122478	183.8813641	199.8427774357105
173082	1168487	25	757.0511718091385	163.2653009610521	1332.122478	183.8813641	575.4407261077483
173084	1168487	25	788.1802867383512	257.6731182795699	1332.122478	183.8813641	548.9247037795094
173093	1168487	25	874.3547008547009	302.74532585470087	1332.122478	183.8813641	472.94817813008984
173112	1168487	25	1220.808476736775	308.41013384321224	1332.122478	183.8813641	167.02760661335967
173123	1168487	25	469.5923282410886	344.96982218883045	1332.122478	183.8813641	877.4438731751263
173134	1168487	25	1383.034188034188	364.1677978883861	1332.122478	183.8813641	187.3371304006212
173140	1168487	25	1436.4569396386007	364.6956939638601	1332.122478	183.8813641	208.75704004783515
173147	1168487	25	1136.5202681633928	443.1739943872778	1332.122478	183.8813641	324.7966942785272
173152	1168487	25	896.7704181320828	449.573075420086	1332.122478	183.8813641	510.02304016135827
173159	1168487	25	1416.148418491484	478.34468775344686	1332.122478	183.8813641	306.2172556413388
173164	1168487	25	1155.2668690958164	549.6376518218624	1332.122478	183.8813641	406.2703144569478
173175	1168487	25	678.1849496555378	622.9217011128776	1332.122478	183.8813641	787.6488484735094
173177	1168487	25	1201.1164491894028	606.1472914195334	1332.122478	183.8813641	442.12112928444
173054	1168487	25	1167.7555695670449	53.35708280790248	1332.122478	183.8813641	209.88822881387622
173182	1168487	25	539.3672566371681	725.301622418879	1332.122478	183.8813641	959.9983005798053
173053	1168487	25	1378.0069284064666	62.76520400307929	1332.122478	183.8813641	129.51643534982895
174976	1168927	26	724.613881314115	550.9499415660304	1332.314312	183.8242754	709.9866676309222
174977	1168927	26	795.8865942028986	546.7996376811594	1332.314312	183.8242754	647.6926817898636
174982	1168927	26	1139.8152674459795	546.1354941551541	1332.314312	183.8242754	410.2746657911695
174860	1168927	26	499.5806100217865	110.20992841581077	1332.314312	183.8242754	835.9811543882126
174871	1168927	26	1180.4211886304909	177.13927648578812	1332.314312	183.8242754	152.04015962050266
175002	1168927	26	1255.3894409937889	961.5256728778468	1332.314312	183.8242754	781.4965767156743
175000	1168927	26	1119.2358087921468	636.5559112249254	1332.314312	183.8242754	500.36824700015876
175001	1168927	26	532.7465383316447	727.0430597771024	1332.314312	183.8242754	966.6412325103388
174885	1168927	26	657.6126837234622	181.95980765741243	1332.314312	183.8242754	674.704204402918
174907	1168927	26	1255.164647993944	219.89490285137524	1332.314312	183.8242754	85.16549078695678
174917	1168927	26	873.3133386475355	307.16852663743856	1332.314312	183.8242754	475.28485969135835
174803	1168927	26	1375.6877995642703	52.00980392156863	1332.314312	183.8242754	138.76712259979345
174933	1168927	26	469.8160862354893	344.0121890547264	1332.314312	183.8242754	877.2476030904745
174818	1168927	26	1248.2689577282997	77.87108744756372	1332.314312	183.8242754	135.23941589617982
174946	1168927	26	1381.2119565217392	364.81224120082817	1332.314312	183.8242754	187.47699433396122
174955	1168927	26	613.9560770156438	388.0431207380666	1332.314312	183.8242754	746.8225294948276
174952	1168927	26	1460.2420867526378	386.41871824931616	1332.314312	183.8242754	239.60388942291078
174959	1168927	26	1145.343521543008	466.5334422149634	1332.314312	183.8242754	338.9432835819634
174963	1168927	26	1443.6289183222957	470.664238410596	1332.314312	183.8242754	307.6818258536044
174844	1168927	26	985.9845735027224	85.45916515426497	1332.314312	183.8242754	360.02775265422014
174347	1168673	27	530.9303265438085	726.688166828322	1332.249554	183.5641711	968.0372818372678
174355	1168673	27	1237.018709677419	943.358494623656	1332.249554	183.5641711	765.7390729022267
174224	1168673	27	1477.4446657813191	389.10247897299695	1332.249554	183.5641711	251.64978936705796
174100	1168673	27	958.2483302975108	97.39010321797208	1332.249554	183.5641711	383.8005801276175
174108	1168673	27	492.8047708725675	110.56120527306967	1332.249554	183.5641711	842.6131834592848
174115	1168673	27	1243.3955538016312	151.93541173375428	1332.249554	183.5641711	94.31549061686314
174250	1168673	27	1432.797619047619	441.7994227994228	1332.249554	183.5641711	277.1197549888576
174124	1168673	27	565.005794137696	161.909509202454	1332.249554	183.5641711	767.5492892508871
174257	1168673	27	1144.4670781893003	482.6922633744856	1332.249554	183.5641711	353.1853250198388
174147	1168673	27	1169.8829846582985	256.37559274755927	1332.249554	183.5641711	177.94495205577545
174273	1168673	27	708.3221584797418	522.4025935221704	1332.249554	183.5641711	709.9977967502701
174284	1168673	27	1125.5644104803494	553.7692867540029	1332.249554	183.5641711	423.9936039707819
174295	1168673	27	503.9017685505575	572.5572856593618	1332.249554	183.5641711	915.1369825515677
174179	1168673	27	469.8052117538099	344.9904437147428	1332.249554	183.5641711	877.4216118621382
174064	1168673	27	1313.1783164223978	62.34103720405862	1332.249554	183.5641711	122.71414056372917
174193	1168673	27	867.6120968877623	317.3659343754401	1332.249554	183.5641711	483.5192637396606
174321	1168673	27	1063.1277108433735	609.5538152610442	1332.249554	183.5641711	503.87869908984334
174075	1168673	27	1372.4575885033298	67.04889589905363	1332.249554	183.5641711	123.25784110462601
174207	1168673	27	1379.8649789029537	376.6004746835443	1332.249554	183.5641711	198.82213958683548
174332	1168673	27	783.9338565022422	638.5900597907324	1332.249554	183.5641711	712.5297632388723
173573	1168646	28	1372.9231433506045	375.3660046056419	1332.369605	183.6919192	195.91718783415416
173701	1168646	28	1147.963768115942	929.1091097308488	1332.369605	183.6919192	767.8882084104519
173583	1168646	28	1201.9016815839436	385.2540005424465	1332.369605	183.6919192	240.10237748843093
173588	1168646	28	1477.7565761103924	374.4689521345408	1332.369605	183.6919192	239.86089231877907
173610	1168646	28	724.6771280051981	449.98161143599737	1332.369605	183.6919192	663.4759579571969
173616	1168646	28	1433.092761904762	447.7544761904762	1332.369605	183.6919192	282.620219271746
173494	1168646	28	1324.547138047138	40.490860990861	1332.369605	183.6919192	143.41455317172603
173497	1168646	28	1372.6958568738228	61.1406779661017	1332.369605	183.6919192	129.01555455897605
173630	1168646	28	1178.5140186915887	495.8430252682589	1332.369605	183.6919192	348.00841147584697
173503	1168646	28	1234.83194096352	74.79156223893067	1332.369605	183.6919192	146.19467723532745
173650	1168646	28	1120.4543478260869	559.3923913043478	1332.369605	183.6919192	431.34547750326027
173523	1168646	28	906.953537936914	97.3800795680591	1332.369605	183.6919192	434.0835907703423
173527	1168646	28	465.7098108747044	147.1521867612293	1332.369605	183.6919192	867.429738249731
173653	1168646	28	1054.610831234257	568.0235096557515	1332.369605	183.6919192	474.19479945070754
173533	1168646	28	567.704506363949	167.32249742002065	1332.369605	183.6919192	764.8402911990794
173548	1168646	28	469.6978985687102	344.0659799784893	1332.369605	183.6919192	877.4521710313653
173676	1168646	28	532.4085828343314	669.7359281437126	1332.369605	183.6919192	936.0429560732869
173558	1168646	28	847.1482466912266	330.0212170828217	1332.369605	183.6919192	506.8057122585446
173687	1168646	28	530.9911603985857	727.8127611700419	1332.369605	183.6919192	968.6459116405589
173692	1168646	28	698.4291211016606	722.7515188335359	1332.369605	183.6919192	832.1452932525237
174594	1168534	29	1266.743947858473	47.88361266294227	1332.369605	183.6919192	150.83309649980907
174862	1168534	29	1460.916551086454	467.83841886269073	1332.369605	183.6919192	311.8710480610748
174868	1168534	29	1085.5253267973856	489.7111928104575	1332.369605	183.6919192	393.1664959052867
174752	1168534	29	1428.7667997338656	354.24451097804393	1332.369605	183.6919192	195.90968764909735
174631	1168534	29	886.7236430804206	87.24850809889173	1332.369605	183.6919192	455.96233936592245
174766	1168534	29	1368.48610508033	376.3244319004197	1332.369605	183.6919192	195.98899593428663
174895	1168534	29	1219.6459684123024	506.5869492934331	1332.369605	183.6919192	342.00558285588613
174646	1168534	29	1196.218493150685	98.59246575342466	1332.369605	183.6919192	160.55853211433694
174659	1168534	29	472.5144542772862	163.21327433628318	1332.369605	183.6919192	860.0989798388529
174921	1168534	29	1120.168136714443	561.7892319000367	1332.369605	183.6919192	433.5747236792472
174669	1168534	29	565.334276891405	168.8292159890204	1332.369605	183.6919192	767.1793105352866
174931	1168534	29	659.7828402366864	708.17258382643	1332.369605	183.6919192	852.908508400381
174808	1168534	29	760.2520153550864	407.84408189379394	1332.369605	183.6919192	614.4613319171605
174936	1168534	29	590.8504375497216	717.4415274463007	1332.369605	183.6919192	913.64069524033
174941	1168534	29	529.0745614035088	728.2794486215539	1332.369605	183.6919192	970.4939485994545
174949	1168534	29	1099.61531986532	951.8775252525252	1332.369605	183.6919192	802.6728365871373
174701	1168534	29	470.5235562310031	345.1358493752111	1332.369605	183.6919192	876.8367889003921
174836	1168534	29	1252.6577356416597	436.18507831821927	1332.369605	183.6919192	264.7768447544073
174712	1168534	29	841.4423377361171	343.22574918335465	1332.369605	183.6919192	516.198241620738
174588	1168534	29	1373.9176344086022	58.21440860215053	1332.369605	183.6919192	132.17732185806875
173568	1168805	30	1369.243544600939	377.974765258216	1332.26721	183.7826087	197.68116498354433
173697	1168805	30	530.0335230866541	727.7552182163188	1332.26721	183.7826087	969.27038968627
173579	1168805	30	1096.5856079404466	397.22208436724566	1332.26721	183.7826087	317.9657643874045
173704	1168805	30	1110.4448094612353	937.4986859395532	1332.26721	183.7826087	785.6800255003052
173709	1168805	30	684.8136716963878	947.547553726566	1332.26721	183.7826087	1001.2656867751438
173596	1168805	30	747.2880407124683	414.18218829516536	1332.26721	183.7826087	628.7166251801838
173606	1168805	30	1243.736593059937	434.4731861198738	1332.26721	183.7826087	265.8635660313348
173486	1168805	30	1177.4261625843096	59.21565495207668	1332.26721	183.7826087	198.72764259363956
173614	1168805	30	1466.8903830480847	448.63977180114097	1332.26721	183.7826087	297.1072459020798
173490	1168805	30	1367.7344983089065	57.45753476136791	1332.26721	183.7826087	131.20957604377801
173626	1168805	30	1226.46050391556	521.6813074565883	1332.26721	183.7826087	354.07709566397364
173499	1168805	30	1148.0431568907964	97.00786838340488	1332.26721	183.7826087	203.63780911460228
173506	1168805	30	839.6361421610777	105.68715964459732	1332.26721	183.7826087	498.7827865547104
173645	1168805	30	1119.6730569948186	563.1911917098446	1332.26721	183.7826087	434.9105043035045
173520	1168805	30	456.2	165.5619496855346	1332.26721	183.7826087	876.2566683638449
173525	1168805	30	555.5625535561269	169.40745501285346	1332.26721	183.7826087	776.8376718369958
173532	1168805	30	1430.2285451197054	304.5780847145488	1332.26721	183.7826087	155.5248218260245
173545	1168805	30	469.7460911510312	344.68371590153026	1332.26721	183.7826087	877.4006193063436
173552	1168805	30	849.9677145284622	348.27909940526763	1332.26721	183.7826087	509.58012008559365
173686	1168805	30	679.9102564102564	704.1600496277915	1332.26721	183.7826087	834.4832388511156
174980	1169771	31	1364.8406055797964	395.161774428137	1332.314312	183.8242754	213.82585968377845
174986	1169771	31	1457.4256323140808	406.9730086825217	1332.314312	183.8242754	255.82845744038434
175005	1169771	31	1212.7604444444444	484.4825185185185	1332.314312	183.8242754	323.5560328638697
175008	1169771	31	1119.612676056338	563.2250167672703	1332.314312	183.8242754	434.9562144436431
175009	1169771	31	1240.4233619673237	575.2237662118915	1332.314312	183.8242754	402.04167458823935
174890	1169771	31	1371.6932707355245	55.65805946791862	1332.314312	183.8242754	134.07938431184363
174898	1169771	31	1103.999436936937	75.65934684684684	1332.314312	183.8242754	252.64072107237743
175026	1169771	31	530.9764725238565	727.1538334978612	1332.314312	183.8242754	968.1680338035907
175024	1169771	31	689.7955236853542	701.280530204259	1332.314312	183.8242754	824.9796173078283
175028	1169771	31	1070.345269672856	882.816534040672	1332.314312	183.8242754	746.4703321481632
175029	1169771	31	873.6327762302693	981.263695450325	1332.314312	183.8242754	919.9447700303956
174912	1169771	31	797.9353385643709	103.46309212438246	1332.314312	183.8242754	540.3876451470501
174916	1169771	31	1266.63	96.991	1332.314312	183.8242754	108.87812709449759
174932	1169771	31	554.6277396140006	170.05332024860977	1332.314312	183.8242754	777.8084880452681
174939	1169771	31	454.2394836089353	167.92819843342036	1332.314312	183.8242754	878.2187025547368
174951	1169771	31	1079.5517435320585	262.15204349456315	1332.314312	183.8242754	264.6207763445389
174953	1169771	31	1428.4516483516484	288.3703296703297	1332.314312	183.8242754	142.02909879417209
174960	1169771	31	468.9348333333333	344.34933333333333	1332.314312	183.8242754	878.175619342296
174965	1169771	31	861.3714975845411	346.36583850931675	1332.314312	183.8242754	498.20366737667973
174973	1169771	31	733.4907139411481	392.9177520501689	1332.314312	183.8242754	634.2789477586373
175108	1169859	32	877.839348160582	355.8112323401874	1332.369605	183.6919192	486.02758392745295
175114	1169859	32	1417.791489361702	365.4017730496454	1332.369605	183.6919192	200.78687535285627
175127	1169859	32	1368.2642530984997	421.4917808219178	1332.369605	183.6919192	240.49365885511074
175142	1169859	32	1188.1806626678092	556.4540131391032	1332.369605	183.6919192	399.6774071282246
175148	1169859	32	1118.850806451613	563.005376344086	1332.369605	183.6919192	435.28034196842054
175167	1169859	32	1281.2972319493078	641.0177588794397	1332.369605	183.6919192	460.1687852598584
175037	1169859	32	1039.8610854147394	60.04209065679926	1332.369605	183.6919192	317.5696996388727
175042	1169859	32	1378.3333333333337	54.80487804878049	1332.369605	183.6919192	136.83761799672138
175046	1169859	32	786.4949719018042	83.94986690328305	1332.369605	183.6919192	554.912238157036
175174	1169859	32	690.2540650406504	698.210162601626	1332.369605	183.6919192	822.8252484278677
175051	1169859	32	1327.5837589376915	84.68692543411645	1332.369605	183.6919192	99.12059883351571
175181	1169859	32	530.7424547283703	726.5523138832998	1332.369605	183.6919192	968.1443570916076
175057	1169859	32	1079.5377915559493	142.2859462651314	1332.369605	183.6919192	256.19988384870584
175185	1169859	32	1021.5893808938088	841.1637966379664	1332.369605	183.6919192	727.2232238572271
175060	1169859	32	468.2905742821473	172.33676654182273	1332.369605	183.6919192	864.1536384336957
175192	1169859	32	1048.2162097162095	993.1608946608948	1332.369605	183.6919192	857.8946172374651
175071	1169859	32	567.9376765536723	187.49717514124293	1332.369605	183.6919192	764.4413994551512
175075	1169859	32	1429.8813747228382	285.1489283074649	1332.369605	183.6919192	140.7198277838345
175085	1169859	32	469.76802354095145	344.5540297531469	1332.369605	183.6919192	877.4725676323247
175097	1169859	32	729.9953720399087	346.350823416276	1332.369605	183.6919192	623.9492252219712
175106	1169877	33	1373.692550759715	463.1649186499933	1332.314312	183.8242754	282.3886570210921
175116	1169877	33	1117.238142952572	565.9856379425518	1332.314312	183.8242754	438.5260146359592
175125	1169877	33	1209.212530712531	662.7369642369642	1332.314312	183.8242754	494.4809521965419
175131	1169877	33	1367.8762939958592	678.8947550034507	1332.314312	183.8242754	496.34608323050605
175143	1169877	33	690.5462519936203	697.610446570973	1332.314312	183.8242754	822.0963888321614
175031	1169877	33	1005.0813159528244	46.43978895096214	1332.314312	183.8242754	354.9027061306756
175156	1169877	33	528.6276526281424	727.3233757753836	1332.314312	183.8242754	970.2079769622322
175162	1169877	33	1032.4327557755776	844.8193069306931	1332.314312	183.8242754	725.8397753442858
175035	1169877	33	1407.5325073274714	111.52104982680522	1332.314312	183.8242754	104.33375933325674
175032	1169877	33	1256.89693926351	44.83285509325682	1332.314312	183.8242754	158.13410457380917
175033	1169877	33	765.3912794033275	86.28800917957545	1332.314312	183.8242754	575.2521604625482
175038	1169877	33	1093.8265765765766	120.7110682110682	1332.314312	183.8242754	246.69754127081572
175172	1169877	33	1128.4622377622377	986.2449883449884	1332.314312	183.8242754	827.9098192038682
175048	1169877	33	575.9956798544794	187.88828255267543	1332.314312	183.8242754	756.3295508471214
175053	1169877	33	1431.3347608850822	266.45717344753746	1332.314312	183.8242754	128.96993888940906
175064	1169877	33	754.8147062205359	278.95521444176154	1332.314312	183.8242754	585.282572983686
175082	1169877	33	470.5175261206606	344.59032692955844	1332.314312	183.8242754	876.6638029919819
175089	1169877	33	905.63299013299	376.76183326183326	1332.314312	183.8242754	468.2754015148214
175093	1169877	33	1361.1587837837835	373.2980480480481	1332.314312	183.8242754	191.65676109641865
175236	1170031	34	927.0228500511024	384.7998977952986	1332.275956	183.7905282	452.3658326469051
175259	1170031	34	1297.997248427673	497.8922955974843	1332.275956	183.7905282	315.96669140124953
175256	1170031	34	1391.6041913020629	488.6348048876626	1332.275956	183.7905282	310.56379784720747
175269	1170031	34	1116.7979145978154	567.4377689506787	1332.275956	183.7905282	440.0181719680799
175280	1170031	34	1425.2315560026827	635.9101274312542	1332.275956	183.7905282	461.57651108011186
175288	1170031	34	690.3397963180571	695.9418331374853	1332.275956	183.7905282	821.2070337353242
175295	1170031	34	527.79203539823	727.586529006883	1332.275956	183.7905282	971.0347413972139
175298	1170031	34	1314.1003372681282	793.5129286115796	1332.275956	183.7905282	609.9932447822229
175303	1170031	34	1064.627741935484	805.9	1332.275956	183.7905282	677.2412874265714
175307	1170031	34	1292.453216374269	983.409844054581	1332.275956	183.7905282	800.6103302350318
175189	1170031	34	1172.7282533054977	75.93528183716076	1332.275956	183.7905282	192.58303041307153
175194	1170031	34	1395.0673505798395	93.471454058876	1332.275956	183.7905282	110.00133811454731
175197	1170031	34	711.9621710526316	95.93859649122808	1332.275956	183.7905282	626.5039135557676
175202	1170031	34	1135.6366666666668	98.22	1332.275956	183.7905282	214.4512191757028
175210	1170031	34	975.0977564102564	135.0852564102564	1332.275956	183.7905282	360.48366088116046
175217	1170031	34	576.7964946903487	193.16215581242363	1332.275956	183.7905282	755.5375860040497
175223	1170031	34	1428.250257997936	238.55125558995528	1332.275956	183.7905282	110.4979814669391
175221	1170031	34	789.3229064308331	224.08357899333987	1332.275956	183.7905282	544.4460891389457
175231	1170031	34	470.1058479532164	344.2182121971596	1332.275956	183.7905282	876.968834681196
175122	1170144	35	470.3402493169399	344.2169569672131	1332.209562	183.8806971	876.6563912805159
175129	1170144	35	927.670837056896	380.59591897527554	1332.209562	183.8806971	449.83158903753224
175157	1170144	35	1403.013850597348	500.5888801365367	1332.209562	183.8806971	324.5263016861361
175166	1170144	35	1117.4867617107943	567.8054989816701	1332.209562	183.8806971	439.891048401667
175176	1170144	35	1434.9893012370444	585.4506853895019	1332.209562	183.8806971	414.5143306237621
175055	1170144	35	1174.0817610062893	38.76781970649895	1332.209562	183.8806971	214.6209417380509
175058	1170144	35	1129.6787545787545	105.6930402930403	1332.209562	183.8806971	217.0991424019555
175187	1170144	35	1257.3915525114155	636.5429984779299	1332.209562	183.8806971	458.8037637515605
175195	1170144	35	690.634703196347	697.0106544901066	1332.209562	183.8806971	821.5355455609331
175199	1170144	35	528.0657142857143	727.7371428571429	1332.209562	183.8806971	970.7868774392907
175203	1170144	35	1099.163872255489	765.9574850299401	1332.209562	183.8806971	626.9957580042559
175072	1170144	35	1392.20524691358	132.97247942386832	1332.209562	183.8806971	78.6837266225359
175076	1170144	35	699.0052083333333	141.81901041666669	1332.209562	183.8806971	634.5998258659296
175208	1170144	35	1396.1368994989684	819.5106100795756	1332.209562	183.8806971	638.8365133225635
175081	1170144	35	968.58276533593	136.67072379097698	1332.209562	183.8806971	366.6786451813243
175087	1170144	35	848.903001723963	189.83039245512623	1332.209562	183.8806971	483.34318044291615
175216	1170144	35	1428.1489013557737	922.754324450678	1332.209562	183.8806971	745.0762337038882
175094	1170144	35	574.2946653246099	209.89188055695357	1332.209562	183.8806971	758.3611094111423
175102	1170144	35	1435.680238870793	246.40553745928335	1332.209562	183.8806971	120.89473369032211
175100	1170144	35	635.1108555657773	218.60180926096288	1332.209562	183.8806971	697.9628658760871
175235	1169972	36	969.3530952380952	133.70238095238096	1332.260638	183.9299645	366.3668854338733
175233	1169972	36	1360.6123218776197	136.5896898575021	1332.260638	183.9299645	55.180789971906115
175361	1169972	36	1160.5357860876557	749.3628870124649	1332.260638	183.9299645	590.9346957365963
175367	1169972	36	1113.0829166666667	779.6683333333333	1332.260638	183.9299645	634.7779750661431
175243	1169972	36	1145.4652032520326	140.0239024390244	1332.260638	183.9299645	191.88610353119475
175373	1169972	36	1409.401494358036	809.0596218359256	1332.260638	183.9299645	629.8712568458596
175381	1169972	36	1447.7821943282197	902.17549976755	1332.260638	183.9299645	727.4763768729975
175257	1169972	36	713.3047507178283	189.24314800313235	1332.260638	183.9299645	618.978691329676
175266	1169972	36	568.3384479717813	204.16860670194004	1332.260638	183.9299645	764.1902348602002
175277	1169972	36	1451.311609315259	247.4527285366701	1332.260638	183.9299645	134.93804253050757
175294	1169972	36	470.0183232931727	344.77685742971886	1332.260638	183.9299645	877.1166012772371
175296	1169972	36	748.1204188481676	320.85253054101224	1332.260638	183.9299645	599.972986660238
175308	1169972	36	927.7712328767124	378.6502283105023	1332.260638	183.9299645	448.9183221872579
175316	1169972	36	1414.432782369146	497.221349862259	1332.260638	183.9299645	323.8884892249604
175327	1169972	36	1116.1133464180568	567.7463199214917	1332.260638	183.9299645	440.49363939476626
175339	1169972	36	1453.088245898684	590.7248062015505	1332.260638	183.9299645	424.3599345667633
175346	1169972	36	692.2657419638925	698.1803170409511	1332.260638	183.9299645	821.0035883239248
175222	1169972	36	1236.6685129238	52.675897952333	1332.260638	183.9299645	162.37451881955874
175230	1169972	36	881.4087754645176	150.3663532572196	1332.260638	183.9299645	452.0994558184847
175357	1169972	36	528.7363751584284	728.4660963244614	1332.260638	183.9299645	970.654851034825
175360	1170086	37	527.7738095238095	728.7725225225225	1332.390436	183.777623	971.8165238909502
175364	1170086	37	1126.5169050715217	737.2589943649762	1332.390436	183.777623	590.5298800103292
175372	1170086	37	1436.5157381177212	785.7634560906515	1332.390436	183.777623	610.9247267732355
175377	1170086	37	1124.3549116317304	781.7478421701603	1332.390436	183.777623	633.1249184904907
175253	1170086	37	1267.3292205248729	83.43145319232276	1332.390436	183.777623	119.59228885748489
175258	1170086	37	1336.665463779738	124.66626570435712	1332.390436	183.777623	59.26574410104615
175386	1170086	37	1422.0938967136149	936.5300469483568	1332.390436	183.777623	758.0784409440265
175265	1170086	37	968.4037508846426	121.82908704883228	1332.390436	183.777623	369.22070370952844
175279	1170086	37	874.9944515578318	161.04129321382842	1332.390436	183.777623	457.9607267833844
175287	1170086	37	1153.2397119341565	144.03360768175585	1332.390436	183.777623	183.5063178392853
175299	1170086	37	545.1568832983927	203.5632424877708	1332.390436	183.777623	787.4821504248265
175306	1170086	37	765.2126543209877	215.7253086419753	1332.390436	183.777623	568.0768351624662
175315	1170086	37	884.1666666666667	297.8984622342831	1332.390436	183.777623	462.5236354424692
175312	1170086	37	1463.1402747650036	235.21872740419377	1332.390436	183.777623	140.50518694837433
175321	1170086	37	469.2175578877228	344.6384307846077	1332.390436	183.777623	878.0339497933713
175328	1170086	37	927.784898966528	377.7620700293074	1332.390436	183.777623	448.70436401645395
175334	1170086	37	1421.4933305543975	490.8780741975824	1332.390436	183.777623	319.76555934579756
175342	1170086	37	1115.9270931326434	568.3262778300408	1332.390436	183.777623	441.2868077984029
175345	1170086	37	1454.6383881230115	602.889183457052	1332.390436	183.777623	436.57652468612565
175354	1170086	37	692.2200667501044	696.2342511472674	1332.390436	183.777623	820.0182299178563
175371	1170197	38	1332.3009478672986	41.54028436018957	1332.314312	183.8242754	142.28399166742864
175383	1170197	38	1314.6390507910075	108.88467943380516	1332.314312	183.8242754	76.99583042206012
175390	1170197	38	1155.2666354264293	163.08169322086846	1332.314312	183.8242754	178.2586168900615
175389	1170197	38	957.5458047053924	125.8826774932334	1332.314312	183.8242754	379.221126557867
175395	1170197	38	873.1043524416135	176.57940552016987	1332.314312	183.8242754	459.2671064829166
175393	1170197	38	952.7786458333334	181.1322337962963	1332.314312	183.8242754	379.5452133548406
175406	1170197	38	533.494341563786	227.07990397805213	1332.314312	183.8242754	799.9902465476665
175407	1170197	38	801.0155642023346	214.1757457846952	1332.314312	183.8242754	532.1649849115219
175405	1170197	38	1462.4054930058	224.4716820197885	1332.314312	183.8242754	136.29353264332929
175410	1170197	38	470.3426018704075	344.8976285905144	1332.314312	183.8242754	876.8921565231213
175414	1170197	38	929.8113935542442	376.9003631411711	1332.314312	183.8242754	446.41569754522203
175418	1170197	38	1420.7847336628226	489.47542559033496	1332.314312	183.8242754	318.1974876108741
175423	1170197	38	1116.4121794871796	569.7669871794872	1332.314312	183.8242754	442.2278910237206
175426	1170197	38	1446.5847038019451	638.3912466843501	1332.314312	183.8242754	468.70977568768205
175436	1170197	38	691.7839036755387	696.1975073933249	1332.314312	183.8242754	820.2472388564235
175444	1170197	38	1080.5517799352751	707.7431229773463	1332.314312	183.8242754	581.2704460046255
175452	1170197	38	1430.1784207353826	733.7293550331525	1332.314312	183.8242754	558.5454147917737
175459	1170197	38	528.0687382297551	728.394538606403	1332.314312	183.8242754	971.2711848385709
175465	1170197	38	1131.2843851132686	783.7322006472492	1332.314312	183.8242754	632.694673818694
175471	1170197	38	1303.7472067039107	972.6336126629424	1332.314312	183.8242754	789.326453413415
175618	1171122	39	529.6602316602317	727.2966537966538	1332.314312	183.8242754	969.3378145755972
175619	1171122	39	1382.890611160319	740.0884263359906	1332.314312	183.8242754	558.5586519366543
175623	1171122	39	1119.8993710691825	790.3195754716982	1332.314312	183.8242754	642.617036919892
175627	1171122	39	1199.7530612244898	994.7961451247164	1332.314312	183.8242754	821.734664409364
175570	1171122	39	1290.9375578168365	76.94434165895775	1332.314312	183.8242754	114.60958085266485
175575	1171122	39	952.0558746111508	137.98983010289544	1332.314312	183.8242754	383.0108034783126
175573	1171122	39	1397.5441810344828	110.0574712643678	1332.314312	183.8242754	98.47069212024715
175579	1171122	39	868.1291743495186	192.44038106945297	1332.314312	183.8242754	464.26509592311965
175583	1171122	39	801.9017323775389	224.1905615292712	1332.314312	183.8242754	531.9463710540977
175581	1171122	39	1463.279296875	204.30533854166663	1332.314312	183.8242754	132.55678485359368
175586	1171122	39	1174.2510162601627	235.8482384823848	1332.314312	183.8242754	166.4046219157887
175584	1171122	39	558.1358948769129	240.5167997338656	1332.314312	183.8242754	776.251417940447
175593	1171122	39	470.30885429743074	343.7860490417608	1332.314312	183.8242754	876.7218362374884
175597	1171122	39	927.986590038314	378.1224457215836	1332.314312	183.8242754	448.58966298505084
175602	1171122	39	1420.0071237127945	488.9003385526873	1332.314312	183.8242754	317.4294150434677
175607	1171122	39	1116.0731052984574	571.2454728370221	1332.314312	183.8242754	443.68394573082685
175611	1171122	39	1086.5684487646822	669.8041717294452	1332.314312	183.8242754	544.5801033214947
175609	1171122	39	1444.5894967916245	645.5631543397501	1332.314312	183.8242754	475.19312857461506
175613	1171122	39	691.8329197684037	694.4706368899917	1332.314312	183.8242754	819.1313205450583
175492	1170394	40	691.7817701989444	695.5336987413723	1332.412631	183.9843305	819.8113538850561
175498	1170394	40	532.0741303613644	727.0075987841946	1332.412631	183.9843305	967.1690573537531
175500	1170394	40	1287.4803738317758	732.1236760124611	1332.412631	183.9843305	549.9778630391052
175506	1170394	40	1043.198939603504	993.4741816505302	1332.412631	183.9843305	859.6036170275781
175504	1170394	40	1117.992117117117	832.447072072072	1332.412631	183.9843305	682.9934728684948
175431	1170394	40	1294.0976878612717	54.810211946050096	1332.412631	183.9843305	134.73673504992576
175435	1170394	40	1430.632121212121	96.7161616161616	1332.412631	183.9843305	131.38798102515736
175438	1170394	40	951.3818056079466	123.30975732428016	1332.412631	183.9843305	385.8314317535641
175442	1170394	40	1424.9379543094497	182.438733125649	1332.412631	183.9843305	92.5382316924297
175446	1170394	40	893.8609286027157	229.0422689443714	1332.412631	183.9843305	440.86031063412014
175448	1170394	40	811.9083590270641	249.59969167523124	1332.412631	183.9843305	524.6237439958584
175458	1170394	40	618.3034778965011	285.5867379006914	1332.412631	183.9843305	721.3008607618684
175460	1170394	40	470.17801986810247	344.5696218382169	1332.412631	183.9843305	877.0610927569154
175467	1170394	40	928.2106012895488	376.60946168840906	1332.412631	183.9843305	447.75408651111184
175464	1170394	40	1202.0263157894738	351.062477622628	1332.412631	183.9843305	211.93324052660833
175472	1170394	40	1419.941982672916	488.4376509018605	1332.412631	183.9843305	316.7857504812976
175477	1170394	40	1116.0645552094152	578.8769470404984	1332.412631	183.9843305	450.27399269388155
175482	1170394	40	1092.9601275917064	647.9517543859648	1332.412631	183.9843305	522.1142325352541
175483	1170394	40	1417.152395514781	655.8112470268434	1332.412631	183.9843305	479.37612252723784
175883	1170243	41	470.62999582811847	344.6030454735086	1332.317505	183.8687151	876.5505623884235
175893	1170243	41	663.1906906906908	374.9094809094809	1332.317505	183.8687151	695.8644033350159
175904	1170243	41	929.3756468797563	377.6423135464231	1332.317505	183.8687151	447.1133508186377
175913	1170243	41	1242.5298342541437	410.31583793738486	1332.317505	183.8687151	243.59828665098604
175792	1170243	41	1304.0213365539453	49.08494363929147	1332.317505	183.8687151	137.72195975188563
175920	1170243	41	1420.7893450635386	489.1260298840944	1332.317505	183.8687151	317.8195946026992
175927	1170243	41	1115.3964539007093	568.754609929078	1332.317505	183.8687151	441.8052675652489
175935	1170243	41	1062.1231546231545	652.3010878010879	1332.317505	183.8687151	540.7715550673282
175810	1170243	41	950.7035361842104	99.61896929824562	1332.317505	183.8687151	390.80332759970025
175939	1170243	41	692.3856540084388	695.8042194092827	1332.317505	183.8687151	819.5063968547685
175941	1170243	41	1375.1115646258502	709.1161564625851	1332.317505	183.8687151	526.9878615273819
175947	1170243	41	537.3131659056316	727.9703196347032	1332.317505	183.8687151	963.3682863973216
175944	1170243	41	1205.8200231481485	715.9699074074074	1332.317505	183.8687151	546.9307924864205
175959	1170243	41	1111.895706763872	906.9038072093964	1332.317505	183.8687151	755.8872360076546
175828	1170243	41	1457.1928341384864	127.57850241545894	1332.317505	183.8687151	136.97604123172852
175961	1170243	41	893.5240690281562	991.0585831062672	1332.317505	183.8687151	918.7465169805823
175836	1170243	41	1430.3399629972248	190.6131668208449	1332.317505	183.8687151	98.25421060103486
175857	1170243	41	943.0192161957344	244.81915123957992	1332.317505	183.8687151	394.0407508513991
175861	1170243	41	813.4877394636015	262.9088122605364	1332.317505	183.8687151	524.8158368091622
176259	1170360	42	929.7864583333331	376.9666053921569	1332.209024	183.6869245	446.43135687753477
176387	1170360	42	1128.428391959799	952.884840871022	1332.209024	183.6869245	795.7336115461162
176396	1170360	42	750.0013368983957	985.3547237076648	1332.209024	183.6869245	990.7759843711697
176162	1170360	42	1307.8832236842106	94.81606359649122	1332.209024	183.6869245	92.1399722093211
176298	1170360	42	1420.4112136465326	489.02740492170017	1332.209024	183.6869245	317.82453530619307
176168	1170360	42	835.5182218033302	88.40732013823437	1332.209024	183.6869245	505.7469288034342
176176	1170360	42	982.6514942528736	126.8928735632184	1332.209024	183.6869245	354.14125829211554
176305	1170360	42	634.0759139784946	484.3167741935484	1332.209024	183.6869245	760.1106142102378
176187	1170360	42	1431.5641686182669	217.19492583918813	1332.209024	183.6869245	104.85337818050384
176318	1170360	42	1218.2261044176707	505.5481927710844	1332.209024	183.6869245	341.44806628473196
176329	1170360	42	1117.7994289793005	571.8219129193433	1332.209024	183.6869245	443.4188129435016
176204	1170360	42	1025.8665419925196	257.60925988892666	1332.209024	183.6869245	315.1352534259796
176208	1170360	42	815.9133749133749	272.5252945252945	1332.209024	183.6869245	523.883053032383
176340	1170360	42	964.8234960272416	616.762958758986	1332.209024	183.6869245	567.9145865474075
176351	1170360	42	1157.368488471392	662.5082550526615	1332.209024	183.6869245	509.744131360187
176357	1170360	42	692.4649744195199	693.0159386068477	1332.209024	183.6869245	817.7337547054575
176363	1170360	42	547.5063385533184	730.7994034302759	1332.209024	183.6869245	956.6035590297923
176240	1170360	42	470.7632331902718	344.91496255154425	1332.209024	183.6869245	876.403634610074
176369	1170360	42	1356.998748211731	797.9731759656653	1332.209024	183.6869245	614.7862467282691
175763	1171054	43	1150.427192982456	656.9912280701755	1332.114273	183.5984643	507.06104547210737
175767	1171054	43	693.2898802626496	693.5285824642718	1332.114273	183.5984643	817.3893381781246
175646	1171054	43	1312.3041666666666	65.91474358974358	1332.114273	183.5984643	119.33942530927324
175778	1171054	43	552.8206562266965	729.5175242356449	1332.114273	183.5984643	951.4862905710385
175651	1171054	43	946.341514041514	146.29023199023197	1332.114273	183.5984643	387.5726070719159
175649	1171054	43	703.3654363706268	86.57381776239907	1332.114273	183.5984643	636.1909159981275
175659	1171054	43	1457.0127272727273	195.0878787878788	1332.114273	183.5984643	125.42579688800404
175656	1171054	43	1071.5602605863191	224.79619978284475	1332.114273	183.5984643	263.79091491896185
175791	1171054	43	1392.965925141243	849.0248940677966	1332.114273	183.5984643	668.2030058311884
175664	1171054	43	1410.3226475279107	233.11275917065396	1332.114273	183.5984643	92.5646543926786
175672	1171054	43	823.4871212121212	297.47916666666663	1332.114273	183.5984643	521.2201012119306
175683	1171054	43	471.4902468496461	344.69368203003626	1332.114273	183.5984643	875.5714611399418
175809	1171054	43	1110.7038917089678	933.2521150592216	1332.114273	183.5984643	781.6669067064751
175827	1171054	43	581.2843898231996	960.9747736093144	1332.114273	183.5984643	1080.7679860851997
175697	1171054	43	928.255228136882	376.3891001267427	1332.114273	183.5984643	447.51576215841783
175716	1171054	43	1420.2543934240364	487.9756235827665	1332.114273	183.5984643	316.8818958561853
175731	1171054	43	538.5655092592593	547.1092592592593	1332.114273	183.5984643	872.8457701600955
175728	1171054	43	946.1475735879076	526.7859984089101	1332.114273	183.5984643	516.4765015204649
175736	1171054	43	1196.751984126984	560.3039682539683	1332.114273	183.5984643	400.28737921417786
175742	1171054	43	1118.740419378163	571.6355748373102	1332.114273	183.5984643	442.8331520602062
175511	1171061	44	547.6681329423265	86.83170413815574	1332.360185	183.9064815	790.673844870522
175509	1171061	44	1322.3944562899787	46.6773276474769	1332.360185	183.9064815	137.5905389763453
175515	1171061	44	1096.370526864893	181.2755868544601	1332.360185	183.9064815	236.00432274295443
175512	1171061	44	1430.6678714859436	127.5289156626506	1332.360185	183.9064815	113.32621564299781
175516	1171061	44	910.0074404761904	174.8422619047619	1332.360185	183.9064815	422.44999808695127
175523	1171061	44	824.4455705705706	308.22334834834834	1332.360185	183.9064815	522.9071991606024
175520	1171061	44	1410.2561286214582	234.8785418656479	1332.360185	183.9064815	93.09097147734919
175524	1171061	44	471.87130124777184	345.0328877005348	1332.360185	183.9064815	875.4443659286725
175533	1171061	44	937.0982761056946	377.7950402713014	1332.360185	183.9064815	440.2553234717129
175538	1171061	44	936.307057920982	443.7873034138857	1332.360185	183.9064815	473.70467705914155
175542	1171061	44	1419.623595505618	489.0045082535719	1332.360185	183.9064815	317.3321741361806
175547	1171061	44	549.2255548231158	560.9221050318612	1332.360185	183.9064815	869.1608765754492
175548	1171061	44	1120.962807017544	579.6147368421052	1332.360185	183.9064815	448.6355701053474
175555	1171061	44	1120.1174661746618	673.8951414514146	1332.360185	183.9064815	533.9811406551307
175553	1171061	44	1217.1163599182005	646.7601226993866	1332.360185	183.9064815	476.98493937546374
175556	1171061	44	693.0046296296297	691.5447530864197	1332.360185	183.9064815	816.3774500573876
175563	1171061	44	1403.4458819550146	873.299424995772	1332.360185	183.9064815	693.0481995167038
175560	1171061	44	555.6461697722567	730.6561076604554	1332.360185	183.9064815	949.8525228464683
175567	1171061	44	508.10977777777777	931.4484444444444	1332.360185	183.9064815	1112.7478241582107
175565	1171061	44	1065.9649122807018	916.9377192982456	1332.360185	183.9064815	779.9366877607549
176006	1170499	45	935.1999456669382	373.7006248302092	1332.207539	183.8814714	440.0526561368208
176016	1170499	45	923.8882352941176	449.1466666666667	1332.207539	183.8814714	486.9191694714015
176024	1170499	45	1419.6116220735787	489.2710423634337	1332.207539	183.8814714	317.6511668342541
176036	1170499	45	1123.692283364959	583.7175838077167	1332.207539	183.8814714	450.9407151919892
176040	1170499	45	586.2285057471265	622.888275862069	1332.207539	183.8814714	865.5701545321956
176047	1170499	45	690.8583431027745	675.7504884720594	1332.207539	183.8814714	808.2474379999305
176052	1170499	45	1042.493410214168	691.4467325645251	1332.207539	183.8814714	584.428584823797
176061	1170499	45	1270.7030194676202	734.7189114024632	1332.207539	183.8814714	554.260490411662
176069	1170499	45	558.1884895164741	729.0549850235345	1332.207539	183.8814714	946.7415956426606
176077	1170499	45	495.68061088977424	876.4575033200531	1332.207539	183.8814714	1086.0197334503905
176090	1170499	45	1379.6969532100109	916.0763511062748	1332.207539	183.8814714	733.7333209893743
175966	1170499	45	1392.1675651392634	66.12309074573226	1332.207539	183.8814714	132.14477268865602
176092	1170499	45	985.23264781491	895.3277634961439	1332.207539	183.8814714	791.547472771063
175965	1170499	45	1328.4484250605744	42.011249567324334	1332.207539	183.8814714	141.92001543285636
175974	1170499	45	1108.1088790467152	127.34488031213752	1332.207539	183.8814714	231.12030530590374
175977	1170499	45	485.6628425748884	117.28457616316123	1332.207539	183.8814714	849.1602142709413
175987	1170499	45	1408.9688847812693	224.70517560073935	1332.207539	183.8814714	86.94181405296905
175985	1170499	45	846.4012527634488	201.94313436502085	1332.207539	183.8814714	486.1419251782466
175995	1170499	45	471.9147071774549	345.07058564509026	1332.207539	183.8814714	875.2632101467368
175992	1170499	45	826.8006019563583	311.3058690744921	1332.207539	183.8814714	521.2227442605922
175891	1170602	46	479.72570281124496	781.9618473895583	1332.314312	183.8242754	1041.477744142418
175889	1170602	46	560.4528023598821	727.9799831436999	1332.314312	183.8242754	944.3916689244821
175764	1170602	46	827.0083422080228	314.9746183883564	1332.314312	183.8242754	522.0484034774688
175898	1170602	46	1379.8461962513782	809.2857405365673	1332.314312	183.8242754	627.2649554943013
175776	1170602	46	472.35658914728685	344.72615828375694	1332.314312	183.8242754	874.8809639085548
175908	1170602	46	880.6144086021504	913.9133333333334	1332.314312	183.8242754	858.523636974317
175657	1170602	46	1132.970630519614	88.61039227767507	1332.314312	183.8242754	220.91533872817743
175663	1170602	46	1403.1062893081762	65.26771488469602	1332.314312	183.8242754	138.08389512329188
175917	1170602	46	1329.609322974473	943.749167591565	1332.314312	183.8242754	759.929706445267
175671	1170602	46	1362.6007751937984	83.98062015503875	1332.314312	183.8242754	104.33611716689474
175801	1170602	46	932.5308691043984	376.43428722840486	1332.314312	183.8242754	443.76279459864475
175814	1170602	46	851.8329248366013	430.6662581699347	1332.314312	183.8242754	540.1789776252465
175687	1170602	46	466.9527697726545	134.6748318924111	1332.314312	183.8242754	866.756174805346
175696	1170602	46	1396.9333659172369	182.32730531117627	1332.314312	183.8242754	64.6363910549282
175831	1170602	46	1420.0110647181627	489.33382045929017	1332.314312	183.8242754	317.8471370952475
175855	1170602	46	692.798960831335	674.3952837729815	1332.314312	183.8242754	806.002356470789
175724	1170602	46	796.7810788032027	191.5606826801517	1332.314312	183.8242754	535.5891110317867
175852	1170602	46	1124.6915782706526	586.2502410800386	1332.314312	183.8242754	452.8287285660651
175862	1170602	46	977.2823371989296	678.1830211121022	1332.314312	183.8242754	608.6364042621759
175869	1170602	46	637.9410706252811	696.2503373819163	1332.314312	183.8242754	862.9801083081396
175754	1170327	47	928.3151382823872	633.7751091703057	1332.245358	183.8342175	604.6539741027
175631	1170327	47	1384.6399947957325	115.8231850117096	1332.245358	183.8342175	85.85277226205353
175629	1170327	47	1155.7286353467562	89.7496644295302	1332.245358	183.8342175	200.02513967677217
175632	1170327	47	1435.7566704246524	123.50751597143932	1332.245358	183.8342175	119.80777402652159
175638	1170327	47	789.5940574576938	185.31995277449823	1332.245358	183.8342175	542.6533344498697
175766	1170327	47	683.7152103559871	679.3054207119741	1332.245358	183.8342175	816.1391214832717
175636	1170327	47	1359.3502592253735	154.7854528819762	1332.245358	183.8342175	39.73042154660094
175637	1170327	47	461.85456831517183	175.41282481139984	1332.245358	183.8342175	870.431528968818
175771	1170327	47	477.5918209876543	696.3811728395062	1332.245358	183.8342175	996.562617077076
175640	1170327	47	827.0585781646718	314.96681175190423	1332.245358	183.8342175	521.9285772935056
175641	1170327	47	472.0478947368421	344.7735087719298	1332.245358	183.8342175	875.123494873428
175903	1170327	47	806.2217204301076	947.4531182795698	1332.245358	183.8342175	927.2619332799443
175654	1170327	47	931.9987886561208	374.5904945133248	1332.245358	183.8342175	443.3793787396172
175670	1170327	47	767.9827327327326	387.9481981981982	1332.245358	183.8342175	600.0456877521685
175796	1170327	47	569.0457641549596	725.1709237973606	1332.245358	183.8342175	935.6917492583278
175936	1170327	47	1259.0078502415458	945.7934782608696	1332.245358	183.8342175	765.4708665925311
175707	1170327	47	1419.1811045696663	489.0613961312027	1332.245358	183.8342175	317.36643585418636
175832	1170327	47	693.5507803400885	780.5787328208712	1332.245358	183.8342175	874.0908305763846
175859	1170327	47	1395.4501342539318	850.6894898350594	1332.245358	183.8342175	669.8438608977287
175733	1170327	47	1125.172017626692	587.1943657538559	1332.245358	183.8342175	453.40795922957994
176131	1170338	48	1395.6950527169504	861.4371451743715	1332.425114	183.6716895	680.7121991346526
176007	1170338	48	1462.6103511171912	239.05859553123577	1332.425114	183.6716895	141.47757887019503
176132	1170338	48	742.8120669056153	894.3697729988052	1332.425114	183.6716895	923.4366849940495
176136	1170338	48	1183.2571345369831	941.70559114735	1332.425114	183.6716895	772.5713443713681
176137	1170338	48	804.4986928104576	952.808496732026	1332.425114	183.6716895	932.8867747101322
176017	1170338	48	826.9675324675325	315.7575757575757	1332.425114	183.6716895	522.430902681972
176029	1170338	48	472.6067673227285	344.4928102812977	1332.425114	183.6716895	874.7291135958544
176054	1170338	48	933.8239875389409	376.4979683055668	1332.425114	183.6716895	442.7920864401569
176076	1170338	48	672.2189686924493	412.6587476979743	1332.425114	183.6716895	698.7898304383208
176083	1170338	48	1419.6323068149416	488.3222127174223	1332.425114	183.6716895	316.88647142992954
176093	1170338	48	562.0667112896028	568.421909861669	1332.425114	183.6716895	861.0951171008154
175968	1170338	48	1160.65130338325	82.52251802551304	1332.425114	183.6716895	199.34241120186698
175975	1170338	48	1352.966911764706	158.76011029411765	1332.425114	183.6716895	32.288577452979226
175972	1170338	48	1380.038524590164	109.21256830601094	1332.425114	183.6716895	88.38097983734224
176101	1170338	48	1128.062643114164	588.3518155053974	1332.425114	183.6716895	453.35419253637485
176105	1170338	48	976.9391534391534	600.7345679012345	1332.425114	183.6716895	548.0070370863777
175983	1170338	48	766.244246031746	160.575	1332.425114	183.6716895	566.651773419218
176117	1170338	48	637.193641618497	710.5246628131022	1332.425114	183.6716895	872.3077757756197
176121	1170338	48	572.5663507109005	722.781990521327	1332.425114	183.6716895	931.6787304723368
175996	1170338	48	447.7709102091021	183.32472324723247	1332.425114	183.6716895	884.6542718319332
176257	1170338	49	559.3175068386088	487.510550996483	1332.425114	183.6716895	830.6704677585997
176151	1170338	49	1402.7012854221443	107.60283377154542	1332.425114	183.6716895	103.56259499255061
176276	1170338	49	1129.4944005270092	588.3445322793149	1332.425114	183.6716895	452.7040801160832
176155	1170338	49	1140.387979930192	124.68291884816756	1332.425114	183.6716895	200.89284687305292
176164	1170338	49	763.2981651376147	150.2388379204893	1332.425114	183.6716895	570.1080945629045
176169	1170338	49	1346.4580635214309	163.52251002158496	1332.425114	183.6716895	24.554288951717005
176297	1170338	49	1027.5310276117275	617.9551665243382	1332.425114	183.6716895	530.624671807567
176303	1170338	49	657.4124004550625	701.0494880546075	1332.425114	183.6716895	850.4833624971812
176311	1170338	49	571.9850400337126	723.4334176148336	1332.425114	183.6716895	932.529800720258
176181	1170338	49	442.3777100271003	187.5768970189702	1332.425114	183.6716895	890.0559712538668
176315	1170338	49	1417.0637065637063	834.9144144144144	1332.425114	183.6716895	656.7197104588203
176185	1170338	49	1468.101408972933	251.68094178717087	1332.425114	183.6716895	151.76730680302143
176197	1170338	49	825.1878787878788	314.73030303030305	1332.425114	183.6716895	523.8950018525868
176331	1170338	49	1127.9071175703373	897.2691447736165	1332.425114	183.6716895	742.3267064012884
176205	1170338	49	472.2641534746445	344.8511313835972	1332.425114	183.6716895	875.1318132131925
176338	1170338	49	745.0988864681675	898.5249334301622	1332.425114	183.6716895	925.1849857754121
176355	1170338	49	806.5672336978535	953.0945727014986	1332.425114	183.6716895	931.9539063011504
176228	1170338	49	935.9516084303938	376.6396283971159	1332.425114	183.6716895	440.9397533233464
176244	1170338	49	621.5462570621469	453.1885593220339	1332.425114	183.6716895	760.2552810470544
176253	1170338	49	1419.365182696346	488.5690186196276	1332.425114	183.6716895	317.0504011181943
176262	1170338	50	1177.0460187230462	175.90044177974124	1332.425114	183.6716895	155.57331242926682
176389	1170338	50	1133.3116076970823	590.5552451893234	1332.425114	183.6716895	452.9905255991881
176404	1170338	50	1033.173368298368	619.2173659673659	1332.425114	183.6716895	528.4426587576836
176418	1170338	50	665.6391812865497	695.0906432748538	1332.425114	183.6716895	840.3289988716989
176291	1170338	50	508.1310356310357	264.23493173493176	1332.425114	183.6716895	828.2216874928743
176294	1170338	50	826.0480286738351	318.3412186379928	1332.425114	183.6716895	523.9786585555471
176430	1170338	50	572.7796248934357	722.4454390451833	1332.425114	183.6716895	931.3100570266205
176301	1170338	50	472.0908852802514	344.3240789243932	1332.425114	183.6716895	875.2052189827089
176437	1170338	50	1437.9271604938272	790.9650205761317	1332.425114	183.6716895	616.3893832504983
176317	1170338	50	937.9774517794076	375.5608530290682	1332.425114	183.6716895	438.6461094221354
176450	1170338	50	1099.0793155605977	844.4644545282662	1332.425114	183.6716895	700.7833759179961
176337	1170338	50	522.4174491392802	416.1967918622848	1332.425114	183.6716895	842.721982839956
176465	1170338	50	745.0874940561102	900.0722776985259	1332.425114	183.6716895	926.388300105602
176469	1170338	50	809.5480731029003	952.2802940007946	1332.425114	183.6716895	929.6018431618809
176358	1170338	50	627.3625277161863	468.9020694752402	1332.425114	183.6716895	760.5719033977261
176229	1170338	50	1420.0265939874462	99.91658407664352	1332.425114	183.6716895	121.19792481915073
176364	1170338	50	1418.712452671435	488.4465713083719	1332.425114	183.6716895	316.75421606713616
176237	1170338	50	749.5919468659196	141.83001245330013	1332.425114	183.6716895	584.3331469715056
176243	1170338	50	1452.5810614322063	149.74427480916032	1332.425114	183.6716895	124.85399941906289
176247	1170338	50	1347.2491039426525	162.04806125773868	1332.425114	183.6716895	26.217016919920297
176256	1170338	51	573.6711481007256	722.4526248399488	1332.425114	183.6716895	930.5871678965207
176263	1170338	51	1451.0065134099618	749.9478927203064	1332.425114	183.6716895	578.5588013500708
176274	1170338	51	1091.7141484044598	825.3108419838524	1332.425114	183.6716895	685.3047285391613
176147	1170338	51	733.7569571399554	143.21622994109285	1332.425114	183.6716895	600.0335042698243
176145	1170338	51	1421.8137062479557	92.9645076872751	1332.425114	183.6716895	127.3503563264667
176149	1170338	51	1331.134839804795	169.1662423085084	1332.425114	183.6716895	14.562719722770307
176152	1170338	51	1464.4403110550652	160.09058427910887	1332.425114	183.6716895	134.10473808529832
176156	1170338	51	1182.5023451657603	176.73515616671995	1332.425114	183.6716895	150.08315065192545
176290	1170338	51	743.4597251836058	897.0998578535892	1332.425114	183.6716895	925.1270078340614
176167	1170338	51	825.2412186379929	319.6652329749104	1332.425114	183.6716895	525.0997501250991
176295	1170338	51	818.1831072749692	957.7441430332922	1332.425114	183.6716895	929.3185701360095
176171	1170338	51	513.335607537362	316.9405458089669	1332.425114	183.6716895	829.8603543121625
176179	1170338	51	472.3026890169373	344.5942902042954	1332.425114	183.6716895	875.0466669704983
176186	1170338	51	552.1678134556574	378.7385321100917	1332.425114	183.6716895	804.2714269067468
176199	1170338	51	936.789603960396	374.40057755775575	1332.425114	183.6716895	439.20947797610813
176213	1170338	51	1419.1111806424697	486.693853427896	1332.425114	183.6716895	315.17757848788574
176225	1170338	51	646.1626941133983	578.4566630552546	1332.425114	183.6716895	791.714143042574
176231	1170338	51	1137.41837431694	589.826844262295	1332.425114	183.6716895	450.54371404093587
176246	1170338	51	672.6654560129136	649.2901533494753	1332.425114	183.6716895	807.5167863176481
176250	1170338	51	1043.126610644258	654.4114845938375	1332.425114	183.6716895	552.530160922334
176392	1171053	52	1420.2530319735392	83.37210584343991	1332.213387	183.5961366	133.4010323354311
176538	1171053	52	940.6469907407406	369.78313078703707	1332.213387	183.5961366	433.5779508737352
176422	1171053	52	711.9835858585859	142.42487373737373	1332.213387	183.5961366	621.5947869067287
176550	1171053	52	1418.222332146155	485.537330167524	1332.213387	183.5961366	313.9522623236458
176556	1171053	52	646.2083333333334	574.8611111111111	1332.213387	183.5961366	789.7412322624333
176560	1171053	52	1145.4505794137697	590.7321063394683	1332.213387	183.5961366	447.92861501938955
176439	1171053	52	1282.6389179755672	185.39144851657943	1332.213387	183.5961366	49.60696648589046
176567	1171053	52	674.693124758594	646.4250675936655	1332.213387	183.5961366	804.0792962281434
176574	1171053	52	1448.2111111111112	715.5191721132898	1332.213387	183.5961366	544.4240881046961
176572	1171053	52	1073.9986897274632	692.9352725366876	1332.213387	183.5961366	571.0526992181015
176577	1171053	52	575.1059341678257	721.7035234121465	1332.213387	183.5961366	928.8548082858914
176584	1171053	52	1117.7533936651585	798.4330693815988	1332.213387	183.5961366	651.1662941626082
176463	1171053	52	1164.6713533438651	227.0778830963665	1332.213387	183.5961366	173.09244732225525
176595	1171053	52	851.125866993064	960.749286005712	1332.213387	183.5961366	914.0088727893404
176592	1171053	52	747.0706417624522	900.0644157088124	1332.213387	183.5961366	925.0507160546804
176474	1171053	52	1439.727923627685	264.8035003977725	1332.213387	183.5961366	134.73682318226736
176484	1171053	52	827.7087619047619	319.0493333333334	1332.213387	183.5961366	522.3719797689821
176504	1171053	52	480.3433474947737	342.78302650212424	1332.213387	183.5961366	866.6158492223337
176509	1171053	52	604.0460829493088	320.4185867895545	1332.213387	183.5961366	740.9102547301696
176130	1171064	53	883.2748917748917	959.4935064935064	1332.105239	183.6851852	896.2852402993478
176003	1171064	53	613.2569015245158	298.19550885867324	1332.105239	183.6851852	727.9117711066923
176011	1171064	53	827.3141657539248	318.16374589266155	1332.105239	183.6851852	522.3968902232232
176021	1171064	53	474.9583333333333	349.00261377613776	1332.105239	183.6851852	872.9436809353557
176035	1171064	53	948.0481962481964	360.0021645021645	1332.105239	183.6851852	422.5961302206879
176038	1171064	53	1474.0183124710247	349.42350486787205	1332.105239	183.6851852	218.19374653807614
176056	1171064	53	1416.7556253270538	483.414442700157	1332.105239	183.6851852	311.4535530491102
176066	1171064	53	635.654802259887	569.0811676082863	1332.105239	183.6851852	795.9731616656068
176079	1171064	53	1147.695195195195	591.5246913580246	1332.105239	183.6851852	447.5937075510685
176094	1171064	53	1459.0706414797323	657.323297914207	1332.105239	183.6851852	490.360352437181
176098	1171064	53	714.5134850400336	653.0933417614833	1332.105239	183.6851852	775.7342276874198
175971	1171064	53	1409.6913303437968	69.28437967115097	1332.105239	183.6851852	138.2286000640154
176104	1171064	53	1065.5125374761517	679.9071954210957	1332.105239	183.6851852	563.3009425996453
175980	1171064	53	660.8720581942662	147.7163029525032	1332.105239	183.6851852	672.196209082376
176112	1171064	53	578.8104838709677	721.4717741935484	1332.105239	183.6851852	925.5632897896418
176119	1171064	53	1128.0063585885723	795.0269568332438	1332.105239	183.6851852	644.5115318819917
176123	1171064	53	743.5950292397661	897.609649122807	1332.105239	183.6851852	925.2201938887315
175993	1171064	53	1244.6170145477545	214.96110056926	1332.105239	183.6851852	92.91056075598512
175997	1171064	53	1198.276395307501	285.6045147529328	1332.105239	183.6851852	168.2192294019642
176899	1170563	54	558.6500630517024	568.9695250105086	1332.298555	183.8053297	864.2241876058936
176778	1170563	54	473.45633063944416	355.6177513114987	1332.298555	183.8053297	875.8592778321156
177035	1170563	54	741.4242089771891	900.1080451312239	1332.298555	183.8053297	928.5591380854692
176914	1170563	54	813.5	588.0872650556195	1332.298555	183.8053297	657.7201714444931
177044	1170563	54	940.0396618985696	934.253792804508	1332.298555	183.8053297	846.7821059712336
176930	1170563	54	1445.1117511520738	602.5307219662059	1332.298555	183.8053297	433.656282503245
176801	1170563	54	952.8717735220648	357.966278101582	1332.298555	183.8053297	417.48858481501424
176939	1170563	54	1149.7332990750258	591.4157245632066	1332.298555	183.8053297	446.62770477377524
176685	1170563	54	1172.644525168656	291.4901401141671	1332.298555	183.8053297	192.57577115339
176831	1170563	54	1476.2605921388465	363.16717713118936	1332.298555	183.8053297	229.99073992466708
176724	1170563	54	617.145	297.7825	1332.298555	183.8053297	724.1791232690524
176600	1170563	54	1399.5073041168655	94.23970783532538	1332.298555	183.8053297	111.97775036970353
176735	1170563	54	827.278149386845	319.1075808249721	1332.298555	183.8053297	522.8310522962084
176988	1170563	54	1064.8702702702703	653.8963963963964	1332.298555	183.8053297	540.835925638489
176866	1170563	54	1414.4598016183766	480.8928478204124	1332.298555	183.8053297	308.2392964383874
177004	1170563	54	583.5417789757413	725.2124887690925	1332.298555	183.8053297	923.990487793845
176628	1170563	54	645.2280151946819	138.17996201329535	1332.298555	183.8053297	688.5837645812732
177023	1170563	54	1157.123422420193	800.9550853749072	1332.298555	183.8053297	641.5295379044917
176386	1170609	55	1400.3045359594153	100.79185317815578	1332.394928	183.826087	107.26788354200983
176515	1170609	55	1433.972647702407	544.1309263311451	1332.394928	183.826087	374.34958312436123
176521	1170609	55	500.71508140531273	559.8988860325621	1332.394928	183.826087	912.7552341147917
176530	1170609	55	1153.871768707483	591.7965986394557	1332.394928	183.826087	445.3206224408888
176534	1170609	55	1057.3641652123326	628.1023851076208	1332.394928	183.826087	522.5163629397433
176411	1170609	55	1138.6727053140096	275.60748792270533	1332.394928	183.826087	214.36446794591404
176543	1170609	55	586.0651214128036	720.017880794702	1332.394928	183.826087	918.9721540575983
176419	1170609	55	619.0529037390612	297.1746221161496	1332.394928	183.826087	722.2913082611964
176549	1170609	55	1215.9595682400293	787.3620563483352	1332.394928	183.826087	614.6648349301173
176425	1170609	55	827.4528023598821	319.4992625368731	1332.394928	183.826087	522.8515667053316
176559	1170609	55	742.4035153328347	896.1514584891548	1332.394928	183.826087	924.9309714179539
176438	1170609	55	472.11205121317937	344.2045393499866	1332.394928	183.826087	875.1044943724063
176565	1170609	55	979.7401960784312	908.6978609625668	1332.394928	183.826087	806.1044898983705
176464	1170609	55	950.7020579981292	359.48955410040537	1332.394928	183.826087	420.17508336882634
176476	1170609	55	1151.421385902031	394.48912783751496	1332.394928	183.826087	277.7234950708957
176483	1170609	55	1475.4562757201645	380.6604938271605	1332.394928	183.826087	243.3317343104059
176488	1170609	55	445.6497309275087	400.8760683760684	1332.394928	183.826087	912.922635794777
176500	1170609	55	891.1641852770886	467.48138957816377	1332.394928	183.826087	524.54256167114
176506	1170609	55	1413.572435395458	481.6895066562256	1332.394928	183.826087	308.72707117491393
176380	1170609	55	615.437210282343	101.4393173198483	1332.394928	183.826087	721.6757920377001
176896	1170693	56	468.776748313809	354.3001419950302	1332.260638	183.9299645	880.1309136300589
177030	1170693	56	1412.9908874801902	482.9120443740095	1332.260638	183.9299645	309.68961439951835
177037	1170693	56	1435.1932742054692	564.1082779009608	1332.260638	183.9299645	393.8663194239978
176787	1170693	56	598.5782552918538	91.4046397263203	1332.260638	183.9299645	739.4935932249701
177040	1170693	56	514.199850857569	581.9519015659955	1332.260638	183.9299645	909.7499182994528
177047	1170693	56	1157.0869638635595	591.0133400878082	1332.260638	183.9299645	443.1734319546066
177045	1170693	56	1080.3525530694203	594.568559954102	1332.260638	183.9299645	481.7486267026714
176799	1170693	56	1380.8778118609407	134.74693251533742	1332.260638	183.9299645	69.156346270095
177058	1170693	56	1260.0974412898704	745.972134595163	1332.260638	183.9299645	566.655916694342
176931	1170693	56	1415.2268786127167	349.4657996146436	1332.260638	183.9299645	185.16346774812163
177056	1170693	56	591.325010670081	715.5721297481862	1332.260638	183.9299645	911.936947226375
177062	1170693	56	1027.690833333333	852.2954166666667	1332.260638	183.9299645	734.4897164458088
177064	1170693	56	743.9660312805473	898.8274682306941	1332.260638	183.9299645	925.8342103938335
176826	1170693	56	620.7898378805852	295.4746935547647	1332.260638	183.9299645	720.1617360027268
176953	1170693	56	952.1013414989792	358.9432779235929	1332.260638	183.9299645	418.51015590025503
176843	1170693	56	1062.5755667506298	305.71872376154494	1332.260638	183.9299645	295.909681384784
176976	1170693	56	860.526796589525	404.5669914738125	1332.260638	183.9299645	520.7816383127634
176855	1170693	56	827.6425750394945	320.3534755134281	1332.260638	183.9299645	522.7339321521453
177008	1170693	56	1185.4885769838377	450.49258719163936	1332.260638	183.9299645	304.29865216786186
175749	1171475	57	807.9819004524887	383.3740573152338	1332.281108	183.9477748	560.9460769029355
175882	1171475	57	597.0209401709401	716.7688034188034	1332.281108	183.9477748	908.0229969193605
175756	1171475	57	446.8681868743048	416.97274749721913	1332.281108	183.9477748	915.563585337947
175892	1171475	57	1060.3522633744856	775.0555555555555	1332.281108	183.9477748	650.6563647649388
175768	1171475	57	1414.717179902755	483.31820637493246	1332.281108	183.9477748	310.51306132289756
175897	1171475	57	740.7444771723123	901.8311242022584	1332.281108	183.9477748	930.2000263169083
175784	1171475	57	1239.4870761356367	497.11791426743446	1332.281108	183.9477748	326.6286402073413
175673	1171475	57	618.3327818221928	94.37160820648576	1332.281108	183.9477748	719.5457609309371
175679	1171475	57	1395.031165311653	149.44158386028306	1332.281108	183.9477748	71.61177909941878
175811	1171475	57	1089.3091913903431	584.0811518324607	1332.281108	183.9477748	468.1261279573822
175692	1171475	57	1411.4190654985398	285.79662077597	1332.281108	183.9477748	128.98063321164759
175693	1171475	57	622.4817409766455	295.4244161358811	1332.281108	183.9477748	718.4999533683236
175826	1171475	57	1444.2777777777776	578.6326306543698	1332.281108	183.9477748	410.2674609106811
175830	1171475	57	1163.2136752136753	592.2146614069691	1332.281108	183.9477748	441.8887275420206
175704	1171475	57	827.1809248554913	320.231021194605	1332.281108	183.9477748	523.1628028257253
175715	1171475	57	469.9441909590199	344.0214195183777	1332.281108	183.9477748	877.0681445732523
175721	1171475	57	1029.9623387432378	320.4683728672493	1332.281108	183.9477748	331.71450366476716
175854	1171475	57	565.9444444444445	623.0563725490196	1332.281108	183.9477748	883.2260427130593
175732	1171475	57	953.7586877953852	356.70364192382544	1332.281108	183.9477748	416.0814970931341
175867	1171475	57	1276.1762167125803	685.1692378328743	1332.281108	183.9477748	504.35177587789667
176399	1170567	58	469.2252503766729	344.68718425950544	1332.310734	183.5913371	877.9911298033433
176402	1170567	58	1033.42215320911	310.65983436853	1332.310734	183.5913371	324.77805764132944
176421	1170567	58	950.9680587780356	356.8628770301624	1332.310734	183.5913371	418.8618656493026
176436	1170567	58	560.3517665130568	437.9773425499232	1332.310734	183.5913371	812.7932623073814
176442	1170567	58	1421.93832991102	484.9646132785763	1332.310734	183.5913371	314.41844338937483
176328	1170567	58	654.3988012909174	126.18925772245274	1332.310734	183.5913371	680.3378478566585
176462	1170567	58	1078.0252989880405	563.2368905243791	1332.310734	183.5913371	456.9374450558024
176460	1170567	58	1301.454497354497	543.8741328630218	1332.310734	183.5913371	361.60171496100867
176470	1170567	58	1169.5631503408683	588.1795837818444	1332.310734	183.5913371	436.09451422825185
176346	1170567	58	1414.894944707741	145.19773565034228	1332.310734	183.5913371	91.07261108860186
176482	1170567	58	1258.737721021611	633.2537655533727	1332.310734	183.5913371	455.6416221124917
176362	1170567	58	1479.8363139592648	285.78067560854447	1332.310734	183.5913371	179.4615770774662
176490	1170567	58	1454.1849659131683	628.77054180122	1332.310734	183.5913371	461.5602373502677
176365	1170567	58	623.2871248025277	296.0035545023697	1332.310734	183.5913371	717.8795059205461
176370	1170567	58	699.0890672782874	317.4453363914373	1332.310734	183.5913371	647.2144716646374
176498	1170567	58	681.7696078431372	637.1292335115864	1332.310734	183.5913371	793.0323954939583
176502	1170567	58	601.0332512315271	716.0500821018062	1332.310734	183.5913371	904.5877911695982
176501	1170567	58	1066.4575	717.7279166666667	1332.310734	183.5913371	596.640450907778
176377	1170567	58	827.3856476079346	321.2541812524309	1332.310734	183.5913371	523.354947935119
176508	1170567	58	720.7562606370046	928.6485533673718	1332.310734	183.5913371	963.9030705430789
176658	1170911	59	827.708722741433	320.452492211838	1332.388889	183.8170732	522.849221041129
176794	1170911	59	1425.8111730360934	487.02600849256896	1332.388889	183.8170732	317.2749306134567
176929	1170911	59	805.1858728126333	597.751387110542	1332.388889	183.8170732	670.2869807102388
176807	1170911	59	667.8519813519814	487.7550116550116	1332.388889	183.8170732	730.7445326916061
176938	1170911	59	1260.282738095238	621.2418981481482	1332.388889	183.8170732	443.32806642397276
176680	1170911	59	468.0393679700053	344.1094447420104	1332.388889	183.8170732	879.0868778905434
176692	1170911	59	1023.477947413062	308.2582697201018	1332.388889	183.8170732	333.03390401501656
176821	1170911	59	1082.1596842744384	514.7917425622344	1332.388889	183.8170732	414.9203377240352
176980	1170911	59	1430.8819444444443	659.3940058479533	1332.388889	183.8170732	485.6689210126774
176601	1170911	59	1424.31484354797	161.33449702611844	1332.388889	183.8170732	94.63533880622936
176604	1170911	59	702.1734470691163	187.35323709536303	1332.388889	183.8170732	630.2253626308878
176732	1170911	59	950.9804287045666	355.64725069897486	1332.388889	183.8170732	418.32765087221094
176993	1170911	59	1055.6260110685398	702.7439335887611	1332.388889	183.8170732	588.1179958425361
176870	1170911	59	1361.2853847113106	575.0599201895499	1332.388889	183.8170732	392.30851734939705
177000	1170911	59	605.5906077348067	709.1920810313076	1332.388889	183.8170732	896.802453444339
176617	1170911	59	700.9630213810025	290.01594812478095	1332.388889	183.8170732	640.2943286752532
176622	1170911	59	623.9894715931665	295.4400079459674	1332.388889	183.8170732	717.1397451986911
176634	1170911	59	1475.7800995024877	297.03731343283584	1332.388889	183.8170732	182.70156553174297
176889	1170911	59	1171.6668445393095	586.8845606545714	1332.388889	183.8170732	433.9296890264196
177022	1170911	59	699.7204744069913	940.7044943820224	1332.388889	183.8170732	986.4825853339751
176900	1171223	60	690.7797750061139	933.2945707997064	1332.267956	183.8766114	986.4757291619823
176645	1171223	60	694.5281081081081	284.5064864864865	1332.267956	183.8766114	645.630300829426
176773	1171223	60	831.3626953950147	533.045416138572	1332.267956	183.8766114	610.593919314884
176651	1171223	60	623.9707818930041	295.6555555555556	1332.267956	183.8766114	717.063051066283
176657	1171223	60	827.7212223472065	321.3751406074241	1332.267956	183.8766114	522.9467008920773
176791	1171223	60	1173.728125	584.9072916666667	1332.267956	183.8766114	431.23135847089543
176661	1171223	60	1443.4974120082816	313.9642857142857	1332.267956	183.8766114	171.15722272927292
176677	1171223	60	468.3668633762518	343.4170243204578	1332.267956	183.8766114	878.5091013708031
176808	1171223	60	1420.400187566988	592.2431672025723	1332.267956	183.8766114	417.7685174100995
176681	1171223	60	1002.4150982852364	311.1081137599331	1332.267956	183.8766114	353.54032716984597
176830	1171223	60	1280.9680669398906	621.1835724043715	1332.267956	183.8766114	440.3056401642595
176709	1171223	60	953.1939643347052	359.0792866941015	1332.267956	183.8766114	417.60396141232934
176730	1171223	60	791.5183938986091	461.8432032301481	1332.267956	183.8766114	608.0094695697708
176861	1171223	60	1039.0117428924598	687.0789039967038	1332.267956	183.8766114	582.4188817344041
176740	1171223	60	1427.690112540193	487.0831993569132	1332.267956	183.8766114	317.86730397959224
176751	1171223	60	1082.7769696969697	495.17	1332.267956	183.8766114	398.93524039940297
176879	1171223	60	614.5446320868516	708.7983514274226	1332.267956	183.8766114	889.1960429749759
176626	1171223	60	1435.4471947194718	181.92394239423945	1332.267956	183.8766114	103.19771421390989
176885	1171223	60	1370.3544726301736	733.169336893636	1332.267956	183.8766114	550.6115518487126
176636	1171223	60	733.1181522748376	204.87163416898795	1332.267956	183.8766114	599.5175379294344
176769	1171347	61	1450.0977628635346	432.07897091722594	1332.105239	183.6851852	274.9940153360104
176659	1171347	61	464.9140969162996	336.84838472834065	1332.105239	183.6851852	880.6131060790492
176796	1171347	61	1076.032590051458	492.8456260720412	1332.105239	183.6851852	401.43913578488844
176669	1171347	61	826.0401344404903	319.4909054962436	1332.105239	183.6851852	523.9704989004715
176935	1171347	61	1300.6708171924	613.5433499354363	1332.105239	183.6851852	431.00599144802567
176676	1171347	61	996.6248966087676	311.6679073614558	1332.105239	183.6851852	359.06355607718655
176814	1171347	61	1421.0508785235747	483.3215143471116	1332.105239	183.6851852	312.5592048476799
176684	1171347	61	880.9410862899692	335.4097678493211	1332.105239	183.6851852	475.9931109487517
176838	1171347	61	841.3633479746217	542.4531478770132	1332.105239	183.6851852	607.8997077237157
176971	1171347	61	1034.8089727974016	685.014413317093	1332.105239	183.6851852	582.8516662603673
176983	1171347	61	620.3987573099415	704.7569444444445	1332.105239	183.6851852	882.066831006439
176725	1171347	61	966.3685247747748	362.3804898648648	1332.105239	183.6851852	407.05694447034426
176995	1171347	61	1300.3154099711578	836.4542645241038	1332.105239	183.6851852	653.5427026226528
176614	1171347	61	1432.5468792586537	229.2437994003816	1332.105239	183.6851852	110.29102604340942
176619	1171347	61	766.0144789685055	228.4845698583809	1332.105239	183.6851852	567.8606637713204
177003	1171347	61	708.4203263738901	938.3644108471324	1332.105239	183.6851852	979.0421869668302
176873	1171347	61	1446.047393664016	581.7400605831125	1332.105239	183.6851852	414.0416626690408
176884	1171347	61	1176.1449864498643	582.7161246612466	1332.105239	183.6851852	428.42652931725314
176632	1171347	61	689.0754560530679	279.4195688225539	1332.105239	183.6851852	650.1172001757598
176639	1171347	61	624.2158808933002	294.39909015715466	1332.105239	183.6851852	716.4948793059008
176646	1170901	62	1428.2084485407067	249.7254992319509	1332.257979	183.9210993	116.34737494024621
176775	1170901	62	974.5898614150256	366.2308533916849	1332.257979	183.9210993	401.45152730279864
177028	1170901	62	736.252619047619	927.5045238095238	1332.257979	183.9210993	952.963114867138
177032	1170901	62	1258.6344221105528	948.5967336683416	1332.257979	183.9210993	768.2117246733997
176654	1170901	62	781.6789917832557	243.0345325338663	1332.257979	183.9210993	553.7432791044156
176910	1170901	62	1451.3003766478344	566.5026903416734	1332.257979	183.9210993	400.67413972169874
176671	1170901	62	697.7873684210526	272.45684210526315	1332.257979	183.9210993	640.618087039776
176924	1170901	62	1178.6332661967103	581.5600872776099	1332.257979	183.9210993	426.28314198869157
176687	1170901	62	623.4590792838875	294.1048593350384	1332.257979	183.9210993	717.3118855938682
176812	1170901	62	1465.3981324278438	413.69864176570456	1332.257979	183.9210993	265.5635883858487
176961	1170901	62	1303.8439467530131	608.9623133657133	1332.257979	183.9210993	425.9898952827265
176711	1170901	62	460.8122024555249	329.6418190929592	1332.257979	183.9210993	883.5452844275619
176836	1170901	62	1415.3744553376905	474.8875272331155	1332.257979	183.9210993	302.6050409741232
176726	1170901	62	993.8693693693692	314.2961711711712	1332.257979	183.9210993	362.63550638783903
176852	1170901	62	1076.5095735422103	490.2809689585147	1332.257979	183.9210993	399.07845924252047
176733	1170901	62	825.6927259092614	330.22665916760405	1332.257979	183.9210993	527.2700185740292
177001	1170901	62	1034.9029088050313	684.7138364779875	1332.257979	183.9210993	582.4202978784956
176625	1170901	62	860.3888888888889	200.21761998685076	1332.257979	183.9210993	472.150415427949
177014	1170901	62	630.3947368421053	701.3189792663477	1332.257979	183.9210993	871.9590454178812
176890	1170901	62	878.4793014230272	540.8130659767141	1332.257979	183.9210993	577.3101108606007
176770	1171543	63	1475.0171339563865	459.2365376056965	1332.255803	183.7024141	310.3221726407756
176653	1171543	63	751.3493150684932	74.75342465753425	1332.255803	183.7024141	591.034880545516
176915	1171543	63	800.6098765432098	930.924938271605	1332.255803	183.7024141	917.0544649842144
176660	1171543	63	713.1933830382106	205.75256290773527	1332.255803	183.7024141	619.454993418723
176789	1171543	63	1411.3300679728109	471.4139011062242	1332.255803	183.7024141	298.3800246938843
176922	1171543	63	1209.3194444444443	952.6505376344086	1332.255803	183.7024141	778.7134035972338
176795	1171543	63	1073.6958121109226	489.179117147708	1332.255803	183.7024141	400.21155029990996
176668	1171543	63	1421.384111009454	267.08706922842333	1332.255803	183.7024141	122.05267715013137
176672	1171543	63	806.4342723004695	260.8244131455399	1332.255803	183.7024141	531.4471609520344
176683	1171543	63	624.8409822866345	294.700885668277	1332.255803	183.7024141	716.0701007969936
176820	1171543	63	1446.6552409339297	581.5011177347243	1332.255803	183.7024141	413.92153847446286
176824	1171543	63	1180.1970006816634	579.5944103612816	1332.255803	183.7024141	424.0900282560645
176701	1171543	63	458.60034855989727	325.2568336085122	1332.255803	183.7024141	885.0488725236219
176710	1171543	63	993.5543267365152	312.85273573923166	1332.255803	183.7024141	362.48930412162633
176841	1171543	63	963.2073887489504	584.667086481948	1332.255803	183.7024141	544.9489889517891
176856	1171543	63	1308.2146217879117	610.6056822294607	1332.255803	183.7024141	427.57967530471643
176736	1171543	63	979.7564214827788	369.89900758902513	1332.255803	183.7024141	398.6539669900962
176752	1171543	63	764.2807770961145	369.9069529652352	1332.255803	183.7024141	597.7187970480218
176886	1171543	63	1033.7077596996246	685.4862327909888	1332.255803	183.7024141	583.8817815779098
176894	1171543	63	635.3875692794933	701.1551860649247	1332.255803	183.7024141	867.9762130282852
177067	1171669	64	657.8091517857143	59.68154761904761	1332.486551	183.8150817	686.0019878207202
177070	1171669	64	1424.3167870036102	272.0297833935018	1332.486551	183.8150817	127.33666337450605
177068	1171669	64	713.9310599350457	136.3940064954237	1332.486551	183.8150817	620.3705778808056
177072	1171669	64	837.1479076479077	284.04882154882154	1332.486551	183.8150817	505.3782486435012
177078	1171669	64	635.10960591133	296.1555829228243	1332.486551	183.8150817	706.3674622717281
177079	1171669	64	719.962015503876	320.92286821705426	1332.486551	183.8150817	627.6821263253786
177076	1171669	64	456.26728888888886	321.704	1332.486551	183.8150817	887.0025643054727
177077	1171669	64	968.2347020933978	299.6115136876007	1332.486551	183.8150817	382.21489124959163
177085	1171669	64	985.8314074074074	373.325925925926	1332.486551	183.8150817	395.07486462495206
177092	1171669	64	1410.4427789185488	471.1272416153319	1332.486551	183.8150817	297.70026991338455
177093	1171669	64	1074.4464831804282	477.4562691131498	1332.486551	183.8150817	390.90897092000046
177099	1171669	64	1436.3726851851852	539.3202160493828	1332.486551	183.8150817	370.3730948985293
177100	1171669	64	1185.3694798822376	574.0129211645403	1332.486551	183.8150817	417.01053528305965
177107	1171669	64	1312.6428824991126	608.5596379126731	1332.486551	183.8150817	425.2078423687335
177111	1171669	64	1444.0077905491698	616.3284802043422	1332.486551	183.8150817	446.659631885801
177114	1171669	64	997.0998427672956	618.9614779874214	1332.486551	183.8150817	549.3966056148315
177122	1171669	64	644.7351284758887	699.5904611052446	1332.486551	183.8150817	859.6663662052638
177120	1171669	64	1031.1249521622656	682.6144278606964	1332.486551	183.8150817	582.768908731732
177127	1171669	64	862.4944789510007	949.2754773406948	1332.486551	183.8150817	898.2328011619932
177124	1171669	64	1140.2679436371643	914.2802730074856	1332.486551	183.8150817	755.3326344918439
177331	1171702	65	542.3408463661453	95.54477154247164	1332.230072	183.7309783	794.7967009460546
177335	1171702	65	927.8835897435896	269.9102564102564	1332.230072	183.7309783	413.4282836100339
177332	1171702	65	728.557318321392	111.54537700443534	1332.230072	183.7309783	607.9733173160773
177339	1171702	65	875.6979643765902	280.2826972010178	1332.230072	183.7309783	466.6302601780277
177337	1171702	65	722.6872146118722	286.8428170003512	1332.230072	183.7309783	618.2026741070042
177343	1171702	65	454.8773839662448	319.8313924050633	1332.230072	183.7309783	887.8463053477362
177344	1171702	65	657.6630867143994	288.6026252983294	1332.230072	183.7309783	682.670257138427
177345	1171702	65	1430.1379959455546	304.7227048942948	1332.230072	183.7309783	155.6436939795412
177357	1171702	65	988.4874797466488	371.7424510237148	1332.230072	183.7309783	391.8000556467468
177363	1171702	65	1081.2872276932258	445.487466427932	1332.230072	183.7309783	362.61380308234567
177364	1171702	65	1412.3828603227605	464.9524207011686	1332.230072	183.7309783	292.42087672070716
177370	1171702	65	1433.8170647282795	558.2781239183108	1332.230072	183.7309783	388.0792204980829
177371	1171702	65	1187.6214310285518	571.2884416924664	1332.230072	183.7309783	413.6574022966496
177374	1171702	65	1314.1271813855103	594.2946412832716	1332.230072	183.7309783	410.9625725182789
177383	1171702	65	1434.116106897797	612.8517515348501	1332.230072	183.7309783	441.05033967663
177386	1171702	65	1021.3449328449328	619.6204721204722	1332.230072	183.7309783	535.3963210282014
177391	1171702	65	1029.299621212121	682.65	1332.230072	183.7309783	583.6840311578111
177395	1171702	65	1097.0217391304348	844.9665731650304	1332.230072	183.7309783	701.8229632662292
177393	1171702	65	655.6767732451306	697.0560455714811	1332.230072	183.7309783	849.2508408858753
177398	1171702	65	912.8087330873308	928.5287822878228	1332.230072	183.7309783	854.7736708394683
177203	1171808	66	733.4373673036093	109.05661712668082	1332.314312	183.8242754	603.5261366441056
177206	1171808	66	455.2533619456366	188.5334763948498	1332.314312	183.8242754	877.0735925133491
177209	1171808	66	632.3460111317254	230.13574520717376	1332.314312	183.8242754	701.4986631891184
177215	1171808	66	857.719313063063	294.1537162162162	1332.314312	183.8242754	487.2504474361928
177213	1171808	66	924.8991596638656	263.58648459383755	1332.314312	183.8242754	415.14951086151734
177216	1171808	66	455.495892169448	319.7956782199401	1332.314312	183.8242754	887.2985764324028
177217	1171808	66	752.7608187134502	290.064522417154	1332.314312	183.8242754	589.2106937818668
177225	1171808	66	1438.627422942485	349.85462345090565	1332.314312	183.8242754	197.15109442296793
177230	1171808	66	992.9285310734464	372.9567796610169	1332.314312	183.8242754	388.5277499267848
177231	1171808	66	1086.5940677966105	389.7338983050847	1332.314312	183.8242754	320.5888507360909
177235	1171808	66	1413.37525987526	462.8288981288981	1332.314312	183.8242754	290.5416609963714
177239	1171808	66	1189.222822174226	569.113750899928	1332.314312	183.8242754	411.0026209059612
177242	1171808	66	1418.166279519938	567.1844754161827	1332.314312	183.8242754	392.8557028776496
177240	1171808	66	1316.700068166326	581.2784594410361	1332.314312	183.8242754	397.76077360924273
177246	1171808	66	1099.070635936833	565.9912505335041	1332.314312	183.8242754	447.72112894764285
177256	1171808	66	1446.9406383271426	616.1786353005915	1332.314312	183.8242754	447.2912778182767
177266	1171808	66	665.5887934121016	694.6621911922664	1332.314312	183.8242754	839.9275524396664
177265	1171808	66	1026.7329084588644	682.6251448435689	1332.314312	183.8242754	584.9635044580393
177270	1171808	66	1008.0839811542992	908.4135453474676	1332.314312	183.8242754	793.8229762127804
177268	1171808	66	1096.1363247863248	739.0029914529915	1332.314312	183.8242754	603.326982988952
177154	1171775	67	995.508232300554	372.9991767699446	1332.105239	183.6851852	386.18302956392574
177158	1171775	67	1088.4965156794426	398.13850174216026	1332.105239	183.6851852	324.5542097305223
177157	1171775	67	1446.784120734908	390.6889763779528	1332.105239	183.6851852	236.64702719031672
177167	1171775	67	1404.085639791416	469.580492044391	1332.105239	183.6851852	294.8174088715614
177171	1171775	67	1190.1702827087445	566.4783037475345	1332.105239	183.6851852	408.2598479213299
177172	1171775	67	1138.3221393034826	547.9970978441128	1332.105239	183.6851852	412.6439862913333
177173	1171775	67	1317.619587628866	580.1396907216495	1332.105239	183.6851852	396.71905555955044
177184	1171775	67	1445.6739189928844	628.7603995621237	1332.105239	183.6851852	459.33625103492164
177190	1171775	67	1357.0322359396434	687.1758116140833	1332.105239	183.6851852	504.1072961813536
177191	1171775	67	673.3410766961653	693.3831120943953	1332.105239	183.6851852	832.9238850076983
177189	1171775	67	1026.752743094968	682.9930003783579	1332.105239	183.6851852	585.2763800578473
177194	1171775	67	1117.0598705501618	713.7900485436893	1332.105239	183.6851852	572.0626509678448
177201	1171775	67	1094.8626062322946	937.4676581680832	1332.105239	183.6851852	790.2354607054984
177132	1171775	67	579.5589353612168	96.41223067173638	1332.105239	183.6851852	757.5899337454848
177133	1171775	67	734.5247559274756	108.61889818688982	1332.105239	183.6851852	602.2768310296573
177138	1171775	67	926.3283246977549	261.9770293609672	1332.105239	183.6851852	413.26083415051176
177137	1171775	67	457.0796875	218.42421875	1332.105239	183.6851852	875.7148601170744
177142	1171775	67	752.6310160427807	293.030303030303	1332.105239	183.6851852	589.700542534256
177141	1171775	67	455.6855241969658	320.1352233240105	1332.105239	183.6851852	886.9780884551069
177149	1171775	67	864.0479659987857	361.132058287796	1332.105239	183.6851852	500.5646847091489
177283	1171893	68	753.4151588258947	292.9278246883796	1332.368195	183.9450812	589.1212578692682
177291	1171893	68	999.3700319118076	372.5590368436321	1332.368195	183.9450812	382.704848262533
177294	1171893	68	1109.3096035734227	393.7964824120603	1332.368195	183.9450812	306.2560134917743
177295	1171893	68	1443.3186877562978	405.0659050966608	1332.368195	183.9450812	247.39529220177846
177299	1171893	68	873.1253369272238	430.0855046421085	1332.368195	183.9450812	521.0461694927932
177302	1171893	68	1396.6762515515102	482.3074748310578	1332.368195	183.9450812	305.2140954652758
177310	1171893	68	1191.384300229433	565.2138643067847	1332.368195	183.9450812	406.50011507551477
177309	1171893	68	1132.9369488536156	539.2597001763668	1332.368195	183.9450812	407.45711479592603
177312	1171893	68	1317.6020618556702	576.9319587628866	1332.368195	183.9450812	393.2641918922485
177317	1171893	68	1431.0718905472636	619.05907960199	1332.368195	183.9450812	446.1688145983018
177323	1171893	68	1025.2964231354642	682.925799086758	1332.368195	183.9450812	585.8966034197587
177324	1171893	68	1173.004326328801	683.1740832303256	1332.368195	183.9450812	524.0481267078874
177325	1171893	68	681.5673146148308	688.6609071274298	1332.368195	183.9450812	823.5774710685808
177328	1171893	68	1304.0854509217738	887.8069257598406	1332.368195	183.9450812	704.4298473515838
177329	1171893	68	1152.4592760180994	935.4165409753645	1332.368195	183.9450812	772.7073016260124
177274	1171893	68	672.5686274509804	119.47581699346404	1332.368195	183.9450812	662.9417435681701
177273	1171893	68	734.9653897849462	108.24563172043013	1332.368195	183.9450812	602.1798056480518
177277	1171893	68	938.888945405222	241.5668023058664	1332.368195	183.9450812	397.67597690188916
177409	1172025	69	752.9457885304658	295.3364695340502	1332.304878	183.9056007	589.9777903278045
177422	1172025	69	1000.256353427896	372.1792257683216	1332.304878	183.9056007	381.7108599016775
177424	1172025	69	1137.8993683606088	379.096612115992	1332.304878	183.9056007	275.48690189507977
177431	1172025	69	886.214320270924	453.6826318335752	1332.304878	183.9056007	521.3218125326083
177429	1172025	69	1444.4175757575756	429.5312121212121	1332.304878	183.9056007	270.0022184807484
177432	1172025	69	1390.9972811310497	487.34665579119087	1332.304878	183.9056007	309.0651583406852
177443	1172025	69	1135.836879432624	532.7859042553191	1332.304878	183.9056007	400.3962295900424
177446	1172025	69	1310.1040600477654	567.4106107130672	1332.304878	183.9056007	384.147066919521
177451	1172025	69	1419.0962725097595	585.2167862989547	1332.304878	183.9056007	410.5891058561922
177448	1172025	69	1191.945986124876	555.0180046250413	1332.304878	183.9056007	396.76823823919636
177466	1172025	69	1244.0394157663063	632.5824329731893	1332.304878	183.9056007	457.27638430388157
177468	1172025	69	1024.2905431809302	681.9693239546698	1332.304878	183.9056007	585.6110508488874
177469	1172025	69	694.9411657559198	682.0001821493624	1332.304878	183.9056007	808.907110708498
177475	1172025	69	1200.481161695447	1006.6988487702772	1332.304878	183.9056007	833.2863980951447
177473	1172025	69	1219.6260134352558	905.8618253416726	1332.304878	183.9056007	730.6964601108021
177403	1172025	69	720.6794374393793	183.5106692531523	1332.304878	183.9056007	611.6255680658069
177401	1172025	69	738.5273176402209	105.34626562045918	1332.304878	183.9056007	598.9518848079123
177405	1172025	69	974.6201288244766	208.385346215781	1332.304878	183.9056007	358.52146063140265
177537	1171963	70	1187.8388338833884	547.501833516685	1332.105978	183.701087	391.3617150893282
177541	1171963	70	1414.2567996097089	577.804915233565	1332.105978	183.701087	402.5749432335568
177554	1171963	70	1241.117702448211	628.080790960452	1332.105978	183.701087	453.5991485660739
177558	1171963	70	1023.464759535655	680.6293532338309	1332.105978	183.701087	584.9761563664938
177563	1171963	70	1292.3060606060606	915.8878787878788	1332.105978	183.701087	733.2677079301876
177560	1171963	70	707.432638888889	678.8458333333333	1332.105978	183.701087	797.1104693941273
177567	1171963	70	1108.4061844863731	994.793501048218	1332.105978	183.701087	841.3753631671212
177479	1171963	70	742.8829145728644	103.97303182579564	1332.105978	183.701087	594.5926178959165
177483	1171963	70	1008.8400641025642	191.6275641025641	1332.105978	183.701087	323.3630778663543
177487	1171963	70	852.9126984126984	251.26306620209056	1332.105978	183.701087	483.9326608479092
177490	1171963	70	754.7386363636364	292.9583333333333	1332.105978	183.701087	587.6139830403836
177493	1171963	70	1164.699719887955	357.1767507002801	1332.105978	183.701087	241.07812250664574
177503	1171963	70	1001.6024173027988	372.7806933842239	1332.105978	183.701087	380.7672532977877
177509	1171963	70	1442.0793333333334	439.8563333333333	1332.105978	183.701087	278.76450474793637
177513	1171963	70	898.4866765358993	453.6324944485566	1332.105978	183.701087	510.77261411451315
177519	1171963	70	1393.1826871297792	495.4285137318256	1332.105978	183.701087	317.6544553047688
177531	1171963	70	1136.7341633901267	531.314766273482	1332.105978	183.701087	398.75483189799957
177535	1171963	70	1308.2848188219132	564.0996908809892	1332.105978	183.701087	381.14373333323147
177673	1172093	71	1408.03399122807	583.5316764132554	1332.135786	183.9341508	406.74158876746117
177570	1172093	71	743.3356039963669	102.28353012412958	1332.135786	183.9341508	594.4345869683782
177703	1172093	71	1215.7920738327905	628.4927614911329	1332.135786	183.9341508	459.53043174579506
177572	1172093	71	1013.330255057168	147.87994722955145	1332.135786	183.9341508	320.83776609813316
177579	1172093	71	990.7190476190476	291.73809523809524	1332.135786	183.9341508	358.03223274322613
177576	1172093	71	442.2475845410628	236.66757246376807	1332.135786	183.9341508	891.4492833898016
177705	1172093	71	1023.1744376278118	680.8730061349693	1332.135786	183.9341508	585.1541170748012
177710	1172093	71	717.7002275312856	676.4871065604854	1332.135786	183.9341508	787.4893457940568
177590	1172093	71	453.924308588064	321.1590651787159	1332.135786	183.9341508	888.8678620494171
177593	1172093	71	760.3974042027194	295.5552121961269	1332.135786	183.9341508	582.5324356354512
177725	1172093	71	1314.9551000488043	907.774036115178	1332.135786	183.9341508	724.0437525059128
177602	1172093	71	1159.0433789954338	349.2864625302176	1332.135786	183.9341508	239.3791309975902
177729	1172093	71	1037.9647239263804	1002.4805725971372	1332.135786	183.9341508	869.8016201401434
177615	1172093	71	1001.374266144814	372.6996086105675	1332.135786	183.9341508	380.83537267347657
177619	1172093	71	1442.4052994669175	444.01803073063655	1332.135786	183.9341508	282.49423038356815
177631	1172093	71	910.6678231817016	459.49511693652016	1332.135786	183.9341508	503.55644146440926
177639	1172093	71	1394.21469930254	496.9030793525464	1332.135786	183.9341508	319.0663594241066
177645	1172093	71	1132.0617039964866	533.7793148880105	1332.135786	183.9341508	403.01523187755026
177651	1172093	71	1187.2872878295414	544.6166486096064	1332.135786	183.9341508	388.6810410200298
177655	1172093	71	1321.5041365046536	576.9955187866252	1332.135786	183.9341508	393.205125824307
177678	1172185	72	1186.3654401154402	542.3481240981241	1332.419414	183.7454212	387.20493516135866
177685	1172185	72	1134.208979783733	536.5032910202162	1332.419414	183.7454212	404.63006679224634
177706	1172185	72	1318.6324366270046	586.2625452664253	1332.419414	183.7454212	402.7531699587099
177580	1172185	72	743.3586883029074	103.00304259634888	1332.419414	183.7454212	594.5686421779749
177584	1172185	72	978.3649669499528	114.85190431224426	1332.419414	183.7454212	360.69497937326236
177721	1172185	72	1402.4562764456982	593.9989421720734	1332.419414	183.7454212	416.1887955858748
177596	1172185	72	528.9395238095238	227.1402380952381	1332.419414	183.7454212	804.6508833487171
177730	1172185	72	1160.4728542914172	599.3119760479042	1332.419414	183.7454212	449.73456716575987
177600	1172185	72	1149.241764377443	303.0178671133445	1332.419414	183.7454212	218.58629342983966
177735	1172185	72	735.6005550114266	664.1398955272609	1332.419414	183.7454212	766.140719064447
177737	1172185	72	1022.7761223678982	679.136869288836	1332.419414	183.7454212	584.2017244859148
177614	1172185	72	452.7427792693841	322.7448132780083	1332.419414	183.7454212	890.5907099723404
177618	1172185	72	762.1713615023474	294.5778560250391	1332.419414	183.7454212	580.9188153146806
177746	1172185	72	965.5391479562464	1000.1764536557282	1332.419414	183.7454212	895.0758405683072
177745	1172185	72	1362.5635491606713	849.0400479616308	1332.419414	183.7454212	665.9771837551812
177622	1172185	72	1084.3113636363637	305.6651515151515	1332.419414	183.7454212	276.44533871158677
177636	1172185	72	1001.149774282802	372.801004805592	1332.419414	183.7454212	381.4204869836086
177648	1172185	72	1441.457713619131	463.46937882764655	1332.419414	183.7454212	300.2246546416613
177653	1172185	72	930.7953846153846	453.4723076923077	1332.419414	183.7454212	483.79174680431316
177659	1172185	72	1392.5419772459788	495.1402510788545	1332.419414	183.7454212	317.1458066671345
177812	1172174	73	921.8205985354982	87.42327284304362	1332.278995	183.9885845	421.6645048419598
177813	1172174	73	743.6318785578748	102.07906388361796	1332.278995	183.9885845	594.3185991227554
177818	1172174	73	1159.1559940431869	242.19967733929016	1332.278995	183.9885845	182.64748777313403
177819	1172174	73	452.71969696969694	323.737812911726	1332.278995	183.9885845	890.5921656927103
177816	1172174	73	592.6082621082621	161.80231085786642	1332.278995	183.9885845	740.0033944751362
177822	1172174	73	1072.0442708333333	320.73809523809524	1332.278995	183.9885845	293.97710854624296
177820	1172174	73	776.1406504065042	311.0752032520325	1332.278995	183.9885845	570.4742474406871
177828	1172174	73	998.9347958561854	372.85146252285193	1332.278995	183.9885845	383.12862304702026
177842	1172174	73	1445.604094579008	485.866493656286	1332.278995	183.9885845	322.4482132547225
177841	1172174	73	958.3297818366312	456.996194824962	1332.278995	183.9885845	463.0023426731757
177844	1172174	73	1394.0490570846075	500.3723241590214	1332.278995	183.9885845	322.35727274340144
177850	1172174	73	1188.8876303487953	539.4115426105717	1332.278995	183.9885845	383.2578278503962
177852	1172174	73	1138.263440860215	535.5545905707196	1332.278995	183.9885845	401.5478699640742
177862	1172174	73	1295.9222001982162	590.4798480343574	1332.278995	183.9885845	408.11391039514615
177870	1172174	73	1122.000417710944	611.7013366750209	1332.278995	183.9885845	476.6080973292841
177869	1172174	73	1384.693476842792	619.4814742335291	1332.278995	183.9885845	438.63576565905805
177876	1172174	73	745.7464212678937	652.8415132924335	1332.278995	183.9885845	750.8951517262922
177880	1172174	73	1021.4856902356902	679.5138888888889	1332.278995	183.9885845	584.9254701036895
177884	1172174	73	1372.1293025362318	758.8285778985507	1332.278995	183.9885845	576.2196326238617
177890	1172174	73	930.4000989119684	1005.6008902077152	1332.278995	183.9885845	914.632947149447
178048	1172467	74	1369.0751139908807	636.053275737941	1332.291111	183.8955556	453.6514815983452
178060	1172467	74	1053.7583850931676	614.7811594202898	1332.291111	183.8955556	513.0720056489795
178070	1172467	74	749.9146341463414	647.7737127371274	1332.291111	183.8955556	744.543689424212
178075	1172467	74	1019.605196451204	680.0652724968314	1332.291111	183.8955556	586.4783620242939
178083	1172467	74	1378.9248226950356	724.7626477541371	1332.291111	183.8955556	542.8737555286014
178092	1172467	74	825.7653575025175	985.2452165156092	1332.291111	183.8955556	948.0135115101231
177975	1172467	74	593.5323917137476	68.4126177024482	1332.291111	183.8955556	747.7304021282762
177979	1172467	74	883.8628985507247	85.50608695652174	1332.291111	183.8955556	459.09514183924705
177982	1172467	74	739.9775510204082	103.99115646258502	1332.291111	183.8955556	597.6788990228857
177986	1172467	74	1176.638870863076	183.79785853341983	1332.291111	183.8955556	155.65227079731122
177991	1172467	74	452.8890388548057	327.0653169734152	1332.291111	183.8955556	890.9801260774464
177989	1172467	74	1137.8192156862744	281.8862745098039	1332.291111	183.8955556	217.76477919850313
177994	1172467	74	776.56330749354	312.411714039621	1332.291111	183.8955556	570.394420177996
178002	1172467	74	1003.6745683347964	376.9540532630963	1332.291111	183.8955556	381.13044437982563
178011	1172467	74	1006.8559577677224	453.7905982905983	1332.291111	183.8955556	422.789986906355
178014	1172467	74	1437.1270190895743	491.78105726872246	1332.291111	183.8955556	325.2445998979331
178018	1172467	74	1395.106881214024	501.9623233908948	1332.291111	183.8955556	324.21025548327134
178026	1172467	74	1189.4077253218884	537.7943490701001	1332.291111	183.8955556	381.65431731140234
178024	1172467	74	1137.4132867132869	533.2365967365968	1332.291111	183.8955556	400.0206612427969
178041	1172467	74	1257.7511061946902	600.1426991150443	1332.291111	183.8955556	422.86865194858024
177798	1172250	75	1018.1510416666666	681.9275173611111	1332.410256	183.9313187	588.8625201813413
177801	1172250	75	1376.4573370839194	714.4995311767464	1332.410256	183.9313187	532.3934385797623
177809	1172250	75	740.2655677655678	998.9055468341184	1332.410256	183.9313187	1007.381915822919
177697	1172250	75	542.844852411807	60.07127429805615	1332.410256	183.9313187	799.2213943223977
177704	1172250	75	1204.6633569739952	103.76690307328606	1332.410256	183.9313187	150.81645713758422
177708	1172250	75	738.9628389154705	103.27543859649124	1332.410256	183.9313187	598.9033376427043
177716	1172250	75	821.3632561132562	99.70495495495496	1332.410256	183.9313187	517.9412287537593
177728	1172250	75	1203.2776427703525	285.6530984204132	1332.410256	183.9313187	164.38537729678384
177736	1172250	75	453.86542367373465	330.0283126167845	1332.410256	183.9313187	890.6095407296659
177740	1172250	75	777.8154623154622	310.3698523698524	1332.410256	183.9313187	568.825182264795
177747	1172250	75	1007.0276381909548	378.5873813512004	1332.410256	183.9313187	379.16332984498274
177755	1172250	75	1034.29345603272	453.9174700555069	1332.410256	183.9313187	402.20162648414265
177758	1172250	75	1438.881158167675	491.2352348026505	1332.410256	183.9313187	325.2256906525429
177762	1172250	75	1194.6131815044855	532.8053830227743	1332.410256	183.9313187	375.101514921779
177760	1172250	75	1398.4804447852762	504.87602249488754	1332.410256	183.9313187	327.6747972305929
177766	1172250	75	1136.7271264367816	535.5216091954023	1332.410256	183.9313187	402.37745906834374
177778	1172250	75	1195.0253199777408	611.2382674828418	1332.410256	183.9313187	448.84947267869484
177780	1172250	75	1354.2314747767318	635.2944726043929	1332.410256	183.9313187	451.89032108623735
177781	1172250	75	1052.5490797546013	611.5503067484663	1332.410256	183.9313187	511.05799759817126
177785	1172250	75	751.3926794598436	642.7981520966595	1332.410256	183.9313187	740.3649066778314
178180	1172183	76	751.3991539763113	641.6807106598985	1332.267956	183.8766114	739.5898582752485
178181	1172183	76	1321.981682988756	648.1990690363922	1332.267956	183.8766114	464.4363810878311
178186	1172183	76	1019.2982885085574	679.80195599022	1332.267956	183.8766114	586.4230215268092
178188	1172183	76	1376.4389773275448	714.3526290400387	1332.267956	183.8766114	532.311830054859
178196	1172183	76	646.2162790697674	989.0447028423772	1332.267956	183.8766114	1057.8102660192633
178130	1172183	76	743.0650606358571	105.3102261553589	1332.267956	183.8766114	594.41797482571
178129	1172183	76	1213.9468029350105	70.00602725366876	1332.267956	183.8766114	164.21450970135177
178134	1172183	76	812.5368525896414	100.04780876494024	1332.267956	183.8766114	526.4481816887362
178135	1172183	76	491.3573533745947	113.7646625405246	1332.267956	183.8766114	843.8283753114112
178139	1172183	76	778.5626746506987	309.0305389221557	1332.267956	183.8766114	567.6733604532891
178143	1172183	76	1009.2166152490084	374.2783164389599	1332.267956	183.8766114	374.9866371522541
178140	1172183	76	455.488936988937	333.2522847522848	1332.267956	183.8766114	889.4124689745755
178144	1172183	76	1203.2807632398751	378.7005451713396	1332.267956	183.8766114	233.6537204203625
178154	1172183	76	1437.4822380106573	492.7356423919479	1332.267956	183.8766114	326.28813365536786
178155	1172183	76	1391.5781350897585	510.4704248999096	1332.267956	183.8766114	331.9355605536607
178152	1172183	76	1059.803823453939	455.5495252758532	1332.267956	183.8766114	384.76340218096914
178158	1172183	76	1196.527596223675	530.5319535221496	1332.267956	183.8766114	372.28399306716204
178162	1172183	76	1138.2162933684672	535.7907334211683	1332.267956	183.8766114	401.87012460245404
178172	1172183	76	1117.05124327957	589.3318212365591	1332.267956	183.8766114	459.0339427730767
178173	1172183	76	998.5156571899464	583.6413267408323	1332.267956	183.8766114	520.7709905443388
177924	1172627	77	1096.954390451833	465.75973287865867	1332.374197	183.9977043	367.1679807171879
177925	1172627	77	1438.8956469886705	490.9129397734048	1332.374197	183.9977043	324.8750237758888
177928	1172627	77	1388.5490850642927	515.8486646884273	1332.374197	183.9977043	336.57195064318324
177935	1172627	77	1138.5417227456255	532.8275011215792	1332.374197	183.9977043	399.0654773670068
177932	1172627	77	1290.9396654719235	520.0591397849462	1332.374197	183.9977043	338.60612638160256
177933	1172627	77	1196.244121715076	530.3271092669432	1332.374197	183.9977043	372.1229019313862
177937	1172627	77	980.5231689088192	549.1487294469357	1332.374197	183.9977043	507.08423080853044
177947	1172627	77	1100.476921826751	582.5550950755729	1332.374197	183.9977043	461.11206878004214
177959	1172627	77	1288.2979256080114	673.466142107773	1332.374197	183.9977043	491.4489488337542
177957	1172627	77	749.63133640553	637.8479262672811	1332.374197	183.9977043	738.6266076669432
177962	1172627	77	1020.8404972608512	681.5927096502318	1332.374197	183.9977043	587.0724277486206
177967	1172627	77	1392.932556012803	710.6330589849108	1332.374197	183.9977043	530.1057551568605
177981	1172627	77	553.5462365591399	971.905376344086	1332.374197	183.9977043	1107.8679937747102
177894	1172627	77	1211.130818619583	84.60968432316747	1332.374197	183.9977043	156.773515990464
177895	1172627	77	748.2675350701403	103.92418169672678	1332.374197	183.9977043	589.5696409525684
177898	1172627	77	814.8685044359949	108.00253485424588	1332.374197	183.9977043	523.0558360397479
177906	1172627	77	462.9578544061303	147.53639846743295	1332.374197	183.9977043	870.1805580408684
177908	1172627	77	779.3037825059101	308.7730496453901	1332.374197	183.9977043	566.9706960634966
177909	1172627	77	456.452173562384	334.7533268812001	1332.374197	183.9977043	888.8006800643735
177914	1172627	77	1011.3318658280922	373.7269741439553	1332.374197	183.9977043	372.9147010239921
178324	1172709	78	1063.1859071729957	561.3381434599156	1332.301998	183.6607629	463.74958127054697
178203	1172709	78	744.3097660223805	101.89471007121058	1332.301998	183.6607629	593.6501935156957
178205	1172709	78	1234.291189202954	114.99070537305832	1332.301998	183.6607629	119.6732862497081
178208	1172709	78	827.1508646392367	122.84496124031008	1332.301998	183.6607629	508.7988102061308
178343	1172709	78	736.7593037214885	622.9317727090837	1332.301998	183.6607629	740.0203515898739
178218	1172709	78	470.8400058021468	197.49303742384683	1332.301998	183.6607629	861.573035685308
178223	1172709	78	457.1848426615422	333.2966210265033	1332.301998	183.6607629	887.8180701049789
178220	1172709	78	779.2431571053618	307.91957255343084	1332.301998	183.6607629	566.8459519730279
178349	1172709	78	1344.5144103147518	637.1640121350018	1332.301998	183.6607629	453.66765377448905
178226	1172709	78	1012.4404207256812	372.4250317662008	1332.301998	183.6607629	371.40729370464214
178362	1172709	78	1412.7890504516415	663.6639127561136	1332.301998	183.6607629	486.7044169556549
178237	1172709	78	1117.495675007723	428.9806919987643	1332.301998	183.6607629	326.0730347797639
178248	1172709	78	950.8175787728028	461.8080431177447	1332.301998	183.6607629	472.1189168055443
178377	1172709	78	1020.5137707573916	680.0423248278656	1332.301998	183.6607629	586.1796257710054
178260	1172709	78	1444.7777284826975	486.190032534753	1332.301998	183.6607629	322.7611329347967
178271	1172709	78	1386.8310899973608	519.801530746899	1332.301998	183.6607629	340.5349287264956
178282	1172709	78	1198.5013400335008	528.4608040201005	1332.301998	183.6607629	369.85089485993007
178411	1172709	78	1263.2911176183504	716.9924353343093	1332.301998	183.6607629	537.7779973489319
178293	1172709	78	1137.9494382022472	535.2710674157304	1332.301998	183.6607629	401.74957839627376
178431	1172709	78	538.9836497890295	968.54694092827	1332.301998	183.6607629	1115.9750508268578
178318	1173262	79	1137.5811965811963	537.3532763532763	1332.314312	183.8242754	403.6133555220079
178199	1173262	79	716.8560176433522	93.68777567737872	1332.314312	183.8242754	622.0237139166321
178327	1173262	79	1033.9338596491227	551.5770175438597	1332.314312	183.8242754	473.57467594819957
178201	1173262	79	857.9733461785486	131.61432241490044	1332.314312	183.8242754	477.20564859097556
178207	1173262	79	1216.8078491335373	161.74108053007137	1332.314312	183.8242754	117.59851384938828
178221	1173262	79	461.9213450292398	254.57631578947368	1332.314312	183.8242754	873.2638594213302
178354	1173262	79	1411.287379972565	622.2912665752172	1332.314312	183.8242754	445.5222192161097
178225	1173262	79	778.3168498168499	306.55413105413106	1332.314312	183.8242754	567.4291194274882
178358	1173262	79	732.9157303370787	620.0318352059926	1332.314312	183.8242754	741.3202377727322
178231	1173262	79	457.6394397230092	331.73378973874725	1332.314312	183.8242754	887.0926426392534
178239	1173262	79	909.0068664169788	370.88618393674574	1332.314312	183.8242754	462.7973110460261
178236	1173262	79	1100.4749137660708	371.7022577610536	1332.314312	183.8242754	298.40851668397596
178378	1173262	79	1020.0085310029132	678.8162713275074	1332.314312	183.8242754	585.2794006938035
178252	1173262	79	1012.2170718307924	370.69956049993135	1332.314312	183.8242754	370.65430706404044
178397	1173262	79	1243.4406944986345	756.8671478735856	1332.314312	183.8242754	579.8936571308201
178272	1173262	79	1442.3862408643154	488.7786781061328	1332.314312	183.8242754	324.21137742800624
178286	1173262	79	1387.8755071929177	518.4594245665807	1332.314312	183.8242754	339.2163461111583
178414	1173262	79	1338.218994643593	812.6573959620931	1332.314312	183.8242754	628.8608421526828
178292	1173262	79	1203.0312722103763	532.8155650319829	1332.314312	183.8242754	372.16800590088343
178420	1173262	79	559.2732709308373	994.2041081643266	1332.314312	183.8242754	1119.9588941244374
178694	1172524	80	1417.785648148148	605.1011574074074	1332.314312	183.8242754	429.8599313925791
178567	1172524	80	1190.832803391627	282.01218865924744	1332.314312	183.8242754	172.2146439426874
178565	1172524	80	865.7177726926011	275.8775743707094	1332.314312	183.8242754	475.5903072446198
178708	1172524	80	723.4394893319343	615.8994403637635	1332.314312	183.8242754	746.6039765883462
178585	1172524	80	1114.986111111111	313.6991725768321	1332.314312	183.8242754	253.17787387189654
178588	1172524	80	779.1430745814308	308.69368340943686	1332.314312	183.8242754	567.089752123787
178605	1172524	80	1012.9819838334016	372.2025619947938	1332.314312	183.8242754	370.75532993160107
178739	1172524	80	1019.5869033047736	679.2323541411669	1332.314312	183.8242754	585.8562934980262
178754	1172524	80	1234.323909753749	813.8320951987894	1332.314312	183.8242754	637.5829137767149
178627	1172524	80	1451.3524286243974	491.6865035224324	1332.314312	183.8242754	330.07457447369717
178633	1172524	80	1387.7112053077774	517.9442806241552	1332.314312	183.8242754	338.6812567579475
178646	1172524	80	998.7062176165804	538.1956822107081	1332.314312	183.8242754	486.69647071160995
178652	1172524	80	1206.0853658536585	535.1805555555555	1332.314312	183.8242754	373.34298232317855
178794	1172524	80	1315.0222691045476	971.429676511955	1332.314312	183.8242754	787.7952034686564
178668	1172524	80	1138.870038412292	537.6280409731114	1332.314312	183.8242754	403.23416462099186
178802	1172524	80	553.5614300100705	982.8267875125882	1332.314312	183.8242754	1115.7334204772428
178555	1172524	80	904.1846131215063	116.3281847602236	1332.314312	183.8242754	433.41753692420264
178553	1172524	80	669.2344173441734	100.02845528455283	1332.314312	183.8242754	668.3537133626195
178306	1172163	81	1214.9415620641562	384.3596931659693	1332.266667	183.8423423	232.31958214174074
178433	1172163	81	518.1781781781782	944.8123123123124	1332.266667	183.8423423	1114.3676964506542
178322	1172163	81	1456.133695652174	483.7949275362319	1332.266667	183.8423423	324.5221012150289
178328	1172163	81	1392.8071293673277	516.320821529745	1332.266667	183.8423423	337.94539016618313
178340	1172163	81	995.7204630575418	532.702757916241	1332.266667	183.8423423	484.733882632538
178345	1172163	81	1207.0171115674198	533.7128678986995	1332.266667	183.8423423	371.6138261943025
178356	1172163	81	1138.900695349848	538.0884398087787	1332.266667	183.8423423	403.58480718729555
178241	1172163	81	894.0640074211502	85.6604823747681	1332.266667	183.8423423	449.06708683709525
178246	1172163	81	592.0070079219987	104.40889701401584	1332.266667	183.8423423	744.5092578929292
178251	1172163	81	870.9470948012233	169.88012232415903	1332.266667	183.8423423	461.5308129261969
178381	1172163	81	1420.5514791521082	602.7634521313767	1332.266667	183.8423423	428.1227678120907
178263	1172163	81	1146.7003154574134	258.7820715036804	1332.266667	183.8423423	200.1270442442696
178391	1172163	81	716.1910331384015	614.4285250162443	1332.266667	183.8423423	751.6339849847913
178402	1172163	81	1019.314047909054	680.6770198944378	1332.266667	183.8423423	587.1831389406985
178279	1172163	81	779.4045922406967	308.7585114806017	1332.266667	183.8423423	566.7984853807553
178294	1172163	81	1012.3157057928936	370.8352689064012	1332.266667	183.8423423	370.5873340768385
178421	1172163	81	1247.370770050626	886.7436717292832	1332.266667	183.8423423	708.009598969034
178428	1172163	81	1350.2609382047813	931.2108705457828	1332.266667	183.8423423	747.585119440227
178951	1172465	82	1207.9050033806625	532.867816091954	1332.278995	183.9885845	370.38575570277976
178820	1172465	82	779.844	307.948	1332.278995	183.9885845	566.1716704249264
178833	1172465	82	461.924200913242	335.9000913242009	1332.278995	183.9885845	883.5126334667784
178972	1172465	82	991.2034764826176	536.6750170415814	1332.278995	183.9885845	490.6324785731257
178976	1172465	82	1136.3937974118696	536.5459616242748	1332.278995	183.9885845	403.32085837319266
178865	1172465	82	1012.028816542015	371.5262501833113	1332.278995	183.9885845	371.1206715507998
179003	1172465	82	709.0158648925282	609.3976458546571	1332.278995	183.9885845	754.6057240930614
179011	1172465	82	1416.331908831909	625.21882533421	1332.278995	183.9885845	449.16480021284985
179020	1172465	82	1017.93850931677	681.6035196687371	1332.278995	183.9885845	588.5835239305933
179026	1172465	82	1445.9262948207172	815.9280655157149	1332.278995	183.9885845	642.0772667077936
178769	1172465	82	883.3826199740597	85.46173800259403	1332.278995	183.9885845	459.5818697383013
179030	1172465	82	472.5230696798493	910.2396421845574	1332.278995	183.9885845	1125.4425129303793
178905	1172465	82	1456.3909528723768	455.6953904368765	1332.278995	183.9885845	298.7111756853669
179033	1172465	82	1287.095429029671	941.1581128040632	1332.278995	183.9885845	758.5164792052923
178913	1172465	82	1231.9953271028037	475.4665109034268	1332.278995	183.9885845	308.24697180565556
178788	1172465	82	879.0541383219954	144.07596371882087	1332.278995	183.9885845	454.9788874315158
178804	1172465	82	527.901945320715	159.42613038906416	1332.278995	183.9885845	804.7519817948277
178812	1172465	82	1188.9795530194958	206.39681407513075	1332.278995	183.9885845	145.0408867341055
178813	1172465	82	506.5340541884166	220.3764603529704	1332.278995	183.9885845	826.5462992385947
178941	1172465	82	1402.481511914544	514.3949602848535	1332.278995	183.9885845	337.782128805564
178568	1172884	83	1396.053060678963	525.7294840951616	1332.122478	183.8813641	347.77472097019665
178569	1172884	83	1207.52965958881	532.9533198517021	1332.122478	183.8813641	370.64079739278833
178574	1172884	83	987.9222909153358	537.7900566718187	1332.122478	183.8813641	493.68525546851396
178582	1172884	83	1134.6769305962853	538.2854349951125	1332.122478	183.8813641	405.6932211124318
178595	1172884	83	702.5177733065057	607.0928906773978	1332.122478	183.8813641	758.6238069031011
178603	1172884	83	1395.05239355835	636.1084270902272	1332.122478	183.8813641	456.58459322774786
178606	1172884	83	1449.0696040868454	671.2428693060876	1332.122478	183.8813641	501.19643559857434
178615	1172884	83	1017.8253968253968	682.1503968253969	1332.122478	183.8813641	589.113473117003
178502	1172884	83	859.8998682476943	87.05171277997364	1332.122478	183.8813641	482.047896516556
178630	1172884	83	473.6584062196308	917.737609329446	1332.122478	183.8813641	1129.382818711172
178638	1172884	83	1293.64151952916	948.1067415730336	1332.122478	183.8813641	765.1935779517723
178508	1172884	83	1234.904339250493	108.39151873767258	1332.122478	183.8813641	123.08567444973647
178514	1172884	83	879.1943473193473	148.45891608391608	1332.122478	183.8813641	454.31117241965615
178522	1172884	83	527.078717948718	156.97051282051282	1332.122478	183.8813641	805.4934199073838
178528	1172884	83	486.6898148148149	190.87577160493828	1332.122478	183.8813641	845.4615956486373
178536	1172884	83	778.9556213017752	308.45779092702173	1332.122478	183.8813641	567.0210379433753
178541	1172884	83	458.7066929133858	335.07627952755905	1332.122478	183.8813641	886.4056836965868
178544	1172884	83	1012.4812088066192	371.73054270088346	1332.122478	183.8813641	370.7530915212737
178554	1172884	83	1450.0782652043868	445.9320372216683	1332.122478	183.8813641	287.3745343946224
178557	1172884	83	1223.2518610421837	463.6623931623932	1332.122478	183.8813641	300.21698063232077
179074	1172960	84	1207.5026455026457	533.7893518518518	1332.390436	183.777623	371.6250402612468
179207	1172960	84	1019.6282679738562	678.938316993464	1332.390436	183.777623	585.6656782025925
179085	1172960	84	985.776700680272	537.6464285714286	1332.390436	183.777623	495.3425209578155
178840	1172960	84	1219.357823669579	87.24053481599152	1332.390436	183.777623	148.64649624288583
178975	1172960	84	780.548380952381	308.1697142857143	1332.390436	183.777623	565.6881173346429
179229	1172960	84	516.378587196468	877.88940397351	1332.390436	183.777623	1071.291977881836
178850	1172960	84	841.0444214876034	87.65564738292011	1332.390436	183.777623	500.65990469953425
179104	1172960	84	1135.2884176926584	539.9195166438669	1332.390436	183.777623	407.04576404756625
179240	1172960	84	1264.3678821508786	956.4307702470604	1332.390436	183.777623	775.6416400522501
178997	1172960	84	457.49577150151583	336.67759693633315	1332.390436	183.777623	888.1548716286177
179134	1172960	84	700.1282450674975	606.3830044998269	1332.390436	183.777623	760.4937781174692
178879	1172960	84	886.4176578225068	154.19807868252516	1332.390436	183.777623	446.95264661637356
179144	1172960	84	1440.1155747836835	613.8304491141326	1332.390436	183.777623	443.3397554638161
178904	1172960	84	531.115503875969	153.39819121447027	1332.390436	183.777623	801.8506261929225
179032	1172960	84	1011.4852348993288	370.6698732289336	1332.390436	183.777623	371.3608235787621
179047	1172960	84	1242.3574280011403	429.6887653264899	1332.390436	183.777623	261.8744593305003
179173	1172960	84	1356.1049886621315	645.8102040816326	1332.390436	183.777623	462.6407742394961
179051	1172960	84	1430.420792079208	449.2938793879388	1332.390436	183.777623	283.03503867769086
178920	1172960	84	473.9107692307692	170.62410256410257	1332.390436	183.777623	858.5804291713544
179067	1172960	84	1387.5418290465057	534.915562483762	1332.390436	183.777623	355.44272210846043
178054	1173420	85	1012.2952755905512	372.00029163021287	1332.150318	184.0967302	370.9649532677016
178067	1173420	85	1309.850584307179	408.16972732331664	1332.150318	184.0967302	225.1798973323254
178073	1173420	85	1429.8567552127963	454.8850328477578	1332.150318	184.0967302	287.8764539236786
178078	1173420	85	1208.4334644378891	532.2387741724025	1332.150318	184.0967302	369.4708955203251
178091	1173420	85	986.019493670886	536.087341772152	1332.150318	184.0967302	493.6637906365925
178094	1173420	85	1449.8706056755614	542.7405760271072	1332.150318	184.0967302	377.4698322781236
178095	1173420	85	1146.3763235916983	532.9104193138501	1332.150318	184.0967302	395.1999072768481
178098	1173420	85	1383.3395784543325	553.8113453031486	1332.150318	184.0967302	373.24152636962947
178113	1173420	85	700.2492385786802	606.9057529610828	1332.150318	184.0967302	760.30680905935
178118	1173420	85	1307.2864864864864	734.2326576576576	1332.150318	184.0967302	550.6975111594653
178119	1173420	85	484.747913598429	921.29823269514	1332.150318	184.0967302	1123.1904959830524
178116	1173420	85	1020.1124497991968	679.4016064257029	1332.150318	184.0967302	585.4011885914314
178120	1173420	85	1222.3993040761254	961.1217866780288	1332.150318	184.0967302	784.7376781141595
178015	1173420	85	801.2122302158274	96.8504196642686	1332.150318	184.0967302	538.0587066129597
178012	1173420	85	1143.751754385965	57.016666666666666	1332.150318	184.0967302	227.2517575717901
178023	1173420	85	931.266859344894	136.4678869621066	1332.150318	184.0967302	403.7029280689699
178025	1173420	85	462.3388310185185	146.52806712962965	1332.150318	184.0967302	870.6224367254906
178029	1173420	85	532.7121919584954	145.6911802853437	1332.150318	184.0967302	800.3601087216927
178037	1173420	85	779.4596651445966	307.3409436834095	1332.150318	184.0967302	566.265038573702
178044	1173420	85	456.9288366836199	337.09078065714056	1332.150318	184.0967302	888.4930055059076
179328	1172945	86	1195.5696186961868	809.7140221402213	1332.316759	183.8499079	640.629120376968
179332	1172945	86	479.6808972503618	939.336468885673	1332.316759	183.8499079	1139.187366753822
179337	1172945	86	1163.1546813310772	955.9324591088553	1332.316759	183.8499079	790.3969094084574
179101	1172945	86	1087.988084984209	51.788831467126045	1332.316759	183.8499079	277.7348175056992
179105	1172945	86	559.4222222222222	129.44173441734418	1332.316759	183.8499079	774.8072110677949
179111	1172945	86	1018.7517146776404	118.4324417009602	1332.316759	183.8499079	320.31622173219057
179236	1172945	86	1349.3723710746185	438.8154710458081	1332.316759	183.8499079	255.5353836428508
179118	1172945	86	757.720500271887	136.80940728656878	1332.316759	183.8499079	576.5185766671416
179257	1172945	86	1438.5968586387437	460.0546829552065	1332.316759	183.8499079	295.9468488470835
179264	1172945	86	1207.5634460547506	530.3940418679549	1332.316759	183.8499079	368.3153891414466
179140	1172945	86	454.2453703703704	185.71234567901237	1332.316759	183.8499079	878.0733637939638
179269	1172945	86	985.8	536.7671617161717	1332.316759	183.8499079	494.595240887953
179276	1172945	86	1383.1382721033508	549.8233750504643	1332.316759	183.8499079	369.4853242718119
179154	1172945	86	779.2683741648107	307.8582034149963	1332.316759	183.8499079	566.7808865208374
179281	1172945	86	1149.0674796747967	528.9418699186991	1332.316759	183.8499079	390.728499885946
179297	1172945	86	1466.461915125136	554.4963728690606	1332.316759	183.8499079	394.1747390509673
179174	1172945	86	456.4529893529894	338.05904995905	1332.316759	183.8499079	889.3355960911832
179312	1172945	86	695.6844262295082	608.891393442623	1332.316759	183.8499079	765.4808890893868
179316	1172945	86	1020.38557806913	679.5143027413587	1332.316759	183.8499079	585.6485754702879
179197	1172945	86	1011.8869571288924	371.71882418656617	1332.316759	183.8499079	371.4431149366564
178818	1172606	87	985.9693116310614	536.4764326890472	1332.26721	183.7826087	494.2824778350541
178699	1172606	87	1011.9502127659574	372.0910638297872	1332.26721	183.7826087	371.5683692006098
178970	1172606	87	1070.346866617898	782.6772738356498	1332.26721	183.7826087	653.6643528641747
178981	1172606	87	494.62836123795023	946.0728056823948	1332.26721	183.7826087	1132.5745826968175
178859	1172606	87	1151.676298157454	534.2709380234506	1332.26721	183.7826087	394.27800652847196
178738	1172606	87	1346.8990075890251	441.8371278458844	1332.26721	183.7826087	258.46900075695703
178998	1172606	87	1096.0107131925315	958.7978267523722	1332.26721	183.7826087	810.2257219420421
178752	1172606	87	1439.4650655021835	460.4470160116449	1332.26721	183.7826087	296.70620906440564
178636	1172606	87	1011.7109914388292	53.42819663076499	1332.26721	183.7826087	346.04705172007033
178642	1172606	87	596.559105910591	124.95004500450044	1332.26721	183.7826087	738.0566949590103
178647	1172606	87	1061.2867774316371	120.82744894427135	1332.26721	183.7826087	278.19731662042744
178906	1172606	87	1462.759403372244	570.2280587980977	1332.26721	183.7826087	407.8827018060712
178656	1172606	87	740.3616106333072	187.83620015637217	1332.26721	183.7826087	591.9194794609642
178791	1172606	87	1377.958948164964	528.6943498549629	1332.26721	183.7826087	347.9250553252579
178667	1172606	87	474.2824074074074	204.1307189542484	1332.26721	183.7826087	858.226058256663
178673	1172606	87	778.5494252873564	319.73601532567045	1332.26721	183.7826087	570.1637605812933
178801	1172606	87	1210.9452261306533	529.4849246231156	1332.26721	183.7826087	366.3729179464548
178934	1172606	87	686.0693333333334	611.8106666666666	1332.26721	183.7826087	775.0998091957091
178943	1172606	87	1019.0168539325842	677.9560965459842	1332.26721	183.7826087	585.0924898391945
178685	1172606	87	455.8773281952473	339.64836223506745	1332.26721	183.7826087	890.1423246059042
178819	1173558	88	1012.0675372086494	371.1592249368155	1332.219635	183.8506849	370.9202810455716
178822	1173558	88	691.2794299876084	370.9489880214787	1332.219635	183.8506849	667.6901387861462
178950	1173558	88	1031.3179576443283	964.4363214389324	1332.219635	183.8506849	836.5738194602715
178825	1173558	88	1323.786307053942	391.5616874135546	1332.219635	183.8506849	207.88213387742496
178844	1173558	88	1441.5830291970804	464.43461070559607	1332.219635	183.8506849	301.1439712343355
178857	1173558	88	1381.200666928207	504.5656466588204	1332.219635	183.8506849	324.43370383595123
178861	1173558	88	1212.5715210355988	525.4220064724918	1332.219635	183.8506849	361.92076328392227
178869	1173558	88	985.3729281767957	534.8785367487026	1332.219635	183.8506849	493.48068939687647
178882	1173558	88	1147.9471644226846	532.0059159526724	1332.219635	183.8506849	393.9142144198495
178779	1173558	88	941.1451256558962	52.70712510356256	1332.219635	183.8506849	412.47776320040964
178907	1173558	88	1420.172099340318	622.0199844780752	1332.219635	183.8506849	446.9093544291459
178910	1173558	88	680.4429153924567	614.4317023445464	1332.219635	183.8506849	781.1612540352669
178915	1173558	88	1019.7194848824188	677.6743187756625	1332.219635	183.8506849	584.3955211991919
178790	1173558	88	1117.861162079511	98.91865443425075	1332.219635	183.8506849	230.5710404882603
178798	1173558	88	677.610172143975	128.3472613458529	1332.219635	183.8506849	656.958277889003
178928	1173558	88	1036.3539482879105	749.2013743303052	1332.219635	183.8506849	638.0892622611178
178805	1173558	88	452.6238179669031	212.45744680851064	1332.219635	183.8506849	880.0608775357597
178936	1173558	88	493.6966614501826	941.7764736567552	1332.219635	183.8506849	1130.2974291899357
178809	1173558	88	737.7206764866339	246.4582651391162	1332.219635	183.8506849	597.7865177275867
178815	1173558	88	455.1478155339806	341.2167475728155	1332.219635	183.8506849	891.0774681151904
178454	1172952	89	877.9681194511703	52.81181059994619	1332.175141	183.6798493	472.684315349534
178458	1172952	89	1194.995562655307	78.35800496982606	1332.175141	183.6798493	172.9477597655927
178463	1172952	89	788.2730422730423	92.72418572418572	1332.175141	183.6798493	551.4548265598062
178471	1172952	89	706.1816446402349	269.34787077826724	1332.175141	183.6798493	631.8281945186714
178468	1172952	89	448.20853462157805	222.80273752012883	1332.175141	183.6798493	884.8319397348112
178475	1172952	89	648.8772108843538	276.41938775510204	1332.175141	183.6798493	689.5626753915788
178478	1172952	89	454.4428176346185	341.86806572311696	1332.175141	183.6798493	891.873053352055
178479	1172952	89	1255.4893467900197	350.2605831230726	1332.175141	183.6798493	183.38443749306757
178480	1172952	89	1011.8993816750984	372.2199269252389	1332.175141	183.6798493	371.6502695842872
178486	1172952	89	1410.9976954277288	470.5209255162242	1332.175141	183.6798493	297.4740292721266
178490	1172952	89	1214.3627075351214	524.6465517241379	1332.175141	183.6798493	360.74653378917867
178491	1172952	89	984.8333333333331	534.805444221777	1332.175141	183.6798493	493.8982838220027
178499	1172952	89	1160.5820578231294	533.9060374149659	1332.175141	183.6798493	390.0032936215846
178512	1172952	89	676.9298425735797	617.8145106091719	1332.175141	183.6798493	786.0148250891696
178513	1172952	89	1019.5950676213206	677.0887032617343	1332.175141	183.6798493	584.0878353820191
178520	1172952	89	1026.8824104234527	744.9694896851249	1332.175141	183.6798493	638.9442164591109
178527	1172952	89	482.31954887218046	937.9125313283208	1332.175141	183.6798493	1136.275259833884
178525	1172952	89	1435.7108194112968	795.4053301511535	1332.175141	183.6798493	620.4254190687728
178534	1172952	89	944.5455373406191	959.2355798421372	1332.175141	183.6798493	867.0313724484696
179075	1172840	90	454.23674840171566	343.2157886218338	1332.302502	183.808311	892.4181819998282
179079	1172840	90	1011.9523203169211	372.4354838709677	1332.302502	183.808311	371.7585900146432
179089	1172840	90	1419.3415252584357	464.6778818022235	1332.302502	183.808311	294.04677752427034
179098	1172840	90	1218.446498054475	520.9831387808041	1332.302502	183.808311	355.8792690273744
179103	1172840	90	986.3059155865736	534.4857095380524	1332.302502	183.808311	492.6340179638021
179114	1172840	90	1164.7724601175482	547.5302267002519	1332.302502	183.808311	400.44968085116165
179137	1172840	90	674.0557809330629	617.0507099391481	1332.302502	183.808311	788.0277419189772
179146	1172840	90	1020.1111727709952	677.9824269330373	1332.302502	183.808311	584.5267170146903
179155	1172840	90	988.0272036113092	733.0851746258019	1332.302502	183.808311	648.2519217057669
179167	1172840	90	487.48341625207297	939.0389718076284	1332.302502	183.808311	1133.178114273255
179172	1172840	90	841.5502573418105	953.9877384196184	1332.302502	183.808311	913.2437331060437
179050	1172840	90	781.9092477570739	78.87370600414079	1332.302502	183.808311	560.307063708602
179179	1172840	90	1362.9763814616756	955.1532976827094	1332.302502	183.808311	771.954645922789
179049	1172840	90	856.4759535655058	52.51851851851852	1332.302502	183.808311	493.60704391744093
179052	1172840	90	1208.8012216404888	71.19284467713787	1332.302502	183.808311	167.13709793326638
179062	1172840	90	464.0613182063749	259.33306320907616	1332.302502	183.808311	871.5197883190019
179063	1172840	90	657.8788759689922	255.62435400516796	1332.302502	183.808311	678.2365158126867
179061	1172840	90	1152.3330788804071	258.94300254452924	1332.302502	183.808311	195.02362711089802
179064	1172840	90	703.1412238325281	271.06231884057974	1332.302502	183.808311	635.182789305229
178701	1173248	91	1412.720396988364	463.03300088002345	1332.26721	183.7826087	290.6088381816382
178711	1173248	91	1218.6326369104147	514.3505856283633	1332.26721	183.7826087	349.5540066595765
178719	1173248	91	986.4779216467464	534.1107237715803	1332.26721	183.7826087	492.2397994366729
178742	1173248	91	1197.16211745244	584.904052936311	1332.26721	183.7826087	423.26327393066924
178612	1173248	91	837.8278735632184	43.5764367816092	1332.26721	183.7826087	513.933875182454
178617	1173248	91	1181.221088435374	70.63945578231292	1332.26721	183.7826087	188.72282292258902
178749	1173248	91	669.1150049358341	621.4565646594275	1332.26721	183.7826087	794.5623567767607
178755	1173248	91	1020.13112164297	678.3676935229068	1332.26721	183.7826087	584.8447176679547
178631	1173248	91	793.4897180762852	111.26218905472636	1332.26721	183.7826087	543.6362727680477
178629	1173248	91	1092.7614900822448	128.9496855345912	1332.26721	183.7826087	245.70233889034475
178763	1173248	91	902.0892143808256	702.5614735907678	1332.26721	183.7826087	673.9322062138624
178643	1173248	91	649.180320569902	212.3296230335411	1332.26721	183.7826087	683.6831360642489
178648	1173248	91	720.3938928693279	278.8701808256568	1332.26721	183.7826087	619.2177343949735
178654	1173248	91	525.9331606217617	310.3687392055268	1332.26721	183.7826087	816.2099286476914
178780	1173248	91	768.2695306642676	935.8106912580596	1332.26721	183.7826087	940.021073834009
178785	1173248	91	513.3777606574217	956.2113507960966	1332.26721	183.7826087	1125.7113714717236
178663	1173248	91	453.7481794107911	342.0733200926845	1332.26721	183.7826087	892.665467249969
178797	1173248	91	1169.603039670273	982.4356002060794	1332.26721	183.7826087	815.0498347651315
178674	1173248	91	1011.7811839323468	372.3125440451022	1332.26721	183.7826087	371.8263431036925
178434	1173380	92	1410.8830875122912	461.9524090462144	1332.423863	183.8537604	288.95450903199406
178438	1173380	92	985.6972685887708	534.3453886359804	1332.423863	183.8537604	493.0149214126462
178437	1173380	92	1217.3926666666669	511.6553333333333	1332.423863	183.8537604	347.39897430396263
178314	1173380	92	862.9580078125	133.09895833333334	1332.423863	183.8537604	472.2014814883126
178451	1173380	92	666.6351796900758	626.8979558193208	1332.423863	183.8537604	799.7266595020551
178321	1173380	92	566.2542940320233	150.219941775837	1332.423863	183.8537604	766.9074534569464
178449	1173380	92	1247.7298989898989	624.5464646464646	1332.423863	183.8537604	448.7573142755517
178455	1173380	92	855.0559167750325	657.969874295622	1332.423863	183.8537604	672.8047603417576
178329	1173380	92	723.2334074898035	294.4328883945124	1332.423863	183.8537604	619.1451805778249
178460	1173380	92	1019.3154967395474	677.7527809742999	1332.423863	183.8537604	584.7846539937094
178466	1173380	92	675.1977310796406	921.06129130501	1332.423863	183.8537604	987.6341084136669
178470	1173380	92	931.17081604426	936.4354541263256	1332.423863	183.8537604	852.8676412100825
178477	1173380	92	608.2410217501264	998.6289833080424	1332.423863	183.8537604	1090.0914876401844
178357	1173380	92	454.39661578224695	342.8834908327276	1332.423863	183.8537604	892.3128946834128
178389	1173380	92	1011.7869002392008	371.4482200647249	1332.423863	183.8537604	371.48316675910127
178267	1173380	92	802.4373474369406	47.883238405207486	1332.423863	183.8537604	547.1505181668106
178395	1173380	92	523.0658572479765	372.6085356880059	1332.423863	183.8537604	831.0768596639651
178270	1173380	92	1064.168278270212	59.33615363953801	1332.423863	183.8537604	295.7459942789985
178283	1173380	92	1152.131974248927	70.83690987124463	1332.423863	183.8537604	212.78621584319862
179208	1173065	93	1410.7732813749	460.6383892885692	1332.300184	183.8499079	287.6975676661186
179223	1173065	93	1217.6538707613563	511.3048624440179	1332.300184	183.8499079	346.94455521687905
179228	1173065	93	987.0220962707408	533.8456546738952	1332.300184	183.8499079	491.64416057326514
179120	1173065	93	1055.9686111111112	53.619166666666665	1332.300184	183.8499079	305.4818883950908
179127	1173065	93	778.043257989088	52.44933749025721	1332.300184	183.8499079	569.6199170807419
179256	1173065	93	864.8789954337899	623.3278538812785	1332.300184	183.8499079	641.5788591627471
179262	1173065	93	663.1788417242514	631.4986837775583	1332.300184	183.8499079	805.0545305962671
179135	1173065	93	1121.2622682660851	69.37059251181388	1332.300184	183.8499079	240.08855768041659
179270	1173065	93	1293.2043337383557	671.4242608343459	1332.300184	183.8499079	489.1392799060683
179141	1173065	93	963.3194444444443	105.1784722222222	1332.300184	183.8499079	377.2744106808299
179272	1173065	93	1020.3285185185184	677.7814814814815	1332.300184	183.8499079	584.2043473340196
179150	1173065	93	599.6032103210321	138.0889588958896	1332.300184	183.8499079	734.1245941201499
179282	1173065	93	743.6181777176365	858.7160577356788	1332.300184	183.8499079	895.5394043338692
179163	1173065	93	759.3654166666668	326.7945833333333	1332.300184	183.8499079	590.4976103711526
179161	1173065	93	454.07537729658793	341.2278543307087	1332.300184	183.8499079	892.2144524339384
179175	1173065	93	1011.9759282789778	371.25956515600734	1332.300184	183.8499079	371.1199380739883
179300	1173065	93	617.1272662384011	915.93982869379	1332.300184	183.8499079	1023.439277352348
179198	1173065	93	478.0022222222222	448.16949494949495	1332.300184	183.8499079	894.2537959638086
179325	1173065	93	702.325280624695	998.7157149829186	1332.300184	183.8499079	1029.9877001380264
179205	1172693	94	453.8322652206064	341.843110672911	1332.348569	183.6523546	892.6450645766922
179216	1172693	94	769.6960542540074	330.3939580764488	1332.348569	183.6523546	581.4730866865883
179345	1172693	94	891.1426259824318	614.6877022653722	1332.348569	183.6523546	616.8096587206056
179349	1172693	94	661.8953488372093	632.6058308055274	1332.348569	183.6523546	806.8870703039445
179352	1172693	94	1020.6711382113822	676.3378048780488	1332.348569	183.6523546	582.9938025216712
179359	1172693	94	572.3007448789572	926.2120756338634	1332.348569	183.6523546	1062.5759428168044
179356	1172693	94	519.6536876802637	714.8135558302431	1332.348569	183.6523546	970.8785669771761
179357	1172693	94	1338.0843906189928	759.5988081507112	1332.348569	183.6523546	575.9750142213519
179232	1172693	94	1011.2368421052632	371.30310279831815	1332.348569	183.6523546	371.9214224116548
179364	1172693	94	748.0611364789447	967.8683409436834	1332.348569	183.6523546	977.9501608154902
179116	1172693	94	1060.0854774156662	56.032875929102346	1332.348569	183.6523546	300.6890792418159
179128	1172693	94	725.1712109061748	49.188853247794704	1332.348569	183.6523546	621.8880746385894
179271	1172693	94	1409.431856729522	459.2074728125312	1332.348569	183.6523546	286.1336338501895
179151	1172693	94	1002.6988182134168	74.07907542579075	1332.348569	183.6523546	347.3834505307437
179283	1172693	94	462.9959250203749	450.26365118174414	1332.348569	183.6523546	909.3160083597801
179157	1172693	94	1119.1878850102669	78.34428473648185	1332.348569	183.6523546	237.75463565901399
179182	1172693	94	735.7610852713178	129.4708527131783	1332.348569	183.6523546	599.042787193396
179319	1172693	94	1217.0136558078314	510.75468904244815	1332.348569	183.6523546	346.84013521901454
179326	1172693	94	984.1406148867314	535.3799352750809	1332.348569	183.6523546	494.93542034824475
178688	1173524	95	991.9224254742549	98.77608401084012	1332.209793	183.9186882	350.77735894112874
178695	1173524	95	1084.5321522309712	124.75754593175851	1332.209793	183.9186882	254.64535042170942
178824	1173524	95	1410.1779784142798	460.4537152345371	1332.209793	183.9186882	287.3163049911851
178957	1173524	95	474.1626311541565	598.8301049233253	1332.209793	183.9186882	953.0983242452292
178971	1173524	95	891.2094130675526	616.3730897009967	1332.209793	183.9186882	617.6553606001879
178712	1173524	95	775.9714784633295	317.62533954210323	1332.209793	183.9186882	572.0826261753757
178730	1173524	95	453.496743201433	342.42175541442765	1332.209793	183.9186882	892.8940845378472
178993	1173524	95	661.728121927237	633.2800721075058	1332.209793	183.9186882	807.1377358244339
178872	1173524	95	1217.157114624506	510.6538208168643	1332.209793	183.9186882	346.40000820949007
179009	1173524	95	1020.4550295857988	676.0076923076923	1332.209793	183.9186882	582.5312184554103
178756	1173524	95	1011.9099519366696	371.7968617472434	1332.209793	183.9186882	371.3356921717098
178762	1173524	95	491.79283489096576	378.589953271028	1332.209793	183.9186882	862.6688616854075
179024	1173524	95	1419.025173611111	802.2951388888888	1332.209793	183.9186882	624.4408259212715
179037	1173524	95	569.0994113318617	893.410816777042	1332.209793	183.9186882	1041.9772238981395
179043	1173524	95	712.0545314900154	1011.489247311828	1332.209793	183.9186882	1034.1496887236299
178660	1173524	95	1064.4516375880012	54.64814814814815	1332.209793	183.9186882	297.330291620167
178916	1173524	95	974.6231132075472	548.7911949685534	1332.209793	183.9186882	510.8817669094858
178664	1173524	95	670.1895633652822	49.75638977635783	1332.209793	183.9186882	675.4778358791049
178675	1173524	95	813.3857142857142	81.16593406593407	1332.209793	183.9186882	528.9012697430998
179367	1173719	96	1072.2405100830367	53.87129300118624	1332.177871	183.7754435	290.58995150778037
179370	1173719	96	876.3926315789473	115.22	1332.177871	183.7754435	460.9121752650803
179368	1173719	96	624.7300076161463	53.82495557248033	1332.177871	183.7754435	719.2840945822313
179372	1173719	96	1000.4757281553398	119.83106796116503	1332.177871	183.7754435	337.8094059240965
179377	1173719	96	1031.8119975262832	176.7987012987013	1332.177871	183.7754435	300.4468886165611
179383	1173719	96	503.4962962962963	301.35185185185185	1332.177871	183.7754435	836.981101372266
179381	1173719	96	773.1554726368158	271.40796019900495	1332.177871	183.7754435	565.8493614511976
179386	1173719	96	452.7747191900016	341.76016453092865	1332.177871	183.7754435	893.4814354493212
179387	1173719	96	1011.5962870601272	371.9088390135772	1332.177871	183.7754435	371.70785096479443
179390	1173719	96	503.6428571428572	393.1386328725038	1332.177871	183.7754435	854.5777988290374
179394	1173719	96	1408.7730368589744	461.60336538461536	1332.177871	183.7754435	288.19294511088873
179398	1173719	96	1217.8307518554373	510.23475314617616	1332.177871	183.7754435	345.90597640300865
179402	1173719	96	976.245475485357	545.1487331358999	1332.177871	183.7754435	507.22630515290143
179411	1173719	96	661.5564244096903	634.4871205151794	1332.177871	183.7754435	808.006274990928
179408	1173719	96	887.4897504456328	622.2424242424242	1332.177871	183.7754435	624.5004545743365
179414	1173719	96	1020.141573033708	676.3198501872658	1332.177871	183.7754435	583.0665860838017
179416	1173719	96	1437.675603217158	787.7019660411081	1332.177871	183.7754435	613.0717870947568
179422	1173719	96	518.8380187416333	850.1880856760375	1332.177871	183.7754435	1051.4882428842031
179425	1173719	96	624.2359375	985.7828125	1332.177871	183.7754435	1069.7652084163237
179494	1174039	97	1054.7333681644027	100.59334726576104	1332.405282	183.6584699	289.8301335806277
179492	1174039	97	1119.654052603328	50.95356951154053	1332.405282	183.6584699	250.74623864956837
179493	1174039	97	562.7182952182952	71.8922383922384	1332.405282	183.6584699	777.7594410398029
179496	1174039	97	920.5231085786642	168.38255777144667	1332.405282	183.6584699	412.16535307282027
179497	1174039	97	477.1573388203017	177.12524005486966	1332.405282	183.6584699	855.2728964519533
179502	1174039	97	982.580062305296	205.098753894081	1332.405282	183.6584699	350.48162592665926
179506	1174039	97	728.175652173913	255.30840579710147	1332.405282	183.6584699	608.4629478233073
179511	1174039	97	515.34885895997	365.0289936401047	1332.405282	183.6584699	836.9447205835809
179509	1174039	97	452.1441620993191	341.5483308420528	1332.405282	183.6584699	894.3091453167084
179512	1174039	97	1012.3121670871882	372.03153910849454	1332.405282	183.6584699	371.4081520613337
179523	1174039	97	1216.375208541875	509.9491157824492	1332.405282	183.6584699	346.30703651107603
179520	1174039	97	1408.3995140913507	461.3598639455782	1332.405282	183.6584699	287.9117704540952
179527	1174039	97	974.984668644906	539.0755028025058	1332.405282	183.6584699	504.054324580548
179535	1174039	97	658.7050264550264	643.5767195767196	1332.405282	183.6584699	815.7185977449943
179539	1174039	97	1020.0782798256045	676.8836702338485	1332.405282	183.6584699	583.7972717747231
179536	1174039	97	888.8169912693082	637.6217819565704	1332.405282	183.6584699	634.707224133102
179541	1174039	97	1416.1521558872305	704.4784411276949	1332.405282	183.6584699	527.5101717649628
179544	1174039	97	513.654336381269	779.1321695760598	1332.405282	183.6584699	1012.3942107486887
179550	1174039	97	576.0842880523732	999.0171849427168	1332.405282	183.6584699	1112.129165197117
179460	1173792	98	1408.1909850859695	461.89564928279657	1332.409511	183.7650046	288.2698168839577
179466	1173792	98	969.669757489301	525.041448724045	1332.409511	183.7650046	498.04592166883083
179464	1173792	98	1217.0411479944676	509.58921161825725	1332.409511	183.7650046	345.64616743376814
179474	1173792	98	1438.203562340967	619.2069550466497	1332.409511	183.7650046	448.10944367187534
179475	1173792	98	655.6459528362013	648.095602294455	1332.409511	183.7650046	820.7385805564493
179478	1173792	98	924.6612761276128	672.3996699669967	1332.409511	183.7650046	636.4137484686078
179479	1173792	98	1019.1093567251462	680.284015594542	1332.409511	183.7650046	587.1014520060781
179482	1173792	98	502.41085431283534	702.1365387260971	1332.409511	183.7650046	978.5738692069912
179489	1173792	98	521.1421928536465	904.4441997063144	1332.409511	183.7650046	1085.142001652992
179427	1173792	98	1170.0496619864796	57.76287051482059	1332.409511	183.7650046	205.5170512772911
179430	1173792	98	520.2418232428671	90.00197170030155	1332.409511	183.7650046	817.5621440449146
179435	1173792	98	918.820235756385	177.5841519318926	1332.409511	183.7650046	413.63545730056023
179432	1173792	98	1112.964803312629	117.42512077294688	1332.409511	183.7650046	229.25304778384648
179433	1173792	98	479.75140562249	140.36880856760374	1332.409511	183.7650046	853.7617199758064
179439	1173792	98	525.6878636741479	210.9599612080909	1332.409511	183.7650046	807.1798944033806
179443	1173792	98	976.0303514376996	217.29055733049344	1332.409511	183.7650046	357.952605879908
179450	1173792	98	696.1768802228412	287.17038068709377	1332.409511	183.7650046	644.5809741757337
179454	1173792	98	1012.266833611575	372.111713967724	1332.409511	183.7650046	371.43750055033365
179452	1173792	98	452.803144654088	341.0539622641509	1332.409511	183.7650046	893.5587143099966
179590	1173824	99	1440.8475851148062	559.0047505938243	1332.307407	183.8851852	390.5069251709186
179592	1173824	99	488.6291759465479	639.6385795595149	1332.307407	183.8851852	958.9077713856018
179593	1173824	99	654.6035353535353	648.7042297979798	1332.307407	183.8851852	821.790290685882
179596	1173824	99	1019.327268925136	680.3728565453785	1332.307407	183.8851852	586.9042295190226
179601	1173824	99	958.5950782997764	711.4078299776287	1332.307407	183.8851852	646.483600237259
179606	1173824	99	467.5148731408574	861.3508311461068	1332.307407	183.8851852	1098.5562471060332
179554	1173824	99	521.5992812219228	93.22506738544476	1332.307407	183.8851852	815.7615596268016
179555	1173824	99	1171.9474295190714	112.84063018242122	1332.307407	183.8851852	175.39284813050304
179552	1173824	99	1204.9080597811585	48.86055511075527	1332.307407	183.8851852	185.6400937365749
179558	1173824	99	561.327868852459	143.71830601092896	1332.307407	183.8851852	772.0251462394117
179557	1173824	99	477.6113794954375	138.54965110037574	1332.307407	183.8851852	855.897546488
179560	1173824	99	917.0320066334992	200.82172470978443	1332.307407	183.8851852	415.62062571547625
179566	1173824	99	452.2829457364341	341.08857609139125	1332.307407	183.8851852	893.9552329563159
179564	1173824	99	958.560515873016	251.88955026455025	1332.307407	183.8851852	379.8833140517207
179565	1173824	99	685.5802854594112	309.41347011596787	1332.307407	183.8851852	658.796873133229
179568	1173824	99	1012.521376361881	372.39504895876433	1332.307407	183.8851852	371.2129767742931
179572	1173824	99	1407.3346034434096	463.1230125129362	1332.307407	183.8851852	289.14156465061745
179578	1173824	99	1217.5097152428812	509.9291457286432	1332.307407	183.8851852	345.6633828307041
179579	1173824	99	971.7819979188346	521.7344779743323	1332.307407	183.8851852	494.08573671100663
179610	1173916	100	641.2068437180797	80.52860061287028	1332.218579	183.8132969	698.6880182058767
179608	1173916	100	1226.089001824342	62.54248110502997	1332.218579	183.8132969	161.15240586184723
179614	1173916	100	476.58242044861765	126.0224308815858	1332.218579	183.8132969	857.585575913987
179612	1173916	100	535.1119951040391	108.3953488372093	1332.218579	183.8132969	800.6664555108391
179617	1173916	100	1174.662098138748	116.6093062605753	1332.218579	183.8132969	171.2904580507799
179622	1173916	100	899.8813229571984	195.23086900129704	1332.218579	183.8132969	432.4879927989994
179630	1173916	100	664.8736332396126	319.665885660731	1332.218579	183.8132969	681.0324533419291
179628	1173916	100	885.4485483278207	309.4452407203234	1332.218579	183.8132969	464.09788365698563
179629	1173916	100	452.5972529725297	341.9346863468635	1332.218579	183.8132969	893.7203427263653
179636	1173916	100	1012.1357560568086	372.3391812865497	1332.218579	183.8132969	371.4768130408857
179647	1173916	100	1444.8041198501874	495.119850187266	1332.218579	183.8132969	331.0396866360989
179644	1173916	100	1408.084273890143	462.5481565086532	1332.218579	183.8132969	288.87493076108194
179652	1173916	100	976.1141294602834	518.565805988883	1332.218579	183.8132969	488.7428990003715
179653	1173916	100	1216.376870748299	508.908843537415	1332.218579	183.8132969	345.1179737628162
179666	1173916	100	497.19117839821735	568.4113907458383	1332.218579	183.8132969	919.3402273074003
179675	1173916	100	654.7853903466148	652.7361516034986	1332.218579	183.8132969	823.8958482431937
179679	1173916	100	1017.8614506927464	680.5162999185004	1332.218579	183.8132969	587.821637340086
179686	1173916	100	987.1110002217786	747.9832557108006	1332.218579	183.8132969	661.3523896945915
179691	1173916	100	476.5292942743009	895.87017310253	1332.218579	183.8132969	1113.2066955160142
179712	1173975	101	453.1730454694144	341.9896140006542	1332.314312	183.8242754	893.2556413769026
179713	1173975	101	630.4380341880342	347.3809523809524	1332.314312	183.8242754	720.6809945740428
179716	1173975	101	776.7801932367149	354.2314814814815	1332.314312	183.8242754	581.0824149762202
179717	1173975	101	1012.078895877009	372.41781970649896	1332.314312	183.8242754	371.6426330408724
179725	1173975	101	1408.076291079812	462.6490610328639	1332.314312	183.8242754	288.93448834866086
179728	1173975	101	480.22125906799454	494.9886265830567	1332.314312	183.8242754	907.1305442449604
179734	1173975	101	978.6379918828304	516.9137991882831	1332.314312	183.8242754	485.83492080039673
179735	1173975	101	1216.4149590163934	508.7079918032787	1332.314312	183.8242754	344.9378048373716
179732	1173975	101	1441.8113275613275	502.4650072150072	1332.314312	183.8242754	336.92953623634855
179759	1173975	101	1017.999162479062	680.9170854271357	1332.314312	183.8242754	588.1286211357543
179757	1173975	101	655.233862959285	654.6906653426017	1332.314312	183.8242754	824.7139453475698
179764	1173975	101	966.4963743485158	768.2831407205982	1332.314312	183.8242754	689.5033928556308
179765	1173975	101	522.8684486373165	882.4659329140462	1332.314312	183.8242754	1069.2533709691702
179694	1173975	101	1238.5145911949685	66.88943396226415	1332.314312	183.8242754	149.90712046187227
179693	1173975	101	635.2374262920569	64.77263267429761	1332.314312	183.8242754	707.1700490150677
[truncated: 21,072 more rows]
