# Supplementary material for: The First of Us: Ophiocordyceps use a novel scramblase-binding peptide to manipulate zombie ants
Source: bioRxiv. 2025 Sep 19:2025.09.09.674826. Preprint. [Version 2] doi: 10.1101/2025.09.09.674826 (PMC12458967; doi:10.1101/2025.09.09.674826)
Supplement: Supplement 11 [file media-11.zip › Data S12. Nest behavior tests data/SBP Aversion Assay data files/LH11_SBP3-all-spots_matches.csv]

No_Overlap_ID	Citronella_ID	Frame	No_Overlap_X	No_Overlap_Y	Citronella_X	Citronella_Y	Distance
3801915	2640296.0	0	1349.076636904762	508.0665922619048	618.3452380952381	871.7391774891776	816.2267616612503
3801919	2640296.0	0	1004.3336638025996	563.4870015421899	618.3452380952381	871.7391774891776	493.970109172711
3801906	2640296.0	0	1057.330219600131	436.4174041297935	618.3452380952381	871.7391774891776	618.2336616099208
3801905	2640296.0	0	905.0553549939832	420.9473525872443	618.3452380952381	871.7391774891776	534.2433532862223
3801910	2640296.0	0	653.5059101654846	495.9290780141844	618.3452380952381	871.7391774891776	377.45132630292295
3801902	2640296.0	0	1145.6187324508624	87.14380264741276	618.3452380952381	871.7391774891776	945.3080133337916
3801903	2640296.0	0	617.9316789215686	335.47610294117646	618.3452380952381	871.7391774891776	536.2632340137305
3802010	2640296.0	0	599.4557700040209	983.2957378367512	618.3452380952381	871.7391774891776	113.14450124222098
3802009	2640296.0	0	906.8342503438788	969.0355341586428	618.3452380952381	871.7391774891776	304.45441565092824
3801995	2640296.0	0	1218.5155423280423	935.8277116402116	618.3452380952381	871.7391774891776	603.5824171499077
3801984	2640296.0	0	550.6113976276431	930.4697438542204	618.3452380952381	871.7391774891776	89.65016770786491
3801979	2640296.0	0	1131.9400479616306	922.4890087929656	618.3452380952381	871.7391774891776	516.0960899862146
3801969	2640296.0	0	668.1294742729307	888.0998322147651	618.3452380952381	871.7391774891776	52.40363722916728
3801973	2640296.0	0	1444.635480572597	876.5480572597138	618.3452380952381	871.7391774891776	826.3042358223394
3801966	2640296.0	0	549.3997695852535	836.3582949308756	618.3452380952381	871.7391774891776	77.49377057974169
3801958	2640296.0	0	1408.9079229122055	670.2405424696644	618.3452380952381	871.7391774891776	815.8376422669763
3801937	2640296.0	0	1338.9544895448955	590.9674046740467	618.3452380952381	871.7391774891776	773.3760286462124
3801921	2640296.0	0	1402.5620855937311	561.2266425557565	618.3452380952381	871.7391774891776	843.4536728542082
3801924	2640296.0	0	1284.7696280991736	580.8493457300275	618.3452380952381	871.7391774891776	727.1439759861759
3802544	2638732.0	1	706.054609929078	978.522695035461	618.1980749746707	871.6762917933131	138.32904474469072
3802550	2638732.0	1	780.2645348837209	995.7427325581396	618.1980749746707	871.6762917933131	204.10296213309587
3802421	2638732.0	1	1343.9853500761035	602.0045662100457	618.1980749746707	871.6762917933131	774.2674010173876
3802542	2638732.0	1	531.215360253365	960.3507521773556	618.1980749746707	871.6762917933131	124.2141400352197
3802401	2638732.0	1	1055.9934982556297	568.2354900095147	618.1980749746707	871.6762917933131	532.6735893893638
3802535	2638732.0	1	1411.837725719863	951.7532942898976	618.1980749746707	871.6762917933131	797.6692432103603
3802394	2638732.0	1	1244.2380952380952	568.8266733266734	618.1980749746707	871.6762917933131	695.4451799939505
3802527	2638732.0	1	1035.342333550206	935.7240294946864	618.1980749746707	871.6762917933131	422.0325167178436
3802513	2638732.0	1	1216.674820613177	906.624266144814	618.1980749746707	871.6762917933131	599.4962685299471
3802379	2638732.0	1	1353.1834451901566	505.24571215510815	618.1980749746707	871.6762917933131	821.2641865592251
3802377	2638732.0	1	578.9022644022643	508.25424575424574	618.1980749746707	871.6762917933131	365.5403456196928
3802370	2638732.0	1	1061.6330655957163	383.36291834002674	618.1980749746707	871.6762917933131	659.6093856218356
3802501	2638732.0	1	546.9232323232322	873.8396464646464	618.1980749746707	871.6762917933131	71.30766647718386
3802367	2638732.0	1	558.2135330005545	378.3017193566279	618.1980749746707	871.6762917933131	497.0076599036743
3802364	2638732.0	1	794.1379310344828	297.2937084089534	618.1980749746707	871.6762917933131	600.724716526329
3802358	2638732.0	1	1117.8530254206946	102.07715717866093	618.1980749746707	871.6762917933131	917.5717397047711
3802484	2638732.0	1	623.7110888443553	818.2461589846359	618.1980749746707	871.6762917933131	53.71380096288305
3802477	2638732.0	1	556.5717617509868	808.7870470039469	618.1980749746707	871.6762917933131	88.05032419997345
3802462	2638732.0	1	1402.3432812978267	663.2450260177533	618.1980749746707	871.6762917933131	811.373709921875
3802432	2638732.0	1	1426.2284095349746	615.4206721375538	618.1980749746707	871.6762917933131	847.6909603002699
3802808	2638817.0	2	1071.9125786163522	150.03542976939204	618.3800880088008	871.8157315731573	852.4426808346841
3802937	2638817.0	2	837.1405318661164	985.1712517193948	618.3800880088008	871.8157315731573	246.38507613951327
3802930	2638817.0	2	1404.542253521127	959.558424621805	618.3800880088008	871.8157315731573	791.0434442345497
3802931	2638817.0	2	536.3289578361178	966.4924423229912	618.3800880088008	871.8157315731573	125.2839475791783
3802929	2638817.0	2	896.3860646599777	947.748829431438	618.3800880088008	871.8157315731573	288.18944880777633
3802922	2638817.0	2	468.3690393114678	882.6097929751104	618.3800880088008	871.8157315731573	150.39889126194632
3802915	2638817.0	2	1214.8322675193178	866.0968558486545	618.3800880088008	871.8157315731573	596.4795956127907
3802913	2638817.0	2	882.8328452903856	831.9753538311371	618.3800880088008	871.8157315731573	267.43693935666346
3802911	2638817.0	2	663.748838191804	770.174693705112	618.3800880088008	871.8157315731573	111.30689139519252
3802909	2638817.0	2	1121.760460251046	777.4560669456067	618.3800880088008	871.8157315731573	512.147972237873
3802900	2638817.0	2	1409.9250072526834	652.994923121555	618.3800880088008	871.8157315731573	821.2343790856648
3802883	2638817.0	2	1323.295294117647	618.8509803921569	618.3800880088008	871.8157315731573	748.9303126082843
3802872	2638817.0	2	1088.62762193581	589.9763709881223	618.3800880088008	871.8157315731573	548.2391525050133
3802878	2638817.0	2	536.1438769906645	597.0285557386052	618.3800880088008	871.8157315731573	286.8288451424447
3802862	2638817.0	2	522.3690364826941	537.8735578422202	618.3800880088008	871.8157315731573	347.4701388771302
3802854	2638817.0	2	1385.1942875078469	533.3681732580038	618.3800880088008	871.8157315731573	838.1830147902377
3802844	2638817.0	2	509.4320241691843	477.38091641490433	618.3800880088008	871.8157315731573	409.20472140888893
3802837	2638817.0	2	1225.4215799614644	479.4510597302505	618.3800880088008	871.8157315731573	722.8066191330207
3802823	2638817.0	2	835.6776061776062	180.1354568854569	618.3800880088008	871.8157315731573	725.010216337932
3802679	2638809.0	3	1279.9889167712254	643.448138854036	618.3306188925081	871.7117263843649	699.9256878726322
3802667	2638809.0	3	1403.970566593083	637.6243561442236	618.3306188925081	871.7117263843649	819.7725442638995
3802792	2638809.0	3	889.2433182047404	951.6563287947556	618.3306188925081	871.7117263843649	282.4620861340428
3802796	2638809.0	3	546.1671207992734	964.4636693914624	618.3306188925081	871.7117263843649	117.51805558570207
3802787	2638809.0	3	699.441200324412	956.19099756691	618.3306188925081	871.7117263843649	117.11393460965911
3802781	2638809.0	3	1411.074168797954	920.0924978687128	618.3306188925081	871.7117263843649	794.2185058068771
3802642	2638809.0	3	533.5666666666666	520.3912280701754	618.3306188925081	871.7117263843649	361.4014666996734
3802632	2638809.0	3	1380.707162074404	530.8251693106967	618.3306188925081	871.7117263843649	835.1177392365203
3802766	2638809.0	3	934.5125638005496	847.2126030624264	618.3306188925081	871.7117263843649	317.1296727355788
3802755	2638809.0	3	1296.222480620155	843.6237726098192	618.3306188925081	871.7117263843649	678.4735141063475
3802746	2638809.0	3	478.0021071643589	844.1110776640578	618.3306188925081	871.7117263843649	143.017086439415
3802613	2638809.0	3	545.3164825828377	453.3717077315208	618.3306188925081	871.7117263843649	424.6639086471901
3802600	2638809.0	3	1070.452533904354	239.62669521770167	618.3306188925081	871.7117263843649	777.1394422231702
3802606	2638809.0	3	987.105815347722	264.1897482014389	618.3306188925081	871.7117263843649	710.6884686667408
3802726	2638809.0	3	1195.5573630136987	803.1204337899543	618.3306188925081	871.7117263843649	581.2877768786493
3802718	2638809.0	3	832.5816195372751	804.8303341902314	618.3306188925081	871.7117263843649	224.4473477212627
3802706	2638809.0	3	1115.212033833141	747.6057285659361	618.3306188925081	871.7117263843649	512.1459159340366
3802711	2638809.0	3	522.5479250334672	767.6925033467202	618.3306188925081	871.7117263843649	141.40128430905438
3802691	2638809.0	3	1389.2136752136753	672.3452991452991	618.3306188925081	871.7117263843649	796.245978848957
3803070	2638809.0	4	651.1580976863753	534.4185946872323	618.3306188925081	871.7117263843649	338.886854354106
3803199	2638809.0	4	622.5397151465352	881.0951794029032	618.3306188925081	871.7117263843649	10.284244348846508
3803184	2638809.0	4	941.0912305516266	844.6598302687412	618.3306188925081	871.7117263843649	323.89229308833325
3803061	2638809.0	4	509.37991333952334	469.1942123181678	618.3306188925081	871.7117263843649	417.00192490026274
3803049	2638809.0	4	1381.008652757561	440.3010674429888	618.3306188925081	871.7117263843649	876.2379471288008
3803032	2638809.0	4	1030.414116485686	285.97219480092133	618.3306188925081	871.7117263843649	716.1728896350506
3803038	2638809.0	4	934.4486271036316	321.7887511071745	618.3306188925081	871.7117263843649	634.3073969717562
3803167	2638809.0	4	1109.2393300918422	827.220151269584	618.3306188925081	871.7117263843649	492.9207471669106
3803144	2638809.0	4	1389.4107656879678	772.2967760506621	618.3306188925081	871.7117263843649	777.4624911415085
3803150	2638809.0	4	486.9820636839984	809.2730753728335	618.3306188925081	871.7117263843649	145.43393034468517
3803139	2638809.0	4	1265.2069302098585	726.5263543191801	618.3306188925081	871.7117263843649	662.9688939952218
3803141	2638809.0	4	807.6477151965994	734.015763372299	618.3306188925081	871.7117263843649	234.09643564743303
3803227	2638809.0	4	645.4329829172142	994.0755584756898	618.3306188925081	871.7117263843649	125.32934827805359
3803096	2638809.0	4	649.3008001684565	648.7505790692777	618.3306188925081	871.7117263843649	225.10181105518697
3803100	2638809.0	4	1222.2421731123388	667.4442909760589	618.3306188925081	871.7117263843649	637.5220392178595
3803218	2638809.0	4	550.1882129277567	969.0589353612168	618.3306188925081	871.7117263843649	118.82704484353665
3803091	2638809.0	4	1382.7317837124958	652.2012858555885	618.3306188925081	871.7117263843649	795.2948976821689
3803086	2638809.0	4	1422.9629026420555	637.4439015562795	618.3306188925081	871.7117263843649	838.0420787774888
3803073	2638809.0	4	1400.5011862396204	576.9650059311981	618.3306188925081	871.7117263843649	835.8626834845546
3803207	2638809.0	4	1024.5676328502416	936.2422046552482	618.3306188925081	871.7117263843649	411.3303953455964
3803177	2639581.0	5	1399.6441034897714	577.7836943441637	618.1799591002044	871.7402862985684	834.9231622849892
3803161	2639581.0	5	632.1407822835778	496.53710094909405	618.1799591002044	871.7402862985684	375.4628275613306
3803294	2639581.0	5	1431.1091097308488	685.1111801242236	618.1799591002044	871.7402862985684	834.0768712873506
3803530	2639581.0	5	1428.5813124108415	730.1157869709939	618.1799591002044	871.7402862985684	822.6833244070881
3803140	2639581.0	5	1278.7573383756528	441.75427696740496	618.1799591002044	871.7402862985684	788.1944190559578
3803652	2639581.0	5	706.3556862745098	980.5870588235294	618.1799591002044	871.7402862985684	140.08061518931927
3803642	2639581.0	5	552.4462686567164	970.8089552238806	618.1799591002044	871.7402862985684	118.8928897030997
3803513	2639581.0	5	672.3795741849634	716.0525615435795	618.1799591002044	871.7402862985684	164.85225480629992
3803133	2639581.0	5	507.47823383084574	398.98880597014926	618.1799591002044	871.7402862985684	485.5397348624768
3803123	2639581.0	5	988.1640271493212	304.84917043740575	618.1799591002044	871.7402862985684	676.9444200615643
3803635	2639581.0	5	1121.0500212856534	950.7941677309494	618.1799591002044	871.7402862985684	509.04598575366674
3803632	2639581.0	5	764.8958060288336	963.2400611620794	618.1799591002044	871.7402862985684	172.90965427083054
3803114	2639581.0	5	882.6811382113821	146.31560975609756	618.1799591002044	871.7402862985684	772.1410720120721
3803619	2639581.0	5	1020.9514514514516	868.0228561895229	618.1799591002044	871.7402862985684	402.78864723011543
3803474	2639581.0	5	1175.6543101770772	732.53308036583	618.1799591002044	871.7402862985684	574.5922887510588
3803219	2639581.0	5	1365.747667514843	602.6017811704835	618.1799591002044	871.7402862985684	794.5394978268193
3803592	2639581.0	5	596.3630992956146	796.4667121108839	618.1799591002044	871.7402862985684	78.37146382913856
3803456	2639581.0	5	489.908761904762	727.8815238095239	618.1799591002044	871.7402862985684	192.74035274127579
3803333	2639581.0	5	1242.9757255221048	690.915242744779	618.1799591002044	871.7402862985684	650.4363505485834
3802043	2640056.0	6	538.8514211886304	320.8242894056848	618.3942307692307	871.6762820512821	556.5653388036312
3802040	2640056.0	6	777.4165137614679	156.97614678899083	618.3942307692307	871.6762820512821	732.1778266459594
3802172	2640056.0	6	1124.7638727202173	812.208575863407	618.3942307692307	871.6762820512821	509.8496075989642
3802166	2640056.0	6	1311.5696741854638	735.7438596491228	618.3942307692307	871.6762820512821	706.3779574812696
3802150	2640056.0	6	1425.7352168199736	726.1364432763908	618.3942307692307	871.6762820512821	820.3543822202738
3802142	2640056.0	6	638.9234772978959	707.0295681063122	618.3942307692307	871.6762820512821	165.92163926357358
3802134	2640056.0	6	506.0959249084249	707.7495421245421	618.3942307692307	871.6762820512821	198.70300843775905
3802126	2640056.0	6	1422.846553352219	674.7511803588291	618.3942307692307	871.6762820512821	828.2047059669169
3802118	2640056.0	6	789.9775676677791	667.3946978123842	618.3942307692307	871.6762820512821	266.78044748518346
3802232	2640056.0	6	826.4057971014493	1014.0140901771337	618.3942307692307	871.6762820512821	252.04932721603262
3802105	2640056.0	6	1397.9758181291631	593.7229944975384	618.3942307692307	871.6762820512821	827.6505792981517
3802220	2640056.0	6	542.2646293888166	972.0535327264846	618.3942307692307	871.6762820512821	125.98138219377175
3802082	2640056.0	6	1347.5399659863945	542.8075396825396	618.3942307692307	871.6762820512821	799.8800865708413
3802211	2640056.0	6	968.4673947451724	960.4214941437164	618.3942307692307	871.6762820512821	361.1466915333127
3802199	2640056.0	6	784.2405966277562	936.5985732814528	618.3942307692307	871.6762820512821	178.1008730103673
3802191	2640056.0	6	574.2154865826059	913.9015518913676	618.3942307692307	871.6762820512821	61.112477048269554
3802060	2640056.0	6	933.7002096436058	406.164570230608	618.3942307692307	871.6762820512821	562.2446212780894
3802178	2640056.0	6	1258.6222591362127	885.089811738649	618.3942307692307	871.6762820512821	640.3685275568647
3802049	2640056.0	6	701.7051033591731	311.3239664082687	618.3942307692307	871.6762820512821	566.5116231271738
3802055	2640056.0	6	1128.4015779092704	397.3293885601578	618.3942307692307	871.6762820512821	696.5001575746419
3802045	2640224.0	7	574.8154602323502	626.7609472743521	618.3743169398907	871.7546448087433	248.83586122028464
3802035	2640224.0	7	1323.6405166981726	513.2028985507246	618.3743169398907	871.7546448087433	791.1761923024247
3802039	2640224.0	7	1401.5931747380346	594.3442367601245	618.3743169398907	871.7546448087433	830.8960907985609
3802031	2640224.0	7	824.6167171207534	476.4286915573495	618.3743169398907	871.7546448087433	445.89072309982663
3802018	2640224.0	7	707.287798408488	348.3379015620395	618.3743169398907	871.7546448087433	530.914959572484
3802016	2640224.0	7	974.9454732510288	281.5380658436214	618.3743169398907	871.7546448087433	689.5640648977832
3802022	2640224.0	7	976.39080130044	427.8371581564352	618.3743169398907	871.7546448087433	570.2968858669926
3802014	2640224.0	7	563.4850804868472	154.05594817432274	618.3743169398907	871.7546448087433	719.7945869684934
3802131	2640224.0	7	750.6634920634921	1007.1630952380953	618.3743169398907	871.7546448087433	189.30365633701095
3802123	2640224.0	7	554.20343492985	969.79656507015	618.3743169398907	871.7546448087433	117.17559569505336
3802125	2640224.0	7	598.2762601626016	994.9913821138211	618.3743169398907	871.7546448087433	124.86482814557475
3802117	2640224.0	7	1016.1910569105692	899.0635772357723	618.3743169398907	871.7546448087433	398.7529766549742
3802104	2640224.0	7	749.3693204664254	849.9780860474468	618.3743169398907	871.7546448087433	132.79273120318382
3802108	2640224.0	7	1141.9845132743362	856.2922812192724	618.3743169398907	871.7546448087433	523.8384506631502
3802090	2640224.0	7	1443.1466861598442	743.7524366471736	618.3743169398907	871.7546448087433	834.6460485277175
3802095	2640224.0	7	760.5984067478913	766.2166510465479	618.3743169398907	871.7546448087433	177.10437557853675
3802080	2640224.0	7	1435.4403319874384	691.8849259757739	618.3743169398907	871.7546448087433	836.6301385311976
3802059	2640224.0	7	735.6699059561129	676.8688610240334	618.3743169398907	871.7546448087433	227.46147789030817
3802056	2640224.0	7	1373.1896952779716	662.4067224936032	618.3743169398907	871.7546448087433	783.308884127664
3802052	2640224.0	7	1205.5915841584158	655.3923267326733	618.3743169398907	871.7546448087433	625.8088938348857
3802302	2640224.0	8	1109.7704689480356	820.4830164765526	618.3743169398907	871.7546448087433	494.06371864390746
3802288	2640224.0	8	547.5132815030773	814.0542597991578	618.3743169398907	871.7546448087433	91.38173107044821
3802165	2640224.0	8	1249.5	508.7489573307667	618.3743169398907	871.7546448087433	728.07469188226
3802154	2640224.0	8	1300.518645731109	486.0142296368989	618.3743169398907	871.7546448087433	783.6558895324966
3802281	2640224.0	8	1445.8893162393165	790.4487179487179	618.3743169398907	871.7546448087433	831.4996859939854
3802149	2640224.0	8	770.1078597681651	488.07364998586377	618.3743169398907	871.7546448087433	412.59444228866465
3802138	2640224.0	8	611.234533183352	171.1336707911511	618.3743169398907	871.7546448087433	700.6573525950112
3802266	2640224.0	8	997.0354639753294	738.4360807401177	618.3743169398907	871.7546448087433	401.44501964716704
3802141	2640224.0	8	923.9878331402084	353.9264194669757	618.3743169398907	871.7546448087433	601.2866972126743
3802258	2640224.0	8	1355.890743213173	693.6940364931019	618.3743169398907	871.7546448087433	758.7068335375991
3802133	2640224.0	8	1157.8533859303088	128.81656804733728	618.3743169398907	871.7546448087433	918.1474019898466
3802238	2640224.0	8	1415.2268552090886	662.5108774474256	618.3743169398907	871.7546448087433	823.8670535502804
3802223	2640224.0	8	632.9753889313951	644.3806426931906	618.3743169398907	871.7546448087433	227.8423317589259
3802212	2640224.0	8	812.5807770961146	611.8666666666667	618.3743169398907	871.7546448087433	324.4347551499183
3802194	2640224.0	8	1399.946013533392	585.6550456016475	618.3743169398907	871.7546448087433	832.2903925809218
3802312	2640224.0	8	586.7956722827882	1018.1584076643542	618.3743169398907	871.7546448087433	149.77073337825888
3802185	2640224.0	8	730.681165423916	533.2439933719967	618.3743169398907	871.7546448087433	356.6542995009935
3802307	2640224.0	8	555.8767914932964	967.7135922330098	618.3743169398907	871.7546448087433	114.51663755856984
3802304	2640224.0	8	610.71935261708	870.5285812672176	618.3743169398907	871.7546448087433	7.752529302838142
3802308	2640224.0	8	668.2035699959887	998.0631768953068	618.3743169398907	871.7546448087433	135.7821775417934
3802042	2639112.0	9	510.3704761904762	827.7898412698413	618.4623477297896	871.6871539313399	116.66544797742301
3802044	2639112.0	9	1447.878155589902	816.2630087583719	618.4623477297896	871.6871539313399	831.2655521530994
3802024	2639112.0	9	718.5217929668153	723.6173848439822	618.4623477297896	871.6871539313399	178.70799953758302
3802015	2639112.0	9	1136.7030848329048	695.9005998286203	618.4623477297896	871.6871539313399	547.2425186299841
3802013	2639112.0	9	1410.6942807247324	678.4216328312596	618.4623477297896	871.6871539313399	815.4648964259524
3802002	2639112.0	9	1015.5757706712764	625.5970901757419	618.4623477297896	871.6871539313399	467.18239495890515
3801993	2639112.0	9	1279.9145351197726	606.9717823792123	618.4623477297896	871.6871539313399	712.4557699527559
3801989	2639112.0	9	1397.2494878548434	590.0320456540825	618.4623477297896	871.6871539313399	828.1539770132326
3801970	2639112.0	9	963.343916804712	550.8059083379349	618.4623477297896	871.6871539313399	471.07119468415345
3801974	2639112.0	9	646.4955555555556	554.9020740740741	618.4623477297896	871.6871539313399	318.0230299226408
3801964	2639112.0	9	1255.8016938318951	511.21875998721634	618.4623477297896	871.6871539313399	732.2150675331089
3801954	2639112.0	9	714.7109195402298	436.6433908045977	618.4623477297896	871.6871539313399	445.56353465137437
3801939	2639112.0	9	1266.2166075650118	430.23463356974	618.4623477297896	871.6871539313399	783.8787590362972
3802065	2639112.0	9	561.6489361702128	1010.8364539007092	618.4623477297896	871.6871539313399	150.30067004176453
3802058	2639112.0	9	543.1979280261723	969.309523809524	618.4623477297896	871.6871539313399	123.26743273855922
3802057	2639112.0	9	657.0292321116929	961.9022687609076	618.4623477297896	871.6871539313399	98.113054761531
3801922	2639112.0	9	1284.7888257575758	272.4820075757576	618.4623477297896	871.6871539313399	896.1237541433262
3801920	2639112.0	9	698.4992467043315	188.59830508474576	618.4623477297896	871.6871539313399	687.7617906048766
3801927	2639112.0	9	776.7676031911203	364.7644814429414	618.4623477297896	871.6871539313399	531.0660503077346
3802053	2639112.0	9	501.396865520728	940.6327940680824	618.4623477297896	871.6871539313399	135.85959082341338
3802264	2639251.0	10	978.9636082075106	516.2938443670151	618.3888888888888	871.8150057273768	506.3688619837551
3802256	2639251.0	10	1340.0037792894934	504.3178382464097	618.3888888888888	871.8150057273768	809.8038146084585
3802242	2639251.0	10	1291.862567204301	479.3968413978495	618.3888888888888	871.8150057273768	779.4605898180147
3802234	2639251.0	10	1398.2643632512577	478.6998940958432	618.3888888888888	871.8150057273768	873.3528762791149
3802362	2639251.0	10	545.3790849673202	961.9497549019608	618.3888888888888	871.8150057273768	115.99441571658119
3802355	2639251.0	10	604.7734593837536	931.3301820728292	618.3888888888888	871.8150057273768	61.05273242074918
3802357	2639251.0	10	492.84205933682375	948.2975567190226	618.3888888888888	871.8150057273768	147.0087991134033
3802347	2639251.0	10	662.9898516783763	782.9492583918812	618.3888888888888	871.8150057273768	99.43021136075994
3802350	2639251.0	10	500.3773448773449	815.2431457431456	618.3888888888888	871.8150057273768	130.87054619762242
3802221	2639251.0	10	886.7350302321046	458.6975814316364	618.3888888888888	871.8150057273768	492.62121130797846
3802338	2639251.0	10	720.1543810848401	765.0500695410292	618.3888888888888	871.8150057273768	147.49565078591
3802200	2639251.0	10	1269.2684996605567	386.5546503733877	618.3888888888888	871.8150057273768	811.8632152010323
3802329	2639251.0	10	1318.91758747698	679.8752302025783	618.3888888888888	871.8150057273768	726.347943463761
3802332	2639251.0	10	621.8873370577281	709.5903165735568	618.3888888888888	871.8150057273768	162.26240757071116
3802195	2639251.0	10	558.6291040623261	290.7768503060657	618.3888888888888	871.8150057273768	584.1032185649354
3802324	2639251.0	10	1340.8303303303303	633.0999075999076	618.3888888888888	871.8150057273768	760.8590765614846
3802186	2639251.0	10	827.8094098883572	121.6854066985646	618.3888888888888	871.8150057273768	778.8140791965791
3802319	2639251.0	10	1019.7296990346396	620.3798977853493	618.3888888888888	871.8150057273768	473.5969376951952
3802305	2639251.0	10	1168.3004679855349	577.2058072750478	618.3888888888888	871.8150057273768	623.8568142108336
3802309	2639251.0	10	1395.367593512082	582.2421383647799	618.3888888888888	871.8150057273768	829.1853550024455
3803706	2639215.0	11	1289.865306122449	442.99149659863946	618.4623477297896	871.6871539313399	796.5939361772291
3803711	2639215.0	11	1379.6647897897897	452.68506006006	618.4623477297896	871.6871539313399	868.9027059841767
3803709	2639215.0	11	985.9560963371802	442.5232480347884	618.4623477297896	871.6871539313399	565.0073569343111
3803699	2639215.0	11	681.6146773654297	146.0600133734537	618.4623477297896	871.6871539313399	728.3700734191534
3803703	2639215.0	11	1304.8829656862745	339.43688725490193	618.4623477297896	871.6871539313399	868.598647899536
3803701	2639215.0	11	889.7137639369473	183.34582852748943	618.4623477297896	871.6871539313399	739.8588453570845
3803768	2639215.0	11	547.2465373961219	960.707756232687	618.4623477297896	871.6871539313399	114.00157575917767
3803760	2639215.0	11	783.6850164515313	724.9786130093647	618.4623477297896	871.6871539313399	220.95684248058322
3803761	2639215.0	11	499.37979094076655	743.448606271777	618.4623477297896	871.6871539313399	175.00222980649392
3803766	2639215.0	11	669.2046238785368	885.6111111111112	618.4623477297896	871.6871539313399	52.61801186190739
3803767	2639215.0	11	497.6598857958601	943.1052819414704	618.4623477297896	871.6871539313399	140.33454249674193
3803764	2639215.0	11	587.9986935423666	811.0214632325494	618.4623477297896	871.6871539313399	67.88490446639969
3803754	2639215.0	11	1366.9474560152164	657.2669995244888	618.4623477297896	871.6871539313399	778.59229378469
3803758	2639215.0	11	659.525641025641	717.438782051282	618.4623477297896	871.6871539313399	159.6206574474299
3803745	2639215.0	11	1395.2717391304348	575.3923913043478	618.4623477297896	871.6871539313399	831.3984706074617
3803750	2639215.0	11	1311.2934830471158	618.6369440774989	618.4623477297896	871.6871539313399	737.5970382072912
3803742	2639215.0	11	1112.6460811222937	559.0562671546203	618.4623477297896	871.6871539313399	584.7697270862709
3803726	2639215.0	11	986.4953652206156	513.6553578049685	618.4623477297896	871.6871539313399	513.4540573419185
3803724	2639215.0	11	1405.4615082482326	495.8972244042943	618.4623477297896	871.6871539313399	872.1156745470613
3803725	2639215.0	11	1264.5082159624412	521.4323161189358	618.4623477297896	871.6871539313399	734.8834705390196
3802939	2638358.0	12	812.2028985507246	887.6559696342305	618.5065789473684	871.7105263157895	194.3515407464194
3802936	2638358.0	12	477.739674796748	893.2336585365854	618.5065789473684	871.7105263157895	142.40283187052086
3802940	2638358.0	12	580.0145700071073	926.7245913290687	618.5065789473684	871.7105263157895	67.1429974125557
3802941	2638358.0	12	548.4975903614458	956.6815261044176	618.5065789473684	871.7105263157895	110.09690862100938
3802794	2638358.0	12	1388.2870855148342	569.6703315881326	618.5065789473684	871.7105263157895	826.916142980886
3802914	2638358.0	12	851.247859922179	793.6457846952011	618.5065789473684	871.7105263157895	245.48443485093907
3802785	2638358.0	12	1336.1696969696968	584.317316017316	618.5065789473684	871.7105263157895	773.0686957154539
3802908	2638358.0	12	712.5535230352303	765.0189701897018	618.5065789473684	871.7105263157895	142.2248777143842
3802634	2638358.0	12	1219.898479913138	412.8724212812161	618.5065789473684	871.7105263157895	756.4420831623135
3802893	2638358.0	12	1448.4780786589297	669.3691166989039	618.5065789473684	871.7105263157895	854.2802446382606
3802752	2638358.0	12	1397.7439393939394	519.3073232323233	618.5065789473684	871.7105263157895	855.2186161790597
3802759	2638358.0	12	493.64947428246666	526.6190679170219	618.5065789473684	871.7105263157895	366.98421116594454
3802736	2638358.0	12	1021.8872912801484	499.20470006184286	618.5065789473684	871.7105263157895	549.0688387399493
3802614	2638358.0	12	1334.954916745209	340.4550738297204	618.5065789473684	871.7105263157895	891.9252079235492
3802603	2638358.0	12	868.9047838086476	266.10962894817544	618.5065789473684	871.7105263157895	655.3256502611588
3802595	2638358.0	12	1062.826291079812	139.8446791862285	618.5065789473684	871.7105263157895	856.1820044734225
3802842	2638358.0	12	954.900275644812	606.2712148060641	618.5065789473684	871.7105263157895	428.50758134778516
3802713	2638358.0	12	1432.2267617812363	466.3919152615651	618.5065789473684	871.7105263157895	909.0784962906718
3802816	2638358.0	12	1259.204134366925	576.6707579672697	618.5065789473684	871.7105263157895	705.3664454932231
3802689	2638358.0	12	1178.251138088012	470.1669195751138	618.5065789473684	871.7105263157895	688.8767956622315
3801898	2639824.0	13	993.6430646332608	969.5722585330428	618.5065789473684	871.7105263157895	387.69098716029384
3801899	2639824.0	13	638.2394590294351	1017.736276849642	618.5065789473684	871.7105263157895	147.35299920703395
3801888	2639824.0	13	489.8072211476467	778.6160541586073	618.5065789473684	871.7105263157895	158.83987359691886
3801895	2639824.0	13	542.9304993252362	955.968286099865	618.5065789473684	871.7105263157895	113.18619127297227
3801882	2639824.0	13	1366.9919278252612	756.5042735042736	618.5065789473684	871.7105263157895	757.2996752750735
3801887	2639824.0	13	832.164002131628	756.7211564082068	618.5065789473684	871.7105263157895	242.63563150015838
3801879	2639824.0	13	763.047880116959	734.7715643274853	618.5065789473684	871.7105263157895	199.10918375161032
3801868	2639824.0	13	1217.8738823040133	679.9682886254939	618.5065789473684	871.7105263157895	629.290274871222
3801869	2639824.0	13	944.3451576576576	704.3485360360361	618.5065789473684	871.7105263157895	366.30699579224745
3801859	2639824.0	13	993.4226710334788	602.1146288209607	618.5065789473684	871.7105263157895	461.7835250971639
3801862	2639824.0	13	508.46463768115945	605.0550724637682	618.5065789473684	871.7105263157895	288.4689929726647
3801850	2639824.0	13	1380.5922832140016	569.2653142402545	618.5065789473684	871.7105263157895	819.9071453249969
3801844	2639824.0	13	1226.6081364829397	554.397375328084	618.5065789473684	871.7105263157895	685.9119040131422
3801835	2639824.0	13	1339.1112004287245	529.5664523043944	618.5065789473684	871.7105263157895	797.7052011121674
3801832	2639824.0	13	1426.1040609137056	506.6489001692047	618.5065789473684	871.7105263157895	886.2751738388913
3801815	2639824.0	13	1140.67535971223	462.4025779376499	618.5065789473684	871.7105263157895	663.470596342433
3801800	2639824.0	13	1016.7985399192296	343.244330537434	618.5065789473684	871.7105263157895	661.7499575030267
3801807	2639824.0	13	1405.8500805152978	366.2542673107891	618.5065789473684	871.7105263157895	935.6258970489102
3801795	2639824.0	13	1219.0843529847978	116.90674823878383	618.5065789473684	871.7105263157895	964.5840585802126
3801798	2639824.0	13	1257.3210087220327	319.7150170648464	618.5065789473684	871.7105263157895	844.2647202871487
3801786	2638614.0	14	520.3059745637386	680.3751848565513	618.3888888888888	871.8150057273768	215.10337769911595
3801785	2638614.0	14	1290.505492917028	649.6228678808905	618.3888888888888	871.8150057273768	707.8912879327662
3801790	2638614.0	14	855.5459523809524	711.7411904761905	618.3888888888888	871.8150057273768	286.1242721148446
3801776	2638614.0	14	1425.208904109589	540.1099695585997	618.3888888888888	871.8150057273768	872.3455553738212
3801780	2638614.0	14	1382.0585774058577	572.9403765690377	618.3888888888888	871.8150057273768	820.0716048700498
3801775	2638614.0	14	1130.7931286549708	526.9802631578947	618.3888888888888	871.8150057273768	617.631852006693
3801761	2638614.0	14	1398.9528497409326	358.75975820379966	618.3888888888888	871.8150057273768	934.0801807085461
3801765	2638614.0	14	1091.0247678018577	469.344943240454	618.3888888888888	871.8150057273768	620.7792081199742
3801754	2638614.0	14	1359.3807266982622	270.6516587677725	618.3888888888888	871.8150057273768	954.1835638009001
3801757	2638614.0	14	1187.6435567799203	368.6668197122743	618.3888888888888	871.8150057273768	759.7427025026412
3801751	2638614.0	14	1297.644893111639	112.47862232779096	618.3888888888888	871.8150057273768	1018.8132618036633
3801858	2638614.0	14	587.587801087801	985.6596736596736	618.3888888888888	871.8150057273768	117.93776081622555
3801852	2638614.0	14	1156.8958138081848	973.6074664167448	618.3888888888888	871.8150057273768	548.0432585473823
3801846	2638614.0	14	553.155806182122	909.1023391812864	618.3888888888888	871.8150057273768	75.1378753727501
3801834	2638614.0	14	1284.0129116323146	822.7437810945273	618.3888888888888	871.8150057273768	667.4303894340654
3801838	2638614.0	14	1442.2323671497586	824.1942028985508	618.3888888888888	871.8150057273768	825.218648319965
3801812	2638614.0	14	916.6874396135264	749.1086956521739	618.3888888888888	871.8150057273768	322.5505602176053
3801793	2638614.0	14	791.1634751773049	705.8992907801419	618.3888888888888	871.8150057273768	239.53931229254513
3801799	2638614.0	14	479.6960335621663	723.4588100686499	618.3888888888888	871.8150057273768	203.08931264103893
3801796	2638614.0	14	1006.9018037916436	727.5528253267072	618.3888888888888	871.8150057273768	414.4319748042983
3802420	2639478.0	15	533.3606500691563	830.6926002766252	618.0656894679696	872.0211726384365	94.24963975008065
3802413	2639478.0	15	921.9455128205128	812.7396304675717	618.0656894679696	872.0211726384365	309.6082174021369
3802400	2639478.0	15	757.2242063492064	750.5205026455026	618.0656894679696	872.0211726384365	184.73631378079756
3802405	2639478.0	15	1293.295583407938	798.5787824529991	618.0656894679696	872.0211726384365	679.2121865413864
3802396	2639478.0	15	474.4711305191655	664.4201843765163	618.0656894679696	872.0211726384365	252.42338973840654
3802376	2639478.0	15	866.401856089499	600.1376811594203	618.0656894679696	872.0211726384365	368.2274902707514
3802381	2639478.0	15	1096.8858024691358	612.0718694885361	618.0656894679696	872.0211726384365	544.8323970016544
3802371	2639478.0	15	1378.0288397048962	576.3447350771294	618.0656894679696	872.0211726384365	815.4560352630784
3802368	2639478.0	15	1427.6566401816117	568.2752553916005	618.0656894679696	872.0211726384365	864.6959521829281
3802500	2639478.0	15	1274.3198118753676	963.9559082892416	618.0656894679696	872.0211726384365	662.6624093728929
3802360	2639478.0	15	1178.6751767478395	536.799293008641	618.0656894679696	872.0211726384365	653.1896400056661
3802488	2639478.0	15	511.18493589743593	944.4910256410255	618.0656894679696	872.0211726384365	129.133168001184
3802356	2639478.0	15	980.0078485687905	463.8336411203447	618.0656894679696	872.0211726384365	545.5448537209357
3802345	2639478.0	15	1338.5606394707827	319.65656008820287	618.0656894679696	872.0211726384365	907.8654295529299
3802349	2639478.0	15	1403.6623521891977	350.9515819750719	618.0656894679696	872.0211726384365	942.6959397349801
3802336	2639478.0	15	1335.4728242174062	153.47764017887857	618.0656894679696	872.0211726384365	1015.3707721954853
3802471	2639478.0	15	527.1848290598291	879.9910968660968	618.0656894679696	872.0211726384365	91.2296579009182
3802460	2639478.0	15	1435.3706047819971	855.756915142991	618.0656894679696	872.0211726384365	817.4667275604237
3802449	2639478.0	15	1346.7892347600518	852.7217898832685	618.0656894679696	872.0211726384365	728.9790611792577
3802435	2639478.0	15	1071.7644721906925	843.1392357169882	618.0656894679696	872.0211726384365	454.61714851555587
3802810	2639906.0	16	1213.9199607513317	851.2914213624895	618.4800210304942	871.8533123028391	595.7948582975498
3802686	2639906.0	16	1003.4271330153682	534.2368839427663	618.4800210304942	871.8533123028391	512.024542111125
3802805	2639906.0	16	1353.0567010309278	853.8914662084765	618.4800210304942	871.8533123028391	734.7962484359708
3802669	2639906.0	16	923.1459770114942	476.3028735632184	618.4800210304942	871.8533123028391	499.28097732731925
3802797	2639906.0	16	875.2864040169949	839.0428736964079	618.4800210304942	871.8533123028391	258.89388409955853
3802663	2639906.0	16	1230.3286163522012	410.6698113207547	618.4800210304942	871.8533123028391	766.1911805647715
3802788	2639906.0	16	1199.5934418145955	797.4171597633136	618.4800210304942	871.8533123028391	585.8613732106662
3802640	2639906.0	16	1391.4877260981912	339.3659560723514	618.4800210304942	871.8533123028391	938.6605864951196
3802768	2639906.0	16	1362.8686806411838	751.6644060830251	618.4800210304942	871.8533123028391	754.0290775131383
3802625	2639906.0	16	1383.950496745461	232.325282631038	618.4800210304942	871.8533123028391	997.4673678507952
3802756	2639906.0	16	655.6276448144293	724.0230662504335	618.4800210304942	871.8533123028391	152.42613818078428
3802738	2639906.0	16	1416.1423061307348	701.1232237109216	618.4800210304942	871.8533123028391	815.7290507404659
3802848	2639906.0	16	519.690662748939	904.113124387855	618.4800210304942	871.8533123028391	103.92320619304441
3802714	2639906.0	16	736.9690618762475	577.998502994012	618.4800210304942	871.8533123028391	316.8442862897699
3802841	2639906.0	16	1415.8829160530192	893.5108001963673	618.4800210304942	871.8533123028391	797.6969498325554
3802705	2639906.0	16	1374.766592920354	573.0796460176991	618.4800210304942	871.8533123028391	813.1636258997204
3802838	2639906.0	16	682.0728114478114	882.5340909090909	618.4800210304942	871.8533123028391	64.48350195745113
3802699	2639906.0	16	524.465041398344	560.058724317694	618.4800210304942	871.8533123028391	325.6603775285842
3802827	2639906.0	16	1068.515406924053	879.0078847199565	618.4800210304942	871.8533123028391	450.09225328018715
3802819	2639906.0	16	525.7636711947057	863.7479972135145	618.4800210304942	871.8533123028391	93.06996110222433
3803576	2639425.0	17	1445.2451898075922	897.4916796671866	618.3641114982578	871.8937282229965	827.2772043179642
3803581	2639425.0	17	504.1839743589744	904.6679487179488	618.3641114982578	871.8937282229965	118.79079613420102
3803313	2639425.0	17	1387.1007497656983	266.97953764448613	618.3641114982578	871.8937282229965	978.201000294919
3803574	2639425.0	17	1183.5526315789473	909.4975801572898	618.3641114982578	871.8937282229965	566.4380927438551
3803563	2639425.0	17	515.9992673992674	850.5413919413919	618.3641114982578	871.8937282229965	104.56808103859099
3803438	2639425.0	17	625.9981684981685	614.2240537240538	618.3641114982578	871.8937282229965	257.7827379454819
3803426	2639425.0	17	877.924492037342	596.9887424492038	618.3641114982578	871.8937282229965	378.07980949646515
3803549	2639425.0	17	1335.9273224043716	814.6327868852459	618.3641114982578	871.8937282229965	719.8442727762563
3803539	2639425.0	17	882.4077017114914	811.2121026894865	618.3641114982578	871.8937282229965	270.9267008068477
3803406	2639425.0	17	1390.867412140575	555.6835285764998	618.3641114982578	871.8937282229965	834.7156640819385
3803515	2639425.0	17	1428.8159817351598	784.5328767123287	618.3641114982578	871.8937282229965	815.1467060273023
3803388	2639425.0	17	511.7164733868569	417.5520368718406	618.3641114982578	871.8937282229965	466.69057330802104
3803498	2639425.0	17	535.1954186413901	777.6093206951027	618.3641114982578	871.8937282229965	125.72422588509322
3803375	2639425.0	17	986.2689429373246	401.2511693171188	618.3641114982578	871.8937282229965	597.3762493183679
3803361	2639425.0	17	1098.7134733158357	357.2217847769029	618.3641114982578	871.8937282229965	704.0047718369054
3803484	2639425.0	17	1254.7747200381225	767.5219204193472	618.3641114982578	871.8937282229965	644.9123482507392
3803339	2639425.0	17	1391.8474842767296	330.29025157232707	618.3641114982578	871.8937282229965	944.2514780951378
3803459	2639425.0	17	1285.4830543500725	660.414445133292	618.3641114982578	871.8937282229965	699.8365316899784
3803585	2639425.0	17	1047.032679738562	952.6780084582854	618.3641114982578	871.8937282229965	436.21421495674116
3803590	2639425.0	17	783.6732673267327	995.0288778877888	618.3641114982578	871.8937282229965	206.12952744256168
3802299	2640067.0	18	781.9144503546099	1020.5270390070924	618.2970521541951	872.0170068027211	220.9657952245472
3802285	2640067.0	18	1264.2321965897693	981.8798060849214	618.2970521541951	872.0170068027211	655.2114509706978
3802272	2640067.0	18	984.2385544515878	955.6389051237094	618.2970521541951	872.0170068027211	375.3742199225706
3802151	2640067.0	18	562.0241730279898	705.000578302105	618.2970521541951	872.0170068027211	176.2416645241808
3802136	2640067.0	18	757.9737433305252	547.614855377703	618.2970521541951	872.0170068027211	353.19447038019763
3802140	2640067.0	18	1164.5556229773465	563.2696197411003	618.2970521541951	872.0170068027211	627.4738044055148
3802259	2640067.0	18	511.01334702258725	952.4520876112252	618.2970521541951	872.0170068027211	134.08801442126125
3802129	2640067.0	18	1394.732	544.84	618.2970521541951	872.0170068027211	842.5532754768125
3802248	2640067.0	18	1445.765578635015	858.8338278931751	618.2970521541951	872.0170068027211	827.5735366252961
3802113	2640067.0	18	1030.1979166666667	338.65653935185185	618.2970521541951	872.0170068027211	673.8959195792264
3802106	2640067.0	18	923.3150431565967	312.41903000411014	618.2970521541951	872.0170068027211	637.3271298730659
3802239	2640067.0	18	1379.7736128759	856.2822956374417	618.2970521541951	872.0170068027211	761.6391098571627
3802237	2640067.0	18	993.9966859097711	851.0351721188796	618.2970521541951	872.0170068027211	376.2850677222975
3802227	2640067.0	18	508.8817980022197	836.6871994080651	618.2970521541951	872.0170068027211	114.97779408079133
3802097	2640067.0	18	1378.371743486974	318.03974615898466	618.2970521541951	872.0170068027211	940.5340725964995
3802092	2640067.0	18	503.7628205128205	288.58857808857806	618.2970521541951	872.0170068027211	594.5643965539258
3802083	2640067.0	18	1400.033950617284	272.4783950617284	618.2970521541951	872.0170068027211	985.1695921956822
3802202	2640067.0	18	502.4262175561388	773.709390492855	618.2970521541951	872.0170068027211	151.95538073716887
3802179	2640067.0	18	1341.935438724595	764.1357551417792	618.2970521541951	872.0170068027211	731.6357556722766
3802559	2639078.0	19	760.5336577453365	1014.4971613949716	618.3641114982578	871.8937282229965	201.36513857302668
3802416	2639078.0	19	1407.810628496216	299.1574531095755	618.3641114982578	871.8937282229965	975.3218156234401
3802423	2639078.0	19	786.6660215053763	303.3068817204301	618.3641114982578	871.8937282229965	592.9726257828241
3802551	2639078.0	19	1278.3456399437414	994.5661040787622	618.3641114982578	871.8937282229965	671.2854308618167
3802536	2639078.0	19	525.7565091610414	913.855512696882	618.3641114982578	871.8937282229965	101.67083833076629
3802409	2639078.0	19	1352.2939968404423	285.3568720379147	618.3641114982578	871.8937282229965	939.5097446338018
3802543	2639078.0	19	1070.5678167757287	955.9550862581796	618.3641114982578	871.8937282229965	459.9505440603294
3802540	2639078.0	19	1260.4060185185183	936.889351851852	618.3641114982578	871.8937282229965	645.3233619365694
3802402	2639078.0	19	565.9911261697322	193.6468215553404	618.3641114982578	871.8937282229965	680.2659744515126
3802406	2639078.0	19	1151.1478696741854	236.77255639097743	618.3641114982578	871.8937282229965	828.9978503502541
3802521	2639078.0	19	506.71522309711287	829.9389763779527	618.3641114982578	871.8937282229965	119.27143615967118
3802526	2639078.0	19	1064.987815215088	880.1071201525747	618.3641114982578	871.8937282229965	446.6992193061543
3802512	2639078.0	19	1382.2037353863702	794.1467065868263	618.3641114982578	871.8937282229965	767.7861488688294
3802506	2639078.0	19	488.28671171171175	766.1813063063063	618.3641114982578	871.8937282229965	167.61636579618727
3802483	2639078.0	19	529.1997896950579	725.743690851735	618.3641114982578	871.8937282229965	171.20195590660092
3802475	2639078.0	19	1441.3660265203473	716.2658893461362	618.3641114982578	871.8937282229965	837.5871156861886
3802468	2639078.0	19	1320.2678300455236	719.2827516439049	618.3641114982578	871.8937282229965	718.302819347734
3802458	2639078.0	19	657.8309755378722	531.7602416740348	618.3641114982578	871.8937282229965	342.41556919783034
3802448	2639078.0	19	1393.522587268994	510.3316221765914	618.3641114982578	871.8937282229965	855.334916326887
3802434	2639078.0	19	1069.5520900321544	457.7342979635585	618.3641114982578	871.8937282229965	612.4529579047899
3803450	2639582.0	20	1374.641094834233	790.9569519403752	618.4862433862434	871.978306878307	760.4831486129785
3803198	2639582.0	20	1263.6951354339412	252.31481481481484	618.4862433862434	871.978306878307	894.582225272635
3803562	2639582.0	20	741.9178814382897	1020.7711370262392	618.4862433862434	871.978306878307	193.3253102303027
3803435	2639582.0	20	476.64150736101953	787.1356844649528	618.4862433862434	871.978306878307	165.2821820888157
3803182	2639582.0	20	1323.9865054328775	255.27497371188224	618.4862433862434	871.978306878307	937.0451541342326
3803554	2639582.0	20	1234.9913580246912	978.3712522045856	618.4862433862434	871.978306878307	625.6181065079289
3803300	2639582.0	20	1370.2895266868077	503.3294729775092	618.4862433862434	871.978306878307	837.3231989607875
3803158	2639582.0	20	605.0677335919819	159.38199159392178	618.4862433862434	871.978306878307	712.7226423805978
3803542	2639582.0	20	1204.0742057847322	937.7451398767188	618.4862433862434	871.978306878307	589.2694952470007
3803413	2639582.0	20	1219.8165428020918	709.3926507018992	618.4862433862434	871.978306878307	622.9223262894556
3803529	2639582.0	20	1132.1873329770176	929.7763228220203	618.4862433862434	871.978306878307	516.9423759896054
3803395	2639582.0	20	484.3002645502645	700.969954648526	618.4862433862434	871.978306878307	217.37003806531064
3803264	2639582.0	20	640.9533333333334	404.1444444444445	618.4862433862434	871.978306878307	468.3730275864279
3803504	2639582.0	20	1151.1018029903253	859.5745382585752	618.4862433862434	871.978306878307	532.7599720402624
3803255	2639582.0	20	1409.048808357819	409.2551420176298	618.4862433862434	871.978306878307	916.025052295579
3803234	2639582.0	20	1037.511993663725	335.2202987101154	618.4862433862434	871.978306878307	680.9491454787874
3803364	2639582.0	20	1386.1850111856825	668.376510067114	618.4862433862434	871.978306878307	794.2386856263823
3803477	2639582.0	20	507.0642036124795	817.5669950738916	618.4862433862434	871.978306878307	123.99782981820097
3803470	2639582.0	20	565.7222222222222	815.9041624706277	618.4862433862434	871.978306878307	76.9957894981962
3803332	2639582.0	20	574.443604511639	550.6430285577154	618.4862433862434	871.978306878307	324.3395059693019
3803326	2638636.0	21	1379.2407101568951	798.1264794935315	618.3402777777778	871.8738425925926	764.4659191610784
3803178	2638636.0	21	1240.3497816593886	252.083114992722	618.3402777777778	871.8738425925926	878.086766178505
3803439	2638636.0	21	510.6136120042872	856.3131475526974	618.3402777777778	871.8738425925926	108.84470473476412
3803309	2638636.0	21	479.17206842223726	793.3609047940581	618.3402777777778	871.8738425925926	159.7875836759043
3803428	2638636.0	21	1222.7011656326376	862.6904493325814	618.3402777777778	871.8738425925926	604.4306556425497
3803288	2638636.0	21	485.9783625730994	709.3879142300194	618.3402777777778	871.8738425925926	209.57421957983703
3803164	2638636.0	21	1304.854415274463	249.1678599840891	618.3402777777778	871.8738425925926	926.8572715144654
3803159	2638636.0	21	995.3829350712044	212.1700458604876	618.3402777777778	871.8738425925926	759.8488434166646
3803151	2638636.0	21	622.1835443037975	153.26300984528834	618.3402777777778	871.8738425925926	718.6211099316274
3803268	2638636.0	21	540.9081176094599	656.0222115691914	618.3402777777778	871.8738425925926	229.32000794478134
3803517	2638636.0	21	746.2174103237095	1020.9899387576552	618.3402777777778	871.8738425925926	196.43872114142354
3803250	2638636.0	21	540.8428571428572	597.9843205574913	618.3402777777778	871.8738425925926	284.6424432260271
3803506	2638636.0	21	1200.933155080214	988.7242424242424	618.3402777777778	871.8738425925926	594.1956551712136
3803502	2638636.0	21	1143.9267573696145	979.301814058957	618.3402777777778	871.8738425925926	536.4530888932584
3803237	2638636.0	21	1446.387613582018	582.2594452415112	618.3402777777778	871.8738425925926	877.2336572917903
3803226	2638636.0	21	585.0965447154472	544.2743902439024	618.3402777777778	871.8738425925926	329.2818655302494
3803211	2638636.0	21	1343.52472899729	483.70155826558266	618.3402777777778	871.8738425925926	822.5388809109232
3803340	2638636.0	21	1168.3214548126375	820.7794513837864	618.3402777777778	871.8738425925926	552.3494653800691
3803468	2638636.0	21	1151.050557477893	904.7895040369089	618.3402777777778	871.8738425925926	533.726224638149
3803204	2638636.0	21	1408.2719449225474	488.21399885255306	618.3402777777778	871.8738425925926	878.1724855953678
3803071	2638657.0	22	1063.0400667779634	879.198386199221	618.3641114982578	871.8937282229965	444.7359477623417
3803069	2638657.0	22	506.1568819308545	866.0381604696673	618.3641114982578	871.8937282229965	112.35991296234509
3803058	2638657.0	22	481.8410348977136	815.8309265944645	618.3641114982578	871.8937282229965	147.58586711104215
3803050	2638657.0	22	1164.0804383788254	769.5996691480563	618.3641114982578	871.8937282229965	555.2210226081555
3803055	2638657.0	22	1383.2791262135922	797.0229234088458	618.3641114982578	871.8937282229965	768.5705023942039
3803041	2638657.0	22	494.7100386100386	624.9563706563706	618.3641114982578	871.8937282229965	276.16731939864405
3803045	2638657.0	22	466.572261072261	717.3045288045289	618.3641114982578	871.8937282229965	216.6531477560179
3803037	2638657.0	22	517.2980155917788	575.5609496810772	618.3641114982578	871.8937282229965	313.09339082796333
3803018	2638657.0	22	538.5071794871795	499.13452991452994	618.3641114982578	871.8937282229965	381.21719467226643
3803008	2638657.0	22	1395.647951665193	498.9126142057176	618.3641114982578	871.8937282229965	862.1398260132912
3802994	2638657.0	22	1421.7417707150964	469.72133938706014	618.3641114982578	871.8937282229965	898.4198871745496
3802989	2638657.0	22	1307.5141706924317	450.7254428341385	618.3641114982578	871.8937282229965	807.6574327675837
3803089	2638657.0	22	1155.7664859981933	1010.5797952423968	618.3641114982578	871.8937282229965	555.0091326306969
3803093	2638657.0	22	765.5836305984939	1026.3121284185493	618.3641114982578	871.8937282229965	213.35095294621644
3803087	2638657.0	22	1081.099262769879	1001.1566614007372	618.3641114982578	871.8937282229965	480.45054492224614
3803075	2638657.0	22	1186.2945361411496	886.2495731360273	618.3641114982578	871.8937282229965	568.1118353970654
3802944	2638657.0	22	666.1598857958602	126.51641684511064	618.3641114982578	871.8937282229965	746.9081418471975
3802945	2638657.0	22	890.0563234277816	121.45484911310756	618.3641114982578	871.8937282229965	798.1072417306234
3802951	2638657.0	22	1239.5046136101498	252.05767012687429	618.3641114982578	871.8937282229965	877.5034257938556
3802948	2638657.0	22	1295.9642974662718	244.77015465613687	618.3641114982578	871.8937282229965	923.2691853122553
3802425	2639752.0	23	799.6483122362869	113.58459915611812	618.3641114982578	871.8937282229965	779.677302903832
3802801	2639752.0	23	1037.3131760078663	1006.7015732546704	618.3641114982578	871.8937282229965	440.1039351511867
3802549	2639752.0	23	1271.6126082771896	406.3905999358357	618.3641114982578	871.8937282229965	802.1388663997443
3802539	2639752.0	23	565.8935698447893	375.3913525498891	618.3641114982578	871.8937282229965	499.267229838338
3802784	2639752.0	23	1119.7179353493225	994.494786235662	618.3641114982578	871.8937282229965	516.126608610629
3802524	2639752.0	23	1441.8240985048374	349.910290237467	618.3641114982578	871.8937282229965	974.9631068569053
3802643	2639752.0	23	483.5149290259423	819.7043563387175	618.3641114982578	871.8937282229965	144.59610143820407
3802774	2639752.0	23	1056.553846153846	986.2589743589745	618.3641114982578	871.8937282229965	452.8682513505199
3802635	2639752.0	23	1370.8594069529654	816.698108384458	618.3641114982578	871.8937282229965	754.5168826015944
3802627	2639752.0	23	466.8961082910322	729.1321489001691	618.3641114982578	871.8937282229965	208.1427984013188
3802497	2639752.0	23	1228.1669669669668	263.7672672672673	618.3641114982578	871.8937282229965	861.2068944523908
3802747	2639752.0	23	932.7766639935846	965.2693130179096	618.3641114982578	871.8937282229965	327.98514143542945
3802596	2639752.0	23	1159.9405762304923	660.9067627050821	618.3641114982578	871.8937282229965	581.2233363951614
3802587	2639752.0	23	556.2399589563179	589.982556435063	618.3641114982578	871.8937282229965	288.6751099556385
3802715	2639752.0	23	1223.4978165938865	923.8786390101892	618.3641114982578	871.8937282229965	607.3625210632573
3802455	2639752.0	23	1277.794807370184	223.80217755443888	618.3641114982578	871.8937282229965	924.5926133741867
3802569	2639752.0	23	1403.3004491498236	514.0335258261149	618.3641114982578	871.8937282229965	862.6638850823592
3802818	2639752.0	23	770.3489827856025	1027.612676056338	618.3641114982578	871.8937282229965	217.5954774680615
3802688	2639752.0	23	498.361217948718	871.1160256410257	618.3641114982578	871.8937282229965	120.00541355109021
3802433	2639752.0	23	696.9285150078988	151.17969984202213	618.3641114982578	871.8937282229965	724.9835006425716
3802567	2639752.0	23	512.5719194894452	502.6070201276387	618.3641114982578	871.8937282229965	384.1414591865027
3803036	2639816.0	24	794.2651438240271	1025.3057529610828	618.3888888888888	871.8150057273768	233.43492998343493
3803025	2639816.0	24	996.2593137254904	995.4872549019608	618.3888888888888	871.8150057273768	397.5938671334031
3803030	2639816.0	24	1074.3333333333333	1007.4265993265992	618.3888888888888	871.8150057273768	475.68460216647094
3803022	2639816.0	24	809.7871883061049	983.0634852393237	618.3888888888888	871.8150057273768	221.38096849892577
3803009	2639816.0	24	1335.7938559911036	926.9017236586044	618.3888888888888	871.8150057273768	719.5168054433228
3803001	2639816.0	24	491.5805168986083	885.297548045063	618.3888888888888	871.8150057273768	127.52310439357076
3803005	2639816.0	24	1241.732657004831	905.9865700483092	618.3888888888888	871.8150057273768	624.2797041848479
3802993	2639816.0	24	474.11362920994645	710.9213094113943	618.3888888888888	871.8150057273768	216.10676081429256
3802996	2639816.0	24	501.9688679245283	815.5283018867924	618.3888888888888	871.8150057273768	129.31285439034977
3802986	2639816.0	24	1083.957705893289	559.8022866703848	618.3888888888888	871.8150057273768	560.4518357720083
3802990	2639816.0	24	1426.8888351080996	613.3977089383673	618.3888888888888	871.8150057273768	848.7942402704001
3802976	2639816.0	24	543.7333590336674	434.4514263685428	618.3888888888888	871.8150057273768	443.68947326653466
3802980	2639816.0	24	602.3705234159779	474.6643709825528	618.3888888888888	871.8150057273768	397.4735396358359
3802968	2639816.0	24	1230.8590556730092	371.9855532064834	618.3888888888888	871.8150057273768	790.5372773044319
3802966	2639816.0	24	698.7385166455963	303.9732406236831	618.3888888888888	871.8150057273768	573.4983285736062
3802964	2639816.0	24	1440.0496909177366	305.8789824060865	618.3888888888888	871.8150057273768	997.7023885324749
3802952	2639816.0	24	1280.0816326530612	201.63503401360543	618.3888888888888	871.8150057273768	941.7953501883677
3802959	2639816.0	24	1288.9259421560034	274.3293894244814	618.3888888888888	871.8150057273768	898.1141361168948
3802950	2639816.0	24	682.8482019363762	175.43533886583677	618.3888888888888	871.8150057273768	699.3565924882266
3802949	2639816.0	24	766.498021760633	112.44609297725026	618.3888888888888	871.8150057273768	773.6778792826699
3803452	2638725.0	25	1024.8915187376726	1007.0880999342538	618.322988505747	871.8379310344827	428.4747109951354
3803190	2638725.0	25	1398.964077669903	693.3284789644014	618.322988505747	871.8379310344827	800.7909431117215
3803434	2638725.0	25	831.8490364025696	1002.3957887223412	618.322988505747	871.8379310344827	250.2773008774053
3803290	2638725.0	25	1301.8544303797469	866.2723436900652	618.322988505747	871.8379310344827	683.5541001214443
3803418	2638725.0	25	756.5023289665211	995.5087336244542	618.322988505747	871.8379310344827	185.44001063260913
3803163	2638725.0	25	1022.2332601536772	602.8666300768386	618.322988505747	871.8379310344827	485.27215898045523
3803407	2638725.0	25	926.6785540999514	993.0531295487629	618.322988505747	871.8379310344827	331.3250355523681
3803149	2638725.0	25	541.4088785046729	513.0036344755971	618.322988505747	871.8379310344827	366.9847853851268
3803138	2638725.0	25	889.4872286079183	373.5940825883355	618.322988505747	871.8379310344827	567.2538916786867
3803142	2638725.0	25	744.0095821551995	412.7965755576501	618.322988505747	871.8379310344827	475.93706081919106
3803129	2638725.0	25	1196.463242698892	352.69939577039275	618.322988505747	871.8379310344827	777.014139069978
3803113	2638725.0	25	1300.6937550040032	254.5322925006672	618.322988505747	871.8379310344827	920.1609176318342
3803236	2638725.0	25	525.0348058902276	742.1181392235609	618.322988505747	871.8379310344827	159.78081675587782
3803109	2638725.0	25	635.6311355311356	194.14688644688644	618.322988505747	871.8379310344827	677.9120325438101
3803102	2638725.0	25	1395.1991629739043	168.32914820285572	618.322988505747	871.8379310344827	1048.0749963516523
3803356	2638725.0	25	1372.98095659876	919.6880720401537	618.322988505747	871.8379310344827	756.1734488862576
3803090	2638725.0	25	703.9128867178413	117.94312630844382	618.322988505747	871.8379310344827	758.7377724015518
3803095	2638725.0	25	1274.638409475465	140.68950930626056	618.322988505747	871.8379310344827	982.5110413620441
3803203	2638725.0	25	472.17261904761904	692.3221288515406	618.322988505747	871.8379310344827	231.4861847414064
3803329	2638725.0	25	485.89777081156393	896.9566353187042	618.322988505747	871.8379310344827	134.78645179048954
3803327	2639612.0	26	1169.2425068119892	375.06948228882834	618.4052396878484	871.7441471571906	741.6922660880939
3803572	2639612.0	26	951.9155393687132	1008.776448144294	618.4052396878484	871.7441471571906	360.5647951575977
3803306	2639612.0	26	1381.5694275274057	238.00751116524563	618.4052396878484	871.7441471571906	991.988760722216
3803561	2639612.0	26	671.866910370972	993.5774438126184	618.4052396878484	871.7441471571906	133.046993224801
3803424	2639612.0	26	540.4586419753086	689.8447530864198	618.4052396878484	871.7441471571906	197.8965933468135
3803416	2639612.0	26	478.3089073019161	677.2954427757638	618.4052396878484	871.7441471571906	239.66076229455064
3803289	2639612.0	26	607.60365398956	203.1882923191648	618.4052396878484	871.7441471571906	668.6431075632207
3803548	2639612.0	26	866.6649053280494	986.6946279172172	618.4052396878484	871.7441471571906	273.58083743337295
3803541	2639612.0	26	481.45196186285295	913.6943527686102	618.4052396878484	871.7441471571906	143.23414417606847
3803397	2639612.0	26	1019.3814165042236	648.8851526965561	618.4052396878484	871.7441471571906	458.74614525495696
3803260	2639612.0	26	1321.8600112327997	160.82799775344006	618.4052396878484	871.7441471571906	1000.1251857104767
3803507	2639612.0	26	1405.3555466879488	879.6417930300612	618.4052396878484	871.7441471571906	786.9899354489138
3803370	2639612.0	26	519.3019900497512	594.4151741293533	618.4052396878484	871.7441471571906	294.5043520383118
3803247	2639612.0	26	615.1019275089043	128.5691389063482	618.4052396878484	871.7441471571906	743.1823496020282
3803490	2639612.0	26	1343.139923090369	864.748907533648	618.4052396878484	871.7441471571906	724.7684421275131
3803239	2639612.0	26	1276.82010851136	137.42607663614783	618.4052396878484	871.7441471571906	986.2723600413981
3803352	2639612.0	26	877.348195329087	388.8471337579618	618.4052396878484	871.7441471571906	547.9424968243615
3803336	2639612.0	26	986.1177096636866	386.8908045977012	618.4052396878484	871.7441471571906	608.5188775763996
3803460	2639612.0	26	1403.32741617357	792.9641683103221	618.4052396878484	871.7441471571906	788.8657098684132
3803193	2640196.0	27	559.350699844479	121.84707102125456	618.3641114982578	871.8937282229965	752.3646527678754
3803573	2640196.0	27	981.3289069557362	672.0058717253838	618.3641114982578	871.8937282229965	414.36529526095615
3803419	2640196.0	27	1113.223976608187	393.3198830409357	618.3641114982578	871.8937282229965	688.4179046109714
3803538	2640196.0	27	484.5919710431063	665.9030931227378	618.3641114982578	871.8937282229965	245.61581242045617
3803287	2640196.0	27	999.0861917326298	211.24934036939317	618.3641114982578	871.8937282229965	762.4961046329679
3803644	2640196.0	27	913.7950047125354	1017.0174363807728	618.3641114982578	871.8937282229965	329.15088232427587
3803633	2640196.0	27	710.9591894977169	970.9420662100456	618.3641114982578	871.8937282229965	135.58916522983182
3803511	2640196.0	27	543.6066300030553	630.4016193095019	618.3641114982578	871.8937282229965	252.79857536582887
3803636	2640196.0	27	807.3806722689076	1001.6703081232494	618.3641114982578	871.8937282229965	229.27978745666059
3803637	2640196.0	27	875.916572077185	999.678206583428	618.3641114982578	871.8937282229965	287.51024826970513
3803631	2640196.0	27	493.6484623541888	932.9121597737716	618.3641114982578	871.8937282229965	138.84250836953046
3803362	2640196.0	27	1343.2600938967137	309.94178403755865	618.3641114982578	871.8937282229965	917.2045425482889
3803618	2640196.0	27	1356.5124086350502	872.9513003569607	618.3641114982578	871.8937282229965	738.1490547475929
3803233	2640196.0	27	1315.0349338257925	148.57725453985842	618.3641114982578	871.8937282229965	1004.2594066195911
3803620	2640196.0	27	1412.140512409928	887.2990392313851	618.3641114982578	871.8937282229965	793.9258770512206
3803608	2640196.0	27	1379.6191153238549	819.0526066350711	618.3641114982578	871.8937282229965	763.0867348998931
3803481	2640196.0	27	501.12483487450464	566.2578159401145	618.3641114982578	871.8937282229965	327.35051376200784
3803209	2640196.0	27	1268.7821362799264	141.02596685082872	618.3641114982578	871.8937282229965	978.3717553026821
3803458	2640196.0	27	1054.58585331943	461.7749391727494	618.3641114982578	871.8937282229965	598.7376964661057
3803331	2640196.0	27	584.596618357488	216.06280193236717	618.3641114982578	871.8937282229965	656.6996630669432
3802814	2639053.0	28	523.8225108225108	526.2671957671957	618.4052396878484	871.7441471571906	358.1901960430224
3802793	2639053.0	28	1239.2722110888444	402.4889779559118	618.4052396878484	871.7441471571906	778.2520221616941
3802798	2639053.0	28	1052.6419380780055	422.7022517088863	618.4052396878484	871.7441471571906	624.660014805326
3802918	2639053.0	28	916.1511627906976	1029.5502325581394	618.4052396878484	871.7441471571906	336.9798144013071
3802778	2639053.0	28	1430.0994791666667	326.61458333333337	618.4052396878484	871.7441471571906	977.759571550126
3802905	2639053.0	28	1013.4995742869304	988.2696892294592	618.4052396878484	871.7441471571906	411.9195736882716
3802910	2639053.0	28	728.2729603729604	992.8123543123544	618.4052396878484	871.7441471571906	163.4883079376242
3802890	2639053.0	28	774.0216216216216	945.0063063063064	618.4052396878484	871.7441471571906	171.99942525877339
3802761	2639053.0	28	1118.75	161.74914965986397	618.4052396878484	871.7441471571906	868.5837758345784
3802767	2639053.0	28	549.8392680514343	229.2609627431586	618.4052396878484	871.7441471571906	646.1315150348577
3802754	2639053.0	28	511.0729817256535	172.12202174415916	618.4052396878484	871.7441471571906	707.8074116358988
3802881	2639053.0	28	1407.0524568393091	924.583134130146	618.4052396878484	871.7441471571906	790.4153285868584
3802884	2639053.0	28	510.86123853211006	940.6911314984708	618.4052396878484	871.7441471571906	127.74740245634032
3802865	2639053.0	28	1357.225338823126	877.598644707497	618.4052396878484	871.7441471571906	738.8432946354918
3802732	2639053.0	28	1247.1691253951528	128.77291886195997	618.4052396878484	871.7441471571906	973.3192025457382
3802725	2639053.0	28	1294.5183602405823	114.76970560303894	618.4052396878484	871.7441471571906	1014.957761165348
3802853	2639053.0	28	1373.3432110379429	823.9543744120414	618.4052396878484	871.7441471571906	756.4490749318351
3802843	2639053.0	28	909.2484997272232	758.87515911984	618.4052396878484	871.7441471571906	311.9762977710118
3802835	2639053.0	28	485.936074270557	624.9334217506631	618.4052396878484	871.7441471571906	280.11357332705245
3802824	2639053.0	28	534.3453357642054	611.9430264357338	618.4052396878484	871.7441471571906	273.06169591463583
3803320	2640167.0	29	1013.7582987551868	441.2638312586445	618.3641114982578	871.8937282229965	584.6183981676388
3803449	2640167.0	29	1388.7510307643513	882.4768474468759	618.3641114982578	871.8937282229965	770.4596081488045
3803301	2640167.0	29	1449.0273418925344	289.58464098906325	618.3641114982578	871.8937282229965	1014.4384039478551
3803420	2640167.0	29	839.8703703703704	836.9044205495819	618.3641114982578	871.8937282229965	224.25270203719788
3803293	2640167.0	29	551.4459623557984	296.4338190649666	618.3641114982578	871.8937282229965	579.3376785026333
3803283	2640167.0	29	1300.9959273182958	260.96835839599	618.3641114982578	871.8937282229965	916.0873339742379
3803414	2640167.0	29	1377.6726685133888	821.3304093567252	618.3641114982578	871.8937282229965	760.9902325070755
3803273	2640167.0	29	1250.2007125890736	191.6464766429137	618.3641114982578	871.8937282229965	928.4146776953988
3803523	2640167.0	29	870.607687210073	1007.0815109343936	618.3641114982578	871.8937282229965	286.18622972167293
3803262	2640167.0	29	499.233155436958	191.4452968645764	618.3641114982578	871.8937282229965	690.7982718784217
3803383	2640167.0	29	953.35794044665	753.1968569065343	618.3641114982578	871.8937282229965	355.40091825123557
3803509	2640167.0	29	1042.9313501144163	1008.5160183066362	618.3641114982578	871.8937282229965	446.00783653860645
3803244	2640167.0	29	1329.0061175768426	132.06341390629663	618.3641114982578	871.8937282229965	1025.84645770473
3803235	2640167.0	29	1234.6372980910426	122.09948604992655	618.3641114982578	871.8937282229965	970.5586257970785
3803491	2640167.0	29	633.1539074960127	965.8955342902711	618.3641114982578	871.8937282229965	95.15817153331982
3803366	2640167.0	29	470.6093165844176	605.4463137430836	618.3641114982578	871.8937282229965	304.67311023958365
3803478	2640167.0	29	515.7279202279202	952.8142043142044	618.3641114982578	871.8937282229965	130.69931602464135
3803348	2640167.0	29	519.9547517730497	570.5286524822694	618.3641114982578	871.8937282229965	317.02572601878796
3803464	2640167.0	29	1373.1471334348046	926.722475900558	618.3641114982578	871.8937282229965	756.771829401409
3803330	2640167.0	29	586.9525837592278	493.82084043157295	618.3641114982578	871.8937282229965	379.3755297299052
3802426	2639347.0	30	1220.8480572597136	134.180163599182	618.512600229095	871.8883161512027	952.3766697782971
3802682	2639347.0	30	780.228370221328	1014.1046277665996	618.512600229095	871.8883161512027	215.35428844968112
3802548	2639347.0	30	627.7244752757026	365.35876912130914	618.512600229095	871.8883161512027	506.61330485507733
3802538	2639347.0	30	497.17844925883696	288.3139490687951	618.512600229095	871.8883161512027	596.0545428962907
3802666	2639347.0	30	706.3247991967871	983.8157630522088	618.512600229095	871.8883161512027	142.2629103361768
3802670	2639347.0	30	1063.139784946237	981.8018433179724	618.512600229095	871.8883161512027	458.01126279135497
3802661	2639347.0	30	533.061664757541	963.87686139748	618.512600229095	871.8883161512027	125.55379257310419
3802511	2639347.0	30	1449.7299880525688	241.44324970131424	618.512600229095	871.8883161512027	1043.2561179456766
3802637	2639347.0	30	1333.7728653904587	912.925098754178	618.512600229095	871.8883161512027	716.4365041265752
3802631	2639347.0	30	1429.0723483019476	892.8859649122807	618.512600229095	871.8883161512027	810.8316757807504
3802618	2639347.0	30	1363.754998361193	827.6304490331039	618.512600229095	871.8883161512027	746.5554170826997
3802492	2639347.0	30	1321.3459357277882	241.5595463137996	618.512600229095	871.8883161512027	944.0810640898123
3802601	2639347.0	30	1092.779590129653	768.73295692179	618.512600229095	871.8883161512027	485.35575184300126
3802470	2639347.0	30	1262.4005714285715	186.41809523809525	618.512600229095	871.8883161512027	940.4579433520896
3802584	2639347.0	30	482.4231407702523	579.1148738379815	618.512600229095	871.8883161512027	322.8569799458161
3802591	2639347.0	30	816.3147586555472	650.4722011624968	618.512600229095	871.8883161512027	296.90198694999515
3802570	2639347.0	30	727.8615455381785	487.1038025145661	618.512600229095	871.8883161512027	400.0203916987132
3802568	2639347.0	30	952.1067769897558	477.52915681639087	618.512600229095	871.8883161512027	516.5309490436003
3802573	2639347.0	30	508.9052590873936	513.8521526166538	618.512600229095	871.8883161512027	374.4377967442544
3802439	2639347.0	30	1359.763991263991	179.4099099099099	618.512600229095	871.8883161512027	1014.3864982449487
3803578	2638947.0	31	1197.7107195301028	154.7492657856094	618.4052396878484	871.7441471571906	921.7789859224999
3803698	2638947.0	31	1292.18458781362	965.7612504978096	618.4052396878484	871.7441471571906	680.3071553947896
3803697	2638947.0	31	540.3196347031964	976.0767123287671	618.4052396878484	871.7441471571906	130.31748102653145
3803702	2638947.0	31	786.2683741648107	1012.9402375649591	618.4052396878484	871.7441471571906	219.34987545669927
3803700	2638947.0	31	667.7630992196209	996.841137123746	618.4052396878484	871.7441471571906	134.48217426949435
3803689	2638947.0	31	1333.329947328819	915.9577376473538	618.4052396878484	871.7441471571906	716.2905689589659
3803681	2638947.0	31	1416.826964974024	898.6749622926094	618.4052396878484	871.7441471571906	798.875785221214
3803675	2638947.0	31	1349.0722807017544	851.5221052631579	618.4052396878484	871.7441471571906	730.9468214599342
3803678	2638947.0	31	1178.2061298076924	880.9102564102565	618.4052396878484	871.7441471571906	559.8759274498312
3803665	2638947.0	31	476.952776459421	526.8902863470969	618.4052396878484	871.7441471571906	372.73715225211595
3803670	2638947.0	31	698.6520347508001	567.3573388203018	618.4052396878484	871.7441471571906	314.7870346875697
3803663	2638947.0	31	892.1490623804057	499.9523536165327	618.4052396878484	871.7441471571906	461.69775633688477
3803651	2638947.0	31	543.6159169550173	404.52912341407153	618.4052396878484	871.7441471571906	473.16310211820075
3803641	2638947.0	31	477.4701319414238	383.890749601276	618.4052396878484	871.7441471571906	507.80275905349856
3803647	2638947.0	31	1443.3333333333337	384.8794428434198	618.4052396878484	871.7441471571906	957.8849617736516
3803630	2638947.0	31	834.6965571205009	371.2464788732394	618.4052396878484	871.7441471571906	545.2337571669829
3803621	2638947.0	31	633.230074388948	364.0784626284095	618.4052396878484	871.7441471571906	507.88209554185977
3803603	2638947.0	31	1306.1864123159305	319.3467202141901	618.4052396878484	871.7441471571906	882.148433493427
3803597	2638947.0	31	1239.7705479452054	260.617199391172	618.4052396878484	871.7441471571906	871.5337013515716
3803588	2638947.0	31	1399.621158392435	192.262706855792	618.4052396878484	871.7441471571906	1035.3711118973306
3804080	2640512.0	32	526.3261044176708	975.235341365462	618.3641114982578	871.8937282229965	138.38527289510677
3804081	2640512.0	32	612.5739191073919	980.1085541608554	618.3641114982578	871.8937282229965	108.36962157673312
3804079	2640512.0	32	1361.9232081911264	963.7195676905576	618.3641114982578	871.8937282229965	749.20765817538
3804076	2640512.0	32	835.4925177702955	959.646277590722	618.3641114982578	871.8937282229965	234.19063758137338
3804059	2640512.0	32	1415.8933436799448	902.568460079324	618.3641114982578	871.8937282229965	798.1189230677147
3804057	2640512.0	32	1197.6468646864687	889.6972863953063	618.3641114982578	871.8937282229965	579.5562740794965
3804061	2640512.0	32	1330.3660640920295	903.1762530813476	618.3641114982578	871.8937282229965	712.6888359297184
3804051	2640512.0	32	726.4466490299823	635.7089947089947	618.3641114982578	871.8937282229965	259.74037665402864
3804049	2640512.0	32	845.6225428690924	511.42095357590966	618.3641114982578	871.8937282229965	426.13028042008676
3804054	2640512.0	32	1360.615718418515	859.717293474767	618.3641114982578	871.8937282229965	742.351475743722
3804042	2640512.0	32	1447.9492322932144	419.75111441307575	618.3641114982578	871.8937282229965	944.7986112750431
3804046	2640512.0	32	477.1756345949232	505.7390940872473	618.3641114982578	871.8937282229965	392.43267207174256
3804044	2640512.0	32	1282.88628711356	447.9172023262932	618.3641114982578	871.8937282229965	788.2549184089704
3804035	2640512.0	32	640.4606094388703	357.3599033816425	618.3641114982578	871.8937282229965	515.0080699630955
3804033	2640512.0	32	1203.255608974359	336.58052884615387	618.3641114982578	871.8937282229965	792.8797419829235
3804039	2640512.0	32	493.0376232485729	417.4150665974745	618.3641114982578	871.8937282229965	471.44202456921903
3804027	2640512.0	32	905.8272494396414	271.4433237271854	618.3641114982578	871.8937282229965	665.7144612627026
3804031	2640512.0	32	544.2020733652312	308.04992025518345	618.3641114982578	871.8937282229965	568.7001386351938
3804022	2640512.0	32	1158.341093117409	186.98245614035088	618.3641114982578	871.8937282229965	872.1689006748618
3804023	2640512.0	32	1363.305020920502	234.61408647140863	618.3641114982578	871.8937282229965	980.3378500914226
3803825	2641068.0	33	528.5634239389603	976.7412970910824	618.3641114982578	871.8937282229965	138.04773154119763
3803828	2641068.0	33	583.5164102564103	1000.5307692307692	618.3641114982578	871.8937282229965	133.27359303731728
3803822	2641068.0	33	1343.2223511214231	973.7846094354215	618.3641114982578	871.8937282229965	731.9844391951502
3803814	2641068.0	33	1410.373544973545	935.705114638448	618.3641114982578	871.8937282229965	794.5758841986758
3803806	2641068.0	33	1249.6494910941476	889.7519083969465	618.3641114982578	871.8937282229965	631.5379205484434
3803795	2641068.0	33	778.3082358674465	623.1047758284601	618.3641114982578	871.8937282229965	295.7669111881811
3803799	2641068.0	33	1321.8045337895635	890.5521813515826	618.3641114982578	871.8937282229965	703.6878324843497
3803796	2641068.0	33	860.2379263762243	757.6144883485309	618.3641114982578	871.8937282229965	267.5120314862613
3803797	2641068.0	33	1372.547233468286	864.7246963562753	618.3641114982578	871.8937282229965	754.2171945019317
3803787	2641068.0	33	481.40145537436433	463.4903559530072	618.3641114982578	871.8937282229965	430.75756946803773
3803784	2641068.0	33	1240.541297935103	412.15634218289085	618.3641114982578	871.8937282229965	773.6038491666508
3803785	2641068.0	33	544.3435028248588	441.48248587570623	618.3641114982578	871.8937282229965	436.7297654698135
3803790	2641068.0	33	1360.9163832199547	556.5496031746032	618.3641114982578	871.8937282229965	806.7377476240898
3803789	2641068.0	33	793.5407407407407	542.2537037037036	618.3641114982578	871.8937282229965	373.2953216929437
3803778	2641068.0	33	1349.9240944240944	325.5822140822141	618.3641114982578	871.8937282229965	913.0368443284448
3803776	2641068.0	33	1323.3225175918687	295.81508991399534	618.3641114982578	871.8937282229965	910.4026317174164
3803782	2641068.0	33	642.9387717351092	359.83962264150944	618.3641114982578	871.8937282229965	512.643463791955
3803770	2641068.0	33	884.20611057226	179.85822825735534	618.3641114982578	871.8937282229965	741.3400715490541
3803772	2641068.0	33	1101.5813274981765	219.2939460247994	618.3641114982578	871.8937282229965	812.0254636178882
3803773	2641068.0	33	528.1024524040014	241.53130041949015	618.3641114982578	871.8937282229965	636.7919263690287
3803832	2640778.0	34	1006.2462943812478	247.919510513616	618.3888888888888	871.8150057273768	734.6284475456202
3803833	2640778.0	34	1324.2463945578231	298.34108843537416	618.3888888888888	871.8150057273768	909.4543155779758
3803830	2640778.0	34	591.4561117156329	152.04914762422922	618.3888888888888	871.8150057273768	720.2695779895363
3803831	2640778.0	34	1445.4874031007753	223.2795542635659	618.3888888888888	871.8150057273768	1051.0424273153196
3803883	2640778.0	34	542.3123909249564	981.6993891797556	618.3888888888888	871.8150057273768	133.64958387202566
3803881	2640778.0	34	1376.5044539461965	975.63611259576	618.3888888888888	871.8150057273768	765.1915003536939
3803884	2640778.0	34	1222.1420500403551	993.2417271993544	618.3888888888888	871.8150057273768	615.8427788712162
3803885	2640778.0	34	583.4478216818643	1004.2619047619048	618.3888888888888	871.8150057273768	136.97831668343807
3803873	2640778.0	34	1245.57239643825	896.593883081688	618.3888888888888	871.8150057273768	627.6728008324558
3803866	2640778.0	34	1330.2338329170136	849.4902858728838	618.3888888888888	871.8150057273768	712.1949293943237
3803870	2640778.0	34	1371.562390466176	880.7874167542938	618.3888888888888	871.8150057273768	753.226942984535
3803857	2640778.0	34	885.0246727089628	643.503524672709	618.3888888888888	871.8150057273768	351.02816638372656
3803863	2640778.0	34	1381.6126927639384	671.6817912218269	618.3888888888888	871.8150057273768	789.0271721238912
3803861	2640778.0	34	694.9306640625	657.4248046875	618.3888888888888	871.8150057273768	227.64402396866572
3803851	2640778.0	34	1335.3217142857145	459.1815238095238	618.3888888888888	871.8150057273768	827.1995324775797
3803854	2640778.0	34	753.2610993657505	590.1937984496125	618.3888888888888	871.8150057273768	312.2515292956952
3803853	2640778.0	34	623.9463890565279	543.566787366727	618.3888888888888	871.8150057273768	328.2952614112092
3803842	2640778.0	34	642.429624947324	360.54846186262114	618.3888888888888	871.8150057273768	511.83145259513265
3803841	2640778.0	34	807.2998815867377	342.544404973357	618.3888888888888	871.8150057273768	561.973960237134
3803847	2640778.0	34	476.4090206981773	394.94763670064873	618.3888888888888	871.8150057273768	497.5547915696577
3803967	2640446.0	35	1308.6499820595625	696.3281306063868	618.512600229095	871.8883161512027	712.1172547750424
3803952	2640446.0	35	730.938128383604	640.552977571539	618.512600229095	871.8883161512027	257.2071893563396
3803957	2640446.0	35	802.0608191463115	663.8118677522823	618.512600229095	871.8883161512027	277.4630733016396
3803949	2640446.0	35	551.5277286135694	631.8165191740412	618.512600229095	871.8883161512027	249.24173151619675
3803941	2640446.0	35	668.7125748502993	578.1826347305389	618.512600229095	871.8883161512027	297.9648716723937
3803935	2640446.0	35	1376.8251028806585	544.0267489711933	618.512600229095	871.8883161512027	826.1543795873803
3803927	2640446.0	35	810.7222222222222	499.4851851851852	618.512600229095	871.8883161512027	419.0806971694517
3803914	2640446.0	35	1286.1208569118835	348.5379951495554	618.512600229095	871.8883161512027	848.2902468398179
3803917	2640446.0	35	645.6553799849511	360.9559819413092	618.512600229095	871.8883161512027	511.65279304822064
3803904	2640446.0	35	974.4215246636772	235.0919282511211	618.512600229095	871.8883161512027	729.5072324074466
3803908	2640446.0	35	478.588130774698	353.7867803837953	618.512600229095	871.8883161512027	536.6638226270154
3803897	2640446.0	35	608.6860174781523	153.9307116104869	618.512600229095	871.8883161512027	718.0248489059442
3803895	2640446.0	35	1400.1407004830917	141.9842995169082	618.512600229095	871.8883161512027	1069.440208990455
3804020	2640446.0	35	596.0110441767068	1013.5321285140562	618.512600229095	871.8883161512027	143.41997631244408
3804010	2640446.0	35	1126.4143984220907	966.0719921104536	618.512600229095	871.8883161512027	516.560549621122
3804013	2640446.0	35	542.2269595176572	981.0077519379844	618.512600229095	871.8883161512027	133.1410914976295
3803992	2640446.0	35	1339.7167019027484	919.3932346723044	618.512600229095	871.8883161512027	722.7669566012255
3803999	2640446.0	35	1380.2649160414437	960.0266166488032	618.512600229095	871.8883161512027	766.8343697696926
3803989	2640446.0	35	1246.6728954322386	924.1287278218196	618.512600229095	871.8883161512027	630.3288166355843
3803974	2640446.0	35	1336.7483556958696	794.0445935280189	618.512600229095	871.8883161512027	722.4418631161705
3804089	2641716.0	36	918.538392536778	196.07911733046285	618.3641114982578	871.8937282229965	739.4795381163831
3804094	2641716.0	36	643.1293733179546	362.1978085351788	618.3641114982578	871.8937282229965	510.29721608040194
3804092	2641716.0	36	1417.750496031746	267.92261904761904	618.3641114982578	871.8937282229965	1001.8980449606923
3804093	2641716.0	36	494.4498951781971	287.58364779874216	618.3641114982578	871.8937282229965	597.3047824114699
3804209	2641716.0	36	1361.0365896358542	958.8620448179272	618.3641114982578	871.8937282229965	747.7472152234301
3804087	2641716.0	36	605.7877846790891	151.12939958592133	618.3641114982578	871.8937282229965	720.8740399209256
3804213	2641716.0	36	542.7043392504931	965.5639053254438	618.3641114982578	871.8937282229965	120.40973056604459
3804194	2641716.0	36	1321.721250404924	931.2181729834792	618.3641114982578	871.8937282229965	705.8545562629108
3804187	2641716.0	36	1236.6266164833044	918.7835359969118	618.3641114982578	871.8937282229965	620.0380465289686
3804159	2641716.0	36	1334.4362573099415	701.8681286549707	618.3641114982578	871.8937282229965	735.9809933115229
3804150	2641716.0	36	693.0714285714286	680.9247757073845	618.3641114982578	871.8937282229965	205.06175667145095
3804140	2641716.0	36	1403.6978104945265	671.3678746696867	618.3641114982578	871.8937282229965	810.5304662518525
3804260	2641716.0	36	572.585553997195	987.3709677419356	618.3641114982578	871.8937282229965	124.22024462136812
3804122	2641716.0	36	897.4556151325588	629.6170688114388	618.3641114982578	871.8937282229965	369.58090737547445
3804125	2641716.0	36	1203.234649122807	612.9250730994152	618.3641114982578	871.8937282229965	639.6392030807256
3804242	2641716.0	36	1040.2972654408295	974.2562470532768	618.3641114982578	871.8937282229965	434.1723985437184
3804112	2641716.0	36	788.388431641518	599.8605395518975	618.3641114982578	871.8937282229965	320.7963920912197
3804106	2641716.0	36	572.3637532133677	523.8456155384176	618.3641114982578	871.8937282229965	351.07480927237657
3804111	2641716.0	36	710.2456621004566	570.091095890411	618.3641114982578	871.8937282229965	315.4790773156632
3804097	2641716.0	36	1219.8574040219378	359.7336989640463	618.3641114982578	871.8937282229965	790.0013142530246
3803965	2640939.0	37	1357.5536352800952	794.277910210568	618.3888888888888	871.8150057273768	743.2203734349316
3803955	2640939.0	37	651.7786885245902	708.0679156908665	618.3888888888888	871.8150057273768	167.11669041462412
3803946	2640939.0	37	1310.840345199569	669.3276699029126	618.3888888888888	871.8150057273768	721.4500263469889
3803950	2640939.0	37	817.5334297653487	681.5286081645772	618.3888888888888	871.8150057273768	275.4404858736708
3803936	2640939.0	37	1057.164437012263	600.5553697510219	618.3888888888888	871.8150057273768	515.8544094422302
3803930	2640939.0	37	686.7971293916023	566.5713367609254	618.3888888888888	871.8150057273768	312.8152566816038
3803913	2640939.0	37	682.3651399491094	506.1581849024597	618.3888888888888	871.8150057273768	371.21135666289354
3803918	2640939.0	37	757.9302945952214	556.580027835769	618.3888888888888	871.8150057273768	344.73887972322154
3803905	2640939.0	37	642.3316283034953	359.1687979539642	618.3888888888888	871.8150057273768	513.2050166503994
3803909	2640939.0	37	1449.5136054421769	390.8931000971817	618.3888888888888	871.8150057273768	960.2365197079113
3803899	2640939.0	37	1147.7536873156344	280.7362831858407	618.3888888888888	871.8150057273768	793.4740991706806
3803896	2640939.0	37	521.993846976993	176.40904226859283	618.3888888888888	871.8150057273768	702.055167432899
3803891	2640939.0	37	865.6617700398984	134.9214726151614	618.3888888888888	871.8150057273768	777.27469847881
3803893	2640939.0	37	607.2916666666667	148.87244897959184	618.3888888888888	871.8150057273768	723.0277233260657
3804000	2640939.0	37	554.1541425818883	985.8603082851638	618.3888888888888	871.8150057273768	130.89092278925182
3803997	2640939.0	37	1315.6338840130786	975.5598864223024	618.3888888888888	871.8150057273768	704.9209767740891
3803984	2640939.0	37	530.9041769041769	926.0454545454544	618.3888888888888	871.8150057273768	102.92966729790845
3803990	2640939.0	37	977.3462823725982	931.9807852965748	618.3888888888888	871.8150057273768	363.9647391819542
3803988	2640939.0	37	1294.9890738813735	937.9075615678112	618.3888888888888	871.8150057273768	679.8205912366773
3803973	2640939.0	37	1192.61323238973	909.043998244459	618.3888888888888	871.8150057273768	575.4299214959273
3804730	2640883.0	38	765.7035529237602	480.073402417962	618.3888888888888	871.8150057273768	418.5249024886548
3804858	2640883.0	38	1333.9480543318648	977.9447503671072	618.3888888888888	871.8150057273768	723.3867858530059
3804863	2640883.0	38	527.1145057128664	955.5695479384004	618.3888888888888	871.8150057273768	123.87831273125047
3804852	2640883.0	38	1288.2384506041224	952.1119402985074	618.3888888888888	871.8150057273768	674.6451163623813
3804842	2640883.0	38	510.1393143690737	923.9350838803792	618.3888888888888	871.8150057273768	120.14355134752793
3804719	2640883.0	38	643.1908099688474	360.5105140186916	618.3888888888888	871.8150057273768	511.90567346996016
3804705	2640883.0	38	1090.9733709273185	269.9931077694236	618.3888888888888	871.8150057273768	765.1965038637095
3804839	2640883.0	38	1370.0337373737373	909.338787878788	618.3888888888888	871.8150057273768	752.5809009540153
3804696	2640883.0	38	1416.1944830783495	255.0206305053315	618.3888888888888	871.8150057273768	1008.4290096112626
3804683	2640883.0	38	608.0408249158249	152.5530303030303	618.3888888888888	871.8150057273768	719.3364106725892
3804814	2640883.0	38	1148.3954922175055	857.685769153022	618.3888888888888	871.8150057273768	530.1949027462559
3804793	2640883.0	38	768.803947758979	709.719946571683	618.3888888888888	871.8150057273768	221.13230912189337
3804670	2640883.0	38	513.8359195402298	147.06867816091952	618.3888888888888	871.8150057273768	732.2489759096208
3804799	2640883.0	38	637.4593162393163	756.6603418803419	618.3888888888888	871.8150057273768	116.72308171502135
3804784	2640883.0	38	1290.518736017897	650.0475391498882	618.3888888888888	871.8150057273768	707.7706836496278
3804662	2640883.0	38	873.7907239819004	137.6734539969834	618.3888888888888	871.8150057273768	777.2991157501647
3804769	2640883.0	38	697.4309456928838	554.2375936329588	618.3888888888888	871.8150057273768	327.2660376763739
3804756	2640883.0	38	1054.648299319728	514.8724489795918	618.3888888888888	871.8150057273768	563.6756709377381
3804879	2640883.0	38	922.2120034542314	1010.6131260794474	618.3888888888888	871.8150057273768	334.02605161491994
3804748	2640883.0	38	684.4089131042191	502.08032970103386	618.3888888888888	871.8150057273768	375.582712932448
3804217	2640361.0	39	1250.2370931537598	488.1206509539843	618.2970521541951	872.0170068027211	739.4082954988208
3804345	2640361.0	39	1227.0012315270935	968.1461412151068	618.2970521541951	872.0170068027211	616.2479926692729
3804211	2640361.0	39	652.648439778361	460.5174978127734	618.2970521541951	872.0170068027211	412.93082196740136
3804340	2640361.0	39	1349.9781073446327	969.4728107344632	618.2970521541951	872.0170068027211	738.1428047773509
3804201	2640361.0	39	673.2548209366391	341.4586776859504	618.2970521541951	872.0170068027211	533.3971287368579
3804334	2640361.0	39	516.9604554865425	949.5066252587992	618.2970521541951	872.0170068027211	127.56859642032224
3804192	2640361.0	39	907.2724000992802	319.55857532886574	618.2970521541951	872.0170068027211	623.4717878352922
3804326	2640361.0	39	1381.4663012586277	916.4476248477466	618.2970521541951	872.0170068027211	764.4614984408871
3804327	2640361.0	39	497.7914965986394	909.7357142857144	618.2970521541951	872.0170068027211	126.27070053635056
3804319	2640361.0	39	692.5669934640522	818.6421568627451	618.2970521541951	872.0170068027211	91.45982062241637
3804179	2640361.0	39	1106.1947960618843	283.8870604781997	618.2970521541951	872.0170068027211	764.1603511527521
3804301	2640361.0	39	1098.9265572390573	785.0340909090909	618.2970521541951	872.0170068027211	488.43704693182104
3804164	2640361.0	39	1447.950980392157	234.5330882352941	618.2970521541951	872.0170068027211	1046.284563143681
3804146	2640361.0	39	608.4346153846154	151.88760683760682	618.2970521541951	872.0170068027211	720.1969316465807
3804279	2640361.0	39	653.9273255813954	731.6463178294574	618.2970521541951	872.0170068027211	144.82212091847634
3804267	2640361.0	39	810.730603911455	543.2837954008166	618.2970521541951	872.0170068027211	380.9149460450761
3804136	2640361.0	39	894.3367511057498	145.34077201447528	618.2970521541951	872.0170068027211	777.3392217065126
3804127	2640361.0	39	526.3297342192691	135.04125138427463	618.2970521541951	872.0170068027211	742.6918955009093
3804234	2640361.0	39	1185.2746212121212	497.2818813131313	618.2970521541951	872.0170068027211	679.6248804234098
3804352	2640361.0	39	845.2418339236522	999.948642266824	618.2970521541951	872.0170068027211	260.5195526729359
3804346	2640663.0	40	1436.590909090909	344.1286594761171	618.3641114982578	871.8937282229965	973.6688657280379
3804477	2640663.0	40	1140.4574551131927	944.512099921936	618.3641114982578	871.8937282229965	527.1194241869938
3804341	2640663.0	40	937.1678557273088	320.2130400317083	618.3641114982578	871.8937282229965	637.1714126180456
3804329	2640663.0	40	1113.2589010372865	286.0326604990188	618.3641114982578	871.8937282229965	766.9120180226405
3804335	2640663.0	40	1033.5113360323887	293.8295546558704	618.3641114982578	871.8937282229965	711.6919325102938
3804460	2640663.0	40	494.4942713927677	909.2973505191552	618.3641114982578	871.8937282229965	129.39384934622424
3804450	2640663.0	40	1377.015945330296	906.246013667426	618.3641114982578	871.8937282229965	759.4291833291437
3804325	2640663.0	40	1290.692236598891	260.4211337030191	618.3641114982578	871.8937282229965	908.8035220279053
3804305	2640663.0	40	604.8454621497282	149.85675449602675	618.3641114982578	871.8937282229965	722.1635170160629
3804433	2640663.0	40	788.254491017964	872.4365269461077	618.3641114982578	871.8937282229965	169.89124663679303
3804289	2640663.0	40	940.5601336302896	134.05976243504082	618.3641114982578	871.8937282229965	805.114425251521
3804406	2640663.0	40	578.678978978979	698.7918918918919	618.3641114982578	871.8937282229965	177.59266731561092
3804276	2640663.0	40	522.893137254902	134.40065359477123	618.3641114982578	871.8937282229965	743.646920283792
3804512	2640663.0	40	793.4476418864908	1010.261790567546	618.3641114982578	871.8937282229965	223.15905379390827
3804389	2640663.0	40	1090.827927927928	692.6235235235235	618.3641114982578	871.8937282229965	505.3314398771167
3804499	2640663.0	40	524.2689196995957	950.8079145002888	618.3641114982578	871.8937282229965	122.80616399608854
3804361	2640663.0	40	1185.4719018042	580.061372375037	618.3641114982578	871.8937282229965	637.7910078900912
3804493	2640663.0	40	1363.6503515413738	964.1738777717684	618.3641114982578	871.8937282229965	750.9775000613192
3804353	2640663.0	40	592.1157532195268	497.4754417490266	618.3641114982578	871.8937282229965	375.33722112046445
3804358	2640663.0	40	942.7856272838004	523.9285424279334	618.3641114982578	871.8937282229965	475.7405705108425
3804222	2641128.0	41	1119.6790558871403	626.8463555796708	618.4052396878484	871.7441471571906	557.8981691371175
3804212	2641128.0	41	1174.019682539683	614.3825396825397	618.4052396878484	871.7441471571906	612.3254086737629
3804206	2641128.0	41	582.204133214392	592.2784716027356	618.4052396878484	871.7441471571906	281.8006102246949
3804199	2641128.0	41	1053.7819971870604	497.6511954992968	618.4052396878484	871.7441471571906	574.0195619059012
3804312	2641128.0	41	720.357490864799	990.9941128704831	618.4052396878484	871.7441471571906	156.89109548559307
3804185	2641128.0	41	1356.4849976558835	332.3213783403657	618.4052396878484	871.7441471571906	914.1874275224764
3804190	2641128.0	41	1047.9348617176129	410.44177583697234	618.4052396878484	871.7441471571906	630.3138694227574
3804180	2641128.0	41	1085.258565737052	340.49203187251	618.4052396878484	871.7441471571906	707.2346414293149
3804291	2641128.0	41	1386.3892490545652	952.172249234648	618.4052396878484	871.7441471571906	772.1839924828533
3804292	2641128.0	41	509.2674319727892	947.1445578231292	618.4052396878484	871.7441471571906	132.65098190907378
3804157	2641128.0	41	1117.0035149384885	285.54305799648506	618.4052396878484	871.7441471571906	769.5660835926376
3804274	2641128.0	41	489.7314316469322	903.36401148188	618.4052396878484	871.7441471571906	132.5019422335473
3804278	2641128.0	41	1336.1014760147602	916.6574415744158	618.4052396878484	871.7441471571906	719.1001958372858
3804137	2641128.0	41	605.4952749140894	146.40893470790377	618.4052396878484	871.7441471571906	725.4500931210304
3804142	2641128.0	41	979.6666666666669	152.0786231884058	618.4052396878484	871.7441471571906	805.250448625791
3804268	2641128.0	41	1089.319209039548	897.3670143415906	618.4052396878484	871.7441471571906	471.61053619837935
3804263	2641128.0	41	844.9771084337349	908.7951807228916	618.4052396878484	871.7441471571906	229.58133808149546
3804133	2641128.0	41	528.0218998862343	150.57707622298068	618.4052396878484	871.7441471571906	726.8088416588793
3804251	2641128.0	41	511.7128579146407	709.1288492706645	618.4052396878484	871.7441471571906	194.49164361268456
3804124	2641128.0	41	1305.740425531915	141.76524822695038	618.4052396878484	871.7441471571906	1002.6459248322427
3804218	2640605.0	42	521.7973825291706	556.5599180069379	618.4052396878484	871.7441471571906	329.6576654194931
3804210	2640605.0	42	1184.3828643331044	515.4061999542439	618.4052396878484	871.7441471571906	668.8104396732278
3804195	2640605.0	42	1016.9328703703704	420.7322530864198	618.4052396878484	871.7441471571906	601.8604497811174
3804316	2640605.0	42	633.2275132275132	995.6919879062737	618.4052396878484	871.7441471571906	124.83095377046794
3804189	2640605.0	42	1094.5902827274888	420.051912568306	618.4052396878484	871.7441471571906	656.3368571111668
3804309	2640605.0	42	1244.8083989501313	986.2729658792651	618.4052396878484	871.7441471571906	636.7870666491608
3804174	2640605.0	42	1131.021850899743	288.6516709511568	618.4052396878484	871.7441471571906	776.3843287305912
3804294	2640605.0	42	922.147419072616	958.6924759405074	618.4052396878484	871.7441471571906	315.94196210003525
3804165	2640605.0	42	1416.4607843137255	270.79055258467025	618.4052396878484	871.7441471571906	999.0184558544145
3804153	2640605.0	42	1075.09477124183	194.7164552095348	618.4052396878484	871.7441471571906	816.6589397630843
3804285	2640605.0	42	1381.633994126285	952.7823054331864	618.4052396878484	871.7441471571906	767.5189344233878
3804275	2640605.0	42	481.07720207253885	891.1549222797928	618.4052396878484	871.7441471571906	138.6930715866229
3804277	2640605.0	42	506.35396440129455	936.4211165048544	618.4052396878484	871.7441471571906	129.377736327939
3804138	2640605.0	42	608.4284903518728	144.6066969353008	618.4052396878484	871.7441471571906	727.2058904069082
3804143	2640605.0	42	1307.7734499205087	195.64096449390567	618.4052396878484	871.7441471571906	965.5796408825139
3804131	2640605.0	42	564.6929982046679	124.24057450628366	618.4052396878484	871.7441471571906	749.4308480513844
3804257	2640605.0	42	904.2366713027352	725.5324524802967	618.4052396878484	871.7441471571906	321.056797092516
3804262	2640605.0	42	514.7481511914544	772.4074226239387	618.4052396878484	871.7441471571906	143.57080774497442
3804250	2640605.0	42	1230.077284946237	669.8306451612904	618.4052396878484	871.7441471571906	644.1364399246703
3804236	2640605.0	42	1108.8625698324022	608.2450651769088	618.4052396878484	871.7441471571906	556.7586181613851
3804607	2640543.0	43	1313.4304072756029	553.8082245947014	618.3888888888888	871.8150057273768	764.3369840114204
3804714	2640543.0	43	484.2575757575758	891.0848484848484	618.3888888888888	871.8150057273768	135.50843517002187
3804569	2640543.0	43	1052.065467957584	522.2851544490549	618.3888888888888	871.8150057273768	556.9977487991958
3804435	2640543.0	43	1154.4280555555556	306.71944444444443	618.3888888888888	871.8150057273768	778.8908662851087
3804693	2640543.0	43	1351.449504950495	751.3323432343234	618.3888888888888	871.8150057273768	742.8956446110293
3804674	2640543.0	43	553.1570540005654	736.9803505795873	618.3888888888888	871.8150057273768	149.7851011006129
3804536	2640543.0	43	540.5771349862259	483.0468319559228	618.3888888888888	871.8150057273768	396.47870306360727
3804414	2640543.0	43	1131.3505523066926	239.49057829759585	618.3888888888888	871.8150057273768	814.2259205286704
3804790	2640543.0	43	1278.3482384823849	992.8730803974707	618.3888888888888	871.8150057273768	670.9704915707549
3804393	2640543.0	43	1412.4714463066418	158.43358162631904	618.3888888888888	871.8150057273768	1067.4643620503555
3804782	2640543.0	43	555.3025964108439	978.3094692630776	618.3888888888888	871.8150057273768	123.77782944607702
3804384	2640543.0	43	628.6464530892448	147.06826849733028	618.3888888888888	871.8150057273768	724.8193228308161
3804772	2640543.0	43	1044.6543209876545	953.9506172839506	618.3888888888888	871.8150057273768	434.10652758063867
3804378	2640543.0	43	562.6820800921925	129.96902909824257	618.3888888888888	871.8150057273768	743.9346084079875
3804762	2640543.0	43	500.52496159754224	940.1516897081412	618.3888888888888	871.8150057273768	136.241725378192
3804509	2640543.0	43	832.829109468497	458.3303414290742	618.3888888888888	871.8150057273768	465.78340010364366
3804495	2640543.0	43	1393.9082975679544	453.1878397711016	618.3888888888888	871.8150057273768	881.2939675922617
3804621	2640543.0	43	1094.2109545378291	568.8224291226305	618.3888888888888	871.8150057273768	564.1020649102497
3804482	2640543.0	43	901.9441955953714	429.299178798059	618.3888888888888	871.8150057273768	525.5700419966357
3804736	2640543.0	43	1366.8247863247864	925.8105413105412	618.3888888888888	871.8150057273768	750.3811101257747
3804731	2641200.0	44	1118.8273960983886	911.0653095843936	618.4052396878484	871.7441471571906	501.96462867536957
3804728	2641200.0	44	482.5607458669743	879.2251057285658	618.4052396878484	871.7441471571906	136.05032613924942
3804473	2641200.0	44	1160.7380952380952	313.6957671957672	618.4052396878484	871.7441471571906	778.1663836139762
3804712	2641200.0	44	1325.1457252641692	848.131316042267	618.4052396878484	871.7441471571906	707.1348384473188
3804574	2641200.0	44	1397.3253229974162	525.3987080103359	618.4052396878484	871.7441471571906	852.4503853015797
3804695	2641200.0	44	651.3441901408451	737.9856220657276	618.4052396878484	871.7441471571906	137.7545552480516
3804426	2641200.0	44	1147.5615711252651	259.83474876150035	618.4052396878484	871.7441471571906	808.9743722425827
3804551	2641200.0	44	935.7156862745098	502.35756566777656	618.4052396878484	871.7441471571906	486.96238673788963
3804537	2641200.0	44	640.8675496688742	474.5228108903606	618.4052396878484	871.7441471571906	397.85593542800103
3804658	2641200.0	44	1357.014631043257	666.8174300254452	618.4052396878484	871.7441471571906	766.5107907869278
3804405	2641200.0	44	1440.6396478445658	191.27899210686093	618.4052396878484	871.7441471571906	1067.287332068781
3804649	2641200.0	44	998.6563421828909	649.88213998391	618.4052396878484	871.7441471571906	440.2427184811262
3804385	2641200.0	44	696.390205371248	180.7488151658768	618.4052396878484	871.7441471571906	695.3820559278382
3804505	2641200.0	44	533.1957840461025	415.3259023354565	618.4052396878484	871.7441471571906	464.30406581992696
3804626	2641200.0	44	1364.2631778536215	601.0278725824801	618.4052396878484	871.7441471571906	793.4679358641459
3804754	2641200.0	44	1320.2747524752476	981.0214521452144	618.4052396878484	871.7441471571906	710.3255185940224
3804363	2641200.0	44	617.4794913863823	123.16065080667214	618.4052396878484	871.7441471571906	748.58406877136
3804744	2641200.0	44	498.6051693404635	937.7843137254902	618.4052396878484	871.7441471571906	136.79678525318909
3804623	2641200.0	44	1103.4263097294186	586.7247169449242	618.4052396878484	871.7441471571906	562.5668973400361
3804749	2641200.0	44	551.8296089385475	972.0538175046554	618.4052396878484	871.7441471571906	120.39246062309849
3804472	2641045.0	45	1354.8064580826317	595.1973525872443	618.3641114982578	871.8937282229965	786.7071972040553
3804596	2641045.0	45	482.3331527627302	879.020404478151	618.3641114982578	871.8937282229965	136.21751447208464
3804588	2641045.0	45	1389.9083938660208	864.0068603712671	618.3641114982578	871.8937282229965	771.58459182315
3804449	2641045.0	45	1018.534034034034	570.2207207207207	618.3641114982578	871.8937282229965	501.1412678654167
3804582	2641045.0	45	1166.7651331719128	862.1993543179983	618.3641114982578	871.8937282229965	548.4867012591267
3804570	2641045.0	45	978.6410437235544	804.7952515279737	618.3641114982578	871.8937282229965	366.47192725836925
3804438	2641045.0	45	1409.3301167500597	570.0973314272098	618.3641114982578	871.8937282229965	846.5862546621659
3804554	2641045.0	45	723.293115942029	766.8362318840581	618.3641114982578	871.8937282229965	148.4829064591848
3804545	2641045.0	45	1322.4879931389366	760.6625690870974	618.3641114982578	871.8937282229965	712.8553930913705
3804408	2641045.0	45	1156.5776753283042	319.05406538139147	618.3641114982578	871.8937282229965	771.5604533032126
3804540	2641045.0	45	537.0075677578318	734.9758887715593	618.3641114982578	871.8937282229965	159.26513105333942
3804526	2641045.0	45	1288.8566769653278	651.7193614830072	618.3641114982578	871.8937282229965	705.7173882766164
3804397	2641045.0	45	525.1578627808136	306.84213721918644	618.3641114982578	871.8937282229965	572.6872665739261
3804380	2641045.0	45	1144.7384879725084	264.70549828178696	618.3641114982578	871.8937282229965	803.5841777858716
3804381	2641045.0	45	1448.8617724867725	252.3386243386244	618.3641114982578	871.8937282229965	1036.134591477656
3804370	2641045.0	45	665.3318440292445	92.26604386677498	618.3641114982578	871.8937282229965	781.0411603198299
3804374	2641045.0	45	723.2336326225214	199.74429479985037	618.3641114982578	871.8937282229965	680.2811751855909
3804608	2641045.0	45	511.1291887125221	942.879188712522	618.3641114982578	871.8937282229965	128.60118298745422
3804487	2641045.0	45	1097.8226605679436	609.0530779493043	618.3641114982578	871.8937282229965	546.7775669431818
3804615	2641045.0	45	546.4248878923767	977.5900597907324	618.3641114982578	871.8937282229965	127.8552556600382
3804857	2641365.0	46	1153.4748326639894	311.4847389558233	618.3641114982578	871.8937282229965	774.8559344536015
3804862	2641365.0	46	1450.4916247906197	301.8757677275265	618.3641114982578	871.8937282229965	1008.641003363211
3804841	2641365.0	46	1136.3804310045184	267.2831074035454	618.3641114982578	871.8937282229965	796.1751755000242
3804834	2641365.0	46	788.0110593713621	220.4891346526969	618.3641114982578	871.8937282229965	673.1329968491717
3804822	2641365.0	46	541.2713633398565	200.69667318982388	618.3641114982578	871.8937282229965	675.6099307320893
3804938	2641365.0	46	488.6280487804878	908.8223577235772	618.3641114982578	871.8937282229965	134.8894719624193
3804936	2641365.0	46	1132.142040457344	881.3305482263266	618.3641114982578	871.8937282229965	513.8645870823003
3804941	2641365.0	46	527.8459187342683	966.8351312477524	618.3641114982578	871.8937282229965	131.17703011414727
3804930	2641365.0	46	1398.897470641373	850.343721770551	618.3641114982578	871.8937282229965	780.8307931385235
3804929	2641365.0	46	486.3854715875805	839.5430579964851	618.3641114982578	871.8937282229965	135.8857139539573
3804932	2641365.0	46	1237.2827027027026	862.2084684684685	618.3641114982578	871.8937282229965	618.9943673370602
3804805	2641365.0	46	710.297697368421	101.6576206140351	618.3641114982578	871.8937282229965	775.7031943182587
3804926	2641365.0	46	521.1085185185185	746.7833333333333	618.3641114982578	871.8937282229965	158.46533146176856
3804927	2641365.0	46	921.927103403982	765.3538856775851	618.3641114982578	871.8937282229965	321.71606752594096
3804912	2641365.0	46	1401.8072050673002	681.7586434415413	618.3641114982578	871.8937282229965	806.1851098388523
3804913	2641365.0	46	1331.143344097596	690.9375672766415	618.3641114982578	871.8937282229965	735.3906217850106
3804890	2641365.0	46	1179.7127799736495	594.0125164690381	618.3641114982578	871.8937282229965	626.3627506844125
3804889	2641365.0	46	1114.3555555555556	615.7917562724015	618.3641114982578	871.8937282229965	558.2076070916868
3804882	2641365.0	46	1054.2690854119426	442.5748299319728	618.3641114982578	871.8937282229965	611.8233917663729
3804887	2641365.0	46	1348.1691842900302	605.8660624370594	618.3641114982578	871.8937282229965	776.7793529929323
3804859	2641249.0	47	1017.901282051282	941.2163461538462	618.16341991342	871.878787878788	405.7068589685113
3804734	2641249.0	47	1340.155172413793	586.260355671221	618.16341991342	871.878787878788	776.4341436949231
3804861	2641249.0	47	509.6250919793966	953.2314201618836	618.16341991342	871.878787878788	135.64224788060014
3804848	2641249.0	47	1295.2267267267266	872.3044294294294	618.16341991342	871.878787878788	677.0634406048664
3804854	2641249.0	47	1212.823852295409	913.5187125748504	618.16341991342	871.878787878788	596.1165265025187
3804840	2641249.0	47	488.8638518518519	831.697037037037	618.16341991342	871.878787878788	135.3992296935866
3804713	2641249.0	47	1171.2135575942916	531.4483520217465	618.16341991342	871.878787878788	649.428469076192
3804844	2641249.0	47	559.4832041343669	876.0051679586563	618.16341991342	871.878787878788	58.82511994411704
3804833	2641249.0	47	1340.0727860129227	750.81280881794	618.16341991342	871.878787878788	731.9905082363757
3804701	2641249.0	47	1099.3890155834283	370.69764348156593	618.16341991342	871.878787878788	694.8097677978221
3804673	2641249.0	47	1113.3891135827434	283.87310414560164	618.16341991342	871.878787878788	768.7647050774343
3804801	2641249.0	47	1344.1929909560724	685.4781976744187	618.16341991342	871.878787878788	749.575958830668
3804794	2641249.0	47	1405.7062516013325	690.6680758390982	618.16341991342	871.878787878788	808.121917720926
3804667	2641249.0	47	1156.8402092675635	288.36367713004483	618.16341991342	871.878787878788	794.1426621590143
3804659	2641249.0	47	869.0254749568221	215.65025906735752	618.16341991342	871.878787878788	702.5437016204852
3804650	2641249.0	47	638.8603896103896	137.22510822510822	618.16341991342	871.878787878788	734.9451636573499
3804655	2641249.0	47	1408.9128735632185	226.28620689655173	618.16341991342	871.878787878788	1020.8204930675913
3804774	2641249.0	47	561.2411807055436	642.3272138228941	618.16341991342	871.878787878788	236.50384028166906
3804645	2641249.0	47	764.9873926295373	104.10238293156	618.16341991342	871.878787878788	781.6891242417493
3804765	2641249.0	47	1122.2135135135136	641.5420966420967	618.16341991342	871.878787878788	554.185427621595
3804475	2641523.0	48	1340.2032852061102	587.5464532328939	618.5065789473684	871.7105263157895	775.6257836455528
3804603	2641523.0	48	719.3689248895435	934.6806578301424	618.5065789473684	871.7105263157895	118.90521557902282
3804598	2641523.0	48	510.0089058524173	906.776717557252	618.5065789473684	871.7105263157895	114.02360648217417
3804583	2641523.0	48	1298.3841301460825	838.6039176626826	618.5065789473684	871.7105263157895	680.6831363861382
3804441	2641523.0	48	1154.799	449.7913333333333	618.5065789473684	871.7105263157895	682.367471590975
3804573	2641523.0	48	503.0281220209724	823.8155386081983	618.5065789473684	871.7105263157895	125.01681431556247
3804559	2641523.0	48	1380.863400725765	756.5583203732504	618.5065789473684	871.7105263157895	771.0045098736392
3804422	2641523.0	48	1092.0888102460397	313.55460060667343	618.5065789473684	871.7105263157895	731.9960158402697
3804550	2641523.0	48	1261.9833333333331	733.1942982456139	618.5065789473684	871.7105263157895	658.2165896373958
3804538	2641523.0	48	1357.95148995149	683.7910602910603	618.5065789473684	871.7105263157895	762.9498686813653
3804409	2641523.0	48	973.8790688092296	277.774412855377	618.5065789473684	871.7105263157895	692.1341729918257
3804394	2641523.0	48	1179.081859028363	199.6176635776467	618.5065789473684	871.7105263157895	875.1876717490013
3804379	2641523.0	48	670.0246548323472	141.37692307692308	618.5065789473684	871.7105263157895	732.1484031005984
3804507	2641523.0	48	756.2951993805652	667.6633759194734	618.5065789473684	871.7105263157895	246.21320741532207
3804383	2641523.0	48	973.3742293464858	168.80291820797368	618.5065789473684	871.7105263157895	787.4072357018578
3804369	2641523.0	48	821.4082519001086	104.15933767643864	618.5065789473684	871.7105263157895	793.9168193637801
3804375	2641523.0	48	1400.0812619502867	136.30688336520078	618.5065789473684	871.7105263157895	1073.1623843464274
3804618	2641523.0	48	1107.3794529262086	991.9332061068702	618.5065789473684	871.7105263157895	503.4383573472324
3804494	2641523.0	48	1125.466631541974	639.8577449947313	618.5065789473684	871.7105263157895	557.4622921176245
3804609	2641523.0	48	1176.248659003831	974.4292464878672	618.5065789473684	871.7105263157895	567.1220004015884
3804478	2641405.0	49	874.8511214230472	193.87006960556843	618.3961038961039	871.8095238095237	724.8248613155467
3804727	2641405.0	49	841.1394129979035	1006.0151991614256	618.3961038961039	871.8095238095237	260.0495049914149
3804587	2641405.0	49	1130.302735042735	640.6979487179487	618.3961038961039	871.8095238095237	561.6591129441432
3804716	2641405.0	49	1064.7125299760191	955.5530575539568	618.3961038961039	871.8095238095237	454.10497864783804
3804445	2641405.0	49	1416.3240049751244	144.07400497512438	618.3961038961039	871.8095238095237	1079.9481101856438
3804434	2641405.0	49	1108.4603789836349	159.53158196956645	618.3961038961039	871.8095238095237	864.5824773547246
3804553	2641405.0	49	1338.2836835599503	589.302637000412	618.3961038961039	871.8095238095237	773.3358057460207
3804685	2641405.0	49	481.49604983287753	851.3350045578851	618.3961038961039	871.8095238095237	138.42265255766495
3804418	2641405.0	49	674.1195773081201	143.0558027437894	618.3961038961039	871.8095238095237	730.8810378278081
3804672	2641405.0	49	509.0223278594065	821.8010659752233	618.3961038961039	871.8095238095237	120.26416232398846
3804678	2641405.0	49	1271.479695431472	840.1163282571912	618.3961038961039	871.8095238095237	653.8521516191975
3804665	2641405.0	49	1377.7354562999724	767.8661428177556	618.3961038961039	871.8095238095237	766.4205624597544
3804531	2641405.0	49	1153.639804096171	442.6205105372514	618.3961038961039	871.8095238095237	686.0678011082331
3804643	2641405.0	49	1159.8906386701665	694.5818022747158	618.3961038961039	871.8095238095237	569.7595953299934
3804376	2641405.0	49	1052.11235733963	119.80578512396694	618.3961038961039	871.8095238095237	868.1125569291946
3804382	2641405.0	49	857.4983739837398	128.10271002710027	618.3961038961039	871.8095238095237	781.1976193175867
3804627	2641405.0	49	1390.6294273419396	689.866103939093	618.3961038961039	871.8095238095237	793.3774094807267
3804502	2641405.0	49	1056.0917678812416	339.6157219973009	618.3961038961039	871.8095238095237	689.0629412170836
3804742	2641405.0	49	1111.932087511395	1004.397295654816	618.3961038961039	871.8095238095237	511.0355020602894
3804613	2641405.0	49	619.807075127644	649.6725018234864	618.3961038961039	871.8095238095237	222.14150304848815
3805119	2640770.0	50	496.5769742975097	825.7655480090558	618.0743099787686	871.7760084925691	129.91753173282444
3805111	2640770.0	50	1380.929173693086	769.2372119168073	618.0743099787686	871.7760084925691	769.7153681042073
3805099	2640770.0	50	1398.4103668261562	700.4114832535885	618.0743099787686	871.7760084925691	798.9306366177921
3805096	2640770.0	50	1142.7776523702032	699.5887885628291	618.0743099787686	871.7760084925691	552.2336790018114
3805091	2640770.0	50	508.08963730569945	677.3663212435233	618.0743099787686	871.7760084925691	223.36462280153933
3805082	2640770.0	50	1338.2904166666665	590.0854166666667	618.0743099787686	871.7760084925691	773.3439272767974
3805085	2640770.0	50	1130.7539596832253	640.6322894168467	618.0743099787686	871.7760084925691	562.3769572886507
3805069	2640770.0	50	1153.986894850447	440.6871723712612	618.0743099787686	871.7760084925691	687.7789494105411
3805058	2640770.0	50	1436.6458998935038	307.7699680511182	618.0743099787686	871.7760084925691	994.063509776906
3805061	2640770.0	50	1031.545336306206	343.62486064659976	618.0743099787686	871.7760084925691	670.7472881669216
3805044	2640770.0	50	1079.890458827104	207.8731388635673	618.0743099787686	871.7760084925691	808.728122200985
3805035	2640770.0	50	793.8189691592733	182.15863962822132	618.0743099787686	871.7760084925691	711.6588372737724
3805016	2640770.0	50	893.6889699918897	145.78034603947012	618.0743099787686	871.7760084925691	776.5520862858217
3805021	2640770.0	50	674.1158513462268	142.341107318923	618.0743099787686	871.7760084925691	731.5845333309387
3805011	2640770.0	50	1051.1666666666663	131.26512710347296	618.0743099787686	871.7760084925691	857.8609181429896
3805139	2640770.0	50	1158.5674264007598	992.2673314339982	618.0743099787686	871.7760084925691	553.7607496055782
3805137	2640770.0	50	793.865106874639	1002.8414211438476	618.0743099787686	871.7760084925691	219.27276772717366
3805132	2640770.0	50	949.251911639762	992.217077315208	618.0743099787686	871.7760084925691	352.3984320354835
3805125	2640770.0	50	1270.9267274107822	858.1431283219438	618.0743099787686	871.7760084925691	652.994742986933
3805245	2641686.0	51	1418.9412065439672	237.7275051124745	618.3743169398907	871.7546448087433	1021.223657482423
3805489	2641686.0	51	750.993567251462	1003.6900584795322	618.3743169398907	871.7546448087433	187.06902184403864
3805355	2641686.0	51	1388.9448522985492	680.4105051564411	618.3743169398907	871.7546448087433	793.9719955654665
3805230	2641686.0	51	780.854415274463	178.74264120922834	618.3743169398907	871.7546448087433	711.8043407340434
3805219	2641686.0	51	914.592391304348	186.5507246376812	618.3743169398907	871.7546448087433	746.4915001511928
3805479	2641686.0	51	826.5188278971095	984.9656589763988	618.3743169398907	871.7546448087433	236.94064904631472
3805467	2641686.0	51	1273.4158607350096	951.666021921341	618.3743169398907	871.7546448087433	659.8979105054997
3805208	2641686.0	51	674.219757299962	142.6361395525218	618.3743169398907	871.7546448087433	731.2540652304621
3805342	2641686.0	51	1132.2429107359594	662.5236124903454	618.3743169398907	871.7546448087433	554.8320075256757
3805448	2641686.0	51	1284.0394581861012	852.0284648606203	618.3743169398907	871.7546448087433	665.9573578283246
3805198	2641686.0	51	1038.916461916462	130.82923832923834	618.3743169398907	871.7546448087433	851.9543143081763
3805435	2641686.0	51	510.2366780045352	820.844954648526	618.3743169398907	871.7546448087433	119.5221548781758
3805308	2641686.0	51	1352.4854889589906	596.3222923238696	618.3743169398907	871.7546448087433	784.0804765319743
3805421	2641686.0	51	490.4196062346185	802.3397593656002	618.3743169398907	871.7546448087433	145.570719283634
3805411	2641686.0	51	1381.0690456658465	771.6648892534864	618.3743169398907	871.7546448087433	769.2341700636226
3805274	2641686.0	51	1155.0432098765432	436.4569484013929	618.3743169398907	871.7546448087433	691.0120007231408
3805402	2641686.0	51	587.7617474302496	753.1589574155654	618.3743169398907	871.7546448087433	122.48292321888377
3805258	2641686.0	51	979.623683316344	346.6566428814135	618.3743169398907	871.7546448087433	637.3609780457718
3805252	2641686.0	51	1003.9733017377566	254.7638230647709	618.3743169398907	871.7546448087433	727.5742238379855
3804856	2641707.0	52	736.8294321629822	760.9299956653663	618.3641114982578	871.8937282229965	162.31753492250084
3804732	2641707.0	52	974.1441344778256	337.1366237482117	618.3641114982578	871.8937282229965	642.2963377893398
3804853	2641707.0	52	1375.97293212421	763.9803517449849	618.3641114982578	871.8937282229965	765.2557885525149
3804843	2641707.0	52	1111.2858636553744	745.6421999163531	618.3641114982578	871.8937282229965	508.8332753951977
3804717	2641707.0	52	1001.5963855421688	288.4440428380188	618.3641114982578	871.8937282229965	698.0548053302813
3804838	2641707.0	52	502.25	758.5042892156862	618.3641114982578	871.8937282229965	162.29495299430107
3804700	2641707.0	52	932.3193146417448	240.7966690630242	618.3641114982578	871.8937282229965	704.8768457406114
3804687	2641707.0	52	1386.1051889452904	160.61393119007332	618.3641114982578	871.8937282229965	1046.5874601134522
3804676	2641707.0	52	674.0620197585072	146.978960848884	618.3641114982578	871.8937282229965	727.0513578431932
3804798	2641707.0	52	1384.6919021509912	656.0959510754956	618.3641114982578	871.8937282229965	796.1325036377436
3804669	2641707.0	52	738.1975986975988	144.76129426129427	618.3641114982578	871.8937282229965	736.9407311130412
3804788	2641707.0	52	1132.8142611683847	642.6156357388315	618.3641114982578	871.8937282229965	563.2294383186955
3804661	2641707.0	52	987.6158286778398	129.28845437616388	618.3641114982578	871.8937282229965	829.342765920822
3804768	2641707.0	52	1354.9674376141204	595.2129235138974	618.3641114982578	871.8937282229965	786.8524180171441
3804891	2641707.0	52	793.9313725490196	1003.9734717416378	618.3641114982578	871.8937282229965	219.70189302966054
3804888	2641707.0	52	707.7233278054174	998.2893864013269	618.3641114982578	871.8937282229965	154.79319088823988
3804884	2641707.0	52	1353.770188221008	949.4486945962356	618.3641114982578	871.8937282229965	739.4841921839181
3804757	2641707.0	52	1112.8376784605834	435.669149596524	618.3641114982578	871.8937282229965	659.390621272618
3804878	2641707.0	52	1250.326786382342	854.4824167601946	618.3641114982578	871.8937282229965	632.2024803917662
3804871	2641707.0	52	517.0592665356909	839.8068107400131	618.3641114982578	871.8937282229965	106.26496076529413
3805625	2641592.0	53	803.3104636591479	1012.2572055137846	618.4052396878484	871.7441471571906	232.23664960681813
3805373	2641592.0	53	1008.1844890002784	287.09955444165973	618.4052396878484	871.7441471571906	702.6643316592001
3805501	2641592.0	53	858.1979166666666	818.2902298850576	618.4052396878484	871.7441471571906	245.6783450050165
3805608	2641592.0	53	666.6063708759954	999.0227531285552	618.4052396878484	871.7441471571906	136.0999360243452
3805358	2641592.0	53	957.047637899182	240.05793085246768	618.4052396878484	871.7441471571906	716.7329696167886
3805346	2641592.0	53	672.0327635327635	147.64743589743588	618.4052396878484	871.7441471571906	726.0798568827877
3805351	2641592.0	53	1424.9304152637485	168.86700336700338	618.4052396878484	871.7441471571906	1069.8220123461604
3805341	2641592.0	53	904.9154761904762	124.4765873015873	618.4052396878484	871.7441471571906	800.3105157583144
3805469	2641592.0	53	1050.4826203208556	776.936274509804	618.4052396878484	871.7441471571906	442.35663843849306
3805331	2641592.0	53	707.32030651341	112.67662835249044	618.4052396878484	871.7441471571906	764.2574090009974
3805455	2641592.0	53	1378.3870926353604	763.8217859892225	618.4052396878484	871.7441471571906	767.6064439865022
3805438	2641592.0	53	482.0418285418286	662.7051282051282	618.4052396878484	871.7441471571906	249.5842369698438
3805567	2641592.0	53	1359.044799498747	975.2070802005012	618.4052396878484	871.7441471571906	747.8312216475092
3805430	2641592.0	53	1156.615601674859	647.8464409248134	618.4052396878484	871.7441471571906	582.9241602526943
3805418	2641592.0	53	1385.269756097561	650.9276422764228	618.4052396878484	871.7441471571906	798.0232548967858
3805540	2641592.0	53	1221.0214437367304	865.4673036093419	618.4052396878484	871.7441471571906	602.6488929278871
3805407	2641592.0	53	1354.88811400849	596.2426723266626	618.4052396878484	871.7441471571906	786.3256874866736
3805394	2641592.0	53	1044.3465396188565	412.60063523905046	618.4052396878484	871.7441471571906	626.2896738119193
3805384	2641592.0	53	970.8679068019542	332.78485531754984	618.4052396878484	871.7441471571906	643.9775228759743
3805509	2641592.0	53	518.5401002506266	846.5114572144647	618.4052396878484	871.7441471571906	103.003566523502
3805115	2641431.0	54	984.604281586551	228.51024428684	618.3641114982578	871.8937282229965	740.3203155311412
3805112	2641431.0	54	1395.328449328449	216.44688644688645	618.3641114982578	871.8937282229965	1016.5058507722347
3805118	2641431.0	54	956.7375920589176	302.1974063400576	618.3641114982578	871.8937282229965	662.6088676690679
3805105	2641431.0	54	821.1915644741732	136.54199182460053	618.3641114982578	871.8937282229965	762.8113475197083
3805238	2641431.0	54	1295.548376408217	994.2223326706428	618.3641114982578	871.8937282229965	688.144473281411
3805109	2641431.0	54	668.9022403258656	158.3448744059742	618.3641114982578	871.8937282229965	715.3363329574292
3805101	2641431.0	54	627.4411980889379	128.06413083425213	618.3641114982578	871.8937282229965	743.88497998849
3805218	2641431.0	54	636.7436647173489	995.0087719298244	618.3641114982578	871.8937282229965	124.47940377214036
3805209	2641431.0	54	769.8242848803269	964.9279042615296	618.3641114982578	871.8937282229965	177.75134888966443
3805200	2641431.0	54	1180.339580814188	920.5544135429262	618.3641114982578	871.8937282229965	564.0782662083916
3805194	2641431.0	54	954.4766741911212	892.0018811136192	618.3641114982578	871.8937282229965	336.71351712195445
3805184	2641431.0	54	985.9660691421254	815.7620571916347	618.3641114982578	871.8937282229965	371.86282922117516
3805190	2641431.0	54	518.2867590454196	854.0257890685143	618.3641114982578	871.8937282229965	101.65992191418349
3805177	2641431.0	54	1376.3174672489083	764.7192139737991	618.3641114982578	871.8937282229965	765.4930868389496
3805161	2641431.0	54	1168.667609351433	649.0461915535445	618.3641114982578	871.8937282229965	593.7128635536561
3805149	2641431.0	54	1364.0732681336594	645.3591687041564	618.3641114982578	871.8937282229965	779.3587447037962
3805143	2641431.0	54	493.7734908136483	637.5561679790027	618.3641114982578	871.8937282229965	265.39953825069796
3805128	2641431.0	54	1004.4272361230946	375.3789186079954	618.3641114982578	871.8937282229965	628.9449040751607
3805134	2641431.0	54	1348.8516966067866	587.9325349301397	618.3641114982578	871.8937282229965	783.7385222725711
3805122	2641431.0	54	1034.4446845289542	301.86819360414864	618.3641114982578	871.8937282229965	705.7281015880379
3804985	2642039.0	55	925.9025810513064	398.3596159899276	618.3363821138212	872.1646341463414	564.8788914086384
3804989	2642039.0	55	510.17032040472174	594.1736930860034	618.3363821138212	872.1646341463414	298.2932453430165
3804979	2642039.0	55	1069.5964378801043	341.2135823921228	618.3363821138212	872.1646341463414	696.8103452799046
3804970	2642039.0	55	514.4561883899233	182.7197882438846	618.3363821138212	872.1646341463414	697.2268570483906
3804968	2642039.0	55	667.3413391557496	170.4486899563319	618.3363821138212	872.1646341463414	703.4250152966965
3804969	2642039.0	55	1418.1571258199167	174.37119856887298	618.3363821138212	872.1646341463414	1061.4277652283167
3804972	2642039.0	55	1016.477341389728	236.72532729103725	618.3363821138212	872.1646341463414	749.8662121671363
3804973	2642039.0	55	951.4963037634408	279.258064516129	618.3363821138212	872.1646341463414	680.0983264971666
3804966	2642039.0	55	737.650655021834	143.08260553129548	618.3363821138212	872.1646341463414	738.780414039922
3805076	2642039.0	55	1271.1929651545038	991.96449704142	618.3363821138212	872.1646341463414	663.7572788069713
3805067	2642039.0	55	1186.0742528735632	952.0425287356322	618.3363821138212	872.1646341463414	573.3295456705711
3805071	2642039.0	55	610.329457364341	993.5110741971206	618.3363821138212	872.1646341463414	121.61031764180694
3805068	2642039.0	55	1007.9598249801114	970.3214001591092	618.3363821138212	872.1646341463414	401.79743397023657
3805059	2642039.0	55	609.4893842887473	887.9551486199576	618.3363821138212	872.1646341463414	18.09999220602997
3805050	2642039.0	55	541.2749391727494	850.7043795620438	618.3363821138212	872.1646341463414	79.99380297862406
3805047	2642039.0	55	917.0012787723786	800.0353793691389	618.3363821138212	872.1646341463414	307.2512813492913
3805036	2642039.0	55	1376.3039579468152	765.5989486703772	618.3363821138212	872.1646341463414	765.4221654323238
3805017	2642039.0	55	1172.3183127572015	652.4512345679012	618.3363821138212	872.1646341463414	595.9613724342228
3805006	2642039.0	55	1345.1479069767445	635.9390697674419	618.3363821138212	872.1646341463414	764.2365536531848
3804996	2642039.0	55	1354.151814250799	590.8993231810491	618.3363821138212	872.1646341463414	787.7401381949062
3805242	2642039.0	56	1032.5453074433656	414.5461900558988	618.3363821138212	872.1646341463414	617.2387497511912
3805360	2642039.0	56	1101.0516014234877	989.5067220245156	618.3363821138212	872.1646341463414	496.77273329037354
3805233	2642039.0	56	491.7482399755127	308.7323232323232	618.3363821138212	872.1646341463414	577.4777283254649
3805225	2642039.0	56	959.224793684966	257.35037674919266	618.3363821138212	872.1646341463414	702.9946516455909
3805353	2642039.0	56	569.0009832841691	980.6430678466076	618.3363821138212	872.1646341463414	119.17026540099617
3805348	2642039.0	56	1239.290796245837	973.649863760218	618.3363821138212	872.1646341463414	629.1928450481747
3805210	2642039.0	56	1035.4805965826818	202.4264407761367	618.3363821138212	872.1646341463414	789.023791354626
3805213	2642039.0	56	1431.0312280701755	195.0754385964912	618.3363821138212	872.1646341463414	1057.7914214883604
3805329	2642039.0	56	1197.5187449062755	920.2118989405052	618.3363821138212	872.1646341463414	581.1718756306525
3805205	2642039.0	56	668.6030818278427	176.48051718030462	618.3363821138212	872.1646341463414	697.4977646551664
3805321	2642039.0	56	605.1246913580246	896.7547699214365	618.3363821138212	872.1646341463414	27.914575942765282
3805199	2642039.0	56	737.4031677465803	144.69546436285097	618.3363821138212	872.1646341463414	737.1487586819896
3805318	2642039.0	56	518.9124031007752	863.1779069767442	618.3363821138212	872.1646341463414	99.82929864527435
3805311	2642039.0	56	1377.7621175196318	764.1406715407527	618.3363821138212	872.1646341463414	767.0701559138317
3805301	2642039.0	56	813.0989010989011	684.9739010989011	618.3363821138212	872.1646341463414	270.13479846227085
3805287	2642039.0	56	1171.7334189131366	651.423406076166	618.3363821138212	872.1646341463414	595.797759401789
3805275	2642039.0	56	1345.185018193324	632.8463059642462	618.3363821138212	872.1646341463414	765.2334297288027
3805262	2642039.0	56	1348.8422309027778	585.0770399305555	618.3363821138212	872.1646341463414	784.8936755175708
3805250	2642039.0	56	859.4304754053311	438.2287716405606	618.3363821138212	872.1646341463414	496.4138340021269
3805255	2642039.0	56	512.5536912751678	561.3652125279642	618.3363821138212	872.1646341463414	328.3081755902279
3805747	2642089.0	57	523.7107995846313	963.794911734164	618.0656894679696	872.0211726384365	131.6254703030821
3805750	2642089.0	57	1161.8820512820514	986.9223443223444	618.0656894679696	872.0211726384365	555.8223768714598
3805749	2642089.0	57	1241.6720430107528	989.056533072662	618.0656894679696	872.0211726384365	634.4936246889292
3805738	2642089.0	57	510.6537016159338	841.3245020668921	618.0656894679696	872.0211726384365	111.7122227802482
3805614	2642089.0	57	665.5787811222593	176.48439241917504	618.0656894679696	872.0211726384365	697.1577343157903
3805742	2642089.0	57	1157.497068676717	911.6436348408712	618.0656894679696	872.0211726384365	540.8846017276095
3805740	2642089.0	57	496.26553057771326	906.3358714043994	618.0656894679696	872.0211726384365	126.54160287071785
3805735	2642089.0	57	1380.1039215686274	768.1712418300654	618.0656894679696	872.0211726384365	769.0819691762376
3805604	2642089.0	57	1016.0076963906582	164.13322717622083	618.0656894679696	872.0211726384365	812.0733859722125
3805592	2642089.0	57	742.3578601776749	141.12495171881034	618.0656894679696	872.0211726384365	741.3891214836656
3805720	2642089.0	57	1172.3256285482562	652.2615571776156	618.0656894679696	872.0211726384365	596.2368393992197
3805710	2642089.0	57	681.016217272372	634.1791715513873	618.0656894679696	872.0211726384365	246.03167770013835
3805703	2642089.0	57	1329.2442515251057	632.7285312060066	618.0656894679696	872.0211726384365	750.3571918582278
3805686	2642089.0	57	1350.4902470741222	581.3814477676636	618.0656894679696	872.0211726384365	787.9829834822114
3805679	2642089.0	57	506.3595666927695	535.3783607413208	618.0656894679696	872.0211726384365	354.69231830907324
3805670	2642089.0	57	963.5470121778532	437.7013593882753	618.0656894679696	872.0211726384365	554.9694086371118
3805662	2642089.0	57	488.6319563970167	454.1566265060241	618.0656894679696	872.0211726384365	437.45156322858156
3805648	2642089.0	57	751.1915776986951	433.5044483985765	618.0656894679696	872.0211726384365	458.27875747766996
3805642	2642089.0	57	1441.408467939305	337.37909936368084	618.0656894679696	872.0211726384365	981.7002991628491
3805633	2642089.0	57	987.9471462343804	231.8562985477879	618.0656894679696	872.0211726384365	739.3398123184887
3805372	2642051.0	58	686.2642617449665	433.6311521252797	618.3052805280528	871.7233223322332	443.3318990606013
3805482	2642051.0	58	1173.718423019432	642.9747757847533	618.3052805280528	871.7233223322332	600.6743347270082
3805352	2642051.0	58	1424.4075235109715	285.17816091954023	618.3052805280528	871.7233223322332	996.9132622845051
3805356	2642051.0	58	969.2253401360545	421.3554421768707	618.3052805280528	871.7233223322332	570.9431808077915
3805345	2642051.0	58	991.96870604782	226.71026722925455	618.3052805280528	871.7233223322332	745.4302092244751
3805606	2642051.0	58	1270.5951437066403	982.0104063429138	618.3052805280528	871.7233223322332	661.5476600405442
3805328	2642051.0	58	661.912734082397	176.60973782771535	618.3052805280528	871.7233223322332	696.480082535182
3805457	2642051.0	58	1315.1393968559512	624.3267564966313	618.3052805280528	871.7233223322332	739.4476631011369
3805335	2642051.0	58	952.1851696103168	180.7430613961312	618.3052805280528	871.7233223322332	767.4174231387431
3805578	2642051.0	58	1206.953444098304	959.8305642090688	618.3052805280528	871.7233223322332	595.2054658231665
3805324	2642051.0	58	735.9606131160264	129.18180054326737	618.3052805280528	871.7233223322332	751.8049540053988
3805445	2642051.0	58	607.4075949367088	604.957805907173	618.3052805280528	871.7233223322332	266.9880152830401
3805560	2642051.0	58	1087.5679522497703	938.0794306703395	618.3052805280528	871.7233223322332	473.930995172486
3805553	2642051.0	58	1106.8831300813008	917.5294715447156	618.3052805280528	871.7233223322332	490.7204075435955
3805547	2642051.0	58	526.6043643263757	939.3010752688172	618.3052805280528	871.7233223322332	113.91141612755489
3805422	2642051.0	58	1349.2827191867852	577.1884794578568	618.3052805280528	871.7233223322332	788.0855216885503
3805530	2642051.0	58	507.0383647798742	820.0487421383648	618.3052805280528	871.7233223322332	122.68084112168782
3805395	2642051.0	58	523.5475033738192	477.8060728744939	618.3052805280528	871.7233223322332	405.1540888989796
3805389	2642051.0	58	479.060181680545	461.3665152662125	618.3052805280528	871.7233223322332	433.3380974002535
3805508	2642051.0	58	1366.0968194574368	782.9465232304335	618.3052805280528	871.7233223322332	753.0428312872633
3805499	2642051.0	59	939.5282396410664	226.3836104513064	618.3052805280528	871.7233223322332	720.8658219057681
3805627	2642051.0	59	555.8602339181286	736.8964912280702	618.3052805280528	871.7233223322332	148.5855249736868
3805488	2642051.0	59	995.9277255311738	221.0151515151515	618.3052805280528	871.7233223322332	752.3428969148625
3805602	2642051.0	59	1171.4400330851945	638.8368486352357	618.3052805280528	871.7233223322332	600.1617816201501
3805477	2642051.0	59	1413.2641509433963	199.4512578616352	618.3052805280528	871.7233223322332	1041.1096648862688
3805465	2642051.0	59	662.1973220577871	177.96546863988726	618.3052805280528	871.7233223322332	695.1449279606796
3805453	2642051.0	59	696.039736346516	134.0306967984934	618.3052805280528	871.7233223322332	741.7769579787816
3805561	2642051.0	59	1311.2406515808057	609.1600866634569	618.3052805280528	871.7233223322332	741.0120654759095
3805682	2642051.0	59	1074.4515151515152	984.4012987012989	618.3052805280528	871.7233223322332	469.8571205374997
3805673	2642051.0	59	522.1965579710145	951.9841485507249	618.3052805280528	871.7233223322332	125.2145629582305
3805677	2642051.0	59	1290.7178429575313	966.1419187289948	618.3052805280528	871.7233223322332	679.0092233972318
3805543	2642051.0	59	1351.8762732174955	569.2553425204713	618.3052805280528	871.7233223322332	793.481745301543
3805531	2642051.0	59	532.7728694292416	452.2706541568934	618.3052805280528	871.7233223322332	428.08449421555525
3805535	2642051.0	59	486.7862550272061	457.07416607523066	618.3052805280528	871.7233223322332	435.0070997734824
3805663	2642051.0	59	1254.8475409836065	915.0111111111112	618.3052805280528	871.7233223322332	638.0124465895871
3805660	2642051.0	59	614.8733796296297	863.9006944444444	618.3052805280528	871.7233223322332	8.542332869152835
3805521	2642051.0	59	638.6365611421477	336.6887026691496	618.3052805280528	871.7233223322332	535.4207739800815
3805527	2642051.0	59	974.362278614856	406.9136928363733	618.3052805280528	871.7233223322332	585.5122351912592
3805645	2642051.0	59	1344.076495341148	813.7672076946199	618.3052805280528	871.7233223322332	728.0815664986749
3805638	2642051.0	59	507.78313648293965	807.3556430446195	618.3052805280528	871.7233223322332	127.89973597002395
3805239	2642208.0	60	1171.139493765122	637.6699236925367	618.4052396878484	871.7441471571906	600.2548606391629
3805201	2642208.0	60	1354.2445072190835	569.5184138941202	618.4052396878484	871.7441471571906	795.4871598506825
3805195	2642208.0	60	1307.2085051152849	593.4494579325088	618.4052396878484	871.7441471571906	742.8982921734049
3805187	2642208.0	60	493.9373728567277	545.1015693112467	618.4052396878484	871.7441471571906	349.5534630572741
3805182	2642208.0	60	586.145390070922	398.9967494089834	618.4052396878484	871.7441471571906	473.84681066248436
3805302	2642208.0	60	1098.419673539519	951.3006872852234	618.4052396878484	871.7441471571906	486.562534298607
3805175	2642208.0	60	1050.2363610397028	353.1866609540131	618.4052396878484	871.7441471571906	674.8184821604685
3805300	2642208.0	60	1325.2498580352071	951.7191936399772	618.4052396878484	871.7441471571906	711.3545687957217
3805163	2642208.0	60	956.1022967663946	305.5181323662738	618.4052396878484	871.7441471571906	659.2808219457885
3805291	2642208.0	60	524.0411198600175	941.2099737532808	618.4052396878484	871.7441471571906	117.17545893044031
3805158	2642208.0	60	676.698275862069	250.36270753512133	618.4052396878484	871.7441471571906	624.1097432128457
3805284	2642208.0	60	1354.7920810313074	869.9287292817679	618.4052396878484	871.7441471571906	736.3890791190884
3805146	2642208.0	60	664.4099576271186	178.15254237288136	618.4052396878484	871.7441471571906	695.1156366389301
3805147	2642208.0	60	994.8729338842976	203.17045454545453	618.4052396878484	871.7441471571906	767.2800709167959
3805145	2642208.0	60	688.0501915708812	133.82183908045977	618.4052396878484	871.7441471571906	741.2015596854068
3805273	2642208.0	60	1191.7942600276626	750.8184647302904	618.4052396878484	871.7441471571906	586.0016973667085
3805150	2642208.0	60	1416.7102473498232	212.13780918727915	618.4052396878484	871.7441471571906	1035.5536713991519
3805279	2642208.0	60	507.8110899269146	798.8886240864315	618.4052396878484	871.7441471571906	132.43486400211148
3805270	2642208.0	60	495.9825046040516	711.0627992633518	618.4052396878484	871.7441471571906	202.00450892586116
3805254	2642208.0	60	747.7489343563512	670.0589656152316	618.4052396878484	871.7441471571906	239.5969611746189
3804984	2641929.0	61	518.1590173580464	635.7059429243895	618.4052396878484	871.7441471571906	256.4436369825572
3804971	2641929.0	61	681.7442307692307	597.6504273504273	618.4052396878484	871.7441471571906	281.3168943179842
3804960	2641929.0	61	1299.7596984336114	572.118211096472	618.4052396878484	871.7441471571906	744.3249290551765
3804961	2641929.0	61	1357.4991550485845	565.2097591888466	618.4052396878484	871.7441471571906	800.1394545517613
3804954	2641929.0	61	990.3538166814028	408.88402593575006	618.4052396878484	871.7441471571906	593.7888814592748
3804952	2641929.0	61	629.0375036200405	362.40008688097305	618.4052396878484	871.7441471571906	509.4550193834456
3804946	2641929.0	61	664.0393419170243	175.44599427753934	618.4052396878484	871.7441471571906	697.7919381806279
3804947	2641929.0	61	751.6497326203208	205.3770053475936	618.4052396878484	871.7441471571906	679.5581377485838
3804944	2641929.0	61	997.6896681749622	156.52978883861238	618.4052396878484	871.7441471571906	809.5605326582146
3804948	2641929.0	61	1444.623348017621	321.50048947626044	618.4052396878484	871.7441471571906	992.6753977761898
3804949	2641929.0	61	1023.1330956625072	328.8710635769459	618.4052396878484	871.7441471571906	677.1379639909193
3804943	2641929.0	61	653.6556072953045	134.12747380675205	618.4052396878484	871.7441471571906	738.4584925512255
3805049	2641929.0	61	1090.343657817109	942.2890855457229	618.4052396878484	871.7441471571906	477.1817880416128
3805040	2641929.0	61	1339.4254868755293	934.0244143381316	618.4052396878484	871.7441471571906	723.705070131966
3805045	2641929.0	61	500.6926320461607	934.6296049711495	618.4052396878484	871.7441471571906	133.45725458841537
3805029	2641929.0	61	1369.3188559322034	881.0603813559322	618.4052396878484	871.7441471571906	750.9714051019654
3805015	2641929.0	61	515.3702416418404	781.1825554452168	618.4052396878484	871.7441471571906	137.17730393817743
3805007	2641929.0	61	501.4592631951825	692.6030818278427	618.4052396878484	871.7441471571906	213.9342952991802
3805005	2641929.0	61	890.4964838255977	682.0717299578059	618.4052396878484	871.7441471571906	331.6764552733367
3804992	2641929.0	61	1171.1925904430257	637.9198104082027	618.4052396878484	871.7441471571906	600.2063608551907
3805624	2642253.0	62	580.7107792653621	656.0475454857535	618.4052396878484	871.7441471571906	218.96551399512427
3805494	2642253.0	62	1400.1718131433097	399.1290577988916	618.4052396878484	871.7441471571906	913.5228503225554
3805722	2642253.0	62	1351.7272988505747	938.9991379310344	618.4052396878484	871.7441471571906	736.3996715362188
3805596	2642253.0	62	1172.0778032036612	634.3640350877192	618.4052396878484	871.7441471571906	602.4139981742511
3805456	2642253.0	62	653.4071385359952	327.8100423472475	618.4052396878484	871.7441471571906	545.0591190855998
3805449	2642253.0	62	1024.9271604938272	330.50164609053496	618.4052396878484	871.7441471571906	676.9073179222331
3805708	2642253.0	62	1085.5043415340087	935.277616980222	618.4052396878484	871.7441471571906	471.4001195727932
3805700	2642253.0	62	497.6047370708387	912.6434159061278	618.4052396878484	871.7441471571906	127.5363148939154
3805424	2642253.0	62	688.0958702064896	182.79129793510324	618.4052396878484	871.7441471571906	692.4686364257359
3805678	2642253.0	62	1361.3957431457432	880.6590909090909	618.4052396878484	871.7441471571906	743.0439855423873
3805551	2642253.0	62	635.9071588366891	593.5154362416107	618.4052396878484	871.7441471571906	278.778644719494
3805410	2642253.0	62	895.0561883067578	153.40242976461656	618.4052396878484	871.7441471571906	769.7730641677814
3805538	2642253.0	62	1354.7908031088082	567.5777202072538	618.4052396878484	871.7441471571906	796.7313934434212
3805668	2642253.0	62	523.3884758364312	774.004956629492	618.4052396878484	871.7441471571906	136.31263616336437
3805661	2642253.0	62	477.60084033613447	755.1885154061625	618.4052396878484	871.7441471571906	182.78701860273938
3805399	2642253.0	62	625.731613611416	148.1461763629711	618.4052396878484	871.7441471571906	723.6350593305856
3805387	2642253.0	62	1008.5762229806598	137.07148274554416	618.4052396878484	871.7441471571906	831.8517416206971
3805641	2642253.0	62	739.6883029073698	655.9844489519945	618.4052396878484	871.7441471571906	247.51127003332132
3805505	2642253.0	62	1005.6639846743296	538.2629629629629	618.4052396878484	871.7441471571906	511.056783322645
3805510	2642253.0	62	1303.0109190172884	556.082347588717	618.4052396878484	871.7441471571906	753.8748622131735
3805629	2642295.0	63	692.7360446570973	724.9621212121212	618.2970521541951	872.0170068027211	164.82203427003182
3805618	2642295.0	63	908.3920922570017	638.4848984074683	618.2970521541951	872.0170068027211	372.41425582780937
3805493	2642295.0	63	741.9871155444722	536.733582709892	618.2970521541951	872.0170068027211	357.371244300521
3805485	2642295.0	63	1291.504854368932	533.4381877022654	618.2970521541951	872.0170068027211	753.5544848955883
3805461	2642295.0	63	1025.44779771615	330.9853181076672	618.2970521541951	872.0170068027211	677.1166943621147
3805451	2642295.0	63	651.5594917787744	281.6318385650224	618.2970521541951	872.0170068027211	591.3214326953105
3805705	2642295.0	63	1396.1222222222225	941.203003003003	618.2970521541951	872.0170068027211	780.8960860841737
3805433	2642295.0	63	732.4457640538401	183.9228028503563	618.2970521541951	872.0170068027211	697.4980730734578
3805427	2642295.0	63	929.0552995391704	175.88632872503842	618.2970521541951	872.0170068027211	762.3441540922812
3805683	2642295.0	63	1382.273289665211	871.4028384279476	618.2970521541951	872.0170068027211	763.9764843791207
3805557	2642295.0	63	1193.8017018128005	582.263226045135	618.2970521541951	872.0170068027211	644.3313241198114
3805419	2642295.0	63	571.9237288135594	164.0411622276029	618.2970521541951	872.0170068027211	709.492975031823
3805676	2642295.0	63	490.7975040257649	869.7117552334944	618.2970521541951	872.0170068027211	127.52038643978184
3805666	2642295.0	63	1094.5798353909463	876.5769547325103	618.2970521541951	872.0170068027211	476.3046112865889
3805413	2642295.0	63	1033.079822616408	142.98669623059868	618.2970521541951	872.0170068027211	838.7669166134261
3805654	2642295.0	63	479.5344157646406	779.9809880655009	618.2970521541951	872.0170068027211	166.5103540407552
3805515	2642295.0	63	619.4726603575184	554.7471083070452	618.2970521541951	872.0170068027211	317.2720765307029
3805643	2642295.0	63	528.317097415507	762.9890656063618	618.2970521541951	872.0170068027211	141.36295206415696
3805506	2642295.0	63	1367.2949829261886	561.6681113737851	618.2970521541951	872.0170068027211	810.7492443380312
3805755	2642416.0	64	1078.0094339622642	144.19846261355696	618.0656894679696	872.0211726384365	860.972790120218
3805756	2642416.0	64	577.8065568142807	168.18211465842774	618.0656894679696	872.0211726384365	704.9895157377969
3805757	2642416.0	64	736.4200162403573	185.8853024766545	618.0656894679696	872.0211726384365	696.2687548557747
3805811	2642416.0	64	1378.968690702087	920.2235926628716	618.0656894679696	872.0211726384365	762.42825930267
3805803	2642416.0	64	469.0352363960749	796.2103776390128	618.0656894679696	872.0211726384365	167.20452320813234
3805806	2642416.0	64	497.5638540478905	869.821550741163	618.0656894679696	872.0211726384365	120.52190952726724
3805807	2642416.0	64	1330.192580759673	890.4449769258076	618.0656894679696	872.0211726384365	712.3651773249483
3805804	2642416.0	64	1081.62874251497	842.8353293413173	618.0656894679696	872.0211726384365	464.4809119858643
3805795	2642416.0	64	795.4122727272727	713.2312121212121	618.0656894679696	872.0211726384365	238.0463445525064
3805798	2642416.0	64	531.6673414304994	747.3205128205128	618.0656894679696	872.0211726384365	151.70672069038127
3805791	2642416.0	64	1361.4080459770114	577.5300127713921	618.0656894679696	872.0211726384365	799.55168827303
3805788	2642416.0	64	1437.3169533169532	576.9234234234234	618.0656894679696	872.0211726384365	870.778568242193
3805771	2642416.0	64	634.6701863354037	516.8387163561077	618.0656894679696	872.0211726384365	355.57036795403667
3805769	2642416.0	64	1287.0826582658265	529.3088808880888	618.0656894679696	872.0211726384365	751.6883792212356
3805775	2642416.0	64	1218.3563009187033	549.728982492633	618.0656894679696	872.0211726384365	681.3377092344695
3805763	2642416.0	64	1026.6247021445593	332.9222928249934	618.0656894679696	872.0211726384365	676.4229956583224
3805760	2642416.0	64	891.8923686105112	232.6447084233261	618.0656894679696	872.0211726384365	695.5453351165895
3805761	2642416.0	64	601.8915050784857	229.25007694675287	618.0656894679696	872.0211726384365	642.9745606922194
3805764	2642416.0	64	844.9694189602446	360.77003058103975	618.0656894679696	872.0211726384365	559.3416064557472
3805872	2642430.0	65	1383.647405284941	868.5795924864693	618.3052805280528	871.7233223322332	765.348581343646
3805879	2642430.0	65	1302.2449757449758	960.547817047817	618.3052805280528	871.7233223322332	689.6834763533894
3805864	2642430.0	65	477.1486941870261	777.6154170176917	618.3052805280528	871.7233223322332	169.6510527822991
3805871	2642430.0	65	504.83375580904095	842.138783269962	618.3052805280528	871.7233223322332	117.26479383678787
3805863	2642430.0	65	1071.9547585560244	782.6964369432724	618.3052805280528	871.7233223322332	462.30253648137204
3805860	2642430.0	65	534.6100775193798	740.055968992248	618.3052805280528	871.7233223322332	156.01659829075714
3805861	2642430.0	65	725.2778940027894	753.1391213389121	618.3052805280528	871.7233223322332	159.7039534853154
3805848	2642430.0	65	1360.296318527411	576.5954381752701	618.3052805280528	871.7233223322332	798.5306308954783
3805855	2642430.0	65	778.1602768903089	688.1224707135251	618.3052805280528	871.7233223322332	243.4397103536968
3805840	2642430.0	65	1215.745299595853	549.5572834299771	618.3052805280528	871.7233223322332	678.767657601409
3805832	2642430.0	65	1289.4305891848264	523.6197740112993	618.3052805280528	871.7233223322332	756.0325788438448
3805824	2642430.0	65	910.9970436067996	315.8252032520325	618.3052805280528	871.7233223322332	628.2445280072484
3805825	2642430.0	65	1025.8201163098072	333.2938144329897	618.3052805280528	871.7233223322332	675.258969847015
3805828	2642430.0	65	595.5582959641256	497.69709587871023	618.3052805280528	871.7233223322332	374.7172846050921
3805829	2642430.0	65	1371.837082864642	504.4715035620548	618.3052805280528	871.7233223322332	838.2625337700788
3805818	2642430.0	65	575.6289978678038	172.09168443496802	618.3052805280528	871.7233223322332	700.932017993548
3805817	2642430.0	65	1131.9773706896551	157.04777298850576	618.3052805280528	871.7233223322332	880.1250803384414
3805823	2642430.0	65	806.9554805528769	305.21520411443265	618.3052805280528	871.7233223322332	597.0932473040368
3805820	2642430.0	65	738.8707129094412	185.8961464354528	618.3052805280528	871.7233223322332	696.3439801447734
3805821	2642430.0	65	611.2027116402116	218.39616402116403	618.3052805280528	871.7233223322332	653.3657645389934
3805882	2642599.0	66	659.4203764024611	181.77361563517917	618.5359477124183	871.8191721132898	691.2556737738191
3805883	2642599.0	66	741.8387918486172	185.2550946142649	618.5359477124183	871.8191721132898	697.5484383784133
3805887	2642599.0	66	826.6619850187266	231.6763420724095	618.5359477124183	871.8191721132898	673.1265039036675
3805884	2642599.0	66	1216.421183800623	189.40155763239875	618.5359477124183	871.8191721132898	907.2819606307835
3805885	2642599.0	66	577.2599858607281	211.33138918345705	618.5359477124183	871.8191721132898	661.7762585846882
3805938	2642599.0	66	1253.9624441737717	978.3043036946814	618.5359477124183	871.8191721132898	644.2871375815729
3805936	2642599.0	66	491.6800232288037	839.963801780875	618.5359477124183	871.8191721132898	130.7944578168656
3805931	2642599.0	66	1028.9979218620117	733.4177057356609	618.5359477124183	871.8191721132898	433.1674019570949
3805929	2642599.0	66	536.1139837398374	725.029756097561	618.5359477124183	871.8191721132898	168.34640714709698
3805932	2642599.0	66	486.6879343897693	773.25090353072	618.5359477124183	871.8191721132898	164.61956806071095
3805933	2642599.0	66	1366.7363689949896	803.6732979664014	618.5359477124183	871.8191721132898	751.2973649432431
3805924	2642599.0	66	702.115832363213	674.4662398137369	618.5359477124183	871.8191721132898	214.32166713954066
3805925	2642599.0	66	763.2958426132145	684.0444196980945	618.5359477124183	871.8191721132898	237.0965727636683
3805918	2642599.0	66	1358.40907365224	577.9884206529993	618.5359477124183	871.8191721132898	796.0833831902802
3805904	2642599.0	66	574.7906344410876	504.7523665659617	618.5359477124183	871.8191721132898	369.66429658262484
3805910	2642599.0	66	1210.3777393310263	550.523260284506	618.5359477124183	871.8191721132898	673.4298547467386
3805902	2642599.0	66	1309.533521303258	495.8966165413534	618.5359477124183	871.8191721132898	786.6355029466721
3805890	2642599.0	66	1422.449494949495	310.629797979798	618.5359477124183	871.8191721132898	980.4134357869845
3805895	2642599.0	66	968.5830052493438	362.5190288713911	618.5359477124183	871.8191721132898	617.9964226405184
3805892	2642599.0	66	1025.479853479853	333.13683935112505	618.5359477124183	871.8191721132898	675.1162848512414
3805985	2642557.0	67	1187.8625272331155	1010.1178649237472	618.4724972497249	871.8113311331133	585.9468436075633
3805976	2642557.0	67	541.1473287446739	709.3085873484104	618.4724972497249	871.8113311331133	179.96200549530266
3805977	2642557.0	67	1387.989435509303	752.3536739198992	618.4724972497249	871.8113311331133	778.7338763244251
3805983	2642557.0	67	483.0205871822413	835.9343000358039	618.4724972497249	871.8113311331133	140.1227365607987
3805981	2642557.0	67	483.5997986770204	780.3820822548174	618.4724972497249	871.8113311331133	162.94156121362343
3805970	2642557.0	67	740.2510040160643	631.5243641231593	618.4724972497249	871.8113311331133	269.38417033129855
3805973	2642557.0	67	981.9319865319864	666.6855218855219	618.4724972497249	871.8113311331133	417.3480537498666
3805964	2642557.0	67	1357.919284726339	576.846374234341	618.4724972497249	871.8113311331133	796.1066997003475
3805952	2642557.0	67	967.036809815951	376.5773687798228	618.4724972497249	871.8113311331133	605.6019794080152
3805958	2642557.0	67	1207.89258841234	547.6696764484575	618.4724972497249	871.8113311331133	672.6692026307226
3805959	2642557.0	67	791.6021233569262	548.6456016177957	618.4724972497249	871.8113311331133	366.6196341839683
3805956	2642557.0	67	1319.8277450536173	463.3637668025978	618.4724972497249	871.8113311331133	811.6209684511545
3805957	2642557.0	67	543.9067023597065	520.1993852865357	618.4724972497249	871.8113311331133	359.4315209182368
3805946	2642557.0	67	1424.4281524926687	328.0	618.4724972497249	871.8113311331133	972.2629696161689
3805944	2642557.0	67	579.281179138322	226.32842025699168	618.4724972497249	871.8113311331133	646.6715918056246
3805945	2642557.0	67	1258.01403678606	227.4512746047112	618.4724972497249	871.8113311331133	907.8619185987432
3805949	2642557.0	67	1021.2639751552796	343.9199940845903	618.4724972497249	871.8113311331133	664.0107216033625
3805942	2642557.0	67	661.1985981308411	181.41043613707168	618.4724972497249	871.8113311331133	691.7217037999014
3805943	2642557.0	67	748.2796296296295	185.51666666666668	618.4724972497249	871.8113311331133	698.4627821808451
3805941	2642557.0	67	1000.8926805143424	149.4205407187603	618.4724972497249	871.8113311331133	817.3699594697723
3806140	2642514.0	68	1329.640634920635	472.121746031746	618.4052396878484	871.7441471571906	815.8148386203844
3806130	2642514.0	68	970.9500494559842	454.0545664358721	618.4052396878484	871.7441471571906	546.5824994798149
3806122	2642514.0	68	901.654657933042	430.4727074235808	618.4052396878484	871.7441471571906	524.3574319687034
3806126	2642514.0	68	1446.1255088195387	429.14540931705113	618.4052396878484	871.7441471571906	938.6237194260127
3806115	2642514.0	68	1021.0666666666666	342.6637168141593	618.4052396878484	871.7441471571906	664.8776778841244
3806104	2642514.0	68	1254.6588723051411	259.96268656716416	618.4052396878484	871.7441471571906	882.6637188308846
3806099	2642514.0	68	749.8480857042501	186.92465753424656	618.4052396878484	871.7441471571906	697.3198370448965
3806096	2642514.0	68	1129.2677045177045	170.51037851037853	618.4052396878484	871.7441471571906	867.5881835655939
3806102	2642514.0	68	578.3249810174639	226.31093394077448	618.4052396878484	871.7441471571906	646.6764723244171
3806093	2642514.0	68	675.0826651393661	171.61531118747612	618.4052396878484	871.7441471571906	702.4191893108557
3806178	2642514.0	68	488.9739583333333	883.4887152777778	618.4052396878484	871.7441471571906	129.96303887417668
3806179	2642514.0	68	1175.3753180661577	969.1077184054284	618.4052396878484	871.7441471571906	565.4160708849287
3806174	2642514.0	68	469.8595571095572	784.6605477855478	618.4052396878484	871.7441471571906	172.18993319056494
3806163	2642514.0	68	985.7465698143664	665.0766747376917	618.4052396878484	871.7441471571906	421.48676963267036
3806167	2642514.0	68	1387.106382978723	744.7893026004729	618.4052396878484	871.7441471571906	779.1142279878594
3806164	2642514.0	68	539.4705340699816	696.2344996930632	618.4052396878484	871.7441471571906	192.44304119391165
3806155	2642514.0	68	1356.9765824025085	579.6657848324515	618.4052396878484	871.7441471571906	794.2275480097863
3806158	2642514.0	68	720.7340165934602	594.595168374817	618.4052396878484	871.7441471571906	295.4365160624377
3806145	2642514.0	68	526.8432239057239	493.6329966329966	618.4052396878484	871.7441471571906	389.0393873180654
3806151	2642514.0	68	1209.175835721108	548.743935052531	618.4052396878484	871.7441471571906	673.3045627033488
3806770	2642699.0	69	539.7542650918635	683.8500656167979	618.4724972497249	871.8113311331133	203.77928601443713
3806636	2642699.0	69	1341.4611635220126	480.0539308176101	618.4724972497249	871.8113311331133	822.305583259741
3806755	2642699.0	69	1017.3587509077704	628.4183006535948	618.4724972497249	871.8113311331133	467.2797990961672
3806623	2642699.0	69	966.288811651771	476.0882158225753	618.4724972497249	871.8113311331133	526.8519455741815
3806600	2642699.0	69	517.9936868686868	424.6232323232323	618.4724972497249	871.8113311331133	458.33741616061036
3806857	2642699.0	69	1062.436862745098	908.34431372549	618.4724972497249	871.8113311331133	445.4649443523072
3806604	2642699.0	69	1444.8565172591448	432.4459041731066	618.4724972497249	871.8113311331133	935.9233552672346
3806586	2642699.0	69	579.197247706422	227.51605504587155	618.4724972497249	871.8113311331133	645.4912454983598
3806587	2642699.0	69	972.9109477124184	236.32312091503263	618.4724972497249	871.8113311331133	727.648184559389
3806585	2642699.0	69	1218.0842326139089	206.863309352518	618.4724972497249	871.8113311331133	895.3714898612615
3806590	2642699.0	69	1019.3131836499712	343.10650546919976	618.4724972497249	871.8113311331133	663.4772404190891
3806589	2642699.0	69	1224.8336666666669	283.699	618.4724972497249	871.8113311331133	844.7188773831836
3806717	2642699.0	69	1356.6824162679425	579.441985645933	618.4724972497249	871.8113311331133	793.9985634228096
3806576	2642699.0	69	780.8558951965066	173.3009461426492	618.4724972497249	871.8113311331133	717.1367553460561
3806837	2642699.0	69	473.9609625668449	854.2864527629234	618.4724972497249	871.8113311331133	145.5702751879352
3806574	2642699.0	69	668.7615571776156	172.52960259529604	618.4724972497249	871.8113311331133	701.0876731303072
3806829	2642699.0	69	483.20477865728526	799.7527118147171	618.4724972497249	871.8113311331133	153.2638258405322
3806672	2642699.0	69	1207.5676136363636	548.1984848484849	618.4724972497249	871.8113311331133	672.1296976261546
3806801	2642699.0	69	1381.128129395218	741.5354430379747	618.4724972497249	871.8113311331133	773.702410660726
3806661	2642699.0	69	706.1661111111111	536.5058333333334	618.4724972497249	871.8113311331133	346.5832465178144
3806138	2642725.0	70	1032.0770944741532	914.49376114082	618.3888888888888	871.8150057273768	415.8838871656325
3806136	2642725.0	70	568.8968542044768	818.0033272837265	618.3888888888888	871.8150057273768	73.11058906975009
3806135	2642725.0	70	468.2782805429864	758.6607843137255	618.3888888888888	871.8150057273768	187.98157505911726
3806120	2642725.0	70	1084.5990990990992	660.0162855162855	618.3888888888888	871.8150057273768	512.0650915531196
3806121	2642725.0	70	537.4655608214849	668.5546603475514	618.3888888888888	871.8150057273768	218.7769481216671
3806127	2642725.0	70	1377.743353783231	710.273517382413	618.3888888888888	871.8150057273768	776.3471232713359
3806105	2642725.0	70	1357.395548545391	581.390816684192	618.3888888888888	871.8150057273768	794.0258513411593
3806100	2642725.0	70	920.6168284789644	570.2977346278317	618.3888888888888	871.8150057273768	426.9126283446989
3806094	2642725.0	70	1205.9003798670465	547.3132953466287	618.3888888888888	871.8150057273768	671.1714475984573
3806083	2642725.0	70	638.2169117647059	461.9051470588235	618.3888888888888	871.8150057273768	410.38913572953817
3806087	2642725.0	70	1348.2784248474766	502.7432057681642	618.3888888888888	871.8150057273768	817.8953039521474
3806073	2642725.0	70	985.4377815315314	339.3372747747748	618.3888888888888	871.8150057273768	646.7282455178696
3806076	2642725.0	70	545.1222222222223	383.62470588235294	618.3888888888888	871.8150057273768	493.6575465919859
3806077	2642725.0	70	1307.3037669732807	385.171046868156	618.3888888888888	871.8150057273768	843.4607589806461
3806066	2642725.0	70	1202.4330323551544	270.16516177577125	618.3888888888888	871.8150057273768	838.50467872531
3806058	2642725.0	70	797.5007558578986	172.77097505668934	618.3888888888888	871.8150057273768	721.6256769998179
3806056	2642725.0	70	673.2401392111369	170.49381283836038	618.3888888888888	871.8150057273768	703.4629167604977
3806062	2642725.0	70	579.5729040097206	228.544957472661	618.3888888888888	871.8150057273768	644.4400947052909
3806063	2642725.0	70	1360.0701754385964	221.3578342407744	618.3888888888888	871.8150057273768	986.5017297280226
3806055	2642725.0	70	1117.7369380315918	145.14641555285542	618.3888888888888	871.8150057273768	881.7004673520651
3806010	2643118.0	71	569.4683411826269	459.850863422292	618.3655367231639	872.0367231638419	415.0760396633491
3806015	2643118.0	71	1207.127765064836	546.8302822273074	618.3655367231639	872.0367231638419	672.6070106298766
3806013	2643118.0	71	1344.6976481230213	514.3243630333183	618.3655367231639	872.0367231638419	809.6397153306674
3806000	2643118.0	71	980.3865192206424	318.98499210110583	618.3655367231639	872.0367231638419	661.0033350898682
3806007	2643118.0	71	547.7469577666428	384.2609162491052	618.3655367231639	872.0367231638419	492.8612598948723
3805994	2643118.0	71	1340.9094304388425	282.22549019607845	618.3655367231639	872.0367231638419	932.709477211831
3805995	2643118.0	71	1181.4099811676083	274.7165725047081	618.3655367231639	872.0367231638419	820.8595548589316
3805992	2643118.0	71	1326.3396718866518	187.25503355704697	618.3655367231639	872.0367231638419	984.9636229228089
3805993	2643118.0	71	580.4263705482193	230.01700680272108	618.3655367231639	872.0367231638419	643.1397177336073
3805997	2643118.0	71	1390.207991242474	308.41871921182263	618.3655367231639	872.0367231638419	955.7227783082559
3805990	2643118.0	71	672.6231083844581	170.48936605316973	618.3655367231639	872.0367231638419	703.6423653757279
3805991	2643118.0	71	797.1269261962693	172.01662611516625	618.3655367231639	872.0367231638419	722.4844431808843
3806052	2643118.0	71	626.988255872064	924.6139430284858	618.3655367231639	872.0367231638419	53.2795958525955
3806053	2643118.0	71	978.5070827799912	916.9205400619744	618.3655367231639	872.0367231638419	362.9276652661614
3806042	2643118.0	71	1125.2828229496656	710.6840901091166	618.3655367231639	872.0367231638419	531.977261984884
3806040	2643118.0	71	1380.1409090909092	693.2664141414141	618.3655367231639	872.0367231638419	782.4707926395663
3806046	2643118.0	71	473.9952460850112	741.9052013422819	618.3655367231639	872.0367231638419	194.3630463605153
3806034	2643118.0	71	535.672402804334	649.9875717017209	618.3655367231639	872.0367231638419	236.94720944203058
3806032	2643118.0	71	855.8260219341975	629.3747092057163	618.3655367231639	872.0367231638419	339.5177978469951
3806022	2643118.0	71	1355.9752977933997	579.9311657879321	618.3655367231639	872.0367231638419	793.3434415661235
3806392	2642857.0	72	1161.0861650485438	769.3818770226537	618.5377777777778	871.7888888888889	552.1285616679146
3806265	2642857.0	72	795.6684088269454	173.40514905149053	618.5377777777778	871.7888888888889	720.4964320002891
3806271	2642857.0	72	1390.8370044052865	217.4992657856094	618.5377777777778	871.7888888888889	1012.196130376954
3806259	2642857.0	72	679.6269113149847	166.0875382262997	618.5377777777778	871.7888888888889	708.3405103220692
3806387	2642857.0	72	510.0871822413176	704.655388471178	618.5377777777778	871.7888888888889	199.236388830178
3806378	2642857.0	72	1363.253189129229	671.2318358291735	618.5377777777778	871.7888888888889	771.2484524693443
3806369	2642857.0	72	756.6603621079859	598.3583899127061	618.5377777777778	871.7888888888889	306.33655686584274
3806373	2642857.0	72	529.17980576978	628.3928877463582	618.5377777777778	871.7888888888889	259.28065977538114
3806359	2642857.0	72	1363.9217054263568	581.8207364341085	618.5377777777778	871.7888888888889	799.7991804414785
3806329	2642857.0	72	557.598814229249	532.5432147562582	618.5377777777778	871.7888888888889	344.67547736395755
3806334	2642857.0	72	1207.3669698692438	547.0637672920219	618.5377777777778	871.7888888888889	672.4330613936146
3806320	2642857.0	72	1336.3019345923535	513.8371718102258	618.5377777777778	871.7888888888889	802.0690846599824
3806313	2642857.0	72	1387.960561497326	466.9144385026738	618.5377777777778	871.7888888888889	869.4450762884785
3806303	2642857.0	72	551.538664745437	371.7723342939481	618.5377777777778	871.7888888888889	504.4853179391009
3806291	2642857.0	72	982.5386954118298	320.86898839137643	618.5377777777778	871.7888888888889	660.3100823118037
3806280	2642857.0	72	1400.7690647482011	275.1335731414868	618.5377777777778	871.7888888888889	983.8106281825973
3806285	2642857.0	72	1136.3430335097005	288.00511463844794	618.5377777777778	871.7888888888889	780.3369643568678
3806400	2642857.0	72	885.7526315789473	870.4115009746589	618.5377777777778	871.7888888888889	267.218403725205
3806407	2642857.0	72	593.1823085221143	984.7351672060412	618.5377777777778	871.7888888888889	115.75733932183533
3806277	2642857.0	72	577.9339152119701	230.52036575228595	618.5377777777778	871.7888888888889	642.5527156748019
3806386	2643077.0	73	1063.869930761622	328.9925816023739	618.435593220339	871.8242937853107	702.1951415470634
3806390	2643077.0	73	576.0056348610068	343.7937640871525	618.435593220339	871.8242937853107	529.7325189750883
3806376	2643077.0	73	1434.9302521008403	239.45910364145655	618.435593220339	871.8242937853107	1032.738718982715
3806380	2643077.0	73	985.5654998674092	322.6516839034739	618.435593220339	871.8242937853107	660.5868026225734
3806370	2643077.0	73	797.0779320987655	173.94328703703704	618.435593220339	871.8242937853107	720.3825267314155
3806372	2643077.0	73	575.9687116564418	230.56993865030677	618.435593220339	871.8242937853107	642.6589951205631
3806364	2643077.0	73	685.6800908715408	162.57600165220984	618.435593220339	871.8242937853107	712.4289174072617
3806357	2643077.0	73	1344.334754364596	139.44518879415347	618.435593220339	871.8242937853107	1031.1686310092955
3806442	2643077.0	73	1184.1151696606787	838.0676646706587	618.435593220339	871.8242937853107	566.6858858405653
3806441	2643077.0	73	800.1117601246106	828.815031152648	618.435593220339	871.8242937853107	186.69768689845648
3806447	2643077.0	73	547.4904912836766	975.3594823032224	618.435593220339	871.8242937853107	125.50993088295016
3806433	2643077.0	73	1366.0958549222798	652.5308413520848	618.435593220339	871.8242937853107	779.1569066679049
3806436	2643077.0	73	559.7289924332936	664.8759458383114	618.435593220339	871.8242937853107	215.11411783972204
3806431	2643077.0	73	742.4109311740891	641.5391363022942	618.435593220339	871.8242937853107	261.5361125690375
3806428	2643077.0	73	519.8896450493728	616.4807846277022	618.435593220339	871.8242937853107	273.6998567223528
3806418	2643077.0	73	545.8221099887767	564.6223344556678	618.435593220339	871.8242937853107	315.6671692827621
3806423	2643077.0	73	1366.4902676399026	579.9308781243088	618.435593220339	871.8242937853107	802.9866512135839
3806409	2643077.0	73	1326.9758753791011	508.98910945685145	618.435593220339	871.8242937853107	796.0393849730585
3806415	2643077.0	73	1208.9325100516944	548.2706299061841	618.435593220339	871.8242937853107	673.330217795803
3806403	2643077.0	73	1388.59391124871	464.2107843137255	618.435593220339	871.8242937853107	871.3739770798938
3806257	2643557.0	74	573.0572562358277	342.0371315192744	618.2970521541951	872.0170068027211	531.9072356531666
3806260	2643557.0	74	1046.863416320885	336.8284923928078	618.2970521541951	872.0170068027211	685.6353801047215
3806249	2643557.0	74	578.7337349397591	229.3863453815261	618.2970521541951	872.0170068027211	643.8473600688696
3806377	2643557.0	74	520.3690292758089	942.76656394453	618.2970521541951	872.0170068027211	120.81141295685528
3806255	2643557.0	74	985.2360655737704	326.0008196721312	618.2970521541951	872.0170068027211	657.8585837229448
3806253	2643557.0	74	1452.8648	278.78746666666666	618.2970521541951	872.0170068027211	1023.9260779150288
3806241	2643557.0	74	686.5346770697876	162.9416991764196	618.2970521541951	872.0170068027211	712.3511531116204
3806246	2643557.0	74	798.8827160493827	173.49652777777777	618.2970521541951	872.0170068027211	721.4859954439186
3806375	2643557.0	74	1180.5444732297065	904.135146804836	618.2970521541951	872.0170068027211	563.1640413087993
3806361	2643557.0	74	790.628813559322	765.8838041431261	618.2970521541951	872.0170068027211	202.39192843534116
3806237	2643557.0	74	1287.891341991342	99.91645021645024	618.2970521541951	872.0170068027211	1022.0057643982946
3806354	2643557.0	74	780.1234567901234	692.7673814165042	618.2970521541951	872.0170068027211	241.4916425851841
3806332	2643557.0	74	520.539667896679	618.5218327183271	618.2970521541951	872.0170068027211	271.6915704635476
3806333	2643557.0	74	1370.2854761904762	645.0880952380953	618.2970521541951	872.0170068027211	785.4828583670527
3806325	2643557.0	74	577.0473484848485	598.6511363636364	618.2970521541951	872.0170068027211	276.4605526539498
3806318	2643557.0	74	1363.4061224489797	576.9820861678004	618.2970521541951	872.0170068027211	801.3944915143928
3806306	2643557.0	74	492.9011741682975	547.7465753424658	618.2970521541951	872.0170068027211	347.6714525745164
3806298	2643557.0	74	1209.614829036387	547.9715670140794	618.2970521541951	872.0170068027211	674.2864082159093
3806281	2643557.0	74	1315.380894897795	515.7193787220344	618.2970521541951	872.0170068027211	782.8626211476108
3806273	2643557.0	74	1384.638827023014	471.6855976243504	618.2970521541951	872.0170068027211	864.6068199383068
3806251	2642814.0	75	1183.275681341719	960.6320754716982	618.3641114982578	871.8937282229965	571.8387674995768
3806248	2642814.0	75	510.6270066100095	917.0627950897074	618.3641114982578	871.8937282229965	116.82263638229882
3806242	2642814.0	75	835.0577142857143	726.9689523809524	618.3641114982578	871.8937282229965	260.6900614558881
3806236	2642814.0	75	776.7732297063903	686.5120898100172	618.3641114982578	871.8937282229965	243.84380367800762
3806230	2642814.0	75	1370.0767430401577	639.8880266075388	618.3641114982578	871.8937282229965	786.7010397868614
3806229	2642814.0	75	515.047480620155	620.0749354005168	618.3641114982578	871.8937282229965	272.1893286566781
3806220	2642814.0	75	1363.8496518711925	581.0670147954743	618.3641114982578	871.8937282229965	800.2055161945465
3806210	2642814.0	75	542.368265554397	551.1242613833854	618.3641114982578	871.8937282229965	329.6489336510759
3806208	2642814.0	75	1207.3984297356392	547.1744186046511	618.3641114982578	871.8937282229965	672.6098855208653
3806209	2642814.0	75	467.3119658119658	536.9150047483381	618.3641114982578	871.8937282229965	367.4608766891306
3806200	2642814.0	75	1448.9945919370698	383.1479842674533	618.3641114982578	871.8937282229965	963.7527677099916
3806201	2642814.0	75	1384.0751734772552	509.1137239784117	618.3641114982578	871.8937282229965	847.303229025303
3806205	2642814.0	75	1307.338418079096	522.1492332526232	618.3641114982578	871.8937282229965	772.6621557256628
3806193	2642814.0	75	1040.2659894657636	339.50940556809627	618.3641114982578	871.8937282229965	679.2895271099246
3806185	2642814.0	75	579.3042959427207	228.72474144789183	618.3641114982578	871.8937282229965	644.3539514432633
3806188	2642814.0	75	989.7925835370824	324.2408312958435	618.3641114982578	871.8937282229965	661.727138142149
3806189	2642814.0	75	582.5146460537022	340.4237862761052	618.3641114982578	871.8937282229965	532.6776542766671
3806182	2642814.0	75	688.4393151278717	166.98721283051583	618.3641114982578	871.8937282229965	708.3810624279149
3806183	2642814.0	75	800.264870259481	173.16027944111778	618.3641114982578	871.8937282229965	722.0223808750854
3806181	2642814.0	75	1174.5338703015284	121.16336224700537	618.3641114982578	871.8937282229965	934.3023509580471
3806907	2643454.0	76	514.557944495273	604.9772796584324	618.3641114982578	871.8937282229965	286.39153413145993
3806762	2643454.0	76	1207.07360205493	547.700750839755	618.3641114982578	871.8937282229965	672.0713882141595
3806635	2643454.0	76	506.073488045007	478.4549929676512	618.3641114982578	871.8937282229965	409.1493889948333
3806894	2643454.0	76	1365.3573127229488	586.2259215219976	618.3641114982578	871.8937282229965	799.7530484226183
3806627	2643454.0	76	1430.3743897026188	471.65224145583664	618.3641114982578	871.8937282229965	905.2921846780245
3806612	2643454.0	76	1029.3671047827677	352.31453085067545	618.3641114982578	871.8937282229965	662.4847189414199
3806602	2643454.0	76	579.7151442307693	229.276842948718	618.3641114982578	871.8937282229965	643.7780703864171
3806603	2643454.0	76	988.2285714285714	320.97724867724867	618.3641114982578	871.8937282229965	663.5575982193429
3806607	2643454.0	76	583.2085794655414	341.0350210970464	618.3641114982578	871.8937282229965	532.0215017872291
3806594	2643454.0	76	688.7584856396867	167.57484769364663	618.3641114982578	871.8937282229965	707.8279829032475
3806593	2643454.0	76	1021.8171036204744	134.77299209321683	618.3641114982578	871.8937282229965	840.3102382363777
3806598	2643454.0	76	802.2263843648209	182.2531668476294	618.3641114982578	871.8937282229965	713.7292478789069
3806969	2643454.0	76	1181.8681972789116	945.5229591836736	618.3641114982578	871.8937282229965	568.2940421501453
3806964	2643454.0	76	498.9953870838348	904.6784997994384	618.3641114982578	871.8937282229965	123.7890690474968
3806702	2643454.0	76	461.312978427279	525.804279749478	618.3641114982578	871.8937282229965	380.0565283527997
3806956	2643454.0	76	694.0265306122449	710.1068027210883	618.3641114982578	871.8937282229965	178.605181698462
3806945	2643454.0	76	815.4560825647782	670.5904699165569	618.3641114982578	871.8937282229965	281.72370660573677
3806680	2643454.0	76	1307.4453685583824	524.9398238747553	618.3641114982578	871.8937282229965	771.498535691449
3806936	2643454.0	76	1369.6210160555954	642.2785765636233	618.3641114982578	871.8937282229965	785.5635267224603
3806656	2643454.0	76	1381.4235760634465	519.1604181687095	618.3641114982578	871.8937282229965	840.6429292418787
3806521	2643055.0	77	584.5166112956811	342.016057585825	618.3641114982578	871.8937282229965	530.9576245896072
3806515	2643055.0	77	987.7163409337676	321.13517915309444	618.3641114982578	871.8937282229965	663.1410474119101
3806512	2643055.0	77	578.820395738204	229.04299847793	618.3641114982578	871.8937282229965	644.06580889679
3806506	2643055.0	77	798.8382887347209	180.74843078956064	618.3641114982578	871.8937282229965	714.3197818999071
3806504	2643055.0	77	689.128583128583	165.94840294840296	618.3641114982578	871.8937282229965	709.4832011557221
3806501	2643055.0	77	961.9404913172384	131.4157136806438	618.3641114982578	871.8937282229965	816.3041215074816
3806583	2643055.0	77	1176.7207621550592	935.4864213753832	618.3641114982578	871.8937282229965	561.966351265852
3806581	2643055.0	77	494.6670854271357	891.929648241206	618.3641114982578	871.8937282229965	125.30918701282818
3806575	2643055.0	77	587.7235255783643	718.2517106549365	618.3641114982578	871.8937282229965	156.66753035616043
3806564	2643055.0	77	1369.8757793764987	642.3892086330935	618.3641114982578	871.8937282229965	785.7748478217712
3806555	2643055.0	77	1438.0480682839177	599.0561545372866	618.3641114982578	871.8937282229965	863.899375290028
3806558	2643055.0	77	762.2482543182653	609.7532157295111	618.3641114982578	871.8937282229965	299.03226388701853
3806556	2643055.0	77	1371.4818376068376	595.7028133903134	618.3641114982578	871.8937282229965	802.1644038568854
3806551	2643055.0	77	518.0525961797148	591.3818940005381	618.3641114982578	871.8937282229965	297.90818928715316
3806538	2643055.0	77	1312.000975536545	523.7645955275402	618.3641114982578	871.8937282229965	776.0966384311686
3806539	2643055.0	77	1384.4858291032149	536.8117597292725	618.3641114982578	871.8937282229965	836.195199576988
3806543	2643055.0	77	1210.443089430894	547.9040461334846	618.3641114982578	871.8937282229965	674.9272777197689
3806541	2643055.0	77	463.3073846153846	530.4468717948718	618.3641114982578	871.8937282229965	375.00472572526115
3806534	2643055.0	77	1006.4119308740444	377.7313060817547	618.3641114982578	871.8937282229965	628.313305269594
3806532	2643055.0	77	508.33316582914574	380.1036850921273	618.3641114982578	871.8937282229965	503.94866358340636
3806522	2643613.0	78	500.0875397908141	880.1521145975444	618.6193693693695	871.8299549549549	118.82362123902988
3806513	2643613.0	78	1444.3371212121212	688.3830492424242	618.6193693693695	871.8299549549549	845.8502071429375
3806518	2643613.0	78	501.3412698412698	761.2038961038961	618.6193693693695	871.8299549549549	161.2212068117615
3806505	2643613.0	78	1366.0593457011769	641.1403351286655	618.6193693693695	871.8299549549549	782.2302850916032
3806497	2643613.0	78	1372.6340521114105	595.0703504043126	618.6193693693695	871.8299549549549	803.2023533964581
3806481	2643613.0	78	1212.6277811798327	550.1507450500102	618.6193693693695	871.8299549549549	675.5172147226587
3806486	2643613.0	78	772.933725490196	574.2941176470588	618.6193693693695	871.8299549549549	335.17233625031787
3806485	2643613.0	78	520.4055507120023	580.0928509154315	618.6193693693695	871.8299549549549	307.8254246299839
3806475	2643613.0	78	1311.3971212836243	524.0428661318232	618.6193693693695	871.8299549549549	775.1753818971792
3806478	2643613.0	78	1369.876924615077	536.7187562487502	618.6193693693695	871.8299549549549	822.6101323300527
3806476	2643613.0	78	463.31034814387385	515.6125216387767	618.6193693693695	871.8299549549549	388.60230554178054
3806466	2643613.0	78	590.1368477103301	357.9840255591054	618.6193693693695	871.8299549549549	514.6347182193813
3806469	2643613.0	78	1006.035513709944	385.8382887347208	618.6193693693695	871.8299549549549	621.5136108978116
3806458	2643613.0	78	532.0102481121899	318.7272563825962	618.6193693693695	871.8299549549549	559.8425984622521
3806450	2643613.0	78	960.3220952380952	136.22571428571428	618.6193693693695	871.8299549549549	811.0945393458691
3806451	2643613.0	78	687.7817777777777	167.97555555555556	618.6193693693695	871.8299549549549	707.2442677680327
3806454	2643613.0	78	577.3030888030888	228.0371085371085	618.6193693693695	871.8299549549549	645.1172483654615
3806455	2643613.0	78	988.127091633466	321.0899070385126	618.6193693693695	871.8299549549549	663.2123017494519
3806452	2643613.0	78	800.828320802005	184.53508771929825	618.6193693693695	871.8299549549549	711.0375071053985
3806529	2643613.0	78	1170.9272959183672	933.3095238095236	618.6193693693695	871.8299549549549	555.7191584923061
3806655	2643697.0	79	606.5139917695474	374.9968449931413	618.3888888888888	871.8150057273768	496.96005676205374
3806643	2643697.0	79	988.0859213250518	321.56004140786746	618.3888888888888	871.8150057273768	662.9150937717211
3806634	2643697.0	79	575.3560431100847	228.6762894534257	618.3888888888888	871.8150057273768	644.5767868813832
3806638	2643697.0	79	584.8794983642312	292.6461286804798	618.3888888888888	871.8150057273768	580.1374556026336
3806626	2643697.0	79	686.7976490344249	164.91393786733838	618.3888888888888	871.8150057273768	710.2034062198746
3806628	2643697.0	79	801.1072961373391	182.6720314735336	618.3888888888888	871.8150057273768	712.954455285079
3806618	2643697.0	79	961.6283255086072	139.17488262910797	618.3888888888888	871.8150057273768	809.0580083186052
3806751	2643697.0	79	844.5078802206461	553.8423955870765	618.3888888888888	871.8150057273768	390.1748057477915
3806738	2643697.0	79	520.5310880829015	561.506908462867	618.3888888888888	871.8150057273768	325.37250099924665
3806868	2643697.0	79	1170.14716553288	925.091836734694	618.3888888888888	871.8150057273768	554.3244686709485
3806862	2643697.0	79	492.8942028985507	859.4668737060042	618.3888888888888	871.8150057273768	126.10072393222336
3806725	2643697.0	79	1212.940384993125	550.2527008446278	618.3888888888888	871.8150057273768	675.9391965563852
3806841	2643697.0	79	1423.5532172230285	763.5532172230285	618.3888888888888	871.8150057273768	812.410124550357
3806832	2643697.0	79	499.4852187028657	730.5868778280543	618.3888888888888	871.8150057273768	184.61708180353725
3806705	2643697.0	79	1366.7290622763064	532.2174898592222	618.3888888888888	871.8150057273768	821.7904160364319
3806690	2643697.0	79	1308.0839540657978	527.2225325884543	618.3888888888888	871.8150057273768	770.9884924390116
3806820	2643697.0	79	1359.4908212560383	647.668115942029	618.3888888888888	871.8150057273768	774.2570002000421
3806679	2643697.0	79	473.17425392008096	517.4760580003372	618.3888888888888	871.8150057273768	382.94043934459296
3806666	2643697.0	79	1003.1488743645606	387.3238925199709	618.3888888888888	871.8150057273768	618.6856109529222
3806797	2643697.0	79	1414.1464464464466	601.1626626626627	618.3888888888888	871.8150057273768	840.5253007592273
3806905	2643034.0	80	905.880846325167	563.4146250927988	618.3888888888888	871.8150057273768	421.61880931250613
3806760	2643034.0	80	987.3589159067882	321.5207700101317	618.3888888888888	871.8150057273768	662.5425470875183
3806892	2643034.0	80	1355.7380598861669	562.4378866617175	618.3888888888888	871.8150057273768	799.6236625886833
3806884	2643034.0	80	522.2071324599708	556.3573508005823	618.3888888888888	871.8150057273768	329.7945759433656
3806749	2643034.0	80	569.6515151515151	255.64315569487985	618.3888888888888	871.8150057273768	618.0963358338945
3806877	2643034.0	80	1213.375805506737	549.0938293302089	618.3888888888888	871.8150057273768	676.8739828369726
3806729	2643034.0	80	798.4533060668031	181.72631220177237	618.3888888888888	871.8150057273768	713.1939422523844
3806848	2643034.0	80	1304.2119694802095	529.7242886663487	618.3888888888888	871.8150057273768	766.4067827016522
3806970	2643034.0	80	1170.42458723784	920.623605533244	618.3888888888888	871.8150057273768	554.1892200924008
3806716	2643034.0	80	687.7057094878254	166.47229219143577	618.3888888888888	871.8150057273768	708.7405485480493
3806706	2643034.0	80	963.1334125098972	135.71219319081553	618.3888888888888	871.8150057273768	812.8321703715422
3806962	2643034.0	80	489.8253546099291	826.607269503546	618.3888888888888	871.8150057273768	136.28030584343693
3806966	2643034.0	80	1430.3213783403658	881.3185654008439	618.3888888888888	871.8150057273768	811.9881064851503
3806954	2643034.0	80	561.8092037228541	665.0570492933471	618.3888888888888	871.8150057273768	214.35977542968214
3806828	2643034.0	80	471.030757498729	495.7569056092188	618.3888888888888	871.8150057273768	403.89864267075495
3806947	2643034.0	80	1356.8885601577908	644.2430966469427	618.3888888888888	871.8150057273768	772.7682306272624
3806942	2643034.0	80	1415.427374301676	636.607635009311	618.3888888888888	871.8150057273768	831.0191661262787
3806807	2643034.0	80	614.3856799037305	385.8667268351384	618.3888888888888	871.8150057273768	485.9647676946422
3806792	2643034.0	80	1003.0783045977012	385.8520114942529	618.3888888888888	871.8150057273768	619.7951099536126
3807265	2643794.0	81	1178.1990116801437	896.3301886792453	618.4052396878484	871.7441471571906	560.3334191346132
3807271	2643794.0	81	1410.2596407818278	933.4487585842576	618.4052396878484	871.7441471571906	794.2549034178322
3807261	2643794.0	81	643.2997982854262	782.7581946545638	618.4052396878484	871.7441471571906	92.40259082172959
3807254	2643794.0	81	1420.501641025641	706.9939487179488	618.4052396878484	871.7441471571906	818.84141622466
3807237	2643794.0	81	1353.983097055616	612.8130982672967	618.4052396878484	871.7441471571906	779.8205385401033
3807227	2643794.0	81	1213.4485805042684	548.7817153067302	618.4052396878484	871.7441471571906	677.0386324551424
3807224	2643794.0	81	607.6701674277017	549.4917808219178	618.4052396878484	871.7441471571906	322.43112347463205
3807230	2643794.0	81	965.9958647968356	550.9070478245235	618.4052396878484	871.7441471571906	473.02820948845766
3807228	2643794.0	81	530.5554644808743	551.3161202185792	618.4052396878484	871.7441471571906	332.25246944407706
3807223	2643794.0	81	1297.6932153392331	531.7210750573582	618.4052396878484	871.7441471571906	759.6366522389267
3807221	2643794.0	81	483.1914306075182	503.7435417780153	618.4052396878484	871.7441471571906	392.05512332508994
3807214	2643794.0	81	617.9938271604938	387.38075880758805	618.4052396878484	871.7441471571906	484.3635630740359
3807213	2643794.0	81	1004.0151515151516	386.2564804673239	618.4052396878484	871.7441471571906	619.9945794984272
3807200	2643794.0	81	799.967793030623	184.2300246392116	618.4052396878484	871.7441471571906	711.0841226170181
3807206	2643794.0	81	987.078363026078	321.67376710560285	618.4052396878484	871.7441471571906	662.1912826986351
3807204	2643794.0	81	576.8416761471369	228.32290481607888	618.4052396878484	871.7441471571906	644.7623010924121
3807205	2643794.0	81	537.2761033369214	245.20613562970937	618.4052396878484	871.7441471571906	631.7688000003304
3807195	2643794.0	81	687.0389048991354	169.47214217098943	618.4052396878484	871.7441471571906	705.6178491135794
3807191	2643794.0	81	961.1888125238642	141.08839251622757	618.4052396878484	871.7441471571906	807.0677850070459
3806768	2643226.0	82	585.5661256387136	469.34340246468287	618.3888888888888	871.8150057273768	403.8077825156672
3806900	2643226.0	82	1388.0485074626863	811.9235074626865	618.3888888888888	871.8150057273768	771.9863470473767
3806883	2643226.0	82	1371.118333333333	637.1095238095238	618.3888888888888	871.8150057273768	788.4721173103926
3806752	2643226.0	82	512.8328557784145	455.9001910219675	618.3888888888888	871.8150057273768	429.1004651797229
3806758	2643226.0	82	1067.52	460.5844444444445	618.3888888888888	871.8150057273768	608.9575761093516
3806866	2643226.0	82	1321.27353859884	593.6659973226239	618.3888888888888	871.8150057273768	755.9191105365893
3806731	2643226.0	82	1003.2413361914968	388.575026795284	618.3888888888888	871.8150057273768	617.7639382750472
3806719	2643226.0	82	610.7966507177033	392.9314194577353	618.3888888888888	871.8150057273768	478.94376630134906
3806827	2643226.0	82	532.3348348348349	554.8573573573573	618.3888888888888	871.8150057273768	328.4318058279237
3806703	2643226.0	82	987.3075153374232	322.0807770961145	618.3888888888888	871.8150057273768	662.0488464376947
3806688	2643226.0	82	577.249247311828	226.7636559139785	618.3888888888888	871.8150057273768	646.3619063691611
3806681	2643226.0	82	801.4079878665318	184.12082912032355	618.3888888888888	871.8150057273768	711.6314152212797
3806937	2643226.0	82	1247.727034120735	910.8313648293964	618.3888888888888	871.8150057273768	630.5464117108573
3806686	2643226.0	82	522.9695170229612	220.27711797308	618.3888888888888	871.8150057273768	658.4880224473479
3806812	2643226.0	82	1211.0397571484527	547.9974539757148	618.3888888888888	871.8150057273768	675.3464729094654
3806674	2643226.0	82	687.0434210526316	170.1061403508772	618.3888888888888	871.8150057273768	705.0594134784649
3806667	2643226.0	82	963.099843688941	141.7399374755764	618.3888888888888	871.8150057273768	807.3631448375846
3806793	2643226.0	82	1296.1595778959238	532.5454325761237	618.3888888888888	871.8150057273768	757.9425770751399
3806924	2643226.0	82	811.8361904761905	853.2114285714285	618.3888888888888	871.8150057273768	194.33978381794546
3806912	2643226.0	82	1148.7876142975892	836.0166251039069	618.3888888888888	871.8150057273768	531.605428838379
3807036	2643265.0	83	802.8937037037037	183.57074074074072	618.516077170418	872.0573419078241	712.7474371421131
3807025	2643265.0	83	963.2356902356902	137.8956228956229	618.516077170418	872.0573419078241	811.064141295139
3807029	2643265.0	83	687.7536832412524	167.1790976058932	618.516077170418	872.0573419078241	708.2705594506895
3807126	2643265.0	83	966.0971830985916	928.8042253521128	618.516077170418	872.0573419078241	352.18295526457814
3807115	2643265.0	83	1380.852226720648	856.3794421952316	618.516077170418	872.0573419078241	762.4973452088007
3807112	2643265.0	83	1127.062751004016	820.2821285140562	618.516077170418	872.0573419078241	511.17550038043305
3807110	2643265.0	83	1421.5552995391706	754.547619047619	618.516077170418	872.0573419078241	811.5913550730398
3807098	2643265.0	83	1388.4099313259376	619.1563655573165	618.516077170418	872.0573419078241	810.3674786820362
3807099	2643265.0	83	1255.5428571428572	627.9787301587302	618.516077170418	872.0573419078241	682.185815680317
3807088	2643265.0	83	531.7792637331032	555.2135461604831	618.516077170418	872.0573419078241	328.50154597633525
3807080	2643265.0	83	1074.5200501253132	456.9504117436448	618.516077170418	872.0573419078241	616.6468898980823
3807086	2643265.0	83	1215.1125324434558	548.3405635891731	618.516077170418	872.0573419078241	678.7634956370005
3807084	2643265.0	83	1295.0106485963213	532.0845434010972	618.516077170418	872.0573419078241	757.11716985762
3807075	2643265.0	83	534.6833108412055	432.1997300944669	618.516077170418	872.0573419078241	447.77522417007225
3807076	2643265.0	83	599.2519242155121	462.3345174659562	618.516077170418	872.0573419078241	410.17545082280554
3807064	2643265.0	83	1002.3272827282728	384.3155482214888	618.516077170418	872.0573419078241	620.6473224143786
3807061	2643265.0	83	609.8893805309734	396.8942075623492	618.516077170418	872.0573419078241	475.24143773026026
3807048	2643265.0	83	988.1245478036176	321.1372093023256	618.516077170418	872.0573419078241	663.4179784071824
3807042	2643265.0	83	525.659491594916	221.61849118491187	618.516077170418	872.0573419078241	657.0335181818988
3807043	2643265.0	83	576.3774120317821	227.98354143019296	618.516077170418	872.0573419078241	645.4507940667247
3806650	2643845.0	84	809.6664804469274	178.51303538175046	618.3888888888888	871.8150057273768	719.2042401970192
3806904	2643845.0	84	1284.1292789512015	843.3888079630977	618.3888888888888	871.8150057273768	666.3469934498498
3806891	2643845.0	84	1087.2496542185338	810.8001383125865	618.3888888888888	871.8150057273768	472.8141614959781
3806888	2643845.0	84	1442.772583201268	783.3748019017432	618.3888888888888	871.8150057273768	829.11407242963
3806766	2643845.0	84	677.2240704500979	474.6118721461187	618.3888888888888	871.8150057273768	401.53693219442624
3806637	2643845.0	84	961.9317016317016	135.84918414918417	618.3888888888888	871.8150057273768	812.1990856424965
3806886	2643845.0	84	1235.4931730483822	759.3557435440783	618.3888888888888	871.8150057273768	627.2677125269662
3806757	2643845.0	84	1074.53825717322	454.0543747786044	618.3888888888888	871.8150057273768	618.5436047336605
3806869	2643845.0	84	1380.8910106521175	596.114185502728	618.3888888888888	871.8150057273768	810.8146693085725
3806722	2643845.0	84	1004.1522678185744	383.5107991360691	618.3888888888888	871.8150057273768	622.2976640627978
3806715	2643845.0	84	617.8268631679846	393.11394680086266	618.3888888888888	871.8150057273768	478.70138885350747
3806835	2643845.0	84	531.5532987611639	555.2378277153558	618.3888888888888	871.8150057273768	328.2705124602042
3806711	2643845.0	84	550.0505226480836	383.7109175377468	618.3888888888888	871.8150057273768	492.8648224492113
3806826	2643845.0	84	1214.737717309146	549.3291761148904	618.3888888888888	871.8150057273768	677.9594644660307
3806691	2643845.0	84	987.4841755997958	321.0119959162838	618.3888888888888	871.8150057273768	663.0349057848807
3806684	2643845.0	84	575.7618534482758	227.30352011494253	618.3888888888888	871.8150057273768	645.9195919282852
3806673	2643845.0	84	526.5345765345766	218.516317016317	618.3888888888888	871.8150057273768	659.7244814084694
3806794	2643845.0	84	1295.5361831572206	531.8951328850465	618.3888888888888	871.8150057273768	757.6766976013377
3806923	2643845.0	84	1044.2407407407409	1006.9042775169536	618.3888888888888	871.8150057273768	446.7649394013477
3806664	2643845.0	84	712.5341269841269	211.90555555555557	618.3888888888888	871.8150057273768	666.591185271816
3807019	2644283.0	85	531.101998824221	555.2404467960023	618.3888888888888	871.8150057273768	328.3876558882135
3807016	2644283.0	85	1377.564047822374	556.7504981497297	618.3888888888888	871.8150057273768	821.9565474383837
3807009	2644283.0	85	1295.9119574119577	530.372891072891	618.3888888888888	871.8150057273768	758.6963991219691
3807015	2644283.0	85	1213.4920876445526	549.5397646581457	618.3888888888888	871.8150057273768	676.763731427338
3807005	2644283.0	85	1076.214114832536	454.31738437001593	618.3888888888888	871.8150057273768	619.6032612482007
3806992	2644283.0	85	1007.4106491611964	382.9059080962801	618.3888888888888	871.8150057273768	624.7959952751122
3806991	2644283.0	85	641.2477294293074	395.2816185441236	618.3888888888888	871.8150057273768	477.0813302689559
3806988	2644283.0	85	591.4512073686831	334.20351008215084	618.3888888888888	871.8150057273768	538.2859453260701
3806989	2644283.0	85	805.3743386243386	363.0	618.3888888888888	871.8150057273768	542.0851118285015
3806979	2644283.0	85	808.9572516441676	169.95067497403946	618.3888888888888	871.8150057273768	727.2756284016795
3806977	2644283.0	85	962.745308310992	134.90750670241286	618.3888888888888	871.8150057273768	813.3965857541072
3806983	2644283.0	85	987.5396586345382	320.7984437751004	618.3888888888888	871.8150057273768	663.2432000024669
3806980	2644283.0	85	524.4807923169268	220.6328531412565	618.3888888888888	871.8150057273768	657.918632087937
3806981	2644283.0	85	575.1162143354211	228.4533750869868	618.3888888888888	871.8150057273768	644.8152542730918
3807073	2644283.0	85	969.3885526979324	1001.5963187090268	618.3888888888888	871.8150057273768	374.22446899328025
3807063	2644283.0	85	1436.9259501965923	881.1221057230231	618.3888888888888	871.8150057273768	818.5899723577002
3807060	2644283.0	85	1216.5933688179196	878.5170769571968	618.3888888888888	871.8150057273768	598.2420225677328
3807052	2644283.0	85	1072.21469740634	829.3568683957733	618.3888888888888	871.8150057273768	455.8075886842908
3807044	2644283.0	85	1244.2058823529412	757.473487986744	618.3888888888888	871.8150057273768	636.1767773092769
3807162	2643418.0	86	1212.967572575664	549.5520897673462	618.3641114982578	871.8937282229965	676.3559771359337
3807163	2643418.0	86	1375.6991721451182	552.3509861212564	618.3641114982578	871.8937282229965	821.9878089819111
3807161	2643418.0	86	537.9710269650029	545.179288582903	618.3641114982578	871.8937282229965	336.46006168654156
3807155	2643418.0	86	1076.8774457488437	455.76787620064033	618.3641114982578	871.8937282229965	619.1891491353199
3807158	2643418.0	86	1296.0701540957014	529.0670721816707	618.3641114982578	871.8937282229965	759.4837695866618
3807150	2643418.0	86	626.4075144508671	408.8468208092485	618.3641114982578	871.8937282229965	463.11676151538086
3807151	2643418.0	86	738.8838495575221	404.7920353982301	618.3641114982578	871.8937282229965	482.3992109255944
3807137	2643418.0	86	667.693067966423	335.21080422420795	618.3641114982578	871.8937282229965	538.9451798264157
3807143	2643418.0	86	1007.9528521536672	386.1934419868064	618.3641114982578	871.8937282229965	622.6428791011625
3807130	2643418.0	86	829.2502590673575	235.94179620034544	618.3641114982578	871.8937282229965	670.0058410789258
3807131	2643418.0	86	576.6207227989236	228.12821991541716	618.3641114982578	871.8937282229965	645.1174623172277
3807129	2643418.0	86	526.2809752198241	219.61670663469224	618.3641114982578	871.8937282229965	658.7447281602956
3807133	2643418.0	86	987.375968992248	320.826831707927	618.3641114982578	871.8937282229965	663.2077166362853
3807127	2643418.0	86	962.7736928104576	137.78553921568627	618.3641114982578	871.8937282229965	810.883957707413
3807125	2643418.0	86	788.562641999351	158.5298604349237	618.3641114982578	871.8937282229965	733.3863563295207
3807194	2643418.0	86	1195.2642621404998	915.3373408769448	618.3641114982578	871.8937282229965	578.5336042888674
3807198	2643418.0	86	881.3796909492274	1002.7665562913908	618.3641114982578	871.8937282229965	293.7769428674565
3807188	2643418.0	86	1060.299552572707	854.307606263982	618.3641114982578	871.8937282229965	442.2852086190824
3807189	2643418.0	86	1448.2487411883185	856.9707955689828	618.3641114982578	871.8937282229965	830.01879045887
3807182	2643418.0	86	1244.808611111111	753.9369444444445	618.3641114982578	871.8937282229965	637.453146462215
3807542	2643742.0	87	1041.5766624311732	895.3894536213469	618.3641114982578	871.8937282229965	423.86426173851953
3807287	2643742.0	87	703.1700336700337	361.94388327721657	618.3641114982578	871.8937282229965	516.9534686948433
3807275	2643742.0	87	910.6134515890614	221.50221729490025	618.3641114982578	871.8937282229965	713.0349179884827
3807272	2643742.0	87	578.0247336377473	228.1628614916286	618.3641114982578	871.8937282229965	644.9935613546007
3807400	2643742.0	87	537.8419030732861	544.1081560283687	618.3641114982578	871.8937282229965	337.5310465551193
3807279	2643742.0	87	987.3048961424332	320.9463402571712	618.3641114982578	871.8937282229965	663.0688703899659
3807266	2643742.0	87	749.3350612629595	178.93889412503927	618.3641114982578	871.8937282229965	705.2232212441643
3807270	2643742.0	87	526.3208588957056	219.4370143149284	618.3641114982578	871.8937282229965	658.9170842172571
3807515	2643742.0	87	1242.4779591836734	756.9936054421769	618.3641114982578	871.8937282229965	634.6023424852303
3807263	2643742.0	87	962.884309040223	136.82138590203107	618.3641114982578	871.8937282229965	811.8038648341022
3807519	2643742.0	87	1323.7099473935916	751.019368723099	618.3641114982578	871.8937282229965	715.6279473297544
3807381	2643742.0	87	1293.9274376417234	528.1611597019761	618.3641114982578	871.8937282229965	757.9827744032714
3807352	2643742.0	87	1075.7595053525283	454.562015503876	618.3641114982578	871.8937282229965	619.1738889521891
3807345	2643742.0	87	867.2340494791666	442.2493489583333	618.3641114982578	871.8937282229965	496.5184172458653
3807448	2643742.0	87	1370.902985074627	553.8764510779436	618.3641114982578	871.8937282229965	816.9759756604499
3807582	2643742.0	87	845.4318181818181	997.8555555555556	618.3641114982578	871.8937282229965	259.6654104101831
3807315	2643742.0	87	613.8807373965387	418.1180085277151	618.3641114982578	871.8937282229965	453.7978673686188
3807560	2643742.0	87	1147.619375573921	989.3682277318642	618.3641114982578	871.8937282229965	542.1359539697205
3807299	2643742.0	87	1007.3374811463048	385.5690045248869	618.3641114982578	871.8937282229965	622.7455493019592
3807425	2643742.0	87	1213.1410256410256	549.2439935392691	618.3641114982578	871.8937282229965	676.6553250279444
3807547	2644230.0	88	626.2756714060032	446.3091100579253	618.4052396878484	871.7441471571906	425.50783128760787
3807422	2644230.0	88	963.8511659807956	135.43552812071331	618.4052396878484	871.7441471571906	813.3162179987538
3807795	2644230.0	88	812.8776041666667	999.2895833333334	618.4052396878484	871.7441471571906	232.5668481003793
3807793	2644230.0	88	1008.5339966832504	947.051824212272	618.4052396878484	871.7441471571906	397.33071018763434
3807671	2644230.0	88	1292.470476190476	527.936507936508	618.4052396878484	871.7441471571906	756.6819912273862
3807797	2644230.0	88	1056.3620142743855	1000.946735395189	618.4052396878484	871.7441471571906	456.61739477777303
3807791	2644230.0	88	1258.253992015968	886.7265469061877	618.4052396878484	871.7441471571906	640.0241387307904
3807522	2644230.0	88	1007.3853932584268	384.8460674157303	618.4052396878484	871.7441471571906	623.1976411442138
3807783	2644230.0	88	1230.8933154282304	757.4438973440764	618.4052396878484	871.7441471571906	623.0619471862298
3807653	2644230.0	88	1012.0648445873526	499.37852804573066	618.4052396878484	871.7441471571906	541.8708691430963
3807489	2644230.0	88	971.2073770491804	292.78497267759565	618.4052396878484	871.7441471571906	677.9845675535825
3807730	2644230.0	88	1212.8533454618962	548.2214473418233	618.4052396878484	871.7441471571906	676.7831910990238
3807467	2644230.0	88	894.9502254595907	264.0816857440166	618.4052396878484	871.7441471571906	667.6307333895065
3807720	2644230.0	88	537.2317361727299	544.153652765454	618.4052396878484	871.7441471571906	337.49765879001495
3807597	2644230.0	88	755.5878048780488	461.5517615176152	618.4052396878484	871.7441471571906	432.5238137130136
3807456	2644230.0	88	719.3706605222734	263.2152073732719	618.4052396878484	871.7441471571906	616.8480256585188
3807443	2644230.0	88	584.787518037518	231.4033189033189	618.4052396878484	871.7441471571906	641.222681708791
3807434	2644230.0	88	523.4431396786156	219.4711578079934	618.4052396878484	871.7441471571906	659.1493404932613
3807567	2644230.0	88	1069.9846286701209	461.9341968911917	618.4052396878484	871.7441471571906	609.8099211152792
3807695	2644230.0	88	1367.9643377001455	537.2367782629792	618.4052396878484	871.7441471571906	820.813024541848
3807295	2643888.0	89	963.8236714975844	137.41436100131753	618.4052396878484	871.7441471571906	811.5134797830702
3807409	2643888.0	89	627.9475431606905	460.0245683930944	618.4052396878484	871.7441471571906	411.83014349759856
3807668	2643888.0	89	981.6251664447404	970.3748335552596	618.4052396878484	871.7441471571906	376.3731227022411
3807531	2643888.0	89	1214.0228360957644	549.5331491712707	618.4052396878484	871.7441471571906	677.1855346755611
3807390	2643888.0	89	1057.2633463541667	424.9430338541667	618.4052396878484	871.7441471571906	626.2808256968812
3807510	2643888.0	89	537.1455399061033	543.1276408450705	618.4052396878484	871.7441471571906	338.5143232263637
3807361	2643888.0	89	1006.8431261770244	385.3640301318268	618.4052396878484	871.7441471571906	622.454504279457
3807622	2643888.0	89	1228.0051851851852	762.3785185185186	618.4052396878484	871.7441471571906	619.3326523588821
3807346	2643888.0	89	724.6123422591567	277.132810095414	618.4052396878484	871.7441471571906	604.0220118497223
3807604	2643888.0	89	1099.424778761062	649.1379056047198	618.4052396878484	871.7441471571906	530.0314478861833
3807477	2643888.0	89	824.9018547140649	535.9100978876867	618.4052396878484	871.7441471571906	394.2402321758106
3807341	2643888.0	89	959.161860333616	266.69394967486573	618.4052396878484	871.7441471571906	694.4068087132526
3807712	2643888.0	89	1016.234335839599	1022.4947596263384	618.4052396878484	871.7441471571906	425.43358694952843
3807461	2643888.0	89	1292.2487708947883	528.0140937397575	618.4052396878484	871.7441471571906	756.4492409750899
3807696	2643888.0	89	1357.5442890442891	997.8537296037296	618.4052396878484	871.7441471571906	749.8200857995092
3807317	2643888.0	89	581.3257936507937	232.49007936507937	618.4052396878484	871.7441471571906	640.328547315498
3807690	2643888.0	89	773.496336996337	1004.2808302808304	618.4052396878484	871.7441471571906	204.0078940574781
3807305	2643888.0	89	525.1808424463345	217.03827460510328	618.4052396878484	871.7441471571906	661.3097366553992
3807310	2643888.0	89	858.016057585825	222.8067552602436	618.4052396878484	871.7441471571906	691.7608565506935
3807424	2643888.0	89	1368.6612506154604	487.4817823732152	618.4052396878484	871.7441471571906	842.9363243581249
3807546	2643963.0	90	1214.6386266888765	550.3628539700167	618.3888888888888	871.8150057273768	677.3811598324764
3807417	2643963.0	90	1063.6571150097466	422.4185185185185	618.3888888888888	871.8150057273768	632.6302205146992
3807401	2643963.0	90	1005.5193756727664	384.42034445640473	618.3888888888888	871.8150057273768	622.4335865238697
3807651	2643963.0	90	1229.483568075117	763.7708333333333	618.3888888888888	871.8150057273768	620.5725180170591
3807520	2643963.0	90	537.144018583043	543.1187572590012	618.3888888888888	871.8150057273768	338.58817567688016
3807384	2643963.0	90	771.9966841186737	292.24938917975567	618.3888888888888	871.8150057273768	599.5762325506072
3807497	2643963.0	90	1292.2599490608088	527.4283667621777	618.3888888888888	871.8150057273768	756.7723322340569
3807629	2643963.0	90	1100.1634477825464	731.3547925608011	618.3888888888888	871.8150057273768	501.83243924638657
3807362	2643963.0	90	972.9444444444443	274.111790274382	618.3888888888888	871.8150057273768	694.952355013031
3807347	2643963.0	90	526.0141012572205	211.9250764525994	618.3888888888888	871.8150057273768	666.3241104359548
3807728	2643963.0	90	751.454895489549	998.2101210121012	618.3888888888888	871.8150057273768	183.52734750027233
3807351	2643963.0	90	580.3070789576041	234.39109295993777	618.3888888888888	871.8150057273768	638.5604660604932
3807594	2643963.0	90	821.6744647105472	607.4339148823684	618.3888888888888	871.8150057273768	333.50020469789797
3807340	2643963.0	90	881.4216360856269	165.0928899082569	618.3888888888888	871.8150057273768	754.083798450621
3807331	2643963.0	90	964.1220472440943	138.41513560804898	618.3888888888888	871.8150057273768	810.8062569302931
3807459	2643963.0	90	623.7767857142857	472.9223484848485	618.3888888888888	871.8150057273768	398.9290431069244
3807717	2643963.0	90	1061.7686823992133	998.2868731563422	618.3888888888888	871.8150057273768	461.0648268348256
3807450	2643963.0	90	1347.3477272727273	467.8785353535353	618.3888888888888	871.8150057273768	833.3940605475855
3807700	2643963.0	90	971.1613686534216	972.3622516556292	618.3888888888888	871.8150057273768	366.82171574618394
3807685	2643963.0	90	1383.6519065190653	967.29950799508	618.3888888888888	871.8150057273768	771.1969763463513
3807786	2644108.0	91	1368.2551133222776	991.818407960199	618.3480725623583	871.7607709750566	759.4566518108558
3807790	2644108.0	91	708.4780033840948	1002.8632261703328	618.3480725623583	871.7607709750566	159.09512308100588
3807535	2644108.0	91	579.6316648531011	233.27257889009795	618.3480725623583	871.7607709750566	639.660950549452
3807660	2644108.0	91	1339.365711252654	455.8736730360935	618.3480725623583	871.7607709750566	832.3632101039921
3807779	2644108.0	91	1112.909860664523	959.8466237942122	618.3480725623583	871.7607709750566	502.34498078281655
3807780	2644108.0	91	971.0193394176446	982.4530638852672	618.3480725623583	871.7607709750566	369.63469287261495
3807646	2644108.0	91	1060.0632798573974	426.4344028520499	618.3480725623583	871.7607709750566	627.2383107729686
3807517	2644108.0	91	586.5013157894737	147.72587719298247	618.3480725623583	871.7607709750566	724.7349469502424
3807761	2644108.0	91	1020.0023255813952	764.8658914728682	618.3480725623583	871.7607709750566	415.63524180712574
3807765	2644108.0	91	1230.921965317919	763.1528580603725	618.3480725623583	871.7607709750566	622.127360621107
3807626	2644108.0	91	1004.3138379204892	383.9418960244648	618.3480725623583	871.7607709750566	622.0424638130012
3807501	2644108.0	91	977.2261044176706	135.1550200803213	618.3480725623583	871.7607709750566	819.378712195734
3807747	2644108.0	91	823.5776150089952	688.7333590336674	618.3480725623583	871.7607709750566	274.9876335670732
3807483	2644108.0	91	928.0727045373347	128.30814576634512	618.3480725623583	871.7607709750566	805.3888213662761
3807614	2644108.0	91	887.6122661122661	338.01420651420653	618.3480725623583	871.7607709750566	597.8198733747838
3807731	2644108.0	91	1213.4912480974124	549.9809741248097	618.3480725623583	871.7607709750566	676.5631064778321
3807723	2644108.0	91	536.9902826855124	542.7841578327444	618.3480725623583	871.7607709750566	338.8874473453267
3807708	2644108.0	91	711.8370181405896	518.7060657596372	618.3480725623583	871.7607709750566	365.22295631583205
3807692	2644108.0	91	1291.996963562753	526.558367071525	618.3480725623583	871.7607709750566	756.9461856742781
3807553	2644108.0	91	977.3121758121758	281.4271089271089	618.3480725623583	871.7607709750566	690.9045230485078
3807294	2644305.0	92	940.193522906793	343.5271721958926	618.3435814455231	871.8732470334411	618.657384676581
3807664	2644305.0	92	1208.6038647342991	892.5557971014492	618.3435814455231	871.8732470334411	590.6225274280196
3807670	2644305.0	92	1440.3333333333337	881.9575055187638	618.3435814455231	871.8732470334411	822.0516069431307
3807274	2644305.0	92	581.3202898550725	232.69461697722565	618.3435814455231	871.8732470334411	640.2499865214617
3807529	2644305.0	92	536.1118763391491	542.8134374043466	618.3435814455231	871.8732470334411	339.1790259403396
3807278	2644305.0	92	968.1760233918128	263.7456140350877	618.3435814455231	871.8732470334411	701.5710622982423
3807264	2644305.0	92	917.2114427860696	138.80424799081516	618.3435814455231	871.8732470334411	791.6515369148409
3807269	2644305.0	92	984.421664626683	143.7639738882089	618.3435814455231	871.8732470334411	814.9578373300491
3807640	2644305.0	92	1049.5893854748604	791.372625698324	618.3435814455231	871.8732470334411	438.69498917613527
3807260	2644305.0	92	688.4099821746881	134.38368983957218	618.3435814455231	871.8732470334411	740.8104666384977
3807631	2644305.0	92	1233.4315693430658	766.5200729927008	618.3435814455231	871.8732470334411	624.0452901322997
3807488	2644305.0	92	714.8768352365416	520.8822729744426	618.3435814455231	871.8732470334411	364.023808230129
3807608	2644305.0	92	890.7644649257552	722.0373783922171	618.3435814455231	871.8732470334411	310.9082264714466
3807359	2644305.0	92	1343.7417200854702	430.9842414529915	618.3435814455231	871.8732470334411	848.8731205451245
3807348	2644305.0	92	1059.8209336250911	425.51932895696575	618.3435814455231	871.8732470334411	627.8009817368106
3807455	2644305.0	92	1292.890798700188	527.3813066529844	618.3435814455231	871.8732470334411	757.4223691528421
3807703	2644305.0	92	932.7692462716648	995.8071342200724	618.3435814455231	871.8732470334411	337.96909192195346
3807309	2644305.0	92	1006.3878136200716	384.4663082437276	618.3435814455231	871.8732470334411	623.0119181077473
3807693	2644305.0	92	676.4781591263651	995.9440977639103	618.3435814455231	871.8732470334411	137.015346305121
3807556	2644305.0	92	1214.6424906256168	549.2483718176436	618.3435814455231	871.8732470334411	677.9817100758534
3807923	2644422.0	93	647.1166194523134	988.310670443815	618.3641114982578	871.8937282229965	119.91501636447961
3807924	2644422.0	93	936.9135472370768	989.568181818182	618.3641114982578	871.8937282229965	339.5894875264037
3807915	2644422.0	93	1285.8419633225458	841.9237324703345	618.3641114982578	871.8937282229965	668.1503448486582
3807913	2644422.0	93	1446.5127226463103	824.3427480916031	618.3641114982578	871.8937282229965	829.5126387571828
3807916	2644422.0	93	1139.8105224429728	865.6431199411331	618.3641114982578	871.8937282229965	521.4838728005094
3807904	2644422.0	93	940.9302416212004	739.6800467653936	618.3641114982578	871.8937282229965	348.61062213745527
3807908	2644422.0	93	1234.7939767282685	766.6293634496919	618.3641114982578	871.8937282229965	625.3529925079247
3807898	2644422.0	93	801.9156796390299	568.3437676254936	618.3641114982578	871.8937282229965	354.7305410388033
3807890	2644422.0	93	1213.2216117216117	549.7296124927703	618.3641114982578	871.8937282229965	676.4947620168364
3807887	2644422.0	93	536.1529839883551	542.251382823872	618.3641114982578	871.8937282229965	339.7392314212258
3807879	2644422.0	93	1293.1037674037673	526.3923832923833	618.3641114982578	871.8937282229965	758.0532848028217
3807863	2644422.0	93	1058.9272858171346	426.5115190784737	618.3641114982578	871.8937282229965	626.4672559586658
3807854	2644422.0	93	1344.3287210172027	420.10458738469214	618.3641114982578	871.8937282229965	855.0661039085852
3807842	2644422.0	93	947.1415154409424	348.96068131168414	618.3641114982578	871.8937282229965	617.7002128016794
3807847	2644422.0	93	1005.9758723088344	385.7108389012621	618.3641114982578	871.8937282229965	621.7850745940317
3807832	2644422.0	93	581.7422003284072	233.02298850574712	618.3641114982578	871.8937282229965	639.9195155991086
3807836	2644422.0	93	996.4308449074074	239.12326388888889	618.3641114982578	871.8937282229965	737.1111961191929
3807828	2644422.0	93	887.9820846905537	189.7294607310894	618.3641114982578	871.8937282229965	733.5134213571636
3807823	2644422.0	93	978.5763389288568	163.21782573940845	618.3641114982578	871.8937282229965	794.9681651182276
3807820	2644422.0	93	791.9720295885345	135.9419787332409	618.3641114982578	871.8937282229965	756.1512327574903
3807290	2644471.0	94	903.2787839586028	128.70267356619232	618.2740112994351	871.9971751412429	796.0618295774561
3807665	2644471.0	94	596.1776212832551	989.8255086071988	618.2740112994351	871.9971751412429	119.88230319405629
3807540	2644471.0	94	801.6522022413343	764.117409434454	618.2740112994351	871.9971751412429	212.75714973197805
3807657	2644471.0	94	1200.4964830011722	968.4663931223134	618.2740112994351	871.9971751412429	590.1604159653199
3807518	2644471.0	94	1044.3247829518548	738.6420678768745	618.2740112994351	871.9971751412429	446.4334717055986
3807644	2644471.0	94	960.9710526315788	956.9359649122808	618.2740112994351	871.9971751412429	353.06636790492183
3807389	2644471.0	94	1056.7779552715656	428.88125665601706	618.2740112994351	871.9971751412429	623.4079130826931
3807634	2644471.0	94	1343.5944123314066	881.7269749518305	618.2740112994351	871.9971751412429	725.3856582243229
3807366	2644471.0	94	1342.7711034284068	416.4354652837799	618.2740112994351	871.9971751412429	855.8227082705805
3807611	2644471.0	94	1299.0588447653429	838.0338146811071	618.2740112994351	871.9971751412429	681.6314981945516
3807350	2644471.0	94	1000.858803986711	390.0854558877815	618.2740112994351	871.9971751412429	615.3129518784672
3807466	2644471.0	94	1213.6623100303952	549.2211752786221	618.2740112994351	871.9971751412429	677.2529603870785
3807339	2644471.0	94	941.6675161399932	350.7099898063201	618.2740112994351	871.9971751412429	613.4522708144997
3807449	2644471.0	94	536.3155653450807	542.1361233480176	618.2740112994351	871.9971751412429	339.89042403896246
3807327	2644471.0	94	1063.0579775961246	256.6329094762337	618.2740112994351	871.9971751412429	759.2798931435302
3807440	2644471.0	94	1292.9088441890165	527.75782247765	618.2740112994351	871.9971751412429	757.3855620951609
3807313	2644471.0	94	578.3562166285278	232.0728451563692	618.2740112994351	871.9971751412429	641.1681358567175
3807308	2644471.0	94	842.6693657219973	215.41902834008096	618.2740112994351	871.9971751412429	693.8646394962605
3807565	2644471.0	94	1234.1326707000865	763.144482857966	618.2740112994351	871.9971751412429	625.4045066803448
3807296	2644471.0	94	940.5043912175648	175.31437125748502	618.2740112994351	871.9971751412429	767.5932171205767
3807803	2644357.0	95	929.7329004329004	112.95930735930736	618.3641114982578	871.8937282229965	820.3243126314917
3807807	2644357.0	95	1114.9860050890586	289.6981905569692	618.3641114982578	871.8937282229965	765.2352247981972
3807804	2644357.0	95	872.5140090646889	197.06860321384423	618.3641114982578	871.8937282229965	721.0971638944682
3807805	2644357.0	95	578.528951486698	231.7347417840376	618.3641114982578	871.8937282229965	641.3971997847369
3807896	2644357.0	95	1159.719352193522	936.3827388273884	618.3641114982578	871.8937282229965	545.1828400793266
3807903	2644357.0	95	1278.415254237288	999.3406779661016	618.3641114982578	871.8937282229965	672.2426913175935
3807900	2644357.0	95	564.0863273453094	975.877245508982	618.3641114982578	871.8937282229965	117.2972707257884
3807889	2644357.0	95	849.7237099023711	917.1429567642956	618.3641114982578	871.8937282229965	235.74298814025263
3807893	2644357.0	95	963.5158353127476	940.1733966745844	618.3641114982578	871.8937282229965	351.8406252495193
3807880	2644357.0	95	1329.581390328152	827.2141623488774	618.3641114982578	871.8937282229965	712.6193102301532
3807874	2644357.0	95	1082.1963265306122	831.6635374149661	618.3641114982578	871.8937282229965	465.57361604183586
3807867	2644357.0	95	1235.8698160274398	766.8021515434986	618.3641114982578	871.8937282229965	626.3844942326273
3807852	2644357.0	95	1214.1244419642858	549.5597098214286	618.3641114982578	871.8937282229965	677.3696116418962
3807840	2644357.0	95	1291.7021432050658	526.9072089624939	618.3641114982578	871.8937282229965	756.5710828562479
3807845	2644357.0	95	536.439393939394	542.2843483377463	618.3641114982578	871.8937282229965	339.6380465369549
3807824	2644357.0	95	1061.2595936794582	422.5300978179082	618.3641114982578	871.8937282229965	630.939046554704
3807818	2644357.0	95	1338.633817985999	413.8863758750673	618.3641114982578	871.8937282229965	853.5567848061997
3807810	2644357.0	95	941.87779880164	351.3319142226427	618.3641114982578	871.8937282229965	612.899427367957
3807809	2644357.0	95	769.4820460704608	321.529810298103	618.3641114982578	871.8937282229965	570.733801612457
3807812	2644357.0	95	1000.4578154425612	389.89322033898304	618.3641114982578	871.8937282229965	615.0773026167718
3807931	2644531.0	96	1147.2007874015749	295.3815981335666	618.3641114982578	871.8937282229965	782.3263167762681
3807928	2644531.0	96	577.3910550458716	232.43272171253824	618.3641114982578	871.8937282229965	640.7723232181761
3807934	2644531.0	96	945.4137104506232	344.24240971556407	618.3641114982578	871.8937282229965	620.7876884229704
3807926	2644531.0	96	872.9597378277155	113.68398876404494	618.3641114982578	871.8937282229965	799.8130668828187
3807927	2644531.0	96	861.8981958762887	199.9742268041237	618.3641114982578	871.8937282229965	714.6920082390964
3807996	2644531.0	96	529.0224586288416	951.1108747044916	618.3641114982578	871.8937282229965	119.40388282677372
3807997	2644531.0	96	1359.2783333333334	990.395	618.3641114982578	871.8937282229965	750.3308840306674
3807986	2644531.0	96	966.714196762142	926.571398920714	618.3641114982578	871.8937282229965	352.61512953400546
3807987	2644531.0	96	1144.0528072241857	920.304868472713	618.3641114982578	871.8937282229965	527.9131020483437
3807988	2644531.0	96	895.8631751715906	925.537003879439	618.3641114982578	871.8937282229965	282.63639426430825
3807981	2644531.0	96	1075.9595391211149	897.4506966773848	618.3641114982578	871.8937282229965	458.3085576529463
3807968	2644531.0	96	1233.8844307270233	768.9056927297669	618.3641114982578	871.8937282229965	624.0767571687285
3807965	2644531.0	96	1404.709991158267	773.8775419982315	618.3641114982578	871.8937282229965	792.4310791610344
3807955	2644531.0	96	1290.283926852743	527.2901828681424	618.3641114982578	871.8937282229965	755.1343203279404
3807958	2644531.0	96	1214.270238095238	549.4386904761905	618.3641114982578	871.8937282229965	677.5554317427544
3807957	2644531.0	96	536.1069958847737	542.2134038800706	618.3641114982578	871.8937282229965	339.7872118369185
3807949	2644531.0	96	1064.6719681908548	424.7196819085487	618.3641114982578	871.8937282229965	631.7874093734187
3807939	2644531.0	96	1003.573106060606	388.9295454545455	618.3641114982578	871.8937282229965	617.7704843458718
3807937	2644531.0	96	1334.2011758691206	399.9665132924336	618.3641114982578	871.8937282229965	857.4018888008193
3807943	2644531.0	96	722.9899749373434	407.625313283208	618.3641114982578	871.8937282229965	475.91147539335276
3808059	2644671.0	97	811.1294685990339	87.59468599033816	618.4052396878484	871.7441471571906	807.4856072139467
3808062	2644671.0	97	859.063834422658	199.3875816993464	618.4052396878484	871.7441471571906	714.1287771361701
3808063	2644671.0	97	578.1159504452187	234.88714672861016	618.4052396878484	871.7441471571906	638.1301323574723
3808130	2644671.0	97	526.5135658914728	944.7882751937984	618.4052396878484	871.7441471571906	117.38621875555862
3808131	2644671.0	97	1430.3787393162395	941.1944444444443	618.4052396878484	871.7441471571906	814.9382233593321
3808128	2644671.0	97	807.5651090342678	942.0922118380062	618.4052396878484	871.7441471571906	201.81750760400024
3808121	2644671.0	97	1101.0799045915323	909.2865235539656	618.4052396878484	871.7441471571906	484.13248410471357
3808124	2644671.0	97	968.2068891741548	919.239837398374	618.4052396878484	871.7441471571906	353.0113802341607
3808118	2644671.0	97	1114.632719601074	831.1724204065977	618.4052396878484	871.7441471571906	497.8832963984186
3808104	2644671.0	97	1383.8234496124032	652.8467054263565	618.4052396878484	871.7441471571906	796.1037156554502
3808111	2644671.0	97	1235.1749363867684	770.9093511450382	618.4052396878484	871.7441471571906	624.9580104718158
3808098	2644671.0	97	536.2712765957447	541.9878841607565	618.4052396878484	871.7441471571906	339.83110640226636
3808096	2644671.0	97	1214.2797888386124	549.4289215686275	618.4052396878484	871.7441471571906	677.4611302295007
3808094	2644671.0	97	1289.9980198019805	527.2415841584159	618.4052396878484	871.7441471571906	754.7972431150989
3808092	2644671.0	97	841.7801346801347	478.31043771043767	618.4052396878484	871.7441471571906	452.4228414236475
3808083	2644671.0	97	1063.9137410343526	426.7585881464704	618.4052396878484	871.7441471571906	629.6744972603633
3808072	2644671.0	97	1314.4119894598157	329.297628458498	618.4052396878484	871.7441471571906	882.4248531044832
3808073	2644671.0	97	949.0812060673326	340.15149833518313	618.4052396878484	871.7441471571906	626.0489909125355
3808077	2644671.0	97	1004.154735272185	387.7460850111857	618.4052396878484	871.7441471571906	618.9158242480621
3808068	2644671.0	97	1206.361502347418	267.8923122065728	618.4052396878484	871.7441471571906	842.8105394297327
3808058	2644607.0	98	978.4034764826176	889.9993865030675	618.3641114982578	871.8937282229965	360.4943261690755
3808061	2644607.0	98	1442.817483189241	902.8170028818444	618.3641114982578	871.8937282229965	825.0330969168796
3808051	2644607.0	98	1068.2046503372385	725.9100106496272	618.3641114982578	871.8937282229965	472.9352558009244
3808055	2644607.0	98	1235.390930300379	770.4031787693206	618.3641114982578	871.8937282229965	625.3178605713057
3808040	2644607.0	98	1345.9077228847243	568.2694491766042	618.3641114982578	871.8937282229965	788.3574121524471
3808034	2644607.0	98	536.0120943952802	541.6321533923305	618.3641114982578	871.8937282229965	340.37415079667954
3808036	2644607.0	98	1213.976805637111	548.6986690154629	618.3641114982578	871.8937282229965	677.6500038482286
3808024	2644607.0	98	967.3568027210885	444.97925170068027	618.3641114982578	871.8937282229965	551.408985047648
3808031	2644607.0	98	1290.3416827231856	527.1315028901735	618.3641114982578	871.8937282229965	755.2581335184635
3808016	2644607.0	98	1004.2338444687842	387.3875502008032	618.3641114982578	871.8937282229965	619.3881556539636
3808021	2644607.0	98	1062.0261044176707	427.5795180722892	618.3641114982578	871.8937282229965	627.8941640938161
3808010	2644607.0	98	1339.636826783115	288.88195050946143	618.3641114982578	871.8937282229965	927.4357458967642
3808013	2644607.0	98	951.1518987341772	340.6230661040788	618.3641114982578	871.8937282229965	626.8941120808623
3808002	2644607.0	98	862.4333333333333	199.88917748917748	618.3641114982578	871.8937282229965	714.9544749521758
3808000	2644607.0	98	789.6795849216434	119.24841168996188	618.3641114982578	871.8937282229965	771.8963427387065
3808004	2644607.0	98	1238.0760088446657	231.00221116639028	618.3641114982578	871.8937282229965	891.5070231623546
3808005	2644607.0	98	579.1051518646675	234.47846981930027	618.3641114982578	871.8937282229965	638.6231107291395
3808066	2644607.0	98	504.9514877102199	920.4952565761104	618.3641114982578	871.8937282229965	123.3877295064041
3808065	2644607.0	98	886.3524386455421	921.97468157813	618.3641114982578	871.8937282229965	272.6276680312527
3808070	2644607.0	98	1084.324765063571	955.2457158651188	618.3641114982578	871.8937282229965	473.35703703959695
3808185	2644979.0	99	1339.9516585760518	563.3159385113269	618.3888888888888	871.8150057273768	784.7448662283703
3808178	2644979.0	99	1290.0783631544068	526.9918820410868	618.3888888888888	871.8150057273768	755.0296262186396
3808183	2644979.0	99	1213.0295968534906	548.521435594887	618.3888888888888	871.8150057273768	676.8428946643778
3808180	2644979.0	99	535.9721233689205	541.8188018979835	618.3888888888888	871.8150057273768	340.1323533282066
3808174	2644979.0	99	996.3934147997284	457.7674813306178	618.3888888888888	871.8150057273768	560.6449625816354
3808166	2644979.0	99	1064.8711087792933	426.9172787688003	618.3888888888888	871.8150057273768	630.3018008312936
3808154	2644979.0	99	959.3873732074152	331.6825813221406	618.3888888888888	871.8150057273768	638.7667823246685
3808159	2644979.0	99	1003.43946105574	388.0083056478405	618.3888888888888	871.8150057273768	618.3307093844442
3808146	2644979.0	99	1335.6039618707175	267.5184688710158	618.3888888888888	871.8150057273768	937.8548743643236
3808138	2644979.0	99	1256.6350574712644	219.26379310344828	618.3888888888888	871.8150057273768	912.787629630815
3808139	2644979.0	99	580.5170035290342	231.83333333333331	618.3888888888888	871.8150057273768	641.1012561998197
3808137	2644979.0	99	862.9681093394078	201.497722095672	618.3888888888888	871.8150057273768	713.5434505421314
3808142	2644979.0	99	681.8005733005732	235.59664209664209	618.3888888888888	871.8150057273768	639.3706655304862
3808217	2644979.0	99	1063.853198948291	1014.2461291264972	618.3888888888888	871.8150057273768	467.6805281914511
3808211	2644979.0	99	494.2424453742445	894.0876336587634	618.3888888888888	871.8150057273768	126.12854313082646
3808209	2644979.0	99	982.1460317460316	862.7650793650794	618.3888888888888	871.8150057273768	363.86970215553094
3808212	2644979.0	99	1442.0468164794006	906.5502942750136	618.3888888888888	871.8150057273768	824.3900302364071
3808200	2644979.0	99	1058.0274341896609	660.0642245480494	618.3888888888888	871.8150057273768	487.97586399763094
3808206	2644979.0	99	865.7656449553002	810.7918263090677	618.3888888888888	871.8150057273768	254.7922445214139
3808205	2644979.0	99	1237.329244357213	771.66813869807	618.3888888888888	871.8150057273768	626.9900785523173
3808299	2644985.0	100	1070.5146972369196	1022.690182245738	618.3928961748634	871.8071038251367	476.63384935322716
3808289	2644985.0	100	998.1687604690118	832.1532663316583	618.3928961748634	871.8071038251367	381.8404561179009
3808294	2644985.0	100	516.0176561893675	925.779782693054	618.3928961748634	871.8071038251367	115.73132603693442
3808293	2644985.0	100	1428.7701812191103	899.9349258649094	618.3928961748634	871.8071038251367	810.8652899763226
3808283	2644985.0	100	1236.5039286793592	772.9439407676035	618.3928961748634	871.8071038251367	625.9673901358715
3808280	2644985.0	100	700.941947565543	643.7798287854467	618.3928961748634	871.8071038251367	242.50934837141324
3808278	2644985.0	100	1014.9196620583716	608.4158218125959	618.3928961748634	871.8071038251367	476.03407808921025
3808259	2644985.0	100	535.9603453321628	541.9322505121452	618.3928961748634	871.8071038251367	340.01844698001617
3808261	2644985.0	100	1212.037574634548	547.7048589664402	618.3928961748634	871.8071038251367	676.3551355508058
3808250	2644985.0	100	998.0178262374524	480.3594669435791	618.3928961748634	871.8071038251367	545.294727597087
3808254	2644985.0	100	1310.9401600272388	541.433265236636	618.3928961748634	871.8071038251367	767.3125737879657
[truncated: 21,281 more rows]
