# Supplementary material for: The First of Us: Ophiocordyceps use a novel scramblase-binding peptide to manipulate zombie ants
Source: bioRxiv. 2025 Sep 19:2025.09.09.674826. Preprint. [Version 2] doi: 10.1101/2025.09.09.674826 (PMC12458967; doi:10.1101/2025.09.09.674826)
Supplement: Supplement 11 [file media-11.zip › Data S12. Nest behavior tests data/SBP Aversion Assay data files/Chul5_SBP3-all-spots_matches.csv]

No_Overlap_ID	Citronella_ID	Frame	No_Overlap_X	No_Overlap_Y	Citronella_X	Citronella_Y	Distance
3185083	2899888.0	0	1375.926180836707	784.7971659919028	622.26038647343	818.5811594202899	754.4226188319109
3185060	2899888.0	0	500.7600053720118	760.9297609454741	622.26038647343	818.5811594202899	134.48429779677573
3185066	2899888.0	0	1237.843322234554	758.7641509433962	622.26038647343	818.5811594202899	618.4823565013063
3185045	2899888.0	0	962.760024803638	418.91711451012816	622.26038647343	818.5811594202899	525.0441433793487
3185157	2899888.0	0	641.028825314261	982.444950151712	622.26038647343	818.5811594202899	164.93512727552402
3185033	2899888.0	0	993.2328111401218	324.9464751958225	622.26038647343	818.5811594202899	617.4914908988414
3185037	2899888.0	0	1053.136391159552	357.7303966091432	622.26038647343	818.5811594202899	630.9021770432329
3185015	2899888.0	0	523.4311318092012	228.07550098786345	622.26038647343	818.5811594202899	598.7187605363642
3185147	2899888.0	0	1334.056043956044	940.8956043956044	622.26038647343	818.5811594202899	722.2284136343059
3185021	2899888.0	0	1137.2791385135135	256.64372184684686	622.26038647343	818.5811594202899	762.2453664664235
3185150	2899888.0	0	1372.2939678809246	956.0671758715235	622.26038647343	818.5811594202899	762.5305095263938
3185120	2899888.0	0	755.1414896407028	856.3704432205611	622.26038647343	818.5811594202899	138.14998208139173
3185124	2899888.0	0	625.3006681514477	867.3507795100222	622.26038647343	818.5811594202899	48.86429326592698
3184999	2899888.0	0	825.1374320552372	121.60195387101513	622.26038647343	818.5811594202899	725.9057160486484
3185132	2899888.0	0	1393.786374560917	894.848123497874	622.26038647343	818.5811594202899	775.2863987611189
3185107	2899888.0	0	1414.9308434363186	844.1103506713596	622.26038647343	818.5811594202899	793.0814541695502
3185088	2899888.0	0	1302.0792241946087	800.3138286215209	622.26038647343	818.5811594202899	680.0642230665321
3185091	2899888.0	0	771.0506607929516	794.385462555066	622.26038647343	818.5811594202899	150.74474279016263
3185093	2899888.0	0	675.1714848883049	804.0059132720105	622.26038647343	818.5811594202899	54.88189260358566
3185097	2899888.0	0	598.5712522045856	833.8918871252205	622.26038647343	818.5811594202899	28.206266418331058
3185971	2898631.0	1	636.0596899224806	748.9306201550388	622.1647834274953	818.7146892655368	71.15395089608968
3185977	2898631.0	1	567.6275675675676	749.6776576576577	622.1647834274953	818.7146892655368	87.97965473323731
3185957	2898631.0	1	719.2932131495228	693.567868504772	622.1647834274953	818.7146892655368	158.41609326957223
3185960	2898631.0	1	1228.364734299517	738.5523968784838	622.1647834274953	818.7146892655368	611.4772060821147
3185939	2898631.0	1	1039.0070422535211	342.4922199865862	622.1647834274953	818.7146892655368	632.8864898141882
3186201	2898631.0	1	1345.2528815122178	992.985938220378	622.1647834274953	818.7146892655368	743.7922195103021
3185950	2898631.0	1	961.2119667799168	409.3126336982509	622.1647834274953	818.7146892655368	531.5665862729988
3185921	2898631.0	1	1138.5421585160202	260.15964024732995	622.1647834274953	818.7146892655368	760.6768934883237
3185926	2898631.0	1	556.9272394272394	295.25058275058274	622.1647834274953	818.7146892655368	527.5136092620592
3186059	2898631.0	1	814.8823216187433	850.064856230032	622.1647834274953	818.7146892655368	195.25081944820832
3186190	2898631.0	1	656.3318452380952	957.2549603174604	622.1647834274953	818.7146892655368	142.69125697081026
3186161	2898631.0	1	824.8462699439413	933.670763260026	622.1647834274953	818.7146892655368	233.0121969441573
3185908	2898631.0	1	858.2429863050126	119.9999335194788	622.1647834274953	818.7146892655368	737.5196456848805
3186175	2898631.0	1	1295.1573722010985	947.3597380650612	622.1647834274953	818.7146892655368	685.1777675354244
3186031	2898631.0	1	1403.8892924401398	796.9218455743879	622.1647834274953	818.7146892655368	782.0282194570775
3186003	2898631.0	1	1307.1102497846684	780.125322997416	622.1647834274953	818.7146892655368	686.031654570123
3186139	2898631.0	1	619.5336426914154	882.8445475638051	622.1647834274953	818.7146892655368	64.18381125275312
3186117	2898631.0	1	1398.9274791473586	886.2426629595304	622.1647834274953	818.7146892655368	779.6924475029917
3185462	2899526.0	2	1230.936936936937	862.0859950859951	622.0062056737589	818.3368794326242	610.5003035193027
3185469	2899526.0	2	854.9496567505721	901.731884057971	622.0062056737589	818.3368794326242	247.42145864099433
3185443	2899526.0	2	1329.3020999045498	737.3797327394209	622.0062056737589	818.3368794326242	711.9139987361107
3185445	2899526.0	2	1165.504617968094	725.0159529806884	622.0062056737589	818.3368794326242	551.4520101335297
3185450	2899526.0	2	612.8241167434717	791.4408602150537	622.0062056737589	818.3368794326242	28.42017957148801
3185451	2899526.0	2	1406.23223615465	829.9550679205852	622.0062056737589	818.3368794326242	784.3120866004535
3185453	2899526.0	2	826.1783962465344	836.9866709319684	622.0062056737589	818.3368794326242	205.02218935094498
3185430	2899526.0	2	608.293542074364	629.6771037181996	622.0062056737589	818.3368794326242	189.15746909812242
3185436	2899526.0	2	605.3552151714077	684.6039387308534	622.0062056737589	818.3368794326242	134.76555536728486
3185409	2899526.0	2	589.5875517351162	383.55985354982494	622.0062056737589	818.3368794326242	435.9839806216345
3185421	2899526.0	2	951.3054740957966	421.9225666806312	622.0062056737589	818.3368794326242	515.3467915277287
3185397	2899526.0	2	901.5303514376996	352.95793397231097	622.0062056737589	818.3368794326242	542.8731996910641
3185400	2899526.0	2	1033.457219251337	357.3879976232917	622.0062056737589	818.3368794326242	617.8719998634751
3185378	2899526.0	2	825.7345313601128	115.70859760394644	622.0062056737589	818.3368794326242	731.5679962330807
3185389	2899526.0	2	1140.5205308696288	260.8837806129931	622.0062056737589	818.3368794326242	761.3219179932611
3185495	2899526.0	2	561.4265734265734	959.4153069153068	622.0062056737589	818.3368794326242	153.5350596580168
3185500	2899526.0	2	738.2204301075268	969.3008415147264	622.0062056737589	818.3368794326242	190.51473383512507
3185503	2899526.0	2	1255.97094017094	968.790170940171	622.0062056737589	818.3368794326242	651.5730791795622
3185474	2899526.0	2	1397.7652909462724	901.046755902584	622.0062056737589	818.3368794326242	780.1558062646992
3185480	2899526.0	2	1349.603756238508	933.0841870239032	622.0062056737589	818.3368794326242	736.5902118459558
3185212	2898891.0	3	505.00695118008406	837.2856450048497	622.0865102639297	818.6006842619745	118.56116950009593
3185186	2898891.0	3	782.6635843240864	793.4352708058124	622.0865102639297	818.6006842619745	162.53705653831884
3185191	2898891.0	3	1393.2258400237884	831.2662801070472	622.0865102639297	818.6006842619745	771.2433359326969
3185305	2898891.0	3	1129.099144079886	992.3407037565383	622.0865102639297	818.6006842619745	535.954667134231
3185282	2898891.0	3	563.8337325349302	972.0976047904192	622.0865102639297	818.6006842619745	164.17883762793508
3185158	2898891.0	3	1042.9230452674897	725.6090534979425	622.0865102639297	818.6006842619745	430.9882046946954
3185161	2898891.0	3	1265.2903694479037	743.0388127853881	622.0865102639297	818.6006842619745	647.6270538590877
3185142	2898891.0	3	510.4573333333333	618.2312592592592	622.0865102639297	818.6006842619745	229.36647448596565
3185145	2898891.0	3	711.9882266372333	629.5470934510669	622.0865102639297	818.6006842619745	209.34081973032406
3185151	2898891.0	3	1366.2743638475347	688.2039383380848	622.0865102639297	818.6006842619745	755.5255606324068
3185121	2898891.0	3	953.9041748206132	431.7125244618395	622.0865102639297	818.6006842619745	509.6914858082157
3185251	2898891.0	3	1330.18568880963	940.8067320552832	622.0865102639297	818.6006842619745	718.5671609351182
3185128	2898891.0	3	560.7784055241682	436.9610797237916	622.0865102639297	818.6006842619745	386.53262664210143
3185260	2898891.0	3	783.8131433095804	940.180126682502	622.0865102639297	818.6006842619745	202.32909987337194
3185133	2898891.0	3	899.9300894854587	460.4851789709173	622.0865102639297	818.6006842619745	453.259053571464
3185235	2898891.0	3	782.1715806715806	883.4111384111384	622.0865102639297	818.6006842619745	172.70675937682185
3185108	2898891.0	3	1137.0149231678486	253.0746158392435	622.0865102639297	818.6006842619745	764.8339718405689
3185112	2898891.0	3	997.6487371375116	317.7366697848457	622.0865102639297	818.6006842619745	626.0285514674146
3185225	2898891.0	3	1405.7153233830843	877.8496517412935	622.0865102639297	818.6006842619745	785.865482699107
3185100	2898891.0	3	742.0085210860774	125.99841132293471	622.0865102639297	818.6006842619745	702.9076732828796
3185715	2900359.0	4	513.4921160517187	458.9011352885525	622.0865102639297	818.6006842619745	375.73462441728776
3185846	2900359.0	4	1371.431446017208	843.304607271718	622.0865102639297	818.6006842619745	749.752036710242
3185828	2900359.0	4	703.6649616368286	775.9795396419437	622.0865102639297	818.6006842619745	92.0413260287031
3185582	2900359.0	4	1133.736139914282	253.38220655329735	622.0865102639297	818.6006842619745	762.4023026359882
3185816	2900359.0	4	772.2604498196479	705.409399533206	622.0865102639297	818.6006842619745	188.0544576983849
3185668	2900359.0	4	965.3199091284594	433.0806140713204	622.0865102639297	818.6006842619745	516.17331451355
3185543	2900359.0	4	705.9733831940167	151.98878134623843	622.0865102639297	818.6006842619745	671.8693597411087
3185935	2900359.0	4	1054.5539419087138	1014.7789303826648	622.0865102639297	818.6006842619745	474.8831263420782
3185781	2900359.0	4	520.5825688073395	674.2467889908257	622.0865102639297	818.6006842619745	176.4684028691161
3185909	2900359.0	4	1235.2817069531484	965.3167711131003	622.0865102639297	818.6006842619745	630.5029416137857
3185918	2900359.0	4	793.170068027211	982.139455782313	622.0865102639297	818.6006842619745	236.67385476077305
3185892	2900359.0	4	1395.3070276497697	886.6225038402458	622.0865102639297	818.6006842619745	776.2067614013453
3185899	2900359.0	4	521.98813319164	907.06925256819	622.0865102639297	818.6006842619745	133.59031653027023
3185774	2900359.0	4	1400.8402208042137	673.9248961815051	622.0865102639297	818.6006842619745	792.0785474540801
3185872	2900359.0	4	918.4316973415132	845.8210633946829	622.0865102639297	818.6006842619745	297.59270647006184
3185748	2900359.0	4	781.1079913606911	620.0212383009359	622.0865102639297	818.6006842619745	254.404457131554
3185757	2900359.0	4	1272.2105606258149	652.1788352890048	622.0865102639297	818.6006842619745	671.0868145586866
3185631	2900359.0	4	905.2901008249312	366.9842652001222	622.0865102639297	818.6006842619745	533.0681604381319
3185604	2900359.0	4	977.5406736574516	337.43644741023195	622.0865102639297	818.6006842619745	598.219596050571
3185862	2900359.0	4	513.6688073394496	847.7281345565749	622.0865102639297	818.6006842619745	112.26222280039369
3185075	2898982.0	5	518.2146358543417	908.9261204481792	622.1967054263565	818.5746124031008	137.75218981380726
3185080	2898982.0	5	761.6382783882783	992.1011904761904	622.1967054263565	818.5746124031008	222.61047946548027
3185082	2898982.0	5	1041.4271402550091	1011.6857923497269	622.1967054263565	818.5746124031008	461.569155497851
3185056	2898982.0	5	1196.3462657613968	859.8431943097316	622.1967054263565	818.5746124031008	575.63079615801
3185057	2898982.0	5	1349.2255069980006	851.8004855755498	622.1967054263565	818.5746124031008	727.7876317737013
3185062	2898982.0	5	946.7403467297084	879.7498029944838	622.1967054263565	818.5746124031008	330.2589575686492
3185067	2898982.0	5	1395.0265060240963	893.5819277108434	622.1967054263565	818.5746124031008	776.4612018907432
3185044	2898982.0	5	1407.9295282469425	694.4859250630946	622.1967054263565	818.5746124031008	795.470974444305
3185051	2898982.0	5	528.1750700280112	836.4317226890756	622.1967054263565	818.5746124031008	95.70237358992122
3185028	2898982.0	5	1242.942748091603	605.3418150975403	622.1967054263565	818.5746124031008	656.3488975623546
3185032	2898982.0	5	603.9089306698003	644.1592244418331	622.1967054263565	818.5746124031008	175.371520673187
3185034	2898982.0	5	698.9345903165736	643.1571229050279	622.1967054263565	818.5746124031008	191.46800933636592
3185038	2898982.0	5	523.8784295175024	672.5286975717439	622.1967054263565	818.5746124031008	176.05650404519997
3185008	2898982.0	5	502.7787596899224	436.0869767441861	622.1967054263565	818.5746124031008	400.6961906430564
3185017	2898982.0	5	950.9302257402522	455.7345353268837	622.1967054263565	818.5746124031008	489.61071159712355
3185023	2898982.0	5	769.4205444761001	559.3572333016778	622.1967054263565	818.5746124031008	298.10821594306265
3184992	2898982.0	5	993.0346503606146	315.4808717466291	622.1967054263565	818.5746124031008	624.9992746322071
3185001	2898982.0	5	929.177399570684	380.0035265256057	622.1967054263565	818.5746124031008	535.333301733694
3184982	2898982.0	5	554.5724509369928	160.50560720082635	622.1967054263565	818.5746124031008	661.5344703060857
3184988	2898982.0	5	1120.560724073273	242.04925717582577	622.1967054263565	818.5746124031008	762.0683567120732
3185200	2899365.0	6	524.6397849462365	525.9585501214013	622.1009803921569	818.7156862745097	308.5537641746046
3185211	2899365.0	6	734.6327284946236	559.917002688172	622.1009803921569	818.7156862745097	282.2058698131886
3185184	2899365.0	6	550.2748320961471	350.7028985507246	622.1009803921569	818.7156862745097	473.49230727861794
3185185	2899365.0	6	1112.9435081148565	360.708177278402	622.1009803921569	818.7156862745097	671.339902968704
3185313	2899365.0	6	691.1916996047431	941.1982872200264	622.1009803921569	818.7156862745097	140.62544227731735
3185189	2899365.0	6	909.3424971363116	422.8392038946163	622.1009803921569	818.7156862745097	489.10722571125507
3185318	2899365.0	6	988.618372379778	949.1321413892314	622.1009803921569	818.7156862745097	389.0288554774538
3185321	2899365.0	6	1032.0875299760191	995.0083932853718	622.1009803921569	818.7156862745097	446.2825219352629
3185198	2899365.0	6	1239.6431443506233	521.208886208283	622.1009803921569	818.7156862745097	685.4696348870249
3185297	2899365.0	6	575.9552661381654	892.7751981879954	622.1009803921569	818.7156862745097	87.25960261698863
3185172	2899365.0	6	1108.7745949074074	233.16883680555557	622.1009803921569	818.7156862745097	761.3910427555322
3185178	2899365.0	6	1058.2112227805696	284.32278056951424	622.1009803921569	818.7156862745097	689.7593212011768
3185309	2899365.0	6	521.4531650201244	929.3229052323454	622.1009803921569	818.7156862745097	149.54577768947323
3185160	2899365.0	6	601.6566641660415	176.685296324081	622.1009803921569	818.7156862745097	642.3558139270266
3185292	2899365.0	6	1384.0622004983709	890.0257811002491	622.1009803921569	818.7156862745097	765.2908143769963
3185274	2899365.0	6	1308.1120777891504	844.0523712043671	622.1009803921569	818.7156862745097	686.4788222189102
3185256	2899365.0	6	1169.2672986549992	804.7276778479986	622.1009803921569	818.7156862745097	547.3450869616481
3185242	2899365.0	6	475.2695473251029	733.1493827160493	622.1009803921569	818.7156862745097	169.9442909932056
3185223	2899365.0	6	619.2372600926539	596.1187954996691	622.1009803921569	818.7156862745097	222.61531096620493
3185229	2899365.0	6	1403.478657931308	718.4286281516777	622.1009803921569	818.7156862745097	787.7871343093957
3185713	2899434.0	7	1289.0469984202214	538.9842022116903	622.0865102639297	818.6006842619745	723.2023712598402
3185844	2899434.0	7	534.3582621082621	945.1064814814814	622.0865102639297	818.6006842619745	153.9479205920151
3185593	2899434.0	7	1122.2701534170153	245.04225941422595	622.0865102639297	818.6006842619745	761.0209876157974
3185852	2899434.0	7	1025.6525974025974	931.9415584415584	622.0865102639297	818.6006842619745	419.17984260721204
3185827	2899434.0	7	671.1201177100053	840.4941144997324	622.0865102639297	818.6006842619745	53.69931979784674
3185700	2899434.0	7	699.8432308236125	526.6544715447154	622.0865102639297	818.6006842619745	302.12364805183273
3185831	2899434.0	7	1364.1469833119384	902.5109114249036	622.0865102639297	818.6006842619745	746.7895767100455
3185836	2899434.0	7	997.378	922.0746666666666	622.0865102639297	818.6006842619745	389.29496182587
3185690	2899434.0	7	1239.3621415416994	494.7183635885293	622.0865102639297	818.6006842619745	697.086051082781
3185666	2899434.0	7	759.766229712859	327.79135455680404	622.0865102639297	818.6006842619745	509.7543558157935
3185798	2899434.0	7	1253.264705882353	805.2094181935068	622.0865102639297	818.6006842619745	631.3202361963737
3185778	2899434.0	7	1112.863334840947	787.1120910598522	622.0865102639297	818.6006842619745	491.78595246687263
3185654	2899434.0	7	536.1794992175273	311.71752738654146	622.0865102639297	818.6006842619745	514.1114171762106
3185636	2899434.0	7	1029.8408380237647	286.515947467167	622.0865102639297	818.6006842619745	670.356441706108
3185766	2899434.0	7	1417.7960435212665	756.3032640949555	622.0865102639297	818.6006842619745	798.1444918534957
3185876	2899434.0	7	606.9833948339483	993.0945059450596	622.0865102639297	818.6006842619745	175.14621863248902
3185753	2899434.0	7	495.6736812570146	726.1871492704827	622.0865102639297	818.6006842619745	156.59011714394757
3185729	2899434.0	7	509.28054020871696	590.2265193370166	622.0865102639297	818.6006842619745	254.71542176568227
3185732	2899434.0	7	564.3367306155076	630.0901278976818	622.0865102639297	818.6006842619745	197.1579745032305
3185613	2899434.0	7	659.0342951151607	267.5351809668438	622.0865102639297	818.6006842619745	552.3027500631591
3185870	2899434.0	7	979.2889009793254	950.3266231410952	622.0865102639297	818.6006842619745	380.71678569033446
3186352	2898991.0	8	1410.12724692526	763.8454220540314	622.0865102639297	818.6006842619745	789.9407201665152
3186102	2898991.0	8	503.5188323917138	255.5765850596359	622.0865102639297	818.6006842619745	575.3732966680104
3186231	2898991.0	8	580.030303030303	480.9548821548821	622.0865102639297	818.6006842619745	340.25492244406917
3186362	2898991.0	8	1278.6997393287716	752.5710329097426	622.0865102639297	818.6006842619745	659.9248801497454
3186209	2898991.0	8	689.4842323651452	397.72738589211616	622.0865102639297	818.6006842619745	426.2355994343463
3186088	2898991.0	8	686.3026094276095	242.4792368125701	622.0865102639297	818.6006842619745	579.6892526198811
3186327	2898991.0	8	520.2156950672646	699.4366218236174	622.0865102639297	818.6006842619745	156.77288274968262
3186313	2898991.0	8	1085.4399371069185	711.425786163522	622.0865102639297	818.6006842619745	475.5868553162026
3186296	2898991.0	8	695.5267430754537	679.9909264565425	622.0865102639297	818.6006842619745	156.86342070186845
3186170	2898991.0	8	1212.2369766698623	289.151326302333	622.0865102639297	818.6006842619745	792.839325237476
3186403	2898991.0	8	1017.9029088050314	950.2260220125786	622.0865102639297	818.6006842619745	417.1280989000968
3186406	2898991.0	8	549.5894216133942	960.6655251141552	622.0865102639297	818.6006842619745	159.4937204693622
3186280	2898991.0	8	578.4058103975535	662.5888888888888	622.0865102639297	818.6006842619745	162.0113694663124
3186413	2898991.0	8	613.2360925678682	990.8377837116155	622.0865102639297	818.6006842619745	172.4643392711093
3186395	2898991.0	8	1270.8365205843293	906.2604249667994	622.0865102639297	818.6006842619745	654.6455575585584
3186140	2898991.0	8	1128.298918602952	257.24119538214234	622.0865102639297	818.6006842619745	755.8938272745845
3186398	2898991.0	8	902.4893410852712	898.890503875969	622.0865102639297	818.6006842619745	291.67139500861185
3186116	2898991.0	8	922.5566251415628	252.9548886372216	622.0865102639297	818.6006842619745	640.4978189209842
3186244	2898991.0	8	494.1402582159625	625.7121478873239	622.0865102639297	818.6006842619745	231.46539887827043
3186255	2898991.0	8	1330.0616438356165	650.5954753009548	622.0865102639297	818.6006842619745	727.6362690203696
3186109	2899874.0	9	601.049504950495	679.1708837550423	622.1009803921569	818.7156862745097	141.12376316010022
3186337	2899874.0	9	668.6628001628002	1008.511803011803	622.1009803921569	818.7156862745097	195.42407474236666
3185962	2899874.0	9	753.6830797205474	210.4639199923438	622.1009803921569	818.7156862745097	622.3215085862299
3186090	2899874.0	9	1424.316442816443	638.0262515262515	622.1009803921569	818.7156862745097	822.3127871936908
3186064	2899874.0	9	775.6459479281261	587.4391272460579	622.1009803921569	818.7156862745097	277.60566242723297
3186323	2899874.0	9	795.8880742913001	995.0063538611928	622.1009803921569	818.7156862745097	247.54868911805613
3185946	2899874.0	9	518.8562753036438	193.6619433198381	622.1009803921569	818.7156862745097	633.523204555649
3185948	2899874.0	9	1121.570107108082	193.0163907822136	622.1009803921569	818.7156862745097	800.6054065030568
3186052	2899874.0	9	540.1204204204204	496.6789789789789	622.1009803921569	818.7156862745097	332.307768580614
3186308	2899874.0	9	576.9749708963911	976.7828870779975	622.1009803921569	818.7156862745097	164.38247078950383
3186310	2899874.0	9	1064.603448275862	971.2658578118348	622.1009803921569	818.7156862745097	468.05981339913905
3186168	2899874.0	9	561.5445544554456	694.7075907590759	622.1009803921569	818.7156862745097	138.00394369579942
3186284	2899874.0	9	1194.1384596517048	824.8958793230316	622.1009803921569	818.7156862745097	572.0708631487315
3186030	2899874.0	9	823.3411003236247	432.13090614886727	622.1009803921569	818.7156862745097	435.82723422799415
3186159	2899874.0	9	1029.3404482390608	691.0334400569193	622.1009803921569	818.7156862745097	426.7865276357712
3186141	2899874.0	9	1347.0065568770967	688.958066483684	622.1009803921569	818.7156862745097	736.4272772736922
3185989	2899874.0	9	1118.5510072867553	278.48914130590083	622.1009803921569	818.7156862745097	733.6943158375755
3186253	2899874.0	9	1397.4733755942948	799.6602746962493	622.1009803921569	818.7156862745097	775.6065110298632
3186127	2899874.0	9	503.604588394062	693.7402159244265	622.1009803921569	818.7156862745097	172.2215523846847
3185696	2899572.0	10	708.1213675213675	994.9692307692308	622.1009803921569	818.7156862745097	196.12449859416304
3185570	2899572.0	10	1428.8841743119267	511.4235474006116	622.1009803921569	818.7156862745097	863.3235665757538
3185574	2899572.0	10	715.904464623534	570.2903897086644	622.1009803921569	818.7156862745097	265.5451404710212
3185580	2899572.0	10	970.3280028429282	633.4211087420042	622.1009803921569	818.7156862745097	394.4567652200678
3185583	2899572.0	10	689.9008866371121	630.0201604390965	622.1009803921569	818.7156862745097	200.5064307126528
3185554	2899572.0	10	1117.5234211626937	296.0226543984386	622.1009803921569	818.7156862745097	720.1745624436033
3185683	2899572.0	10	679.6679849340866	978.5380414312616	622.1009803921569	818.7156862745097	169.87390976774947
3185562	2899572.0	10	928.9612714939266	367.41244675816375	622.1009803921569	818.7156862745097	545.745226505016
3185564	2899572.0	10	548.4018087855296	409.2403100775194	622.1009803921569	818.7156862745097	416.05486610202007
3185539	2899572.0	10	902.9733333333334	104.411	622.1009803921569	818.7156862745097	767.5418317462826
3185544	2899572.0	10	698.3245614035087	171.03689567430024	622.1009803921569	818.7156862745097	652.148641105342
3185672	2899572.0	10	1065.643212951432	972.9142797841428	622.1009803921569	818.7156862745097	469.58164178768214
3185545	2899572.0	10	516.1507566938301	169.09332557237096	622.1009803921569	818.7156862745097	658.2056376436966
3185547	2899572.0	10	836.1753160345975	183.78942115768464	622.1009803921569	818.7156862745097	670.0441651980511
3185662	2899572.0	10	542.9882118244469	938.0520493289808	622.1009803921569	818.7156862745097	143.1782025921424
3185640	2899572.0	10	1406.1413321074676	830.0521503728675	622.1009803921569	818.7156862745097	784.1223045776223
3185622	2899572.0	10	485.9047619047618	754.5114409400124	622.1009803921569	818.7156862745097	150.57089708585312
3185603	2899572.0	10	1215.9450881004104	708.9950518947622	622.1009803921569	818.7156862745097	603.8952242471421
3185605	2899572.0	10	1377.3649199417755	710.114847161572	622.1009803921569	818.7156862745097	763.0319525682028
3185610	2899572.0	10	606.0845464725644	712.6377379619261	622.1009803921569	818.7156862745097	107.28027439239631
3185328	2899951.0	11	934.7183570145354	652.2924220153519	622.1322188449848	818.5871327254307	354.0678248385501
3185330	2899951.0	11	1315.4520563508297	649.1364462622131	622.1322188449848	818.5871327254307	713.7267910215974
3185332	2899951.0	11	787.8991683991684	660.8046893046893	622.1322188449848	818.5871327254307	228.85362355951176
3185316	2899951.0	11	1437.4197324414715	493.6531029357116	622.1322188449848	818.5871327254307	877.653606807223
3185322	2899951.0	11	661.1528783178214	570.0194760427439	622.1322188449848	818.5871327254307	251.6117879083115
3185296	2899951.0	11	1105.1882811351272	319.73790619026613	622.1322188449848	818.5871327254307	694.4016921998318
3185311	2899951.0	11	618.4758558558558	364.2935135135135	622.1322188449848	818.5871327254307	454.3083330151129
3185265	2899951.0	11	499.0080614923135	205.96381702287212	622.1322188449848	818.5871327254307	624.8734952502003
3185276	2899951.0	11	920.6647338685696	267.459559916741	622.1322188449848	818.5871327254307	626.7880535207291
3185376	2899951.0	11	689.1003787878789	996.6377840909092	622.1322188449848	818.5871327254307	190.22820216205648
3185250	2899951.0	11	852.6245968924069	179.16490765171503	622.1322188449848	818.5871327254307	679.6966369316368
3185232	2899951.0	11	869.7400793650794	125.17120181405896	622.1322188449848	818.5871327254307	736.2983809794932
3185363	2899951.0	11	505.0191313340228	831.5599793174767	622.1322188449848	818.5871327254307	117.82941065392374
3185370	2899951.0	11	514.8394727338389	920.0774647887324	622.1322188449848	818.5871327254307	147.6889327958939
3185373	2899951.0	11	679.5619405657	945.420873612603	622.1322188449848	818.5871327254307	139.2299205068837
3185247	2899951.0	11	741.927156417664	149.89909203466777	622.1322188449848	818.5871327254307	679.3338817039038
3185375	2899951.0	11	1012.7166452166452	985.0139425139424	622.1322188449848	818.5871327254307	424.5633959027327
3185346	2899951.0	11	1395.337876206701	744.1774559909143	622.1322188449848	818.5871327254307	776.7778244568384
3185348	2899951.0	11	546.6567038162782	748.7012833502195	622.1322188449848	818.5871327254307	102.86197213617493
3185359	2899951.0	11	1395.0729713051528	829.0374884294971	622.1322188449848	818.5871327254307	773.0113949664858
3186737	2900239.0	12	1088.8285044737963	340.19649197557163	622.1011904761905	818.6875	668.4220451119587
3186994	2900239.0	12	746.0059055118111	805.985564304462	622.1011904761905	818.6875	124.55407491716971
3186879	2900239.0	12	1410.7965167548502	623.7184744268078	622.1011904761905	818.6875	812.4366059125855
3186849	2900239.0	12	573.5958333333333	612.2944444444444	622.1011904761905	818.6875	212.01618582814567
3186595	2900239.0	12	851.2401740174017	177.6809180918092	622.1011904761905	818.6875	680.7305721266833
3186718	2900239.0	12	738.4311711711712	295.7007207207208	622.1011904761905	818.6875	535.76845344739
3186566	2900239.0	12	794.2977512097922	165.4153145459721	622.1011904761905	818.6875	675.5858226875123
3187079	2900239.0	12	486.40081300813006	844.7813008130082	622.1011904761905	818.6875	138.1863918258344
3186696	2900239.0	12	478.0453877251011	234.0494303564866	622.1011904761905	818.6875	602.1243615589344
3186957	2900239.0	12	1415.8256227758006	753.5646500593119	622.1011904761905	818.6875	796.3915243231409
3187057	2900239.0	12	1360.091111111111	852.8676023391812	622.1011904761905	818.6875	738.7810246308803
3186936	2900239.0	12	882.5719360568384	716.7807874481941	622.1011904761905	818.6875	279.6962412447743
3187199	2900239.0	12	559.2211460855528	961.0891848264728	622.1011904761905	818.6875	155.66675889214963
3187181	2900239.0	12	913.0118279569892	960.07376344086	622.1011904761905	818.6875	323.448720030321
3186799	2900239.0	12	609.5542131350682	564.7314126394052	622.1011904761905	818.6875	254.26584699463805
3186771	2900239.0	12	1405.821943048576	541.8162479061976	622.1011904761905	818.6875	831.1894538843815
3187155	2900239.0	12	510.651976786362	908.2058396808123	622.1011904761905	818.6875	142.9491530974925
3186648	2900239.0	12	930.2629094947252	196.26031834166204	622.1011904761905	818.6875	694.5352701883469
3187166	2900239.0	12	691.8382352941177	921.1484593837536	622.1011904761905	818.6875	123.9415330620724
3185978	2900130.0	13	860.0174973488865	137.0160834217038	622.1303724928367	818.5191021967527	721.8286838106272
3186108	2900130.0	13	534.0533465871438	386.4135188866799	622.1303724928367	818.5191021967527	440.99070015152284
3186349	2900130.0	13	508.1221052631579	917.860701754386	622.1303724928367	818.5191021967527	151.2171894970378
3186223	2900130.0	13	792.8125097855018	711.6056834194458	622.1303724928367	818.5191021967527	201.40226191739745
3186069	2900130.0	13	1113.1962610648698	350.30367287620555	622.1303724928367	818.5191021967527	678.5067392243533
3186330	2900130.0	13	1328.1269732326698	892.6203385952871	622.1303724928367	818.5191021967527	709.8747731057857
3186307	2900130.0	13	709.4613798275216	887.2547806524185	622.1303724928367	818.5191021967527	111.13639518560723
3186187	2900130.0	13	1403.689944134078	629.2291537347403	622.1303724928367	818.5191021967527	804.1554878335356
3186160	2900130.0	13	1356.6978568694983	604.5168388825105	622.1303724928367	818.5191021967527	765.1054553504865
3186046	2900130.0	13	833.8120999219359	327.9811865729899	622.1303724928367	818.5191021967527	534.2626698468397
3186146	2900130.0	13	713.106981981982	591.3044294294294	622.1303724928367	818.5191021967527	244.7514065228272
3186278	2900130.0	13	498.0608028335301	795.5936639118457	622.1303724928367	818.5191021967527	126.16986104454827
3186266	2900130.0	13	1409.0966514459665	781.4223744292237	622.1303724928367	818.5191021967527	787.8401433161383
3186011	2900130.0	13	944.218945487042	210.8576109621686	622.1303724928367	818.5191021967527	687.7452557327329
3186369	2900130.0	13	793.9787000439175	943.7973210364514	622.1303724928367	818.5191021967527	212.6651823824271
3186242	2900130.0	13	690.8116621983914	754.2372654155496	622.1303724928367	818.5191021967527	94.0705803935724
3185990	2900130.0	13	771.3113776379604	186.61783982173287	622.1303724928367	818.5191021967527	649.2720367359532
3186377	2900130.0	13	601.3152031454783	982.927260812582	622.1303724928367	818.5191021967527	165.72058983242513
3186126	2900130.0	13	580.5551121246674	533.0807677689091	622.1303724928367	818.5191021967527	288.45024707152277
3186992	2900523.0	14	961.9052783803326	102.75524222704266	622.0865102639297	818.6006842619745	792.4086647976135
3187376	2900523.0	14	1402.8033333333333	820.5419444444444	622.0865102639297	818.6006842619745	780.7192365470949
3187379	2900523.0	14	703.2079475308642	856.761574074074	622.0865102639297	818.6006842619745	89.64898825700377
3187382	2900523.0	14	511.29473304473305	909.5068542568544	622.0865102639297	818.6006842619745	143.3134663683985
3187383	2900523.0	14	1293.3063260340632	913.4046228710462	622.0865102639297	818.6006842619745	677.8818686602295
3187363	2900523.0	14	505.3391430646332	699.8692810457517	622.0865102639297	818.6006842619745	166.51454548375239
3187365	2900523.0	14	732.5201082753287	690.3428460943542	622.0865102639297	818.6006842619745	169.25026623664365
3187243	2900523.0	14	840.450403690888	368.7765282583622	622.0865102639297	818.6006842619745	500.0245606737155
3187375	2900523.0	14	687.8239875389409	742.5192757009346	622.0865102639297	818.6006842619745	100.54748453897038
3187348	2900523.0	14	1367.2299604413906	585.5229023526962	622.0865102639297	818.6006842619745	780.7458061124116
3187358	2900523.0	14	1291.3836944127709	678.1974534397567	622.0865102639297	818.6006842619745	683.8653288001117
3187337	2900523.0	14	872.1956677407804	560.874507697816	622.0865102639297	818.6006842619745	359.1341987894775
3187085	2900523.0	14	793.844	237.67066666666665	622.0865102639297	818.6006842619745	605.7890066877419
3187060	2900523.0	14	945.2722079405884	227.95329905741215	622.0865102639297	818.6006842619745	673.2854735041707
3187316	2900523.0	14	613.2105449398443	479.4210898796886	622.0865102639297	818.6006842619745	339.2957117409036
3187308	2900523.0	14	523.407424105801	458.6433724075744	622.0865102639297	818.6006842619745	373.2382997529182
3187182	2900523.0	14	795.5974576271186	330.5702683615819	622.0865102639297	818.6006842619745	517.9572720782878
3187392	2900523.0	14	759.0440460380698	995.0502434705622	622.0865102639297	818.6006842619745	223.36475449414527
3187394	2900523.0	14	654.7076427255985	1011.8430018416208	622.0865102639297	818.6006842619745	195.976354662073
3187274	2900523.0	14	1128.7160299625468	415.45430711610487	622.0865102639297	818.6006842619745	647.4569264714768
3186738	2898783.0	15	647.9306685814585	682.2614488591033	622.1011904761905	818.6875	138.84966463441341
3186727	2898783.0	15	501.7186125211506	618.265820642978	622.1011904761905	818.6875	233.79652399338656
3186857	2898783.0	15	1252.007958801498	938.7610018726592	622.1011904761905	818.6875	641.248924080186
3186607	2898783.0	15	915.4823529411764	289.8948717948718	622.1011904761905	818.6875	604.7265085419966
3186576	2898783.0	15	964.00826446281	143.02995867768595	622.1011904761905	818.6875	757.2407545740035
3186705	2898783.0	15	1240.740674744595	550.6021620337373	622.1011904761905	818.6875	674.2288631676657
3186837	2898783.0	15	517.1393871449925	914.1053811659192	622.1011904761905	818.6875	141.8504571890079
3186588	2898783.0	15	822.6730099502487	267.33768656716416	622.1011904761905	818.6875	586.6989615974765
3186816	2898783.0	15	1402.8088528323372	862.143609450612	622.1011904761905	818.6875	781.9161639908608
3186690	2898783.0	15	959.1579032781564	519.7943849399546	622.1011904761905	818.6875	450.4934204571299
3186672	2898783.0	15	502.80958741466304	484.5955773226477	622.1011904761905	818.6875	354.7504747836695
3186807	2898783.0	15	729.5622422197226	853.242782152231	622.1011904761905	818.6875	112.88022486886882
3186662	2898783.0	15	1108.4049040511727	485.12146410803126	622.1011904761905	818.6875	589.7097609311725
3186772	2898783.0	15	719.3181622552183	789.2865289434043	622.1011904761905	818.6875	101.56552909799208
3186645	2898783.0	15	664.1378875537754	466.2880136478267	622.1011904761905	818.6875	354.8978471088099
3186882	2898783.0	15	751.4543378995434	976.8493150684932	622.1011904761905	818.6875	204.32179642438518
3186629	2898783.0	15	805.6596899224805	328.2643410852713	622.1011904761905	818.6875	523.6493077612868
3186760	2898783.0	15	1233.7251141552513	714.9251141552511	622.1011904761905	818.6875	620.3631651966163
3186889	2898783.0	15	771.8643892339545	997.186542443064	622.1011904761905	818.6875	233.00412840816426
3185840	2899303.0	16	1235.799497027892	914.7746913580248	622.0865102639297	818.6006842619745	621.2029215672238
3185585	2899303.0	16	1058.6880929015376	269.89057899901866	622.0865102639297	818.6006842619745	701.2158879969478
3185717	2899303.0	16	671.4935500515995	606.264189886481	622.0865102639297	818.6006842619745	218.00881272153748
3185560	2899303.0	16	855.4656012176561	231.3864535768645	622.0865102639297	818.6006842619745	631.891092525835
3185694	2899303.0	16	1136.9447289799402	580.1807511737089	622.0865102639297	818.6006842619745	567.3826309231156
3185823	2899303.0	16	768.5261437908496	880.4873125720876	622.0865102639297	818.6006842619745	158.97962457841163
3185792	2899303.0	16	1362.8009345794392	855.5258566978192	622.0865102639297	818.6006842619745	741.6342270610718
3185670	2899303.0	16	1070.5079398837374	534.2222458528286	622.0865102639297	818.6006842619745	530.9923490732203
3185776	2899303.0	16	824.5091703988056	859.0483045425464	622.0865102639297	818.6006842619745	206.42418298843
3185657	2899303.0	16	479.5188378033206	494.28671775223495	622.0865102639297	818.6006842619745	354.2669757458575
3185633	2899303.0	16	906.0120859444942	474.1275738585497	622.0865102639297	818.6006842619745	446.4027960447269
3185762	2899303.0	16	1167.4244755244756	729.7428904428905	622.0865102639297	818.6006842619745	552.5298217082109
3185642	2899303.0	16	676.9100367197062	466.6525907792738	622.0865102639297	818.6006842619745	356.19247543870864
3185879	2899303.0	16	846.157546739626	951.2560419516644	622.0865102639297	818.6006842619745	260.3944571435276
3185755	2899303.0	16	503.2263496780584	702.0892768697374	622.0865102639297	818.6006842619745	166.44111819805505
3185885	2899303.0	16	783.5323129251701	996.6288265306124	622.0865102639297	818.6006842619745	240.33053621326312
3185601	2899303.0	16	823.2314909587171	356.2243261685432	622.0865102639297	818.6006842619745	504.2332791302568
3185857	2899303.0	16	534.1698412698413	910.3846560846562	622.0865102639297	818.6006842619745	127.09696365595411
3185731	2899303.0	16	492.9172291867567	617.4633558341369	622.0865102639297	818.6006842619745	239.04168686880018
3185609	2899303.0	16	974.6831501831502	366.5609390609391	622.0865102639297	818.6006842619745	573.2925271828872
3185867	2899303.0	16	510.6554232804233	928.8181216931216	622.0865102639297	818.6006842619745	156.7315241430855
3186486	2900864.0	17	606.4057835820895	527.1582711442786	622.125730994152	818.5847953216374	291.8501940049633
3186361	2900864.0	17	977.298577145398	253.3869127019416	622.125730994152	818.5847953216374	667.5300721023466
3186875	2900864.0	17	518.2244744744745	919.391891891892	622.125730994152	818.5847953216374	144.7671987201951
3186470	2900864.0	17	833.4382608695652	500.6823188405797	622.125730994152	818.5847953216374	381.7263022574379
3186833	2900864.0	17	1201.0903558052437	911.8635299625467	622.125730994152	818.5847953216374	586.4306942161685
3186845	2900864.0	17	746.2639956092206	916.9570069520672	622.125730994152	818.5847953216374	158.39002734611435
3186560	2900864.0	17	499.8128491620112	640.4754810676598	622.125730994152	818.5847953216374	216.0633446147343
3186567	2900864.0	17	1076.5285101822078	662.5949624866023	622.125730994152	818.5847953216374	480.4317991991487
3186699	2900864.0	17	1341.2965879265091	830.149278215223	622.125730994152	818.5847953216374	719.2638310977529
3186446	2900864.0	17	1032.684249628529	478.8453442298168	622.125730994152	818.5847953216374	532.8988570558447
3186417	2900864.0	17	832.6721456344999	395.2158006362672	622.125730994152	818.5847953216374	472.8330555056471
3186678	2900864.0	17	599.6027148054857	786.0894206549118	622.125730994152	818.5847953216374	39.53777475991537
3186405	2900864.0	17	1065.1278918214402	389.92815249266863	622.125730994152	818.5847953216374	616.4393173208931
3186922	2900864.0	17	786.5016420361248	989.555829228243	622.125730994152	818.5847953216374	237.17195147397226
3186769	2900864.0	17	890.965290427039	898.4230924913985	622.125730994152	818.5847953216374	280.4440450625326
3186646	2900864.0	17	1115.9547101449275	718.4968297101449	622.125730994152	818.5847953216374	503.86968703162165
3186520	2900864.0	17	1025.112063239006	560.3674106549754	622.125730994152	818.5847953216374	478.61696764766987
3186910	2900864.0	17	1012.2491948470208	986.5108695652174	622.125730994152	818.5847953216374	424.72989470888547
3186527	2900864.0	17	773.5675731355583	560.9165636588381	622.125730994152	818.5847953216374	298.8771472686004
3186634	2900864.0	17	511.97333569823815	696.7997516849947	622.125730994152	818.5847953216374	164.2106788336442
3186481	2900874.0	18	695.5112994350283	564.2211698238618	622.2353760445683	818.7896935933147	264.9046889786647
3186618	2900874.0	18	1049.4590488771466	1004.0984147952444	622.2353760445683	818.7896935933147	465.6816388715068
3186494	2900874.0	18	1021.9087654320988	568.5764197530864	622.2353760445683	818.7896935933147	471.5352591168148
3186465	2900874.0	18	759.8698450223274	492.14250065668506	622.2353760445683	818.7896935933147	354.45963903407886
3186596	2900874.0	18	869.6220573689417	955.7350148367952	622.2353760445683	818.7896935933147	282.7617214319632
3186577	2900874.0	18	793.3288860652267	929.470351545955	622.2353760445683	818.7896935933147	203.7724152480372
3186453	2900874.0	18	987.0939468638728	493.4423445631334	622.2353760445683	818.7896935933147	488.8483141233813
3186584	2900874.0	18	711.17943107221	926.1126914660832	622.2353760445683	818.7896935933147	139.38891920507325
3186562	2900874.0	18	505.5312079634113	827.1938391175679	622.2353760445683	818.7896935933147	117.00637807191437
3186437	2900874.0	18	1048.2303433001107	372.5235326688815	622.2353760445683	818.7896935933147	616.9482948459156
3186568	2900874.0	18	1207.8816378758795	889.4184261036469	622.2353760445683	818.7896935933147	589.8897878866906
3186441	2900874.0	18	868.4836440955186	471.57491004252535	622.2353760445683	818.7896935933147	425.6716051539193
3186573	2900874.0	18	524.7440279309077	919.7826166850424	622.2353760445683	818.7896935933147	140.37141258686034
3186419	2900874.0	18	1023.0126590095095	303.11393108558724	622.2353760445683	818.7896935933147	653.103301613678
3186552	2900874.0	18	1344.767431597529	755.4220358929097	622.2353760445683	818.7896935933147	725.3054745030001
3186534	2900874.0	18	546.8621628309825	731.0058153922297	622.2353760445683	818.7896935933147	115.70276808341103
3186513	2900874.0	18	765.6051016494055	660.6833525124665	622.2353760445683	818.7896935933147	213.43030082436707
3186521	2900874.0	18	1014.8550932568148	699.7898134863701	622.2353760445683	818.7896935933147	410.25749695684004
3186525	2900874.0	18	1090.591107474086	706.0106382978723	622.2353760445683	818.7896935933147	481.7428841988337
3186501	2900874.0	18	499.3123333333333	585.8116666666666	622.2353760445683	818.7896935933147	263.41760658699724
3185464	2900746.0	19	731.1097477845944	610.4011588275392	622.4171374764595	818.7608286252354	235.0060329732006
3185471	2900746.0	19	715.9057279236276	653.2688941925219	622.4171374764595	818.7608286252354	190.0728726201608
3185452	2900746.0	19	1031.0312243221035	574.0251985757326	622.4171374764595	818.7608286252354	476.2992762795537
3185425	2900746.0	19	836.2829457364342	545.6216717222784	622.4171374764595	818.7608286252354	346.90572635278073
3185419	2900746.0	19	715.6015667206915	520.9281469475959	622.4171374764595	818.7608286252354	312.0699346762956
3185522	2900746.0	19	537.3473520249221	919.5820353063344	622.4171374764595	818.7608286252354	131.9158220737888
3185523	2900746.0	19	678.9458672875437	936.7883197516492	622.4171374764595	818.7608286252354	130.86629037170056
3185524	2900746.0	19	512.486301369863	939.5123939986952	622.4171374764595	818.7608286252354	163.2964459724593
3185526	2900746.0	19	741.5353089533418	940.2179487179488	622.4171374764595	818.7608286252354	170.12045966670718
3185528	2900746.0	19	923.1973886328724	947.107856045644	622.4171374764595	818.7608286252354	327.019447332066
3185402	2900746.0	19	496.57347839798166	530.1247240618102	622.4171374764595	818.7608286252354	314.8768447946096
3185535	2900746.0	19	1112.85552407932	1005.3593012275732	622.4171374764595	818.7608286252354	524.736887431351
3185506	2900746.0	19	638.5596899224806	757.0285271317829	622.4171374764595	818.7608286252354	63.807985763155536
3185508	2900746.0	19	923.977390659748	803.2358537188042	622.4171374764595	818.7608286252354	301.95961840255126
3185386	2900746.0	19	916.71876247505	523.5521623419827	622.4171374764595	818.7608286252354	416.8472179654649
3185518	2900746.0	19	1210.475358587716	889.9616893465735	622.4171374764595	818.7608286252354	592.352964020604
3185362	2900746.0	19	949.2995991983968	389.4532398129592	622.4171374764595	818.7608286252354	539.5897975251238
3185502	2900746.0	19	497.4088970140159	736.6121267519804	622.4171374764595	818.7608286252354	149.58432204939476
3185473	2900746.0	19	1331.680861244019	684.3098883572568	622.4171374764595	818.7608286252354	721.894788173158
3185347	2900746.0	19	978.9286527730326	310.8487074365106	622.4171374764595	818.7608286252354	620.5442638438361
3185478	2900746.0	19	1018.0643835616438	686.3429223744292	622.4171374764595	818.7608286252354	417.21846223607804
3187120	2899683.0	20	996.1801169590642	654.5263157894736	622.2353760445683	818.7896935933147	408.43252385814833
3187248	2899683.0	20	714.0407315045719	1002.9817123857024	622.2353760445683	818.7896935933147	205.80311726976564
3187007	2899683.0	20	778.6354378818737	509.9589273591311	622.2353760445683	818.7896935933147	346.1754201492445
3187235	2899683.0	20	533.3008658008657	939.0651318378592	622.2353760445683	818.7896935933147	149.58451844092846
3187113	2899683.0	20	762.8646258503402	656.0108843537414	622.2353760445683	818.7896935933147	215.11282304499562
3186987	2899683.0	20	498.12879529872674	472.6714005876592	622.2353760445683	818.7896935933147	367.69595610717954
3187244	2899683.0	20	1189.0102040816328	940.1718687474988	622.2353760445683	818.7896935933147	579.6268956333937
3186991	2899683.0	20	843.8446447507953	470.9036762106752	622.2353760445683	818.7896935933147	412.4746647575617
3186960	2899683.0	20	935.4732166534076	337.96831079289313	622.2353760445683	818.7896935933147	573.852896609748
3187089	2899683.0	20	668.0885146804835	627.0703799654576	622.2353760445683	818.7896935933147	197.1263694707055
3187225	2899683.0	20	650.1566022544283	921.6288244766504	622.2353760445683	818.7896935933147	106.5621026158081
3187083	2899683.0	20	1309.5477453580902	632.5353669319187	622.2353760445683	818.7896935933147	712.101795540116
3187213	2899683.0	20	948.7018946121966	903.1735741069668	622.2353760445683	818.7896935933147	337.19582891282914
3187195	2899683.0	20	1209.4370754379693	888.9886187581933	622.2353760445683	818.7896935933147	591.3828919277275
3187045	2899683.0	20	922.0328689595124	575.6998258598171	622.2353760445683	818.7896935933147	385.9679009357842
3187175	2899683.0	20	916.4274729842062	854.9337073981712	622.2353760445683	818.7896935933147	296.40408167848665
3187053	2899683.0	20	1039.1572442987847	585.5494332923665	622.2353760445683	818.7896935933147	477.72885955721813
3187162	2899683.0	20	819.0174557627929	841.8218555714969	622.2353760445683	818.7896935933147	198.12538298668076
3187016	2899683.0	20	661.4862258953168	530.2953168044078	622.2353760445683	818.7896935933147	291.1522533878552
3187145	2899683.0	20	498.1664152840624	685.7664655605832	622.2353760445683	818.7896935933147	181.90185876026675
3186869	2899121.0	21	1201.454011741683	881.563492063492	622.1011904761905	818.6875	582.7547356189
3186743	2899121.0	21	505.2645059480456	644.6976207817431	622.1011904761905	818.6875	209.5788370086848
3186623	2899121.0	21	505.8469971401335	422.7789958690817	622.1011904761905	818.6875	412.6240190674783
3186735	2899121.0	21	985.919284467714	634.0876963350786	622.1011904761905	818.6875	407.9714365353934
3186704	2899121.0	21	684.9516407599309	581.8316062176166	622.1011904761905	818.6875	245.05283822131221
3186835	2899121.0	21	900.6932399377363	860.6807871914609	622.1011904761905	818.6875	281.73918114513094
3186944	2899121.0	21	816.3706442291348	966.661482236954	622.1011904761905	818.6875	244.20671587925207
3186697	2899121.0	21	1040.4323947234907	584.1412988330796	622.1011904761905	818.6875	479.596618971433
3186956	2899121.0	21	687.4686774941995	982.1032482598608	622.1011904761905	818.6875	176.00458840149534
3186929	2899121.0	21	905.5652472527472	930.9766483516484	622.1011904761905	818.6875	304.8946118280241
3186664	2899121.0	21	809.2140629872155	538.6484253196134	622.1011904761905	818.6875	336.7983230468558
3186794	2899121.0	21	727.9990730441231	723.223396366333	622.1011904761905	818.6875	142.57544183677342
3186671	2899121.0	21	741.1899623158616	523.6370332305584	622.1011904761905	818.6875	318.177487448667
3186896	2899121.0	21	1208.7233676975943	914.8927835051546	622.1011904761905	818.6875	594.4586069545022
3186903	2899121.0	21	634.2213634562029	914.9653190646056	622.1011904761905	818.6875	97.03770935519019
3186909	2899121.0	21	527.8890619591555	924.3251990308064	622.1011904761905	818.6875	141.5459240537627
3186654	2899121.0	21	1282.314238952537	542.0864702673213	622.1011904761905	818.6875	715.813801925898
3186633	2899121.0	21	631.0509404388715	487.48876698014624	622.1011904761905	818.6875	331.31963234669763
3186250	2899121.0	21	928.021065437316	395.4134332180817	622.1011904761905	818.6875	522.2527218754676
3186765	2899121.0	21	897.6721813725491	684.1515012254903	622.1011904761905	818.6875	306.6582886371341
3185723	2898546.0	22	702.7530730296457	568.2848879248012	622.1956115779645	818.8071895424837	263.1557109457444
3185851	2898546.0	22	534.7451282051281	914.3758974358976	622.1956115779645	818.8071895424837	129.54136393661838
3185697	2898546.0	22	778.4555555555555	542.9375375375375	622.1956115779645	818.8071895424837	317.05083975477805
3185829	2898546.0	22	1182.452139843279	864.5168776371307	622.1956115779645	818.8071895424837	562.1180952874698
3185810	2898546.0	22	623.9610849056604	854.8187893081762	622.1956115779645	818.8071895424837	36.05485007256623
3185820	2898546.0	22	886.2195231668916	869.5632028789925	622.1956115779645	818.8071895424837	268.8583247372739
3185797	2898546.0	22	499.9229670044167	781.5226032735776	622.1956115779645	818.8071895424837	127.83090387012311
3185671	2898546.0	22	1024.9668598333938	514.6544126524205	622.1956115779645	818.8071895424837	504.7113928882259
3185780	2898546.0	22	763.6872122762148	724.0012787723786	622.1956115779645	818.8071895424837	170.3174500311176
3185761	2898546.0	22	751.6768388106417	624.3175273865414	622.1956115779645	818.8071895424837	233.64849002553544
3185891	2898546.0	22	881.4905977165884	951.9264607118872	622.1956115779645	818.8071895424837	291.4697757801009
3185767	2898546.0	22	659.7623631559078	690.117591543979	622.1956115779645	818.8071895424837	134.0607081032159
3185646	2898546.0	22	1319.163351185922	486.8458301453711	622.1956115779645	818.8071895424837	771.9859935173724
3185874	2898546.0	22	515.2017543859649	937.503248862898	622.1956115779645	818.8071895424837	159.80125148138646
3185620	2898546.0	22	500.32605752961086	310.602538071066	622.1956115779645	818.8071895424837	522.6128165105881
3185750	2898546.0	22	988.9027603513174	581.0449602676704	622.1956115779645	818.8071895424837	437.0412001530415
3185884	2898546.0	22	728.279091769158	948.3181961526332	622.1956115779645	818.8071895424837	167.41208320384018
3185629	2898546.0	22	611.2949959644875	434.9167339252085	622.1956115779645	818.8071895424837	384.04518657938144
3185735	2898546.0	22	1040.9826873385014	582.7968992248062	622.1956115779645	818.8071895424837	480.71142274746916
3185864	2898546.0	22	674.9458376872169	939.1415882967608	622.1956115779645	818.8071895424837	131.38856068216373
3185868	2898546.0	22	1225.2046470062555	928.3471849865952	622.1956115779645	818.8071895424837	612.8775631478558
3187249	2900650.0	23	721.2770805318991	921.3744957418198	622.2063953488372	818.9631782945736	142.4888718599526
3187125	2900650.0	23	1165.122082349856	848.3729346970889	622.2063953488372	818.9631782945736	543.7116671209508
3186722	2900650.0	23	953.3149134487352	521.476919662672	622.2063953488372	818.9631782945736	445.11900075498585
3186983	2900650.0	23	682.887370405278	666.1330505812126	622.2063953488372	818.9631782945736	164.4360929683098
3186733	2900650.0	23	699.3553953691568	569.3352992573176	622.2063953488372	818.9631782945736	261.2777185233639
3186836	2900650.0	23	809.3926495726496	599.7974358974359	622.2063953488372	818.9631782945736	288.2226854548931
3187209	2900650.0	23	492.1633546250296	886.5428199668795	622.2063953488372	818.9631782945736	146.5544281461708
3186700	2900650.0	23	1041.0342832785288	501.1839605407381	622.2063953488372	818.9631782945736	525.7379869705878
3187186	2900650.0	23	859.6837096060204	883.4212040725985	622.2063953488372	818.9631782945736	246.06972969872888
3186677	2900650.0	23	1373.282909930716	468.441493456505	622.2063953488372	818.9631782945736	828.8434003466406
3187317	2900650.0	23	1283.6591895803183	996.8338157260008	622.2063953488372	818.9631782945736	684.9509198890796
3186912	2900650.0	23	573.1898669396111	605.4938587512794	622.2063953488372	818.9631782945736	219.02458867343987
3187303	2900650.0	23	836.6793248945148	955.7320675105484	622.2063953488372	818.9631782945736	254.37053006446482
3186666	2900650.0	23	558.3042714247093	448.43890240605566	622.2063953488372	818.9631782945736	375.9943090855567
3187287	2900650.0	23	621.0711805555555	943.0855034722222	622.2063953488372	818.9631782945736	124.12751636979135
3186652	2900650.0	23	526.2252162341982	309.12175648702595	622.2063953488372	818.9631782945736	518.7973227908739
3187039	2900650.0	23	724.8995747464835	765.9623814196925	622.2063953488372	818.9631782945736	115.5637207957998
3187140	2900650.0	23	564.0422322775264	853.0147058823529	622.2063953488372	818.9631782945736	67.39863794504552
3187269	2900650.0	23	526.880065359477	914.5450980392156	622.2063953488372	818.9631782945736	134.99263895232056
3186767	2900650.0	23	1046.1272954924875	585.3619922092375	622.2063953488372	818.9631782945736	484.0231851048858
3186357	2900324.0	24	648.6666666666667	306.82743710691824	622.3854961832061	818.5016963528415	512.3487557287955
3186873	2900324.0	24	528.9341299019608	927.4445465686274	622.3854961832061	818.5016963528415	143.53293166716358
3186365	2900324.0	24	554.0399449035813	368.09090909090907	622.3854961832061	818.5016963528415	455.56667092932685
3186464	2900324.0	24	1376.587021981331	476.9757603131587	622.3854961832061	818.5016963528415	827.9250609227873
3186859	2900324.0	24	816.1320754716982	902.8502660861152	622.3854961832061	818.5016963528415	211.31118806641754
3186734	2900324.0	24	600.9486162524237	783.3873611845585	622.3854961832061	818.5016963528415	41.140689778822356
3186578	2900324.0	24	1051.083197167756	584.3973311546841	622.3854961832061	818.5016963528415	488.4532450852085
3186843	2900324.0	24	504.4362853628536	895.1019680196803	622.3854961832061	818.5016963528415	140.64002969488263
3186703	2900324.0	24	661.5091659028415	709.3020164986251	622.3854961832061	818.5016963528415	115.99668793803751
3186831	2900324.0	24	575.0160360360361	892.0102702702703	622.3854961832061	818.5016963528415	87.44927783583138
3186675	2900324.0	24	842.7899786780383	683.5270078180527	622.3854961832061	818.5016963528415	258.44980644000884
3186556	2900324.0	24	700.8549069373942	567.8185279187817	622.3854961832061	818.5016963528415	262.677557778065
3186531	2900324.0	24	908.0686026936028	532.3362794612794	622.3854961832061	818.5016963528415	404.35811253164206
3186404	2900324.0	24	1060.6521153327944	425.85004042037184	622.3854961832061	818.5016963528415	588.4326234730029
3186788	2900324.0	24	723.9040684234859	834.8974418246263	622.3854961832061	818.5016963528415	102.83404581791218
3186900	2900324.0	24	723.8507380480282	974.6584049350078	622.3854961832061	818.5016963528415	186.22597279086088
3186518	2900324.0	24	517.339530332681	521.1415525114155	622.3854961832061	818.5016963528415	315.3691647686299
3186904	2900324.0	24	1244.8662864385296	968.3757921419518	622.3854961832061	818.5016963528415	640.2691456141671
3186911	2900324.0	24	553.5698861405575	979.6044365920692	622.3854961832061	818.5016963528415	175.18470566270892
3186753	2900324.0	24	1133.1681044811885	819.6335969326623	622.3854961832061	818.5016963528415	510.78386244928754
3187121	2898854.0	25	642.4283887468031	691.2098607558966	622.1463178294574	818.7567829457364	129.14944738866404
3187254	2898854.0	25	624.1631808278867	992.2795206971678	622.1463178294574	818.7567829457364	173.53445840266554
3187129	2898854.0	25	941.1486079759215	724.2641083521445	622.1463178294574	818.7567829457364	332.70306080729006
3187257	2898854.0	25	1168.5491642084562	999.2944936086528	622.1463178294574	818.7567829457364	575.456284614634
3187240	2898854.0	25	541.6622293219737	950.6899183528576	622.1463178294574	818.7567829457364	154.54462372154606
3186988	2898854.0	25	985.120124691895	359.71705089169205	622.1463178294574	818.7567829457364	585.207194139357
3187247	2898854.0	25	681.9959025470654	989.924141749723	622.1463178294574	818.7567829457364	181.32908622392281
3187217	2898854.0	25	750.5339276869737	898.4247152055474	622.1463178294574	818.7567829457364	151.09717997196256
3186970	2898854.0	25	560.7380952380952	334.94338624338627	622.1463178294574	818.7567829457364	487.69495858630313
3187227	2898854.0	25	621.3192944564435	928.7235421166308	622.1463178294574	818.7567829457364	109.9698690106022
3187077	2898854.0	25	1059.0966064586755	583.476464148878	622.1463178294574	818.7567829457364	496.26845874617936
3187208	2898854.0	25	490.2528259231349	895.0320271288621	622.1463178294574	818.7567829457364	152.36077606273412
3187082	2898854.0	25	701.7849533954727	572.8093652907235	622.1463178294574	818.7567829457364	258.5197178669085
3187087	2898854.0	25	800.3180272108845	564.2810374149659	622.1463178294574	818.7567829457364	310.6494215145767
3187172	2898854.0	25	1089.0201592193118	803.4029275808937	622.1463178294574	818.7567829457364	467.12624059100284
3187046	2898854.0	25	509.9194890077243	423.6699346405229	622.1463178294574	818.7567829457364	410.71703009630534
3187050	2898854.0	25	1405.0644101685234	433.14495858326194	622.1463178294574	818.7567829457364	872.7297510684496
3187159	2898854.0	25	505.4906529752501	791.9785413375461	622.1463178294574	818.7567829457364	119.68967526985674
3187141	2898854.0	25	665.9026590693258	781.011554289332	622.1463178294574	818.7567829457364	57.78684698981294
3187017	2898854.0	25	822.1896825396826	386.9380952380952	622.1463178294574	818.7567829457364	475.90411515150566
3187251	2898854.0	26	643.0915985997666	795.723518734604	622.1463178294574	818.7567829457364	31.13255605900223
3187002	2898854.0	26	501.8883040935672	336.88362573099414	622.1463178294574	818.7567829457364	496.6525239156701
3187134	2898854.0	26	1081.8860961085722	604.8557678991829	622.1463178294574	818.7567829457364	507.0644021917488
3187106	2898854.0	26	750.983556638246	572.8272431993504	622.1463178294574	818.7567829457364	277.6335221541917
3187090	2898854.0	26	702.8623968424829	576.7210261930392	622.1463178294574	818.7567829457364	255.13994778961563
3187224	2898854.0	26	1064.9552524527398	771.687485044269	622.1463178294574	818.7567829457364	445.3035721697542
3187332	2898854.0	26	1137.5013986013987	999.9331002331002	622.1463178294574	818.7567829457364	546.2743973711981
3187081	2898854.0	26	896.5704022988506	508.8164511494253	622.1463178294574	818.7567829457364	413.9705151467578
3186959	2898854.0	26	557.5670103092783	298.9481672394044	622.1463178294574	818.7567829457364	523.8048147185351
3187184	2898854.0	26	613.7900028320589	692.909515717927	622.1463178294574	818.7567829457364	126.12439363201483
3187313	2898854.0	26	520.8506600660066	958.7959295929594	622.1463178294574	818.7567829457364	172.8345245470724
3187318	2898854.0	26	693.0164974619289	965.7504230118444	622.1463178294574	818.7567829457364	163.18612864157078
3187322	2898854.0	26	555.9972730189285	969.6270452358036	622.1463178294574	818.7567829457364	164.7347327457663
3187173	2898854.0	26	1011.4469770449402	668.8924991917232	622.1463178294574	818.7567829457364	417.1502209165337
3187309	2898854.0	26	667.8154989384288	931.2885350318472	622.1463178294574	818.7567829457364	121.44574644973756
3187054	2898854.0	26	1405.8136288998355	376.2567049808429	622.1463178294574	818.7567829457364	899.9670957536244
3187288	2898854.0	26	686.4013909587679	882.7545951316444	622.1463178294574	818.7567829457364	90.68866735946554
3187295	2898854.0	26	623.4579439252336	899.2105919003116	622.1463178294574	818.7567829457364	80.46449986369392
3187015	2898854.0	26	913.8134698944756	332.576660459342	622.1463178294574	818.7567829457364	566.9575284751089
3187278	2898854.0	26	573.4916666666667	881.7802631578948	622.1463178294574	818.7567829457364	79.61930756936516
3186224	2898983.0	27	806.7382234185734	899.8418573351279	622.1522988505748	818.9061302681991	201.55037946993616
3186237	2898983.0	27	703.6744919411352	925.1421396869888	622.1522988505748	818.9061302681991	133.91025973958747
3185982	2898983.0	27	902.8060656649972	336.20951585976627	622.1522988505748	818.9061302681991	558.3570169600159
3185955	2898983.0	27	521.0166069295101	244.0710872162485	622.1522988505748	818.9061302681991	583.6640771033373
3185958	2898983.0	27	563.5005894488653	291.05083996463304	622.1522988505748	818.9061302681991	531.1037850714347
3186214	2898983.0	27	644.8045084996304	898.2269031781226	622.1522988505748	818.9061302681991	82.49186394434554
3185963	2898983.0	27	1406.150209455416	316.3647516457211	622.1522988505748	818.9061302681991	931.236039390947
3186094	2898983.0	27	599.4261723700888	670.2614068441064	622.1522988505748	818.9061302681991	150.37197420607362
3186068	2898983.0	27	866.6481892091648	649.5151515151515	622.1522988505748	818.9061302681991	297.44166501207445
3186057	2898983.0	27	1002.361596437136	653.3794107571085	622.1522988505748	818.9061302681991	414.67843546942436
3186191	2898983.0	27	518.1481481481482	866.5762345679012	622.1522988505748	818.9061302681991	114.40848835325787
3186292	2898983.0	27	572.7376992376992	996.0405405405404	622.1522988505748	818.9061302681991	183.89780302502507
3186037	2898983.0	27	1090.4093126703976	611.3612426460038	622.1522988505748	818.9061302681991	512.1908934855904
3186165	2898983.0	27	695.3434567901235	850.4222222222222	622.1522988505748	818.9061302681991	79.68820271901231
3186273	2898983.0	27	579.0458612975391	968.2706935123044	622.1522988505748	818.9061302681991	155.46040560739604
3186020	2898983.0	27	702.5558487247142	576.7370272647318	622.1522988505748	818.9061302681991	255.16779828549534
3186285	2898983.0	27	1066.5041928721175	988.6039832285117	622.1522988505748	818.9061302681991	475.6532003675285
3186135	2898983.0	27	1041.0244122965642	763.1456901748041	622.1522988505748	818.9061302681991	422.56724210724013
3186013	2898983.0	27	733.9971751412429	546.0343018563358	622.1522988505748	818.9061302681991	294.90390145487777
3186112	2898983.0	27	704.3678134201147	763.2808771114211	622.1522988505748	818.9061302681991	99.26509771661877
3186254	2898983.0	27	512.7286212914485	943.7085514834206	622.1522988505748	818.9061302681991	165.97947328433477
3186096	2900057.0	28	571.4494855004677	282.54770813844715	622.1180758017492	818.5689990281827	538.4107449988509
3186353	2900057.0	28	752.0611426905699	711.5049555458388	622.1180758017492	818.5689990281827	168.36837600708083
3186484	2900057.0	28	729.6105845181675	829.3806138569172	622.1180758017492	818.5689990281827	108.03485754771079
3186230	2900057.0	28	1090.8681274900398	614.7330677290837	622.1180758017492	818.5689990281827	511.1513453433788
3186469	2900057.0	28	867.6108749557209	806.416755224938	622.1180758017492	818.5689990281827	245.79339182717212
3186199	2900057.0	28	701.0980746089049	581.1975531488167	622.1180758017492	818.5689990281827	250.16603192767616
3186181	2900057.0	28	735.9687010954617	533.4413145539907	622.1180758017492	818.5689990281827	307.0175261013347
3186319	2900057.0	28	517.3557835266132	698.3218852215284	622.1180758017492	818.5689990281827	159.48199353397703
3186163	2900057.0	28	905.634007585335	342.6611181345695	622.1180758017492	818.5689990281827	553.9581163515563
3186423	2900057.0	28	703.9453941120609	756.5966286799621	622.1180758017492	818.5689990281827	102.64640621295064
3186042	2900057.0	28	1405.1912028725314	239.26391382405745	622.1180758017492	818.5689990281827	974.0625770882342
3186300	2900057.0	28	813.6902552204176	683.8503480278422	622.1180758017492	818.5689990281827	234.19866535608188
3186532	2900057.0	28	564.006498951782	980.6148846960168	622.1180758017492	818.5689990281827	172.15058648131995
3186021	2900057.0	28	497.6419893697798	193.24753227031127	622.1180758017492	818.5689990281827	637.5901762744113
3186411	2900057.0	28	518.2811606632362	756.729845626072	622.1180758017492	818.5689990281827	120.8560542090157
3186542	2900057.0	28	1005.699391171994	995.3127853881278	622.1180758017492	818.5689990281827	422.3422682114793
3186517	2900057.0	28	495.275379696243	918.5066613375964	622.1180758017492	818.5689990281827	161.48252507062242
3186393	2900057.0	28	996.6186912634876	742.2169045132846	622.1180758017492	818.5689990281827	382.2045961498013
3186526	2900057.0	28	625.4143434343434	977.9880808080808	622.1180758017492	818.5689990281827	159.4531561802761
3186252	2900057.0	28	971.7882689556508	621.1967095851217	622.1180758017492	818.5689990281827	401.528410726168
3186229	2900634.0	29	913.5373966199209	811.3079827400215	622.1011904761905	818.6875	291.5296203243184
3185718	2900634.0	29	1405.6461226851852	244.25057870370367	622.1011904761905	818.6875	971.5556789699525
3186336	2900634.0	29	609.1679520137104	1005.4790059982862	622.1011904761905	818.6875	187.23871226387763
3185956	2900634.0	29	721.9517389605314	686.0061873127523	622.1011904761905	818.6875	166.0556014382981
3185961	2900634.0	29	800.2066831683169	660.450495049505	622.1011904761905	818.6875	238.24465631532658
3185710	2900634.0	29	558.0954692556635	155.18673139158577	622.1011904761905	818.6875	666.5808295270097
3185838	2900634.0	29	669.5824329731893	497.72208883553424	622.1011904761905	818.6875	324.4584157531337
3186095	2900634.0	29	706.012077294686	761.0994538962402	622.1011904761905	818.6875	101.77141042903519
3186320	2900634.0	29	567.6460423634336	959.3428093645484	622.1011904761905	818.6875	150.82864187023335
3186328	2900634.0	29	553.9153116531165	986.0	622.1011904761905	818.6875	180.67314888251914
3186053	2900634.0	29	957.5702592087312	704.1708731241473	622.1011904761905	818.6875	354.4764504269661
3186184	2900634.0	29	501.96517213771017	802.447824926608	622.1011904761905	818.6875	121.2286680150905
3186312	2900634.0	29	914.0169971671388	922.8753541076488	622.1011904761905	818.6875	309.95152385426957
3185905	2900634.0	29	1091.8244425628	615.452582557155	622.1011904761905	818.6875	511.8050070278919
3185890	2900634.0	29	977.2877412031784	591.9207340143777	622.1011904761905	818.6875	421.4031940706111
3186019	2900634.0	29	537.8725302740598	676.4356277884002	622.1011904761905	818.6875	165.3180641888578
3186279	2900634.0	29	506.6215836526181	859.687994891443	622.1011904761905	818.6875	122.54215671951476
3185772	2900634.0	29	890.7270588235294	374.4593464052288	622.1011904761905	818.6875	519.132458618782
3185882	2900634.0	29	701.3700081499592	582.5741646291768	622.1011904761905	818.6875	249.06435432500572
3186138	2900634.0	29	777.3874941887494	806.6503951650395	622.1011904761905	818.6875	155.7521364653369
3185730	2900634.0	29	599.2133504127527	263.13649302590375	622.1011904761905	818.6875	556.0222788456429
3186997	2900143.0	30	599.7231276678308	566.9505238649592	622.0970149253732	818.5059701492537	252.54847729951527
3187006	2900143.0	30	703.9692826000792	584.7715021799445	622.0970149253732	818.5059701492537	247.65877681014
3187114	2900143.0	30	512.3287519747236	647.3028436018957	622.0970149253732	818.5059701492537	203.37055364726143
3187242	2900143.0	30	636.8400091033227	719.696480048551	622.0970149253732	818.5059701492537	99.90330931101286
3187345	2900143.0	30	943.5425055928412	824.7360178970918	622.0970149253732	818.5059701492537	321.50585836869226
3187352	2900143.0	30	561.0589555283558	964.001427988576	622.0970149253732	818.5059701492537	157.78014116747337
3187097	2900143.0	30	762.5970414201183	645.5264299802761	622.0970149253732	818.5059701492537	222.85012623306952
3187355	2900143.0	30	831.4995458673932	994.2316076294278	622.0970149253732	818.5059701492537	273.36590795623584
3187357	2900143.0	30	613.5337275514673	1009.3199737187912	622.0970149253732	818.5059701492537	191.00605709998715
3187334	2900143.0	30	502.1623411016949	807.8017302259888	622.0970149253732	818.5059701492537	120.41140617701846
3186808	2900143.0	30	1401.693717277487	286.8586387434555	622.0970149253732	818.5059701492537	943.6206352709742
3187029	2900143.0	30	1092.1188290919206	615.1316228619107	622.0970149253732	818.5059701492537	512.1343875653783
3186774	2900143.0	30	658.5871694417237	275.73898139079336	622.0970149253732	818.5059701492537	543.9922200386268
3187293	2900143.0	30	704.1384671005061	764.4732465654374	622.0970149253732	818.5059701492537	98.23611908503774
3187264	2900143.0	30	822.2362970898055	737.9936618460989	622.0970149253732	818.5059701492537	215.72659561026893
3186755	2900143.0	30	554.0204513399153	141.67959567465914	622.0970149253732	818.5059701492537	680.2413981036651
3187012	2900143.0	30	986.3119658119658	597.3367521367521	622.0970149253732	818.5059701492537	426.10838227566535
3187144	2900143.0	30	920.6777482269504	684.2573138297872	622.0970149253732	818.5059701492537	327.373114385543
3186894	2900143.0	30	898.216415887217	375.6572454927477	622.0970149253732	818.5059701492537	521.8782583298728
3186355	2899603.0	31	1014.5165255945184	608.6156791616283	622.2395833333334	818.9090909090909	445.0893376100723
3186104	2899603.0	31	702.4774899784151	340.07570151094666	622.2395833333334	818.9090909090909	485.5095637217661
3186490	2899603.0	31	694.430795019157	745.2667624521073	622.2395833333334	818.9090909090909	103.12499011022331
3186321	2899603.0	31	548.340015273005	590.373234058801	622.2395833333334	818.9090909090909	240.186977219414
3186587	2899603.0	31	965.2618570474282	844.6656646626587	622.2395833333334	818.9090909090909	343.9879087344646
3186050	2899603.0	31	1403.6252252252252	302.04684684684685	622.2395833333334	818.9090909090909	936.8618365009125
3186309	2899603.0	31	1091.993687788298	607.9433114833697	622.2395833333334	818.9090909090909	514.9519188632934
3186439	2899603.0	31	694.8234960272417	671.062618236852	622.2395833333334	818.9090909090909	164.70277430444207
3186570	2899603.0	31	700.2172462240954	833.4736564805058	622.2395833333334	818.9090909090909	79.32617777372977
3186188	2899603.0	31	901.6850306065666	377.0951585976628	622.2395833333334	818.9090909090909	522.7707994773851
3186416	2899603.0	31	505.05946104276507	655.9797891036907	622.2395833333334	818.9090909090909	200.6916501671849
3186033	2899603.0	31	506.8492063492063	183.55372405372407	622.2395833333334	818.9090909090909	645.748698250687
3186551	2899603.0	31	502.1299070606187	819.8983909002635	622.2395833333334	818.9090909090909	120.11375045684343
3186427	2899603.0	31	840.414113785558	680.5698395331875	622.2395833333334	818.9090909090909	258.33674575889137
3186530	2899603.0	31	564.9433319983981	802.2945534641569	622.2395833333334	818.9090909090909	59.656544247426744
3186659	2899603.0	31	623.540072859745	1014.3096539162112	622.2395833333334	818.9090909090909	195.40489066680985
3186407	2899603.0	31	927.0228449246003	668.9064821066846	622.2395833333334	818.9090909090909	339.69636323301785
3186283	2899603.0	31	704.614348785872	585.6240618101546	622.2395833333334	818.9090909090909	247.40150926187238
3186651	2899603.0	31	793.7068965517242	1010.947318007663	622.2395833333334	818.9090909090909	257.4484806121343
3186628	2899603.0	31	569.0628415300546	956.0081967213116	622.2395833333334	818.9090909090909	147.05077586780382
3186639	2899603.0	31	553.1051912568306	982.3333333333334	622.2395833333334	818.9090909090909	177.44589930377424
3187509	2900966.0	32	842.9540438006553	644.1452836695981	622.0532128514056	818.5803212851406	281.4689316105859
3187515	2900966.0	32	1046.1366148531952	623.9607944732296	622.0532128514056	818.5803212851406	466.6084997831732
3187516	2900966.0	32	926.7877088830256	662.0074758135445	622.0532128514056	818.5803212851406	342.6049751692432
3187488	2900966.0	32	1399.2910863509749	324.66465490560194	622.0532128514056	818.5803212851406	920.8970612925617
3187495	2900966.0	32	916.1358435493288	384.4042615294805	622.0532128514056	818.5803212851406	524.3981736649753
3187499	2900966.0	32	511.10279232111697	562.0022687609074	622.0532128514056	818.5803212851406	279.53942987166596
3187500	2900966.0	32	704.6912108461897	586.8272557269752	622.0532128514056	818.5803212851406	246.0457723843132
3187501	2900966.0	32	1095.891387195122	604.666031504065	622.0532128514056	818.5803212851406	519.8864672579274
3187486	2900966.0	32	512.651051625239	313.4898024219248	622.0532128514056	818.5803212851406	516.8029267781566
3187487	2900966.0	32	745.0953565505805	312.45389718076285	622.0532128514056	818.5803212851406	520.8678587730028
3187552	2900966.0	32	626.7167101827677	1004.35726718886	622.0532128514056	818.5803212851406	185.83546980238484
3187537	2900966.0	32	609.7804523918692	878.0411890570075	622.0532128514056	818.5803212851406	60.714211231643304
3187538	2900966.0	32	730.1038411458334	848.3375651041666	622.0532128514056	818.5803212851406	112.0733323968086
3187541	2900966.0	32	990.3382559774964	874.53129395218	622.0532128514056	818.5803212851406	372.51091840746665
3187542	2900966.0	32	506.1606518394181	907.911945726675	622.0532128514056	818.5803212851406	146.3257490098055
3187548	2900966.0	32	568.9468085106383	961.9432624113476	622.0532128514056	818.5803212851406	152.88303722245112
3187550	2900966.0	32	554.0998715478484	985.091522157996	622.0532128514056	818.5803212851406	179.84336687917667
3187551	2900966.0	32	700.5867579908676	983.0886259858862	622.0532128514056	818.5803212851406	182.29234769371223
3187524	2900966.0	32	605.1879029199848	658.4844520288207	622.0532128514056	818.5803212851406	160.98175682983327
3187526	2900966.0	32	548.3627984285282	680.1606225445754	622.0532128514056	818.5803212851406	156.8129145741646
3187528	2900966.0	32	687.9452247191011	688.1135299625467	622.0532128514056	818.5803212851406	146.1620363363407
3187617	2901336.0	33	567.9890453834116	958.304773082942	622.2063953488372	818.9631782945736	149.51789550230865
3187620	2901336.0	33	791.0021795989538	985.5636442894508	622.2063953488372	818.9631782945736	237.16604320669975
3187622	2901336.0	33	627.2810821974391	1006.8684427922346	622.2063953488372	818.9631782945736	187.97377708751648
3187623	2901336.0	33	673.6079404466501	1005.2692307692308	622.2063953488372	818.9631782945736	193.26682081291716
3187602	2901336.0	33	508.6000142267748	911.7143974960876	622.2063953488372	818.9631782945736	146.66014623959228
3187605	2901336.0	33	1001.7265135699374	911.4206680584552	622.2063953488372	818.9631782945736	390.6199016281636
3187607	2901336.0	33	627.9602696500287	933.908777969019	622.2063953488372	818.9631782945736	115.08952147781207
3187584	2901336.0	33	934.1358375420876	642.3455387205388	622.2063953488372	818.9631782945736	358.4602732740353
3187586	2901336.0	33	797.0563016528926	617.1082988980717	622.2063953488372	818.9631782945736	267.05408079771644
3187589	2901336.0	33	535.2699375229695	633.486769570011	622.2063953488372	818.9631782945736	204.84004953297065
3187593	2901336.0	33	664.8586206896551	666.2087356321839	622.2063953488372	818.9631782945736	158.5973898890559
3187599	2901336.0	33	537.4062947067239	765.1827610872675	622.2063953488372	818.9631782945736	100.41608608138662
3187569	2901336.0	33	1100.862971094036	598.4370654957921	622.2063953488372	818.9631782945736	527.0141211867668
3187570	2901336.0	33	481.8971340839304	576.7470146707609	622.2063953488372	818.9631782945736	279.92027207285554
3187573	2901336.0	33	1007.7371171171172	593.6437837837838	622.2063953488372	818.9631782945736	446.5453694417622
3187574	2901336.0	33	705.8100983020555	587.5866845397677	622.2063953488372	818.9631782945736	246.01760304855767
3187555	2901336.0	33	698.2490310077519	270.38339793281654	622.2063953488372	818.9631782945736	553.8251148690424
3187558	2901336.0	33	1412.4871103117507	348.44184652278176	622.2063953488372	818.9631782945736	919.7466673462831
3187560	2901336.0	33	510.074315920398	378.0855099502488	622.2063953488372	818.9631782945736	454.91397173715626
3187562	2901336.0	33	953.1641946396044	447.108118657299	622.2063953488372	818.9631782945736	497.80442976055247
3187771	2901181.0	34	510.467843812805	664.3285960378984	622.030303030303	818.7232323232324	190.4832959089497
3187749	2901181.0	34	480.5995670995671	605.786951144094	622.030303030303	818.7232323232324	255.62572818147754
3187732	2901181.0	34	932.2770129328328	611.8403212348769	622.030303030303	818.7232323232324	372.8988601561245
3187736	2901181.0	34	1109.0791904373812	586.2874218962238	622.030303030303	818.7232323232324	539.6693660875453
3187741	2901181.0	34	707.1650144568359	589.4314332920281	622.030303030303	818.7232323232324	244.58668850255364
3187712	2901181.0	34	476.0895915678525	389.8376152832675	622.030303030303	818.7232323232324	453.0359409207151
3187713	2901181.0	34	1392.5677671589922	411.3803938604112	622.030303030303	818.7232323232324	871.5825673295784
3187719	2901181.0	34	934.9925556786022	466.8884582256675	622.030303030303	818.7232323232324	470.8854211450833
3187725	2901181.0	34	775.4381024860477	571.0036360561475	622.030303030303	818.7232323232324	291.37424613129684
3187726	2901181.0	34	988.8738601823708	575.2166497804797	622.030303030303	818.7232323232324	440.30631515529376
3187828	2901181.0	34	697.9604863221884	1001.1155015197568	622.030303030303	818.7232323232324	197.56602085732436
3187836	2901181.0	34	765.5087878787879	1007.4681818181818	622.030303030303	818.7232323232324	237.088024949106
3187709	2901181.0	34	631.9151156232374	250.88663282571912	622.030303030303	818.7232323232324	567.9226296326788
3187811	2901181.0	34	1002.4988009592328	970.8421262989608	622.030303030303	818.7232323232324	409.75167579973964
3187816	2901181.0	34	563.6141716566866	973.716367265469	622.030303030303	818.7232323232324	165.63609595701647
3187821	2901181.0	34	632.8656164916375	988.9052897705174	622.030303030303	818.7232323232324	170.5266451168156
3187800	2901181.0	34	622.875367430923	904.0534979423868	622.030303030303	818.7232323232324	85.33445004496504
3187776	2901181.0	34	551.9033174278572	690.0735060213588	622.030303030303	818.7232323232324	146.5214871178717
3187784	2901181.0	34	526.114710485133	771.4699530516432	622.030303030303	818.7232323232324	106.92367976837444
3187789	2901181.0	34	495.5223747775236	865.6036104754639	622.030303030303	818.7232323232324	134.9148834136049
3187890	2901130.0	35	528.736137667304	311.96175908221795	622.0387713997986	818.7487411883181	515.3042079137612
3188018	2901130.0	35	490.378587196468	671.1901214128035	622.0387713997986	818.7487411883181	197.75730169707987
3188148	2901130.0	35	684.2307116104869	951.3898876404494	622.0387713997986	818.7487411883181	146.4974783377023
3187893	2901130.0	35	1392.192484222605	455.0114744693058	622.0387713997986	818.7487411883181	851.7285603846871
3188027	2901130.0	35	590.513707165109	703.561266874351	622.0387713997986	818.7487411883181	119.42354840579874
3187902	2901130.0	35	918.859957776214	474.628078817734	622.0387713997986	818.7487411883181	454.44674820299053
3188129	2901130.0	35	1059.4614620580055	944.1336909018672	622.0387713997986	818.7487411883181	455.03845542693927
3188006	2901130.0	35	485.1935779816514	621.9385321100917	622.0387713997986	818.7487411883181	239.70996090914812
3187884	2901130.0	35	658.2889688249401	214.37679856115108	622.0387713997986	818.7487411883181	605.4581090779918
3188141	2901130.0	35	581.1140939597316	965.2688292319164	622.0387713997986	818.7487411883181	152.12812173913576
3188099	2901130.0	35	579.0929840011743	903.0897548803756	622.0387713997986	818.7487411883181	94.64537625204765
3187957	2901130.0	35	706.4378531073447	591.2857453281182	622.0387713997986	818.7487411883181	242.61619789036013
3187964	2901130.0	35	930.7004714454088	613.145023036537	622.0387713997986	818.7487411883181	370.8705083892264
3187937	2901130.0	35	992.5990312163616	572.3532472192321	622.0387713997986	818.7487411883181	445.0007253966993
3188067	2901130.0	35	483.3227180527383	805.646585530764	622.0387713997986	818.7487411883181	139.33344874458274
3187950	2901130.0	35	1115.2403903903903	581.2638138138138	622.0387713997986	818.7487411883181	547.4001531832215
3188179	2901130.0	35	729.3395245170876	1007.5346706290244	622.0387713997986	818.7487411883181	217.14874803767282
3187928	2901130.0	35	780.3490473864191	522.0720566682951	622.0387713997986	818.7487411883181	336.2725064895333
3188041	2901130.0	35	520.3848039215686	740.2616421568628	622.0387713997986	818.7487411883181	128.42801025647998
3188171	2901130.0	35	779.7547456340167	996.99430523918	622.0387713997986	818.7487411883181	238.00380171849864
3187474	2901280.0	36	1078.40525508247	909.3473341004988	622.1140873015873	818.860119047619	465.17691890598746
3187478	2901280.0	36	733.7865887590428	946.7860322760156	622.1140873015873	818.860119047619	169.81103278964133
3187480	2901280.0	36	580.8220973782771	982.8275072825636	622.1140873015873	818.860119047619	169.086761268929
3187482	2901280.0	36	737.8767908309455	985.521012416428	622.1140873015873	818.860119047619	202.92081437574507
3187463	2901280.0	36	559.0738320564818	867.7777527414751	622.1140873015873	818.860119047619	79.79353775572514
3187444	2901280.0	36	480.6724902939545	635.7174154187466	622.1140873015873	818.860119047619	231.40219371596854
3187447	2901280.0	36	502.9796899224806	679.9182945736434	622.1140873015873	818.860119047619	183.02413837262006
3187449	2901280.0	36	616.3283471249734	697.1830044557606	622.1140873015873	818.860119047619	121.81459274155756
3187454	2901280.0	36	575.838065661047	755.4355220349009	622.1140873015873	818.860119047619	78.51209897271531
3187455	2901280.0	36	492.8751395608485	789.8810941570525	622.1140873015873	818.860119047619	132.44806339369975
3187427	2901280.0	36	914.5189620758484	612.4685074295852	622.1140873015873	818.860119047619	357.90796042843283
3187429	2901280.0	36	706.6745244003308	592.7295285359802	622.1140873015873	818.860119047619	241.42392484481118
3187422	2901280.0	36	994.9424809424808	567.468814968815	622.1140873015873	818.860119047619	449.66498515149107
3187423	2901280.0	36	1119.8912587935938	573.6668911839545	622.1140873015873	818.860119047619	554.8890262464968
3187398	2901280.0	36	711.6234341582646	201.03345554537125	622.1140873015873	818.860119047619	624.2769492052615
3187400	2901280.0	36	523.5494433529798	231.5995415848068	622.1140873015873	818.860119047619	595.4745795402786
3187401	2901280.0	36	728.464641434263	488.5147742363878	622.1140873015873	818.860119047619	347.0424861638391
3187402	2901280.0	36	1363.4193262411347	477.7316784869977	622.1140873015873	818.860119047619	816.0282288245553
3187403	2901280.0	36	885.4353995519044	496.9793378142893	622.1140873015873	818.860119047619	415.86698692323205
3187772	2901036.0	37	968.3859913072552	546.0643597459043	622.1261398176292	818.6641337386018	440.68869004603187
3187746	2901036.0	37	1342.32782369146	485.8807162534435	622.1261398176292	818.6641337386018	793.3695660962818
3187876	2901036.0	37	778.8276836158193	977.1166883963494	622.1261398176292	818.6641337386018	222.85103972452674
3187756	2901036.0	37	808.890804597701	503.4142622566268	622.1261398176292	818.6641337386018	366.4198704762262
3187729	2901036.0	37	683.2335173259737	183.23689052437905	622.1261398176292	818.6641337386018	638.3587494542346
3187859	2901036.0	37	702.1128389154705	929.4972089314194	622.1261398176292	818.6641337386018	136.68153711919317
3187733	2901036.0	37	500.6301393136256	258.281175671084	622.1261398176292	818.6641337386018	573.4024222402363
3187734	2901036.0	37	741.9174917491749	436.9563623028969	622.1261398176292	818.6641337386018	400.0634834273178
3187864	2901036.0	37	582.6274853801169	983.4762183235867	622.1261398176292	818.6641337386018	169.47910469324015
3187866	2901036.0	37	833.1166087962963	983.9968171296296	622.1261398176292	818.6641337386018	268.0519990545038
3187843	2901036.0	37	504.3526527236205	785.5399385560676	622.1261398176292	818.6641337386018	122.34298741151149
3187850	2901036.0	37	496.40006788866265	881.8497623896809	622.1261398176292	818.6641337386018	140.7105853541934
3187854	2901036.0	37	1103.54060324826	875.9825986078886	622.1261398176292	818.6641337386018	484.81469863771014
3187827	2901036.0	37	539.7883161512028	707.0460481099656	622.1261398176292	818.6641337386018	138.70152935539355
3187832	2901036.0	37	674.2933789954338	746.410197869102	622.1261398176292	818.6641337386018	89.11819170106659
3187812	2901036.0	37	477.7136672850958	643.9236239950525	622.1261398176292	818.6641337386018	226.69187892025414
3187820	2901036.0	37	637.7489048187973	664.1658701712465	622.1261398176292	818.6641337386018	155.2861366368862
3187782	2901036.0	37	1121.6655245926604	571.5680676107812	622.1261398176292	818.6641337386018	557.3114594526663
3187787	2901036.0	37	869.5710878417684	598.1621291448516	622.1261398176292	818.6641337386018	331.436474052768
3187791	2901036.0	37	707.6203354297694	593.6215932914047	622.1261398176292	818.6641337386018	240.73512933158557
3188274	2902126.0	38	564.1436155350657	733.080050293378	621.9874874874876	818.7172172172171	103.34233344176849
3188157	2902126.0	38	802.4636342511908	531.7184268618566	621.9874874874876	818.7172172172171	339.02794164510084
3188259	2902126.0	38	603.975812547241	703.4100529100529	621.9874874874876	818.7172172172171	116.70545220645212
3188135	2902126.0	38	839.1311872620284	432.3506403599862	621.9874874874876	818.7172172172171	443.20482630963136
3188242	2902126.0	38	481.0834095760902	654.3066483684049	621.9874874874876	818.7172172172171	216.52896878074108
3188120	2902126.0	38	619.8453006421483	200.7031523642732	621.9874874874876	818.7172172172171	618.0177775117307
3188126	2902126.0	38	489.7267732267732	311.52697302697305	621.9874874874876	818.7172172172171	524.1515432949842
3188254	2902126.0	38	795.2825618945102	690.6069250089703	621.9874874874876	818.7172172172171	215.50737756146054
3188363	2902126.0	38	825.9644424934153	1003.0185835528242	621.9874874874876	818.7172172172171	274.9065146675537
3188239	2902126.0	38	602.117695473251	625.2695473251028	621.9874874874876	818.7172172172171	194.46544582875754
3188210	2902126.0	38	839.3081497569551	599.1436032681767	621.9874874874876	818.7172172172171	308.9350128941073
3188339	2902126.0	38	583.5579886455799	981.8012976480128	621.9874874874876	818.7172172172171	167.5507196976438
3188347	2902126.0	38	793.2477954144622	978.8377425044092	621.9874874874876	818.7172172172171	234.4539948251863
3188222	2902126.0	38	709.1156195462479	597.4860383944153	621.9874874874876	818.7172172172171	237.76994317906392
3188199	2902126.0	38	1121.8442725425848	571.7387873105172	621.9874874874876	818.7172172172171	557.5438551403794
3188178	2902126.0	38	957.3005354752344	536.0204149933066	621.9874874874876	818.7172172172171	438.5798925377881
3188317	2902126.0	38	717.6602564102565	899.419028340081	621.9874874874876	818.7172172172171	125.16413636445519
3188291	2902126.0	38	1172.338608831575	852.5234466588511	621.9874874874876	818.7172172172171	551.388445575127
3188165	2902126.0	38	1305.9470517448856	533.3318291215403	621.9874874874876	818.7172172172171	741.1109938988153
3188303	2902126.0	38	485.4995555555556	893.9979259259259	621.9874874874876	818.7172172172171	155.87219337245864
3188023	2901915.0	39	749.5539404553415	548.7364273204904	622.2287488061128	818.7722063037249	298.54819771620646
3188159	2901915.0	39	709.8764861294584	600.801629238221	622.2287488061128	818.7722063037249	234.9325399432164
3188387	2901915.0	39	851.829643296433	1003.7933579335794	622.2287488061128	818.7722063037249	294.8718319900915
3188007	2901915.0	39	930.7398157987956	533.8854055968827	622.2287488061128	818.7722063037249	419.9280505919361
3188397	2901915.0	39	770.0210166177909	1005.213587487781	622.2287488061128	818.7722063037249	237.91373025266378
3187985	2901915.0	39	880.9733072916666	470.00439453125	622.2287488061128	818.7722063037249	434.2668915246069
3188251	2901915.0	39	602.7723074385617	729.5084116773875	622.2287488061128	818.7722063037249	91.35960891872243
3188379	2901915.0	39	577.3885806749885	974.8139158576053	622.2287488061128	818.7722063037249	162.3565699271977
3188098	2901915.0	39	838.4319815470443	599.8974895397489	622.2287488061128	818.7722063037249	307.6523679189552
3187972	2901915.0	39	502.4690063810392	401.4288969917958	622.2287488061128	818.7722063037249	434.18640436240344
3188236	2901915.0	39	683.8509450171822	707.7371134020618	622.2287488061128	818.7722063037249	126.98853066933445
3188211	2901915.0	39	484.8303423064141	661.4634430043204	622.2287488061128	818.7722063037249	208.86447548456997
3188341	2901915.0	39	714.7283005105762	871.3391684901532	622.2287488061128	818.7722063037249	106.39291601904743
3187962	2901915.0	39	583.7033613445378	235.1016806722689	622.2287488061128	818.7722063037249	584.9405849913004
3188220	2901915.0	39	929.8568879371878	653.4743040685224	622.2287488061128	818.7722063037249	349.22552665663864
3188323	2901915.0	39	504.051845819761	848.3721498371335	622.2287488061128	818.7722063037249	121.8274889203031
3188078	2901915.0	39	1287.1067527308835	592.2302217808673	622.2287488061128	818.7722063037249	702.4130058979134
3188060	2901915.0	39	1121.3991799324651	573.6755909310178	622.2287488061128	818.7722063037249	556.0966374453501
3188293	2901915.0	39	1216.7690058479534	800.3211214310285	622.2287488061128	818.7722063037249	594.8264955231546
3188166	2901915.0	39	561.9180672268908	601.1227824463119	622.2287488061128	818.7722063037249	225.8509464625157
3188660	2902343.0	40	611.1366776574031	673.5960904380594	622.1134969325153	818.7065439672801	145.52502975383518
3188667	2902343.0	40	1290.3985933922147	674.5206084396467	622.1134969325153	818.7065439672801	683.6626025709821
3188541	2902343.0	40	566.7150735294117	217.9871323529412	622.1134969325153	818.7065439672801	603.2684284842255
3188638	2902343.0	40	709.5457697642164	604.0478502080443	622.1134969325153	818.7065439672801	231.7817014756307
3188608	2902343.0	40	1029.4392857142857	584.7604166666666	622.1134969325153	818.7065439672801	469.7287394716724
3188740	2902343.0	40	921.4559805707346	996.4499089253188	622.1134969325153	818.7065439672801	348.13593077604634
3188616	2902343.0	40	843.2112006266084	606.2250755287009	622.1134969325153	818.7065439672801	306.6473039317579
3188623	2902343.0	40	507.7657137621404	605.3572475719259	622.1134969325153	818.7065439672801	242.06060767578808
3188594	2902343.0	40	1120.8723945511242	573.4361562448711	622.1134969325153	818.7065439672801	555.8039232024463
3188723	2902343.0	40	710.8828154967395	852.2130801687763	622.1134969325153	818.7065439672801	94.88245299621464
3188728	2902343.0	40	584.6856481481482	983.9976851851852	622.1134969325153	818.7065439672801	169.47567739868424
3188732	2902343.0	40	674.9444444444445	978.224737082762	622.1134969325153	818.7065439672801	168.03917087940053
3188706	2902343.0	40	1232.4599271402549	758.9641165755919	622.1134969325153	818.7065439672801	613.2633386221471
3188580	2902343.0	40	924.9401123990164	554.8631893220934	622.1134969325153	818.7065439672801	401.6432183235787
3188689	2902343.0	40	796.779146141215	727.8062397372742	622.1134969325153	818.7065439672801	196.90341368956555
3188567	2902343.0	40	703.3093677951705	534.4616551389395	622.1134969325153	818.7065439672801	295.61448927645733
3188571	2902343.0	40	519.0869281045752	543.9520261437909	622.1134969325153	818.7065439672801	293.4357151896755
3188699	2902343.0	40	505.4293157564344	773.6510357815442	622.1134969325153	818.7065439672801	125.08076172860235
3188674	2902343.0	40	497.7581638940234	697.30191004313	622.1134969325153	818.7065439672801	173.7910641931027
3188554	2902343.0	40	908.9815193323112	484.9965082609436	622.1134969325153	818.7065439672801	440.06323432740237
3187891	2902228.0	41	1120.123447830995	570.8528463151105	621.9914914914915	818.7412412412411	556.4028237398462
3187895	2902228.0	41	1019.7741267021908	581.5719360568384	621.9914914914915	818.7412412412411	463.1201833183484
3188256	2902228.0	41	728.725848994395	823.8735575337948	621.9914914914915	818.7412412412411	106.85767984606645
3188131	2902228.0	41	1287.1480956877556	711.2126219704123	621.9914914914915	818.7412412412411	673.7920391843438
3187879	2902228.0	41	517.3260992907801	564.8313475177305	621.9914914914915	818.7412412412411	274.63626573199184
3187883	2902228.0	41	894.1943828529195	563.3159645232817	621.9914914914915	818.7412412412411	373.2780278183643
3188395	2902228.0	41	611.0381944444445	991.999503968254	621.9914914914915	818.7412412412411	173.6041483357568
3187857	2902228.0	41	575.8741302972802	173.82416192283364	621.9914914914915	818.7412412412411	646.5638794427837
3188243	2902228.0	41	844.418492887351	805.5457516339869	621.9914914914915	818.7412412412411	222.81806905170157
3187862	2902228.0	41	1000.4370260468183	511.8343224530168	621.9914914914915	818.7412412412411	487.2503252178995
3187870	2902228.0	41	657.5694744420447	558.3599712023038	621.9914914914915	818.7412412412411	262.80068237719604
3187970	2902228.0	41	512.9386993603412	623.2224591329068	621.9914914914915	818.7412412412411	223.87520101325694
3188357	2902228.0	41	577.1485002112379	978.4146599070552	621.9914914914915	818.7412412412411	165.85082000216113
3188104	2902228.0	41	494.931498470948	687.3550458715596	621.9914914914915	818.7412412412411	182.77465404180282
3188208	2902228.0	41	1229.8015873015872	757.7236331569666	621.9914914914915	818.7412412412411	610.8651742119564
3188337	2902228.0	41	984.8333333333334	951.1264321875832	621.9914914914915	818.7412412412411	386.2383214714455
3187959	2902228.0	41	714.9183417085427	616.6716917922948	621.9914914914915	818.7412412412411	222.4129094854038
3188201	2902228.0	41	545.1675696012039	760.1422874341611	621.9914914914915	818.7412412412411	96.62169715901967
3187947	2902228.0	41	843.668485675307	626.4614597544338	621.9914914914915	818.7412412412411	293.4488100486791
3187934	2902228.0	41	594.5517074519563	623.4525784598369	621.9914914914915	818.7412412412411	197.20700687116914
3187634	2901843.0	42	1122.1032482598607	557.347641144625	622.2884796978282	818.8220018885742	564.0776934068348
3187639	2901843.0	42	680.891955922865	593.978126721763	622.2884796978282	818.8220018885742	232.3556231849942
3187641	2901843.0	42	848.5696465696466	569.0343035343035	622.2884796978282	818.8220018885742	337.0416305591875
3187644	2901843.0	42	1019.9007252946508	581.4948624962225	622.2884796978282	818.8220018885742	463.054714845562
3187647	2901843.0	42	515.7338684293359	583.856940509915	622.2884796978282	818.8220018885742	257.997025663585
3187628	2901843.0	42	628.966847498493	153.98673899939723	622.2884796978282	818.8220018885742	664.8688046354723
3187630	2901843.0	42	1029.2238697131745	513.219494409334	622.2884796978282	818.8220018885742	508.9099175930266
3187698	2901843.0	42	1069.6079317269075	897.496485943775	622.2884796978282	818.8220018885742	454.185387925402
3187702	2901843.0	42	798.8297232250301	935.0342960288808	622.2884796978282	818.8220018885742	211.35777245108343
3187705	2901843.0	42	676.9203117144294	942.2315233785822	622.2884796978282	818.8220018885742	134.96127986901612
3187707	2901843.0	42	590.3553240740741	963.238425925926	622.2884796978282	818.8220018885742	147.90480032719393
3187680	2901843.0	42	476.7593950504125	720.6484876260312	622.2884796978282	818.8220018885742	175.5470118827786
3187688	2901843.0	42	1222.8867499132848	756.2114117238987	622.2884796978282	818.8220018885742	603.8529358929768
3187694	2901843.0	42	714.0433989788476	784.6633843909556	622.2884796978282	818.8220018885742	97.9069781048062
3187665	2901843.0	42	721.8525206922499	670.579006772009	622.2884796978282	818.8220018885742	178.5748690613235
3187668	2901843.0	42	794.827313503305	685.2733711048159	622.2884796978282	818.8220018885742	218.18543937479092
3187674	2901843.0	42	546.9272567922875	711.482617586912	622.2884796978282	818.8220018885742	131.15280149534928
3187679	2901843.0	42	1286.2433122933571	722.9247069431921	622.2884796978282	818.8220018885742	670.8444759441628
3187648	2901843.0	42	614.9049502050381	610.2789982425307	622.2884796978282	818.8220018885742	208.67367078164074
3187660	2901843.0	42	528.6098163841808	631.246645480226	622.2884796978282	818.8220018885742	209.66689364787788
3188017	2901512.0	43	499.0897996357013	770.1284153005464	622.1011904761905	818.6875	132.248958345086
3188021	2901512.0	43	709.5382741823242	766.8048016701462	622.1011904761905	818.6875	101.67132335629384
3187894	2901512.0	43	562.1211954528786	629.6534653465346	622.1011904761905	818.6875	198.32162277564203
3187872	2901512.0	43	685.7075608869502	619.815885132679	622.1011904761905	818.6875	208.79580828351612
3188009	2901512.0	43	1222.1684266103484	758.5168954593453	622.1011904761905	818.6875	603.076437553711
3187886	2901512.0	43	811.8247680228409	609.1270521056388	622.1011904761905	818.6875	282.68466035281284
3187860	2901512.0	43	488.94287507846826	588.7024482109227	622.1011904761905	818.6875	265.7522549405439
3187847	2901512.0	43	616.2570815450644	588.2493562231759	622.1011904761905	818.6875	230.5122376719013
3187853	2901512.0	43	1015.5436578171092	586.6834808259588	622.1011904761905	818.6875	456.7524931735116
3187830	2901512.0	43	1122.2511697150148	554.8190131858784	622.1011904761905	818.6875	565.4879132803554
3188086	2901512.0	43	709.4974811083123	965.4890848026868	622.1011904761905	818.6875	170.8473497506904
3187960	2901512.0	43	792.5791593695271	699.7182136602452	622.1011904761905	818.6875	207.88561511126264
3187963	2901512.0	43	710.5076277650647	703.1906941266209	622.1011904761905	818.6875	145.44830807219682
3188092	2901512.0	43	587.4324618736384	967.3605664488016	622.1011904761905	818.6875	152.66172221682547
3188095	2901512.0	43	579.7048286604361	999.2866043613708	622.1011904761905	818.6875	185.5087275341558
3187813	2901512.0	43	1073.520068027211	506.0683673469388	622.1011904761905	818.6875	549.0990121191036
3187943	2901512.0	43	546.3923545074173	704.6806770635222	622.1011904761905	818.6875	136.85533792956707
3188073	2901512.0	43	1180.313530135301	894.9851168511684	622.1011904761905	818.6875	563.4024693634791
3187797	2901512.0	43	688.3362318840581	170.14311594202897	622.1011904761905	818.6875	651.917862006737
3188063	2901512.0	43	772.0025712949977	874.5841514726508	622.1011904761905	818.6875	159.9839354974119
3188038	2901512.0	43	1309.4531100478468	791.4464114832535	622.1011904761905	818.6875	687.8915163326394
3188406	2901634.0	44	933.7515025427648	939.0136384650948	621.9094955489614	818.7077151335311	334.2438518725264
3188279	2901634.0	44	698.2137931034483	701.9249042145593	621.9094955489614	818.7077151335311	139.50114964192943
3188413	2901634.0	44	583.2299035369775	955.3992497320472	621.9094955489614	818.7077151335311	142.05874302242316
3188384	2901634.0	44	1116.6376146788991	828.1822629969419	621.9094955489614	818.7077151335311	494.8188344384861
3188257	2901634.0	44	590.0453107344633	680.1189830508474	621.9094955489614	818.7077151335311	142.20465159121335
3188386	2901634.0	44	1303.9102096627164	846.927225767244	621.9094955489614	818.7077151335311	682.5842913751223
3188267	2901634.0	44	523.0069547938401	687.4392697466468	621.9094955489614	818.7077151335311	164.35667714488469
3188115	2901634.0	44	1122.5563233764306	555.5416109377321	621.9094955489614	818.7077151335311	565.6002516011654
3188374	2901634.0	44	488.8183006535948	831.9035947712418	621.9094955489614	818.7077151335311	133.74377517510644
3188102	2901634.0	44	574.1589215256466	538.9286131813533	621.9094955489614	818.7077151335311	283.8247050711463
3188343	2901634.0	44	1258.1579841449604	760.2583993959985	621.9094955489614	818.7077151335311	638.9275872513871
3188066	2901634.0	44	1131.9247502962587	448.99382089046895	621.9094955489614	818.7077151335311	629.9237443304711
3188198	2901634.0	44	1039.9291224686597	599.0583413693346	621.9094955489614	818.7077151335311	472.21420550962614
3188206	2901634.0	44	497.1760603472815	609.502561912895	621.9094955489614	818.7077151335311	243.56770309563115
3188335	2901634.0	44	722.3427612655801	776.8646532438479	621.9094955489614	818.7077151335311	108.80111530130921
3188191	2901634.0	44	806.5562913907285	593.2781456953643	621.9094955489614	818.7077151335311	291.398232650283
3188035	2901634.0	44	786.0603975535167	187.28287461773695	621.9094955489614	818.7077151335311	652.4130960130285
3188419	2901634.0	44	577.5191570881226	983.515325670498	621.9094955489614	818.7077151335311	170.68113732797886
3188173	2901634.0	44	669.262291052114	617.4826696165192	621.9094955489614	818.7077151335311	206.72156681219045
3188301	2901634.0	44	814.2053497942386	744.3082304526749	621.9094955489614	818.7077151335311	206.1867572874112
3188429	2901634.0	44	691.3572037510656	989.7988064791132	621.9094955489614	818.7077151335311	184.64870893766604
3187889	2901425.0	45	521.1052631578947	477.9446802490097	621.9094955489614	818.7077151335311	355.3602949284877
3188401	2901425.0	45	750.2203736135434	761.246935201401	621.9094955489614	818.7077151335311	140.58955387976985
3188532	2901425.0	45	579.1734612310153	975.171862509992	621.9094955489614	818.7077151335311	162.195554943616
3188025	2901425.0	45	790.1805712138294	582.608605787298	621.9094955489614	818.7077151335311	289.9274811733035
3188538	2901425.0	45	776.6497450162262	989.2148817802504	621.9094955489614	818.7077151335311	230.25472564766926
3188542	2901425.0	45	975.7764786795047	1015.107519486474	621.9094955489614	818.7077151335311	404.7156099037773
3187873	2901425.0	45	860.9302095689995	126.1417556346382	621.9094955489614	818.7077151335311	732.6516975939325
3188513	2901425.0	45	513.8531394858828	905.1894226717236	621.9094955489614	818.7077151335311	138.40253546937748
3188518	2901425.0	45	1065.6244019138755	920.6786283891548	621.9094955489614	818.7077151335311	455.28121560263213
3188264	2901425.0	45	705.0403022670025	686.7489504617968	621.9094955489614	818.7077151335311	155.9610419280484
3188368	2901425.0	45	1264.8905070118662	748.3723480762316	621.9094955489614	818.7077151335311	646.8165466041706
3188121	2901425.0	45	488.593824633231	626.4788468099625	621.9094955489614	818.7077151335311	233.93376397747974
3188511	2901425.0	45	1259.2484150817486	878.128962295629	621.9094955489614	818.7077151335311	640.1029471620324
3188105	2901425.0	45	1061.1233087330877	630.5476629766297	621.9094955489614	818.7077151335311	477.8210741683841
3188467	2901425.0	45	819.0335632183909	808.2586206896551	621.9094955489614	818.7077151335311	197.4008146620445
3187961	2901425.0	45	1122.8937863483318	555.6046831955923	621.9094955489614	818.7077151335311	565.8696537566616
3188207	2901425.0	45	503.4479092841956	681.9314906685566	621.9094955489614	818.7077151335311	180.9444196411087
3188319	2901425.0	45	588.8446996056599	744.5099744838784	621.9094955489614	818.7077151335311	81.23167761584943
3188162	2901425.0	45	638.2085650723026	662.8842541095044	621.9094955489614	818.7077151335311	156.67358000898903
3187909	2901425.0	45	1218.366102889359	506.30761099365753	621.9094955489614	818.7077151335311	673.3159061737817
3188659	2901661.0	46	761.2884436160298	745.545355700528	622.3259587020649	818.9827925270404	157.17388250314335
3188662	2901661.0	46	1262.9504804138949	747.350332594235	622.3259587020649	818.9827925270404	644.6169305366839
3188641	2901661.0	46	502.4709336123707	682.1839902336937	622.3259587020649	818.9827925270404	181.87671469472218
3188650	2901661.0	46	743.1585574050363	688.669014084507	622.3259587020649	818.9827925270404	177.71380858358472
3188626	2901661.0	46	1060.2349433512225	654.8240906380441	622.3259587020649	818.9827925270404	467.66693088386785
3188611	2901661.0	46	1232.6254533465217	609.2415100560501	622.3259587020649	818.9827925270404	645.334702875845
3188739	2901661.0	46	580.5086021505376	960.810752688172	622.3259587020649	818.9827925270404	147.86433509276367
3188613	2901661.0	46	787.0670800450958	582.8209319804585	622.3259587020649	818.9827925270404	287.94454576911585
3188743	2901661.0	46	1021.880658436214	978.1654320987656	622.3259587020649	818.9827925270404	430.096583130659
3188745	2901661.0	46	576.8646864686469	987.7978547854784	622.3259587020649	818.9827925270404	174.8292095686566
3188747	2901661.0	46	870.2729534147444	989.3986883763004	622.3259587020649	818.9827925270404	300.8642380628767
3188593	2901661.0	46	519.8069403714564	570.3517432388401	622.3259587020649	818.9827925270404	268.9378139823835
3188731	2901661.0	46	1114.41329904482	945.854396277247	622.3259587020649	818.9827925270404	508.17945094597826
3188735	2901661.0	46	527.4895495495496	954.9277477477476	622.3259587020649	818.9827925270404	165.7557701888637
3188581	2901661.0	46	1120.744215134459	557.3220762976861	622.3259587020649	818.9827925270404	562.9272499735347
3188719	2901661.0	46	1167.8985849056603	888.7900943396227	622.3259587020649	818.9827925270404	550.0204994807384
3188566	2901661.0	46	787.4055330634278	114.05128205128206	622.3259587020649	818.9827925270404	724.0025554740555
3188697	2901661.0	46	755.2948808265821	862.1170012915345	622.3259587020649	818.9827925270404	139.79017925696672
3188700	2901661.0	46	554.0762347888332	870.9674302075877	622.3259587020649	818.9827925270404	85.79293309480758
3188574	2901661.0	46	503.7584255842558	519.8872078720786	622.3259587020649	818.9827925270404	321.73969085230397
3188679	2901661.0	46	675.6984326896167	795.4900643716765	622.3259587020649	818.9827925270404	58.31405710232926
3188917	2901861.0	47	641.3307063631056	868.132516053707	622.1206206206206	818.51001001001	53.21109377085175
3188920	2901861.0	47	532.5785465622281	882.232593559617	622.1206206206206	818.51001001001	109.90154994773866
3188927	2901861.0	47	1107.6149927219797	899.5036390101893	622.1206206206206	818.51001001001	492.2039752792653
3188901	2901861.0	47	724.1193760262726	744.6894909688014	622.1206206206206	818.51001001001	125.90955140820519
3188903	2901861.0	47	1268.9024390243903	746.5532150776053	622.1206206206206	818.51001001001	650.7722343144575
3188885	2901861.0	47	734.1621454993834	674.7609946568023	622.1206206206206	818.51001001001	182.25554233596074
3188872	2901861.0	47	513.4861367837339	649.5701376052577	622.1206206206206	818.51001001001	200.85350772799754
3188876	2901861.0	47	1169.231511254019	667.6916755984281	622.1206206206206	818.51001001001	567.5178381728228
3188879	2901861.0	47	1085.8714285714286	663.9482334869432	622.1206206206206	818.51001001001	488.82937170038554
3188850	2901861.0	47	535.9932562620423	585.2957610789981	622.1206206206206	818.51001001001	248.60975201269008
3188852	2901861.0	47	792.5299716484407	578.5834345889024	622.1206206206206	818.51001001001	294.28575995284456
3188944	2901861.0	47	536.1939010356732	957.8713080168776	622.1206206206206	818.51001001001	163.72224198559323
3188818	2901861.0	47	494.51797515199576	520.1315093840867	622.1206206206206	818.51001001001	324.51835813458325
3188947	2901861.0	47	580.1576066440166	986.9412986032464	622.1206206206206	818.51001001001	173.5799340914115
3188950	2901861.0	47	918.4817777777778	973.3057777777778	622.1206206206206	818.51001001001	334.3526060767913
3188954	2901861.0	47	1057.441504178273	986.477251624884	622.1206206206206	818.51001001001	466.60182802591396
3188827	2901861.0	47	1120.791770573566	559.6923524522028	622.1206206206206	818.51001001001	561.835826250964
3188930	2901861.0	47	700.8286949981195	925.291400275793	622.1206206206206	818.51001001001	132.65453734911355
3188809	2901861.0	47	750.503076923077	163.77076923076922	622.1206206206206	818.51001001001	667.207260528862
3188940	2901861.0	47	1061.6102661596958	940.4548795944232	622.1206206206206	818.51001001001	456.09395934831406
3188529	2902417.0	48	989.6607000795544	971.5210819411296	622.1261398176292	818.6641337386018	398.0538903222992
3188409	2902417.0	48	1162.538476190476	663.7830476190476	622.1261398176292	818.6641337386018	562.1686972266704
3188540	2902417.0	48	1109.34435261708	995.358585858586	622.1261398176292	818.6641337386018	518.2687683948091
3188385	2902417.0	48	520.0240538806928	656.4741287149882	622.1261398176292	818.6641337386018	191.6518554103595
3188517	2902417.0	48	694.3309482257126	969.1817917393836	622.1261398176292	818.6641337386018	166.9404077127175
3188392	2902417.0	48	1078.9076358296622	659.8433186490455	622.1261398176292	818.6641337386018	483.6045764927189
3188266	2902417.0	48	703.4426255067041	199.9315559713128	622.1261398176292	818.6641337386018	624.0531817364413
3188502	2902417.0	48	1035.1804090763824	926.1979865771812	622.1261398176292	818.6641337386018	426.82239732609133
3188509	2902417.0	48	521.3551698394924	952.2402015677492	622.1261398176292	818.6641337386018	167.32409954047725
3188352	2902417.0	48	498.7255389718076	598.1531232725263	622.1261398176292	818.6641337386018	252.6911435446036
3188494	2902417.0	48	602.3364693807732	924.4202873759835	622.1261398176292	818.6641337386018	107.59179842428915
3188340	2902417.0	48	793.4405043341213	579.456658786446	622.1261398176292	818.6641337386018	294.2258104971006
3188469	2902417.0	48	511.1265060240964	876.4370816599733	622.1261398176292	818.6641337386018	125.13445654104989
3188477	2902417.0	48	1078.8514492753625	880.6797101449275	622.1261398176292	818.6641337386018	460.9164132641308
3188453	2902417.0	48	681.9186991869918	730.509977827051	622.1261398176292	818.6641337386018	106.51903754924167
3188455	2902417.0	48	1314.1773455377574	731.5491990846682	622.1261398176292	818.6641337386018	697.5126401567518
3188307	2902417.0	48	1121.9684900831735	561.1178822776711	622.1261398176292	818.6641337386018	562.2921364918417
3188544	2902417.0	48	606.6041214750543	998.9953000723066	622.1261398176292	818.6641337386018	180.9979629849506
3188417	2902417.0	48	732.7585034013605	666.9783163265306	622.1261398176292	818.6641337386018	187.74479240738236
3188290	2902417.0	48	507.6102401393554	496.7411347517731	622.1261398176292	818.6641337386018	341.6845161194727
3188528	2902015.0	49	1043.7855024100852	873.8889506859473	621.9094955489614	818.7077151335311	425.46954523464797
3188412	2902015.0	49	795.2561728395062	577.9969135802469	621.9094955489614	818.7077151335311	296.6323659213486
3188515	2902015.0	49	532.3470319634704	858.472395184724	621.9094955489614	818.7077151335311	97.99318681967715
3188519	2902015.0	49	964.071344513092	862.4923506913799	621.9094955489614	818.7077151335311	344.95191722541
3188396	2902015.0	49	1122.053003003003	561.2483483483483	621.9094955489614	818.7077151335311	562.5200917246051
3188499	2902015.0	49	660.0841041452553	710.2283316204179	621.9094955489614	818.7077151335311	115.00033647283533
3188507	2902015.0	49	1317.5544835414305	734.6218312523648	621.9094955489614	818.7077151335311	700.7084880227436
3188380	2902015.0	49	487.85643564356434	531.5800330033003	621.9094955489614	818.7077151335311	316.87935987608734
3188465	2902015.0	49	1059.184756820878	649.7224199288256	621.9094955489614	818.7077151335311	468.79172786627146
3188468	2902015.0	49	738.52978376173	656.9479804161567	621.9094955489614	818.7077151335311	199.41540411579174
3188350	2902015.0	49	536.0284012191743	482.10917151565536	621.9094955489614	818.7077151335311	347.3818388012776
3188325	2902015.0	49	649.808085977482	217.51262367792563	621.9094955489614	818.7077151335311	601.8420634503808
3188456	2902015.0	49	1133.9562373318593	633.6334070388797	621.9094955489614	818.7077151335311	544.4670470168012
3188560	2902015.0	49	594.7072829131653	983.0658263305322	621.9094955489614	818.7077151335311	166.59396474221043
3188564	2902015.0	49	1037.3729792147806	982.1547344110854	621.9094955489614	818.7077151335311	446.4580992326778
3188439	2902015.0	49	524.4298306657388	634.3958478311297	621.9094955489614	818.7077151335311	208.50215704937784
3188570	2902015.0	49	1177.2457322551663	1003.0867026055706	621.9094955489614	818.7077151335311	585.1443811746162
3188546	2902015.0	49	584.0813547954393	906.7063044936284	621.9094955489614	818.7077151335311	95.78475850695303
3188549	2902015.0	49	510.3912886969042	920.5827933765298	621.9094955489614	818.7077151335311	151.04582757069238
3188555	2902015.0	49	671.2060176776849	949.0191911853736	621.9094955489614	818.7077151335311	139.32418269919137
3188785	2902542.0	50	518.4196863742318	613.3828141555414	621.9914914914915	818.7412412412411	229.99826605946464
3188926	2902542.0	50	482.0910592808552	866.4770651117591	621.9914914914915	818.7412412412411	147.820295674579
3188774	2902542.0	50	793.9149659863946	576.9009826152684	621.9914914914915	818.7412412412411	296.722752371093
3188902	2902542.0	50	558.3443207762557	797.328053652968	621.9914914914915	818.7412412412411	67.15271359181952
3188884	2902542.0	50	1325.2014492753622	731.6228260869565	621.9914914914915	818.7412412412411	708.5858190687896
3188764	2902542.0	50	1123.0037072093392	559.8663038334122	621.9914914914915	818.7412412412411	563.9410195369853
3188742	2902542.0	50	498.2919600938967	437.9395539906103	621.9914914914915	818.7412412412411	400.3891845204011
3188854	2902542.0	50	633.8465541490858	689.7081575246132	621.9914914914915	818.7412412412411	129.57653801532825
3188729	2902542.0	50	550.4602777777778	444.9334722222222	621.9914914914915	818.7412412412411	380.5902819494124
3188861	2902542.0	50	828.7797074954296	697.4189518586228	621.9914914914915	818.7412412412411	239.75083770266826
3188960	2902542.0	50	502.5968596292092	921.8919788119562	621.9914914914915	818.7412412412411	157.78197862529308
3188961	2902542.0	50	999.1822977725674	975.3757327080892	621.9914914914915	818.7412412412411	408.42045524195555
3188962	2902542.0	50	576.0640718562875	984.0516966067864	621.9914914914915	818.7412412412411	171.5717766053382
3188964	2902542.0	50	1186.5944444444444	1005.5772222222224	621.9914914914915	818.7412412412411	594.7135262227688
3188817	2902542.0	50	744.142254771416	659.6926320461607	621.9914914914915	818.7412412412411	200.54243704701898
3188692	2902542.0	50	679.3006600660066	233.82475247524752	621.9914914914915	818.7412412412411	587.717312687861
3188949	2902542.0	50	648.8856051467632	896.0685564937676	621.9914914914915	818.7412412412411	81.87067260909902
3188829	2902542.0	50	1001.9414225941424	657.1746861924686	621.9914914914915	818.7412412412411	412.8749227735165
3188936	2902542.0	50	941.271174863388	866.3555327868852	621.9914914914915	818.7412412412411	322.81052797802624
3188812	2902542.0	50	1165.6858407079646	654.9635482511588	621.9914914914915	818.7412412412411	567.8262745691484
3189027	2902198.0	51	513.7246242536545	599.6136504014823	622.3259587020649	818.9827925270404	244.77963632802212
3189164	2902198.0	51	478.0876350540216	847.6074429771909	622.3259587020649	818.9827925270404	147.05123128417182
3189037	2902198.0	51	793.5121855345913	580.3510220125786	622.3259587020649	818.9827925270404	293.6832411902727
3189136	2902198.0	51	1324.3056472313897	731.2418408507518	622.3259587020649	818.9827925270404	707.4418405132599
3189013	2902198.0	51	1123.0119333653693	561.788963639276	622.3259587020649	818.9827925270404	562.8810805512046
3189149	2902198.0	51	573.7361057876581	826.0824709339465	622.3259587020649	818.9827925270404	49.105796396404976
3188996	2902198.0	51	526.3120603015076	335.3549413735344	622.3259587020649	818.9827925270404	493.0664935862406
3189002	2902198.0	51	581.4492997198879	437.43557422969184	622.3259587020649	818.9827925270404	383.73060998568997
3188988	2902198.0	51	685.7866242038217	231.3312101910828	622.3259587020649	818.9827925270404	591.0682179646276
3189088	2902198.0	51	616.8131478450628	692.8076923076923	622.3259587020649	818.9827925270404	126.29547497399747
3189099	2902198.0	51	813.1042604260426	712.0895589558955	622.3259587020649	818.9827925270404	218.6836157373945
3189200	2902198.0	51	909.3796768707482	957.592261904762	622.3259587020649	818.9827925270404	318.767034236038
3189074	2902198.0	51	743.7846648301194	661.2828282828283	622.3259587020649	818.9827925270404	199.0514908683853
3189204	2902198.0	51	586.8500203500204	983.9704924704926	622.3259587020649	818.9827925270404	168.75865410280053
3189078	2902198.0	51	923.3240252897788	658.9798033017212	622.3259587020649	818.9827925270404	340.88237362846945
3189083	2902198.0	51	517.3004509582863	710.456407365652	622.3259587020649	818.9827925270404	151.02428133593784
3189215	2902198.0	51	1153.388425925926	1005.9995370370368	622.3259587020649	818.9827925270404	563.0298454087597
3189185	2902198.0	51	816.8134270101483	881.763075722092	622.3259587020649	818.9827925270404	204.36912508238282
3189194	2902198.0	51	546.4429973574934	946.571725179313	622.3259587020649	818.9827925270404	148.449181734922
3189068	2902198.0	51	1153.922619047619	671.36328125	622.3259587020649	818.9827925270404	551.7123611087744
3189297	2902648.0	52	480.41284013605446	832.2059948979592	622.2395833333334	818.9090909090909	142.44870214093243
3189310	2902648.0	52	675.0005202913632	916.133714880333	622.2395833333334	818.9090909090909	110.61800927081725
3189159	2902648.0	52	1123.7829366931094	562.6118369886452	622.2395833333334	818.9090909090909	563.2353128724535
3189167	2902648.0	52	795.6718331419823	577.9202066590126	622.2395833333334	818.9090909090909	296.90804570739954
3189277	2902648.0	52	563.4505189476224	817.4041757180787	622.2395833333334	818.9090909090909	58.80832305957557
3189150	2902648.0	52	526.8732099926832	594.250810076304	622.2395833333334	818.9090909090909	244.06164858676917
3189126	2902648.0	52	679.0621058806277	461.8377328053968	622.2395833333334	818.9090909090909	361.56431495192425
3189258	2902648.0	52	731.2247863247864	784.5062678062678	622.2395833333334	818.9090909090909	114.28617024177662
3189109	2902648.0	52	506.2152911068458	234.97568777991043	622.2395833333334	818.9090909090909	595.3485161455291
3189237	2902648.0	52	820.4660749506904	724.9962524654833	622.2395833333334	818.9090909090909	219.3475853604531
3189241	2902648.0	52	1328.1942028985509	727.0742753623189	622.2395833333334	818.9090909090909	711.9027730188868
3189102	2902648.0	52	684.5074487895716	229.0873370577281	622.2395833333334	818.9090909090909	593.0994759606299
3189230	2902648.0	52	600.1127407407407	712.281037037037	622.2395833333334	818.9090909090909	108.899674176092
3189202	2902648.0	52	1152.1482164821648	676.3958589585897	622.2395833333334	818.9090909090909	548.7378069412023
3189330	2902648.0	52	595.1639085894406	988.4211977935382	622.2395833333334	818.9090909090909	171.6608474383177
3189334	2902648.0	52	1075.8953488372092	970.7416020671834	622.2395833333334	818.9090909090909	478.38965814436233
3189338	2902648.0	52	827.7392758756395	987.9718614718614	622.2395833333334	818.9090909090909	266.1058887460823
3189319	2902648.0	52	529.1128608923884	957.4356955380578	622.2395833333334	818.9090909090909	166.9197610309304
3189196	2902648.0	52	744.8862581244198	657.9289693593315	622.2395833333334	818.9090909090909	202.37788014376918
3188786	2902680.0	53	1338.4446854663777	715.1146059291395	622.2696793002915	818.9246841593781	723.6595689957826
3188796	2902680.0	53	775.0311087938826	766.3647897115051	622.2696793002915	818.9246841593781	161.55060150088255
3188769	2902680.0	53	1158.1166666666668	672.17375	622.2696793002915	818.9246841593781	555.57882478211
3188772	2902680.0	53	747.5729613733905	661.4165474487363	622.2696793002915	818.9246841593781	201.27028004240677
3188780	2902680.0	53	556.1705239472839	689.4736419157827	622.2696793002915	818.9246841593781	145.35016572516926
3188624	2902680.0	53	759.7337200309358	435.1278422273782	622.2696793002915	818.9246841593781	407.67190039414385
3188753	2902680.0	53	795.5847394075741	577.5937382827146	622.2696793002915	818.9246841593781	297.1173766337406
3188870	2902680.0	53	594.0016064257028	986.5899598393572	622.2696793002915	818.9246841593781	170.03155181579228
3188874	2902680.0	53	780.6766917293234	984.1762740183792	622.2696793002915	818.9246841593781	228.91236213367546
3188878	2902680.0	53	966.7393669634026	999.7359050445104	622.2696793002915	818.9246841593781	389.0399250934195
3188751	2902680.0	53	504.9472952086553	603.1315301391036	622.2696793002915	818.9246841593781	245.624158280417
3188857	2902680.0	53	527.3422982885086	956.3541157294212	622.2696793002915	818.9246841593781	167.0271125518889
3188606	2902680.0	53	498.67206477732793	264.93556005398113	622.2696793002915	818.9246841593781	567.6093021989967
3188589	2902680.0	53	684.0907859078591	223.4763840495548	622.2696793002915	818.9246841593781	598.6489182533135
3188717	2902680.0	53	1122.4069951050055	562.6948523606505	622.2696793002915	818.9246841593781	561.9528995956409
3188845	2902680.0	53	631.7346637102734	890.9671101256467	622.2696793002915	818.9246841593781	72.66152399300815
3188803	2902680.0	53	758.7661826981247	847.7713248638838	622.2696793002915	818.9246841593781	139.51137630949503
3188676	2902680.0	53	514.1758036107442	508.76860413914574	622.2696793002915	818.9246841593781	328.4525535524181
3188806	2902680.0	53	499.6693278139168	838.2902621722845	622.2696793002915	818.9246841593781	124.12039234693297
3188815	2902680.0	53	555.0891165454947	870.8589997796872	622.2696793002915	818.9246841593781	84.91408099367901
3189684	2903158.0	54	604.621855345912	988.2775157232704	622.2537453183521	818.8398876404494	170.3525560545911
3189429	2903158.0	54	868.2708632519547	343.8028562310515	622.2537453183521	818.8398876404494	534.9622449543607
3189564	2903158.0	54	1343.0533033033032	707.1212462462462	622.2537453183521	818.8398876404494	729.4059621543187
3189692	2903158.0	54	758.3546184738956	989.8911646586344	622.2537453183521	818.8398876404494	218.59091253584438
3189410	2903158.0	54	506.26804461942254	332.54954068241466	622.2537453183521	818.8398876404494	499.93097954736464
3189541	2903158.0	54	1156.8037723362013	675.2374806971101	622.2537453183521	818.8398876404494	553.5028298615136
3189676	2903158.0	54	533.5715771951727	963.340199750312	622.2537453183521	818.8398876404494	169.54311293259758
3189658	2903158.0	54	782.7956040152302	917.4203876773972	622.2537453183521	818.8398876404494	188.39268399113337
3189535	2903158.0	54	752.733690795353	657.2283288650581	622.2537453183521	818.8398876404494	207.70968225264056
3189508	2903158.0	54	794.4871512481645	577.0664464023495	622.2537453183521	818.8398876404494	296.84801331034123
3189385	2903158.0	54	680.7787456445993	221.8778552071235	622.2537453183521	818.8398876404494	599.8240107149051
3189646	2903158.0	54	597.1092040739344	904.6940148371684	622.2537453183521	818.8398876404494	89.46048910609994
3189489	2903158.0	54	1121.098025816249	563.7803340926347	622.2537453183521	818.8398876404494	560.2686784405095
3189617	2903158.0	54	508.6895338610378	823.5455145118733	622.2537453183521	818.8398876404494	113.66166041447165
3189600	2903158.0	54	663.3592420726991	781.8132250580046	622.2537453183521	818.8398876404494	55.323011536031274
3189477	2903158.0	54	535.6122752953261	558.6717514124293	622.2537453183521	818.8398876404494	274.2156148655881
3189595	2903158.0	54	785.9874686716792	762.5172305764412	622.2537453183521	818.8398876404494	173.15014831611813
3189698	2903158.0	54	916.6853146853148	1011.9557109557109	622.2537453183521	818.8398876404494	352.1131497894161
3189576	2903158.0	54	530.812593928464	717.0996393146979	622.2537453183521	818.8398876404494	136.793867906767
3189450	2903158.0	54	521.922778771616	467.0368713973365	622.2537453183521	818.8398876404494	365.83010412752293
3189040	2902802.0	55	767.7590949423247	816.9303460514641	622.2063953488372	818.9631782945736	145.5668944708262
3189050	2902802.0	55	670.3304696449027	931.0988290696196	622.2063953488372	818.9631782945736	122.02594274004319
3189025	2902802.0	55	792.6005291005291	763.4340180516651	622.2063953488372	818.9631782945736	179.21397393694522
3189038	2902802.0	55	499.08982754857016	812.1948264571055	622.2063953488372	818.9631782945736	123.30247302269939
3189012	2902802.0	55	1342.2569523809525	704.1655238095238	622.2063953488372	818.9631782945736	729.1442286389768
3189020	2902802.0	55	544.5639571518589	744.3437303087586	622.2063953488372	818.9631782945736	107.68662974984103
3188998	2902802.0	55	603.8636899498969	631.0334512231065	622.2063953488372	818.9631782945736	188.8227665259368
3188999	2902802.0	55	756.4809523809524	656.0777777777778	622.2063953488372	818.9631782945736	211.0955005860801
3189004	2902802.0	55	1162.7519001085775	675.7768729641693	622.2063953488372	818.9631782945736	559.1884841000699
3188977	2902802.0	55	580.5547990700763	530.3673751798959	622.2063953488372	818.9631782945736	291.58599597370016
3188981	2902802.0	55	1119.4074074074074	562.5856669677809	622.2063953488372	818.9631782945736	559.4088618409492
3188989	2902802.0	55	795.1141607000795	580.0704057279236	622.2063953488372	818.9631782945736	294.9014277743352
3188965	2902802.0	55	906.323947234906	205.4800439709116	622.2063953488372	818.9631782945736	676.0801279355261
3188967	2902802.0	55	675.817960254968	220.36651668541435	622.2063953488372	818.9631782945736	600.9926481924006
3188972	2902802.0	55	496.69937694704055	339.18068535825546	622.2063953488372	818.9631782945736	495.92666009834267
3188973	2902802.0	55	566.212246777164	421.678061694291	622.2063953488372	818.9631782945736	401.2116754861039
3189056	2902802.0	55	536.5829950383401	966.1477221470456	622.2063953488372	818.9631782945736	170.27817426138876
3189060	2902802.0	55	604.5346700083543	990.840852130326	622.2063953488372	818.9631782945736	172.78375108701263
3189066	2902802.0	55	764.5444444444445	1000.664351851852	622.2063953488372	818.9631782945736	230.8147237340714
3189067	2902802.0	55	981.7120758483034	1005.0578842315368	622.2063953488372	818.9631782945736	404.8154812864116
3189301	2902495.0	56	576.4922027290448	567.1481481481482	622.1438492063493	818.7837301587301	255.74311126576433
3189412	2902495.0	56	1055.3885857207822	969.3135516143702	622.1438492063493	818.7837301587301	458.65044300090597
3189285	2902495.0	56	1116.9046881910658	543.204702933805	622.1438492063493	818.7837301587301	566.3321357993882
3189417	2902495.0	56	604.546608406159	993.3081564710778	622.1438492063493	818.7837301587301	175.40934485777538
3189421	2902495.0	56	770.8349979192676	992.3414481897628	622.1438492063493	818.7837301587301	228.54176684734594
3189266	2902495.0	56	557.6319466666666	493.3254933333334	622.1438492063493	818.7837301587301	331.79036979211065
3189403	2902495.0	56	686.5353217240953	951.7110658268494	622.1438492063493	818.7837301587301	147.70219463782016
3189406	2902495.0	56	535.4181692094313	960.5878409616274	622.1438492063493	818.7837301587301	166.22198835150598
3189379	2902495.0	56	559.2687285223367	749.4189003436427	622.1438492063493	818.7837301587301	93.62029916799663
3189382	2902495.0	56	821.2207207207207	766.7472472472473	622.1438492063493	818.7837301587301	205.76539146743457
3189386	2902495.0	56	786.8982157339822	771.0847526358475	622.1438492063493	818.7837301587301	171.5202429646427
3189391	2902495.0	56	494.1401490247644	824.3724523339909	622.1438492063493	818.7837301587301	128.1256456597559
3189233	2902495.0	56	532.9443302500856	269.50856457690986	622.1438492063493	818.7837301587301	556.4708093934173
3189362	2902495.0	56	1340.3742424242423	703.780303030303	622.1438492063493	818.7837301587301	727.3793274442247
3189247	2902495.0	56	641.1275329280649	440.23340932117526	622.1438492063493	818.7837301587301	379.0260223966975
3189229	2902495.0	56	681.014801999231	223.50499807766244	622.1438492063493	818.7837301587301	598.1827128484952
3189331	2902495.0	56	671.7750750750752	644.3873873873874	622.1438492063493	818.7837301587301	181.32110454454036
3189335	2902495.0	56	759.2528822055139	661.4894736842106	622.1438492063493	818.7837301587301	208.66329348938672
3189211	2902495.0	56	925.3078078078078	115.1822116233881	622.1438492063493	818.7837301587301	766.135420588388
3189341	2902495.0	56	1162.447868345483	677.2678374199248	622.1438492063493	818.7837301587301	558.5294808652112
3189316	2902495.0	56	793.9698193002691	581.7622068435217	622.1438492063493	818.7837301587301	292.7513732049408
3189680	2902845.0	57	590.1821895424837	988.126633986928	622.0721544715446	818.6483739837399	172.45245859913092
3189686	2902845.0	57	808.6260469011726	988.2952261306532	622.0721544715446	818.6483739837399	252.15552586449863
3189561	2902845.0	57	768.9077625570776	665.9438356164384	622.0721544715446	818.6483739837399	211.8475202588383
3189694	2902845.0	57	1117.487517337032	1003.7884882108184	622.0721544715446	818.6483739837399	528.8792335298845
3189538	2902845.0	57	797.1336785577291	581.6787495205217	622.0721544715446	818.6483739837399	294.62033217959754
3189669	2902845.0	57	536.9981981981982	965.4522522522522	622.0721544715446	818.6483739837399	169.67308776195304
3189650	2902845.0	57	494.3545918367347	819.328443877551	622.0721544715446	818.6483739837399	127.71937323850705
3189662	2902845.0	57	667.7647718773374	974.949264522563	622.0721544715446	818.6483739837399	162.8428189040625
3189506	2902845.0	57	533.9234478601568	539.2667269439421	622.0721544715446	818.6483739837399	292.9578453974747
3189511	2902845.0	57	630.1646616541353	545.4416040100251	622.0721544715446	818.6483739837399	273.32659554454375
3189621	2902845.0	57	535.6767317939609	749.3567199526346	622.0721544715446	818.6483739837399	110.74972856853753
3189494	2902845.0	57	1119.1456784725258	534.2867657775834	622.0721544715446	818.6483739837399	572.663611978573
3189630	2902845.0	57	821.3883557261676	768.7072936660269	622.0721544715446	818.6483739837399	205.47763767834593
3189475	2902845.0	57	695.5767233238905	478.7923748819641	622.0721544715446	818.6483739837399	347.7139942073593
3189594	2902845.0	57	1343.6334816462736	703.8314794215795	622.0721544715446	818.6483739837399	730.6392188700621
3189467	2902845.0	57	534.5221413406127	460.2257102416338	622.0721544715446	818.6483739837399	368.96044596028617
3189569	2902845.0	57	1160.0681572693886	679.2634478289048	622.0721544715446	818.6483739837399	555.7588115951438
3189443	2902845.0	57	876.0402701350675	153.66091379022845	622.0721544715446	818.6483739837399	711.8343388656504
3189452	2902845.0	57	562.26670128072	208.25389408099687	622.0721544715446	818.6483739837399	613.3173023216451
3189455	2902845.0	57	678.2035842293907	217.7598566308244	622.0721544715446	818.6483739837399	603.5045548239425
3189811	2903300.0	58	845.9374799099968	769.349887495982	622.0387713997986	818.7487411883181	229.28340196937833
3189820	2903300.0	58	508.1636178861789	853.6241869918699	622.0387713997986	818.7487411883181	119.09595840223521
3189799	2903300.0	58	518.0277052509429	739.424572091674	622.0387713997986	818.7487411883181	130.80759031606172
3189675	2903300.0	58	501.78235604860015	518.6254622292657	622.0387713997986	818.7487411883181	323.31963752029225
3189656	2903300.0	58	1117.0026790750142	532.770445572476	622.0387713997986	818.7487411883181	571.6404949480585
3189512	2903300.0	58	698.2450147948025	402.862665637463	622.0387713997986	818.7487411883181	422.81038228675294
3189753	2903300.0	58	1343.89003998546	704.8758633224281	622.0387713997986	818.7487411883181	730.7778638356449
3189627	2903300.0	58	547.8736559139785	478.1898826979472	622.0387713997986	818.7487411883181	348.5409595030253
3189476	2903300.0	58	753.6906565656566	224.74463383838383	622.0387713997986	818.7487411883181	608.4185224139027
3189482	2903300.0	58	674.6930983847284	217.38436123348015	622.0387713997986	818.7487411883181	603.6651353430167
3189715	2903300.0	58	1163.4988947833774	679.7144120247568	622.0387713997986	818.7487411883181	559.0255896651976
3189843	2903300.0	58	1196.9273756770065	993.1706056129984	622.0387713997986	818.7487411883181	600.7660893535666
3189846	2903300.0	58	838.4973368841545	1001.1395916555704	622.0387713997986	818.7487411883181	283.0560596519932
3189724	2903300.0	58	777.4262152777778	670.5902777777777	622.0387713997986	818.7487411883181	214.70022821390896
3189469	2903300.0	58	515.1750380517503	192.51027397260276	622.0387713997986	818.7487411883181	635.290858840084
3189825	2903300.0	58	532.3401826484018	961.469406392694	622.0387713997986	818.7487411883181	168.56756835278776
3189573	2903300.0	58	600.8772609819122	416.0285412262156	622.0387713997986	818.7487411883181	403.275797662942
3189830	2903300.0	58	672.7409806910568	991.9598577235772	622.0387713997986	818.7487411883181	180.47937532694877
3189704	2903300.0	58	816.0170340681362	576.5143620574482	622.0387713997986	818.7487411883181	310.33056700999435
3189837	2903300.0	58	591.940212940213	998.5782145782146	622.0387713997986	818.7487411883181	182.33091542860348
3189557	2902992.0	59	504.0939968404424	506.442074776198	622.1331360946746	818.65483234714	333.7814320568653
3189664	2902992.0	59	780.2517934002869	671.0423242467718	622.1331360946746	818.65483234714	216.31218721054748
3189792	2902992.0	59	949.7787025181392	973.4987195902688	622.1331360946746	818.65483234714	362.3923931507335
3189796	2902992.0	59	599.8887748117727	990.9017796030116	622.1331360946746	818.65483234714	173.67735156850847
3189806	2902992.0	59	1203.705546492659	1012.4168026101142	622.1331360946746	818.65483234714	613.000954041926
3189777	2902992.0	59	598.0185185185185	961.9038231780168	622.1331360946746	818.65483234714	145.26454541597158
3189654	2902992.0	59	1164.049931600547	678.0722754217966	622.1331360946746	818.65483234714	559.8546852202106
3189786	2902992.0	59	671.3375236550419	1004.4240335225736	622.1331360946746	818.65483234714	192.17509687925116
3189764	2902992.0	59	530.0560576716161	884.7795351839897	622.1331360946746	818.65483234714	113.3607722988324
3189517	2902992.0	59	589.4405162738495	408.60078563411895	622.1331360946746	818.65483234714	411.35523409393176
3189773	2902992.0	59	527.161609776654	949.0474083438684	622.1331360946746	818.65483234714	161.3127852534853
3189748	2902992.0	59	856.9659567602453	770.9172313649565	622.1331360946746	818.65483234714	239.63583248187706
3189495	2902992.0	59	687.8743112947658	393.3684573002755	622.1331360946746	818.65483234714	430.3375453259817
3189733	2902992.0	59	512.7827521206409	726.5518378887841	622.1331360946746	818.65483234714	142.97016494172667
3189607	2902992.0	59	841.1647834274953	551.3738229755179	622.1331360946746	818.65483234714	345.56330896673956
3189483	2902992.0	59	497.2537878787879	403.9103535353535	622.1331360946746	818.65483234714	433.1372003368968
3189459	2902992.0	59	784.1986301369863	335.00472928897585	622.1331360946746	818.65483234714	510.0810195913502
3189442	2902992.0	59	673.6075388026608	216.5321507760532	622.1331360946746	818.65483234714	604.3189040535636
3189572	2902992.0	59	1117.051276684805	533.3325659271662	622.1331360946746	818.65483234714	571.2729309185082
3189700	2902992.0	59	1345.3333333333333	701.6570192947439	622.1331360946746	818.65483234714	732.6029030416671
3189446	2902992.0	59	482.9034249303067	215.41875746714456	622.1331360946746	818.65483234714	619.0950448093869
3189306	2903150.0	60	1161.0530879864637	680.2527495769881	622.1331360946746	818.65483234714	556.407989754069
3189408	2903150.0	60	589.0831087151843	998.4730458221024	622.1331360946746	818.65483234714	182.8302332961161
3189155	2903150.0	60	680.947274719255	397.7544508353876	622.1331360946746	818.65483234714	424.98968700297894
3189416	2903150.0	60	661.5183833468504	1013.9080832657476	622.1331360946746	818.65483234714	199.18591741235065
3189393	2903150.0	60	595.3853801169591	967.325730994152	622.1331360946746	818.65483234714	151.0578649205447
3189399	2903150.0	60	1045.1146341463414	981.8414634146342	622.1331360946746	818.65483234714	453.36875085650826
3189404	2903150.0	60	1182.812874251497	999.4011976047904	622.1331360946746	818.65483234714	589.0933859189518
3189122	2903150.0	60	587.0518721167257	390.1143117691235	622.1331360946746	818.65483234714	429.9740374250146
3189378	2903150.0	60	521.1398753894081	883.7957424714434	622.1331360946746	818.65483234714	120.1789369220102
3189257	2903150.0	60	1116.6208885091842	532.201836821871	622.1331360946746	818.65483234714	571.466058426354
3189387	2903150.0	60	530.0229485396384	948.9436717663422	622.1331360946746	818.65483234714	159.56023417075633
3189104	2903150.0	60	537.3039094650206	332.62736625514407	622.1331360946746	818.65483234714	493.37480224104615
3189235	2903150.0	60	850.4597101449275	492.303574879227	622.1331360946746	818.65483234714	398.2940718469378
3189363	2903150.0	60	867.8956766917294	772.8665413533835	622.1331360946746	818.65483234714	249.99158776416442
3189089	2903150.0	60	673.9255401234567	215.4328703703704	622.1331360946746	818.65483234714	605.4413171614436
3189097	2903150.0	60	517.1411602900724	300.0078769692423	622.1331360946746	818.65483234714	529.1672507876099
3189354	2903150.0	60	508.06875871687583	758.7987447698745	622.1331360946746	818.65483234714	128.81550142215866
3189209	2903150.0	60	500.0587034201123	459.399438489025	622.1331360946746	818.65483234714	379.42931506272095
3189339	2903150.0	60	1344.1468926553673	700.0805084745763	622.1331360946746	818.65483234714	731.6855437581905
3189317	2903150.0	60	780.3868965517241	674.8319540229885	622.1331360946746	818.65483234714	213.84403902901036
3189299	2902918.0	61	513.5037037037036	765.1728395061727	622.2450396825398	818.7331349206348	121.2162670409651
3189432	2902918.0	61	1284.5924672981507	977.0773567884528	622.2450396825398	818.7331349206348	681.011752811904
3189414	2902918.0	61	585.5806257521059	980.8718411552346	622.2450396825398	818.7331349206348	166.2324857189233
3189163	2902918.0	61	1117.419955618957	532.3503724837533	622.2450396825398	818.7331349206348	572.0255973237712
3189142	2902918.0	61	932.94841453983	464.24477958236656	622.2450396825398	818.7331349206348	471.3794450526456
3189398	2902918.0	61	647.1117588065689	980.9958004262254	622.2450396825398	818.7331349206348	164.15701732479343
3189402	2902918.0	61	1104.4459219858156	958.0545212765958	622.2450396825398	818.7331349206348	501.92443613576404
3189377	2902918.0	61	529.4497716894977	949.2748858447488	622.2450396825398	818.7331349206348	160.16276251436827
3189256	2902918.0	61	1343.77195027195	698.1138306138306	622.2450396825398	818.7331349206348	731.5395404734841
3189232	2902918.0	61	778.7673844773441	677.0953342305967	622.2450396825398	818.7331349206348	211.09360720868497
3189352	2902918.0	61	507.992185827446	906.7851637764932	622.2450396825398	818.7331349206348	144.24588174248274
3189101	2902918.0	61	489.6605132233569	425.9011521340665	622.2450396825398	818.7331349206348	414.60297075205875
3189072	2902918.0	61	675.3618063112078	218.45901342038448	622.2450396825398	818.7331349206348	602.6196245061902
3189076	2902918.0	61	598.9748251748251	264.3606060606061	622.2450396825398	818.7331349206348	554.8607065182201
3189079	2902918.0	61	497.078135479544	300.2920858484239	622.2450396825398	818.7331349206348	533.336549723396
3189207	2902918.0	61	1158.9708624708626	682.4256198347107	622.2450396825398	818.7331349206348	553.7638011974975
3189086	2902918.0	61	668.0277292322031	417.0602936036351	622.2450396825398	818.7331349206348	404.27357830319863
3189192	2902918.0	61	810.4799671592775	554.4911330049262	622.2450396825398	818.7331349206348	324.4321554633481
3189324	2902918.0	61	869.1043673731535	778.3387925497751	622.2450396825398	818.7331349206348	250.14242055964053
3189555	2903303.0	62	996.5817107671826	328.72749209519054	622.0387713997986	818.7487411883181	616.7683827765078
3189691	2903303.0	62	1162.2373113854596	680.4236396890717	622.0387713997986	818.7487411883181	557.6273812389566
3189540	2903303.0	62	496.0670250896057	262.60609318996416	622.0387713997986	818.7487411883181	570.2311161196491
3189655	2903303.0	62	1114.168804397618	533.9112078179875	622.0387713997986	818.7487411883181	568.6162060607568
3189783	2903303.0	62	1348.0808014090708	994.886613826508	622.0387713997986	818.7487411883181	747.1021212106763
3189528	2903303.0	62	563.523543123543	220.76013986013987	622.0387713997986	818.7487411883181	600.8447380635477
3189765	2903303.0	62	1179.3729783037477	967.7437869822484	622.0387713997986	818.7487411883181	576.9063544947215
3189514	2903303.0	62	675.2736318407959	216.15671641791045	622.0387713997986	818.7487411883181	604.9389214483328
3189645	2903303.0	62	775.8473360655738	500.1632513661202	622.0387713997986	818.7487411883181	353.7708140728906
3189774	2903303.0	62	572.1102564102564	988.8562130177514	622.0387713997986	818.7487411883181	177.28341315888068
3189745	2903303.0	62	523.2767663632422	866.5236237537928	622.0387713997986	818.7487411883181	109.71040535421278
3189749	2903303.0	62	531.5301464254952	958.729112833764	622.0387713997986	818.7487411883181	166.6922782876767
3189756	2903303.0	62	645.4395442200968	982.4244302751208	622.0387713997986	818.7487411883181	165.34003558311852
3189729	2903303.0	62	532.0637123246792	796.3057296329454	622.0387713997986	818.7487411883181	92.73187166905366
3189605	2903303.0	62	742.4270332187857	410.9074455899199	622.0387713997986	818.7487411883181	425.23858712395446
3189615	2903303.0	62	487.9524361948956	406.44715132766174	622.0387713997986	818.7487411883181	433.55708538819493
3189591	2903303.0	62	666.674245014245	401.12655270655273	622.0387713997986	818.7487411883181	420.0007354958859
3189726	2903303.0	62	870.7980924668607	776.875687035241	622.0387713997986	818.7487411883181	252.2588997079235
3189701	2903303.0	62	778.4551897576589	678.2503429355281	622.0387713997986	818.7487411883181	210.25198178257622
3189706	2903303.0	62	1343.289077212806	699.5286252354049	622.0387713997986	818.7487411883181	731.0372354970592
3189810	2903397.0	63	493.7917341977309	393.0143165856294	621.9094955489614	818.7077151335311	444.554867638308
3189819	2903397.0	63	750.4143948373502	402.99861714737256	621.9094955489614	818.7077151335311	435.11787286847283
3189802	2903397.0	63	676.9517528432407	370.8137530777348	621.9094955489614	818.7077151335311	451.26339463121616
3189888	2903397.0	63	651.1063249727372	1000.4117896522478	621.9094955489614	818.7077151335311	184.03484872464887
3189889	2903397.0	63	579.6439672801636	990.4112474437628	621.9094955489614	818.7077151335311	176.8289509318294
3189763	2903397.0	63	674.9565140220092	216.0204117855875	621.9094955489614	818.7077151335311	605.0173318060369
3189775	2903397.0	63	1065.569296914517	249.9855842185129	621.9094955489614	818.7077151335311	721.3035987295802
3189872	2903397.0	63	870.5696852922287	776.6091843288375	621.9094955489614	818.7077151335311	252.19868409464667
3189873	2903397.0	63	519.628503279666	802.9016100178891	621.9094955489614	818.7077151335311	103.49509330648675
3189751	2903397.0	63	627.2369434416365	155.46341756919375	621.9094955489614	818.7077151335311	663.265693333117
3189880	2903397.0	63	572.427704997574	878.6351285783601	621.9094955489614	818.7077151335311	77.71578011162757
3189881	2903397.0	63	1408.42578125	923.9756944444443	621.9094955489614	818.7077151335311	793.5295931098982
3189883	2903397.0	63	534.6775173611111	930.7677951388888	621.9094955489614	818.7077151335311	142.01013889639276
3189759	2903397.0	63	510.3762677484787	217.17782285327925	621.9094955489614	818.7077151335311	611.7825366993453
3189887	2903397.0	63	1256.5839215686274	954.9129411764706	621.9094955489614	818.7077151335311	649.1251733254539
3189857	2903397.0	63	1162.5707581227437	679.0239470517448	621.9094955489614	818.7077151335311	558.4139646475566
3189860	2903397.0	63	778.6601262967976	679.7359043752818	621.9094955489614	818.7077151335311	209.48490261895034
3189863	2903397.0	63	1345.204144144144	699.8232432432433	621.9094955489614	818.7077151335311	732.9997724031442
3189845	2903397.0	63	778.8416666666667	513.3138888888889	621.9094955489614	818.7077151335311	343.35563988386656
3189848	2903397.0	63	1116.2570671378091	535.136925795053	621.9094955489614	818.7077151335311	569.9051799219221
3189937	2903477.0	64	1343.8843843843842	699.6426426426426	621.8777120315582	818.689349112426	731.7552550158447
3189951	2903477.0	64	869.4669841269841	778.723492063492	621.8777120315582	818.689349112426	250.79417335017712
3189924	2903477.0	64	820.8510158013544	521.5729872084274	621.8777120315582	818.689349112426	357.5870636979692
3189930	2903477.0	64	1160.3715555555557	680.7095555555555	621.8777120315582	818.689349112426	555.8903155688577
3189932	2903477.0	64	777.2817679558011	678.2053406998159	621.8777120315582	818.689349112426	209.49027952957516
3189905	2903477.0	64	652.6444964349375	331.8854723707665	621.8777120315582	818.689349112426	487.7751627883824
3189906	2903477.0	64	500.1681692962685	342.3557475582269	621.8777120315582	818.689349112426	491.6369725340313
3189912	2903477.0	64	757.7827454197429	409.4124965818977	621.8777120315582	818.689349112426	431.25134216317457
3189917	2903477.0	64	1118.4463171036205	535.7774656679152	621.8777120315582	818.689349112426	571.5063545905105
3189893	2903477.0	64	1095.3059194565744	123.9960375222384	621.8777120315582	818.689349112426	840.6741727648149
3189899	2903477.0	64	653.1582077716098	150.47118688871265	621.8777120315582	818.689349112426	668.9499097386743
3189900	2903477.0	64	505.2770727580372	163.15862944162436	621.8777120315582	818.689349112426	665.8199707962452
3189902	2903477.0	64	674.8400637619553	216.64098476797733	621.8777120315582	818.689349112426	604.3734306789473
3189968	2903477.0	64	1425.3699294532628	944.1701940035272	621.8777120315582	818.689349112426	813.2313237276541
3189977	2903477.0	64	585.7540922619047	974.844494047619	621.8777120315582	818.689349112426	160.27896055001614
3189979	2903477.0	64	650.8075653719218	1004.5317339426252	621.8777120315582	818.689349112426	188.0806433785008
3189957	2903477.0	64	495.2532588454376	816.5366232153942	621.8777120315582	818.689349112426	126.64275097087791
3189961	2903477.0	64	638.0889477668433	909.3665152662126	621.8777120315582	818.689349112426	92.11488818723275
3189964	2903477.0	64	1345.0173652694612	931.817764471058	621.8777120315582	818.689349112426	731.935103985722
3189965	2903477.0	64	511.00668286755774	929.2768327258	621.8777120315582	818.689349112426	156.59494448998947
3190032	2903551.0	65	490.0937306021104	833.8451272501552	622.1134969325153	818.7065439672801	132.88489532579413
3190036	2903551.0	65	1344.1151960784314	914.5651260504202	622.1134969325153	818.7065439672801	728.3373677963942
3190037	2903551.0	65	653.9115442278861	919.2311344327836	622.1134969325153	818.7065439672801	105.433908682434
3190039	2903551.0	65	505.6734204793029	925.1671023965142	622.1134969325153	818.7065439672801	157.77243709055875
3190044	2903551.0	65	592.0679723502304	979.2119815668204	622.1134969325153	818.7065439672801	163.29338335169803
3190045	2903551.0	65	1284.6704590818365	989.6736526946108	622.1134969325153	818.7065439672801	684.2598047226799
3190046	2903551.0	65	653.3285280728377	1004.9432220536166	622.1134969325153	818.7065439672801	188.83452659332463
3190016	2903551.0	65	778.4571776155717	678.3262773722628	622.1134969325153	818.7065439672801	210.1189323664425
3190025	2903551.0	65	1341.6286821705428	698.6844961240309	622.1134969325153	818.7065439672801	729.4569169982558
3190031	2903551.0	65	833.9821673525377	791.582304526749	622.1134969325153	818.7065439672801	213.59788826384803
3190004	2903551.0	65	1116.6244281793229	536.6149740774626	622.1134969325153	818.7065439672801	569.3124932104394
3190009	2903551.0	65	846.1063596491229	544.5687134502924	622.1134969325153	818.7065439672801	354.01179735785877
3190014	2903551.0	65	1158.560008760403	683.3957512045554	622.1134969325153	818.7065439672801	553.2484710239921
3189988	2903551.0	65	679.5455393803658	212.7400149309444	622.1134969325153	818.7065439672801	608.6820794241244
3189990	2903551.0	65	499.9524003254679	316.86343911038784	622.1134969325153	818.7065439672801	516.4976625471234
3189992	2903551.0	65	639.9621867376358	351.1049013084941	622.1134969325153	818.7065439672801	467.94216730804936
3189996	2903551.0	65	770.2923787821243	457.020952019243	622.1134969325153	818.7065439672801	390.8624418500739
3189981	2903551.0	65	514.1930485762144	150.64698492462313	622.1134969325153	818.7065439672801	676.720324507617
3189982	2903551.0	65	1200.6490978157644	156.48654637543527	622.1134969325153	818.7065439672801	879.3399608228237
3189983	2903551.0	65	711.9691358024692	159.2914951989026	622.1134969325153	818.7065439672801	665.5090099907959
3190192	2903782.0	66	505.6440275981026	922.2210004312204	622.3259587020649	818.9827925270404	155.79730619435148
3190193	2903782.0	66	1386.9898550724636	924.8614906832298	622.3259587020649	818.9827925270404	771.9593079532167
3190070	2903782.0	66	513.1744186046511	219.871418941692	622.3259587020649	818.9827925270404	608.9733135901442
3190071	2903782.0	66	670.1754966887418	225.4271523178808	622.3259587020649	818.9827925270404	595.4812140694647
3190202	2903782.0	66	606.2458983593438	983.2278911564626	622.3259587020649	818.9827925270404	165.03036315906903
3190077	2903782.0	66	504.3823970037453	293.3042446941324	622.3259587020649	818.9827925270404	538.7472685757211
3190079	2903782.0	66	744.7438172043011	295.4462365591398	622.3259587020649	818.9827925270404	537.6584952504742
3190177	2903782.0	66	503.9960098219767	862.3250460405156	622.3259587020649	818.9827925270404	126.01796594768001
3190184	2903782.0	66	674.0412663217542	900.3524267060852	622.3259587020649	818.9827925270404	96.41312363278495
3190189	2903782.0	66	1276.896782841823	898.7109025915997	622.3259587020649	818.9827925270404	659.408473822917
3190062	2903782.0	66	1307.40211256249	171.7675374939526	622.3259587020649	818.9827925270404	942.4526104456062
3190168	2903782.0	66	801.6937984496125	818.823467230444	622.3259587020649	818.9827925270404	179.36791050868615
3190144	2903782.0	66	789.5917010545621	675.7342961944062	622.3259587020649	818.9827925270404	220.2225244299336
3190158	2903782.0	66	1341.1237929702586	699.9974893781383	622.3259587020649	818.9827925270404	728.579322321243
3190138	2903782.0	66	1163.0327672545177	680.6537121706946	622.3259587020649	818.9827925270404	558.1207640710129
3190120	2903782.0	66	836.8602090332213	577.3413587159388	622.3259587020649	818.9827925270404	323.1339151179218
3190099	2903782.0	66	1116.0939446617413	534.7877009995655	622.3259587020649	818.9827925270404	569.7136772160073
3190111	2903782.0	66	736.2154651879235	558.6041281577326	622.3259587020649	818.9827925270404	284.19688342122447
3190208	2903782.0	66	658.5143790849673	1006.2654901960784	622.3259587020649	818.9827925270404	190.7469806209314
3190094	2903782.0	66	654.2599608099282	366.7743305029393	622.3259587020649	818.9827925270404	453.334615506943
3190194	2903938.0	67	656.320847362514	1005.5910493827162	622.2696793002915	818.9246841593781	189.74670999017178
3190069	2903938.0	67	500.278825235678	300.5858109741358	622.2696793002915	818.9246841593781	532.5006628449964
3190072	2903938.0	67	733.5488103998038	328.350134903115	622.2696793002915	818.9246841593781	503.0372087592011
3190200	2903938.0	67	593.4292717086835	997.9740896358544	622.2696793002915	818.9246841593781	181.35726815192632
3190178	2903938.0	67	786.0762483130903	924.3067476383266	622.2696793002915	818.9246841593781	194.77672179915635
3190053	2903938.0	67	1387.449259738393	231.19095874658615	622.2696793002915	818.9246841593781	964.8475124635127
3190182	2903938.0	67	506.1257155438133	924.8879348304712	622.2696793002915	818.9246841593781	157.21841752749904
3190185	2903938.0	67	1417.6472537878788	939.008049242424	622.2696793002915	818.9246841593781	804.3913851897132
3190060	2903938.0	67	498.0224391915039	245.02826310380263	622.2696793002915	818.9246841593781	587.1920288756048
3190061	2903938.0	67	648.7776564774382	252.02765647743811	622.2696793002915	818.9246841593781	567.5164428002438
3190191	2903938.0	67	602.2515605493134	971.1129837702872	622.2696793002915	818.9246841593781	153.49919744672314
3190162	2903938.0	67	1140.956805731142	826.9176148335441	622.2696793002915	818.9246841593781	518.7487080136731
3190170	2903938.0	67	542.9279319606088	840.8968964488213	622.2696793002915	818.9246841593781	82.32794776870368
3190157	2903938.0	67	799.6582757486016	814.1811451135242	622.2696793002915	818.9246841593781	177.4520084771681
3190128	2903938.0	67	789.2750716332379	682.2416427889208	622.2696793002915	818.9246841593781	215.80791196469025
3190139	2903938.0	67	1340.8628249902988	700.7700814901048	622.2696793002915	818.9246841593781	728.2421432220151
3190116	2903938.0	67	1163.0214834916328	679.7813206693803	622.2696793002915	818.9246841593781	558.3667158234814
3190102	2903938.0	67	628.6223556317897	602.5552315608919	622.2696793002915	818.9246841593781	216.4626908137782
3190103	2903938.0	67	846.2287946428571	602.9308035714286	622.2696793002915	818.9246841593781	311.1447280550741
3190081	2903938.0	67	657.0282014040184	361.8617768094893	622.2696793002915	818.9246841593781	458.3826525229421
3190092	2903938.0	67	1116.1231441048035	533.9122270742358	622.2696793002915	818.9246841593781	570.1958833533713
3190458	2903858.0	68	1117.423537414966	534.9274829931973	622.1011904761905	818.6875	570.8449654929416
3190590	2903858.0	68	777.9249281609195	819.4791666666666	622.1011904761905	818.6875	155.82574871358827
3190563	2903858.0	68	1340.5854025583146	699.9176072234764	622.1011904761905	818.6875	728.2347495426304
3190439	2903858.0	68	649.8458845289999	437.5681728101467	622.1011904761905	818.6875	382.1278707523575
3190402	2903858.0	68	501.1851851851852	326.4165464165464	622.1011904761905	818.6875	506.9037108539423
3190406	2903858.0	68	1403.1823432343235	368.3253575357536	622.1011904761905	818.6875	901.6173393180502
3190539	2903858.0	68	787.57890070922	683.0443262411347	622.1011904761905	818.6875	213.9671544217574
3190387	2903858.0	68	484.0202120609675	289.8803843605037	622.1011904761905	818.6875	546.5375761565429
3190515	2903858.0	68	1162.0653469561514	680.7718177948063	622.1011904761905	818.6875	557.2988656737422
3190645	2903858.0	68	620.2670878805284	993.2113727742676	622.1011904761905	818.6875	174.533509964305
3190390	2903858.0	68	748.4331814730448	330.9492533535814	622.1011904761905	818.6875	503.8336721488074
3190522	2903858.0	68	1078.4590948651	682.6470844212358	622.1011904761905	818.6875	476.20324607154873
3190655	2903858.0	68	1365.2444292860391	978.2767166894045	622.1011904761905	818.6875	760.085910586645
3190624	2903858.0	68	884.8706563706563	958.2495495495496	622.1011904761905	818.6875	297.5321123524884
3190501	2903858.0	68	620.5493338609682	660.9064107637515	622.1011904761905	818.6875	157.7887206980626
3190377	2903858.0	68	647.2972190034762	253.0001931247586	622.1011904761905	818.6875	566.2481514436151
3190595	2903858.0	68	591.4187613843351	879.1182149362477	622.1011904761905	818.6875	67.77376160936298
3190474	2903858.0	68	848.0256252562526	598.0953259532596	622.1011904761905	818.6875	315.7574345622886
3190604	2903858.0	68	506.6288199341796	925.7068641278796	622.1011904761905	818.6875	157.43891722483087
3190706	2903629.0	69	505.8953279424977	919.7475292003592	622.1522988505748	818.9061302681991	153.89824892868833
3190713	2903629.0	69	924.3717549325024	957.8195742471444	622.1522988505748	818.9061302681991	332.6162121011959
3190716	2903629.0	69	578.8047830923248	965.0027808676308	622.1522988505748	818.9061302681991	152.3917269368129
3190694	2903629.0	69	759.1368352788586	825.476653696498	622.1522988505748	818.9061302681991	137.14202491794282
3190569	2903629.0	69	1118.8290851160673	534.5133515399788	622.1522988505748	818.9061302681991	572.3347644585084
3190698	2903629.0	69	682.810003534818	862.5074231177094	622.1522988505748	818.9061302681991	74.70227490317558
3190545	2903629.0	69	706.8012924071082	466.8562197092084	622.1522988505748	818.9061302681991	362.0836804313713
3190677	2903629.0	69	1341.3846153846157	699.7978883861238	622.1522988505748	818.9061302681991	729.0280505105148
3190663	2903629.0	69	1160.370525187567	683.5602357984995	622.1522988505748	818.9061302681991	554.9751078301988
3190670	2903629.0	69	787.7364894076957	685.0149156939041	622.1522988505748	818.9061302681991	212.94361108668383
3190523	2903629.0	69	1390.8728722691328	381.7530491891168	622.1522988505748	818.9061302681991	884.326939708325
3190627	2903629.0	69	1106.685104052574	617.0910916392844	622.1522988505748	818.9061302681991	524.8822240595587
3190634	2903629.0	69	568.2761377613776	614.3498018313517	622.1522988505748	818.9061302681991	211.53234324157742
3190508	2903629.0	69	500.9201138519924	343.5175838077167	622.1522988505748	818.9061302681991	490.6032131828539
3190737	2903629.0	69	1302.8371813371814	996.1483886483888	622.1522988505748	818.9061302681991	703.3823479456357
3190490	2903629.0	69	646.4153616703953	252.4522744220731	622.1522988505748	818.9061302681991	566.9732507097159
3190594	2903629.0	69	731.9162845630124	593.5785049326108	622.1522988505748	818.9061302681991	250.64052206069047
3190602	2903629.0	69	849.7659894657637	600.0443942814146	622.1522988505748	818.9061302681991	315.7664510910175
3190730	2903629.0	69	634.2413608835055	992.1965918536991	622.1522988505748	818.9061302681991	173.71162740977272
3190455	2903734.0	70	533.9697936210131	546.6901188242651	622.2537453183521	818.8398876404494	286.1110847101186
3190711	2903734.0	70	568.4505915100905	993.641266527488	622.2537453183521	818.8398876404494	182.8942356131693
3190433	2903734.0	70	1114.77296819788	531.608804475854	622.2537453183521	818.8398876404494	570.1551368195859
3190690	2903734.0	70	926.5666202414112	968.6952181987	622.2537453183521	818.8398876404494	339.2092951861136
3190700	2903734.0	70	636.9567295597484	997.1090566037736	622.2537453183521	818.8398876404494	178.87446533386753
3190675	2903734.0	70	506.5057777777778	922.9088888888888	622.2537453183521	818.8398876404494	155.6532974614464
3190656	2903734.0	70	687.3263205013429	816.8419874664279	622.2537453183521	818.8398876404494	65.10323836838954
3190409	2903734.0	70	1334.6675180091684	532.1717747216766	622.2537453183521	818.8398876404494	767.9270736756013
3190667	2903734.0	70	814.4206510681587	823.5973211258054	622.2537453183521	818.8398876404494	192.22578609235188
3190540	2903734.0	70	847.0057870370371	597.6199845679013	622.2537453183521	818.8398876404494	315.35967683289044
3190520	2903734.0	70	1022.4870771569744	584.1172557962751	622.2537453183521	818.8398876404494	463.9843034139199
3190395	2903734.0	70	630.6271721958926	495.542654028436	622.2537453183521	818.8398876404494	323.4056516804465
3190629	2903734.0	70	1340.619748723989	699.9848841774636	622.2537453183521	818.8398876404494	728.1320118612929
3190375	2903734.0	70	530.7151841868823	342.6875561545373	622.2537453183521	818.8398876404494	484.8714787997844
3190509	2903734.0	70	732.7561340514661	594.3506283662477	622.2537453183521	818.8398876404494	250.212320730223
3190382	2903734.0	70	521.7942229038855	388.06186094069534	622.2537453183521	818.8398876404494	442.3367765979636
3190367	2903734.0	70	644.1483216237314	250.576112412178	622.2537453183521	818.8398876404494	568.6854057458127
3190592	2903734.0	70	1147.25251201398	693.4071647007427	622.2537453183521	818.8398876404494	539.7750207410488
3190720	2903734.0	70	1231.9376481744905	995.0908013276436	622.2537453183521	818.8398876404494	634.6486003903766
3190605	2903734.0	70	788.2901234567901	686.6868880374628	622.2537453183521	818.8398876404494	212.20861002654283
3191090	2904067.0	71	585.5472895040368	974.051326412918	622.2696629213483	818.7715355805244	159.56298490048488
3190969	2904067.0	71	788.0149190110826	687.0677749360614	622.2696629213483	818.7715355805244	211.70113482016487
3190844	2904067.0	71	644.5416180474523	249.2666277712952	622.2696629213483	818.7715355805244	569.9402424850679
3191080	2904067.0	71	906.5572916666669	962.5852272727273	622.2696629213483	818.7715355805244	318.5935243782837
3190929	2904067.0	71	685.1237466373196	617.3231841526045	622.2696629213483	818.7715355805244	211.02624038920146
3191068	2904067.0	71	515.6484674329502	921.7830459770116	622.2696629213483	818.7715355805244	148.2546815501649
3191042	2904067.0	71	724.9132817537073	789.4039329464861	622.2696629213483	818.7715355805244	106.76220572596553
3190916	2904067.0	71	1374.1880815806246	625.5384958572339	622.2696629213483	818.7715355805244	776.3506398269853
3191029	2904067.0	71	805.9542857142857	787.2977777777777	622.2696629213483	818.7715355805244	186.3615788750719
3190903	2904067.0	71	846.2583425009168	599.8740374037404	622.2696629213483	818.7715355805244	313.18851078520385
3190891	2904067.0	71	1115.3114778471604	530.2362473981565	622.2696629213483	818.7715355805244	571.2642504059053
3190866	2904067.0	71	607.7258406142441	458.6858617950755	622.2696629213483	818.7715355805244	360.3792658198046
3191129	2904067.0	71	1234.8176530096105	1007.5156803237228	622.2696629213483	818.7715355805244	640.9675439021942
3191003	2904067.0	71	1091.9879067722077	703.8863236587512	622.2696629213483	818.7715355805244	483.56368817834755
3190877	2904067.0	71	506.98685524126455	509.4942318358292	622.2696629213483	818.7715355805244	330.06450332956376
3190976	2904067.0	71	1339.9924242424242	701.7759170653907	622.2696629213483	818.7715355805244	727.1959411809783
3190849	2904067.0	71	496.35751840168246	318.99631966351205	622.2696629213483	818.7715355805244	515.3922143207419
3190855	2904067.0	71	517.5738357843138	410.7717524509804	622.2696629213483	818.7715355805244	421.2185172255165
3191111	2904067.0	71	649.790521029504	1006.437099811676	622.2696629213483	818.7715355805244	189.67277513972778
3190862	2904067.0	71	964.4150467962564	462.43592512599	622.2696629213483	818.7715355805244	494.0025617189793
3191118	2904067.0	71	581.722972972973	1000.03003003003	622.2696629213483	818.7715355805244	185.73819175353017
3190817	2904169.0	72	582.0098765432099	976.60987654321	621.9980506822612	818.7378167641325	162.8577334051525
3190818	2904169.0	72	646.5125588697017	1008.5562532705392	621.9980506822612	818.7378167641325	191.3948796321595
3190819	2904169.0	72	1170.6022155085598	997.9234642497483	621.9980506822612	818.7378167641325	577.1256586997323
3190822	2904169.0	72	576.2804175665947	1000.8678905687544	621.9980506822612	818.7378167641325	187.78036575152294
3190807	2904169.0	72	741.8774128493229	790.2225583405359	621.9980506822612	818.7378167641325	123.22411061373516
3190808	2904169.0	72	824.4646017699115	778.8985578498854	621.9980506822612	818.7378167641325	206.34890564324422
3190813	2904169.0	72	524.3213333333333	850.2231111111112	621.9980506822612	818.7378167641325	102.62584894741794
3190815	2904169.0	72	879.1394265232975	971.7977299880524	621.9980506822612	818.7378167641325	299.2474297392293
3190785	2904169.0	72	787.7865192891201	687.9876462938881	621.9980506822612	818.7378167641325	211.1431348659136
3190787	2904169.0	72	1338.6826434277416	698.6586782861292	621.9980506822612	818.7378167641325	726.6744835043918
3190797	2904169.0	72	1069.5859691808596	709.4610705596107	621.9980506822612	818.7378167641325	460.7345787402498
3190769	2904169.0	72	566.8494108983799	553.5623465881198	621.9980506822612	818.7378167641325	270.84940917986455
3190775	2904169.0	72	848.3793615441722	598.7776540460283	621.9980506822612	818.7378167641325	315.6437407751531
3190779	2904169.0	72	1419.8333333333333	659.1166541635408	621.9980506822612	818.7378167641325	813.6461477773249
3190780	2904169.0	72	674.5131108462456	664.4982783737254	621.9980506822612	818.7378167641325	162.93454743212922
3190756	2904169.0	72	508.6787953120741	332.8205233033524	621.9980506822612	818.7378167641325	498.95577932508564
3190762	2904169.0	72	504.2609668755595	442.10728140853473	621.9980506822612	818.7378167641325	394.6043348286363
3190764	2904169.0	72	616.6476761619191	482.0707146426787	621.9980506822612	818.7378167641325	336.7096139975295
3190766	2904169.0	72	1113.5370533745038	529.9897809145714	621.9980506822612	818.7378167641325	570.0754505981325
3190743	2904169.0	72	642.6471030850264	248.60872836719335	621.9980506822612	818.7378167641325	570.5029016591037
3190751	2904169.0	72	1006.328988941548	292.9873617693523	621.9980506822612	818.7378167641325	651.2478875439691
3190329	2904492.0	73	1337.8674242424242	699.0544077134986	622.0545808966862	818.7085769980506	725.7445466043038
3190330	2904492.0	73	787.1943027210884	688.0888605442176	622.0545808966862	818.7085769980506	210.5531715522725
3190304	2904492.0	73	619.9183006535948	560.4840232389251	622.0545808966862	818.7085769980506	258.2333902836279
3190308	2904492.0	73	849.0545623836127	598.6202979515829	622.0545808966862	818.7085769980506	316.1769159326798
3190316	2904492.0	73	1376.4505076142132	624.2962492949803	622.0545808966862	818.7085769980506	779.0438802859068
3190318	2904492.0	73	1037.9679487179487	635.5792735042735	622.0545808966862	818.7085769980506	454.4450146393299
3190288	2904492.0	73	1142.0412803532008	197.8156732891832	622.0545808966862	818.7085769980506	809.8729316921937
3190289	2904492.0	73	642.7176715965112	247.8265073947668	622.0545808966862	818.7085769980506	571.2558977479337
3190293	2904492.0	73	517.9384653712008	353.1624314897857	622.0545808966862	818.7085769980506	477.04651671479456
3190296	2904492.0	73	627.6313905930471	467.4000511247443	622.0545808966862	818.7085769980506	351.35278732018753
3190298	2904492.0	73	1111.9453941120607	532.8746438746439	622.0545808966862	818.7085769980506	567.1807879306361
3190299	2904492.0	73	503.668430335097	522.6022927689594	622.0545808966862	818.7085769980506	318.89529975330555
3190356	2904492.0	73	500.6418071768266	849.592952875054	622.0545808966862	818.7085769980506	125.27931311937279
3190360	2904492.0	73	847.8195798949738	967.456989247312	622.0545808966862	818.7085769980506	270.3625804718046
3190362	2904492.0	73	577.1113161131611	975.9428044280444	622.0545808966862	818.7085769980506	163.5313404974993
3190363	2904492.0	73	638.3249235474007	1009.4297910295618	622.0545808966862	818.7085769980506	191.4139637843205
3190364	2904492.0	73	1132.8698224852071	1000.8210059171596	622.0545808966862	818.7085769980506	542.3072448400045
3190365	2904492.0	73	573.1871903750886	1001.2452229299364	622.0545808966862	818.7085769980506	188.96467649921496
3190336	2904492.0	73	691.8443560764616	731.5383703083578	622.0545808966862	818.7085769980506	111.66583028826396
3190343	2904492.0	73	881.6760368663595	773.3718894009216	622.0545808966862	818.7085769980506	263.55021465005996
3190350	2904492.0	73	758.2318075117371	801.850058685446	622.0545808966862	818.7085769980506	137.21678719552997
3190274	2904157.0	74	495.01609058402863	877.9962256654749	622.030303030303	818.7232323232324	140.16382522996736
3190277	2904157.0	74	833.3734390009605	963.9531700288184	622.030303030303	818.7232323232324	256.43255629478915
3190279	2904157.0	74	1065.9459520578923	981.7003618272274	622.030303030303	818.7232323232324	472.88756400750043
3190280	2904157.0	74	637.8121128245683	1009.3040068538288	622.030303030303	818.7232323232324	191.23309635380687
3190282	2904157.0	74	572.3673992673993	1001.0787545787546	622.030303030303	818.7232323232324	188.99719708833692
3190263	2904157.0	74	687.58175842235	818.3393590797042	622.030303030303	818.7232323232324	65.55257937474795
3190264	2904157.0	74	787.2035087719298	803.7239766081872	622.030303030303	818.7232323232324	165.85284310789217
3190266	2904157.0	74	886.0842583249243	800.9187689202826	622.030303030303	818.7232323232324	264.6535286441518
3190245	2904157.0	74	1230.8173503818148	623.4815308115788	622.030303030303	818.7232323232324	639.3285470179925
3190254	2904157.0	74	786.7717299578059	687.9088607594937	622.030303030303	818.7232323232324	210.3619203984544
3190255	2904157.0	74	1337.439780375487	700.0681898689337	622.030303030303	818.7232323232324	725.1825558955074
3190228	2904157.0	74	1041.9086799276672	572.563492063492	622.030303030303	818.7232323232324	486.71600457629074
3190234	2904157.0	74	725.1904133685136	591.8888679482347	622.030303030303	818.7232323232324	249.19036343005124
3190235	2904157.0	74	491.18473520249216	590.8352024922118	622.030303030303	818.7232323232324	262.7803583992654
3190238	2904157.0	74	849.7956277577216	599.3158844765343	622.030303030303	818.7232323232324	316.2540552108517
3190215	2904157.0	74	1270.3226471691037	210.6604799400075	622.030303030303	818.7232323232324	888.8325344545193
3190216	2904157.0	74	642.7136452241715	248.21539961013644	622.030303030303	818.7232323232324	570.8826392800034
3190220	2904157.0	74	512.9575711382114	397.8485772357723	622.030303030303	818.7232323232324	434.7784908863278
3190222	2904157.0	74	617.1446039340776	493.7432216905901	622.030303030303	818.7232323232324	325.0167339791156
3190223	2904157.0	74	1113.8725669099756	530.5395377128954	622.030303030303	818.7232323232324	570.0514488864541
3191216	2904332.0	75	806.3907882241216	798.985596707819	621.9094955489614	818.7077151335311	185.53250201055315
3190963	2904332.0	75	506.65202793446144	439.68023099650816	621.9094955489614	818.7077151335311	396.1642557982089
3190947	2904332.0	75	1371.504609929078	325.8801418439716	621.9094955489614	818.7077151335311	897.0907716039754
3191313	2904332.0	75	646.0649280086933	1008.762021189894	621.9094955489614	818.7077151335311	191.58320429485022
3191190	2904332.0	75	1338.2589098532494	700.3085255066387	621.9094955489614	818.7077151335311	726.0680763388522
3191070	2904332.0	75	846.8106832767082	598.3078520196301	621.9094955489614	818.7077151335311	314.8914795639563
3191299	2904332.0	75	590.3151227236738	989.128266033254	621.9094955489614	818.7077151335311	173.3244603718365
3191046	2904332.0	75	783.4616280495279	575.2866862817212	621.9094955489614	818.7077151335311	292.1521672053011
3191305	2904332.0	75	969.391304347826	977.1004140786748	621.9094955489614	818.7077151335311	381.879371693808
3190926	2904332.0	75	644.549441786284	247.908692185008	621.9094955489614	818.7077151335311	571.247837426644
3191183	2904332.0	75	788.1859296482412	687.6306532663317	621.9094955489614	818.7077151335311	211.72871483223466
3191290	2904332.0	75	796.960295475531	957.4374422899356	621.9094955489614	818.7077151335311	223.35782894678732
3191137	2904332.0	75	498.9254215304799	662.9218547341115	621.9094955489614	818.7077151335311	198.48001602824095
3191015	2904332.0	75	1072.4424257507883	575.4221835075494	621.9094955489614	818.7077151335311	512.0232134335129
3191151	2904332.0	75	605.6231656184486	671.8299266247379	621.9094955489614	818.7077151335311	147.7779729859606
3191121	2904332.0	75	1097.7816855222168	650.3908017707821	621.9094955489614	818.7077151335311	504.7622455314038
3191253	2904332.0	75	727.2158418923125	883.7685963274198	621.9094955489614	818.7077151335311	123.78345948433943
3191262	2904332.0	75	490.8471423091676	876.349252013809	621.9094955489614	818.7077151335311	143.17781675480643
3190980	2904332.0	75	1115.1797900262468	529.110090405366	621.9094955489614	818.7077151335311	571.9985731292543
3191244	2904332.0	75	865.128581058308	821.8343444556791	621.9094955489614	818.7077151335311	243.23918139748977
3190962	2904249.0	76	1078.664658634538	578.643356032827	622.1605504587156	818.6345565749235	515.74390652633
3191091	2904249.0	76	532.124053030303	741.4198232323233	622.1605504587156	818.6345565749235	118.61149149363821
3190838	2904249.0	76	645.5858642669667	253.1310461192351	622.1605504587156	818.6345565749235	565.988485452418
3191230	2904249.0	76	647.5113505747127	1008.1025862068966	622.1605504587156	818.6345565749235	191.15647339063216
3191076	2904249.0	76	962.63714185884	724.2054507337526	622.1605504587156	818.6345565749235	353.32869303441845
3191214	2904249.0	76	580.5432792342905	974.7355389096962	622.1605504587156	818.6345565749235	161.55343992019598
3191192	2904249.0	76	751.3134400776322	930.7071809801068	622.1605504587156	818.6345565749235	170.9992457234281
3191045	2904249.0	76	1336.661851851852	701.5174074074074	622.1605504587156	818.6345565749235	724.0362810810046
3191181	2904249.0	76	930.9	883.2184433164128	622.1605504587156	818.6345565749235	315.4221395680601
3191027	2904249.0	76	787.8808312128923	688.2209499575911	622.1605504587156	818.6345565749235	210.88129420169886
3190905	2904249.0	76	777.469158647915	538.4425117197138	622.1605504587156	818.6345565749235	320.3565915941329
3191166	2904249.0	76	688.8242278823674	868.2103482219762	622.1605504587156	818.6345565749235	83.07710277252497
3191140	2904249.0	76	519.4680365296804	816.3152760481527	622.1605504587156	818.6345565749235	102.71870072789551
3190886	2904249.0	76	1116.2304052055606	528.0031055900621	622.1605504587156	818.6345565749235	573.2117075489076
3191020	2904249.0	76	581.1425796425797	650.1120176120176	622.1605504587156	818.6345565749235	173.44255552884806
3191255	2904249.0	76	933.4437037037036	1013.812098765432	622.1605504587156	818.6345565749235	367.4118594570273
3191128	2904249.0	76	800.4276780859163	805.863240891789	622.1605504587156	818.6345565749235	178.724019921025
3190978	2904249.0	76	854.7038014783527	604.131819781767	622.1605504587156	818.6345565749235	316.3665400868684
3190853	2904249.0	76	1372.60550297932	482.9507535927095	622.1605504587156	818.6345565749235	822.1017226281999
3190863	2904249.0	76	504.4654114365411	497.7516039051604	622.1605504587156	818.6345565749235	341.7865050927471
3190712	2904424.0	77	499.2324191279888	810.5935302390998	622.1322188449848	818.5871327254307	123.15948380529694
3190460	2904424.0	77	500.7853005068791	548.189114168477	622.1322188449848	818.5871327254307	296.37841188197496
3190589	2904424.0	77	787.7049147839874	688.7405866032501	622.1322188449848	818.5871327254307	210.41493098249705
3190697	2904424.0	77	819.5375239660367	817.1118871542043	622.1322188449848	818.5871327254307	197.41081743266002
3190443	2904424.0	77	1116.530198446937	529.286597641645	622.1322188449848	818.5871327254307	572.8212302579724
3190574	2904424.0	77	701.9011644832606	682.9905385735079	622.1322188449848	818.5871327254307	157.31980496378532
3190416	2904424.0	77	715.3763068119292	453.6919225266864	622.1322188449848	818.5871327254307	376.6204646149397
3190676	2904424.0	77	890.8033707865169	794.0577403245942	622.1322188449848	818.5871327254307	269.78858199920927
3190541	2904424.0	77	861.0732708089097	612.5437670965221	622.1322188449848	818.5871327254307	315.5102135166391
3190513	2904424.0	77	1084.0504825538233	593.5515961395695	622.1322188449848	818.5871327254307	513.8185234830237
3190397	2904424.0	77	636.3373983739838	250.6415989159892	622.1322188449848	818.5871327254307	568.1231525818522
3190754	2904424.0	77	623.7178314428588	999.1528844981096	622.1322188449848	818.5871327254307	180.5727135547983
3190632	2904424.0	77	517.6418504901961	722.5955882352941	622.1322188449848	818.5871327254307	141.88944179367712
3190760	2904424.0	77	943.9153245485602	1015.4477794045875	622.1322188449848	818.5871327254307	377.22470932744346
3190736	2904424.0	77	660.1506252368322	915.4699381078692	622.1322188449848	818.5871327254307	104.0753438781113
3190739	2904424.0	77	752.4658178481302	918.6621931635696	622.1322188449848	818.5871327254307	164.3224414095952
3190615	2904424.0	77	1336.4822171774497	701.9914869466515	622.1322188449848	818.5871327254307	723.8027802738555
3190747	2904424.0	77	897.838965153115	948.929778247096	622.1322188449848	818.5871327254307	304.96461303141746
3190750	2904424.0	77	573.5741206030151	966.6000837520936	622.1322188449848	818.5871327254307	155.7745889947975
3190479	2904424.0	77	1285.726125137212	555.6917306988657	622.1322188449848	818.5871327254307	713.7722780235209
3190453	2904636.0	78	1335.7502756339582	701.9638000735024	622.1481481481482	818.6769547325102	723.0836444165583
3190582	2904636.0	78	721.5716098864395	977.5626586506348	622.1481481481482	818.6769547325102	187.42916436238903
3190588	2904636.0	78	556.4949811794228	966.2022166457548	622.1481481481482	818.6769547325102	161.4745838687771
3190461	2904636.0	78	757.7340665538635	726.3485617597293	622.1481481481482	818.6769547325102	164.03680507391496
3190435	2904636.0	78	1186.2166666666667	643.03	622.1481481481482	818.6769547325102	590.7835020466302
3190445	2904636.0	78	790.2367119901113	689.7913061392666	622.1481481481482	818.6769547325102	211.8142481226294
3190546	2904636.0	78	731.875515818432	871.2102246675837	622.1481481481482	818.6769547325102	121.65459163517394
3190421	2904636.0	78	1107.345251608021	616.2970109723798	622.1481481481482	818.6769547325102	525.7127265362749
3190558	2904636.0	78	901.179060665362	923.4399869536855	622.1481481481482	818.6769547325102	298.0495647713046
3190403	2904636.0	78	503.6628926223521	571.1442658875092	622.1481481481482	818.6769547325102	274.4288392714025
3190408	2904636.0	78	865.8685548293391	610.6056644880174	622.1481481481482	818.6769547325102	320.4579511524922
3190516	2904636.0	78	820.7782018659881	836.2025728018094	622.1481481481482	818.6769547325102	199.4017189711837
3190391	2904636.0	78	1115.1620959843292	531.6816846229187	622.1481481481482	818.6769547325102	570.4638795106085
3190371	2904636.0	78	587.073511904762	214.9958333333333	622.1481481481482	818.6769547325102	604.699203274962
3190381	2904636.0	78	627.2637147863594	480.2399919126567	622.1481481481482	818.6769547325102	338.47562220159506
3190511	2904636.0	78	491.2272727272728	823.5783156237702	622.1481481481482	818.6769547325102	131.01259084360836
3190493	2904636.0	78	875.3082461725027	790.45801121722	622.1481481481482	818.6769547325102	254.7279804120857
3190472	2904636.0	78	487.85431716546265	724.8470932232542	622.1481481481482	818.6769547325102	163.8257487419248
3190601	2904636.0	78	626.0005793742757	1003.873889532638	622.1481481481482	818.6769547325102	185.236999235344
3190607	2904636.0	78	912.2240143369175	1008.02636968766	622.1481481481482	818.6769547325102	346.40613315734225
3191217	2904558.0	79	824.3327948303715	865.0140010770059	622.1121212121212	818.5929292929294	207.48040086765135
3191103	2904558.0	79	1100.159108989658	604.3060859188544	622.1121212121212	818.5929292929294	523.8776324356689
3191074	2904558.0	79	506.47770527460574	607.1734638390429	622.1121212121212	818.5929292929294	240.9761575799926
3191212	2904558.0	79	492.5651788877081	862.0465816507262	622.1121212121212	818.5929292929294	136.64051437563123
3191085	2904558.0	79	862.9415677813737	609.851312477526	622.1121212121212	818.5929292929294	318.70344354205076
3191187	2904558.0	79	892.0960054471176	806.0077924042972	622.1121212121212	818.5929292929294	270.27704937179095
3191195	2904558.0	79	724.6871980676328	831.5442028985507	622.1121212121212	818.5929292929294	103.38946696797395
3191179	2904558.0	79	485.8270750988143	766.2809617918314	622.1121212121212	818.5929292929294	145.97998403186008
3191155	2904558.0	79	921.7070357554786	700.4705882352941	622.1121212121212	818.5929292929294	322.0403705704891
3191283	2904558.0	79	962.932183908046	1018.5271264367816	622.1121212121212	818.5929292929294	395.13541770336263
3191160	2904558.0	79	1056.1689250225836	702.4286359530262	622.1121212121212	818.5929292929294	449.3322289590557
3191033	2904558.0	79	1114.3599967778316	531.6321089092959	622.1121212121212	818.5929292929294	569.784593889834
3191264	2904558.0	79	624.1124031007752	1007.9950547981822	622.1121212121212	818.5929292929294	189.41268773115914
3191139	2904558.0	79	795.0651793525809	695.7121609798775	622.1121212121212	818.5929292929294	212.1613620368779
3191149	2904558.0	79	1335.2048528241846	701.0839299920445	622.1121212121212	818.5929292929294	722.7099063902816
3190992	2904558.0	79	615.0471285892635	203.4151061173533	622.1121212121212	818.5929292929294	615.2183906937449
3191250	2904558.0	79	791.208244944138	985.6083297977656	622.1121212121212	818.5929292929294	237.6712920547712
3191254	2904558.0	79	557.1707566462168	985.3929788684392	622.1121212121212	818.5929292929294	178.99619373068865
3191007	2904558.0	79	587.5892901007123	371.861459100958	622.1121212121212	818.5929292929294	448.06342444773054
3191232	2904558.0	79	862.6120477695821	904.7409553916402	622.1121212121212	818.5929292929294	255.46369032574518
3191238	2904558.0	79	573.0281007751938	959.8468992248062	622.1121212121212	818.5929292929294	149.53904200498363
3190973	2905007.0	80	1125.31875449964	601.5707343412527	622.1066066066066	818.5960960960961	548.0168550619047
3191213	2905007.0	80	532.0589534488616	847.0205572545021	622.1066066066066	818.5960960960961	94.42737861109605
3191087	2905007.0	80	1335.101701469451	700.3252126836815	622.1066066066066	818.5960960960961	722.737855077226
3191315	2905007.0	80	561.6760563380282	994.8403755868544	622.1066066066066	818.5960960960961	186.31665910213113
3191325	2905007.0	80	622.2393866345252	1008.0490826302396	622.1066066066066	818.5960960960961	189.45303306424572
3190921	2905007.0	80	1115.2035559986707	530.7843137254902	622.1066066066066	818.5960960960961	570.946778229902
3191306	2905007.0	80	1071.0581300813008	956.620325203252	622.1066066066066	818.5960960960961	469.6894274420849
3191180	2905007.0	80	707.3659165494608	825.5649320206281	622.1066066066066	818.5960960960961	85.54364152919098
3191310	2905007.0	80	849.9478260869565	987.6230434782608	622.1066066066066	818.5960960960961	283.69302112605106
3191055	2905007.0	80	1003.0912649361352	700.4221260815822	622.1066066066066	818.5960960960961	398.8914602638904
3191153	2905007.0	80	910.656896305805	813.2967479674796	622.1066066066066	818.5960960960961	288.5989479815885
3190902	2905007.0	80	704.517334921265	356.81480746327907	622.1066066066066	818.5960960960961	469.07727153715035
3191289	2905007.0	80	908.9656565656566	926.4451178451178	622.1066066066066	818.5960960960961	306.4629276692854
3191165	2905007.0	80	978.1313299944352	813.0289371174179	622.1066066066066	818.5960960960961	356.06824756284254
3191265	2905007.0	80	820.1814814814815	897.9042328042328	622.1066066066066	818.5960960960961	213.36221925358254
3190887	2905007.0	80	612.9582881906825	203.4942217407006	622.1066066066066	818.5960960960961	615.1699013812037
3191252	2905007.0	80	507.9954773869347	871.933500837521	622.1066066066066	818.5960960960961	125.96121846163308
3191001	2905007.0	80	506.0105798296236	629.6841165155263	622.1066066066066	818.5960960960961	221.73412787041053
3191106	2905007.0	80	799.5470278404815	720.3668171557562	622.1066066066066	818.5960960960961	202.81541935660132
3190981	2905007.0	80	862.9990454371897	610.766513936617	622.1066066066066	818.5960960960961	318.15452583034215
3190833	2904824.0	81	1116.0800314465407	528.9600628930817	622.1331360946746	818.65483234714	572.6312905149241
3190839	2904824.0	81	860.9896551724138	610.2785440613027	622.1331360946746	818.65483234714	316.974942583348
3190975	2904824.0	81	513.398312236287	870.2059071729957	622.1331360946746	818.65483234714	120.33609282013252
3191073	2904824.0	81	931.8495419309372	917.669837914024	622.1331360946746	818.65483234714	325.1587664073393
3191081	2904824.0	81	570.7059523809523	968.079761904762	622.1331360946746	818.65483234714	158.02710146688523
3190827	2904824.0	81	612.5875771604938	204.36689814814812	622.1331360946746	818.65483234714	614.3620950203804
3190957	2904824.0	81	977.3015587529976	841.080335731415	622.1331360946746	818.65483234714	355.8756969162678
3190830	2904824.0	81	723.1014953271028	290.493769470405	622.1331360946746	818.65483234714	537.725504235359
3190913	2904824.0	81	899.2512277470842	808.170963781461	622.1331360946746	818.65483234714	277.3163324097153
3190917	2904824.0	81	805.9515189346649	805.774656679151	622.1331360946746	818.65483234714	184.2690880075861
3191152	2904824.0	81	628.349028400598	1011.7816958825928	622.1331360946746	818.65483234714	193.2268685669781
3190900	2904824.0	81	665.2644191714054	791.2021391822367	622.1331360946746	818.65483234714	51.126880814806356
3191030	2904824.0	81	540.889183457052	922.4441498762814	622.1331360946746	818.65483234714	131.80592654865407
3191008	2904824.0	81	792.2062388591801	902.1242424242424	622.1331360946746	818.65483234714	189.45184797875567
3190888	2904824.0	81	972.9750499001996	758.0297405189622	622.1331360946746	818.65483234714	356.0413602966633
3191126	2904824.0	81	1117.627600554785	996.881414701803	622.1331360946746	818.65483234714	526.5733367427894
3190879	2904824.0	81	1334.347665847666	701.0733005733006	622.1331360946746	818.65483234714	721.8552160963837
3191135	2904824.0	81	563.4168744804655	991.64463840399	622.1331360946746	818.65483234714	182.68298327303185
3190848	2904824.0	81	1163.985856905158	631.6593640229247	622.1331360946746	818.65483234714	573.211720242631
3191108	2904824.0	81	915.3162932790224	985.803190767142	622.1331360946746	818.65483234714	337.4832401454678
3190859	2904824.0	81	505.5055955235811	660.7864375166533	622.1331360946746	818.65483234714	196.276369708675
3191475	2904704.0	82	762.7618348024813	930.5600718250082	622.2537453183521	818.8398876404494	179.51023025084615
3191353	2904704.0	82	973.7220853858786	743.9458128078818	622.2537453183521	818.8398876404494	359.3593139391947
3191483	2904704.0	82	587.3741987179487	974.546875	622.2537453183521	818.8398876404494	159.56581301656365
3191486	2904704.0	82	997.6321044546852	975.489708141321	622.2537453183521	818.8398876404494	406.753093130023
3191330	2904704.0	82	505.1473467284905	654.4567233384853	622.2537453183521	818.8398876404494	201.83095227594325
3191463	2904704.0	82	898.9872785829308	869.7689210950081	622.2537453183521	818.8398876404494	281.38090710230006
3191341	2904704.0	82	1148.7231767850326	706.2067583046965	622.2537453183521	818.8398876404494	538.383027307524
3191470	2904704.0	82	518.6335540838852	924.1795437821928	622.2537453183521	818.8398876404494	147.76192739514542
3191343	2904704.0	82	1334.9990647212871	703.0884773662552	622.2537453183521	818.8398876404494	722.0832911176221
3191314	2904704.0	82	864.6614691614692	608.7165627165627	622.2537453183521	818.8398876404494	320.8010540130287
3191455	2904704.0	82	504.6584948688712	867.412580767769	622.2537453183521	818.8398876404494	127.23187275960731
3191435	2904704.0	82	723.9642698624057	828.7223701731025	622.2537453183521	818.8398876404494	102.1895017310228
3191287	2904704.0	82	1115.4857024106402	530.3568578553616	622.2537453183521	818.8398876404494	571.4019793202266
3191422	2904704.0	82	943.2044079515988	813.0485450878709	622.2537453183521	818.8398876404494	321.0029088548598
3191404	2904704.0	82	825.3456910569106	802.9489430894308	622.2537453183521	818.8398876404494	203.71269116723468
3191259	2904704.0	82	623.7517743742995	297.8857551986054	622.2537453183521	818.8398876404494	520.9562862652554
3191488	2904704.0	82	1075.8977724741449	980.5127287191726	622.2537453183521	818.8398876404494	481.59216243268713
3191234	2904704.0	82	610.5270366417645	212.383315546069	622.2537453183521	818.8398876404494	606.5699378743162
3191498	2904704.0	82	636.2473236544948	1016.5608593635432	622.2537453183521	818.8398876404494	198.21554654913976
3191371	2904704.0	82	631.5690621814475	762.9204892966361	622.2537453183521	818.8398876404494	56.68998358964256
3191345	2904842.0	83	1085.9306306306305	738.6813063063063	622.2884796978282	818.8220018885742	470.51734846868845
3191351	2904842.0	83	952.1229648671808	728.5338474721509	622.2884796978282	818.8220018885742	341.9689144276945
3191359	2904842.0	83	579.9867394695788	742.0078003120125	622.2884796978282	818.8220018885742	87.69183992928274
3191460	2904842.0	83	644.1173752310536	1017.647258163894	622.2884796978282	818.8220018885742	200.01995703715937
3191336	2904842.0	83	1336.072025845686	702.5209045990118	622.2884796978282	818.8220018885742	723.1963052879678
3191445	2904842.0	83	564.764600715137	975.9684147794994	622.2884796978282	818.8220018885742	167.34393247949106
3191319	2904842.0	83	501.2607811228641	660.5100352590182	622.2884796978282	818.8220018885742	199.2746411374764
3191425	2904842.0	83	729.1250460405156	923.7364640883978	622.2884796978282	818.8220018885742	149.73675663167572
3191436	2904842.0	83	991.8777913735088	963.0186091567248	622.2884796978282	818.8220018885742	396.7227254047197
3191309	2904842.0	83	866.7669902912621	606.8559870550162	622.2884796978282	818.8220018885742	323.57276397497355
3191280	2904842.0	83	1117.829345297441	527.7336324360253	622.2884796978282	818.8220018885742	574.7113956672141
3191412	2904842.0	83	855.9368063014679	859.609559613319	622.2884796978282	818.8220018885742	237.18171386055562
3191417	2904842.0	83	494.2583235409322	868.7032902467685	622.2884796978282	818.8220018885742	137.40401673107118
3191421	2904842.0	83	505.7739420935412	926.0898292501856	622.2884796978282	818.8220018885742	158.37305408440312
3191393	2904842.0	83	753.9050674564002	792.0674564001316	622.2884796978282	818.8220018885742	134.3083462689606
3191397	2904842.0	83	943.5593333333334	816.2706666666667	622.2884796978282	818.8220018885742	321.28098404216325
3191380	2904842.0	83	661.0977301387137	784.9350567465322	622.2884796978282	818.8220018885742	51.521674767452375
3191258	2904842.0	83	550.8032623169108	363.5955392809588	622.2884796978282	818.8220018885742	460.80502228408886
3191243	2904842.0	83	633.4085514834205	255.88848167539268	622.2884796978282	818.8220018885742	563.0433412945412
3191858	2905087.0	84	991.5607772641672	971.221023797295	622.2537453183521	818.8398876404494	399.50931716429136
3191714	2905087.0	84	554.4409221902017	770.993515850144	622.2537453183521	818.8398876404494	82.99309774978846
3191843	2905087.0	84	561.6856540084387	968.0845799769852	622.2537453183521	818.8398876404494	161.06666903972783
3191718	2905087.0	84	685.8812921125643	774.5233848592944	622.2537453183521	818.8398876404494	77.53977772602772
3191810	2905087.0	84	728.1919540229885	921.9045977011494	622.2537453183521	818.8398876404494	147.8013481787066
3191684	2905087.0	84	888.7714113389626	712.4891435464415	622.2537453183521	818.8398876404494	286.95321407926906
3191817	2905087.0	84	529.1558417319895	938.1633072041808	622.2537453183521	818.8398876404494	151.34496393523614
3191692	2905087.0	84	1053.4663409337677	724.3225841476657	622.2537453183521	818.8398876404494	441.44968374315425
3191665	2905087.0	84	504.41647150663545	678.0774134790528	622.2537453183521	818.8398876404494	183.57477286221916
3191674	2905087.0	84	1335.3662105663248	702.7132269099202	622.2537453183521	818.8398876404494	722.505909612139
3191653	2905087.0	84	864.3783178214409	607.2242330230955	622.2537453183521	818.8398876404494	321.5672462937336
3191784	2905087.0	84	795.4019607843138	876.3894523326572	622.2537453183521	818.8398876404494	182.46165875413308
3191791	2905087.0	84	489.704347826087	886.2018115942028	622.2537453183521	818.8398876404494	148.68413356614
3191633	2905087.0	84	549.5164912280702	314.9692397660819	622.2537453183521	818.8398876404494	509.0936435685768
3191640	2905087.0	84	1113.728310502283	525.318493150685	622.2537453183521	818.8398876404494	572.4526681271997
3191745	2905087.0	84	761.0794609665428	797.348667905824	622.2537453183521	818.8398876404494	140.47936450210133
3191619	2905087.0	84	630.4860640301317	251.3225988700565	622.2537453183521	818.8398876404494	567.5769940058087
3191875	2905087.0	84	620.0149993562508	997.7273722157848	622.2537453183521	818.8398876404494	178.90149278631995
3191759	2905087.0	84	944.4650398061614	816.6353409484251	622.2537453183521	818.8398876404494	322.2188360751541
3191860	2904931.0	85	529.5133158698974	839.0036018336608	621.9094955489614	818.7077151335311	94.5990329561058
3191733	2904931.0	85	852.5239605355885	623.7551092318535	621.9094955489614	818.7077151335311	301.97607522604017
3191841	2904931.0	85	945.8596400138456	815.6973001038422	621.9094955489614	818.7077151335311	323.96413180701086
3191715	2904931.0	85	1113.377434679335	536.9272367379256	621.9094955489614	818.7077151335311	566.516525088115
3191832	2904931.0	85	770.8524305555555	805.7398989898991	621.9094955489614	818.7077151335311	149.50639499336995
3191681	2904931.0	85	600.2173156062046	246.5136119025008	621.9094955489614	818.7077151335311	572.6051365845682
3191944	2904931.0	85	976.580922431866	1008.701677148847	621.9094955489614	818.7077151335311	402.3549759222978
3191691	2904931.0	85	553.2248516975893	268.9842862552064	621.9094955489614	818.7077151335311	553.997679199771
3191920	2904931.0	85	745.3465995730406	959.7625800548948	621.9094955489614	818.7077151335311	187.43850609689434
3191931	2904931.0	85	619.3068813866253	1000.0183029362308	621.9094955489614	818.7077151335311	181.32926639083522
3191912	2904931.0	85	577.618097541314	960.9304715840389	621.9094955489614	818.7077151335311	148.9598616737149
3191789	2904931.0	85	958.2567024128688	727.5301608579089	621.9094955489614	818.7077151335311	348.486427237613
3191763	2904931.0	85	623.1086601307189	712.390114379085	621.9094955489614	818.7077151335311	106.32436327519639
3191893	2904931.0	85	516.2348868625464	936.9484971293482	621.9094955489614	818.7077151335311	158.5812266569069
3191767	2904931.0	85	1334.4070216049383	703.3877314814815	621.9094955489614	818.7077151335311	721.7696469548969
3191775	2904931.0	85	870.7709861450692	707.9682151589242	621.9094955489614	818.7077151335311	272.3881024500567
3191903	2904931.0	85	984.7945371041818	947.3495286439448	621.9094955489614	818.7077151335311	385.0120382115111
3191878	2904931.0	85	491.8247588424437	894.9540907466952	621.9094955489614	818.7077151335311	150.78311748384746
3191752	2904931.0	85	510.4902370990237	713.4221757322176	621.9094955489614	818.7077151335311	153.294800826902
3191884	2904931.0	85	820.0467980295566	880.1269293924466	621.9094955489614	818.7077151335311	207.43844994231284
3191735	2905237.0	86	1106.6860827664398	542.0301870748299	622.3259587020649	818.9827925270404	557.9493484631239
3191992	2905237.0	86	612.9724428399519	993.6025270758124	622.3259587020649	818.9827925270404	174.8700659142851
3191866	2905237.0	86	870.8029566626165	707.4659781287971	622.3259587020649	818.9827925270404	272.3542149646672
3191971	2905237.0	86	711.1093647675181	948.0618860510806	622.3259587020649	818.9827925270404	156.66494686933342
3191977	2905237.0	86	1072.9196868008949	958.6136465324385	622.3259587020649	818.9827925270404	471.73242753946766
3191953	2905237.0	86	852.205498281787	918.002405498282	622.3259587020649	818.9827925270404	250.2987943845505
3191962	2905237.0	86	573.5659133709981	954.8267419962336	622.3259587020649	818.9827925270404	144.32990205801573
3191839	2905237.0	86	553.442044636429	696.5536357091432	622.3259587020649	818.9827925270404	140.4773720431271
3191942	2905237.0	86	490.8323034672159	901.3561620322693	622.3259587020649	818.9827925270404	155.16427865545052
3191690	2905237.0	86	567.9285343709467	300.99442282749675	622.3259587020649	818.9827925270404	520.8368563358883
3191823	2905237.0	86	1334.304584742578	702.0486659150695	622.3259587020649	818.9827925270404	721.5172582170445
3191928	2905237.0	86	759.3097476884501	880.9237580316565	622.3259587020649	818.9827925270404	150.33709340249516
3191905	2905237.0	86	947.6474799541812	820.8184421534937	622.3259587020649	818.9827925270404	325.3267001021316
3191914	2905237.0	86	520.7472392638036	836.0529652351738	622.3259587020649	818.9827925270404	103.00304383367755
3191659	2905237.0	86	611.4077253218884	227.0332618025751	622.3259587020649	818.9827925270404	592.0502130267826
3191766	2905237.0	86	840.4908223201174	647.8436123348017	622.3259587020649	818.9827925270404	277.28059202611894
3191898	2905237.0	86	523.6080357142857	758.235119047619	622.3259587020649	818.9827925270404	115.91163941633941
3192005	2905237.0	86	847.890804597701	983.9160035366932	622.3259587020649	818.9827925270404	279.43239575589075
3191881	2905237.0	86	931.4038015762634	729.9513212795549	622.3259587020649	818.9827925270404	321.645326140859
3191728	2905156.0	87	948.8841911764706	819.3345588235294	622.1322188449848	818.5871327254307	326.75282717719244
3191859	2905156.0	87	817.2171145685998	1002.3741159830269	622.1322188449848	818.5871327254307	268.0219613285853
3191584	2905156.0	87	590.9121611721612	321.6671794871795	622.1322188449848	818.5871327254307	497.89972075449106
3191855	2905156.0	87	614.1561327037172	997.09292892602	622.1322188449848	818.5871327254307	178.68390310080886
3191569	2905156.0	87	619.4262295081967	221.8992974238876	622.1322188449848	818.5871327254307	596.6939711235001
3191683	2905156.0	87	525.6948176583493	756.754638515675	622.1322188449848	818.5871327254307	114.5575387647254
3191813	2905156.0	87	911.6345885634588	943.1384239888424	622.1322188449848	818.5871327254307	315.1581289257747
3191819	2905156.0	87	705.28046989721	943.4955947136564	622.1322188449848	818.5871327254307	150.0525092402919
3191802	2905156.0	87	561.5030627871363	949.0860132720776	622.1322188449848	818.5871327254307	143.89528271703335
3191778	2905156.0	87	1139.9915942028986	899.0457971014492	622.1322188449848	818.5871327254307	524.0724466323921
3191652	2905156.0	87	872.2920673076923	707.8104967948718	622.1322188449848	818.5871327254307	273.58986247844854
3191657	2905156.0	87	937.1726726726728	740.8595023595024	622.1322188449848	818.5871327254307	324.4873989390929
3191785	2905156.0	87	497.5496380558428	910.961564977594	622.1322188449848	818.5871327254307	155.09305326155837
3191632	2905156.0	87	836.9835205992509	651.8456928838951	622.1322188449848	818.5871327254307	271.9628460395485
3191635	2905156.0	87	531.2671905697446	663.9554682383758	622.1322188449848	818.5871327254307	179.35273910787456
3191643	2905156.0	87	1333.3572479764534	702.1751287711552	622.1322188449848	818.5871327254307	720.6891123970922
3191771	2905156.0	87	764.9037903102553	907.6612410209384	622.1322188449848	818.5871327254307	168.27928686354326
3191748	2905156.0	87	519.8217479674796	830.6691056910569	622.1322188449848	818.5871327254307	103.02138866234989
3191626	2905156.0	87	1107.9708276797828	544.1050052766471	622.1322188449848	818.5871327254307	558.0139712617796
3191485	2905481.0	88	497.5670356703567	901.6688191881918	622.2884796978282	818.8220018885742	149.72986922112077
3191469	2905481.0	88	534.8902953586497	829.9778481012659	622.2884796978282	818.8220018885742	88.10729555778138
3191471	2905481.0	88	943.126447876448	818.1695624195623	622.2884796978282	818.8220018885742	320.83863156148414
3191449	2905481.0	88	594.6109940288023	779.430804355462	622.2884796978282	818.8220018885742	48.14259710538883
3191424	2905481.0	88	866.4506172839506	706.1600823045267	622.2884796978282	818.8220018885742	268.90120407872286
3191434	2905481.0	88	942.2378660248696	755.6117127958283	622.2884796978282	818.8220018885742	326.13363895531984
3191439	2905481.0	88	524.7788857233302	756.0109211775879	622.2884796978282	818.8220018885742	115.98858899544165
3191410	2905481.0	88	836.0634833516283	641.3862056348336	622.2884796978282	818.8220018885742	277.8186710417088
3191419	2905481.0	88	1333.597348484849	703.3981060606061	622.2884796978282	818.8220018885742	720.6129214378387
3191520	2905481.0	88	766.1161751563895	1003.982126899017	622.2884796978282	818.8220018885742	234.45826467583413
3191396	2905481.0	88	1107.7183655536028	543.8913298183949	622.2884796978282	818.8220018885742	557.8790626353626
3191405	2905481.0	88	556.1161710037175	602.9882280049567	622.2884796978282	818.8220018885742	225.74984471036342
3191512	2905481.0	88	698.8835409588523	954.7993582483956	622.2884796978282	818.8220018885742	156.06615537068222
3191514	2905481.0	88	955.4873463485178	974.263557483731	622.2884796978282	818.8220018885742	367.67317272701075
3191518	2905481.0	88	620.1184934934935	1001.599974974975	622.2884796978282	818.8220018885742	182.79085394433736
3191360	2905481.0	88	615.4955175224123	220.04482477587607	622.2884796978282	818.8220018885742	598.8157080155531
3191491	2905481.0	88	772.250231267345	924.250231267345	622.2884796978282	818.8220018885742	183.31295230763214
3191493	2905481.0	88	1255.1268656716418	915.4876375697272	622.2884796978282	818.8220018885742	640.1786218576678
3191366	2905481.0	88	596.7602801626751	341.1621479138425	622.2884796978282	818.8220018885742	478.34153600818377
3191503	2905481.0	88	555.2976064765928	943.961809222105	622.2884796978282	818.8220018885742	141.94276478361567
3191602	2905563.0	89	615.6627543035993	219.04068857589985	622.2696629213483	818.7715355805244	599.7672382602835
3191986	2905563.0	89	617.8093392395718	1001.0662606127722	622.2696629213483	818.7715355805244	182.34928368910323
3191732	2905563.0	89	1332.9366471734893	703.9873294346978	622.2696629213483	818.7715355805244	719.877056507957
3191993	2905563.0	89	687.3177019894438	986.8743402354852	622.2696629213483	818.7715355805244	180.24927272937435
3191969	2905563.0	89	1024.4374090247452	934.933042212518	622.2696629213483	818.7715355805244	418.60768223827546
3191978	2905563.0	89	555.9828897338404	976.647021546261	622.2696629213483	818.7715355805244	171.22676592323302
3191957	2905563.0	89	1260.865395480226	929.1125706214688	622.2696629213483	818.7715355805244	648.0583721057205
3191708	2905563.0	89	556.6083844580777	681.6162235855487	622.2696629213483	818.7715355805244	152.06243157950055
3191949	2905563.0	89	706.13524457402	917.9149659863946	622.2696629213483	818.7715355805244	129.8570582547771
3191927	2905563.0	89	741.6358800773694	875.6898774983882	622.2696629213483	818.7715355805244	132.24216969188473
3191804	2905563.0	89	931.8391739674594	756.7371714643305	622.2696629213483	818.7715355805244	315.72384214789486
3191678	2905563.0	89	834.5479825517994	641.0267175572519	622.2696629213483	818.7715355805244	276.8669451546251
3191934	2905563.0	89	499.0798390512495	859.9171961033461	622.2696629213483	818.7715355805244	129.8795522205295
3191651	2905563.0	89	1108.1518741921586	542.7277753841735	622.2696629213483	818.7715355805244	558.8216896047905
3191655	2905563.0	89	577.6834215167548	555.2519106407995	622.2696629213483	818.7715355805244	267.26489790273996
3191786	2905563.0	89	527.4686157912124	746.5069375619426	622.2696629213483	818.7715355805244	119.20323260615659
3191764	2905563.0	89	859.3440065681446	708.202380952381	622.2696629213483	818.7715355805244	261.5908682862258
3191897	2905563.0	89	944.3615794143744	823.3115942028985	622.2696629213483	818.7715355805244	322.12391218666943
3191617	2905563.0	89	589.404845814978	363.3726872246696	622.2696629213483	818.7715355805244	456.58318769669347
3191874	2905563.0	89	542.9334371754933	815.6160955347871	622.2696629213483	818.7715355805244	79.39895161448614
3192114	2905298.0	90	697.1689419795222	926.8151308304892	621.9881964117092	818.8437204910292	131.56735900223995
3191989	2905298.0	90	615.7329218106996	219.15925925925927	621.9881964117092	818.8437204910292	599.7170845516845
3192123	2905298.0	90	1103.5660162601628	948.9465040650406	621.9881964117092	818.8437204910292	498.84259126872445
3192108	2905298.0	90	1284.673297166968	913.2267932489452	621.9881964117092	818.8437204910292	669.3726220769965
3192083	2905298.0	90	944.0235555555556	823.3577777777778	621.9881964117092	818.8437204910292	322.06699497479434
3192087	2905298.0	90	491.912865497076	838.3604288499025	621.9881964117092	818.8437204910292	131.53134081927638
3192070	2905298.0	90	707.7944301628106	820.0348757497858	621.9881964117092	818.8437204910292	85.81450111373441
3192072	2905298.0	90	594.2694882831181	842.9220468675275	621.9881964117092	818.8437204910292	36.71638028743018
3192050	2905298.0	90	523.2174992696465	750.6501606777681	621.9881964117092	818.8437204910292	120.02504827715707
3192053	2905298.0	90	909.0789029535864	775.732700421941	621.9881964117092	818.8437204910292	290.3095482999338
3192032	2905298.0	90	835.4163529903807	643.3260142199916	621.9881964117092	818.8437204910292	276.3295916748985
3192042	2905298.0	90	1332.8281824871228	702.5581309786608	621.9881964117092	818.8437204910292	720.2887088743884
3192044	2905298.0	90	822.9614141414141	710.1517171717171	621.9881964117092	818.8437204910292	228.48235343281274
3192144	2905298.0	90	676.8215277777778	995.963888888889	621.9881964117092	818.8437204910292	185.41372193553335
3192022	2905298.0	90	1107.276945668135	543.4892804698973	621.9881964117092	818.8437204910292	557.9652657596326
3192027	2905298.0	90	505.2927046263345	649.5625741399763	621.9881964117092	818.8437204910292	205.60628471172046
3192003	2905298.0	90	604.8394033320418	374.6941108097637	621.9881964117092	818.8437204910292	444.4805472505065
3192135	2905298.0	90	597.5505078743826	992.7626968595656	621.9881964117092	818.8437204910292	175.62747781064016
3192015	2905298.0	90	612.0395335608647	521.8626279863481	621.9881964117092	818.8437204910292	297.1476824708443
3191603	2905723.0	91	612.5359341625832	1001.7387234577208	622.1263643996641	818.7837951301428	183.20611930686567
3191615	2905723.0	91	726.7905625290563	1013.9458391445838	622.1263643996641	818.7837951301428	221.45613063079392
3191588	2905723.0	91	1327.1246542868432	956.3926642960622	622.1263643996641	818.7837951301428	718.302714471392
3191594	2905723.0	91	558.3651301749893	975.5917626973963	622.1263643996641	818.7837951301428	169.27561455338648
3191595	2905723.0	91	1136.105045045045	983.5857657657658	622.1263643996641	818.7837951301428	539.7534378615399
3191577	2905723.0	91	494.3772981614708	854.4880095923262	622.1263643996641	818.7837951301428	132.6446940329386
3191578	2905723.0	91	619.8181602655287	879.9727358937886	622.1263643996641	818.7837951301428	61.23246098354849
3191580	2905723.0	91	707.7331029185868	901.0821812596008	622.1263643996641	818.7837951301428	118.74989700778931
3191552	2905723.0	91	893.8999190447279	782.4471766848816	622.1263643996641	818.7837951301428	274.191930669832
3191553	2905723.0	91	507.43305555555554	784.6030555555556	622.1263643996641	818.7837951301428	119.67822714042781
3191554	2905723.0	91	608.9080284552846	778.7588075880758	622.1263643996641	818.7837951301428	42.1512044060558
3191565	2905723.0	91	949.5075483091788	824.195652173913	622.1263643996641	818.7837951301428	327.4259118864261
3191536	2905723.0	91	1108.4385925593904	543.6668907814134	622.1263643996641	818.7837951301428	558.738663702545
3191539	2905723.0	91	504.1865767501606	553.3821451509313	622.1263643996641	818.7837951301428	290.42697760796585
3191544	2905723.0	91	833.5355349555813	645.1577829277713	622.1263643996641	818.7837951301428	273.5686924858891
3191547	2905723.0	91	1332.4730527870065	702.1969361387967	622.1263643996641	818.7837951301428	719.8506188038822
3191551	2905723.0	91	782.0287099179716	768.1748695003729	622.1263643996641	818.7837951301428	167.72007469487895
3191521	2905723.0	91	643.3513873052071	377.68484733308	622.1263643996641	818.7837951301428	441.60931075444597
3191534	2905723.0	91	663.1400146038701	515.8198247535597	622.1263643996641	818.7837951301428	305.7274715321083
3191516	2905723.0	91	615.3626700680272	219.1377551020408	622.1263643996641	818.7837951301428	599.684184285692
3192369	2905415.0	92	635.3579353593825	918.7182826821032	622.0783132530121	818.6224899598394	100.97284825133141
3192243	2905415.0	92	605.6761603375527	421.753164556962	622.0783132530121	818.6224899598394	397.2081218530118
3192371	2905415.0	92	517.3171247357294	917.8424947145876	622.0783132530121	818.6224899598394	144.28969458379865
3192377	2905415.0	92	840.361753371869	918.420520231214	622.0783132530121	818.6224899598394	240.01522259258638
3192381	2905415.0	92	1246.2776421109754	944.8614163614164	622.0783132530121	818.6224899598394	636.836767693068
3192227	2905415.0	92	656.6597101449275	370.1852173913043	622.0783132530121	818.6224899598394	449.7686743646147
3192362	2905415.0	92	725.4942235813796	865.1411824668705	622.0783132530121	818.6224899598394	113.39682209660317
3192337	2905415.0	92	896.1738255033557	825.1850111856824	622.0783132530121	818.6224899598394	274.1740624505132
3192345	2905415.0	92	947.8266492298752	824.1739319965127	622.0783132530121	818.6224899598394	325.79563671169973
3192218	2905415.0	92	615.9651350261992	218.86356307940343	622.0783132530121	818.6224899598394	599.7900810456979
3192325	2905415.0	92	493.34123159303886	777.4737617135207	622.0783132530121	818.6224899598394	135.15344624024945
3192332	2905415.0	92	763.7713437268003	785.6867112100965	622.0783132530121	818.6224899598394	145.47054824498974
3192309	2905415.0	92	587.1143157214412	725.8724349652609	622.0783132530121	818.6224899598394	99.12140951825204
3192297	2905415.0	92	1333.1102968808718	702.9855317549793	622.0783132530121	818.6224899598394	720.3737834240233
3192284	2905415.0	92	833.448402948403	641.8144963144963	622.0783132530121	818.6224899598394	275.56919536611724
3192387	2905415.0	92	1110.481934112646	966.775593340418	622.0783132530121	818.6224899598394	510.3797007229985
3192262	2905415.0	92	1108.859752415459	543.0775966183575	622.0783132530121	818.6224899598394	559.35780834778
3192394	2905415.0	92	556.4786516853933	977.2314606741572	622.0783132530121	818.6224899598394	171.63950940515255
3192395	2905415.0	92	616.9694993689525	1001.7686860187912	622.0783132530121	818.6224899598394	183.2174366979463
3192271	2905415.0	92	683.5169683257918	553.6881598793364	622.0783132530121	818.6224899598394	271.964901397877
3192242	2905888.0	93	898.898439104539	827.1290819470117	622.1522988505748	818.9061302681991	276.86827748909576
3192247	2905888.0	93	948.9363095238097	816.9446428571429	622.1522988505748	818.9061302681991	326.7898974334253
3192225	2905888.0	93	710.9430217669654	748.287451984635	622.1522988505748	818.9061302681991	113.44950506076611
3192226	2905888.0	93	493.9044006069803	774.9810318664644	622.1522988505748	818.9061302681991	135.5615641452305
3192214	2905888.0	93	1333.464851293936	702.8120896098881	622.1522988505748	818.9061302681991	720.7242007452386
3192324	2905888.0	93	986.0671385671384	976.463963963964	622.1522988505748	818.9061302681991	396.55829524148714
3192198	2905888.0	93	661.7565698478562	606.7735131396956	622.1522988505748	818.9061302681991	215.7979275410549
3192326	2905888.0	93	552.5480831708902	977.16146848603	622.1522988505748	818.9061302681991	172.88579731957188
3192204	2905888.0	93	502.1374102668293	661.3953000135446	622.1522988505748	818.9061302681991	198.02331966028507
3192205	2905888.0	93	832.462112051592	644.1320032245062	622.1522988505748	818.9061302681991	273.45239624573
3192335	2905888.0	93	600.6344343039258	1002.2716934666088	622.1522988505748	818.9061302681991	184.62380199128685
3192177	2905888.0	93	661.0213344788087	350.0867697594502	622.1522988505748	818.9061302681991	470.42788471613926
3192310	2905888.0	93	565.9909560723514	953.6369509043928	622.1522988505748	818.9061302681991	145.9674294216189
3192185	2905888.0	93	524.4104330708661	405.1528871391076	622.1522988505748	818.9061302681991	425.14141003428466
3192315	2905888.0	93	1091.7576557550158	963.7495600140796	622.1522988505748	818.9061302681991	491.4354590115545
3192190	2905888.0	93	1108.740506329114	543.8609777389786	622.1522988505748	818.9061302681991	558.9435746003348
3192293	2905888.0	93	729.3706920319823	924.5835401157982	622.1522988505748	818.9061302681991	150.5440094739752
3192173	2905888.0	93	614.7622693364743	217.5416175893208	622.1522988505748	818.9061302681991	601.4099181471188
3192279	2905888.0	93	1179.6679231337766	928.9891352549888	622.1522988505748	818.9061302681991	568.2798072312704
3192285	2905888.0	93	511.761316872428	933.11646090535	622.1522988505748	818.9061302681991	158.84007216803585
3192257	2905888.0	93	702.2349189934505	840.2800758359186	622.1522988505748	818.9061302681991	82.8858950490369
3191991	2905649.0	94	614.1689265536723	217.4171374764595	622.2063953488372	818.9631782945736	601.5997341493606
3192126	2905649.0	94	821.7097432205424	898.7858171346293	622.2063953488372	818.9631782945736	214.87959298967542
3192097	2905649.0	94	747.0248161764706	785.5012254901961	622.2063953488372	818.9631782945736	129.22592798423454
3192109	2905649.0	94	899.6963151207116	828.8996188055909	622.2063953488372	818.9631782945736	277.6677662693858
3192085	2905649.0	94	914.133214920071	735.0905861456483	622.2063953488372	818.9631782945736	303.7365300696571
3192088	2905649.0	94	499.94965277777777	769.9803240740741	622.2063953488372	818.9631782945736	131.70433216744615
3192071	2905649.0	94	623.6546351084812	692.8846153846154	622.2063953488372	818.9631782945736	126.08688045883962
3192078	2905649.0	94	1333.7602739726028	702.6750380517504	622.2063953488372	818.9631782945736	720.9936572159696
3192059	2905649.0	94	833.7808817939947	645.9112504751045	622.2063953488372	818.9631782945736	273.33264173268236
3192163	2905649.0	94	592.7023415977961	1000.4560606060604	622.2063953488372	818.9631782945736	183.87538040062765
3192168	2905649.0	94	1013.2167152575316	1015.8746355685132	622.2063953488372	818.9631782945736	437.79354983924344
3192041	2905649.0	94	524.2278275020342	611.4853539462978	622.2063953488372	818.9631782945736	229.44900817742615
3192047	2905649.0	94	686.2766911165445	613.3565607171964	622.2063953488372	818.9631782945736	215.35803674664967
3192018	2905649.0	94	503.2227414330218	346.7951005380912	622.2063953488372	818.9631782945736	486.928951235609
3192154	2905649.0	94	540.3670250896057	964.0035842293908	622.2063953488372	818.9631782945736	166.5364881284703
3192029	2905649.0	94	1108.1306382978723	542.8801418439716	622.2063953488372	818.9631782945736	558.8776367876759
3192157	2905649.0	94	1072.249464668094	960.1416845110635	622.2063953488372	818.9631782945736	471.6673985551863
3192132	2905649.0	94	506.2931583134448	917.8094669848848	622.2063953488372	818.9631782945736	152.33669061611982
3192137	2905649.0	94	1179.5838465182378	926.9424443391756	622.2063953488372	818.9631782945736	567.7403851829007
3192011	2905649.0	94	662.1381283499927	352.3951180646096	622.2063953488372	818.9631782945736	468.27374272665224
3192370	2905815.0	95	544.8038116591928	945.7806427503738	622.0480392156863	818.7686274509804	148.65639145765883
3192245	2905815.0	95	705.4342774146695	585.8467683369645	622.0480392156863	818.7686274509804	247.39817536535517
3192380	2905815.0	95	1053.138592750533	963.2587064676616	622.0480392156863	818.7686274509804	454.66080574558794
3192352	2905815.0	95	497.0911330049261	908.1502463054188	622.0480392156863	818.7686274509804	153.63366232308866
3192233	2905815.0	95	1108.1024808885045	543.6312563103995	622.0480392156863	818.7686274509804	558.5243891434149
3192367	2905815.0	95	1178.4863664215686	934.2971813725492	622.0480392156863	818.7686274509804	568.3048994640899
3192211	2905815.0	95	504.981756580662	518.9502215272348	622.0480392156863	818.7686274509804	321.86268976170453
3192343	2905815.0	95	877.4586305278174	908.1245839277224	622.0480392156863	818.7686274509804	270.5902014343569
3192328	2905815.0	95	902.3070512820512	823.9831196581197	622.0480392156863	818.7686274509804	280.30751822488315
3192312	2905815.0	95	773.5579234972678	768.422131147541	622.0480392156863	818.7686274509804	159.6559260567876
3192318	2905815.0	95	525.8389199255121	784.6014897579144	622.0480392156863	818.7686274509804	102.09597412595619
3192164	2905815.0	95	514.5216078805211	254.2572291070861	622.0480392156863	818.7686274509804	574.6608149994698
3192298	2905815.0	95	829.6088323762647	714.5598851517638	622.0480392156863	818.7686274509804	232.2518995165226
3192172	2905815.0	95	659.4173900462963	355.0763888888889	622.0480392156863	818.7686274509804	465.195615289122
3192273	2905815.0	95	530.0864332603938	674.2665937272063	622.0480392156863	818.7686274509804	171.2827332809213
3192153	2905815.0	95	612.5032719836402	215.9057259713701	622.0480392156863	818.7686274509804	602.9384550366051
3192282	2905815.0	95	1333.9606866002214	701.0418973791067	622.0480392156863	818.7686274509804	721.5810422118038
3192384	2905815.0	95	942.6815235008104	958.843057806591	622.0480392156863	818.7686274509804	349.89523758443426
3192260	2905815.0	95	834.4246031746031	644.3722222222221	622.0480392156863	818.7686274509804	274.8052238872273
3192391	2905815.0	95	585.50039231071	996.2924676343664	622.0480392156863	818.7686274509804	181.24691536064057
3192504	2905974.0	96	1107.9161508989096	544.6691718243443	622.2537453183521	818.8398876404494	557.7074085982805
3192508	2905974.0	96	739.9207444583857	603.5974487662066	622.2537453183521	818.8398876404494	245.30558529954592
3192486	2905974.0	96	516.6337692412477	401.76386050946735	622.2537453183521	818.8398876404494	430.2417829010704
3192465	2905974.0	96	500.24189234369777	211.2164827816784	622.2537453183521	818.8398876404494	619.7524460609046
3192466	2905974.0	96	613.6541176470588	217.2654901960784	622.2537453183521	818.8398876404494	601.6358610128248
3192474	2905974.0	96	662.9485304977107	353.97821592083886	622.2537453183521	818.8398876404494	466.6395175879826
3192545	2905974.0	96	496.4081057650628	906.1705678370178	622.2537453183521	818.8398876404494	153.17889116380135
3192546	2905974.0	96	1173.883181277271	931.190995636652	622.2537453183521	818.8398876404494	562.95453287484
3192550	2905974.0	96	538.7508591065292	955.9306987399772	622.2537453183521	818.8398876404494	160.51985077750052
3192554	2905974.0	96	998.522147147147	979.9673423423424	622.2537453183521	818.8398876404494	409.3164629886099
3192555	2905974.0	96	590.0529411764705	1003.7004201680672	622.2537453183521	818.8398876404494	187.64410002389698
3192557	2905974.0	96	871.3030303030303	1001.5039100684262	622.2537453183521	818.8398876404494	308.8554539601783
3192528	2905974.0	96	563.5031545741325	802.5133193130038	622.2537453183521	818.8398876404494	60.976952581656086
3192531	2905974.0	96	935.6422680412372	818.3444444444445	622.2537453183521	818.8398876404494	313.38891435146957
3192542	2905974.0	96	879.5387854609928	874.7415780141844	622.2537453183521	818.8398876404494	263.28803783658907
3192512	2905974.0	96	833.4806547619047	644.9639136904761	622.2537453183521	818.8398876404494	273.58666193754135
3192516	2905974.0	96	1333.9932191291934	701.2648108493934	622.2537453183521	818.8398876404494	721.3854567864229
3192519	2905974.0	96	800.1070691434469	711.3194014447885	622.2537453183521	818.8398876404494	207.82795708803314
3192520	2905974.0	96	513.1637139107611	715.8973097112861	622.2537453183521	818.8398876404494	149.9926974996152
3192527	2905974.0	96	787.7539964476022	785.9997039668442	622.2537453183521	818.8398876404494	168.7270303998768
3192497	2906051.0	97	590.5900263559439	1006.3586489110834	622.102119460501	818.6637764932564	190.32177264773105
3192501	2906051.0	97	855.6253822629969	1016.967016164264	622.102119460501	818.6637764932564	306.36137017244965
3192481	2906051.0	97	530.5399850523169	946.0444693572496	622.102119460501	818.6637764932564	156.87404301506777
3192485	2906051.0	97	934.3551851851852	984.3188888888888	622.102119460501	818.6637764932564	353.47361049627676
3192469	2906051.0	97	1183.7847445516256	901.995295939026	622.102119460501	818.6637764932564	567.8305323442881
3192475	2906051.0	97	491.51890034364266	900.2027491408935	622.102119460501	818.6637764932564	153.9499307416328
3192450	2906051.0	97	811.88619201726	780.3751348435815	622.102119460501	818.6637764932564	193.60788794779617
3192456	2906051.0	97	965.3124869055102	843.7028074586215	622.102119460501	818.6637764932564	344.1225209041437
3192457	2906051.0	97	864.0370496261047	844.0055517788353	622.102119460501	818.6637764932564	243.25853738124044
3192458	2906051.0	97	612.2031729785057	842.6330603889458	622.102119460501	818.6637764932564	25.932907895674965
3192437	2906051.0	97	1334.2027417027416	699.7922077922078	622.102119460501	818.6637764932564	721.954116300499
3192439	2906051.0	97	797.8747788728834	718.2131665403083	622.102119460501	818.6637764932564	202.45086524097823
3192442	2906051.0	97	485.4357601713062	725.5239114917916	622.102119460501	818.6637764932564	165.3866022803974
3192420	2906051.0	97	1108.1298432416445	542.6329488317066	622.102119460501	818.6637764932564	558.9418271192449
3192427	2906051.0	97	767.4032380952382	640.828380952381	622.102119460501	818.6637764932564	229.6472141866423
3192429	2906051.0	97	832.8804433887569	642.2462391132225	622.102119460501	818.6637764932564	274.864783726909
3192408	2906051.0	97	588.0486178861789	144.80829268292683	622.102119460501	818.6637764932564	674.7153874269696
3192409	2906051.0	97	601.7344632768362	219.25035310734464	622.102119460501	818.6637764932564	599.7593630395729
3192411	2906051.0	97	495.7136167146974	310.0593179634966	622.102119460501	818.6637764932564	524.0730377177175
3192415	2906051.0	97	685.6066558660726	351.3018090995005	622.102119460501	818.6637764932564	471.65669157794076
3192755	2906131.0	98	1331.3967136150236	696.8109425785482	622.3259587020649	818.9827925270404	719.5187950239174
3192757	2906131.0	98	741.9428781204111	697.7916299559471	622.3259587020649	818.9827925270404	170.2806662439054
3192759	2906131.0	98	493.6793603692713	780.6186943620178	622.3259587020649	818.9827925270404	134.2451164497786
3192761	2906131.0	98	830.5865413309459	778.1380185019397	622.3259587020649	818.9827925270404	212.2280986158113
3192765	2906131.0	98	848.58	845.747816091954	622.3259587020649	818.9827925270404	227.83164330285229
3192742	2906131.0	98	1107.930848570089	543.1840131270511	622.3259587020649	818.9827925270404	558.4595560846459
3192747	2906131.0	98	762.7099066179456	645.1061713357693	622.3259587020649	818.9827925270404	223.47423168978898
3192750	2906131.0	98	834.1115545419993	641.8390345876093	622.3259587020649	818.9827925270404	276.10333134929726
3192724	2906131.0	98	558.7397891963109	129.3498023715415	622.3259587020649	818.9827925270404	692.5582012099986
3192725	2906131.0	98	590.6992753623189	217.00942028985503	622.3259587020649	818.9827925270404	602.803606477003
3192726	2906131.0	98	676.514396944322	352.23835757308655	622.3259587020649	818.9827925270404	469.87951051266384
3192729	2906131.0	98	493.9312826391543	369.8413577888167	622.3259587020649	818.9827925270404	467.1329802529573
3192788	2906131.0	98	532.4331210191083	950.6259731068648	622.3259587020649	818.9827925270404	159.40718070358886
3192791	2906131.0	98	767.6700496165989	971.730942715381	622.3259587020649	818.9827925270404	210.84805465010155
3192792	2906131.0	98	929.2375218150088	980.8780104712042	622.3259587020649	818.9827925270404	346.99390364330446
3192793	2906131.0	98	591.9689754689755	1007.092784992785	622.3259587020649	818.9827925270404	190.54373696470998
3192769	2906131.0	98	983.6618985695708	908.3660598179454	622.3259587020649	818.9827925270404	372.2271214077921
3192774	2906131.0	98	1184.8878939330834	912.782937664862	622.3259587020649	818.9827925270404	570.3283249135932
3192775	2906131.0	98	503.46033755274266	902.8105485232068	622.3259587020649	818.9827925270404	145.45146464222012
3192778	2906131.0	98	699.1481682988756	914.8453028654336	622.3259587020649	818.9827925270404	122.84654157002086
3192624	2906281.0	99	720.3846888125239	933.3591065292096	622.2350928641251	818.8333333333334	150.82936024178855
3192633	2906281.0	99	558.674621653085	956.8678696158324	622.2350928641251	818.8333333333334	151.9653470607494
3192637	2906281.0	99	910.0681511470984	975.523616734143	622.2350928641251	818.8333333333334	327.71895635247523
3192638	2906281.0	99	585.5110420979986	1003.6574879227054	622.2350928641251	818.8333333333334	188.43732120880176
3192639	2906281.0	99	700.4411522633745	997.0637860082304	622.2350928641251	818.8333333333334	194.63371236108517
3192612	2906281.0	99	825.3084795321637	858.8157894736842	622.2350928641251	818.8333333333334	206.9719719475122
3192613	2906281.0	99	511.9473211075153	872.05411722402	622.2350928641251	818.8333333333334	122.45752094901009
3192621	2906281.0	99	1175.857372531006	910.7437605267188	622.2350928641251	818.8333333333334	561.199746231611
3192622	2906281.0	99	977.8707392651615	931.4639220894202	622.2350928641251	818.8333333333334	373.04471918876663
3192593	2906281.0	99	1329.900776836158	696.0953389830509	622.2350928641251	818.8333333333334	718.2306979854976
3192596	2906281.0	99	719.2604690117253	734.7892238972642	622.2350928641251	818.8333333333334	128.36407576687984
3192601	2906281.0	99	507.3355065195587	785.0299231026413	622.2350928641251	818.8333333333334	119.76888362749708
3192603	2906281.0	99	851.1847791547506	780.6576104226248	622.2350928641251	818.8333333333334	232.11063024413812
3192576	2906281.0	99	485.3592215351037	417.82448162968353	622.2350928641251	818.8333333333334	423.72526865500794
3192580	2906281.0	99	1107.3691700193713	542.309715392639	622.2350928641251	818.8333333333334	558.4087965785312
3192584	2906281.0	99	838.9848126232741	627.7808678500986	622.2350928641251	818.8333333333334	288.9316278687611
[truncated: 22,166 more rows]
