# Supplementary material for: The First of Us: Ophiocordyceps use a novel scramblase-binding peptide to manipulate zombie ants
Source: bioRxiv. 2025 Sep 19:2025.09.09.674826. Preprint. [Version 2] doi: 10.1101/2025.09.09.674826 (PMC12458967; doi:10.1101/2025.09.09.674826)
Supplement: Supplement 11 [file media-11.zip › Data S12. Nest behavior tests data/SBP Aversion Assay data files/Gen19_SBP2-all-spots_matches.csv]

No_Overlap_ID	Citronella_ID	Frame	No_Overlap_X	No_Overlap_Y	Citronella_X	Citronella_Y	Distance
415239	1438758.0	0	954.1468376068376	992.8492307692308	1317.5324675324675	278.0757575757576	801.8417761737708
415109	1438758.0	0	457.3320088300221	335.70993377483444	1317.5324675324675	278.0757575757576	862.1290665660471
415123	1438758.0	0	902.0932523616734	340.1437246963563	1317.5324675324675	278.0757575757576	420.050204194938
415131	1438758.0	0	1414.9663461538462	422.8705128205128	1317.5324675324675	278.0757575757576	174.5247313408449
415021	1438758.0	0	782.2070707070708	85.13888888888889	1317.5324675324675	278.0757575757576	569.0324382537102
415156	1438758.0	0	897.6886338797815	560.1382513661202	1317.5324675324675	278.0757575757576	505.7945186134609
415167	1438758.0	0	708.3533098315706	593.8382295338816	1317.5324675324675	278.0757575757576	686.152450169989
415034	1438758.0	0	1112.0695395513578	117.61090121999212	1317.5324675324675	278.0757575757576	260.6990312598939
415046	1438758.0	0	1353.6413350047007	127.63423169330407	1317.5324675324675	278.0757575757576	154.7142624969277
415052	1438758.0	0	1259.955170259294	130.91736957200877	1317.5324675324675	278.0757575757576	158.02131603408856
415181	1438758.0	0	1331.009068167605	600.2182614133833	1317.5324675324675	278.0757575757576	322.4242725717989
415074	1438758.0	0	835.9151515151515	253.1822510822511	1317.5324675324675	278.0757575757576	482.26022617801016
415200	1438758.0	0	908.0271624472572	682.3214662447258	1317.5324675324675	278.0757575757576	575.4208788966624
415081	1438758.0	0	738.0584101888451	253.86912604303907	1317.5324675324675	278.0757575757576	579.9794342426641
415209	1438758.0	0	1029.0655563430191	762.3608551854477	1317.5324675324675	278.0757575757576	563.6889342696095
415217	1438758.0	0	692.6222831050229	813.9486757990867	1317.5324675324675	278.0757575757576	823.2086752982682
415099	1438758.0	0	533.3160705991639	311.70343706456106	1317.5324675324675	278.0757575757576	784.9370535570699
415227	1438758.0	0	593.9158730158731	860.3118326118325	1317.5324675324675	278.0757575757576	928.7732893086489
414730	1438462.0	1	525.1349554289054	284.7497442642116	1317.4803921568628	278.0773420479303	792.3735306375102
414856	1438462.0	1	1032.262331838565	509.7448928749377	1317.4803921568628	278.0773420479303	367.449582987811
414984	1438462.0	1	863.7728260869566	1005.744927536232	1317.4803921568628	278.0773420479303	857.5259007630342
414886	1438462.0	1	709.9320357370772	592.4000212720698	1317.4803921568628	278.0773420479303	684.0422151176227
414639	1438462.0	1	721.3689943300507	106.60056699492688	1317.4803921568628	278.0773420479303	620.2846789995817
414632	1438462.0	1	1070.2998996361812	97.15136118429308	1317.4803921568628	278.0773420479303	306.3207574328517
414642	1438462.0	1	1273.7301255230125	116.8647140864714	1317.4803921568628	278.0773420479303	167.04369860839634
414899	1438462.0	1	1260.1876543209878	601.6922839506173	1317.4803921568628	278.0773420479303	328.64736182024916
414655	1438462.0	1	1107.8418879056046	159.2324483775811	1317.4803921568628	278.0773420479303	240.9821802877163
414783	1438462.0	1	498.3451086956522	372.65700483091786	1317.4803921568628	278.0773420479303	824.5774222128698
414648	1438462.0	1	1322.1706967865098	150.8545444904019	1317.4803921568628	278.0773420479303	127.309226593687
414667	1438462.0	1	818.1781857451404	188.66702663786896	1317.4803921568628	278.0773420479303	507.2444162623586
414932	1438462.0	1	1140.5809992429977	720.0397426192278	1317.4803921568628	278.0773420479303	476.0505842156252
414812	1438462.0	1	1420.0747387551114	422.771997576859	1317.4803921568628	278.0773420479303	177.37571223974524
414939	1438462.0	1	860.0857385398981	795.6918505942275	1317.4803921568628	278.0773420479303	690.7493384832213
414681	1438462.0	1	696.9857211423085	235.58327333813293	1317.4803921568628	278.0773420479303	621.9480546098467
414953	1438462.0	1	690.5204652958779	817.95738005599	1317.4803921568628	278.0773420479303	827.3748880218178
414704	1438462.0	1	925.193201754386	272.85065789473686	1317.4803921568628	278.0773420479303	392.32200802543093
414975	1438462.0	1	508.85492227979273	862.0826137017847	1317.4803921568628	278.0773420479303	997.4654419344083
414592	1439138.0	2	792.6687675070027	1022.391981792717	1317.5324675324675	278.0757575757576	910.7626173910588
414480	1439138.0	2	1286.0916606757728	660.0657800143781	1317.5324675324675	278.0757575757576	383.2817522116827
414493	1439138.0	2	775.5027056277056	690.7188852813853	1317.5324675324675	278.0757575757576	681.2272848566885
414375	1439138.0	2	717.6172353455818	99.95931758530185	1317.5324675324675	278.0757575757576	625.7984915327926
414380	1439138.0	2	948.3266406757637	118.52287199480185	1317.5324675324675	278.0757575757576	402.20649656880477
414381	1439138.0	2	775.9370845204179	125.26970560303891	1317.5324675324675	278.0757575757576	562.7390589069306
414376	1439138.0	2	1255.211500974659	98.66179337231968	1317.5324675324675	278.0757575757576	189.92965388240987
414386	1439138.0	2	1108.4020163831128	160.3456206679269	1317.5324675324675	278.0757575757576	239.99152221332568
414385	1439138.0	2	1278.8509127789046	153.11325219743068	1317.5324675324675	278.0757575757576	130.81242459560667
414398	1439138.0	2	658.8704748472027	242.2914903620122	1317.5324675324675	278.0757575757576	659.6333332906613
414526	1439138.0	2	689.8849238902561	817.6834837298331	1317.5324675324675	278.0757575757576	827.7185132430429
414395	1439138.0	2	1075.9258076997485	256.3117624298704	1317.5324675324675	278.0757575757576	242.58493267355544
414392	1439138.0	2	500.92236938925686	211.188153053716	1317.5324675324675	278.0757575757576	819.3448626971193
414404	1439138.0	2	991.5992534036012	265.07268335529204	1317.5324675324675	278.0757575757576	326.1924892016313
414422	1439138.0	2	474.08612143742255	503.8714374225526	1317.5324675324675	278.0757575757576	873.1468535009209
414418	1439138.0	2	1390.5659975669098	454.9659367396594	1317.5324675324675	278.0757575757576	191.37406301254373
414426	1439138.0	2	1216.374345549738	581.9470622454916	1317.5324675324675	278.0757575757576	320.2666630243601
414434	1439138.0	2	709.7962226640159	592.7244311906339	1317.5324675324675	278.0757575757576	684.3589198179619
414578	1439138.0	2	497.0612582781457	897.9602649006622	1317.5324675324675	278.0757575757576	1028.314060798883
415627	1439284.0	3	555.7859594919327	493.712838997597	1317.5324675324675	278.0757575757576	791.6799185252065
415383	1439284.0	3	532.7957480772021	170.2287766652155	1317.5324675324675	278.0757575757576	792.1128014070539
415639	1439284.0	3	880.5028105677347	584.9595278246205	1317.5324675324675	278.0757575757576	534.0155142960444
415508	1439284.0	3	657.0741127348643	253.75144977963348	1317.5324675324675	278.0757575757576	660.9061282600709
415277	1439284.0	3	1238.8670370370369	93.5825925925926	1317.5324675324675	278.0757575757576	200.5641490409908
415531	1439284.0	3	977.5159253157605	346.8970345963756	1317.5324675324675	278.0757575757576	346.9115408166099
415659	1439284.0	3	708.2070967741936	592.3890322580645	1317.5324675324675	278.0757575757576	685.6166874363716
415285	1439284.0	3	704.9821160204388	95.66922152088968	1317.5324675324675	278.0757575757576	639.1322848464517
415794	1439284.0	3	1399.469784868262	621.1874546773024	1317.5324675324675	278.0757575757576	352.75963581465624
415292	1439284.0	3	783.6488322717622	126.32186836518048	1317.5324675324675	278.0757575757576	555.0324124677062
415416	1439284.0	3	1178.9756183745585	172.62367491166077	1317.5324675324675	278.0757575757576	174.12105612694597
415812	1439284.0	3	688.3651839648545	814.0413692110561	1317.5324675324675	278.0757575757576	826.505055984202
415433	1439284.0	3	1043.5614505180422	192.91532690246515	1317.5324675324675	278.0757575757576	286.90140661275814
415827	1439284.0	3	482.5724890829694	902.291266375546	1317.5324675324675	278.0757575757576	1042.4985213603734
415324	1439284.0	3	1113.461970613656	151.4711898588303	1317.5324675324675	278.0757575757576	240.15304345246332
415607	1439284.0	3	1343.675486205337	471.09822101613145	1317.5324675324675	278.0757575757576	194.7848269704816
415856	1439284.0	3	733.4352207293666	1040.695137555982	1317.5324675324675	278.0757575757576	960.602890087462
415740	1439284.0	3	1186.3147812971342	602.1036199095023	1317.5324675324675	278.0757575757576	349.58852491111685
415354	1439284.0	3	841.2569745069745	167.7113997113997	1317.5324675324675	278.0757575757576	488.8953228897659
415616	1438569.0	4	903.4001307189544	442.4132026143791	1317.4584736251404	277.881593714927	445.5501786075941
415632	1438569.0	4	1293.9549094986385	514.22929681243	1317.4584736251404	277.881593714927	237.51348232492825
415269	1438569.0	4	691.0457142857143	86.50571428571429	1317.4584736251404	277.881593714927	654.9944063047701
415397	1438569.0	4	1102.4034212401996	229.37158469945356	1317.4584736251404	277.881593714927	220.4583782281158
415276	1438569.0	4	1200.6877613074878	93.3650703154694	1317.4584736251404	277.881593714927	218.36150453455522
415661	1438569.0	4	1429.6963315217392	584.2665307971015	1317.4584736251404	277.881593714927	326.29597977306605
415284	1438569.0	4	1106.6657834973505	148.64155942467826	1317.4584736251404	277.881593714927	247.25805280041968
415538	1438569.0	4	614.6178482587065	359.91200248756223	1317.4584736251404	277.881593714927	707.6114277121911
415667	1438569.0	4	1246.841973244147	604.6120401337793	1317.4584736251404	277.881593714927	334.2745499482743
415294	1438569.0	4	858.3148654810761	149.03556771545828	1317.4584736251404	277.881593714927	476.87959834260664
415674	1438569.0	4	707.5287319075394	591.7071721754158	1317.4584736251404	277.881593714927	685.9305967280947
415315	1438569.0	4	591.6365991521432	151.75624116815823	1317.4584736251404	277.881593714927	736.6987159066739
415455	1438569.0	4	914.7980667838312	292.4940246045694	1317.4584736251404	277.881593714927	402.9254600718515
415581	1438569.0	4	914.18957809444	374.3776194467728	1317.4584736251404	277.881593714927	414.653210628583
415707	1438569.0	4	699.9681933842239	815.1344783715014	1317.4584736251404	277.881593714927	818.495515115273
415717	1438569.0	4	672.7641227085672	791.9163860830528	1317.4584736251404	277.881593714927	824.5377940814379
415469	1438569.0	4	641.0350529100529	283.859126984127	1317.4584736251404	277.881593714927	676.4498318396455
415728	1438569.0	4	500.1159169550173	881.7675893886967	1317.4584736251404	277.881593714927	1016.2318390578763
415358	1438569.0	4	923.8702735668236	194.31860951385255	1317.4584736251404	277.881593714927	402.36108603309873
415741	1438569.0	4	737.06484295846	1019.8497129348192	1317.4584736251404	277.881593714927	942.0050193375592
416130	1438846.0	5	1145.0715381664747	87.57249712313003	1317.5065789473683	278.1578947368421	257.014857688588
416523	1438846.0	5	917.1024691358024	452.2245541838135	1317.5065789473683	278.1578947368421	436.6035422268359
416392	1438846.0	5	653.584212995543	277.6759324419423	1317.5065789473683	278.1578947368421	663.9225408876574
416648	1438846.0	5	1281.8251245968925	600.1517150395779	1317.5065789473683	278.1578947368421	323.96479206499527
416670	1438846.0	5	705.6643316925407	814.6008456392781	1317.5065789473683	278.1578947368421	813.7087778184226
416678	1438846.0	5	676.8620188816268	792.8246187363834	1317.5065789473683	278.1578947368421	821.770825190483
416161	1438846.0	5	1109.2212168895885	145.03789666928927	1317.5065789473683	278.1578947368421	247.1916785271011
416688	1438846.0	5	528.0988389856401	844.1840818820655	1317.5065789473683	278.1578947368421	971.3651344605915
416561	1438846.0	5	1261.5035191441443	537.9984515765766	1317.5065789473683	278.1578947368421	265.80718140431566
416447	1438846.0	5	997.068031189084	304.0276153346329	1317.5065789473683	278.1578947368421	321.48111193854925
416588	1438846.0	5	1389.5469644902637	567.5403207331042	1317.5065789473683	278.1578947368421	298.21469719759136
416716	1438846.0	5	687.7664246196405	969.4661134163208	1317.5065789473683	278.1578947368421	935.1362014094548
416468	1438846.0	5	917.1061064849862	337.2024981074943	1317.5065789473683	278.1578947368421	404.7305320028333
416223	1438846.0	5	898.0259427992913	147.94975955454316	1317.5065789473683	278.1578947368421	439.22450133257274
416348	1438846.0	5	950.4822932783222	235.7439401753481	1317.5065789473683	278.1578947368421	369.46687241540076
416106	1438846.0	5	688.7475994513031	86.31069958847736	1317.5065789473683	278.1578947368421	657.375996354619
416244	1438846.0	5	650.9840136054422	152.6608843537415	1317.5065789473683	278.1578947368421	678.2343472024093
416500	1438846.0	5	596.0646258503401	369.1543569808876	1317.5065789473683	278.1578947368421	727.1580624798067
416636	1438846.0	5	707.5061297822871	591.2510040160643	1317.5065789473683	278.1578947368421	685.6586928346579
416379	1438846.0	5	1058.4128912234623	250.3534690304224	1317.5065789473683	278.1578947368421	260.58132148570576
414723	1439068.0	6	1109.768541494348	140.73876481940997	1317.5064516129032	277.9967741935484	248.98755076865987
414849	1439068.0	6	1211.3192194971464	541.3668826160728	1317.5064516129032	277.9967741935484	283.971023653643
414735	1439068.0	6	706.2702865761689	160.1079939668175	1317.5064516129032	277.9967741935484	622.5009349006316
414859	1439068.0	6	1299.0530973451328	571.5784660766961	1317.5064516129032	277.9967741935484	294.1610716813211
414873	1439068.0	6	706.5247068676716	591.2707286432161	1317.5064516129032	277.9967741935484	686.6143480502427
414752	1439068.0	6	954.3114891243724	235.0417363822272	1317.5064516129032	277.9967741935484	365.7262856979483
414893	1439068.0	6	693.8402815871274	813.8232766502102	1317.5064516129032	277.9967741935484	822.2344752985969
414761	1439068.0	6	1043.4178455412343	247.173477941947	1317.5064516129032	277.9967741935484	275.8163149092607
414900	1439068.0	6	551.6226752503576	843.2017167381974	1317.5064516129032	277.9967741935484	951.8584905185508
414908	1439068.0	6	644.649459684123	867.5665004156276	1317.5064516129032	277.9967741935484	894.6110851453965
414778	1439068.0	6	658.2998084291188	273.359674329502	1317.5064516129032	277.9967741935484	659.2229525075583
414797	1439068.0	6	518.5461733080328	320.4930423782416	1317.5064516129032	277.9967741935484	800.0896569251606
414792	1439068.0	6	903.7241465863456	314.70256024096386	1317.5064516129032	277.9967741935484	415.40716253147326
414814	1439068.0	6	1105.8903133903134	352.0579772079772	1317.5064516129032	277.9967741935484	224.20181031424943
414702	1439068.0	6	1085.5949074074074	92.22916666666669	1317.5064516129032	277.9967741935484	297.1406541388088
414827	1439068.0	6	1371.8485675306958	472.0006821282401	1317.5064516129032	277.9967741935484	201.47104470954417
414706	1439068.0	6	687.572625698324	105.79826194909994	1317.5064516129032	277.9967741935484	653.0459039382919
414833	1439068.0	6	1019.0159323912442	453.1830146855084	1317.5064516129032	277.9967741935484	346.10230990694424
414715	1439068.0	6	936.8287671232875	120.08207161739968	1317.5064516129032	277.9967741935484	412.13171772879707
414979	1438527.0	7	976.6818764008966	167.68283701569004	1317.5324675324675	278.0757575757576	358.28162440254
414987	1438527.0	7	990.4429462483948	240.8287470188956	1317.5324675324675	278.0757575757576	329.2034245406126
414999	1438527.0	7	1064.6448535666543	269.6265038279256	1317.5324675324675	278.0757575757576	253.02872403388795
415014	1438527.0	7	660.5537709497206	292.17434823091247	1317.5324675324675	278.0757575757576	657.129955200664
415020	1438527.0	7	848.0192642306736	284.6585881183197	1317.5324675324675	278.0757575757576	469.55934846690445
415030	1438527.0	7	460.63888888888886	289.55428134556576	1317.5324675324675	278.0757575757576	856.970455516719
414830	1438527.0	7	930.2956058588549	118.9531735463826	1317.5324675324675	278.0757575757576	418.65544757833277
415083	1438527.0	7	1170.29379776602	353.8017342739565	1317.5324675324675	278.0757575757576	165.57067802448952
415102	1438527.0	7	1367.2001628285648	415.6581763200744	1317.5324675324675	278.0757575757576	146.2730388812733
415119	1438527.0	7	1110.2499310725118	428.4685690653433	1317.5324675324675	278.0757575757576	256.0938259095969
414876	1438527.0	7	1112.1420254535608	137.4753587868941	1317.5324675324675	278.0757575757576	248.90501368384727
414896	1438527.0	7	663.2753735188047	129.96625450798558	1317.5324675324675	278.0757575757576	670.8120228247144
415164	1438527.0	7	1296.058407079646	525.469616519174	1317.5324675324675	278.0757575757576	248.3240961228822
415160	1438527.0	7	1186.789530783835	502.881882289124	1317.5324675324675	278.0757575757576	260.0605875912353
414928	1438527.0	7	733.6949595815502	144.37034395308288	1317.5324675324675	278.0757575757576	598.9518956663783
415201	1438527.0	7	707.7006451612904	593.6030107526882	1317.5324675324675	278.0757575757576	686.6238410322859
415215	1438527.0	7	611.1433700335089	809.1227860220201	1317.5324675324675	278.0757575757576	883.7400655662268
415223	1438527.0	7	692.9863555928099	814.6273167551457	1317.5324675324675	278.0757575757576	823.3744115508908
415228	1438527.0	7	555.1837797619048	829.1428571428571	1317.5324675324675	278.0757575757576	940.6649084401918
416256	1439286.0	8	708.2933130699088	593.6673758865248	1317.5010582010582	277.894708994709	686.1825222808792
415883	1439286.0	8	837.8193018480492	234.266598220397	1317.5010582010582	277.894708994709	481.6617064160728
416150	1439286.0	8	1295.9321418192387	488.8638477186865	1317.5010582010582	277.894708994709	212.06884648109627
415893	1439286.0	8	499.3419062027231	269.1202723146747	1317.5010582010582	277.894708994709	818.2062018450403
416018	1439286.0	8	1192.627150162715	327.1528358902836	1317.5010582010582	277.894708994709	134.2380571001723
416036	1439286.0	8	665.297806033408	329.67227624033904	1317.5010582010582	277.894708994709	654.2553007870362
416165	1439286.0	8	1213.2160386891874	505.6694817381261	1317.5010582010582	277.894708994709	250.512898655751
415919	1439286.0	8	780.404027420737	266.8755355612682	1317.5010582010582	277.894708994709	537.2100545002797
416318	1439286.0	8	549.7246716697936	752.2700125078175	1317.5010582010582	277.894708994709	902.5034671945364
416063	1439286.0	8	1356.2545861297538	408.1261744966443	1317.5010582010582	277.894708994709	135.8752020557907
415820	1439286.0	8	930.0300649486696	124.98481039178714	1317.5010582010582	277.894708994709	416.5515666790228
415828	1439286.0	8	665.1235421752102	122.82302685109843	1317.5010582010582	277.894708994709	670.554733052347
416081	1439286.0	8	1099.8975308641975	406.8127572016461	1317.5010582010582	277.894708994709	252.92520290182637
415839	1439286.0	8	1129.0166103603603	134.36289414414415	1317.5010582010582	277.894708994709	236.91299869806548
415973	1439286.0	8	1073.9646668913604	317.3907987866532	1317.5010582010582	277.894708994709	246.7182907710808
416352	1439286.0	8	692.3547897702643	812.4683571738188	1317.5010582010582	277.894708994709	822.5429121088265
416360	1439286.0	8	542.5083413538658	838.6296118062239	1317.5010582010582	277.894708994709	956.5758424700216
415735	1439286.0	8	780.8318670576735	116.9266862170088	1317.5010582010582	277.894708994709	560.2896796117674
415866	1439286.0	8	1012.6511917467092	202.1990394877268	1317.5010582010582	277.894708994709	314.1071082598175
415242	1438997.0	9	1137.0335533553357	125.6515401540154	1317.5324675324675	278.0757575757576	236.2477514723773
415496	1438997.0	9	707.3914968087296	593.3984970146181	1317.5324675324675	278.0757575757576	686.8045094223921
415254	1438997.0	9	540.7480175006837	144.92439157779603	1317.5324675324675	278.0757575757576	788.1138040145623
415251	1438997.0	9	918.984466246204	133.4946274234992	1317.5324675324675	278.0757575757576	423.962513113341
415133	1438997.0	9	1058.5517966360856	108.217125382263	1317.5324675324675	278.0757575757576	309.71429225753366
415524	1438997.0	9	482.1177050174321	680.6374867363953	1317.5324675324675	278.0757575757576	927.3477078274661
415274	1438997.0	9	843.0649717514125	201.6497175141243	1317.5324675324675	278.0757575757576	480.5833373643409
415401	1438997.0	9	1115.891156462585	427.3078231292517	1317.5324675324675	278.0757575757576	250.85738521985644
415154	1438997.0	9	651.702570550433	109.85177423861414	1317.5324675324675	278.0757575757576	686.7523281976714
415295	1438997.0	9	787.3240740740741	245.817230273752	1317.5324675324675	278.0757575757576	531.1888111372685
415424	1438997.0	9	1367.0287595287596	466.4069069069069	1317.5324675324675	278.0757575757576	194.72674374562382
415552	1438997.0	9	692.2219006271105	809.3826177842097	1317.5324675324675	278.0757575757576	820.5487705115783
415183	1438997.0	9	797.2656826568266	118.46817343173431	1317.5324675324675	278.0757575757576	544.1985927592315
415435	1438997.0	9	1294.7332499304978	498.545871559633	1317.5324675324675	278.0757575757576	221.64583344454044
415563	1438997.0	9	557.1173611111111	837.3274305555556	1317.5324675324675	278.0757575757576	943.9245562037814
415320	1438997.0	9	1208.362395754359	320.27356583270154	1317.5324675324675	278.0757575757576	117.0417002342633
415338	1438997.0	9	692.9193548387096	347.0597057159026	1317.5324675324675	278.0757575757576	628.4109528405654
415464	1438997.0	9	1226.9082426127527	513.1368584758942	1317.5324675324675	278.0757575757576	251.92552728670285
415359	1438997.0	9	1039.2175632911392	368.22336497890296	1317.5324675324675	278.0757575757576	292.55046922432274
415374	1438891.0	10	1216.9693658954584	278.22600685518427	1317.5065789473683	278.1578947368421	100.5372361242629
415501	1438891.0	10	1289.1794551014734	533.7599388379205	1317.5065789473683	278.1578947368421	257.1669319606047
415391	1438891.0	10	733.4707170224411	339.5489874110564	1317.5065789473683	278.1578947368421	587.2535689752142
415525	1438891.0	10	487.5590042030391	595.0109925638538	1317.5065789473683	278.1578947368421	888.374280597186
415402	1438891.0	10	990.041237113402	459.89294210943694	1317.5065789473683	278.1578947368421	374.5145892297865
415413	1438891.0	10	1160.3710784313726	490.83872549019605	1317.5065789473683	278.1578947368421	264.43279163588863
415283	1438891.0	10	622.5109289617486	102.48542805100182	1317.5065789473683	278.1578947368421	716.854077933872
415280	1438891.0	10	1087.0541666666668	97.08297101449274	1317.5065789473683	278.1578947368421	293.0809484204817
415547	1438891.0	10	707.2590695689288	592.5742637644046	1317.5065789473683	278.1578947368421	686.4835582991518
415288	1438891.0	10	799.7891272549975	118.1955956444011	1317.5065789473683	278.1578947368421	541.8664936289952
415302	1438891.0	10	558.5499438832773	131.6557239057239	1317.5065789473683	278.1578947368421	772.9670497285367
415428	1438891.0	10	1210.436933106576	520.124007936508	1317.5065789473683	278.1578947368421	264.59688017326704
415296	1438891.0	10	1140.7423036093417	125.6528662420382	1317.5065789473683	278.1578947368421	233.45961696186052
415316	1438891.0	10	906.1622807017544	128.22246588693957	1317.5065789473683	278.1578947368421	437.8181866067018
415590	1438891.0	10	694.9826203208556	804.2733511586454	1317.5065789473683	278.1578947368421	815.0665939357019
415598	1438891.0	10	576.5199292831886	831.1123432979749	1317.5065789473683	278.1578947368421	924.5646744084983
415340	1438891.0	10	849.1233239787964	181.97739320236985	1317.5065789473683	278.1578947368421	478.15642044249165
415348	1438891.0	10	801.256762652705	220.36234729493893	1317.5065789473683	278.1578947368421	519.4749254087081
415481	1438891.0	10	1363.4075686537174	534.6955793703952	1317.5065789473683	278.1578947368421	260.61175048943346
414468	1439491.0	11	564.3991666666667	164.61638888888888	1317.5010582010582	277.894708994709	761.5736581832876
414466	1439491.0	11	1238.534758290052	183.22805966173925	1317.5010582010582	277.894708994709	123.27794213713352
414477	1439491.0	11	803.5080053368913	211.6776740048921	1317.5010582010582	277.894708994709	518.2408263688504
414484	1439491.0	11	916.0346469622332	254.07668308702796	1317.5010582010582	277.894708994709	402.17232340269305
414494	1439491.0	11	771.0673388100572	306.9881752551656	1317.5010582010582	277.894708994709	547.2076748973204
414504	1439491.0	11	533.0319418089816	432.5611954459203	1317.5010582010582	277.894708994709	799.5708327622564
414519	1439491.0	11	1216.2833333333333	505.7779166666666	1317.5010582010582	277.894708994709	249.35072521703043
414515	1439491.0	11	1164.8753803596126	469.9616874135546	1317.5010582010582	277.894708994709	245.32493092938202
414535	1439491.0	11	984.9082708853732	569.943241742992	1317.5010582010582	277.894708994709	442.61756365381774
414551	1439491.0	11	1289.4099254159494	578.4913941480206	1317.5010582010582	277.894708994709	301.90640746150086
414558	1439491.0	11	707.2169211195928	591.2372773536896	1317.5010582010582	277.894708994709	686.0249945294058
414574	1439491.0	11	1344.919260261615	634.5523229589536	1317.5010582010582	277.894708994709	357.70995429663634
414583	1439491.0	11	707.3363379285967	808.4201131141746	1317.5010582010582	277.894708994709	808.5531462317697
414586	1439491.0	11	677.6276041666667	792.6529017857143	1317.5010582010582	277.894708994709	821.2271514163205
414594	1439491.0	11	622.3470052083334	829.6533203125	1317.5010582010582	277.894708994709	887.5115337591672
414428	1439491.0	11	1065.2892344062557	104.21649390798328	1317.5010582010582	277.894708994709	306.22691987741945
414427	1439491.0	11	603.0054174633524	96.53027405991078	1317.5010582010582	277.894708994709	737.154718422397
414435	1439491.0	11	1143.053059643687	125.28104828298476	1317.5010582010582	277.894708994709	231.78229793602844
414433	1439491.0	11	821.632597568778	123.32277671145232	1317.5010582010582	277.894708994709	519.4015907750061
414446	1439491.0	11	889.6645114942529	126.90469348659003	1317.5010582010582	277.894708994709	453.6982427573931
414869	1439574.0	12	1270.6407103825138	633.7245901639344	1317.5324675324675	278.0757575757576	358.7268166863794
414631	1439574.0	12	580.7469955724225	93.74762808349146	1317.5324675324675	278.0757575757576	759.4930486933399
414887	1439574.0	12	1032.1284987277354	665.7049759683347	1317.5324675324675	278.0757575757576	481.3645566108214
414754	1439574.0	12	588.3761757505476	317.3440922561525	1317.5324675324675	278.0757575757576	730.2129141241833
414636	1439574.0	12	1147.2118140037849	124.8279264666126	1317.5324675324675	278.0757575757576	229.11574096533522
414633	1439574.0	12	1050.580516175936	126.79552889858232	1317.5324675324675	278.0757575757576	306.8371749343264
414645	1439574.0	12	822.7251139538303	137.7977503308337	1317.5324675324675	278.0757575757576	514.3075310279847
414643	1439574.0	12	1314.4041682898326	128.33067134138423	1317.5324675324675	278.0757575757576	149.77775905484563
414641	1439574.0	12	887.39768009768	128.42869352869351	1317.5324675324675	278.0757575757576	455.4230770827012
414918	1439574.0	12	1275.6766835626358	725.9250543084721	1317.5324675324675	278.0757575757576	449.80095512983985
414791	1439574.0	12	932.2699829931972	407.4179421768708	1317.5324675324675	278.0757575757576	406.3946145198776
414934	1439574.0	12	713.2281456540716	806.3033420626014	1317.5324675324675	278.0757575757576	802.6257499318805
414802	1439574.0	12	1144.3472222222222	448.7936868686869	1317.5324675324675	278.0757575757576	243.1825252258794
414672	1439574.0	12	570.8436887769382	202.6357402742793	1317.5324675324675	278.0757575757576	750.4900589147542
414682	1439574.0	12	821.9345596432554	235.90490523968785	1317.5324675324675	278.0757575757576	497.388848981272
414937	1439574.0	12	681.1086666666666	790.1606666666667	1317.5324675324675	278.0757575757576	816.863641268919
414818	1439574.0	12	1230.7333475966338	503.2957495364428	1317.5324675324675	278.0757575757576	241.36721401301867
414963	1439574.0	12	636.0123711340207	835.9817869415808	1317.5324675324675	278.0757575757576	880.7546647039045
414847	1439574.0	12	706.1534979423869	592.6915637860083	1317.5324675324675	278.0757575757576	687.5807952338072
414714	1439574.0	12	768.8504148365057	284.5217179111762	1317.5324675324675	278.0757575757576	548.7199152165884
416515	1440044.0	13	893.1219047619048	129.3052380952381	1317.5466883821932	278.04397394136805	449.7328190072784
416768	1440044.0	13	826.7990004345937	270.64602346805736	1317.5466883821932	278.04397394136805	490.80344629710993
416908	1440044.0	13	1110.5980087923454	732.6609775019394	1317.5466883821932	278.04397394136805	499.50413002334034
416913	1440044.0	13	1196.0014590347923	744.1668911335578	1317.5466883821932	278.04397394136805	481.7092657494448
416671	1440044.0	13	977.2744127353913	218.5498932246166	1317.5466883821932	278.04397394136805	345.434172041772
416806	1440044.0	13	1113.1325115562404	391.1474062660503	1317.5466883821932	278.04397394136805	233.61836847956945
416940	1440044.0	13	682.5532081377152	793.7306729264475	1317.5466883821932	278.04397394136805	818.0155814305264
416552	1440044.0	13	830.7831386124333	152.2397951824607	1317.5466883821932	278.04397394136805	502.75783910115285
416951	1440044.0	13	691.1576220583071	817.1872146118722	1317.5466883821932	278.04397394136805	826.4615516591217
416693	1440044.0	13	586.5471896603547	219.38337841899607	1317.5466883821932	278.04397394136805	733.3493932625967
416825	1440044.0	13	1227.275087856306	509.491669920604	1317.5466883821932	278.04397394136805	248.42905996602366
416842	1440044.0	13	785.1478241363841	552.804620906236	1317.5466883821932	278.04397394136805	599.1176543641326
416587	1440044.0	13	1405.4423357664234	161.2338199513382	1317.5466883821932	278.04397394136805	146.1856932270303
416735	1440044.0	13	668.7189579409918	262.8879472693032	1317.5466883821932	278.04397394136805	649.0047218117636
416860	1440044.0	13	707.1866292368476	592.3188812642961	1317.5466883821932	278.04397394136805	686.5188410908654
416492	1440044.0	13	1149.461324429605	123.87868670005564	1317.5466883821932	278.04397394136805	228.07811242043906
416498	1440044.0	13	557.5402097902098	125.2465034965035	1317.5466883821932	278.04397394136805	775.2141087958449
416762	1440044.0	13	770.4660056657224	272.3515108593012	1317.5466883821932	278.04397394136805	547.1102974149368
416891	1440044.0	13	1208.9678649237474	675.4645969498911	1317.5466883821932	278.04397394136805	411.9860586186175
415622	1439008.0	14	1117.944222044302	744.6398452095009	1317.5608034744844	278.0841476655809	507.46526826233776
415491	1439008.0	14	706.0190388922827	592.8553247811036	1317.5608034744844	278.0841476655809	687.7966441987085
415105	1439008.0	14	700.3032746823069	247.29349951124144	1317.5608034744844	278.0841476655809	618.0250163742485
415630	1439008.0	14	1218.044800371402	750.8458681522749	1317.5608034744844	278.0841476655809	483.12221976550785
415244	1439008.0	14	768.9706911636044	270.8366141732283	1317.5608034744844	278.0841476655809	548.637984528037
414997	1439008.0	14	917.7088058705804	123.87625083388926	1317.5608034744844	278.0841476655809	428.55769207084137
415762	1439008.0	14	642.0895833333334	839.7803571428572	1317.5608034744844	278.0841476655809	878.5009965732056
415005	1439008.0	14	1150.2653721682848	123.36677454153184	1317.5608034744844	278.0841476655809	227.87107513314092
415271	1439008.0	14	1129.3323850165957	289.018018018018	1317.5608034744844	278.0841476655809	188.54571603736306
415140	1439008.0	14	1430.3769928869267	255.55481972038265	1317.5608034744844	278.0841476655809	115.0437447721794
415407	1439008.0	14	1185.8165680473371	524.0157790927021	1317.5608034744844	278.0841476655809	278.99625607647323
415026	1439008.0	14	524.63125	159.1172619047619	1317.5608034744844	278.0841476655809	801.8044628716361
415420	1439008.0	14	754.6035515618314	518.2214377406932	1317.5608034744844	278.0841476655809	612.0349545292858
415161	1439008.0	14	590.9880450070324	234.44852320675105	1317.5608034744844	278.0841476655809	727.8818867569892
415054	1439008.0	14	848.4856812933025	180.16020015396455	1317.5608034744844	278.0841476655809	479.1874056624908
415574	1439008.0	14	1185.6680568427555	666.5472659870251	1317.5608034744844	278.0841476655809	410.24296570457096
415312	1439008.0	14	828.2205531711969	296.4077253218884	1317.5608034744844	278.0841476655809	489.683197654372
415199	1439008.0	14	921.8481312843865	242.62749003984064	1317.5608034744844	278.0841476655809	397.2979908101938
415721	1439008.0	14	705.623907394283	809.7247814788567	1317.5608034744844	278.0841476655809	810.6223092819816
415730	1439008.0	14	681.9135338345865	793.812969924812	1317.5608034744844	278.0841476655809	818.5497355137015
416513	1439563.0	15	882.3323707370737	231.9674092409241	1317.5324675324675	278.0757575757576	437.63581210509557
416783	1439563.0	15	1142.6124	534.4564	1317.5324675324675	278.0757575757576	310.367626912715
416406	1439563.0	15	714.8207846531083	177.2458531660176	1317.5324675324675	278.0757575757576	611.087589714066
416799	1439563.0	15	706.1030864197531	593.0263374485596	1317.5324675324675	278.0757575757576	687.778856791986
416417	1439563.0	15	1186.5023549561122	185.8937058445729	1317.5324675324675	278.0757575757576	160.20743136054324
416430	1439563.0	15	502.3261633011414	199.41278899619547	1317.5324675324675	278.0757575757576	818.9927845129325
416823	1439563.0	15	1234.2089371980676	757.5079710144928	1317.5324675324675	278.0757575757576	486.61900701693986
416562	1439563.0	15	936.1686390532544	245.93518020441095	1317.5324675324675	278.0757575757576	382.71580367955306
416816	1439563.0	15	1108.2860653368025	639.3268285631685	1317.5324675324675	278.0757575757576	417.4762186297339
416839	1439563.0	15	684.3207792207792	792.7987012987013	1317.5324675324675	278.0757575757576	816.0249695991854
416835	1439563.0	15	707.8997627520758	805.1653618030841	1317.5324675324675	278.0757575757576	805.9004191724781
416847	1439563.0	15	1121.6159055997764	822.8607038123167	1317.5324675324675	278.0757575757576	578.9420842238856
416585	1439563.0	15	586.3946078431372	252.26930147058823	1317.5324675324675	278.0757575757576	731.5931540465663
416870	1439563.0	15	646.3295321637427	851.3356725146199	1317.5324675324675	278.0757575757576	882.6892491263867
416736	1439563.0	15	868.5698055750761	314.7946825954556	1317.5324675324675	278.0757575757576	450.4617090125077
416372	1439563.0	15	1150.4627906976743	122.77131782945736	1317.5324675324675	278.0757575757576	228.10468193922378
416629	1439563.0	15	766.1746905089409	274.5116918844567	1317.5324675324675	278.0757575757576	551.3692962512301
416767	1439563.0	15	823.7736056214317	375.3594642072903	1317.5324675324675	278.0757575757576	503.25136193720476
416381	1439563.0	15	933.4756501182034	139.03782505910166	1317.5324675324675	278.0757575757576	408.44973458294675
416761	1439563.0	15	1417.71394298617	375.8200677392041	1317.5324675324675	278.0757575757576	139.96527495564322
414607	1438622.0	16	1277.371709058456	754.7353859883981	1317.5064516129032	277.9967741935484	478.42502185399144
414604	1438622.0	16	706.4425566343042	592.9257686084142	1317.5064516129032	277.9967741935484	687.4440742850104
414602	1438622.0	16	1033.3003549245784	563.2604259094942	1317.5064516129032	277.9967741935484	402.67661514561513
414600	1438622.0	16	1118.7977179791585	555.4719034428176	1317.5064516129032	277.9967741935484	341.28816002642867
414483	1438622.0	16	698.6736883942766	118.586777954425	1317.5064516129032	277.9967741935484	639.0348470418168
414611	1438622.0	16	687.9089438070021	788.2831715210357	1317.5064516129032	277.9967741935484	810.4228705637989
414609	1438622.0	16	714.8929811953527	799.3956761288777	1317.5064516129032	277.9967741935484	796.8687531005662
414489	1438622.0	16	1255.721574344023	110.58187560738584	1317.5064516129032	277.9967741935484	178.45200847215386
414617	1438622.0	16	640.0518824609734	858.5942760942761	1317.5064516129032	277.9967741935484	892.2097020758026
414502	1438622.0	16	973.0666901905436	136.24123735591627	1317.5064516129032	277.9967741935484	372.4693027254962
414624	1438622.0	16	1111.6319593530843	917.6767568341204	1317.5064516129032	277.9967741935484	671.9931448714941
414497	1438622.0	16	1149.5373779637378	123.29414225941424	1317.5064516129032	277.9967741935484	228.35611231124724
414518	1438622.0	16	951.858117816092	231.91361350574715	1317.5064516129032	277.9967741935484	368.5408548687133
414520	1438622.0	16	491.1377908606673	244.6701710120549	1317.5064516129032	277.9967741935484	827.0404016449623
414531	1438622.0	16	884.0948869223205	253.2307206068268	1317.5064516129032	277.9967741935484	434.1185803646275
414546	1438622.0	16	638.6498951781971	262.17295597484275	1317.5064516129032	277.9967741935484	679.0409541680133
414556	1438622.0	16	763.3139590854391	293.5969915764139	1317.5064516129032	277.9967741935484	554.4120178677551
414570	1438622.0	16	864.2743373211352	308.4143795449214	1317.5064516129032	277.9967741935484	454.25167048751524
414590	1438622.0	16	923.0648854961833	384.7985581000849	1317.5064516129032	277.9967741935484	408.64504172475813
414584	1438622.0	16	1397.2776917118513	375.3897495481539	1317.5064516129032	277.9967741935484	125.89218560080212
415750	1439790.0	17	692.5841894977169	785.1914954337899	1317.6075612353568	278.23588924387644	804.7721428240857
415624	1439790.0	17	1139.192068429238	590.6863659927424	1317.6075612353568	278.23588924387644	359.80187394431937
415637	1439790.0	17	706.2511820330969	593.2811268715524	1317.6075612353568	278.23588924387644	687.7573148598102
415770	1439790.0	17	636.4051959890611	860.1912792464296	1317.6075612353568	278.23588924387644	895.9401421803643
415780	1439790.0	17	1114.4950585909926	992.0487787660596	1317.6075612353568	278.23588924387644	742.1479165088759
415273	1439790.0	17	1285.1079199303742	99.72606614447346	1317.6075612353568	278.23588924387644	181.44416118446102
415529	1439790.0	17	1422.7977864583331	375.33138020833337	1317.6075612353568	278.23588924387644	143.15207944032605
415281	1439790.0	17	975.943346508564	113.6747913921827	1317.6075612353568	278.23588924387644	379.2292058254885
415409	1439790.0	17	954.6601499732192	204.90635600785572	1317.6075612353568	278.23588924387644	370.28103352251236
415291	1439790.0	17	1149.8404497580416	122.6861656703672	1317.6075612353568	278.23588924387644	228.78269208407585
415430	1439790.0	17	904.635342185904	296.49557371467483	1317.6075612353568	278.23588924387644	413.37570052387247
415557	1439790.0	17	1103.9424603174602	478.4492063492064	1317.6075612353568	278.23588924387644	292.8107711416613
415696	1439790.0	17	1327.8591818386155	765.7766913913239	1317.6075612353568	278.23588924387644	487.6485717025834
415325	1439790.0	17	593.2327255912274	134.65272823358436	1317.6075612353568	278.23588924387644	738.4680268232112
415449	1439790.0	17	762.1054620824189	299.7360399902463	1317.6075612353568	278.23588924387644	555.9180143199509
415456	1439790.0	17	680.3307291666666	295.57421875	1317.6075612353568	278.23588924387644	637.5126495698485
415585	1439790.0	17	995.665361183638	509.0665796344648	1317.6075612353568	278.23588924387644	396.1433929782707
415470	1439790.0	17	486.7911246024862	312.2539751373229	1317.6075612353568	278.23588924387644	831.5125865236164
415726	1439790.0	17	722.1554265018109	794.640127388535	1317.6075612353568	278.23588924387644	788.1856265706082
415480	1439790.0	17	842.8681933842239	326.5442748091603	1317.6075612353568	278.23588924387644	477.19091305641746
417029	1439262.0	18	1111.2242087957254	474.32531853678586	1317.5010582010582	277.894708994709	284.8422773495223
417042	1439262.0	18	947.9649286157668	522.8826815642458	1317.5010582010582	277.894708994709	443.36898602925464
417054	1439262.0	18	1150.4751925838882	601.5732471602037	1317.5010582010582	277.894708994709	364.2326671979279
417056	1439262.0	18	705.835741521172	593.2814569536424	1317.5010582010582	277.894708994709	688.1883902081008
417069	1439262.0	18	1379.3395238095238	786.7385714285714	1317.5010582010582	277.894708994709	512.5876238902192
417065	1439262.0	18	709.3168827732204	800.9490605980418	1317.5010582010582	277.894708994709	802.1682155084568
417077	1439262.0	18	640.0897215044502	857.2809359747343	1317.5010582010582	277.894708994709	891.389095232399
417081	1439262.0	18	1148.6836909871245	1007.1602288984265	1317.5010582010582	277.894708994709	748.5502668448415
416852	1439262.0	18	1270.2186523873272	122.81392235609104	1317.5010582010582	277.894708994709	162.12857947933452
416861	1439262.0	18	1149.952401495542	122.3823698590739	1317.5010582010582	277.894708994709	228.59711281479406
416875	1439262.0	18	971.039739884393	124.19388246628132	1317.5010582010582	277.894708994709	379.0242593360528
416911	1439262.0	18	939.5922684172136	201.7215536105033	1317.5010582010582	277.894708994709	385.50927744618076
416906	1439262.0	18	509.8276794493609	197.77704031465092	1317.5010582010582	277.894708994709	811.6373128306203
416942	1439262.0	18	765.324295010846	292.2018558688841	1317.5010582010582	277.894708994709	552.3620843784437
416952	1439262.0	18	705.3405483405483	327.3968253968254	1317.5010582010582	277.894708994709	614.1587330332185
416972	1439262.0	18	478.01915322580646	365.9146505376344	1317.5010582010582	277.894708994709	844.083751111285
416968	1439262.0	18	949.6332131410256	370.8563701923077	1317.5010582010582	277.894708994709	379.43197266668136
416978	1439262.0	18	796.86698212408	359.15956887486857	1317.5010582010582	277.894708994709	526.938154458254
417017	1439262.0	18	1447.6836535783902	433.240044555834	1317.5010582010582	277.894708994709	202.68123104958855
416002	1439095.0	19	733.6479099678456	335.3906752411576	1317.4508547008547	277.8792735042735	586.628877237282
416384	1439095.0	19	708.6486979166667	803.1504340277777	1317.4508547008547	277.8792735042735	804.083240829448
416257	1439095.0	19	1132.698754164856	577.0112270027524	1317.4508547008547	277.8792735042735	351.58678054824526
416009	1439095.0	19	789.0311441230128	370.3232994526974	1317.4508547008547	277.8792735042735	536.4450470092189
416404	1439095.0	19	1418.4774994200882	830.4942008814661	1317.4508547008547	277.8792735042735	561.773656291683
416016	1439095.0	19	473.8574520717378	397.74675324675326	1317.4508547008547	277.8792735042735	852.0669232279735
416044	1439095.0	19	986.5994382022473	452.12602996254685	1317.4508547008547	277.8792735042735	373.9312663249275
415917	1439095.0	19	1150.289752158173	122.17836257309942	1317.4508547008547	277.8792735042735	228.4416946795885
416438	1439095.0	19	657.4912772585669	859.5003115264798	1317.4508547008547	277.8792735042735	879.6758924330209
415921	1439095.0	19	944.7257751937984	129.34205426356587	1317.4508547008547	277.8792735042735	401.2322150492199
416056	1439095.0	19	1115.8602909713306	443.1469833119384	1317.4508547008547	277.8792735042735	260.6763727111797
415942	1439095.0	19	1248.362950819672	208.948087431694	1317.4508547008547	277.8792735042735	97.59429735424152
415951	1439095.0	19	958.159928878907	213.4367396593674	1317.4508547008547	277.8792735042735	365.02439582354526
416329	1439095.0	19	706.4010700585504	592.6655562285483	1317.4508547008547	277.8792735042735	687.3661637750098
416210	1439095.0	19	866.2454873646209	552.2298435619734	1317.4508547008547	277.8792735042735	528.0667749480274
416099	1439095.0	19	1448.408462867012	510.1686816350029	1317.4508547008547	277.8792735042735	266.66132877926896
415976	1439095.0	19	768.5589290289521	284.03215475275425	1317.4508547008547	277.8792735042735	548.9264103825461
415988	1439095.0	19	501.9676080763037	317.46989966555185	1317.4508547008547	277.8792735042735	816.4437171080199
416497	1439095.0	19	1233.2549668874171	1016.2008094186904	1317.4508547008547	277.8792735042735	743.1067473248488
416258	1439694.0	20	998.7675540123456	507.8258101851852	1317.5324675324675	278.0757575757576	392.93276367023094
416276	1439694.0	20	1115.5237371544365	543.7404110580403	1317.5324675324675	278.0757575757576	333.74426625607424
416298	1439694.0	20	1440.258152173913	589.1862922705313	1317.5324675324675	278.0757575757576	334.4418611190584
416327	1439694.0	20	794.3866554997207	587.9745951982133	1317.5324675324675	278.0757575757576	608.0450889589943
416320	1439694.0	20	706.3003135410543	594.1813639035861	1317.5324675324675	278.0757575757576	688.133344944762
416082	1439694.0	20	1150.4986168741357	122.3564315352697	1317.5324675324675	278.0757575757576	228.36115205580322
416098	1439694.0	20	927.4687287559484	155.3150917743032	1317.5324675324675	278.0757575757576	408.92530048449305
416364	1439694.0	20	708.152651955091	798.9107626790554	1317.5324675324675	278.0757575757576	801.6313754925451
416114	1439694.0	20	1189.949478125694	175.0396402398401	1317.5324675324675	278.0757575757576	163.99347749721588
416383	1439694.0	20	705.5678414096916	884.2280469897211	1317.5324675324675	278.0757575757576	861.3485366490027
416376	1439694.0	20	1430.4729180771835	846.1863010607087	1317.5324675324675	278.0757575757576	579.2280509333176
416394	1439694.0	20	1339.906829992576	991.1351893095768	1317.5324675324675	278.0757575757576	713.4103764875119
416154	1439694.0	20	993.0471057884232	225.01556886227544	1317.5324675324675	278.0757575757576	328.7949719999892
416170	1439694.0	20	768.6110321969696	280.7476325757576	1317.5324675324675	278.0757575757576	548.9279379725529
416184	1439694.0	20	762.205670272042	322.6232382825303	1317.5324675324675	278.0757575757576	557.1106979701988
416201	1439694.0	20	534.5746609564596	379.0476088508208	1317.5324675324675	278.0757575757576	789.4417278230401
416212	1439694.0	20	773.9540991654394	402.30265095729015	1317.5324675324675	278.0757575757576	557.5928295770913
416221	1439694.0	20	479.3347608850821	407.0845824411135	1317.5324675324675	278.0757575757576	848.0676107021635
416246	1439694.0	20	1105.426716917923	446.7278056951424	1317.5324675324675	278.0757575757576	270.98406369862914
416131	1439938.0	21	1135.5376411543286	422.9717691342535	1317.5010582010582	277.894708994709	232.71879709652814
416140	1439938.0	21	760.4274931947538	436.17631774313287	1317.5010582010582	277.894708994709	579.1234967576626
416265	1439938.0	21	705.5674661445586	799.4676945668135	1317.5010582010582	277.894708994709	804.0529213713294
416151	1439938.0	21	548.314229843562	479.445697954272	1317.5010582010582	277.894708994709	795.154813900565
416277	1439938.0	21	1445.6137282893171	842.3719961931954	1317.5010582010582	277.894708994709	578.8328463383066
416162	1439938.0	21	1116.2690951024283	507.9797178130512	1317.5010582010582	277.894708994709	305.6687983021246
416040	1439938.0	21	1150.1358183376178	123.09840045701227	1317.5010582010582	277.894708994709	227.97592120977322
416296	1439938.0	21	719.7799005902455	886.1533084808947	1317.5010582010582	277.894708994709	852.7890161725267
416181	1439938.0	21	1021.955252918288	542.6662034463591	1317.5010582010582	277.894708994709	396.8012944716805
416309	1439938.0	21	1411.9130941965589	937.1752697579468	1317.5010582010582	277.894708994709	666.0063740994565
416051	1439938.0	21	944.2293369663944	191.63283378746596	1317.5010582010582	277.894708994709	383.10949999674835
416064	1439938.0	21	1127.8008905852416	206.6957167090755	1317.5010582010582	277.894708994709	202.62144530122816
416203	1439938.0	21	706.4761904761905	594.9173789173789	1317.5010582010582	277.894708994709	688.3710933959169
416087	1439938.0	21	1077.3427457691575	256.3474995246245	1317.5010582010582	277.894708994709	241.1229919897439
416215	1439938.0	21	798.442393736018	607.4935682326623	1317.5010582010582	277.894708994709	614.8636476221304
416095	1439938.0	21	768.441276803119	277.52704678362574	1317.5010582010582	277.894708994709	549.0599044951782
416238	1439938.0	21	1419.017003811199	685.4377015537965	1317.5010582010582	277.894708994709	419.9961642647913
416115	1439938.0	21	820.9328462073764	310.990953375087	1317.5010582010582	277.894708994709	497.6699212878831
416125	1439938.0	21	484.290191740413	407.39196165191737	1317.5010582010582	277.894708994709	843.2140217251276
417025	1440225.0	22	1430.0776188472864	899.7615341466834	1317.5021786492375	277.8061002178649	632.0615409351919
416779	1440225.0	22	932.1559139784946	271.7929380993897	1317.5021786492375	277.8061002178649	385.39317821460895
416907	1440225.0	22	1074.7968355659095	571.3163463405164	1317.5021786492375	277.8061002178649	380.85974864794434
417033	1440225.0	22	785.2443744374438	910.9764476447646	1317.5021786492375	277.8061002178649	827.1656780869604
416666	1440225.0	22	983.394578313253	195.1578815261044	1317.5021786492375	277.8061002178649	344.1781757392398
416929	1440225.0	22	706.6832369942197	594.0094412331407	1317.5021786492375	277.8061002178649	687.8112621597431
416818	1440225.0	22	1209.67797319933	401.6126465661642	1317.5021786492375	277.8061002178649	164.1771001071631
416947	1440225.0	22	803.235669654985	620.781988590057	1317.5021786492375	277.8061002178649	618.1444024480282
416958	1440225.0	22	517.7120508054522	639.3686493184634	1317.5021786492375	277.8061002178649	877.7196166820593
416827	1440225.0	22	496.9181034482759	421.4985632183908	1317.5021786492375	277.8061002178649	833.0700741213641
416983	1440225.0	22	1381.6117718816713	754.0910338517841	1317.5021786492375	277.8061002178649	480.5802513119894
416851	1440225.0	22	1128.362013638187	487.65991442706246	1317.5021786492375	277.8061002178649	282.5112835951085
416593	1440225.0	22	1153.5181102362203	127.5296587926509	1317.5021786492375	277.8061002178649	222.4270296989799
416859	1440225.0	22	731.7552280171327	487.277273872512	1317.5021786492375	277.8061002178649	622.0752870570127
416741	1440225.0	22	1101.754030016676	255.4455252918288	1317.5021786492375	277.8061002178649	216.90380114096823
416993	1440225.0	22	705.661035758323	799.9190711056309	1317.5021786492375	277.8061002178649	804.332977381451
416627	1440225.0	22	1077.7594427244585	192.9984520123839	1317.5021786492375	277.8061002178649	254.30083881663262
417009	1440225.0	22	1418.5688062241672	830.8566739606127	1317.5021786492375	277.8061002178649	562.2093918875352
416766	1440225.0	22	768.5085910652921	274.56651939126164	1317.5021786492375	277.8061002178649	549.0031457944693
414855	1440304.0	23	1420.809604519774	812.4984180790962	1317.5324675324675	278.0757575757576	544.3103407834188
414720	1440304.0	23	501.3937058445729	431.0738599871548	1317.5324675324675	278.0757575757576	830.355886154207
414721	1440304.0	23	1227.144080996885	442.7324766355141	1317.5324675324675	278.0757575757576	187.83475597457854
414731	1440304.0	23	1151.4571959502755	475.7696398820966	1317.5324675324675	278.0757575757576	258.1934680282432
414742	1440304.0	23	728.2455944403077	509.5002482005461	1317.5324675324675	278.0757575757576	633.1005557252955
414757	1440304.0	23	1124.7127092846272	581.359398782344	1317.5324675324675	278.0757575757576	359.3889622599462
414766	1440304.0	23	706.0617063492064	593.0265873015873	1317.5324675324675	278.0757575757576	687.8157579810347
414782	1440304.0	23	791.7216553287982	675.6785714285714	1317.5324675324675	278.0757575757576	659.2154487069897
414916	1440304.0	23	1448.2351223754504	864.3064355820599	1317.5324675324675	278.0757575757576	600.6243350204292
414671	1440304.0	23	991.7788640595904	194.1247672253259	1317.5324675324675	278.0757575757576	336.39735277850025
414665	1440304.0	23	1154.392156862745	127.15845257021728	1317.5324675324675	278.0757575757576	222.24039667789674
414793	1440304.0	23	1326.6728164409155	720.8934298614354	1317.5324675324675	278.0757575757576	442.91199675180854
414678	1440304.0	23	1056.6828689370484	219.0283797729618	1317.5324675324675	278.0757575757576	267.4492585758603
414800	1440304.0	23	555.5415678836732	763.3501659554291	1317.5324675324675	278.0757575757576	903.3943671375305
414940	1440304.0	23	822.0853658536586	920.6848030018762	1317.5324675324675	278.0757575757576	811.4272708169226
414683	1440304.0	23	1128.5135135135135	228.00155925155929	1317.5324675324675	278.0757575757576	195.53922960938195
414703	1440304.0	23	769.4195234621931	274.3188670070508	1317.5324675324675	278.0757575757576	548.1258192095397
414832	1440304.0	23	705.6247741087564	799.5379497289305	1317.5324675324675	278.0757575757576	803.9613442923229
414705	1440304.0	23	933.422700587084	264.56033920417485	1317.5324675324675	278.0757575757576	384.3474724732761
416655	1438642.0	24	707.3845615671642	799.5032649253732	1317.5994708994708	278.01005291005293	802.6938430992797
416524	1438642.0	24	1155.8479782270606	445.7861586314152	1317.5994708994708	278.01005291005293	233.05013845260532
416533	1438642.0	24	510.2182091798345	489.6666666666667	1317.5994708994708	278.01005291005293	834.6634195428168
416543	1438642.0	24	705.0681481481481	512.9874074074074	1317.5994708994708	278.01005291005293	656.0556214819445
416675	1438642.0	24	1451.2670682730925	832.2389558232932	1317.5994708994708	278.01005291005293	570.1199026626334
416545	1438642.0	24	1234.9865996649917	528.4974874371859	1317.5994708994708	278.01005291005293	263.7590592749173
416687	1438642.0	24	665.5633885265094	855.1613146011039	1317.5994708994708	278.01005291005293	870.7781758793977
416557	1438642.0	24	1185.2749587458743	569.0666254125413	1317.5994708994708	278.01005291005293	319.72442026467667
416432	1438642.0	24	1154.3511480601742	127.15822116653472	1317.5994708994708	278.01005291005293	222.2752573954599
416445	1438642.0	24	986.473151308305	162.83401592719	1317.5994708994708	278.01005291005293	350.5854518103521
416710	1438642.0	24	876.1330935251799	911.2952637889688	1317.5994708994708	278.01005291005293	771.9732642196444
416577	1438642.0	24	706.8825670498085	594.3659003831417	1317.5994708994708	278.01005291005293	687.7907813268029
416598	1438642.0	24	1227.7361904761906	673.1466666666666	1317.5994708994708	278.01005291005293	405.22629813411226
416466	1438642.0	24	1166.8288959886404	203.22044728434503	1317.5994708994708	278.01005291005293	168.30107358122007
416615	1438642.0	24	762.8053957819775	735.6202410298548	1317.5994708994708	278.01005291005293	719.1686520257367
416484	1438642.0	24	768.057345046364	273.15763787213274	1317.5994708994708	278.01005291005293	549.5635486628021
416622	1438642.0	24	1408.2066008926474	774.1208597603946	1317.5994708994708	278.01005291005293	504.3169486337907
416495	1438642.0	24	1040.5695425808851	280.07753811825955	1317.5994708994708	278.01005291005293	277.0376430727183
414976	1440563.0	25	769.2557306590257	272.1466093600764	1317.5608034744844	278.0841476655809	548.3372203637965
414991	1440563.0	25	998.6264096511934	348.2765538945712	1317.5608034744844	278.0841476655809	326.5671775540917
414998	1440563.0	25	1162.5245555555557	437.4693333333333	1317.5608034744844	278.0841476655809	222.35079397007652
415011	1440563.0	25	656.899375975039	495.2709308372335	1317.5608034744844	278.0841476655809	695.4449083644623
415023	1440563.0	25	495.0596899224806	518.0868217054264	1317.5608034744844	278.0841476655809	856.8018238429248
415038	1440563.0	25	1279.9627720504009	533.4434898816343	1317.5608034744844	278.0841476655809	258.11238952049905
415058	1440563.0	25	1187.341955656623	573.8249952624598	1317.5608034744844	278.0841476655809	323.14021301028396
415069	1440563.0	25	706.589380196523	594.7859032501889	1317.5608034744844	278.0841476655809	688.1759092359093
415092	1440563.0	25	1164.820033250208	677.5119146577999	1317.5608034744844	278.0841476655809	427.63569066799795
415097	1440563.0	25	1402.1741060715142	720.8429325653948	1317.5608034744844	278.0841476655809	450.77128633303187
415107	1440563.0	25	773.9748322147651	734.8445190156599	1317.5608034744844	278.0841476655809	710.0110879318959
414868	1440563.0	25	1154.2366452991453	127.10790598290598	1317.5608034744844	278.0841476655809	222.4153910958247
415129	1440563.0	25	708.4767203282828	799.1478061868687	1317.5608034744844	278.0841476655809	801.5552111823853
415136	1440563.0	25	1460.1452991452993	813.4913151364764	1317.5608034744844	278.0841476655809	554.0678418613628
414888	1440563.0	25	964.5145745181006	147.22825575928536	1317.5608034744844	278.0841476655809	376.5168047071942
415162	1440563.0	25	784.4926470588235	897.0964635854342	1317.5608034744844	278.0841476655809	816.9075263729989
415176	1440563.0	25	934.5633181126332	899.7499238964992	1317.5608034744844	278.0841476655809	730.1749181739206
414931	1440563.0	25	1193.162792842649	205.58503966057924	1317.5608034744844	278.0841476655809	143.98258822051756
414965	1440563.0	25	1043.1149527186762	244.31589834515364	1317.5608034744844	278.0841476655809	276.5154962370931
416647	1440341.0	26	1050.4771732332708	664.1729205753596	1317.5324675324675	278.0757575757576	469.45665347247115
416531	1440341.0	26	767.7892465593654	271.5338231863774	1317.5324675324675	278.0757575757576	549.7821440456537
416669	1440341.0	26	790.1077929465301	727.339590443686	1317.5324675324675	278.0757575757576	692.8309886871862
416547	1440341.0	26	1155.6960706751054	431.1931698312236	1317.5324675324675	278.0757575757576	222.79129534967012
416556	1440341.0	26	628.1084613311775	441.68081379682025	1317.5324675324675	278.0757575757576	708.5704444497621
416554	1440341.0	26	873.1692728694293	438.0540787073234	1317.5324675324675	278.0757575757576	472.2835080787975
416696	1440341.0	26	709.802811607277	799.5466095324011	1317.5324675324675	278.0757575757576	800.7915984395304
416579	1440341.0	26	1311.424438687392	491.4520725388601	1317.5324675324675	278.0757575757576	213.46372011094854
416586	1440341.0	26	476.8860830527497	523.7981668537225	1317.5324675324675	278.0757575757576	875.822953661406
416712	1440341.0	26	1455.9519607843138	827.7918767507003	1317.5324675324675	278.0757575757576	566.8754429262726
416596	1440341.0	26	1222.9686123348015	565.306718061674	1317.5324675324675	278.0757575757576	302.3970029142273
416469	1440341.0	26	1154.640478109052	127.11858716089176	1317.5324675324675	278.0757575757576	222.0852708262773
416722	1440341.0	26	1005.531687995125	897.3159658744668	1317.5324675324675	278.0757575757576	693.399539952067
416730	1440341.0	26	915.5655213070576	949.594155297288	1317.5324675324675	278.0757575757576	782.6329818863201
416483	1440341.0	26	918.126923076923	146.24564102564102	1317.5324675324675	278.0757575757576	420.59953467811545
416494	1440341.0	26	1099.2099303135888	196.4152148664344	1317.5324675324675	278.0757575757576	233.09477577429723
416617	1440341.0	26	706.7283079239601	593.7586109542631	1317.5324675324675	278.0757575757576	687.5590049677555
416502	1440341.0	26	1184.4266508501385	203.4094503756425	1317.5324675324675	278.0757575757576	152.61787531469488
416635	1440341.0	26	1397.3372093023256	661.4978197674419	1317.5324675324675	278.0757575757576	391.63921481929964
416262	1439632.0	27	1261.2727097767515	552.3425712086221	1317.5065789473683	278.1578947368421	279.8919163781489
416396	1439632.0	27	1436.0506960861571	826.3661675860258	1317.5065789473683	278.1578947368421	560.8787909419467
415898	1439632.0	27	1153.7739403453688	127.3710099424385	1317.5065789473683	278.1578947368421	222.5871999230273
416152	1439632.0	27	1117.3236824093087	412.84360027378506	1317.5065789473683	278.1578947368421	241.2745973830473
416292	1439632.0	27	707.034355479841	594.3911603255726	1317.5065789473683	278.1578947368421	687.5171371611759
416418	1439632.0	27	1110.8525073746312	909.2811209439528	1317.5065789473683	278.1578947368421	664.0951979616038
415916	1439632.0	27	887.5664459161147	181.2198675496689	1317.5065789473683	278.1578947368421	440.7329113032894
416426	1439632.0	27	992.5719874804382	984.1819683533298	1317.5065789473683	278.1578947368421	777.2081325216564
416306	1439632.0	27	1369.0004688232536	612.5553211439287	1317.5065789473683	278.1578947368421	338.33897127323763
416072	1439632.0	27	768.0326797385621	271.01797385620915	1317.5065789473683	278.1578947368421	549.5202856873539
416211	1439632.0	27	940.6828814460392	480.1509835194046	1317.5065789473683	278.1578947368421	427.5480170863775
416208	1439632.0	27	1405.001749781277	466.319772528434	1317.5065789473683	278.1578947368421	207.50975199569018
416350	1439632.0	27	806.3487084870849	728.5824108241083	1317.5065789473683	278.1578947368421	681.2962741905608
415962	1439632.0	27	1141.898742942367	191.494140833067	1317.5065789473683	278.1578947368421	195.8282878111676
416232	1439632.0	27	482.5994803266518	513.4940608760209	1317.5065789473683	278.1578947368421	867.4404731278971
416254	1439632.0	27	959.2155400927768	560.2935719019218	1317.5065789473683	278.1578947368421	456.04057807710547
416121	1439632.0	27	622.2142857142857	408.3978494623656	1317.5065789473683	278.1578947368421	707.385198344032
416377	1439632.0	27	708.4748536565257	801.7498144941875	1317.5065789473683	278.1578947368421	803.161341727752
415367	1439550.0	28	1102.3794207741578	167.61918685602896	1317.5021786492375	277.8061002178649	241.7001382539715
415746	1439550.0	28	489.0556788753237	518.5710321864594	1317.5021786492375	277.8061002178649	862.7232206527719
415619	1439550.0	28	622.1583647798742	383.7787421383648	1317.5021786492375	277.8061002178649	703.3727463599953
415885	1439550.0	28	706.8705583756346	594.9354201917654	1317.5021786492375	277.8061002178649	688.0712036301724
416020	1439550.0	28	1050.332733504713	961.1027420736932	1317.5021786492375	277.8061002178649	733.6714613437579
415398	1439550.0	28	903.7002525252524	220.8161616161616	1317.5021786492375	277.8061002178649	417.7078969396509
415910	1439550.0	28	838.9053803339517	723.5321583178726	1317.5021786492375	277.8061002178649	654.0081148021129
415669	1439550.0	28	1444.2547250859106	420.0227663230241	1317.5021786492375	277.8061002178649	190.50403708648093
415922	1439550.0	28	1402.5625728721336	802.2480243554865	1317.5021786492375	277.8061002178649	531.2952121547165
415539	1439550.0	28	767.6242294926506	271.04575628259835	1317.5021786492375	277.8061002178649	549.9195043083824
415421	1439550.0	28	1135.2737971616475	220.2705088265836	1317.5021786492375	277.8061002178649	191.0955972709239
415946	1439550.0	28	709.3200836820083	803.1636157601115	1317.5021786492375	277.8061002178649	803.6703178390065
415688	1439550.0	28	1058.3351299060257	432.07131011608624	1317.5021786492375	277.8061002178649	301.6045658460903
415701	1439550.0	28	932.1201612903226	462.711559139785	1317.5021786492375	277.8061002178649	427.4451169948639
415848	1439550.0	28	996.7040385774563	563.3471971066908	1317.5021786492375	277.8061002178649	429.4707960804646
415350	1439550.0	28	1153.1854928017715	131.0362679955703	1317.5021786492375	277.8061002178649	220.3210314483285
415994	1439550.0	28	1235.9969306322898	889.781154082259	1317.5021786492375	277.8061002178649	617.378791348255
415736	1439550.0	28	1297.170520231214	518.4119460500963	1317.5021786492375	277.8061002178649	241.46334997815026
415865	1439550.0	28	1345.9877049180327	571.5107012750456	1317.5021786492375	277.8061002178649	295.08273058409884
415879	1440040.0	29	1371.2856543624162	733.1500279642058	1317.6222570532916	278.149947753396	458.1537222402546
415758	1440040.0	29	1294.939956919763	469.086070723389	1317.6222570532916	278.149947753396	192.27867742981738
415895	1440040.0	29	900.543990086741	718.0365551425032	1317.6222570532916	278.149947753396	606.1802604309379
415507	1440040.0	29	953.1415610241112	226.78685060899824	1317.6222570532916	278.149947753396	368.0819820721746
415781	1440040.0	29	474.1412331406551	538.0071290944123	1317.6222570532916	278.149947753396	882.6018311759881
415651	1440040.0	29	1440.988913122501	333.1710287168302	1317.6222570532916	278.149947753396	135.0801657538343
415400	1440040.0	29	1080.0929694727104	112.18732654949122	1317.6222570532916	278.149947753396	289.76499805085024
416041	1440040.0	29	1102.1555278470491	860.8142144638404	1317.6222570532916	278.149947753396	621.2274616403045
415666	1440040.0	29	611.8445639187574	362.22592592592594	1317.6222570532916	278.149947753396	710.7678398970879
415800	1440040.0	29	1094.337416481069	536.7598366740906	1317.6222570532916	278.149947753396	341.6653255408526
415554	1440040.0	29	1109.8668083599007	256.6811902231668	1317.6222570532916	278.149947753396	208.86175813605507
415453	1440040.0	29	1153.7343173431734	129.64821648216483	1317.6222570532916	278.149947753396	221.16062256419045
415704	1440040.0	29	955.56521174331	409.9957131722525	1317.6222570532916	278.149947753396	385.31624663058034
415842	1440040.0	29	1347.2679382379654	574.8660308810173	1317.6222570532916	278.149947753396	298.19339429219553
415982	1440040.0	29	709.5830504048055	803.7532427962044	1317.6222570532916	278.149947753396	803.7229003715012
416110	1440040.0	29	1379.5274299344069	890.6019677996422	1317.6222570532916	278.149947753396	615.5726823764747
415855	1440040.0	29	706.7205685937797	594.6450104941805	1317.6222570532916	278.149947753396	688.0188934193418
415596	1440040.0	29	768.7244652727709	271.56440759432826	1317.6222570532916	278.149947753396	548.9372962012316
415737	1440040.0	29	1062.033362598771	445.8324553702078	1317.6222570532916	278.149947753396	305.68465177229007
416775	1439793.0	30	964.573143115942	188.6311141304348	1317.5324675324675	278.0757575757576	364.1162299783286
416910	1439793.0	30	1134.261801016703	546.6514887436456	1317.5324675324675	278.0757575757576	325.14775191825976
417034	1439793.0	30	709.778184991274	803.1305410122163	1317.5324675324675	278.0757575757576	803.1486746279716
416905	1439793.0	30	468.3212030574942	550.8476237952808	1317.5324675324675	278.0757575757576	891.9440916963712
416791	1439793.0	30	767.8807837582626	270.92091595845136	1317.5324675324675	278.0757575757576	549.6982492553414
417045	1439793.0	30	1405.133649153029	904.181309216193	1317.5324675324675	278.0757575757576	632.2041828525753
416800	1439793.0	30	1052.0955657492354	258.7251529051988	1317.5324675324675	278.0757575757576	266.14130594366117
416943	1439793.0	30	706.7623753058537	594.4631093544137	1317.5324675324675	278.0757575757576	687.8525001219502
416819	1439793.0	30	1422.7555331991953	306.3906773977196	1317.5324675324675	278.0757575757576	108.96617930729073
416959	1439793.0	30	1381.390990612302	658.6594507496146	1317.5324675324675	278.0757575757576	385.90394981107704
416826	1439793.0	30	629.6479566715904	346.18094534711963	1317.5324675324675	278.0757575757576	691.2477246860786
416841	1439793.0	30	1014.0680379746836	405.84572784810126	1317.5324675324675	278.0757575757576	329.26558476437646
416989	1439793.0	30	934.6616438356164	729.7849315068493	1317.5324675324675	278.0757575757576	592.1412377565124
416857	1439793.0	30	1088.68156502367	457.5316067947648	1317.5324675324675	278.0757575757576	290.8214871669668
416867	1439793.0	30	1279.4972752043598	455.8113533151681	1317.5324675324675	278.0757575757576	181.75978061243168
417006	1439793.0	30	1176.0896266261193	754.3535225544856	1317.5324675324675	278.0757575757576	496.83657942706975
416756	1439793.0	30	1056.0844572896597	103.30603725112395	1317.5324675324675	278.0757575757576	314.4829362656646
416894	1439793.0	30	1348.1192799070848	548.4284552845529	1317.5324675324675	278.0757575757576	272.0774416405434
416764	1439793.0	30	1155.2194244604316	127.80755395683454	1317.5324675324675	278.0757575757576	221.1923528745122
416004	1440399.0	31	709.3470916057123	804.3490943921979	1317.5324675324675	278.0757575757576	804.2717678341562
415631	1440399.0	31	956.13505559189	178.78101155439288	1317.5324675324675	278.0757575757576	374.7899891203003
415880	1440399.0	31	1402.7673796791444	599.0056903880433	1317.5324675324675	278.0757575757576	332.0557363208019
415892	1440399.0	31	706.4994385176867	594.5636346621748	1317.5324675324675	278.0757575757576	688.1322103270891
415783	1440399.0	31	1416.6973466003317	336.665008291874	1317.5324675324675	278.0757575757576	115.17974448669379
415779	1440399.0	31	688.5013102725367	335.9025157232704	1317.5324675324675	278.0757575757576	631.6835685385672
416045	1440399.0	31	1396.6979458450046	889.0362589480237	1317.5324675324675	278.0757575757576	616.0681027236384
415795	1440399.0	31	1107.8352097574052	453.9140195684225	1317.5324675324675	278.0757575757576	273.66409026209845
415793	1440399.0	31	993.449347659248	426.27155282681	1317.5324675324675	278.0757575757576	356.35917599642556
415676	1440399.0	31	769.016366989396	270.31350852927613	1317.5324675324675	278.0757575757576	548.5710209856483
415803	1440399.0	31	1269.3225225225224	471.3825225225225	1317.5324675324675	278.0757575757576	199.22776958056258
415928	1440399.0	31	1202.898843026892	690.6122576610381	1317.5324675324675	278.0757575757576	428.16729413851533
415575	1440399.0	31	1002.6925925925926	104.28454106280194	1317.5324675324675	278.0757575757576	359.62137560107453
415826	1440399.0	31	1348.187253613666	506.56329391152	1317.5324675324675	278.0757575757576	230.53474829289917
415699	1440399.0	31	999.480979284369	262.21318267419963	1317.5324675324675	278.0757575757576	318.4468094664129
415964	1440399.0	31	966.9463226571768	745.7221233689205	1317.5324675324675	278.0757575757576	584.4687916544998
415599	1440399.0	31	1152.5508524397414	127.1381540270429	1317.5324675324675	278.0757575757576	223.6092428403473
415849	1440399.0	31	1180.088977702987	533.8905483101948	1317.5324675324675	278.0757575757576	290.3995868712806
415862	1440399.0	31	483.6657848324515	551.0283950617284	1317.5324675324675	278.0757575757576	877.4034344745164
417190	1440637.0	32	1155.2284157585918	127.03925677563566	1317.5324675324675	278.0757575757576	221.70843420168336
417189	1440637.0	32	995.7593607305936	92.10060882800607	1317.5324675324675	278.0757575757576	371.6512992210285
417199	1440637.0	32	768.3640476190477	270.9238095238095	1317.5324675324675	278.0757575757576	549.2149886803345
417194	1440637.0	32	939.2743553008596	175.71179560649475	1317.5324675324675	278.0757575757576	391.86423692276946
417203	1440637.0	32	894.987616727568	277.5645554202192	1317.5324675324675	278.0757575757576	422.54516003544353
417211	1440637.0	32	1409.6331581252737	374.07512045554097	1317.5324675324675	278.0757575757576	133.03538958110408
417208	1440637.0	32	731.2321048901488	356.6195369714151	1317.5324675324675	278.0757575757576	591.5380296449825
417220	1440637.0	32	1278.3763616557735	495.5729847494553	1317.5324675324675	278.0757575757576	220.99376564888416
417221	1440637.0	32	1348.7965622280244	498.4545256744996	1317.5324675324675	278.0757575757576	222.58536574952956
417219	1440637.0	32	1187.699321113374	498.753088934148	1317.5324675324675	278.0757575757576	256.03736150129066
417217	1440637.0	32	1100.73426124197	437.5910778015703	1317.5324675324675	278.0757575757576	269.1590601066973
417225	1440637.0	32	903.9572979148816	499.4363039131677	1317.5324675324675	278.0757575757576	469.0894503173266
417237	1440637.0	32	1409.670192174755	547.0647725701646	1317.5324675324675	278.0757575757576	284.3315854595111
417246	1440637.0	32	706.362017247844	594.7628421447318	1317.5324675324675	278.0757575757576	688.3458642527796
417240	1440637.0	32	494.5665258711721	544.8593804998239	1317.5324675324675	278.0757575757576	865.127992030632
417253	1440637.0	32	992.4037741284932	763.061797752809	1317.5324675324675	278.0757575757576	583.883658309763
417250	1440637.0	32	1128.1358487422956	679.1213559886722	1317.5324675324675	278.0757575757576	443.51849027466994
417261	1440637.0	32	1420.54536319265	863.2309790410566	1317.5324675324675	278.0757575757576	594.1534228466572
417258	1440637.0	32	711.6598367482925	802.0101615858737	1317.5324675324675	278.0757575757576	800.9924496765078
417088	1440636.0	33	995.5015028554254	114.87060414788095	1317.4638157894738	277.7938596491228	360.8375231776277
417089	1440636.0	33	1155.6248979591835	127.76204081632652	1317.4638157894738	277.7938596491228	220.6838960748075
417101	1440636.0	33	768.2688405797102	271.0891304347826	1317.4638157894738	277.7938596491228	549.2359003101404
417096	1440636.0	33	897.8691889218596	182.58086053412464	1317.4638157894738	277.7938596491228	430.26174138150486
417104	1440636.0	33	826.8174770965469	295.5357646229739	1317.4638157894738	277.7938596491228	490.9670099557357
417118	1440636.0	33	727.6907294832827	380.7679837892604	1317.4638157894738	277.7938596491228	598.6952175970328
417125	1440636.0	33	1396.0820105820108	418.72425722425726	1317.4638157894738	277.7938596491228	161.37595085118093
417121	1440636.0	33	1113.1912804399058	412.08235140089033	1317.4638157894738	277.7938596491228	244.45995114763693
417130	1440636.0	33	772.9921292460647	442.7703673018504	1317.4638157894738	277.7938596491228	568.9170989913335
417141	1440636.0	33	1420.0498349834984	491.46	1317.4638157894738	277.7938596491228	237.0171109150509
417148	1440636.0	33	1345.557886808694	516.0272218635679	1317.4638157894738	277.7938596491228	239.8841630838351
417145	1440636.0	33	1187.470434782609	503.022463768116	1317.4638157894738	277.7938596491228	260.0503859235477
417153	1440636.0	33	1274.1872834372834	520.2011434511435	1317.4638157894738	277.7938596491228	246.24002414860095
417164	1440636.0	33	494.2141687141687	547.5909090909091	1317.4638157894738	277.7938596491228	866.3315931542079
417170	1440636.0	33	977.5680799724232	678.883833160979	1317.4638157894738	277.7938596491228	525.7397436739548
417168	1440636.0	33	706.6364073006724	594.3902977905859	1317.4638157894738	277.7938596491228	687.9995840151404
417181	1440636.0	33	1035.0844748858449	800.6208523592086	1317.4638157894738	277.7938596491228	594.2105321141993
417178	1440636.0	33	711.0295305401312	803.2949688709406	1317.4638157894738	277.7938596491228	802.4424952102436
417185	1440636.0	33	1414.8717026378897	824.8024580335732	1317.4638157894738	277.7938596491228	555.6138075379289
417413	1440806.0	34	1434.6304347826087	784.2870680044593	1317.5594871794872	278.1194871794872	519.5298130530119
417423	1440806.0	34	1089.0671361502348	830.1876369327074	1317.5594871794872	278.1194871794872	597.4847248681921
417291	1440806.0	34	1155.7088815789473	127.66721491228073	1317.5594871794872	278.1194871794872	220.9785165205594
417417	1440806.0	34	711.74	802.9020964360587	1317.5594871794872	278.1194871794872	801.507353693372
417301	1440806.0	34	942.5357142857144	186.70416666666665	1317.5594871794872	278.1194871794872	386.00465160402115
417304	1440806.0	34	860.8461873638345	231.71503267973856	1317.5594871794872	278.1194871794872	459.06471398477305
417312	1440806.0	34	769.5444920295026	268.5965976683321	1317.5594871794872	278.1194871794872	548.0977288165673
417327	1440806.0	34	810.4071507150715	372.5369636963696	1317.5594871794872	278.1194871794872	515.8664093087783
417335	1440806.0	34	1135.4408684546615	403.2859514687101	1317.5594871794872	278.1194871794872	220.9837891541
417328	1440806.0	34	709.7240310077519	382.2374677002584	1317.5594871794872	278.1194871794872	616.6883294235632
417354	1440806.0	34	1370.2315521628498	434.8460559796438	1317.5594871794872	278.1194871794872	165.34075056525475
417364	1440806.0	34	1433.929409464216	471.45424325381305	1317.5594871794872	278.1194871794872	225.65523862492734
417361	1440806.0	34	771.1266050333847	445.1748844375963	1317.5594871794872	278.1194871794872	571.3986353182521
417375	1440806.0	34	1193.3678251711428	480.0239599789363	1317.5594871794872	278.1194871794872	237.0421588005356
417399	1440806.0	34	494.4052095573834	561.5336858597728	1317.5594871794872	278.1194871794872	870.578297903845
417396	1440806.0	34	1262.485447697312	543.0707926724875	1317.5594871794872	278.1194871794872	270.61475219826684
417392	1440806.0	34	1348.1314398943198	515.7686041391457	1317.5594871794872	278.1194871794872	239.60748545173507
417406	1440806.0	34	835.5300788954635	725.844674556213	1317.5594871794872	278.1194871794872	657.8831156536625
417403	1440806.0	34	706.701829616924	594.65990089575	1317.5594871794872	278.1194871794872	688.0006622950915
417664	1440758.0	35	1185.779916442853	839.9873172187407	1317.5064516129032	277.9967741935484	577.2220114632299
417537	1440758.0	35	1193.7035302104548	438.9765784114053	1317.5064516129032	277.9967741935484	203.08042917474927
417554	1440758.0	35	1377.920792079208	424.7033828382838	1317.5064516129032	277.9967741935484	158.65913637108375
417572	1440758.0	35	755.8826763207294	457.55095199785467	1317.5064516129032	277.9967741935484	589.6278213758359
417452	1440758.0	35	1156.244217687075	127.63469387755102	1317.5064516129032	277.9967741935484	220.48642427075413
417591	1440758.0	35	1242.9422158548232	551.0904489016237	1317.5064516129032	277.9967741935484	283.09005708386616
417584	1440758.0	35	1344.6298672068422	524.850663965789	1317.5064516129032	277.9967741935484	248.33953082255556
417468	1440758.0	35	768.3244755244755	266.8785547785548	1317.5064516129032	277.9967741935484	549.2945090416893
417464	1440758.0	35	898.5470890410959	209.7739726027397	1317.5064516129032	277.9967741935484	424.47767684941215
417472	1440758.0	35	878.3131816026553	280.5644855381698	1317.5064516129032	277.9967741935484	439.2007759144374
417482	1440758.0	35	828.0852864583334	369.37456597222223	1317.5064516129032	277.9967741935484	497.87847687121746
417609	1440758.0	35	501.8953858392999	567.373508353222	1317.5064516129032	277.9967741935484	865.4249273537661
417630	1440758.0	35	1432.3027027027026	742.6684684684685	1317.5064516129032	277.9967741935484	478.6417895719064
417499	1440758.0	35	689.8293323330832	396.667791947987	1317.5064516129032	277.9967741935484	638.7968194365777
417625	1440758.0	35	705.924154025671	593.4998055231428	1317.5064516129032	277.9967741935484	688.1679079267217
417512	1440758.0	35	1141.7351692269265	405.0083052329212	1317.5064516129032	277.9967741935484	216.85818575413828
417640	1440758.0	35	789.6715339233039	796.290855457227	1317.5064516129032	277.9967741935484	739.7556725063666
417525	1440758.0	35	1447.4482583269769	434.32418001525554	1317.5064516129032	277.9967741935484	203.28091632778123
417648	1440758.0	35	713.3853619729514	802.0295147175815	1317.5064516129032	277.9967741935484	799.7328329441598
417926	1440900.0	36	1443.297619047619	703.9761904761905	1317.5324675324675	278.0757575757576	444.0811323175137
417941	1440900.0	36	714.3041373926619	803.0287275565963	1317.5324675324675	278.0757575757576	799.6624531481779
417811	1440900.0	36	1130.8639215686271	404.1722875816994	1317.5324675324675	278.0757575757576	225.26757629937285
417828	1440900.0	36	679.9757921419518	417.8561470215463	1317.5324675324675	278.0757575757576	652.6998327015442
417954	1440900.0	36	1250.1733637747336	834.8604261796042	1317.5324675324675	278.0757575757576	560.8443777478209
417838	1440900.0	36	1362.0543209876544	415.37283950617285	1317.5324675324675	278.0757575757576	144.33531841407452
417708	1440900.0	36	1156.5942207614353	127.846206518762	1317.5324675324675	278.0757575757576	220.15911810442947
417963	1440900.0	36	784.369922630561	868.2807865892972	1317.5324675324675	278.0757575757576	795.3642408099264
417719	1440900.0	36	886.2374605904271	234.33777586701055	1317.5324675324675	278.0757575757576	433.5070865131151
417727	1440900.0	36	768.2823613086771	266.5329540066382	1317.5324675324675	278.0757575757576	549.3713821278646
417742	1440900.0	36	917.2043197043196	281.0001155001155	1317.5324675324675	278.0757575757576	400.33882875982096
417870	1440900.0	36	712.0195861049519	513.0683665927569	1317.5324675324675	278.0757575757576	649.5131837516994
417877	1440900.0	36	1340.4367778504468	542.2743623283192	1317.5324675324675	278.0757575757576	265.18957404909895
417883	1440900.0	36	1235.0797270955168	551.4068226120858	1317.5324675324675	278.0757575757576	285.49662961137847
417782	1440900.0	36	1430.0254169976172	392.246491924808	1317.5324675324675	278.0757575757576	160.27981863344542
417906	1440900.0	36	507.7959872864521	576.6434247119587	1317.5324675324675	278.0757575757576	863.0271254719397
417777	1440900.0	36	1201.3387320044296	387.3990863787376	1317.5324675324675	278.0757575757576	159.53862979392824
417789	1440900.0	36	908.6953143122246	364.30120621665503	1317.5324675324675	278.0757575757576	417.83088187274575
417914	1440900.0	36	706.0134362492853	593.7058319039451	1317.5324675324675	278.0757575757576	688.1699422685786
417428	1441503.0	37	1156.6039248203426	127.60668877833056	1317.5324675324675	278.0757575757576	220.31553854463613
417438	1441503.0	37	927.7522847522848	282.56734006734007	1317.5324675324675	278.0757575757576	389.8060610116669
417567	1441503.0	37	1446.8552631578948	658.9868421052631	1317.5324675324675	278.0757575757576	402.2656333640995
417434	1441503.0	37	768.2620790629576	266.3892142508541	1317.5324675324675	278.0757575757576	549.3946986860459
417433	1441503.0	37	856.6297754447361	259.6685622630505	1317.5324675324675	278.0757575757576	461.27011220433343
417447	1441503.0	37	1427.5997317727383	330.65008534503784	1317.5324675324675	278.0757575757576	121.97894325550332
417586	1441503.0	37	715.0876712328767	804.6316894977168	1317.5324675324675	278.0757575757576	800.1255414187566
417456	1441503.0	37	1195.2044000522262	341.23116594855725	1317.5324675324675	278.0757575757576	137.66902956070243
417471	1441503.0	37	1126.9225242718446	406.7211003236246	1317.5324675324675	278.0757575757576	229.96037632717088
417467	1441503.0	37	1034.6744756805	385.6619812583668	1317.5324675324675	278.0757575757576	302.627558363101
417478	1441503.0	37	1350.0769881556685	408.3413705583756	1317.5324675324675	278.0757575757576	134.26941479105048
417600	1441503.0	37	1321.4345711759504	862.8545534924846	1317.5324675324675	278.0757575757576	584.7918147226939
417483	1441503.0	37	682.2218045112782	438.887969924812	1317.5324675324675	278.0757575757576	655.3473935166147
417618	1441503.0	37	725.451476793249	952.9800389483934	1317.5324675324675	278.0757575757576	897.8060417539239
417503	1441503.0	37	652.6418776371308	506.4881329113924	1317.5324675324675	278.0757575757576	703.0303761131775
417516	1441503.0	37	1220.7629497825226	559.3444049031237	1317.5324675324675	278.0757575757576	297.44981347266497
417522	1441503.0	37	1341.830457863305	580.5170316301703	1317.5324675324675	278.0757575757576	303.41574874382155
417534	1441503.0	37	707.2735923092015	593.6585246223269	1317.5324675324675	278.0757575757576	687.0286585329138
417532	1441503.0	37	512.1922480620154	597.4771317829457	1317.5324675324675	278.0757575757576	866.3660351965306
417676	1441125.0	38	817.6860236220473	357.9753937007874	1317.517489711934	278.0606995884774	506.1796645743779
417802	1441125.0	38	682.3107827890099	982.1219111802316	1317.517489711934	278.0606995884774	948.2561627471316
417682	1441125.0	38	1041.620184544406	373.2653979238754	1317.517489711934	278.0606995884774	291.8617096911452
417694	1441125.0	38	1349.1784214945426	417.55835432409737	1317.517489711934	278.0606995884774	143.04548324949383
417702	1441125.0	38	1124.372963269815	416.9606462303231	1317.517489711934	278.0606995884774	237.90334859278045
417710	1441125.0	38	682.5727886237647	442.05748373101954	1317.517489711934	278.0606995884774	655.7817614489139
417724	1441125.0	38	1205.839974869862	562.8561299587147	1317.517489711934	278.0606995884774	305.9089807133323
417720	1441125.0	38	623.7178217821782	482.0988829652196	1317.517489711934	278.0606995884774	723.1801708392734
417606	1441125.0	38	1156.700826446281	127.52341597796143	1317.517489711934	278.0606995884774	220.28044157557736
417728	1441125.0	38	707.3844574780059	594.7617790811339	1317.517489711934	278.0606995884774	687.4313716835898
417736	1441125.0	38	1338.409553550775	613.7262317834837	1317.517489711934	278.0606995884774	336.31507226885185
417737	1441125.0	38	525.2877801879971	620.5976138828634	1317.517489711934	278.0606995884774	863.1103349553296
417623	1441125.0	38	933.3695380774031	227.74386183936747	1317.517489711934	278.0606995884774	387.4292618092704
417746	1441125.0	38	1453.5896732026142	631.9086274509804	1317.517489711934	278.0606995884774	379.1094765005333
417759	1441125.0	38	713.946367405805	805.3397331891113	1317.517489711934	278.0606995884774	801.4494862165043
417636	1441125.0	38	1204.7091381872217	247.41802872709263	1317.517489711934	278.0606995884774	116.89609681782468
417642	1441125.0	38	1416.065595952465	275.58577479703496	1317.517489711934	278.0606995884774	98.579178817427
417780	1441125.0	38	1384.979962721342	898.8746505125815	1317.517489711934	278.0606995884774	624.468691710434
417661	1441125.0	38	768.8031813865148	266.1678537511871	1317.517489711934	278.0606995884774	548.8431760923634
418307	1440995.0	39	810.4400527009223	486.9845191040843	1317.6216931216932	277.894708994709	548.5907081526981
418314	1440995.0	39	1183.4680392156863	572.9405882352942	1317.6216931216932	277.894708994709	324.11305699274544
418327	1440995.0	39	1455.9172530622884	625.5338806359135	1317.6216931216932	277.894708994709	374.1372148806713
418323	1440995.0	39	708.2941471236721	595.3737221888153	1317.6216931216932	277.894708994709	687.0756742387799
418335	1440995.0	39	532.9878686076895	653.052071668533	1317.6216931216932	277.894708994709	869.7087359224647
418340	1440995.0	39	1319.3138736263736	667.2133699633699	1317.6216931216932	277.894708994709	389.32233849766646
418346	1440995.0	39	713.4198301035307	806.7206884346518	1317.6216931216932	277.894708994709	802.942593094446
418358	1440995.0	39	1384.020202020202	920.3838383838385	1317.6216931216932	277.894708994709	645.9110181496727
418225	1440995.0	39	1157.0297136682875	127.63884386817936	1317.6216931216932	277.894708994709	219.92409797401675
418365	1440995.0	39	656.0508431272356	989.9246295350024	1317.6216931216932	277.894708994709	971.9375480487446
418235	1440995.0	39	1219.4944699376397	173.03147429109308	1317.6216931216932	277.894708994709	143.61493627864297
418245	1440995.0	39	1388.0354288183191	229.86573774033263	1317.6216931216932	277.894708994709	85.23424343835057
418248	1440995.0	39	905.2614356087264	204.35831574008915	1317.6216931216932	277.894708994709	418.86582948368846
418265	1440995.0	39	768.9439634439634	266.03222703222707	1317.6216931216932	277.894708994709	548.8059488768486
418272	1440995.0	39	1034.2175675675676	335.41621621621624	1317.6216931216932	277.894708994709	289.1826795887549
418287	1440995.0	39	1346.0467561521252	433.8248322147651	1317.6216931216932	277.894708994709	158.49980295163118
418285	1440995.0	39	690.9303310238645	439.8697716191943	1317.6216931216932	277.894708994709	647.2850872994354
418280	1440995.0	39	1122.722311182279	414.51934881238327	1317.6216931216932	277.894708994709	238.01693487160705
418302	1440995.0	39	558.4013854930726	462.4725618038577	1317.6216931216932	277.894708994709	781.3350492991678
417666	1441024.0	40	1461.9571805006588	629.8805006587615	1317.5324675324675	278.0757575757576	380.29603596624935
417679	1441024.0	40	531.65857605178	685.6347087378641	1317.5324675324675	278.0757575757576	885.2694911626379
417547	1441024.0	40	1042.9862096138693	225.8766745468873	1317.5324675324675	278.0757575757576	279.46447360292575
417687	1441024.0	40	1260.810352374699	743.0495732107682	1317.5324675324675	278.0757575757576	468.4208018162217
417695	1441024.0	40	713.8743090286918	806.9577520400105	1317.5324675324675	278.0757575757576	802.5704557212755
417575	1441024.0	40	768.6574008913911	266.1727656579873	1317.5324675324675	278.0757575757576	549.004116557281
417582	1441024.0	40	535.5732931726908	366.9470381526105	1317.5324675324675	278.0757575757576	786.9931733355719
417705	1441024.0	40	1376.3521303258146	906.827380952381	1317.5324675324675	278.0757575757576	631.4969173557874
417714	1441024.0	40	692.6977800201817	989.754624957955	1317.5324675324675	278.0757575757576	947.0507890271689
417593	1441024.0	40	1112.8014169171315	408.123872906827	1317.5324675324675	278.0757575757576	242.5434298991057
417614	1441024.0	40	1338.8731684981683	459.7554945054945	1317.5324675324675	278.0757575757576	182.92881765475295
417622	1441024.0	40	717.1884615384615	475.9489743589744	1317.5324675324675	278.0757575757576	632.1129135313319
417500	1441024.0	40	1157.1381578947369	127.76014254385966	1317.5324675324675	278.0757575757576	219.82065118314512
417629	1441024.0	40	795.0106030483764	545.5414181577203	1317.5324675324675	278.0757575757576	586.9982780677269
417638	1441024.0	40	708.1167747004519	595.1827735219014	1317.5324675324675	278.0757575757576	686.9820567032253
417511	1441024.0	40	1273.1775085739573	138.0944241619648	1317.5324675324675	278.0757575757576	146.84051242254148
417643	1441024.0	40	1154.701952410006	595.4808826520235	1317.5324675324675	278.0757575757576	356.7349016843266
417526	1441024.0	40	1361.4493880251405	167.46173778806923	1317.5324675324675	278.0757575757576	119.01326513944097
417533	1441024.0	40	840.4130111524164	202.5232961586121	1317.5324675324675	278.0757575757576	483.06433327517027
417281	1441388.0	41	819.3494832041343	214.82558139534885	1317.5010582010582	277.894708994709	502.1281773890609
417288	1441388.0	41	640.6641791044776	263.8150158299412	1317.5010582010582	277.894708994709	676.9833075230239
417296	1441388.0	41	767.75	265.9784866468843	1317.5010582010582	277.894708994709	549.8801890850643
417310	1441388.0	41	735.0852999016715	482.3618485742379	1317.5010582010582	277.894708994709	617.2640656018169
417305	1441388.0	41	1112.6412291412291	407.0423958757292	1317.5010582010582	277.894708994709	242.1707550245083
417319	1441388.0	41	1329.7105034722222	498.4010416666667	1317.5010582010582	277.894708994709	220.84409274930954
417326	1441388.0	41	781.2904400126623	551.4119974675531	1317.5010582010582	277.894708994709	601.941470702525
417334	1441388.0	41	1137.708382759984	621.3329379201266	1317.5010582010582	277.894708994709	387.6534834484104
417331	1441388.0	41	707.5391691394659	594.8491592482691	1317.5010582010582	277.894708994709	687.3962682784382
417336	1441388.0	41	1460.5771182141043	621.3668188736682	1317.5010582010582	277.894708994709	372.080433795652
417356	1441388.0	41	515.8526411657559	699.1969034608378	1317.5010582010582	277.894708994709	905.613451532817
417365	1441388.0	41	1186.604055258467	800.4249108734404	1317.5010582010582	277.894708994709	538.6760039715714
417363	1441388.0	41	714.1767089499647	806.3261099365751	1317.5010582010582	277.894708994709	802.022453489077
417374	1441388.0	41	1370.8998153277932	886.9228993536473	1317.5010582010582	277.894708994709	611.3646734270496
417380	1441388.0	41	725.1139369277721	978.9798236690405	1317.5010582010582	277.894708994709	917.8468496804744
417266	1441388.0	41	1156.9949006977993	127.80837359098228	1317.5010582010582	277.894708994709	219.74561354298044
417264	1441388.0	41	1346.4327034120734	137.26892388451444	1317.5010582010582	277.894708994709	143.57106788094416
417265	1441388.0	41	1271.2189146765334	134.3002018163471	1317.5010582010582	277.894708994709	150.86888115519827
417274	1441388.0	41	1075.2286863270776	169.95201072386058	1317.5010582010582	277.894708994709	265.231084685479
417922	1441268.0	42	495.0500562429696	702.8138357705287	1317.5064516129032	277.9967741935484	925.6911245614297
417943	1441268.0	42	713.7788227098572	807.4681295715778	1317.5064516129032	277.9967741935484	803.011186763137
417812	1441268.0	42	808.8983963344789	227.0379152348225	1317.5064516129032	277.9967741935484	511.1545355374205
417936	1441268.0	42	1139.7252796420582	788.2630872483221	1317.5064516129032	277.9967741935484	540.3497527952053
417959	1441268.0	42	1359.4504672897197	872.4171339563864	1317.5064516129032	277.9967741935484	595.8983676363603
417826	1441268.0	42	756.5937427308676	268.41114212607584	1317.5064516129032	277.9967741935484	560.994609000404
417846	1441268.0	42	1113.6941680486457	406.93864013267	1317.5064516129032	277.9967741935484	241.1751474002654
417971	1441268.0	42	793.1462657441901	941.8963100940216	1317.5064516129032	277.9967741935484	846.0001171945162
417861	1441268.0	42	757.4078982597056	473.3776439089692	1317.5064516129032	277.9967741935484	593.1981740692557
417871	1441268.0	42	1298.942481884058	538.598731884058	1317.5064516129032	277.9967741935484	261.2623228179288
417879	1441268.0	42	707.2738814993954	593.9161628375655	1317.5064516129032	277.9967741935484	687.1599884659662
417874	1441268.0	42	808.4651272384543	575.9278982092366	1317.5064516129032	277.9967741935484	589.8186370217071
417758	1441268.0	42	1156.6161412018323	126.94219886822958	1317.5064516129032	277.9967741935484	220.68796231530882
417755	1441268.0	42	1332.4150414705225	109.41033400582828	1317.5064516129032	277.9967741935484	169.24436140300344
417764	1441268.0	42	1069.1624035728787	146.5584652862363	1317.5064516129032	277.9967741935484	280.98184148681213
417888	1441268.0	42	1459.095579000251	610.2472996734489	1317.5064516129032	277.9967741935484	361.1618649248293
417773	1441268.0	42	676.7867458653623	156.8004891684137	1317.5064516129032	277.9967741935484	652.0814986158625
417783	1441268.0	42	1241.5584555896737	151.62180143295802	1317.5064516129032	277.9967741935484	147.44060444865397
417909	1441268.0	42	1130.526597780329	658.3716035208572	1317.5064516129032	277.9967741935484	423.84723253199394
418052	1442084.0	43	1269.221244925575	566.6217861975642	1317.5399579390116	278.11409043112513	292.52587670791627
418059	1442084.0	43	1453.2586206896551	597.8453273363318	1317.5399579390116	278.11409043112513	347.3436616259987
418070	1442084.0	43	790.8560753736193	626.5110461338531	1317.5399579390116	278.11409043112513	631.4874115111754
418066	1442084.0	43	707.6086073893625	594.5255785627284	1317.5399579390116	278.11409043112513	687.118972380311
418084	1442084.0	43	494.98989898989896	690.4238539238539	1317.5399579390116	278.11409043112513	920.1021359330815
418080	1442084.0	43	1138.5306736556008	689.6873422636381	1317.5399579390116	278.11409043112513	448.8171849246062
418104	1442084.0	43	714.2492227979275	806.9548359240068	1317.5399579390116	278.11409043112513	802.2669413608769
418114	1442084.0	43	1092.279138321995	803.172335600907	1317.5399579390116	278.11409043112513	571.3393017072262
418132	1442084.0	43	1339.7181701855409	875.6743442098528	1317.5399579390116	278.11409043112513	597.9716799268587
418129	1442084.0	43	844.2061728395062	886.9711111111111	1317.5399579390116	278.11409043112513	771.2014936110625
417987	1442084.0	43	1157.1078918322296	127.37693156732892	1317.5399579390116	278.11409043112513	220.13663688177897
417984	1442084.0	43	1283.3153920502598	101.92249607345656	1317.5399579390116	278.11409043112513	179.4848150473202
417999	1442084.0	43	755.5028208744711	148.8784673248707	1317.5399579390116	278.11409043112513	576.7040746512608
417994	1442084.0	43	1041.0592067988669	160.2163361661945	1317.5399579390116	278.11409043112513	300.56860483379273
418006	1442084.0	43	1227.859117738428	181.17246556901728	1317.5399579390116	278.11409043112513	132.06184812423405
418015	1442084.0	43	751.3242687938119	273.2652888566594	1317.5399579390116	278.11409043112513	566.2364501786175
418010	1442084.0	43	816.0708333333334	251.14100877192985	1317.5399579390116	278.11409043112513	502.1940163591944
418031	1442084.0	43	1116.9859488035615	407.8681135225376	1317.5399579390116	278.11409043112513	238.86820024588664
418041	1442084.0	43	795.9618055555555	477.9011752136752	1317.5399579390116	278.11409043112513	558.5325848056223
417929	1441081.0	44	827.7089909134385	505.0007173601148	1317.635646687697	278.1550998948475	539.8954178369615
417814	1441081.0	44	1226.842995169082	98.73567977915803	1317.635646687697	278.1550998948475	201.08364897333385
417939	1441081.0	44	1457.0983778126636	560.5905285191	1317.635646687697	278.1550998948475	314.991467686031
417949	1441081.0	44	707.6387569279493	594.7434679334917	1317.635646687697	278.1550998948475	687.2586123825134
417824	1441081.0	44	1157.2323544564658	127.8029366306028	1317.635646687697	278.1550998948475	219.85219843534855
417953	1441081.0	44	1226.150835532102	587.716798592788	1317.635646687697	278.1550998948475	322.7970197708296
417966	1441081.0	44	755.1262626262626	640.0767676767676	1317.635646687697	278.1550998948475	668.8827257204517
417975	1441081.0	44	1158.839319117097	724.065469509914	1317.635646687697	278.1550998948475	473.34166453013046
417973	1441081.0	44	492.0154600301659	676.4151583710408	1317.635646687697	278.1550998948475	916.6568424409853
417842	1441081.0	44	969.9802844214609	159.99601379013146	1317.635646687697	278.1550998948475	367.1863566931234
417983	1441081.0	44	1058.8507098961643	784.3453062089426	1317.635646687697	278.1550998948475	568.5052053222589
417850	1441081.0	44	1187.2219095267876	196.6149676881384	1317.635646687697	278.1550998948475	153.8068138951015
417864	1441081.0	44	877.4267523101195	187.54011719630375	1317.635646687697	278.1550998948475	449.4384783021884
417992	1441081.0	44	892.4700985389059	792.5737342847435	1317.635646687697	278.1550998948475	667.3771607870826
417876	1441081.0	44	750.7926103866391	269.58373369938226	1317.635646687697	278.1550998948475	566.9078374140362
418011	1441081.0	44	715.0359342915812	806.6781314168378	1317.635646687697	278.1550998948475	801.5379019292078
417880	1441081.0	44	838.066572902016	266.00187529301456	1317.635646687697	278.1550998948475	479.72304238995923
417911	1441081.0	44	1123.8703243616287	411.9253968253968	1317.635646687697	278.1550998948475	235.4559247014449
418039	1441081.0	44	1315.109879032258	889.3639112903226	1317.635646687697	278.1550998948475	611.2140301316051
418694	1441528.0	45	973.9807722993456	713.7940801021222	1317.5324675324675	278.0757575757576	554.8677535077534
418562	1441528.0	45	984.3617934891151	137.96255242660277	1317.5324675324675	278.0757575757576	361.4338228495929
418702	1441528.0	45	1077.1404931862428	739.9239671209172	1317.5324675324675	278.0757575757576	520.6650266631566
418575	1441528.0	45	869.2593244194229	182.4462819610603	1317.5324675324675	278.0757575757576	458.35991037915846
418716	1441528.0	45	1192.0692162417374	750.3389046270066	1317.5324675324675	278.0757575757576	488.6445615037484
418584	1441528.0	45	1156.1750141003947	253.64517766497465	1317.5324675324675	278.0757575757576	163.19644914292925
418596	1441528.0	45	749.759715182235	270.6713734009172	1317.5324675324675	278.0757575757576	567.8210309739919
418614	1441528.0	45	894.5952380952382	274.5618792971734	1317.5324675324675	278.0757575757576	422.95182631665784
418745	1441528.0	45	715.7367114367115	806.0095645095645	1317.5324675324675	278.0757575757576	800.544962234155
418758	1441528.0	45	1275.4314516129032	911.1549059139784	1317.5324675324675	278.0757575757576	634.4775044098146
418636	1441528.0	45	1143.0920893719808	439.1396437198068	1317.5324675324675	278.0757575757576	237.42582200046576
418655	1441528.0	45	825.0361445783133	575.3875502008032	1317.5324675324675	278.0757575757576	575.2798711560146
418648	1441528.0	45	1442.1436239853365	530.0043205027495	1317.5324675324675	278.0757575757576	281.06216595440355
418662	1441528.0	45	707.6464193097946	593.662776780371	1317.5324675324675	278.0757575757576	686.699467385203
418665	1441528.0	45	1141.5761374187557	589.2181987000929	1317.5324675324675	278.0757575757576	357.4496450912995
418679	1441528.0	45	754.33532825535	667.0302865433442	1317.5324675324675	278.0757575757576	684.4535362567178
418548	1441528.0	45	1186.6834444444446	91.69222222222224	1317.5324675324675	278.0757575757576	227.72854255444688
418683	1441528.0	45	485.3029612756264	669.3731966590736	1317.5324675324675	278.0757575757576	919.6301631186675
418553	1441528.0	45	1156.2112147112146	127.1039886039886	1317.5324675324675	278.0757575757576	220.9457436527887
419204	1441576.0	46	1066.1186107470512	558.5672782874617	1317.5188261351052	277.9429678848283	376.7652742572137
419213	1441576.0	46	707.7832110839445	593.4659739201304	1317.5188261351052	277.9429678848283	686.5364430235081
419083	1441576.0	46	1155.7537522945686	94.52159593996328	1317.5188261351052	277.9429678848283	244.56356801611065
419095	1441576.0	46	1001.7078313253012	115.4883534136546	1317.5188261351052	277.9429678848283	355.1451621601169
419221	1441576.0	46	801.0470852017937	604.4471848530145	1317.5188261351052	277.9429678848283	611.0221459822009
419101	1441576.0	46	1152.3261597321855	130.8170731707317	1317.5188261351052	277.9429678848283	221.21176715701577
419117	1441576.0	46	864.947263681592	169.9037313432836	1317.5188261351052	277.9429678848283	465.2886155646773
419243	1441576.0	46	1061.6164712954617	642.5252479711452	1317.5188261351052	277.9429678848283	445.4281694789996
419263	1441576.0	46	485.2104677060134	665.1369710467706	1317.5188261351052	277.9429678848283	917.9631798691601
419271	1441576.0	46	760.4172552976792	692.8908509922637	1317.5188261351052	277.9429678848283	694.6538029298259
419136	1441576.0	46	929.0010570824523	245.4739252995067	1317.5188261351052	277.9429678848283	389.87215288611975
419151	1441576.0	46	751.3103998037773	270.46149129261715	1317.5188261351052	277.9429678848283	566.2578516370423
419277	1441576.0	46	1121.1040051679586	707.5585701981051	1317.5188261351052	277.9429678848283	472.385803815648
419291	1441576.0	46	1241.8997689196997	764.9330829963412	1317.5188261351052	277.9429678848283	492.82614990529004
419303	1441576.0	46	715.733484238766	806.0072099262239	1317.5188261351052	277.9429678848283	800.6231581986918
419168	1441576.0	46	1151.4533415671744	332.53911074516265	1317.5188261351052	277.9429678848283	174.8098509238186
419191	1441576.0	46	1444.01370246085	470.9684004474273	1317.5188261351052	277.9429678848283	230.78078635935864
419185	1441576.0	46	1148.664980326026	461.20573355817874	1317.5188261351052	277.9429678848283	249.19242068482274
419324	1441576.0	46	1242.2068908671283	913.3667985492912	1317.5188261351052	277.9429678848283	639.871340325622
418182	1441341.0	47	487.2633373445648	663.5994785399117	1317.578431372549	277.9313725490196	915.5124484949957
418183	1441341.0	47	761.0665566556655	703.461862852952	1317.578431372549	277.9313725490196	700.5581095663695
418050	1441341.0	47	1022.8643600734844	118.6937130026536	1317.578431372549	277.9313725490196	334.98211301422424
418191	1441341.0	47	1282.7305084745765	775.1389830508475	1317.578431372549	277.9313725490196	498.42731232471647
418069	1441341.0	47	874.448861283644	182.928364389234	1317.578431372549	277.9313725490196	453.1990594061136
418076	1441341.0	47	940.9156197654942	202.37227805695144	1317.578431372549	277.9313725490196	384.16669612056813
418201	1441341.0	47	717.5468834688347	804.877687443541	1317.578431372549	277.9313725490196	798.5676410052209
418215	1441341.0	47	1195.3016614745586	882.3573901003807	1317.578431372549	277.9313725490196	616.6704299297028
418083	1441341.0	47	750.2551643192488	269.64765258215965	1317.578431372549	277.9313725490196	567.3837408284797
418099	1441341.0	47	1189.8033347286173	407.9650481372959	1317.578431372549	277.9313725490196	182.30532660721454
418106	1441341.0	47	1448.5535143769969	425.5617678381257	1317.578431372549	277.9313725490196	197.35553192459477
418125	1441341.0	47	1022.681660147762	521.287483702738	1317.578431372549	277.9313725490196	382.34317375188647
418122	1441341.0	47	1152.968968351829	495.9003288121661	1317.578431372549	277.9313725490196	273.14234605863516
418134	1441341.0	47	707.4054574964497	594.3421586528707	1317.578431372549	277.9313725490196	687.3331387410765
418139	1441341.0	47	1044.094624160025	614.2705891545554	1317.578431372549	277.9313725490196	433.4944768209654
418150	1441341.0	47	782.1876232741618	609.3920118343195	1317.578431372549	277.9313725490196	629.6899814922132
418175	1441341.0	47	1168.42119205298	655.3037527593818	1317.578431372549	277.9313725490196	405.7804768431687
418042	1441341.0	47	1129.3483192958497	109.62891721678427	1317.578431372549	277.9313725490196	252.5000823034833
418312	1442145.0	48	1446.698275862069	390.0336990595611	1317.5324675324675	278.0757575757576	170.93386645931264
418333	1442145.0	48	1221.723399745655	465.9945598417409	1317.5324675324675	278.0757575757576	210.93329209790423
418345	1442145.0	48	1157.168665239115	498.2868665239114	1317.5324675324675	278.0757575757576	272.4141728878237
418387	1442145.0	48	1023.2066034005536	515.9820086990906	1317.5324675324675	278.0757575757576	378.4535620397253
418393	1442145.0	48	1049.7626172398393	559.7914991811821	1317.5324675324675	278.0757575757576	388.670106638047
418420	1442145.0	48	1171.6906799809794	615.6723728007607	1317.5324675324675	278.0757575757576	367.75168471074636
418418	1442145.0	48	707.497025580012	594.1964108665477	1317.5324675324675	278.0757575757576	687.0775122758157
418424	1442145.0	48	780.5362642821659	608.2021857923497	1317.5324675324675	278.0757575757576	630.3557574197955
418438	1442145.0	48	489.2324346405229	661.6450163398694	1317.5324675324675	278.0757575757576	912.8013588714944
418441	1442145.0	48	789.8181818181819	703.3134680134681	1317.5324675324675	278.0757575757576	677.7237473523005
418453	1442145.0	48	718.3309009009009	805.1395495495495	1317.5324675324675	278.0757575757576	798.0217780634288
418450	1442145.0	48	1321.6481707317073	786.9676829268293	1317.5324675324675	278.0757575757576	508.90856811449436
418465	1442145.0	48	1136.413721744667	832.7082139446036	1317.5324675324675	278.0757575757576	583.4562209227747
418221	1442145.0	48	1114.436550793115	102.99566880413995	1317.5324675324675	278.0757575757576	268.1435975004355
418227	1442145.0	48	1009.3490293267243	134.303180503924	1317.5324675324675	278.0757575757576	340.06997147967866
418224	1442145.0	48	1150.1709367493995	135.79490258873767	1317.5324675324675	278.0757575757576	219.66730225932403
418246	1442145.0	48	938.8941034897714	185.0663858804653	1317.5324675324675	278.0757575757576	389.89454208552644
418270	1442145.0	48	872.6395400759097	188.35845054699712	1317.5324675324675	278.0757575757576	453.848997003804
418283	1442145.0	48	751.616906886296	269.2044154655685	1317.5324675324675	278.0757575757576	565.9850903445308
418177	1441801.0	49	862.1012019746727	198.33129426915647	1317.4878787878788	278.19494949494947	462.33670505920225
418318	1441801.0	49	707.2123798312732	594.1146752991956	1317.4878787878788	278.19494949494947	687.1982667170836
418185	1441801.0	49	751.1521136521136	269.5954030954031	1317.4878787878788	278.19494949494947	566.4010514381047
418195	1441801.0	49	1457.7566568047337	349.69501972386587	1317.4878787878788	278.19494949494947	157.44075117034245
418206	1441801.0	49	1164.0867203219316	502.0352112676056	1317.4878787878788	278.19494949494947	271.3602369713475
418211	1441801.0	49	1016.659901599016	505.7603526035261	1317.4878787878788	278.19494949494947	377.20483102886146
418218	1441801.0	49	1272.563739974673	534.6025749261291	1317.4878787878788	278.19494949494947	260.31336620958274
418347	1441801.0	49	779.4714489650249	608.7079467047347	1317.4878787878788	278.19494949494947	631.427367227558
418229	1441801.0	49	1050.1822804755766	555.8499498639163	1317.4878787878788	278.19494949494947	385.41481824002153
418382	1441801.0	49	493.9783743475018	649.399701715138	1317.4878787878788	278.19494949494947	903.3055252651159
418388	1441801.0	49	844.0875831485588	749.5838876570583	1317.4878787878788	278.19494949494947	668.0683879162342
418140	1441801.0	49	1112.5151373768792	100.16407465007777	1317.4878787878788	278.19494949494947	271.4936778629861
418392	1441801.0	49	718.3020350685927	805.5844916871082	1317.4878787878788	278.19494949494947	798.2251590417628
418147	1441801.0	49	1153.6686909581647	135.5145748987854	1317.4878787878788	278.19494949494947	217.24275729259386
418275	1441801.0	49	1178.8880453121235	585.2572909134732	1317.4878787878788	278.19494949494947	336.89344807658864
418401	1441801.0	49	1364.4816933638444	801.5858123569794	1317.4878787878788	278.19494949494947	525.4963500690185
418157	1441801.0	49	1000.597157622739	170.72842377260983	1317.4878787878788	278.19494949494947	334.61736851423694
418410	1441801.0	49	1075.5100723953417	807.9875668870003	1317.4878787878788	278.19494949494947	582.4375298945494
418166	1441801.0	49	919.1400605667316	165.63584252649795	1317.4878787878788	278.19494949494947	413.9450891641106
419674	1441754.0	50	1091.5611491256652	98.50988378407732	1317.5324675324675	278.0757575757576	288.629415987141
419684	1441754.0	50	1156.086763518967	139.26378800107614	1317.5324675324675	278.0757575757576	212.9165992627562
419697	1441754.0	50	918.175252200043	155.868534020176	1317.5324675324675	278.0757575757576	417.6371522353254
419716	1441754.0	50	979.7224557715888	176.61332983009285	1317.5324675324675	278.0757575757576	352.71834130071727
419728	1441754.0	50	861.3195555555556	193.79866666666663	1317.5324675324675	278.0757575757576	463.93194447736926
419741	1441754.0	50	752.1239548022598	269.04870056497174	1317.5324675324675	278.0757575757576	565.4805690968183
419745	1441754.0	50	1453.8516209476309	300.98254364089775	1317.5324675324675	278.0757575757576	138.23036003592313
419756	1441754.0	50	999.4939393939394	508.6208080808081	1317.5324675324675	278.0757575757576	392.8097830921445
419754	1441754.0	50	1163.5961538461538	502.74031642116745	1317.5324675324675	278.0757575757576	272.34271180359093
419761	1441754.0	50	1032.1945327881265	556.8725579282144	1317.5324675324675	278.0757575757576	398.9303108199896
419774	1441754.0	50	1304.0936771561771	620.631993006993	1317.5324675324675	278.0757575757576	342.81974202136877
419771	1441754.0	50	1183.2875776397516	601.0656314699793	1317.5324675324675	278.0757575757576	349.777284997915
419769	1441754.0	50	707.1683615819209	594.2760828625236	1317.5324675324675	278.0757575757576	687.4059845129854
419782	1441754.0	50	495.2924010967489	623.4776733254994	1317.5324675324675	278.0757575757576	891.841471482352
419780	1441754.0	50	778.3287572254335	609.0580443159923	1317.5324675324675	278.0757575757576	632.6846887231166
419807	1441754.0	50	716.1430153246523	807.2161838958278	1317.5324675324675	278.0757575757576	801.0361190314715
419804	1441754.0	50	1039.6432145090682	784.277048155097	1317.5324675324675	278.0757575757576	577.4618459518271
419812	1441754.0	50	1392.3361648115604	821.1188244483499	1317.5324675324675	278.0757575757576	548.1709273620892
419813	1441754.0	50	869.5312707917499	827.0914836992681	1317.5324675324675	278.0757575757576	708.6066185211938
418444	1441487.0	51	1041.7555296209848	98.70718017116816	1317.5324675324675	278.0757575757576	328.9772120436004
418452	1441487.0	51	1159.6992	145.1112	1317.5324675324675	278.0757575757576	206.3756621098826
418451	1441487.0	51	913.4293836026332	150.08049072411728	1317.5324675324675	278.0757575757576	423.88924352715696
418461	1441487.0	51	995.2680156194532	162.73713170039048	1317.5324675324675	278.0757575757576	342.28259608927453
418476	1441487.0	51	857.7042100694445	198.59375	1317.5324675324675	278.0757575757576	466.64699280050337
418482	1441487.0	51	1449.027549081697	268.55995355710365	1317.5324675324675	278.0757575757576	131.83894340353294
418483	1441487.0	51	750.8528735632184	269.23954022988505	1317.5324675324675	278.0757575757576	566.748481213789
418494	1441487.0	51	1054.461514587213	528.5249844816884	1317.5324675324675	278.0757575757576	363.2232667950977
418489	1441487.0	51	1168.29097909791	497.33113311331135	1317.5324675324675	278.0757575757576	265.2280934823381
418499	1441487.0	51	963.7068527918782	513.0549915397631	1317.5324675324675	278.0757575757576	424.7444008352162
418510	1441487.0	51	707.1597065462754	593.3434913468774	1317.5324675324675	278.0757575757576	686.9851900231073
418511	1441487.0	51	487.1079869600652	610.9307253463733	1317.5324675324675	278.0757575757576	894.6492315446998
418515	1441487.0	51	774.9079203109816	609.7526724975704	1317.5324675324675	278.0757575757576	635.9646021119211
418520	1441487.0	51	1205.6001137656428	624.6947667804324	1317.5324675324675	278.0757575757576	364.24385974483084
418535	1441487.0	51	715.2508144838499	809.7277762263799	1317.5324675324675	278.0757575757576	803.3660800247027
418531	1441487.0	51	994.7834042553192	742.9340425531915	1317.5324675324675	278.0757575757576	565.9153496402424
418528	1441487.0	51	1385.4176570458403	722.1491228070175	1317.5324675324675	278.0757575757576	449.2321812415964
418541	1441487.0	51	877.0491803278688	809.4142759562842	1317.5324675324675	278.0757575757576	690.1783446482382
418551	1441487.0	51	1403.1540880503144	836.2667406585276	1317.5324675324675	278.0757575757576	564.7196078542089
418567	1442051.0	52	918.5779874213836	150.97610062893082	1317.6069574247144	278.0233644859813	418.7661950963594
418692	1442051.0	52	481.5582922824302	612.6732348111659	1317.6069574247144	278.0233644859813	900.5375651214435
418699	1442051.0	52	773.2064642282035	610.1128364389234	1317.6069574247144	278.0233644859813	637.6953146876558
418576	1442051.0	52	1175.3619047619047	152.28767507002803	1317.6069574247144	278.0233644859813	189.85025309424944
418588	1442051.0	52	1007.5029590948652	174.73411662315056	1317.6069574247144	278.0233644859813	326.8534205178652
418598	1442051.0	52	851.0149586250795	197.16051347337157	1317.6069574247144	278.0233644859813	473.5471402275871
418722	1442051.0	52	1228.1213266162888	657.0482787573468	1317.6069574247144	278.0233644859813	389.4451999442255
418742	1442051.0	52	992.9282186948852	742.6978835978836	1317.6069574247144	278.0233644859813	566.867437850394
418612	1442051.0	52	1437.3494013862637	213.08223062381853	1317.6069574247144	278.0233644859813	136.21895519048775
418739	1442051.0	52	1400.753992787223	743.52923750644	1317.6069574247144	278.0233644859813	472.87328884820056
418617	1442051.0	52	751.8680508282279	268.8362831858407	1317.6069574247144	278.0233644859813	565.8134965691465
418752	1442051.0	52	909.119598765432	759.153163580247	1317.6069574247144	278.0233644859813	631.1480062243132
418638	1442051.0	52	1082.6994888995368	474.1812010860885	1317.6069574247144	278.0233644859813	306.0382584392704
418775	1442051.0	52	713.7966250577902	810.6251964863616	1317.6069574247144	278.0233644859813	805.1407510014735
418783	1442051.0	52	1404.4373868982989	843.7848353239233	1317.6069574247144	278.0233644859813	572.385853570193
418649	1442051.0	52	1167.3313938453582	494.2926040858546	1317.6069574247144	278.0233644859813	263.35361969450986
418663	1442051.0	52	882.1113967437874	499.5274207369323	1317.6069574247144	278.0233644859813	488.59024786462885
418554	1442051.0	52	1002.7427873945852	94.6660008877053	1317.6069574247144	278.0233644859813	364.36159011958506
418682	1442051.0	52	707.6111732885656	594.0150158552508	1317.6069574247144	278.0233644859813	686.9829549551815
419717	1442241.0	53	1412.8024920831613	774.8862040479141	1317.6043566362714	278.05217831813576	505.8722507861273
419586	1442241.0	53	1138.8703703703702	383.6038647342995	1317.6043566362714	278.05217831813576	207.57407437297059
419457	1442241.0	53	1424.3256624825665	168.31125058112505	1317.6043566362714	278.05217831813576	153.07680536945585
419470	1442241.0	53	1189.1647493837304	154.08915365653246	1317.6043566362714	278.05217831813576	178.50368117896127
419604	1442241.0	53	869.1972951471759	463.85123309466985	1317.6043566362714	278.05217831813576	485.3763298195937
419736	1442241.0	53	711.4890368759626	810.2295460723022	1317.6043566362714	278.05217831813576	806.5906840510214
419619	1442241.0	53	1170.3333333333337	499.4530059271804	1317.6043566362714	278.05217831813576	265.9080306622279
419747	1442241.0	53	1403.964237516869	866.7920763447079	1317.6043566362714	278.05217831813576	595.0400797879497
419488	1442241.0	53	1028.8977591036414	187.1341736694678	1317.6043566362714	278.05217831813576	302.683965594749
419637	1442241.0	53	707.3444825614637	593.7477606251191	1317.6043566362714	278.05217831813576	687.081374070019
419507	1442241.0	53	845.3332310210762	202.3393697564968	1317.6043566362714	278.05217831813576	478.30162603751916
419643	1442241.0	53	486.83544037083857	604.1337968815844	1317.6043566362714	278.05217831813576	892.4719682980526
419648	1442241.0	53	777.9854636591479	612.2917293233082	1317.6043566362714	278.05217831813576	634.7476877578962
419414	1442241.0	53	941.2543919301824	92.913238127621	1317.6043566362714	278.05217831813576	419.4230836627157
419558	1442241.0	53	751.9839170836311	268.9148201096021	1317.6043566362714	278.05217831813576	565.6942398104767
419683	1442241.0	53	1269.2986020096112	696.2413717780689	1317.6043566362714	278.05217831813576	420.96988901431
419694	1442241.0	53	942.3515251745682	727.8201029033444	1317.6043566362714	278.05217831813576	585.7523994877967
419706	1442241.0	53	996.4304659498208	748.5584229390681	1317.6043566362714	278.05217831813576	569.6742878926209
419448	1442241.0	53	915.2842244975352	144.32859309821765	1317.6043566362714	278.05217831813576	423.961656247589
418818	1442029.0	54	889.4868247694335	132.13197189284148	1317.5608034744844	278.0841476655809	452.27134428036555
419084	1442029.0	54	1417.493865030675	759.7995228357191	1317.5608034744844	278.0841476655809	491.97186857309276
419212	1442029.0	54	1387.695868544601	878.6799061032864	1317.5608034744844	278.0841476655809	604.6769322586667
418839	1442029.0	54	1196.5836785418392	145.32822424744546	1317.5608034744844	278.0841476655809	179.60957646954876
418960	1442029.0	54	1172.4561920808762	498.3381072732379	1317.5608034744844	278.0841476655809	263.7558624382431
418855	1442029.0	54	833.7201969411271	209.92195684056148	1317.5608034744844	278.0841476655809	488.61827308097406
418981	1442029.0	54	494.941200324412	599.0397404703974	1317.5608034744844	278.0841476655809	883.0150078223324
419104	1442029.0	54	990.9113345521024	755.2065813528336	1317.5608034744844	278.0841476655809	578.2263330867257
418863	1442029.0	54	1071.905265109381	213.0407860585836	1317.5608034744844	278.0841476655809	254.12060604875674
418989	1442029.0	54	707.1045296167248	592.9879984514131	1317.5608034744844	278.0841476655809	686.8924934311377
418999	1442029.0	54	779.4238237490665	620.5024894199652	1317.5608034744844	278.0841476655809	637.84146127217
418902	1442029.0	54	1132.2677873338546	279.0226739640344	1317.5608034744844	278.0841476655809	185.29539298672427
419028	1442029.0	54	935.9184085075176	707.9785478547855	1317.5608034744844	278.0841476655809	574.8566020758205
418911	1442029.0	54	751.5304054054054	268.78423423423425	1317.5608034744844	278.0841476655809	566.1067919819285
418790	1442029.0	54	921.34662440218	84.99538427316205	1317.5608034744844	278.0841476655809	440.75951067033543
419040	1442029.0	54	1323.7061051693404	715.9625668449198	1317.5608034744844	278.0841476655809	437.92153945189506
419179	1442029.0	54	713.1944802128937	808.4090050648124	1317.5608034744844	278.0841476655809	804.0541692375265
418938	1442029.0	54	895.8397129186603	450.3500797448166	1317.5608034744844	278.0841476655809	455.5482735942717
418811	1442029.0	54	1412.1985421299728	134.23412404250064	1317.5608034744844	278.0841476655809	172.18922984375436
418823	1442280.0	55	800.2431476569408	195.13682581786028	1317.442857142857	277.94444444444446	523.7868280082289
418954	1442280.0	55	706.8916947250281	594.2652450430229	1317.442857142857	277.94444444444446	687.627494230043
418845	1442280.0	55	1130.1679273827533	226.1103126575895	1317.442857142857	277.94444444444446	194.31591940638535
418969	1442280.0	55	758.6932983245811	624.3469617404351	1317.442857142857	277.94444444444446	657.4159820605346
419111	1442280.0	55	714.4189284145806	806.0170838823013	1317.442857142857	277.94444444444446	801.5600857962866
418851	1442280.0	55	1060.6537481804949	222.8524381368268	1317.442857142857	277.94444444444446	262.6323964035711
418988	1442280.0	55	928.7618792425868	657.2724187209717	1317.442857142857	277.94444444444446	543.1046074654901
418733	1442280.0	55	903.9474141677532	84.81660147761843	1317.442857142857	277.94444444444446	456.3735806224944
419005	1442280.0	55	1421.1058020477817	720.0575938566553	1317.442857142857	277.94444444444446	454.10355980717145
419014	1442280.0	55	1327.5463025398967	711.9129017756799	1317.442857142857	277.94444444444446	434.0860531822501
418754	1442280.0	55	1221.0411220043572	122.20969498910677	1317.442857142857	277.94444444444446	183.15732779670674
418881	1442280.0	55	751.912925170068	268.88480725623583	1317.442857142857	277.94444444444446	565.6024937914697
418772	1442280.0	55	852.8156492248062	125.84132751937985	1317.442857142857	277.94444444444446	488.89037678813395
418898	1442280.0	55	944.878580323786	430.0309256953093	1317.442857142857	277.94444444444446	402.4107828338936
419152	1442280.0	55	1396.9282945736434	890.130426356589	1317.442857142857	277.94444444444446	617.3245590556884
418918	1442280.0	55	1182.6170212765958	501.35682624113474	1317.442857142857	277.94444444444446	260.9427108717661
418794	1442280.0	55	1420.9907135874878	133.10459433040077	1317.442857142857	277.94444444444446	178.04701838373057
418943	1442280.0	55	491.6548049859268	577.3206674708484	1317.442857142857	277.94444444444446	878.3803447247053
419068	1442280.0	55	1002.5797824116048	761.7671501964339	1317.442857142857	277.94444444444446	577.2548539686733
418563	1442069.0	56	1235.1006711409395	127.1087807606264	1317.5010582010582	277.894708994709	171.8319526196198
418828	1442069.0	56	1393.497555012225	912.9572127139364	1317.5010582010582	277.894708994709	639.5935046243851
418573	1442069.0	56	802.5270612038443	127.29312089023774	1317.5010582010582	277.894708994709	536.5436197765056
418696	1442069.0	56	707.0347067557535	594.3312917594654	1317.5010582010582	277.894708994709	687.6054662077512
418706	1442069.0	56	994.427669737291	606.7388263391334	1317.5010582010582	277.894708994709	460.99334902522594
418579	1442069.0	56	1431.958175385393	138.48079353045236	1317.5010582010582	277.894708994709	180.37924353767377
418730	1442069.0	56	748.2469848601488	631.4348216576855	1317.5010582010582	277.894708994709	670.105074803174
418603	1442069.0	56	745.5043938486119	202.7774116237268	1317.5010582010582	277.894708994709	576.9079583388027
418615	1442069.0	56	1028.804415787417	263.5001953888237	1317.5010582010582	277.894708994709	289.055277348226
418750	1442069.0	56	1421.741764152212	694.2956165120344	1317.5010582010582	277.894708994709	429.2503238885756
418626	1442069.0	56	751.7269643247976	269.3128693368352	1317.5010582010582	277.894708994709	565.8391761564563
418768	1442069.0	56	1329.4627611262488	698.091280653951	1317.5010582010582	277.894708994709	420.36679361130683
418791	1442069.0	56	990.56462585034	786.6111111111111	1317.5010582010582	277.894708994709	604.7146505422807
418656	1442069.0	56	967.2390761548064	395.3918019142738	1317.5010582010582	277.894708994709	369.4442081174337
418676	1442069.0	56	1213.782874617737	508.44523213789273	1317.5010582010582	277.894708994709	252.80626045930748
418546	1442069.0	56	891.8548387096774	79.96505376344086	1317.5010582010582	277.894708994709	469.415437099456
418800	1442069.0	56	714.8445885107149	806.5725733837564	1317.5010582010582	277.894708994709	801.682670858359
418558	1442069.0	56	1095.2995422724823	134.51278944534195	1317.5010582010582	277.894708994709	264.44638120915613
418685	1442069.0	56	490.0	564.9317647058823	1317.5010582010582	277.894708994709	875.8700090054518
419589	1442560.0	57	960.2456467661692	833.1175373134329	1317.5324675324675	278.0757575757576	660.0948792012061
419342	1442560.0	57	929.501008267796	272.0037305908449	1317.5324675324675	278.0757575757576	388.07896476203905
419610	1442560.0	57	1394.3227083333334	934.8995833333332	1317.5324675324675	278.0757575757576	661.2974211087421
419383	1442560.0	57	1011.8128140703518	373.6821608040201	1317.5324675324675	278.0757575757576	320.32029416076847
419415	1442560.0	57	1258.6521835024262	513.4648581091016	1317.5324675324675	278.0757575757576	242.64153910110906
419429	1442560.0	57	1096.4620427881296	536.5244996549344	1317.5324675324675	278.0757575757576	340.0998161995252
419437	1442560.0	57	486.84669811320754	552.4001572327044	1317.5324675324675	278.0757575757576	874.8101072591766
419461	1442560.0	57	706.7994602642843	594.0628140703518	1317.5324675324675	278.0757575757576	687.6355328507658
419208	1442560.0	57	871.2673001949319	77.0934454191033	1317.5324675324675	278.0757575757576	489.434867350737
419486	1442560.0	57	739.9427324088341	631.8515665125835	1317.5324675324675	278.0757575757576	677.3235748954074
419234	1442560.0	57	1220.3142536475868	130.341189674523	1317.5324675324675	278.0757575757576	176.85271743439768
419247	1442560.0	57	992.6907231345434	127.75972342264475	1317.5324675324675	278.0757575757576	357.93444794683575
419504	1442560.0	57	1438.6537014644632	667.8044471315329	1317.5324675324675	278.0757575757576	408.1161657813509
419257	1442560.0	57	733.1882057716437	139.9715600167294	1317.5324675324675	278.0757575757576	600.4423249873591
419270	1442560.0	57	1434.3320539660383	162.80681553849732	1317.5324675324675	278.0757575757576	164.10079947837684
419529	1442560.0	57	1346.9369307832424	673.872723132969	1317.5324675324675	278.0757575757576	396.88771762724343
419280	1442560.0	57	740.2249007373795	193.8847608243524	1317.5324675324675	278.0757575757576	583.414218727021
419307	1442560.0	57	749.2352196917413	259.17402806533244	1317.5324675324675	278.0757575757576	568.6114994280621
419573	1442560.0	57	715.6153062128866	805.7882212177612	1317.5324675324675	278.0757575757576	800.4902956152157
419078	1442785.0	58	706.6243561442236	593.8830022075056	1317.6746031746031	278.1126984126984	687.8177732179888
419215	1442785.0	58	1376.738463061993	947.2995642701526	1317.6746031746031	278.1126984126984	671.7883602600746
418966	1442785.0	58	810.5914772727273	248.5715909090909	1317.6746031746031	278.1126984126984	507.9428841975812
418972	1442785.0	58	744.1653234833221	266.25195880904414	1317.6746031746031	278.1126984126984	573.6319124978645
419099	1442785.0	58	1359.681592039801	638.8403437358661	1317.6746031746031	278.1126984126984	363.1652808487038
418856	1442785.0	58	824.6793059125964	99.94644387317908	1317.6746031746031	278.1126984126984	524.2018479355974
419126	1442785.0	58	735.4005847953216	638.5701754385965	1317.6746031746031	278.1126984126984	684.8157600577192
418866	1442785.0	58	920.1321216808456	141.787187419438	1317.6746031746031	278.1126984126984	420.2673786291153
418995	1442785.0	58	1033.961932938856	400.8061143984221	1317.6746031746031	278.1126984126984	309.10605555139745
418879	1442785.0	58	1187.6603375527425	135.50150693188667	1317.6746031746031	278.1126984126984	192.98098663020792
419002	1442785.0	58	1144.008542348237	427.58687749909126	1317.6746031746031	278.1126984126984	229.1340893374405
419029	1442785.0	58	1281.7393162393164	498.8390780439961	1317.6746031746031	278.1126984126984	223.63246524657623
418897	1442785.0	58	683.5913104555489	173.14439092915913	1317.6746031746031	278.1126984126984	642.7129745706062
419046	1442785.0	58	487.13643235071805	539.9183673469388	1317.6746031746031	278.1126984126984	870.8248167579918
418917	1442785.0	58	744.773068563525	197.76397945070144	1317.6746031746031	278.1126984126984	578.5085003684582
418912	1442785.0	58	1431.8061224489795	185.542954324587	1317.6746031746031	278.1126984126984	146.95292175528797
419169	1442785.0	58	716.7752246469834	804.8362430466409	1317.6746031746031	278.1126984126984	799.0730602308055
419198	1442785.0	58	915.8767518549053	901.9613904918934	1317.6746031746031	278.1126984126984	742.0435997527694
419064	1442785.0	58	1444.108088016652	592.8641094261076	1317.6746031746031	278.1126984126984	339.1959268980637
419332	1442481.0	59	757.8568573712458	117.59763617677288	1317.5324675324675	278.0757575757576	582.2284912790536
419585	1442481.0	59	707.4104506604506	593.2843822843823	1317.5324675324675	278.0757575757576	686.7352856542908
419464	1442481.0	59	1275.1281285551763	488.1306882821388	1317.5324675324675	278.0757575757576	214.29232808983997
419349	1442481.0	59	838.0323758228606	180.97612208258528	1317.5324675324675	278.0757575757576	489.232743346588
419359	1442481.0	59	744.953365288596	198.5513281406032	1317.5324675324675	278.0757575757576	578.0752227897202
419490	1442481.0	59	488.9116489571035	519.3386462022826	1317.5324675324675	278.0757575757576	863.0296880205925
419374	1442481.0	59	1414.2658856940009	230.56230031948883	1317.5324675324675	278.0757575757576	107.7723657050236
419503	1442481.0	59	1430.217299578059	529.3700712934672	1317.5324675324675	278.0757575757576	275.40280223701023
419638	1442481.0	59	736.4118626697413	643.2714578529336	1317.5324675324675	278.0757575757576	686.3447070510254
419390	1442481.0	59	743.8899752753427	263.39570690042706	1317.5324675324675	278.0757575757576	573.8302996625359
419384	1442481.0	59	658.4840958605664	245.4995642701525	1317.5324675324675	278.0757575757576	659.8529870915706
419399	1442481.0	59	840.10519575558	265.7028905964142	1317.5324675324675	278.0757575757576	477.5875706858488
419426	1442481.0	59	1175.6343517430475	402.8439091265179	1317.5324675324675	278.0757575757576	188.9501704312042
419680	1442481.0	59	716.9029067767458	805.172600619195	1317.5324675324675	278.0757575757576	799.1163564838159
419438	1442481.0	59	1044.7175141242938	429.501614205004	1317.5324675324675	278.0757575757576	312.0220967479789
419318	1442481.0	59	1124.9261437908497	114.55686274509804	1317.5324675324675	278.0757575757576	252.65712915312963
419701	1442481.0	59	1352.8425975414218	945.5666310350972	1317.5324675324675	278.0757575757576	668.4241702936552
419708	1442481.0	59	884.8915292596184	946.3842547688328	1317.5324675324675	278.0757575757576	796.1246315056944
419576	1442481.0	59	1370.5228937728937	601.1053113553114	1317.5324675324675	278.0757575757576	327.3470297530736
419587	1442689.0	60	1407.0099585062242	469.4954356846473	1317.5324675324675	278.0757575757576	211.3000581123196
419599	1442689.0	60	1250.2185380557648	478.45679477518206	1317.5324675324675	278.0757575757576	211.38525296413565
419611	1442689.0	60	504.3501792114696	504.8164874551971	1317.5324675324675	278.0757575757576	844.2018672244427
419481	1442689.0	60	1413.260436737315	249.97034896167844	1317.5324675324675	278.0757575757576	99.76852249807351
419622	1442689.0	60	1366.3705197132615	579.1742831541219	1317.5324675324675	278.0757575757576	305.0335677368621
419495	1442689.0	60	744.5467764897296	261.98871262965224	1317.5324675324675	278.0757575757576	573.2114750725267
419631	1442689.0	60	707.3071193654479	593.2159992261559	1317.5324675324675	278.0757575757576	686.7957101300442
419368	1442689.0	60	1082.8511801957395	90.81375935521012	1317.5324675324675	278.0757575757576	300.2371772508798
419510	1442689.0	60	689.4109433962265	326.2280503144654	1317.5324675324675	278.0757575757576	629.9645167620386
419522	1442689.0	60	810.9768518518518	335.10795454545456	1317.5324675324675	278.0757575757576	509.7560821302262
419649	1442689.0	60	731.8131731565866	652.1917978458989	1317.5324675324675	278.0757575757576	695.0035276108963
419400	1442689.0	60	663.8818770226537	125.00675147862962	1317.5324675324675	278.0757575757576	671.3339073079736
419671	1442689.0	60	716.1382653061224	805.371768707483	1317.5324675324675	278.0757575757576	799.8225239557153
419685	1442689.0	60	880.5255653883972	980.8861029170764	1317.5324675324675	278.0757575757576	827.5973743556349
419681	1442689.0	60	1355.9336336336337	943.7986986986988	1317.5324675324675	278.0757575757576	666.8295763501409
419564	1442689.0	60	1242.540013227513	415.40013227513225	1317.5324675324675	278.0757575757576	156.46677631131448
419434	1442689.0	60	741.9784885895997	199.12457912457916	1317.5324675324675	278.0757575757576	580.9437763293424
419574	1442689.0	60	1060.7160721607215	446.1777367773678	1317.5324675324675	278.0757575757576	306.9412587829071
419452	1442689.0	60	797.1756572208945	216.53618982587915	1317.5324675324675	278.0757575757576	523.9831375497462
418822	1442434.0	61	805.0471674253921	218.3354830551341	1317.5324675324675	278.0757575757576	515.9555050831792
418951	1442434.0	61	1246.827492366919	480.9078056551175	1317.5324675324675	278.0757575757576	214.80231200159045
419074	1442434.0	61	714.8286396781493	806.43177436929	1317.5324675324675	278.0757575757576	801.5060727107282
418958	1442434.0	61	1080.554234459741	479.28681685440137	1317.5324675324675	278.0757575757576	310.8771032519207
418974	1442434.0	61	523.1169265033408	495.5872308834447	1317.5324675324675	278.0757575757576	823.6548384178174
418849	1442434.0	61	742.187905209032	268.8136597361949	1317.5324675324675	278.0757575757576	575.4191097378807
419105	1442434.0	61	1355.5565930956425	945.4151103565364	1317.5324675324675	278.0757575757576	668.4217574965022
418990	1442434.0	61	1382.9485915492958	543.0014084507043	1317.5324675324675	278.0757575757576	272.88252009408586
419116	1442434.0	61	886.8829857663025	942.56487917908	1317.5324675324675	278.0757575757576	791.8363270743655
418865	1442434.0	61	1455.00620754275	302.626961817756	1317.5324675324675	278.0757575757576	139.64881246235876
418748	1442434.0	61	1063.3539325842696	85.99781523096131	1317.5324675324675	278.0757575757576	318.59168784483876
419013	1442434.0	61	707.7003195526263	593.6529858198522	1317.5324675324675	278.0757575757576	686.6470969107293
418880	1442434.0	61	742.5759458713062	354.57511737089203	1317.5324675324675	278.0757575757576	580.0234080188203
418903	1442434.0	61	1419.8101559207753	438.3960528164069	1317.5324675324675	278.0757575757576	190.16656543174128
418780	1442434.0	61	597.7201402586019	127.0913872452334	1317.5324675324675	278.0757575757576	735.4767614136586
419036	1442434.0	61	738.3455715367146	658.0657330305324	1317.5324675324675	278.0757575757576	692.7119473051663
418909	1442434.0	61	1239.7360026041667	414.0345052083333	1317.5324675324675	278.0757575757576	156.64313267155615
418915	1442434.0	61	767.092379736058	439.36930608769694	1317.5324675324675	278.0757575757576	573.5851279844104
418806	1442434.0	61	743.5250957854406	199.20651340996167	1317.5324675324675	278.0757575757576	579.4003973895889
419335	1442901.0	62	538.184409211023	500.90128350320873	1317.5324675324675	278.0757575757576	810.5767150703571
419460	1442901.0	62	713.951301427372	806.3764063811923	1317.5324675324675	278.0757575757576	802.1295404141591
419343	1442901.0	62	1390.0204888569374	527.7861250898634	1317.5324675324675	278.0757575757576	260.0188087034601
419093	1442901.0	62	743.6284198771637	192.08068118369627	1317.5324675324675	278.0757575757576	580.3111312725422
419217	1442901.0	62	790.9839826839827	345.4757575757576	1317.5324675324675	278.0757575757576	530.8446730412155
419485	1442901.0	62	898.1557971014493	902.862648221344	1317.5324675324675	278.0757575757576	752.4861795570646
419239	1442901.0	62	1204.3315516682865	372.4948169744088	1317.5324675324675	278.0757575757576	147.40897574508625
419118	1442901.0	62	802.9245640636846	220.0471316654031	1317.5324675324675	278.0757575757576	517.8693037220686
419506	1442901.0	62	1354.0797527957625	944.9730233470668	1317.5324675324675	278.0757575757576	667.8979466605396
419261	1442901.0	62	1421.9503637933162	431.48964113947466	1317.5324675324675	278.0757575757576	185.57725272684442
419284	1442901.0	62	1245.9537394537394	481.8871013871014	1317.5324675324675	278.0757575757576	216.0152267307892
419408	1442901.0	62	707.2154795821463	593.7909781576448	1317.5324675324675	278.0757575757576	687.1411254522773
419164	1442901.0	62	741.7457023060797	267.19958071278825	1317.5324675324675	278.0757575757576	575.8894774459957
419035	1442901.0	62	1076.226428778648	103.32477516681172	1317.5324675324675	278.0757575757576	297.93709099733053
419425	1442901.0	62	739.3778452200304	678.3027314112292	1317.5324675324675	278.0757575757576	703.1674038852598
419310	1442901.0	62	726.2405991077119	501.4294667516465	1317.5324675324675	278.0757575757576	632.0703703448423
419322	1442901.0	62	1094.4457556935818	500.6958592132505	1317.5324675324675	278.0757575757576	315.1624829388386
419192	1442901.0	62	1448.2972876516774	340.2014037592196	1317.5324675324675	278.0757575757576	144.77235265934587
419065	1442901.0	62	567.7303623677695	140.7668242178708	1317.5324675324675	278.0757575757576	762.2709099062441
419075	1442773.0	63	504.8513016845329	196.90336906584992	1317.4575371549895	277.8067940552017	816.6236943050789
419584	1442773.0	63	1353.2938724064377	946.2337599379484	1317.4575371549895	277.8067940552017	669.3869222232154
419341	1442773.0	63	1403.75771662328	471.06972852361474	1317.4575371549895	277.8067940552017	211.65604837944335
419229	1442773.0	63	738.3911709159585	272.40934844192634	1317.4575371549895	277.8067940552017	579.0915203389045
419357	1442773.0	63	1246.1439304847772	478.7941330197308	1317.4575371549895	277.8067940552017	213.26401693758902
419391	1442773.0	63	736.7494495816821	526.5363276089828	1317.4575371549895	277.8067940552017	631.7343301063585
419131	1442773.0	63	802.7420650095602	225.3409177820268	1317.4575371549895	277.8067940552017	517.3825329859951
419398	1442773.0	63	1148.3268566493955	516.2508635578585	1317.4575371549895	277.8067940552017	292.3367260014949
419520	1442773.0	63	707.4675761170423	593.4794385132464	1317.4575371549895	277.8067940552017	686.8311080798622
419276	1442773.0	63	844.9939818226479	293.524072709408	1317.4575371549895	277.8067940552017	472.7249136290265
419542	1442773.0	63	745.0279898218829	691.2071246819339	1317.4575371549895	277.8067940552017	706.0987324887907
419411	1442773.0	63	574.2716894977169	524.0724366957244	1317.4575371549895	277.8067940552017	782.9252652093994
419024	1442773.0	63	1055.7851052491342	139.98467892352787	1317.4575371549895	277.8067940552017	295.7488749579495
419428	1442773.0	63	1379.077124629756	550.3133971291866	1317.4575371549895	277.8067940552017	279.3865105538969
419043	1442773.0	63	737.1879094699226	187.69336906889023	1317.4575371549895	277.8067940552017	587.2250592205086
419187	1442773.0	63	1156.7743936830232	255.20473773265653	1317.4575371549895	277.8067940552017	162.26498558234928
419568	1442773.0	63	713.7648101265822	806.4109704641351	1317.4575371549895	277.8067940552017	802.4134121411244
419579	1442773.0	63	892.0628363406141	898.0292814181704	1317.4575371549895	277.8067940552017	752.0881499609336
419320	1442773.0	63	1442.0416666666667	430.7568267419962	1317.4575371549895	277.8067940552017	197.2686437959005
419846	1443022.0	64	1455.5211722179188	458.1744126000516	1317.5324675324675	278.0757575757576	226.88412937516878
419847	1443022.0	64	1241.4926259729618	486.41478902089307	1317.5324675324675	278.0757575757576	221.78189630330937
419854	1443022.0	64	743.1573653471771	511.2296128055376	1317.5324675324675	278.0757575757576	619.8931183832193
419849	1443022.0	64	1378.0378205128206	495.6673076923077	1317.5324675324675	278.0757575757576	225.84725019667664
419861	1443022.0	64	612.4029790660226	549.2226247987118	1317.5324675324675	278.0757575757576	755.465564476484
419856	1443022.0	64	1173.0748730964467	501.6996615905245	1317.5324675324675	278.0757575757576	266.2248054502952
419868	1443022.0	64	707.5824824824824	593.543043043043	1317.5324675324675	278.0757575757576	686.7012395959213
419865	1443022.0	64	1363.483697983698	578.869583869584	1317.5324675324675	278.0757575757576	304.28348873453956
419874	1443022.0	64	757.8647119341564	704.1358024691358	1317.5324675324675	278.0757575757576	703.3883411821654
419885	1443022.0	64	881.8775303643724	901.3741565452092	1317.5324675324675	278.0757575757576	760.4578347527353
419880	1443022.0	64	714.664850371908	806.2722712333507	1317.5324675324675	278.0757575757576	801.5241236924107
419889	1443022.0	64	1351.9807058367269	946.9601512507272	1317.5324675324675	278.0757575757576	669.770866210377
419828	1443022.0	64	1014.8429054054054	211.85163288288288	1317.5324675324675	278.0757575757576	309.8493274351423
419829	1443022.0	64	803.9981913844131	232.35859914501808	1317.5324675324675	278.0757575757576	515.5652348189195
419827	1443022.0	64	737.1804867986799	188.59282178217825	1317.5324675324675	278.0757575757576	587.21002830322
419825	1443022.0	64	1230.5583262890957	132.19568892645816	1317.5324675324675	278.0757575757576	169.83961750471036
419836	1443022.0	64	739.2482196186538	271.19699058120835	1317.5324675324675	278.0757575757576	578.3251583846327
419834	1443022.0	64	487.1359200957378	269.8986007548559	1317.5324675324675	278.0757575757576	830.4368078839681
419835	1443022.0	64	857.919020033792	257.0889452087859	1317.5324675324675	278.0757575757576	460.0923466163551
419895	1442981.0	65	741.9665140240412	176.57651211600842	1317.5262295081968	277.8748633879781	584.4059736678104
419893	1442981.0	65	1360.9267912772584	122.04064004531295	1317.5262295081968	277.8748633879781	161.76499598702364
419899	1442981.0	65	801.9878077651515	234.0609611742424	1317.5262295081968	277.8748633879781	517.3968711931923
419897	1442981.0	65	861.3422048734327	210.3123964986989	1317.5262295081968	277.8748633879781	461.1600061411831
419911	1442981.0	65	951.7452991452992	276.81965811965813	1317.5262295081968	277.8748633879781	365.7824523884453
419906	1442981.0	65	738.3283546704599	269.970365101944	1317.5262295081968	277.8748633879781	579.2518099321785
419916	1442981.0	65	485.8956729006234	373.6194230534164	1317.5262295081968	277.8748633879781	837.1238877185091
419932	1442981.0	65	764.53861003861	527.1778206778207	1317.5262295081968	277.8748633879781	606.5865740354807
419933	1442981.0	65	1348.45977443609	521.4512531328321	1317.5262295081968	277.8748633879781	245.532771423578
419931	1442981.0	65	1145.0140562248996	508.5196787148594	1317.5262295081968	277.8748633879781	288.0234031603987
419928	1442981.0	65	1240.9328255797998	515.3318924111431	1317.5262295081968	277.8748633879781	249.5042888566183
419942	1442981.0	65	649.058764540714	561.3243080625753	1317.5262295081968	277.8748633879781	726.0801191372688
419936	1442981.0	65	1431.2212165097756	539.2948346608738	1317.5262295081968	277.8748633879781	285.07358953366895
419947	1442981.0	65	1375.7837447187012	623.9269513008672	1317.5262295081968	277.8748633879781	350.92162319722064
419945	1442981.0	65	707.8818181818182	596.5821114369502	1317.5262295081968	277.8748633879781	687.9248637899606
419957	1442981.0	65	715.292749600471	805.9018840945412	1317.5262295081968	277.8748633879781	800.9355148312617
419952	1442981.0	65	759.9613333333334	727.1986666666667	1317.5262295081968	277.8748633879781	716.0799491951383
419963	1442981.0	65	1350.605273399494	948.8716676396186	1317.5262295081968	277.8748633879781	671.811680801009
419961	1442981.0	65	875.9677819083024	909.1846344485748	1317.5262295081968	277.8748633879781	770.4063146700004
420102	1443121.0	66	801.1834944504118	235.41621911922664	1317.3301282051282	277.7767094017094	517.8819929996579
420106	1443121.0	66	738.6554770318021	270.5157832744405	1317.3301282051282	277.7767094017094	578.7202026530578
420116	1443121.0	66	950.7141298417896	280.5992907801418	1317.3301282051282	277.7767094017094	366.6268637478511
420134	1443121.0	66	481.9576730326425	468.98137613436273	1317.3301282051282	277.7767094017094	856.9751241671204
420149	1443121.0	66	1139.0902602854744	546.951301427372	1317.3301282051282	277.7767094017094	322.83805771345715
420157	1443121.0	66	1323.4488040285355	558.1214855224507	1317.3301282051282	277.7767094017094	280.41153986956476
420152	1443121.0	66	1241.8977272727273	544.0468181818181	1317.3301282051282	277.7767094017094	276.7486548119022
420165	1443121.0	66	813.3003851091142	579.2759948652118	1317.3301282051282	277.7767094017094	587.3225698544509
420179	1443121.0	66	1408.341796875	585.4424913194445	1317.3301282051282	277.7767094017094	320.8447556017175
420189	1443121.0	66	664.28932696137	571.2383512544803	1317.3301282051282	277.7767094017094	715.9483384490907
420199	1443121.0	66	709.6688888888889	598.8722751322751	1317.3301282051282	277.7767094017094	687.2805425000623
420214	1443121.0	66	716.5429292929292	804.8464483545129	1317.3301282051282	277.7767094017094	799.2169718521639
420212	1443121.0	66	764.9759437453738	715.7822600542808	1317.3301282051282	277.7767094017094	704.942556165155
420085	1443121.0	66	751.3713525026625	166.7962726304579	1317.3301282051282	277.7767094017094	576.7373692943536
420082	1443121.0	66	1411.6299193930774	175.25438596491227	1317.3301282051282	277.7767094017094	139.29564753060333
420209	1443121.0	66	1376.1109666233203	677.4629388816645	1317.3301282051282	277.7767094017094	403.9854811760553
420222	1443121.0	66	1348.3171670515785	948.8342956120092	1317.3301282051282	277.7767094017094	671.772640546536
420092	1443121.0	66	844.1017257039055	176.82652134423253	1317.3301282051282	277.7767094017094	483.87608062674394
420219	1443121.0	66	870.1889596602972	909.9861995753716	1317.3301282051282	277.7767094017094	774.3539656212002
419974	1443186.0	67	748.3161086851044	165.55288694808343	1317.5776699029127	277.7988133764833	580.2222617927602
419970	1443186.0	67	822.6192082771031	152.67633828160146	1317.5776699029127	277.7988133764833	510.52865983102004
419982	1443186.0	67	1454.3377630121818	246.5429125138428	1317.5776699029127	277.7988133764833	140.28633007528265
419981	1443186.0	67	802.2491157458227	236.0933650445176	1317.5776699029127	277.7988133764833	517.0134071281005
419991	1443186.0	67	946.102049530316	299.26458867065185	1317.5776699029127	277.7988133764833	372.09530504990965
419984	1443186.0	67	736.4040018505668	272.00080962294703	1317.5776699029127	277.7988133764833	581.2025888491416
419998	1443186.0	67	1141.8746105919004	596.0848909657321	1317.5776699029127	277.7988133764833	363.5623636164757
419995	1443186.0	67	485.9340930294549	592.9935359189657	1317.5776699029127	277.7988133764833	889.3698623595873
420005	1443186.0	67	710.9682642487047	602.177677029361	1317.5776699029127	277.7988133764833	687.8928828043532
420002	1443186.0	67	672.5749414519906	586.0889929742389	1317.5776699029127	277.7988133764833	714.8925475521131
420013	1443186.0	67	1409.03201320132	630.5701870187019	1317.5776699029127	277.7988133764833	364.4331749025612
420029	1443186.0	67	1336.1324143692566	747.1950710108605	1317.5776699029127	277.7988133764833	469.7628393385006
420026	1443186.0	67	771.7267410951622	702.9409888357256	1317.5776699029127	277.7988133764833	691.880846558496
420024	1443186.0	67	887.0857078245137	681.834237901402	1317.5776699029127	277.7988133764833	590.3964377307344
420038	1443186.0	67	878.9030112044818	913.6827731092436	1317.5776699029127	277.7988133764833	772.5178745049202
420032	1443186.0	67	716.6680967557407	805.2006619269429	1317.5776699029127	277.7988133764833	799.5280013572748
420042	1443186.0	67	1345.6613412228796	949.67258382643	1317.5776699029127	277.7988133764833	672.4604494045993
420100	1443243.0	68	1264.1295829834871	634.2525888609013	1317.5262295081968	277.8748633879781	360.35577569027384
420109	1443243.0	68	1418.5898734177215	650.6021097046414	1317.5262295081968	277.8748633879781	386.18578465173186
420104	1443243.0	68	483.50593251761217	662.0707576319367	1317.5262295081968	277.8748633879781	918.2572302716587
420118	1443243.0	68	1132.797486608982	659.7707045735476	1317.5262295081968	277.8748633879781	424.2277006136657
420138	1443243.0	68	773.5988542499333	694.2354116706634	1317.5262295081968	277.8748633879781	684.9913106905825
420150	1443243.0	68	1301.916924664603	741.6583075335398	1317.5262295081968	277.8748633879781	464.04604670357827
420154	1443243.0	68	726.7125678820792	809.0558572536851	1317.5262295081968	277.8748633879781	794.4897928911491
420164	1443243.0	68	693.4240069084628	798.646804835924	1317.5262295081968	277.8748633879781	812.8388519586098
420047	1443243.0	68	792.9933148916551	135.6728907330567	1317.5262295081968	277.8748633879781	543.466815493895
420168	1443243.0	68	921.400588768116	815.6259057971014	1317.5262295081968	277.8748633879781	667.9009708510973
420182	1443243.0	68	881.3694225721786	911.88812335958	1317.5262295081968	277.8748633879781	769.5489419500499
420060	1443243.0	68	804.1118902073594	248.37594390507013	1317.5262295081968	277.8748633879781	514.2610913246058
420061	1443243.0	68	736.7186480186481	271.83356643356643	1317.5262295081968	277.8748633879781	580.8390000547744
420056	1443243.0	68	748.6033519553073	166.17714152700185	1317.5262295081968	277.8748633879781	579.7841164364476
420196	1443243.0	68	1334.59188034188	951.611693861694	1317.5262295081968	277.8748633879781	673.952930978971
420066	1443243.0	68	1445.7305194805194	306.44913419913416	1317.5262295081968	277.8748633879781	131.35002443736607
420065	1443243.0	68	950.1496720333928	305.0098389982111	1317.5262295081968	277.8748633879781	368.37730913209884
420079	1443243.0	68	1241.9220915581689	559.6530169396611	1317.5262295081968	277.8748633879781	291.74460319629344
420086	1443243.0	68	712.9725028058361	603.2912457912458	1317.5262295081968	277.8748633879781	686.5719411730589
420083	1443243.0	68	671.9165577342048	591.2037037037037	1317.5262295081968	277.8748633879781	717.6258150747639
420228	1443398.0	69	753.6788031723144	127.42814227349196	1317.442857142857	277.94444444444446	583.5109817034453
420239	1443398.0	69	736.6843220338983	271.8199152542373	1317.442857142857	277.94444444444446	580.790828060934
420235	1443398.0	69	757.3423208191126	182.71843003412968	1317.442857142857	277.94444444444446	568.1378394462207
420242	1443398.0	69	818.4189263215558	302.6294165981923	1317.442857142857	277.94444444444446	499.6340974979332
420249	1443398.0	69	953.1936845660248	304.07041540020265	1317.442857142857	277.94444444444446	365.1849203914204
420260	1443398.0	69	1447.9566294919457	406.65458488228	1317.442857142857	277.94444444444446	183.30342338406308
420261	1443398.0	69	1252.3887426900585	562.2356725146199	1317.442857142857	277.94444444444446	291.6394009129876
420267	1443398.0	69	675.9653275944523	596.8859397417503	1317.442857142857	277.94444444444446	716.3917212935992
420265	1443398.0	69	712.6257090991604	604.6257090991604	1317.442857142857	277.94444444444446	687.4041251288178
420276	1443398.0	69	1182.0460825875334	656.3880514994504	1317.442857142857	277.94444444444446	401.93513193149573
420277	1443398.0	69	481.4786081776333	702.694421879231	1317.442857142857	277.94444444444446	937.6826589410952
420285	1443398.0	69	769.6356270256794	685.0522313637497	1317.442857142857	277.94444444444446	682.5170412077554
420292	1443398.0	69	1097.8197625106022	738.6543681085666	1317.442857142857	277.94444444444446	510.3801891320328
420288	1443398.0	69	1430.595591877167	727.7387320455672	1317.442857142857	277.94444444444446	463.80862706126396
420299	1443398.0	69	1273.3680937818551	766.9948012232416	1317.442857142857	277.94444444444446	491.0324187167249
420311	1443398.0	69	1000.8459614010007	873.2495830355016	1317.442857142857	277.94444444444446	674.2564811896862
420308	1443398.0	69	715.118662201135	808.6909945111173	1317.442857142857	277.94444444444446	802.7990634149176
420319	1443398.0	69	1331.3425650188603	959.908576533651	1317.442857142857	277.94444444444446	682.1057684371413
420315	1443398.0	69	882.0161828495161	910.4522856189524	1317.442857142857	277.94444444444446	767.8948872296232
420501	1443326.0	70	690.5797572605115	157.44126571304724	1317.5324675324675	278.0757575757576	638.4531161677618
420510	1443326.0	70	733.1537726838586	274.99188156638013	1317.5324675324675	278.0757575757576	584.3868318880952
420506	1443326.0	70	788.464947987336	192.77340569877884	1317.5324675324675	278.0757575757576	535.9001133358548
420514	1443326.0	70	951.9162679425838	305.8802232854864	1317.5324675324675	278.0757575757576	366.671915635699
420521	1443326.0	70	831.3111216131065	393.77614996849405	1317.5324675324675	278.0757575757576	499.79773711719434
420535	1443326.0	70	704.7599103757326	605.6711478800414	1317.5324675324675	278.0757575757576	694.8445484804641
420530	1443326.0	70	1448.5306767868435	557.2368753953194	1317.5324675324675	278.0757575757576	308.36903302718406
420529	1443326.0	70	1264.4987709954935	561.3015840502527	1317.5324675324675	278.0757575757576	288.1482981912901
420541	1443326.0	70	1090.114835505897	656.8525760397268	1317.5324675324675	278.0757575757576	441.8038677538477
420551	1443326.0	70	766.2537467700258	681.494315245478	1317.5324675324675	278.0757575757576	683.1213366875548
420548	1443326.0	70	479.7861392832995	704.1129817444219	1317.5324675324675	278.0757575757576	939.8545775130871
420558	1443326.0	70	1247.5210459183672	749.5327380952381	1317.5324675324675	278.0757575757576	476.6269858463462
420564	1443326.0	70	1088.3287037037037	789.4823232323232	1317.5324675324675	278.0757575757576	560.4204142872696
420562	1443326.0	70	1409.0704714046424	786.1374730796841	1317.5324675324675	278.0757575757576	516.2421068778631
420569	1443326.0	70	714.6490583804143	809.467043314501	1317.5324675324675	278.0757575757576	803.6448864951961
420583	1443326.0	70	1318.6510574018127	957.2405840886204	1317.5324675324675	278.0757575757576	679.1657476754425
420580	1443326.0	70	875.1106785317019	910.544864664442	1317.5324675324675	278.0757575757576	771.8511584523247
420576	1443326.0	70	1062.0234465234464	864.9848694848696	1317.5324675324675	278.0757575757576	640.1149626894617
420354	1443430.0	71	1280.5422439554468	552.6222493887531	1317.503246753247	277.71645021645026	277.37936863865974
420364	1443430.0	71	706.0647887323944	604.7112676056338	1317.503246753247	277.71645021645026	693.3848848556646
420373	1443430.0	71	997.5301789505612	650.9229602669094	1317.503246753247	277.71645021645026	491.5952229864582
420383	1443430.0	71	1435.4077669902913	673.4462783171521	1317.503246753247	277.71645021645026	412.92078264594363
420397	1443430.0	71	482.9393253805018	705.5555327025916	1317.503246753247	277.71645021645026	937.8396554633615
420401	1443430.0	71	763.708773354996	680.1655835364203	1317.503246753247	277.71645021645026	684.5828099481034
420422	1443430.0	71	1218.0060394151303	754.1806526806528	1317.503246753247	277.71645021645026	486.74205745747173
420427	1443430.0	71	1085.6493333333333	764.3675555555556	1317.503246753247	277.71645021645026	539.0598626274282
420435	1443430.0	71	1405.3677248677247	803.3350586611456	1317.503246753247	277.71645021645026	532.9118952112699
420442	1443430.0	71	714.8637092463923	808.6607874576874	1317.503246753247	277.71645021645026	803.1664219917391
420459	1443430.0	71	1078.87587657784	870.7171575502572	1317.503246753247	277.71645021645026	639.2126881525633
420468	1443430.0	71	873.4589089620971	909.063584838824	1317.503246753247	277.71645021645026	771.8643522797657
420472	1443430.0	71	1312.239063992359	969.3850047755492	1317.503246753247	277.71645021645026	691.6885867108213
420324	1443430.0	71	653.4038749732391	230.508135302933	1317.503246753247	277.71645021645026	665.7751877289923
420325	1443430.0	71	824.9825102880659	246.6635802469136	1317.503246753247	277.71645021645026	493.4986895439027
420328	1443430.0	71	729.9372549019607	276.8634803921569	1317.503246753247	277.71645021645026	587.5666109793058
420336	1443430.0	71	955.2586425626388	305.74484617824294	1317.503246753247	277.71645021645026	363.32732383541065
420344	1443430.0	71	845.487713419499	508.4334609861178	1317.503246753247	277.71645021645026	525.3846236490305
420871	1443762.0	72	828.7906087906089	613.7170352170352	1317.5324675324675	278.0757575757576	592.8943175162974
420877	1443762.0	72	919.1195949644226	654.0138204707171	1317.5324675324675	278.0757575757576	547.7793754433766
420872	1443762.0	72	710.2126171814969	606.8740587060089	1317.5324675324675	278.0757575757576	690.6125711688608
420882	1443762.0	72	765.4346987236569	674.8158207183141	1317.5324675324675	278.0757575757576	679.8636804728038
420893	1443762.0	72	1074.3410535876476	758.4686648501363	1317.5324675324675	278.0757575757576	538.4416488125808
420891	1443762.0	72	1182.126422250316	741.4266750948167	1317.5324675324675	278.0757575757576	482.7306390366225
420889	1443762.0	72	506.45429888798486	748.9484675888256	1317.5324675324675	278.0757575757576	937.8533492432272
420898	1443762.0	72	1402.1057692307693	772.1253205128205	1317.5324675324675	278.0757575757576	501.23608608963383
420911	1443762.0	72	1376.4529624604252	858.4066033469018	1317.5324675324675	278.0757575757576	583.3142508768382
420904	1443762.0	72	713.3546119235095	809.2843082114736	1317.5324675324675	278.0757575757576	804.495746089895
420914	1443762.0	72	1297.5864583333332	967.7260416666668	1317.5324675324675	278.0757575757576	689.9386622226962
420912	1443762.0	72	875.4437543133195	910.7905452035886	1317.5324675324675	278.0757575757576	771.8616669058605
420913	1443762.0	72	1130.3038548752836	938.089342403628	1317.5324675324675	278.0757575757576	686.055745224009
420839	1443762.0	72	659.8902384165542	271.3094916779127	1317.5324675324675	278.0757575757576	657.6770361436894
420840	1443762.0	72	728.8935152787498	279.11324935852576	1317.5324675324675	278.0757575757576	588.6398665564149
420841	1443762.0	72	861.0644444444443	260.1409356725146	1317.5324675324675	278.0757575757576	456.8202205885693
420853	1443762.0	72	958.1107881136952	309.3407622739018	1317.5324675324675	278.0757575757576	360.7789408418758
420863	1443762.0	72	1283.259219088937	536.430730296457	1317.5324675324675	278.0757575757576	260.6183943784193
421012	1443532.0	73	1345.1334776334777	865.3927368927368	1317.4568106312292	277.87873754152827	588.1655356530212
421021	1443532.0	73	1286.829331732693	971.4135654261704	1317.4568106312292	277.87873754152827	694.210774875081
421017	1443532.0	73	879.6902250351618	912.45288326301	1317.4568106312292	277.87873754152827	770.92407530352
421025	1443532.0	73	1171.73964839232	990.1680545917188	1317.4568106312292	277.87873754152827	727.0416511829205
420924	1443532.0	73	655.9187380497132	270.7330571489271	1317.4568106312292	277.87873754152827	661.5766639046003
420925	1443532.0	73	728.3342592592592	276.59421296296296	1317.4568106312292	277.87873754152827	589.1239517609282
420920	1443532.0	73	860.053701326487	229.5813008130081	1317.4568106312292	277.87873754152827	459.94591725135615
420932	1443532.0	73	967.1115434500648	324.38164721141374	1317.4568106312292	277.87873754152827	353.4180624190097
420943	1443532.0	73	827.2555739058629	646.6319845857419	1317.4568106312292	277.87873754152827	613.4135714937595
420941	1443532.0	73	707.0218823529411	607.039294117647	1317.4568106312292	277.87873754152827	693.5253951137039
420938	1443532.0	73	1275.6779744346118	522.7181486163787	1317.4568106312292	277.87873754152827	248.37835728868043
420948	1443532.0	73	900.0725571725571	667.5791406791407	1317.4568106312292	277.87873754152827	571.0306640110236
420952	1443532.0	73	767.9271523178808	673.417770419426	1317.4568106312292	277.87873754152827	677.0775228110649
420966	1443532.0	73	1085.1897827092002	744.3127600554785	1317.4568106312292	277.87873754152827	521.0649380051174
420960	1443532.0	73	1167.7747603833866	721.3315228966985	1317.4568106312292	277.87873754152827	468.03321357106313
420983	1443532.0	73	534.3092225502601	821.8544214817939	1317.4568106312292	277.87873754152827	953.5353634948833
420979	1443532.0	73	712.5836787564767	808.5436960276338	1317.4568106312292	277.87873754152827	804.659433443138
420988	1443532.0	73	1435.6871968962173	824.5882638215325	1317.4568106312292	277.87873754152827	559.3475935066449
420741	1444201.0	74	829.5884729902169	643.6809159223026	1317.493670886076	277.8027426160337	609.8510636505683
420737	1444201.0	74	707.465873015873	609.4347619047619	1317.493670886076	277.8027426160337	694.3440864527389
420749	1444201.0	74	763.3769071631756	671.7955779674166	1317.493670886076	277.8027426160337	679.9086277927075
420757	1444201.0	74	891.5986971969996	681.1790367153573	1317.493670886076	277.8027426160337	586.5994913524244
420774	1444201.0	74	1150.5509433962263	721.8857442348008	1317.493670886076	277.8027426160337	474.4255332383409
420779	1444201.0	74	1091.588248143294	753.5738313674094	1317.493670886076	277.8027426160337	526.6795884750655
420789	1444201.0	74	713.8905775075988	807.5610435663627	1317.493670886076	277.8027426160337	803.1068121749722
420670	1444201.0	74	806.4616582794154	179.08495087467048	1317.493670886076	277.8027426160337	520.479509985845
420799	1444201.0	74	528.3464988425926	914.4388020833334	1317.493670886076	277.8027426160337	1013.9323110337683
420796	1444201.0	74	1339.6583509018506	897.6984071211056	1317.493670886076	277.8027426160337	620.2917925560407
420807	1444201.0	74	1404.5483142161972	944.430483142162	1317.493670886076	277.8027426160337	672.2879259397015
420800	1444201.0	74	878.7223261615217	910.4522918615528	1317.493670886076	277.8027426160337	769.912816565585
420687	1444201.0	74	729.8596750369276	278.26120137863126	1317.493670886076	277.8027426160337	587.6341746887038
420815	1444201.0	74	1285.661111111111	984.4215811965812	1317.493670886076	277.8027426160337	707.3354896361051
420683	1444201.0	74	653.1251621271076	268.7561608300908	1317.493670886076	277.8027426160337	664.4300987106358
420818	1444201.0	74	1198.7122487143529	994.5871902758298	1317.493670886076	277.8027426160337	726.5596814165345
420703	1444201.0	74	967.9114636642784	322.9199931763903	1317.493670886076	277.8027426160337	352.48161073194984
420716	1444201.0	74	1251.2730741540677	513.9573074154068	1317.493670886076	277.8027426160337	245.2634214617512
421008	1444013.0	75	968.2604673807206	321.51428107757226	1317.5010582010582	277.894708994709	351.9540557306175
421023	1444013.0	75	1220.5679666525364	511.6359333050728	1317.5010582010582	277.894708994709	253.04344326471278
421039	1444013.0	75	705.8934250764527	606.6009174311927	1317.5010582010582	277.894708994709	694.3426159764149
421046	1444013.0	75	829.410039113429	641.9035926408808	1317.5010582010582	277.894708994709	608.880374365386
421054	1444013.0	75	756.0257201646091	666.133487654321	1317.5010582010582	277.894708994709	682.6301373937807
421049	1444013.0	75	908.937964088025	660.0540704738761	1317.5010582010582	277.894708994709	559.4368413300825
421068	1444013.0	75	1155.4234516353515	713.0376942704709	1317.5010582010582	277.894708994709	464.34746492768744
421077	1444013.0	75	714.7067411836064	807.1804436357335	1317.5010582010582	277.894708994709	802.1872459239333
421073	1444013.0	75	1098.905134899913	782.0078328981723	1317.5010582010582	277.894708994709	549.4672141043437
421084	1444013.0	75	1346.44534673885	893.1880639340037	1317.5010582010582	277.894708994709	615.9737693046773
421085	1444013.0	75	878.524703891709	909.9162436548224	1317.5010582010582	277.894708994709	769.513781498975
421095	1444013.0	75	525.1009450171821	962.4089347079038	1317.5010582010582	277.894708994709	1047.1187442585267
420972	1444013.0	75	750.3139534883721	113.00387596899223	1317.5010582010582	277.894708994709	590.6692801968579
421101	1444013.0	75	1176.4215413184772	991.3969359331476	1317.5010582010582	277.894708994709	727.3162021637725
420981	1444013.0	75	652.2932651321398	270.96994884910487	1317.5010582010582	277.894708994709	665.2438351933034
421107	1444013.0	75	1285.580298189563	985.7153354632588	1317.5010582010582	277.894708994709	708.5400300434985
421118	1444013.0	75	1363.1001470047777	1004.4540610069828	1317.5010582010582	277.894708994709	727.9888521785377
420987	1444013.0	75	727.4588592800375	275.9107059373539	1317.5010582010582	277.894708994709	590.0455344934702
420486	1443559.0	76	1368.6880597014926	897.805223880597	1317.5188261351052	277.9429678848283	621.9706639962494
420487	1443559.0	76	877.8309523809525	909.2615646258504	1317.5188261351052	277.9429678848283	769.3429644297145
420356	1443559.0	76	733.4766579406631	127.12805410122164	1317.5188261351052	277.9429678848283	603.2001263667156
420494	1443559.0	76	1146.6329574817948	987.6815832746066	1317.5188261351052	277.9429678848283	730.0211519406791
420363	1443559.0	76	651.7066276803118	268.65377951050465	1317.5188261351052	277.9429678848283	665.8769951213653
420491	1443559.0	76	511.4724299750696	975.4037982108814	1317.5188261351052	277.9429678848283	1065.90919059819
420503	1443559.0	76	1337.2955404383977	1020.8238851095994	1317.5188261351052	277.9429678848283	743.1441149638146
420496	1443559.0	76	1276.962606173607	987.6485394655064	1317.5188261351052	277.9429678848283	710.8634224028004
420369	1443559.0	76	726.9970073664825	279.1521639042357	1317.5188261351052	277.9429678848283	590.5230567867908
420377	1443559.0	76	970.8382404486504	321.0359270942868	1317.5188261351052	277.9429678848283	349.34858182813826
420392	1443559.0	76	1192.0510346756153	536.942533557047	1317.5188261351052	277.9429678848283	287.7897526183307
420402	1443559.0	76	713.2772734150401	605.9863065516719	1317.5188261351052	277.9429678848283	687.5465701152501
420417	1443559.0	76	897.3254877882384	624.2288852503752	1317.5188261351052	277.9429678848283	544.4964445768061
420430	1443559.0	76	828.6522615960818	642.5360126764621	1317.5188261351052	277.9429678848283	609.851298461044
420438	1443559.0	76	1143.7700606060605	648.520606060606	1317.5188261351052	277.9429678848283	409.28769763920906
420446	1443559.0	76	754.5802845528456	654.8805894308944	1317.5188261351052	277.9429678848283	677.4819349145531
420477	1443559.0	76	1102.0238693467336	819.1013400335008	1317.5188261351052	277.9429678848283	582.4864463211339
420473	1443559.0	76	714.6982051945811	807.3373457589092	1317.5188261351052	277.9429678848283	802.2786974336314
420615	1443657.0	77	971.4006442861988	320.890979993218	1317.564480874317	277.8650273224044	348.82751377240373
420627	1443657.0	77	1187.0019952114924	563.624767225326	1317.564480874317	277.8650273224044	314.17382388073116
420639	1443657.0	77	713.147817891837	607.3180368276062	1317.564480874317	277.8650273224044	688.374017495512
420637	1443657.0	77	1112.571920428462	581.6818413669981	1317.564480874317	277.8650273224044	366.5059431091873
420635	1443657.0	77	895.6444254348446	582.6468491588251	1317.564480874317	277.8650273224044	520.4887050685876
420654	1443657.0	77	763.7891781521184	648.5528330781011	1317.564480874317	277.8650273224044	666.3906776366517
420652	1443657.0	77	822.1685891748003	647.7397219757468	1317.564480874317	277.8650273224044	618.2429775239365
420671	1443657.0	77	715.6059229345448	806.6009591115599	1317.564480874317	277.8650273224044	801.1964746813834
420685	1443657.0	77	878.0168195718654	909.403839619436	1317.564480874317	277.8650273224044	769.4435768748739
420681	1443657.0	77	1080.2664646464648	856.7036363636364	1317.564480874317	277.8650273224044	625.5913073424713
420689	1443657.0	77	1370.5310432569977	918.4007633587786	1317.564480874317	277.8650273224044	642.7219351090314
420706	1443657.0	77	1090.7417554540843	964.1440892947742	1317.564480874317	277.8650273224044	722.7914634725137
420713	1443657.0	77	517.3162162162162	995.8232155232156	1317.564480874317	277.8650273224044	1075.1098758233475
420724	1443657.0	77	1262.845920138889	991.7975260416666	1317.564480874317	277.8650273224044	716.0263498059873
420597	1443657.0	77	729.536231884058	279.5652173913044	1317.564480874317	277.8650273224044	588.0307068995805
420594	1443657.0	77	652.452016689847	271.4225776541493	1317.564480874317	277.8650273224044	665.1436650613655
420592	1443657.0	77	636.2206666666667	133.21133333333333	1317.564480874317	277.8650273224044	696.5300311858153
420734	1443657.0	77	1311.567450980392	1049.967843137255	1317.564480874317	277.8650273224044	772.1261053459918
421133	1444291.0	78	1049.9949227373068	859.2461368653422	1317.5324675324675	278.0757575757576	639.7932069337892
421130	1444291.0	78	711.8179190751445	809.3452151573539	1317.5324675324675	278.0757575757576	805.6906048675896
421139	1444291.0	78	998.8479932708484	920.8059360730592	1317.5324675324675	278.0757575757576	717.3993842251175
421137	1444291.0	78	878.3141650422352	910.8018193632228	1317.5324675324675	278.0757575757576	770.2304762260945
421151	1444291.0	78	552.2430303030303	1017.0984848484848	1317.5324675324675	278.0757575757576	1063.871474455711
421018	1444291.0	78	970.6318165402672	321.3382087396172	1317.5324675324675	278.0757575757576	349.5879021641306
421147	1444291.0	78	1241.778720626632	991.5852915578764	1317.5324675324675	278.0757575757576	717.5196758651666
421144	1444291.0	78	1337.0337284786904	935.136748518205	1317.5324675324675	278.0757575757576	657.3503213635508
421160	1444291.0	78	1282.08231292517	1048.7064625850342	1317.5324675324675	278.0757575757576	771.4456539282439
421044	1444291.0	78	1054.19929272188	517.5485968514716	1317.5324675324675	278.0757575757576	355.93763738412855
421053	1444291.0	78	843.4036341363822	545.6065741118824	1317.5324675324675	278.0757575757576	544.3995669120417
421078	1444291.0	78	1200.3457389428263	595.058117583603	1317.5324675324675	278.0757575757576	337.95050808318894
420962	1444291.0	78	591.6408869085509	158.9347549331636	1317.5324675324675	278.0757575757576	735.6039459732191
421091	1444291.0	78	717.7374448712477	605.7666097595676	1317.5324675324675	278.0757575757576	683.473016156545
421098	1444291.0	78	758.0995591476856	647.7409992652462	1317.5324675324675	278.0757575757576	670.5352860940309
420978	1444291.0	78	651.6453047061375	270.6947516807634	1317.5324675324675	278.0757575757576	665.9280688369588
420986	1444291.0	78	724.2591078066914	277.1322180916976	1317.5324675324675	278.0757575757576	593.2741100259375
421112	1444291.0	78	808.6264150943397	696.3385220125787	1317.5324675324675	278.0757575757576	658.732958278611
420620	1443696.0	79	971.1327509421034	321.4376498800959	1317.5324675324675	278.0757575757576	349.10316148396254
420631	1443696.0	79	1043.2192749778958	422.48010610079575	1317.5324675324675	278.0757575757576	310.0005540034118
420765	1443696.0	79	1045.7565468264536	860.4871282734133	1317.5324675324675	278.0757575757576	642.7014515259194
420645	1443696.0	79	811.1268	534.2268	1317.5324675324675	278.0757575757576	567.5033538614816
420783	1443696.0	79	876.5317307692308	911.5538461538462	1317.5324675324675	278.0757575757576	771.8653629579878
420776	1443696.0	79	953.6874527588814	902.2122700932224	1317.5324675324675	278.0757575757576	722.4469399430346
420668	1443696.0	79	1211.8215824520173	614.5204987596292	1317.5324675324675	278.0757575757576	352.66110516298
420676	1443696.0	79	722.0712023038157	603.5433405327574	1317.5324675324675	278.0757575757576	678.6039094667658
420802	1443696.0	79	1334.2746518897416	940.5409207161124	1317.5324675324675	278.0757575757576	662.6766882210584
420694	1443696.0	79	759.9506604506605	647.8170163170163	1317.5324675324675	278.0757575757576	669.0336837590346
420816	1443696.0	79	1225.7889879057925	981.0773392743477	1317.5324675324675	278.0757575757576	708.9626858479432
420834	1443696.0	79	1252.595975232198	1038.295321637427	1317.5324675324675	278.0757575757576	762.9878987339035
420832	1443696.0	79	614.0462922334357	1030.0185022670762	1317.5324675324675	278.0757575757576	1029.713887509911
420588	1443696.0	79	611.0844329699752	222.03145917001336	1317.5324675324675	278.0757575757576	708.6676152619086
420599	1443696.0	79	723.3429792429793	276.14761904761906	1317.5324675324675	278.0757575757576	594.1926166756934
420596	1443696.0	79	652.9937373737374	271.1892929292929	1317.5324675324675	278.0757575757576	664.5744106390981
422019	1443891.0	80	875.739674796748	907.42162601626	1317.5614583333331	278.353125	768.7221002275747
421779	1443891.0	80	970.7219938335046	320.0553271668379	1317.5614583333331	278.353125	349.33749841677695
421919	1443891.0	80	759.3706391647568	650.1187929717341	1317.5614583333331	278.353125	670.6613918264238
422044	1443891.0	80	1315.729854296759	948.9915254237288	1317.5614583333331	278.353125	670.6409015980494
421796	1443891.0	80	1028.1527682843473	345.7822966507177	1317.5614583333331	278.353125	297.1600293871501
422058	1443891.0	80	1211.7348078641644	988.77636282395	1317.5614583333331	278.353125	718.2621086969493
421950	1443891.0	80	775.4211276053381	788.3349077822762	1317.5614583333331	278.353125	744.3101215028912
422076	1443891.0	80	1201.1477313326186	1029.7579492675954	1317.5614583333331	278.353125	760.3692298921708
422073	1443891.0	80	635.9400890868596	1030.6458054936895	1317.5614583333331	278.353125	1015.161055270452
421827	1443891.0	80	808.8240498984625	494.8439222512329	1317.5614583333331	278.353125	552.8851743676103
421970	1443891.0	80	713.7852674897119	806.698024691358	1317.5614583333331	278.353125	802.305441624014
421732	1443891.0	80	604.7683750496623	229.80333730631705	1317.5614583333331	278.353125	714.4445824989814
421738	1443891.0	80	652.6518737672584	271.3459346920886	1317.5614583333331	278.353125	664.9465063926882
421864	1443891.0	80	726.8766707168894	602.8662751451329	1317.5614583333331	278.353125	673.9564547792393
422003	1443891.0	80	958.7473040977712	874.0765636232926	1317.5614583333331	278.353125	695.4380005470952
421744	1443891.0	80	721.5630293971102	276.5411061285501	1317.5614583333331	278.353125	596.0011834777147
421884	1443891.0	80	1233.9364705882354	617.3167320261438	1317.5614583333331	278.353125	349.1267183467083
422008	1443891.0	80	1037.2253863134658	860.5781456953642	1317.5614583333331	278.353125	646.1998823887587
421382	1444601.0	81	1248.621849831125	626.2248636009354	1317.5212992545262	277.94728434504793	355.02733182557756
421252	1444601.0	81	657.228813559322	283.42302259887003	1317.5212992545262	277.94728434504793	660.3151901743407
421403	1444601.0	81	759.1646026831785	658.4086687306501	1317.5212992545262	277.94728434504793	675.6575061484012
421529	1444601.0	81	1049.8404344193818	865.7990810359231	1317.5212992545262	277.94728434504793	645.9278444776792
421287	1444601.0	81	971.0365205843292	321.34428950863213	1317.5212992545262	277.94728434504793	349.19192703626976
421540	1444601.0	81	873.7860020140987	906.558073178919	1317.5212992545262	277.94728434504793	769.4495031224545
421553	1444601.0	81	1306.2774790919952	950.4166666666666	1317.5212992545262	277.94728434504793	672.5633751936443
421304	1444601.0	81	1032.3836498581095	346.6560794586335	1317.5212992545262	277.94728434504793	293.2991265402516
421571	1444601.0	81	1196.8759522338894	983.560531192094	1317.5212992545262	277.94728434504793	715.8528856432446
421452	1444601.0	81	950.1676691729324	777.5350877192982	1317.5212992545262	277.94728434504793	620.11020215316
421591	1444601.0	81	661.188013136289	1016.0617256306912	1317.5212992545262	277.94728434504793	987.7177283521751
421459	1444601.0	81	784.1173216885007	796.0317321688501	1317.5212992545262	277.94728434504793	743.5935034413299
421338	1444601.0	81	753.883003158197	469.405684754522	1317.5212992545262	277.94728434504793	595.2683830960012
421609	1444601.0	81	1143.513435003631	1033.8678286129266	1317.5212992545262	277.94728434504793	775.6897614816145
421238	1444601.0	81	585.0066349772231	264.46019013666074	1317.5212992545262	277.94728434504793	732.6388162604244
421362	1444601.0	81	734.3932124417579	598.6124543508374	1317.5212992545262	277.94728434504793	665.4806660488051
421491	1444601.0	81	714.9512465373962	806.8908587257617	1317.5212992545262	277.94728434504793	801.7929740962879
421246	1444601.0	81	718.019728879206	283.4857177438877	1317.5212992545262	277.94728434504793	599.5271529522148
421634	1443997.0	82	796.7327278372924	851.9864151529265	1317.4601677148846	278.20440251572325	774.8437679090354
421641	1443997.0	82	1057.089127686473	870.5754319426885	1317.4601677148846	278.20440251572325	647.0676278333195
421653	1443997.0	82	872.7706075533662	906.043513957307	1317.4601677148846	278.20440251572325	769.3703625513542
421520	1443997.0	82	766.4514644351465	466.9069735006974	1317.4601677148846	278.20440251572325	582.4253182909872
421671	1443997.0	82	1293.3929932571093	945.8271767810028	1317.4601677148846	278.20440251572325	668.0564329486315
421537	1443997.0	82	763.5806794055202	542.1182590233545	1317.4601677148846	278.20440251572325	613.5413687980412
421550	1443997.0	82	1241.644106034969	606.5822053017484	1317.4601677148846	278.20440251572325	337.0164040091082
421678	1443997.0	82	679.4495242035581	997.92932009378	1317.4601677148846	278.20440251572325	961.801194746855
421684	1443997.0	82	1184.1225236864773	983.6270456503016	1317.4601677148846	278.20440251572325	717.9136666494245
421561	1443997.0	82	722.1328842023042	609.2609841827768	1317.4601677148846	278.20440251572325	681.1850224128117
421699	1443997.0	82	1072.2931034482758	1016.6768631813126	1317.4601677148846	278.20440251572325	778.1056898407811
421455	1443997.0	82	716.5069211877651	282.1025898638089	1317.4601677148846	278.20440251572325	600.9658895279213
421588	1443997.0	82	759.5893869139618	658.3204533745492	1317.4601677148846	278.20440251572325	675.0614936373877
421461	1443997.0	82	599.9997863247863	282.692094017094	1317.4601677148846	278.20440251572325	717.4744164354829
421467	1443997.0	82	658.1796621182586	291.8506606021226	1317.4601677148846	278.20440251572325	659.4217204638496
421601	1443997.0	82	919.655117918794	674.9322878677364	1317.4601677148846	278.20440251572325	561.8201426249776
421486	1443997.0	82	1039.8978061338703	337.5210432057309	1317.4601677148846	278.20440251572325	283.82975254398053
421481	1443997.0	82	970.547322970639	321.1721934369603	1317.4601677148846	278.20440251572325	349.56366073320066
421624	1443997.0	82	715.4569832917936	806.5201236961137	1317.4601677148846	278.20440251572325	800.9527672103383
421638	1444143.0	83	709.9822725951758	978.9303981400756	1317.4584736251404	277.881593714927	927.6296464665886
421383	1444143.0	83	607.2095300261096	288.9582245430809	1317.4584736251404	277.881593714927	710.3353107047702
421517	1444143.0	83	1233.4197050389184	618.3635804997951	1317.4584736251404	277.881593714927	350.7000113351291
421398	1444143.0	83	663.926424405563	310.1161956034096	1317.4584736251404	277.881593714927	654.3265308055674
421523	1444143.0	83	721.9022722896206	608.7767186597342	1317.4584736251404	277.881593714927	681.3066656516975
421649	1444143.0	83	952.6341944743452	980.9011481880158	1317.4584736251404	277.881593714927	792.043716362574
421407	1444143.0	83	1091.687668593449	304.449710982659	1317.4584736251404	277.881593714927	227.32866352444427
421663	1444143.0	83	1156.7118143459916	986.6578059071728	1317.4584736251404	277.881593714927	726.7758990493522
421423	1444143.0	83	970.3335025380712	319.89424703891706	1317.4584736251404	277.881593714927	349.65813102446276
421551	1444143.0	83	763.3988285410011	657.2995207667732	1317.4584736251404	277.881593714927	671.520702345864
421579	1444143.0	83	712.930499687137	808.937203897381	1317.4584736251404	277.881593714927	804.6577734539361
421468	1444143.0	83	818.1403191809696	407.2336645588678	1317.4584736251404	277.881593714927	515.8009088680909
421595	1444143.0	83	1070.3300132802124	882.8333333333334	1317.4584736251404	277.881593714927	653.4822745719969
421606	1444143.0	83	875.1194523135033	911.8827510229776	1317.4584736251404	277.881593714927	773.0596854337215
421483	1444143.0	83	763.7861432861433	531.3481338481339	1317.4584736251404	277.881593714927	608.9321278682166
421622	1444143.0	83	1289.3616298811544	932.8350311262028	1317.4584736251404	277.881593714927	655.5558235613653
421618	1444143.0	83	819.2601095537296	941.5451103592718	1317.4584736251404	277.881593714927	829.8499100971021
421502	1444143.0	83	847.0219384413883	577.3404278541803	1317.4584736251404	277.881593714927	557.6613013108714
421370	1444143.0	83	714.8486729973217	282.38970051132213	1317.4584736251404	277.881593714927	602.626662901325
422023	1444723.0	84	873.5442144873001	909.632329883976	1317.4825708061005	277.6666666666667	772.3094351985685
421900	1444723.0	84	862.2750611246944	370.6859549035588	1317.4825708061005	277.6666666666667	464.6143183915509
422033	1444723.0	84	1079.4660044150112	906.1150110375276	1317.4825708061005	277.6666666666667	672.0113149486994
422047	1444723.0	84	1288.175643327349	930.672052663076	1317.4825708061005	277.6666666666667	653.6627036465859
421923	1444723.0	84	762.5797893884163	521.8134872417983	1317.4825708061005	277.6666666666667	606.2382096354763
421934	1444723.0	84	838.2718032786885	553.452131147541	1317.4825708061005	277.6666666666667	552.9019643057374
422067	1444723.0	84	818.6200312989046	972.7073552425666	1317.4825708061005	277.6666666666667	855.5380716833293
422078	1444723.0	84	1134.079177057357	982.053408146301	1317.4825708061005	277.6666666666667	727.8718887351358
422079	1444723.0	84	912.7097759674134	976.4154786150712	1317.4825708061005	277.6666666666667	807.5214657461612
421820	1444723.0	84	716.4429496761335	282.546836073742	1317.4825708061005	277.6666666666667	601.0594331856843
421948	1444723.0	84	722.6579572446556	608.3909342834521	1317.4825708061005	277.6666666666667	680.5842064646971
422074	1444723.0	84	747.2520045819015	973.2691867124856	1317.4825708061005	277.6666666666667	899.4585952396388
421831	1444723.0	84	1131.2511925205113	276.20101125739365	1317.4825708061005	277.6666666666667	186.237145607231
421838	1444723.0	84	614.6847779215178	278.27210004312207	1317.4825708061005	277.6666666666667	702.7980536633651
421962	1444723.0	84	1255.710021609941	618.3860075634792	1317.4825708061005	277.6666666666667	346.2737603332807
421971	1444723.0	84	772.3866563626997	646.640391550747	1317.4825708061005	277.6666666666667	658.2333671257637
421866	1444723.0	84	969.781451339437	320.06324177687355	1317.4825708061005	277.6666666666667	350.2763738242224
421873	1444723.0	84	662.9488232074439	332.14833059660646	1317.4825708061005	277.6666666666667	656.7972887049069
422011	1444723.0	84	712.9133299328403	808.4748363512709	1317.4825708061005	277.6666666666667	804.5254999153165
421378	1444539.0	85	1286.186804929366	930.9956417192666	1317.4474237644583	277.9143007360673	653.8290787586361
421388	1444539.0	85	822.3486939379004	969.4413504189256	1317.4474237644583	277.9143007360673	850.4895135855288
421399	1444539.0	85	747.0384615384615	973.9696832579184	1317.4474237644583	277.9143007360673	899.921929794679
421406	1444539.0	85	890.0918663761802	980.0076252723312	1317.4474237644583	277.9143007360673	821.9293210422837
421428	1444539.0	85	1111.545595396193	990.1764054891544	1317.4474237644583	277.9143007360673	741.4262396170587
421256	1444539.0	85	718.2222641509434	281.43283018867925	1317.4474237644583	277.9143007360673	599.2354895726315
421265	1444539.0	85	635.3780432309443	268.69931740614334	1317.4474237644583	277.9143007360673	682.1316264322762
421274	1444539.0	85	1140.563599182004	272.99018404907974	1317.4474237644583	277.9143007360673	176.9523504338485
421289	1444539.0	85	970.3899803536344	319.66863130320894	1317.4474237644583	277.9143007360673	349.560142390358
421303	1444539.0	85	925.0674479166668	375.7126302083333	1317.4474237644583	277.9143007360673	404.3841721604338
421308	1444539.0	85	689.3288288288288	399.8063063063064	1317.4474237644583	277.9143007360673	639.8364090342504
421326	1444539.0	85	757.2979066022543	491.5797101449276	1317.4474237644583	277.9143007360673	599.51679605738
421328	1444539.0	85	839.1614047128804	502.5567375886525	1317.4474237644583	277.9143007360673	528.414364353652
421339	1444539.0	85	721.954743513567	608.4471182412359	1317.4474237644583	277.9143007360673	681.0752349632861
421337	1444539.0	85	1243.9990492906245	602.7768758227293	1317.4474237644583	277.9143007360673	333.062090915171
421348	1444539.0	85	797.7455210698965	637.9234166035832	1317.4474237644583	277.9143007360673	632.2156524257038
421366	1444539.0	85	877.6480701754385	905.8028070175438	1317.4474237644583	277.9143007360673	766.5947089158022
421360	1444539.0	85	713.5480092707558	807.317316447314	1317.4474237644583	277.9143007360673	803.0952968795169
421373	1444539.0	85	1074.190415606446	927.5254452926208	1317.4474237644583	277.9143007360673	693.6631827840243
421905	1444254.0	86	822.2633683158421	633.4017991004498	1317.5408602150535	277.72903225806454	609.7564358457328
421936	1444254.0	86	713.9681322426721	806.2022835719155	1317.5408602150535	277.72903225806454	802.2368822899224
421947	1444254.0	86	880.1287425149701	900.7584830339322	1317.5408602150535	277.72903225806454	761.2457272424922
421952	1444254.0	86	1061.1346564233888	911.2541613316262	1317.5408602150535	277.72903225806454	683.4458504596582
421966	1444254.0	86	1288.094529606252	934.5655244965434	1317.5408602150535	277.72903225806454	657.4962082951293
421977	1444254.0	86	823.4394831534185	967.9481517827936	1317.5408602150535	277.72903225806454	848.8454534081551
421733	1444254.0	86	719.1184470820968	280.870178041543	1317.5408602150535	277.72903225806454	598.4306570829273
421728	1444254.0	86	639.4251610037752	262.280146568954	1317.5408602150535	277.72903225806454	678.2916552529864
421742	1444254.0	86	1145.8415536374846	273.97513357994245	1317.5408602150535	277.72903225806454	171.74033781992978
422004	1444254.0	86	751.2836587129428	970.5734634851772	1317.5408602150535	277.72903225806454	894.8075905664989
422018	1444254.0	86	889.9351171738369	979.5703043022036	1317.5408602150535	277.72903225806454	821.8441717420438
422039	1444254.0	86	1093.4072233267063	990.1375082836316	1317.5408602150535	277.72903225806454	746.8344688737046
421788	1444254.0	86	969.7897985705004	321.5568551007148	1317.5408602150535	277.72903225806454	350.5020384106782
421803	1444254.0	86	912.7542546385156	386.2944977607166	1317.5408602150535	277.72903225806454	419.09265843484206
421814	1444254.0	86	822.5572344322344	439.94505494505495	1317.5408602150535	277.72903225806454	520.8865786421187
421819	1444254.0	86	726.9547238575834	420.5995234090272	1317.5408602150535	277.72903225806454	607.6215612528587
421853	1444254.0	86	766.7958705832268	485.7320136228183	1317.5408602150535	277.72903225806454	588.7149427874131
421872	1444254.0	86	1228.9880010548522	607.2870516877638	1317.5408602150535	277.72903225806454	341.2478527930578
421883	1444254.0	86	722.4560047562426	607.7457391993659	1317.5408602150535	277.72903225806454	680.4682300128454
422027	1444330.0	87	897.0357014711159	978.321672048798	1317.5324675324675	278.0757575757576	816.7997741210753
421768	1444330.0	87	823.4108280254777	457.407855626327	1317.5324675324675	278.0757575757576	525.6578697406657
421912	1444330.0	87	714.9152375597414	804.874941430044	1317.5324675324675	278.0757575757576	800.4154583524382
421805	1444330.0	87	754.2971805366076	497.47089586175537	1317.5324675324675	278.0757575757576	604.4569589481462
422057	1444330.0	87	1079.3521663400827	994.3661005878512	1317.5324675324675	278.0757575757576	754.8521122501267
421940	1444330.0	87	879.1318897637796	881.7785433070866	1317.5324675324675	278.0757575757576	746.0912277246572
421821	1444330.0	87	721.9801539084649	607.0945727014986	1317.5324675324675	278.0757575757576	680.3939586516395
421949	1444330.0	87	1024.783098591549	910.580751173709	1317.5324675324675	278.0757575757576	696.9682632241231
421961	1444330.0	87	1289.9386118401865	934.9418197725284	1317.5324675324675	278.0757575757576	657.4453928181857
421718	1444330.0	87	650.2220714608775	247.9776119402985	1317.5324675324675	278.0757575757576	667.9888195740373
421843	1444330.0	87	1237.7716506291636	631.4711324944485	1317.5324675324675	278.0757575757576	362.28452758433457
421969	1444330.0	87	823.1433110899269	962.8379408960916	1317.5324675324675	278.0757575757576	844.5826695555608
421724	1444330.0	87	1158.313153961136	269.30325112107624	1317.5324675324675	278.0757575757576	159.46079983376288
421722	1444330.0	87	718.9866180048662	280.1559610705596	1317.5324675324675	278.0757575757576	598.5494643162734
421731	1444330.0	87	967.6081722617836	324.4474398101051	1317.5324675324675	278.0757575757576	352.9834915883859
421868	1444330.0	87	837.3723979453906	626.9282238442822	1317.5324675324675	278.0757575757576	593.5079912246326
421739	1444330.0	87	950.6351200446676	418.1185092127303	1317.5324675324675	278.0757575757576	392.715718910815
421746	1444330.0	87	733.2147766323025	422.7184994272623	1317.5324675324675	278.0757575757576	601.9540569422403
422015	1444330.0	87	748.0344959461527	969.5590484931926	1317.5324675324675	278.0757575757576	895.8108512732657
422155	1444126.0	88	1170.391770011274	246.7003006388576	1317.564480874317	277.8650273224044	150.43618917014956
422420	1444126.0	88	1241.6435389133626	634.1068281938326	1317.564480874317	277.8650273224044	364.2419664403828
422168	1444126.0	88	644.7099957099957	250.7415272415272	1317.564480874317	277.8650273224044	673.400952228597
422193	1444126.0	88	718.4990267639903	279.86009732360094	1317.564480874317	277.8650273224044	599.0687761957902
422215	1444126.0	88	967.7935936964714	324.06320657759505	1317.564480874317	277.8650273224044	352.80865250681137
422467	1444126.0	88	856.8029850746269	632.0166666666667	1317.564480874317	277.8650273224044	581.1407227701362
422254	1444126.0	88	720.3262676641729	421.4041285674703	1317.564480874317	277.8650273224044	614.2450300203388
422535	1444126.0	88	713.5709935460413	804.6766203072448	1317.564480874317	277.8650273224044	801.4602842550572
422291	1444126.0	88	809.1530612244898	451.6827664399093	1317.564480874317	277.8650273224044	537.3032459070704
422569	1444126.0	88	874.2594639865996	856.6212730318258	1317.564480874317	277.8650273224044	729.025465910131
422332	1444126.0	88	1023.1704635342508	462.9473975636766	1317.564480874317	277.8650273224044	347.74030715427654
422593	1444126.0	88	1010.5727023319616	897.1268861454047	1317.564480874317	277.8650273224044	691.1795728213588
422602	1444126.0	88	1288.101078167116	935.2355495657382	1317.564480874317	277.8650273224044	658.030467086107
422622	1444126.0	88	740.9158843689464	965.961183132171	1317.564480874317	277.8650273224044	897.7749848886368
422618	1444126.0	88	831.1532817287534	971.6910982099662	1317.564480874317	277.8650273224044	847.3431838974674
422616	1444126.0	88	906.2095288699963	956.1457669146298	1317.564480874317	277.8650273224044	793.2702302748121
422369	1444126.0	88	732.7879177377893	507.6161096829477	1317.564480874317	277.8650273224044	628.2906880096272
422646	1444126.0	88	1051.3643919510062	991.680227471566	1317.564480874317	277.8650273224044	761.8363520512567
422393	1444126.0	88	721.9537780522957	606.3048177887584	1317.564480874317	277.8650273224044	680.1652779124533
421165	1444682.0	89	633.3123928483958	249.15172667156503	1317.579365079365	277.905291005291	684.870832163286
421163	1444682.0	89	1189.8333333333333	226.4895714827456	1317.579365079365	277.905291005291	137.70484683147222
421175	1444682.0	89	970.9097430764098	318.4229229229229	1317.579365079365	277.905291005291	349.0293760070699
421169	1444682.0	89	718.3768790264853	279.1170365068003	1317.579365079365	277.905291005291	599.2037112861634
421178	1444682.0	89	710.6274825550188	419.3698336017176	1317.579365079365	277.905291005291	623.2197080579722
421177	1444682.0	89	793.8433094773369	423.22695727607896	1317.579365079365	277.905291005291	543.5235437635513
421189	1444682.0	89	1102.3035822707952	461.9474802671524	1317.579365079365	277.905291005291	283.22286294037303
421198	1444682.0	89	711.8384982121573	497.7566547477155	1317.579365079365	277.905291005291	644.404081250608
421202	1444682.0	89	721.6509971509971	606.105413105413	1317.579365079365	277.905291005291	680.3278179291975
421215	1444682.0	89	874.3115615615616	638.544044044044	1317.579365079365	277.905291005291	571.4426093920935
421208	1444682.0	89	1245.9081399771776	636.2350069735006	1317.579365079365	277.905291005291	365.42707870860664
421223	1444682.0	89	712.0773213972266	806.7771634193434	1317.579365079365	277.905291005291	803.9516044725528
421227	1444682.0	89	864.3533604887983	828.3710115410727	1317.579365079365	277.905291005291	713.0401957267946
421237	1444682.0	89	899.5266516516516	923.2049549549548	1317.579365079365	277.905291005291	768.8821284812276
421234	1444682.0	89	985.2403755868544	862.6737089201879	1317.579365079365	277.905291005291	672.6093268217402
421247	1444682.0	89	731.7869296210363	977.9081979891724	1317.579365079365	277.905291005291	912.7742586346773
421241	1444682.0	89	1287.9789833822092	936.242587161942	1317.579365079365	277.905291005291	659.0024113062616
421263	1444682.0	89	862.198946653075	993.7514441046552	1317.579365079365	277.905291005291	848.4144272660982
421286	1444682.0	89	1029.0174129353234	993.9547715965626	1317.579365079365	277.905291005291	772.007032921469
422276	1444773.0	90	1007.0534002229654	993.2761426978818	1317.5382882882882	277.7117117117117	780.0213590726202
422286	1444773.0	90	919.2884648893536	1008.458180867747	1317.5382882882882	277.7117117117117	832.2219199355993
422154	1444773.0	90	1261.6578688322877	627.2812230835486	1317.5382882882882	277.7117117117117	354.0077182199894
422164	1444773.0	90	892.6968411126826	652.6284771334276	1317.5382882882882	277.7117117117117	566.6152453230894
422190	1444773.0	90	712.8332437275985	807.0633512544803	1317.5382882882882	277.7117117117117	803.6674369437665
422202	1444773.0	90	859.708248125426	821.0616905248808	1317.5382882882882	277.7117117117117	710.5192081511937
422208	1444773.0	90	973.9238738738738	827.4225225225225	1317.5382882882882	277.7117117117117	648.269111801295
422095	1444773.0	90	1204.9974569640062	181.30399061032864	1317.5382882882882	277.7117117117117	148.18868851272873
422103	1444773.0	90	970.6084734586218	316.2860204418068	1317.5382882882882	277.7117117117117	349.067720810377
422101	1444773.0	90	718.8567654491155	278.8360900528372	1317.5382882882882	277.7117117117117	598.6825786806268
422099	1444773.0	90	647.382243857209	231.47913769123784	1317.5382882882882	277.7117117117117	671.7488926586103
422106	1444773.0	90	781.1810810810811	364.85315315315313	1317.5382882882882	277.7117117117117	543.3899930433087
422234	1444773.0	90	889.1880149812735	914.5692883895132	1317.5382882882882	277.7117117117117	767.5099540814543
422119	1444773.0	90	710.7537599124967	413.5823079026524	1317.5382882882882	277.7117117117117	621.8104878381463
422245	1444773.0	90	1286.843182517698	936.0380116959064	1317.5382882882882	277.7117117117117	659.0415061050007
422123	1444773.0	90	1083.2786248764648	477.3884653395454	1317.5382882882882	277.7117117117117	307.8122737013119
422131	1444773.0	90	665.5135658914728	488.72093023255815	1317.5382882882882	277.7117117117117	685.3182683377282
422142	1444773.0	90	721.4014727235013	605.1544285417963	1317.5382882882882	277.7117117117117	680.1454518533457
422264	1444773.0	90	741.8116637579988	993.914776032577	1317.5382882882882	277.7117117117117	918.9167402630329
422661	1444859.0	91	945.0991538868324	1016.9796404019038	1317.526402640264	277.85313531353137	827.6533369341311
422657	1444859.0	91	786.8869181260291	1013.7234695404878	1317.526402640264	277.85313531353137	907.2394454171541
422544	1444859.0	91	970.1486944727026	315.66581892166835	1317.526402640264	277.85313531353137	349.42963694196936
422561	1444859.0	91	732.0530183727035	389.4220472440945	1317.526402640264	277.85313531353137	596.0089813040406
422570	1444859.0	91	1110.8676619068224	487.7711668830233	1317.526402640264	277.85313531353137	294.57327628205184
422576	1444859.0	91	671.5749482401657	503.3824016563147	1317.526402640264	277.85313531353137	684.1905665958253
422589	1444859.0	91	720.6180213464696	603.9794745484401	1317.526402640264	277.85313531353137	680.1896829572914
422468	1444859.0	91	1248.0184964200478	137.55887032617343	1317.526402640264	277.85313531353137	156.56892991734145
422594	1444859.0	91	1262.254839515424	634.250218558761	1317.526402640264	277.85313531353137	360.6574921389688
422603	1444859.0	91	896.9516453152473	661.9069329314243	1317.526402640264	277.85313531353137	569.5440685001663
422487	1444859.0	91	692.733198015336	226.91159224176812	1317.526402640264	277.85313531353137	626.866484473384
422615	1444859.0	91	712.6968916598898	808.7684557694046	1317.526402640264	277.85313531353137	804.791783536289
422613	1444859.0	91	988.4713114754098	803.3620218579235	1317.526402640264	277.85313531353137	620.0297112708691
422617	1444859.0	91	857.7947916666667	817.9465277777778	1317.526402640264	277.85313531353137	709.263016596747
422510	1444859.0	91	786.484420289855	279.0407608695652	1317.526402640264	277.85313531353137	531.0433103552981
422638	1444859.0	91	1285.396900695762	934.7141049968374	1317.526402640264	277.85313531353137	657.6462866834228
422632	1444859.0	91	872.7055137844612	901.435911206588	1317.526402640264	277.85313531353137	765.9772199961017
422522	1444859.0	91	718.2199725463281	279.0692061313201	1317.526402640264	277.85313531353137	599.3076638757188
422650	1444859.0	91	1002.531067961165	989.322006472492	1317.526402640264	277.85313531353137	778.0809826090104
422404	1445146.0	92	711.1280749885689	806.4315043438501	1317.5064516129032	277.9967741935484	804.3245611484117
422157	1445146.0	92	807.457628765792	188.677065111759	1317.5064516129032	277.9967741935484	517.8105948299815
422409	1445146.0	92	857.4482816149483	815.4719719719719	1317.5064516129032	277.9967741935484	707.4836450468821
422438	1445146.0	92	845.1751613999321	896.5825688073395	1317.5064516129032	277.9967741935484	778.2963657966194
422186	1445146.0	92	708.7299635701274	214.9469489981785	1317.5064516129032	277.9967741935484	612.0327547205808
422453	1445146.0	92	1285.43679245283	935.6550314465408	1317.5064516129032	277.9967741935484	658.4397059501244
422213	1445146.0	92	719.024983344437	278.6407950255385	1317.5064516129032	277.9967741935484	598.4818147810435
422229	1445146.0	92	969.8285519125684	312.8162568306011	1317.5064516129032	277.9967741935484	349.41711221854615
422481	1445146.0	92	993.844169917642	978.8034243606417	1317.5064516129032	277.9967741935484	771.9373248590881
422255	1445146.0	92	741.178561067595	338.7996808819263	1317.5064516129032	277.9967741935484	579.5263849749729
422560	1445146.0	92	842.0355140186916	1021.8397196261682	1317.5064516129032	277.9967741935484	882.8221451496298
422316	1445146.0	92	1134.715842414082	515.6770047499301	1317.5064516129032	277.9967741935484	299.84045559032046
422572	1445146.0	92	969.6519078473722	1023.4996400287976	1317.5064516129032	277.9967741935484	822.6647595387171
422329	1445146.0	92	666.0096262740657	518.5977727444318	1317.5064516129032	277.9967741935484	694.5048264269054
422361	1445146.0	92	719.78863172226	603.832425686408	1317.5064516129032	277.9967741935484	680.7609448246864
422371	1445146.0	92	1262.1768271562175	644.5295577877843	1317.5064516129032	277.9967741935484	370.68537709472275
422382	1445146.0	92	898.3532660902978	685.7694524495678	1317.5064516129032	277.9967741935484	584.7802579309897
422390	1445146.0	92	996.972295514512	786.6943711521549	1317.5064516129032	277.9967741935484	601.2614991641896
422138	1445146.0	92	1240.6943580170089	141.09468989836134	1317.5064516129032	277.9967741935484	156.97859219317434
421636	1444995.0	93	712.3547077922078	806.802398989899	1317.5324675324675	278.0757575757576	803.6118355433284
421643	1444995.0	93	853.7129904385098	816.0555555555555	1317.5324675324675	278.0757575757576	710.3173729862565
421385	1444995.0	93	809.3628593628594	125.7855477855478	1317.5324675324675	278.0757575757576	530.4985001535813
421396	1444995.0	93	1205.3845427059714	125.40646258503402	1317.5324675324675	278.0757575757576	189.43355213861668
421664	1444995.0	93	797.3662508662509	905.3329868329868	1317.5324675324675	278.0757575757576	814.8769996854136
421418	1444995.0	93	737.0894689870594	198.9129852744311	1317.5324675324675	278.0757575757576	585.8163697600268
421674	1444995.0	93	1284.058069381599	934.6125188536954	1317.5324675324675	278.0757575757576	657.3895757014152
421681	1444995.0	93	990.8937282229964	968.5294231513744	1317.5324675324675	278.0757575757576	763.8187810760392
421706	1444995.0	93	976.9004580690628	1025.7098308668076	1317.5324675324675	278.0757575757576	821.5758476348025
421704	1444995.0	93	892.2236111111112	1021.674074074074	1317.5324675324675	278.0757575757576	856.6364921304557
421457	1444995.0	93	726.8944335725158	291.9170471841705	1317.5324675324675	278.0757575757576	590.8001933463639
421482	1444995.0	93	970.5801114594218	312.6696273075583	1317.5324675324675	278.0757575757576	348.67273080592105
421521	1444995.0	93	1194.111189029141	490.68186068256193	1317.5324675324675	278.0757575757576	245.8336166305511
421547	1444995.0	93	660.6523915461624	548.8437152391546	1317.5324675324675	278.0757575757576	710.4975166212624
421556	1444995.0	93	718.7084181941616	604.1134872143018	1317.5324675324675	278.0757575757576	681.8290425126978
421583	1444995.0	93	1271.788532518773	646.2905052819142	1317.5324675324675	278.0757575757576	371.0452910614089
421610	1444995.0	93	885.4717813051147	710.8010833963215	1317.5324675324675	278.0757575757576	611.4962339947517
421626	1444995.0	93	1004.8870822041554	782.1680216802168	1317.5324675324675	278.0757575757576	593.174635075581
422540	1445236.0	94	976.5525451559936	1022.3653530377668	1317.5064516129032	277.9967741935484	818.7393648156832
422411	1445236.0	94	1300.4341143864954	627.5505165028975	1317.5064516129032	277.9967741935484	349.9704036927166
422422	1445236.0	94	864.8112164296998	741.6337546076883	1317.5064516129032	277.9967741935484	647.9909147242092
422432	1445236.0	94	1004.9482917820868	783.3614958448753	1317.5064516129032	277.9967741935484	594.2104889401982
422305	1445236.0	94	721.5635876840696	289.27197679607315	1317.5064516129032	277.9967741935484	596.049517457592
422447	1445236.0	94	711.3430732989036	804.9576424753103	1317.5064516129032	277.9967741935484	803.1947446972679
422199	1445236.0	94	1166.55439005439	115.66783216783216	1317.5064516129032	277.9967741935484	221.66914604417434
422323	1445236.0	94	970.0718922427784	314.8966244725738	1317.5064516129032	277.9967741935484	349.38856878170367
422456	1445236.0	94	827.474077462641	811.9952729490699	1317.5064516129032	277.9967741935484	724.7662550012199
422466	1445236.0	94	717.6309278350516	922.1615120274912	1317.5064516129032	277.9967741935484	880.2265921320624
422350	1445236.0	94	1275.3194381169324	475.9156416097191	1317.5064516129032	277.9967741935484	202.36507155882657
422478	1445236.0	94	1282.826714801444	938.3664259927798	1317.5064516129032	277.9967741935484	661.2796391563483
422484	1445236.0	94	983.3542654028436	956.5027646129544	1317.5064516129032	277.9967741935484	756.3253682007377
422227	1445236.0	94	793.939165269238	149.8100428544811	1317.5064516129032	277.9967741935484	539.031113592401
422376	1445236.0	94	669.6323529411765	563.4242081447964	1317.5064516129032	277.9967741935484	707.9616287495363
422519	1445236.0	94	887.323877068558	1024.375295508274	1317.5064516129032	277.9967741935484	861.4742854673941
422257	1445236.0	94	763.005603985056	208.4788293897883	1317.5064516129032	277.9967741935484	558.8416006971381
422395	1445236.0	94	719.28846582053	604.6781340458695	1317.5064516129032	277.9967741935484	681.6050684967402
422145	1444624.0	95	1136.3141025641023	108.34815705128206	1317.3906752411576	278.0209003215434	248.14827217074253
422416	1444624.0	95	666.1105299860529	887.6241283124128	1317.3906752411576	278.0209003215434	892.0660979884832
422161	1444624.0	95	711.8012232415902	150.12996941896023	1317.3906752411576	278.0209003215434	618.9464230288966
422437	1444624.0	95	1281.9022988505749	939.0193587416818	1317.3906752411576	278.0209003215434	661.9504414173609
422177	1444624.0	95	822.043387567793	251.482478097622	1317.3906752411576	278.0209003215434	496.0576813834195
422446	1444624.0	95	967.4421832602798	952.3006679190148	1317.3906752411576	278.0209003215434	759.6822704466589
422198	1444624.0	95	714.8242964996568	284.8040494166095	1317.3906752411576	278.0209003215434	602.6045568208821
422211	1444624.0	95	971.4789291882556	314.2367875647668	1317.3906752411576	278.0209003215434	347.8024245835288
422485	1444624.0	95	894.2683205018534	1033.912888508697	1317.3906752411576	278.0209003215434	866.2593288881001
422233	1444624.0	95	1325.596692111959	432.1279332767882	1317.3906752411576	278.0209003215434	154.32535863931366
422511	1444624.0	95	975.8159303882196	1023.5851740294512	1317.3906752411576	278.0209003215434	820.0849910533357
422258	1444624.0	95	669.8941493456506	555.5123171670516	1317.3906752411576	278.0209003215434	704.4524380465147
422278	1444624.0	95	718.6499364675984	604.6044049131724	1317.3906752411576	278.0209003215434	682.0170509147539
422293	1444624.0	95	1304.4756701030929	614.791408934708	1317.3906752411576	278.0209003215434	337.0180600936481
422333	1444624.0	95	865.5614226754066	736.7850206360768	1317.3906752411576	278.0209003215434	643.9054212864595
422352	1444624.0	95	1003.278252611586	784.4283000949667	1317.3906752411576	278.0209003215434	595.9153199872432
422366	1444624.0	95	711.7053863134659	804.3583664459162	1317.3906752411576	278.0209003215434	802.4249481849669
422374	1444624.0	95	830.016237745098	811.2279411764706	1317.3906752411576	278.0209003215434	722.3874242689088
422756	1445315.0	96	1095.1077324973876	126.98296760710556	1317.503246753247	277.71645021645026	268.6640049218908
422763	1445315.0	96	609.4232062780269	167.8781763826607	1317.503246753247	277.71645021645026	716.5485260037702
422774	1445315.0	96	876.4170096021948	274.71079103795154	1317.503246753247	277.71645021645026	441.09647764539164
422772	1445315.0	96	695.7118309859155	278.0030985915493	1317.503246753247	277.71645021645026	621.791481840362
422781	1445315.0	96	973.1315789473684	314.3728839642967	1317.503246753247	277.71645021645026	346.3171086194163
422788	1445315.0	96	1320.547991653625	415.0738132498696	1317.503246753247	277.71645021645026	137.39110470115207
422797	1445315.0	96	718.1609596279856	603.9986260832806	1317.503246753247	277.71645021645026	682.4010810549265
422795	1445315.0	96	1301.2479142600437	606.7680015402387	1317.503246753247	277.71645021645026	329.4528179619297
422792	1445315.0	96	684.8397205588822	559.799001996008	1317.503246753247	277.71645021645026	692.700298394013
422815	1445315.0	96	604.3002028397566	803.8073022312374	1317.503246753247	277.71645021645026	886.2449810414232
422813	1445315.0	96	1006.9794188861986	784.6121872477804	1317.503246753247	277.71645021645026	594.4479253002232
422811	1445315.0	96	869.2156493343382	732.1757096206983	1317.503246753247	277.71645021645026	638.3533413853767
422818	1445315.0	96	711.7380826737028	804.0669305189093	1317.503246753247	277.71645021645026	802.4937770020066
422817	1445315.0	96	827.0307140629873	807.5034299968818	1317.503246753247	277.71645021645026	721.9678311867289
422830	1445315.0	96	1280.9118016321406	935.706842435656	1317.503246753247	277.71645021645026	659.0070486033021
422831	1445315.0	96	937.2727085902178	942.826140567201	1317.503246753247	277.71645021645026	766.124116804985
422845	1445315.0	96	915.6051752921536	1045.1478853644965	1317.503246753247	277.71645021645026	866.298486376108
422842	1445315.0	96	976.3955007256894	1023.0707144009032	1317.503246753247	277.71645021645026	819.6996239708469
422676	1445460.0	97	1085.2776439895645	140.20098334336743	1317.5064516129032	277.9967741935484	270.0331443845079
422685	1445460.0	97	704.9282516230132	266.6087978509066	1317.5064516129032	277.9967741935484	612.6840434579917
422683	1445460.0	97	530.6643333333334	194.5925	1317.5064516129032	277.9967741935484	791.2501450568165
422692	1445460.0	97	909.2518870221572	262.9187971755539	1317.5064516129032	277.9967741935484	408.5329055292055
422689	1445460.0	97	637.1039108685767	273.3005911778081	1317.5064516129032	277.9967741935484	680.4187472330934
422711	1445460.0	97	1296.0740809506126	427.07767050377527	1317.5064516129032	277.9967741935484	150.61361212342806
422706	1445460.0	97	973.4869739478958	312.5818303273213	1317.5064516129032	277.9967741935484	345.75356414747307
422716	1445460.0	97	1306.5666413277588	611.7440136830103	1317.5064516129032	277.9967741935484	333.92648789203764
422715	1445460.0	97	718.2323600973236	603.1492295214923	1317.5064516129032	277.9967741935484	681.801698419426
422713	1445460.0	97	700.7448287555103	568.1792132926415	1317.5064516129032	277.9967741935484	681.6162757675199
422724	1445460.0	97	1023.348184818482	777.2607260726072	1317.5064516129032	277.9967741935484	579.4769879549947
422722	1445460.0	97	875.0791341376863	732.005086349657	1317.5064516129032	277.9967741935484	633.9286069859562
422734	1445460.0	97	817.5295138888889	809.0109953703703	1317.5064516129032	277.9967741935484	729.3511097872613
422730	1445460.0	97	710.4225783850062	802.4907164126816	1317.5064516129032	277.9967741935484	802.2747188824741
422728	1445460.0	97	609.1043243243244	794.6254054054054	1317.5064516129032	277.9967741935484	876.7774612379249
422742	1445460.0	97	907.8095389844912	925.5093477799024	1317.5064516129032	277.9967741935484	766.2402320223575
422744	1445460.0	97	1279.821976149915	938.2566723452584	1317.5064516129032	277.9967741935484	661.3344485192247
422767	1445460.0	97	931.1633688483004	1045.0873921867071	1317.5064516129032	277.9967741935484	858.8882312694609
422760	1445460.0	97	974.0780746199908	1019.6784124059574	1317.5064516129032	277.9967741935484	817.3338990800692
422956	1445362.0	98	1052.7589514066497	132.05392156862746	1317.6847133757965	278.01167728237795	302.4720248352365
422966	1445362.0	98	703.451472320377	268.79305064782096	1317.6847133757965	278.01167728237795	614.3024153415583
422963	1445362.0	98	915.831246086412	242.69766228344812	1317.6847133757965	278.01167728237795	403.4021428151381
422961	1445362.0	98	519.024883981437	238.82325172027524	1317.6847133757965	278.01167728237795	799.6206949462126
422969	1445362.0	98	585.8030716723549	276.9377701934016	1317.6847133757965	278.01167728237795	731.8824295875401
422982	1445362.0	98	1322.6780504430812	437.3826175869121	1317.6847133757965	278.01167728237795	159.44914558761016
422976	1445362.0	98	973.6439823566478	313.2274732199118	1317.6847133757965	278.01167728237795	345.8383681486255
422988	1445362.0	98	698.3285922684173	570.5058351568198	1317.6847133757965	278.01167728237795	684.9487843217604
422996	1445362.0	98	1291.9972288202691	631.5621536025336	1317.6847133757965	278.01167728237795	354.48242011276017
422993	1445362.0	98	721.8396650326797	606.8884803921569	1317.6847133757965	278.01167728237795	680.5815698788202
423006	1445362.0	98	1039.2874083656748	770.4249676584735	1317.6847133757965	278.01167728237795	565.6641300064127
423000	1445362.0	98	877.5514761544284	739.6233913701741	1317.6847133757965	278.01167728237795	637.8108192011439
423011	1445362.0	98	610.8740554156171	799.0898404701932	1317.6847133757965	278.01167728237795	878.1251382105452
423009	1445362.0	98	713.080255306292	798.8914192914873	1317.6847133757965	278.01167728237795	798.0365006395356
423023	1445362.0	98	878.4189857761286	902.7943722943722	1317.6847133757965	278.01167728237795	763.7458971609054
423017	1445362.0	98	792.8161922252832	815.5278543005816	1317.6847133757965	278.01167728237795	751.2726569302197
423026	1445362.0	98	1278.970307370934	939.2096389137572	1317.6847133757965	278.01167728237795	662.3303931557122
423037	1445362.0	98	919.861718450326	1042.5520393811532	1317.6847133757965	278.01167728237795	861.8498132329074
423035	1445362.0	98	996.2528234914488	1009.4648273636656	1317.6847133757965	278.01167728237795	798.9631847578848
423044	1445581.0	99	1008.7558980213088	151.01331811263316	1317.6299254526093	277.9728434504792	333.94892707664593
423054	1445581.0	99	499.8375567026435	286.56913811981855	1317.6299254526093	277.9728434504792	817.8375478465892
423053	1445581.0	99	703.6210263396912	268.0410990009083	1317.6299254526093	277.9728434504792	614.0892180601035
423051	1445581.0	99	900.6012782694198	250.55088495575225	1317.6299254526093	277.9728434504792	417.9292480541744
423062	1445581.0	99	559.8086745926905	305.9125935711141	1317.6299254526093	277.9728434504792	758.336124612098
423063	1445581.0	99	973.5850409836064	312.9245218579235	1317.6299254526093	277.9728434504792	345.81570576361474
423079	1445581.0	99	692.9140594824257	579.241212823484	1317.6299254526093	277.9728434504792	693.5650968579271
423074	1445581.0	99	1378.424487123527	393.5443765459042	1317.6299254526093	277.9728434504792	130.586209037501
423087	1445581.0	99	1291.512640626975	637.5462646947288	1317.6299254526093	277.9728434504792	360.52067601173434
423083	1445581.0	99	721.7832730197025	607.9987937273823	1317.6299254526093	277.9728434504792	681.1390174345279
423094	1445581.0	99	881.007496251874	748.5872063968017	1317.6299254526093	277.9728434504792	641.9634135155399
423100	1445581.0	99	715.9829785322914	800.4937123865983	1317.6299254526093	277.9728434504792	796.8733319745972
423101	1445581.0	99	638.9931860036833	790.9931860036833	1317.6299254526093	277.9728434504792	850.7277449356383
423098	1445581.0	99	1039.590610906109	775.078515785158	1317.6299254526093	277.9728434504792	569.578712647164
423108	1445581.0	99	803.0663663663663	823.7843843843843	1317.6299254526093	277.9728434504792	750.1239194667407
423116	1445581.0	99	858.3352036575229	884.6147132169576	1317.6299254526093	277.9728434504792	760.898153252191
423126	1445581.0	99	1042.5412669407644	988.6958276229632	1317.6299254526093	277.9728434504792	762.1029656633592
423121	1445581.0	99	1277.7938159879336	935.2309200603318	1317.6299254526093	277.9728434504792	658.4641940805623
423129	1445581.0	99	898.5874025441116	1040.647038708795	1317.6299254526093	277.9728434504792	870.2117926794824
422918	1445534.0	100	691.1214574898786	798.5985155195682	1317.5064516129032	277.9967741935484	814.4840906575067
422912	1445534.0	100	1037.607049608355	777.0208877284596	1317.5064516129032	277.9967741935484	572.1614642142614
422913	1445534.0	100	647.0707547169811	792.5145440251573	1317.5064516129032	277.9967741935484	845.1109744553157
422924	1445534.0	100	814.115515771526	822.3982665529979	1317.5064516129032	277.9967741935484	741.468420885511
422935	1445534.0	100	855.405238375515	878.0726898175398	1317.5064516129032	277.9967741935484	757.3827538222915
422940	1445534.0	100	1276.8202263926123	934.5941316651772	1317.5064516129032	277.9967741935484	657.856715981073
422939	1445534.0	100	1130.7150968603876	943.5875083500334	1317.5064516129032	277.9967741935484	691.3045896023322
422858	1445534.0	100	957.776208026208	158.55077805077804	1317.5064516129032	277.9967741935484	379.0424701078783
422868	1445534.0	100	923.8038216560508	282.3046709129512	1317.5064516129032	277.9967741935484	393.7261977683062
422865	1445534.0	100	704.0560768543343	268.2410634495085	1317.5064516129032	277.9967741935484	613.5279424635443
422875	1445534.0	100	973.6644214162347	313.5082901554404	1317.5064516129032	277.9967741935484	345.6709555280547
422873	1445534.0	100	489.6484716157205	312.9856865599224	1317.5064516129032	277.9967741935484	828.5970426169753
422887	1445534.0	100	1411.049760438056	371.0037645448323	1317.5064516129032	277.9967741935484	131.91152671454344
422881	1445534.0	100	554.7579840319361	337.498502994012	1317.5064516129032	277.9967741935484	765.0658014362932
422901	1445534.0	100	722.3389221556886	608.5409181636727	1317.5064516129032	277.9967741935484	680.7964594745971
422897	1445534.0	100	698.6871824931613	581.0572489253615	1317.5064516129032	277.9967741935484	689.0449471395632
422911	1445534.0	100	726.1605470213564	801.6524915698764	1317.5064516129032	277.9967741935484	789.8767557145301
422908	1445534.0	100	892.3537313432836	771.7216417910448	1317.5064516129032	277.9967741935484	651.5512876488103
422904	1445534.0	100	1294.12296939932	647.3666414809218	1317.5064516129032	277.9967741935484	370.1092894002051
423297	1445678.0	101	703.469638657259	267.99305110113323	1317.6784946236558	278.0827956989248	614.2917236082533
423304	1445678.0	101	910.137067395264	275.45628415300547	1317.6784946236558	278.0827956989248	407.5498907744368
423313	1445678.0	101	1437.606033559443	305.3421992145662	1317.6784946236558	278.0827956989248	122.98654265903777
423327	1445678.0	101	971.5336828725772	305.9779154750556	1317.6784946236558	278.0827956989248	347.26699873370393
423332	1445678.0	101	479.526433915212	330.2629260182876	1317.6784946236558	278.0827956989248	839.7747572236001
423351	1445678.0	101	717.4310931518503	601.2802353608394	1317.6784946236558	278.0827956989248	681.7283388400923
423345	1445678.0	101	584.8895394223263	389.020426749935	1317.6784946236558	278.0827956989248	741.138860705783
423354	1445678.0	101	1316.2825868774307	643.3768034123699	1317.6784946236558	278.0827956989248	365.2966748134815
423366	1445678.0	101	1035.4494128274616	777.1404697380307	1317.6784946236558	278.0827956989248	573.333948610097
423365	1445678.0	101	724.9150043909171	801.7338476979049	1317.6784946236558	278.0827956989248	790.935509136198
423363	1445678.0	101	904.7498750624688	786.3170914542728	1317.6784946236558	278.0827956989248	654.8374945241314
423373	1445678.0	101	690.0282369146006	799.4703856749312	1317.6784946236558	278.0827956989248	815.9594750863744
423371	1445678.0	101	644.8417721518987	794.0189873417721	1317.6784946236558	278.0827956989248	847.8793599053236
423377	1445678.0	101	816.0519313304721	817.524034334764	1317.6784946236558	278.0827956989248	736.6315625482652
423390	1445678.0	101	858.1532425789375	869.2003214218189	1317.6784946236558	278.0827956989248	748.7211673804329
423397	1445678.0	101	1196.485551589325	891.5385857555669	1317.6784946236558	278.0827956989248	625.3125105060201
423404	1445678.0	101	858.7394970867832	1038.3414596749465	1317.6784946236558	278.0827956989248	888.0418005987977
423402	1445678.0	101	1275.2084421235857	935.6581085001452	1317.6784946236558	278.0827956989248	658.9453675115878
423288	1445678.0	101	945.7071659996188	177.65399275776633	1317.6784946236558	278.0827956989248	385.2902980591716
423169	1445754.0	102	648.6435941530525	418.8040985955861	1317.5324675324675	278.0757575757576	683.532582176575
423182	1445754.0	102	1327.1854550102248	629.4771216768916	1317.5324675324675	278.0757575757576	351.53392277187623
423179	1445754.0	102	717.8113645965357	604.4847908745247	1317.5324675324675	278.0757575757576	682.7944480776965
423191	1445754.0	102	919.3679768203576	793.8761652809272	1317.5324675324675	278.0757575757576	651.6018893871111
423188	1445754.0	102	724.8131939065324	802.5447973147432	1317.5324675324675	278.0757575757576	791.4441932141456
423189	1445754.0	102	643.3323938369034	792.5015031942879	1317.5324675324675	278.0757575757576	848.0445667099607
423187	1445754.0	102	1036.6192113709308	775.7668500687757	1317.5324675324675	278.0757575757576	571.4968775366766
423197	1445754.0	102	689.619241192412	799.5315040650406	1317.5324675324675	278.0757575757576	816.2053144641202
423193	1445754.0	102	1273.0889837602545	811.0688933534237	1317.5324675324675	278.0757575757576	534.8428797655631
423204	1445754.0	102	816.3994181213633	815.7496536436687	1317.5324675324675	278.0757575757576	735.0017358652422
423225	1445754.0	102	856.7845992766038	866.1430611079384	1317.5324675324675	278.0757575757576	747.068772996123
423247	1445754.0	102	840.6581039755353	1035.5084097859328	1317.5324675324675	278.0757575757576	895.0493736392252
423242	1445754.0	102	1278.5617873243173	935.9168655529036	1317.5324675324675	278.0757575757576	658.9944136792701
423142	1445754.0	102	699.4167248197255	271.7495929285881	1317.5324675324675	278.0757575757576	618.148114733409
423139	1445754.0	102	1431.5865108651085	242.98083230832307	1317.5324675324675	278.0757575757576	119.3313813715854
423136	1445754.0	102	944.9447602804624	175.38610953193103	1317.5324675324675	278.0757575757576	386.4799650831474
423145	1445754.0	102	904.2940305308726	270.91148325358853	1317.5324675324675	278.0757575757576	413.3005354969727
423157	1445754.0	102	968.6864139020536	307.58593996840443	1317.5324675324675	278.0757575757576	350.09201647332793
423163	1445754.0	102	487.2625769091567	370.43123416576185	1317.5324675324675	278.0757575757576	835.3907022057472
423429	1445825.0	103	730.2277074542898	392.7680731364276	1317.564480874317	277.8650273224044	598.4707138605764
423427	1445825.0	103	967.8467741935484	307.99529569892474	1317.564480874317	277.8650273224044	351.01325820899876
423438	1445825.0	103	1330.249256555826	609.2829143011625	1317.564480874317	277.8650273224044	331.66054836768734
423439	1445825.0	103	716.9461123941494	608.8894021041828	1317.564480874317	277.8650273224044	685.798484436533
423436	1445825.0	103	498.02835497835497	496.6961038961039	1317.564480874317	277.8650273224044	848.2490800012497
423450	1445825.0	103	1350.2567298105682	684.8220338983051	1317.564480874317	277.8650273224044	408.2680349252529
423460	1445825.0	103	642.0369477911646	790.7469879518072	1317.564480874317	277.8650273224044	848.1658761660185
423461	1445825.0	103	715.2337294850029	803.2591020562157	1317.564480874317	277.8650273224044	799.2754643016472
423459	1445825.0	103	1033.7337777777775	775.7124444444445	1317.564480874317	277.8650273224044	573.0723503671788
423465	1445825.0	103	938.7408874801902	795.6571579503434	1317.564480874317	277.8650273224044	641.5730710154997
423473	1445825.0	103	798.4742700202371	810.5832610581093	1317.564480874317	277.8650273224044	743.8033097257785
423485	1445825.0	103	1275.6398907103826	932.9030054644808	1317.564480874317	277.8650273224044	656.3782629466588
423480	1445825.0	103	854.8524273816778	849.0651025797277	1317.564480874317	277.8650273224044	735.0999730794083
423489	1445825.0	103	786.9153983885408	1017.732467920024	1317.564480874317	277.8650273224044	910.4901308632996
423410	1445825.0	103	1392.530897609382	170.9541046459179	1317.564480874317	277.8650273224044	130.5753002126861
423411	1445825.0	103	945.0818181818182	174.76959921798633	1317.564480874317	277.8650273224044	386.48674143174316
423422	1445825.0	103	698.1060606060606	271.7892356399819	1317.564480874317	277.8650273224044	619.488215937811
423418	1445825.0	103	880.0750750750751	257.0409695409696	1317.564480874317	277.8650273224044	437.9847275522953
423299	1445900.0	104	949.2425305274098	797.1921278254092	1317.5324675324675	278.0757575757576	636.4898141842984
423306	1445900.0	104	792.3355243938066	824.6492842535788	1317.5324675324675	278.0757575757576	758.0068925459877
423316	1445900.0	104	859.2744009351256	844.3457042665108	1317.5324675324675	278.0757575757576	728.4655847235903
423333	1445900.0	104	740.183603117506	1001.9620803357312	1317.5324675324675	278.0757575757576	925.9282475009618
423328	1445900.0	104	1277.6773778920308	937.6459582976292	1317.5324675324675	278.0757575757576	660.7732423839038
423210	1445900.0	104	1331.1238747071156	129.2210506844247	1317.5324675324675	278.0757575757576	149.4739111440244
423223	1445900.0	104	928.374516627997	172.11059551430782	1317.5324675324675	278.0757575757576	403.3268232127336
423245	1445900.0	104	859.22502596054	238.0981308411215	1317.5324675324675	278.0757575757576	460.04773843541454
423251	1445900.0	104	699.1983367509683	273.5660742766006	1317.5324675324675	278.0757575757576	618.3505757519523
423261	1445900.0	104	764.9339774557166	334.1288244766505	1317.5324675324675	278.0757575757576	555.4340982907883
423258	1445900.0	104	967.645150273224	308.8039617486339	1317.5324675324675	278.0757575757576	351.23404919022374
423270	1445900.0	104	1321.826587301587	611.3730158730159	1317.5324675324675	278.0757575757576	333.32491934006504
423271	1445900.0	104	1396.5912067352665	616.7957592765824	1317.5324675324675	278.0757575757576	347.8239839294337
423265	1445900.0	104	491.6097534833869	585.0957127545553	1317.5324675324675	278.0757575757576	881.1410684221854
423272	1445900.0	104	716.2278675904541	611.0659481652553	1317.5324675324675	278.0757575757576	687.3497573581116
423286	1445900.0	104	1034.1268068331144	775.8026719229085	1317.5324675324675	278.0757575757576	572.7572345959263
423287	1445900.0	104	727.7590193089432	803.4206046747967	1317.5324675324675	278.0757575757576	789.8227197308133
423295	1445900.0	104	692.5733399405352	797.9886025768087	1317.5324675324675	278.0757575757576	812.9472784612518
423292	1445900.0	104	644.6863425925926	792.3912037037037	1317.5324675324675	278.0757575757576	846.9015798617888
423531	1445967.0	105	1241.342013888889	118.31997863247864	1317.6299254526093	277.9728434504792	176.9431623300228
423543	1445967.0	105	849.2540029112082	194.6127053441464	1317.6299254526093	277.9728434504792	475.7361847091468
423541	1445967.0	105	919.5166666666668	169.23039215686276	1317.6299254526093	277.9728434504792	412.6973316299821
423565	1445967.0	105	696.9183860614397	274.4573590096286	1317.6299254526093	277.9728434504792	620.7214945240815
423562	1445967.0	105	768.2861721611722	261.8633241758242	1317.6299254526093	277.9728434504792	549.5799085588772
423577	1445967.0	105	969.3812544045102	309.4950669485553	1317.6299254526093	277.9728434504792	349.6724001991433
423595	1445967.0	105	1410.7268273092368	518.1801606425703	1317.6299254526093	277.9728434504792	257.6171352373991
423607	1445967.0	105	497.6871008939975	582.3339719029374	1317.6299254526093	277.9728434504792	874.6095883638644
423618	1445967.0	105	718.3819263127358	609.6942268639397	1317.6299254526093	277.9728434504792	684.9359391117405
423625	1445967.0	105	1321.9939309056956	616.0056689342404	1317.6299254526093	277.9728434504792	338.0609939761307
423638	1445967.0	105	725.9777197912485	804.7021945671083	1317.6299254526093	277.9728434504792	792.1465406045136
423639	1445967.0	105	643.8126520681266	790.8499594484996	1317.6299254526093	277.9728434504792	846.8014253800861
423637	1445967.0	105	1034.457345971564	780.8439968404424	1317.6299254526093	277.9728434504792	577.1187977199328
423644	1445967.0	105	692.0058479532164	798.4545159194282	1317.6299254526093	277.9728434504792	813.8222519217823
423655	1445967.0	105	777.694917787743	854.2497757847534	1317.6299254526093	277.9728434504792	789.6992561998909
423651	1445967.0	105	860.167388949079	842.0429758035391	1317.6299254526093	277.9728434504792	726.2555242592254
423648	1445967.0	105	945.6117117117118	799.2776061776062	1317.6299254526093	277.9728434504792	640.4343892991336
423660	1445967.0	105	1277.90108401084	937.9953929539296	1317.6299254526093	277.9728434504792	661.217170599297
423669	1445967.0	105	692.4637647058823	1004.8278431372548	1317.6299254526093	277.9728434504792	958.7235884823451
423684	1446002.0	106	730.046386946387	215.8839160839161	1317.5021786492375	277.8061002178649	590.7103047121674
[truncated: 20,205 more rows]
