# Supplementary material for: The First of Us: Ophiocordyceps use a novel scramblase-binding peptide to manipulate zombie ants
Source: bioRxiv. 2025 Sep 19:2025.09.09.674826. Preprint. [Version 2] doi: 10.1101/2025.09.09.674826 (PMC12458967; doi:10.1101/2025.09.09.674826)
Supplement: Supplement 11 [file media-11.zip › Data S12. Nest behavior tests data/SBP Aversion Assay data files/LH11_Sham3-all-spots_matches.csv]

No_Overlap_ID	Citronella_ID	Frame	No_Overlap_X	No_Overlap_Y	Citronella_X	Citronella_Y	Distance
3489844	2326452.0	0	705.2346448087432	580.4073224043716	618.0816618911175	846.3758357211079	279.883712472439
3489974	2326452.0	0	1412.1827207435574	936.27017321504	618.0816618911175	846.3758357211079	799.1729997841765
3489852	2326452.0	0	494.8350182532996	599.136899747262	618.0816618911175	846.3758357211079	276.2550029039597
3489953	2326452.0	0	1446.1810532030402	843.8230184581976	618.0816618911175	846.3758357211079	828.1033261418255
3489708	2326452.0	0	1354.6657099119784	284.924033677765	618.0816618911175	846.3758357211079	926.1663920789368
3489941	2326452.0	0	1149.7914883499764	819.3906324298622	618.0816618911175	846.3758357211079	532.394159199347
3489691	2326452.0	0	1144.3675282714055	189.72590199246096	618.0816618911175	846.3758357211079	841.5259643157107
3489669	2326452.0	0	1207.7971781305114	149.7698412698413	618.0816618911175	846.3758357211079	912.7016498280985
3489796	2326452.0	0	1106.2977720651245	465.669094544416	618.0816618911175	846.3758357211079	619.1062857141857
3489924	2326452.0	0	563.7954234972678	731.0102459016393	618.0816618911175	846.3758357211079	127.49986271893688
3489931	2326452.0	0	707.25893599335	768.6612635078969	618.0816618911175	846.3758357211079	118.28838045466294
3489782	2326452.0	0	603.1732860520095	465.8456264775414	618.0816618911175	846.3758357211079	380.8221367214787
3489651	2326452.0	0	1337.4517319704712	115.23310618966497	618.0816618911175	846.3758357211079	1025.701218032163
3489916	2326452.0	0	771.8506988564168	736.0080474375266	618.0816618911175	846.3758357211079	189.27748260119324
3489634	2326452.0	0	1254.8949685534592	98.52138364779874	618.0816618911175	846.3758357211079	982.2512250071746
3489623	2326452.0	0	1187.495341614907	82.74430641821947	618.0816618911175	846.3758357211079	952.5571117796845
3489751	2326452.0	0	624.0967016491754	407.7403798100949	618.0816618911175	846.3758357211079	438.6766963101109
3489882	2326452.0	0	1221.8337653920933	678.5120976452797	618.0816618911175	846.3758357211079	626.6536819030454
3489728	2326452.0	0	697.0745736434109	392.3663565891472	618.0816618911175	846.3758357211079	460.83021520813924
3489986	2326452.0	0	1331.8684210526317	998.1509502923976	618.0816618911175	846.3758357211079	729.7446285910062
3489335	2326159.0	1	1327.009907997169	174.70629865534326	617.9797687861271	846.3342967244702	976.6308955280764
3489330	2326159.0	1	1234.038268506901	140.57360936846507	617.9797687861271	846.3342967244702	936.8170701345229
3489458	2326159.0	1	1284.2630685675492	838.7973523421589	617.9797687861271	846.3342967244702	666.3259270794155
3489340	2326159.0	1	566.0001394700139	386.012970711297	617.9797687861271	846.3342967244702	463.2468079181621
3489468	2326159.0	1	1437.9000540248514	847.6199351701783	617.9797687861271	846.3342967244702	819.921293181342
3489343	2326159.0	1	1082.7117078715544	462.1868428530833	617.9797687861271	846.3342967244702	602.9469641037846
3489319	2326159.0	1	1166.7427777777775	75.25666666666666	617.9797687861271	846.3342967244702	946.4151053386294
3489442	2326159.0	1	511.90804597701145	797.0878972278566	617.9797687861271	846.3342967244702	116.94621944754746
3489325	2326159.0	1	1073.215379901961	132.81096813725492	617.9797687861271	846.3342967244702	846.37757653791
3489326	2326159.0	1	1383.0277286135693	125.42300884955752	617.9797687861271	846.3342967244702	1051.1952558024589
3489449	2326159.0	1	719.7817362817364	806.1875511875511	617.9797687861271	846.3342967244702	109.43217882863892
3489322	2326159.0	1	1289.2364066193854	94.45921985815605	617.9797687861271	846.3342967244702	1007.9194437294758
3489417	2326159.0	1	754.8358208955224	743.033921302578	617.9797687861271	846.3342967244702	171.46587579245428
3489382	2326159.0	1	503.264071157772	662.402012248469	617.9797687861271	846.3342967244702	216.7735605532207
3489515	2326159.0	1	1390.2058823529412	928.7722816399288	617.9797687861271	846.3342967244702	776.6139271423269
3489361	2326159.0	1	730.1392118863049	546.1592377260982	617.9797687861271	846.3342967244702	320.4447015027992
3489374	2326159.0	1	730.97738158595	667.5713145290048	617.9797687861271	846.3342967244702	211.48206614716756
3489369	2326159.0	1	1177.7419871794873	652.5408653846154	617.9797687861271	846.3342967244702	592.3593800819996
3489499	2326159.0	1	1256.8307692307692	916.2196581196582	617.9797687861271	846.3342967244702	642.6620920098338
3489353	2326159.0	1	632.6753214638971	491.1822453016815	617.9797687861271	846.3342967244702	355.4559591543237
3489846	2324871.0	2	497.0132365499573	820.3946769143182	618.0130434782609	846.316425120773	123.74526377508592
3489854	2324871.0	2	832.0581878636741	812.7984206151289	618.0130434782609	846.316425120773	216.6535955413913
3489572	2324871.0	2	1310.816798196167	185.85062006764372	618.0130434782609	846.316425120773	957.1792529070543
3489824	2324871.0	2	1365.598792535675	778.9833516282474	618.0130434782609	846.316425120773	750.6118803880504
3489706	2324871.0	2	1121.93359375	636.7779947916666	618.0130434782609	846.316425120773	545.7492783054854
3489554	2324871.0	2	1050.0087267525037	136.7409155937053	618.0130434782609	846.316425120773	830.7332147495836
3489543	2324871.0	2	1257.9273730684326	132.12295805739512	618.0130434782609	846.316425120773	958.9382970821674
3489798	2324871.0	2	748.8409858203917	757.9568984920099	618.0130434782609	846.316425120773	157.87132875710836
3489672	2324871.0	2	769.4283154121863	637.0210166177908	618.0130434782609	846.316425120773	258.32373602759543
3489909	2324871.0	2	1290.4401319127346	995.3741755454084	618.0130434782609	846.316425120773	688.7498836458097
3489655	2324871.0	2	638.8624242424243	611.8527272727273	618.0130434782609	846.316425120773	235.38887460291906
3489521	2324871.0	2	1322.950114942529	102.89126436781608	618.0130434782609	846.316425120773	1024.508293946505
3489534	2324871.0	2	1382.5971322849214	115.96623496762255	618.0130434782609	846.316425120773	1057.35529937342
3489785	2324871.0	2	497.38447319778186	764.1454097350586	618.0130434782609	846.316425120773	145.95659538860102
3489508	2324871.0	2	1201.1002252252254	87.57545045045045	618.0130434782609	846.316425120773	956.910930108591
3489633	2324871.0	2	1040.2529382345588	438.9088522130533	618.0130434782609	846.316425120773	586.7430947070178
3489762	2324871.0	2	641.0481651376147	679.995986238532	618.0130434782609	846.316425120773	167.90802607333123
3489897	2324871.0	2	1413.189792663477	932.9110845295056	618.0130434782609	846.316425120773	799.8779266131066
3489500	2324871.0	2	1218.4347181008902	69.13699307616221	618.0130434782609	846.316425120773	982.0967655734472
3489880	2324871.0	2	1437.733568075117	862.9314553990611	618.0130434782609	846.316425120773	819.8888934950232
3489601	2324871.0	2	480.0303970223325	416.8519437551696	618.0130434782609	846.316425120773	451.08641242849296
3489845	2326158.0	3	1040.7868217054263	426.4290580220813	618.1184971098265	846.3458574181118	595.8008316807367
3489952	2326158.0	3	637.8088601858146	621.550305914344	618.1184971098265	846.3458574181118	225.65626597537096
3490083	2326158.0	3	515.4111556446226	815.9869739478958	618.1184971098265	846.3458574181118	107.10023247597627
3489560	2326158.0	3	1280.2244444444443	120.0810101010101	618.1184971098265	846.3458574181118	982.7740910017952
3490074	2326158.0	3	1414.3536821705427	801.9977390180878	618.1184971098265	846.3458574181118	797.46926306554
3490052	2326158.0	3	793.4672578444747	804.969531605275	618.1184971098265	846.3458574181118	180.16433672885128
3490176	2326158.0	3	1234.4322916666663	1000.775	618.1184971098265	846.3458574181118	635.3668652358475
3489795	2326158.0	3	1240.3615916955018	297.03287197231833	618.1184971098265	846.3458574181118	830.0188098705523
3489666	2326158.0	3	1336.7848324514991	133.34920634920636	618.1184971098265	846.3458574181118	1012.3465444149566
3490060	2326158.0	3	916.7422434367542	780.5600636435959	618.1184971098265	846.3458574181118	305.78409463684073
3489930	2326158.0	3	1085.6321735652868	614.4080183963207	618.1184971098265	846.3458574181118	521.8852353180718
3490165	2326158.0	3	1416.145038167939	939.2502120441052	618.1184971098265	846.3458574181118	803.4161931039525
3489532	2326158.0	3	1276.484623015873	77.25496031746032	618.1184971098265	846.3458574181118	1012.3965447114194
3490041	2326158.0	3	560.51201011378	711.8251158870628	618.1184971098265	846.3458574181118	146.3363838766319
3490016	2326158.0	3	868.7863070539419	666.0463347164592	618.1184971098265	846.3458574181118	308.77543430237915
3490144	2326158.0	3	516.9575283655321	890.6051824593683	618.1184971098265	846.3458574181118	110.41933458589448
3489899	2326158.0	3	493.7697290930506	515.2241460541813	618.1184971098265	846.3458574181118	353.70072638300877
3490133	2326158.0	3	1440.243065029559	878.3344702137334	618.1184971098265	846.3458574181118	822.7466660678698
3489757	2326158.0	3	959.4380399165924	178.14611260053618	618.1184971098265	846.3458574181118	750.3265484281446
3489626	2326158.0	3	1392.7394582948598	115.91243459526008	618.1184971098265	846.3458574181118	1064.692734399898
3490097	2325863.0	4	538.5654058313633	906.0346729708432	618.0497076023391	846.285575048733	99.4369595800549
3490109	2325863.0	4	1212.7002200220022	918.0693069306932	618.0497076023391	846.285575048733	598.967558456941
3489982	2325863.0	4	1053.417671957672	594.838201058201	618.0497076023391	846.285575048733	502.7634098396986
3490084	2325863.0	4	873.4486120669878	900.3891947694425	618.0497076023391	846.285575048733	261.06666211645233
3489954	2325863.0	4	802.1877880184331	418.6186635944701	618.0497076023391	846.285575048733	465.62411858939635
3489943	2325863.0	4	1045.1822222222222	416.2880555555556	618.0497076023391	846.285575048733	606.085845252791
3490077	2325863.0	4	1436.3553502167465	889.2129819758158	618.0497076023391	846.285575048733	819.4308311261309
3489935	2325863.0	4	1077.421925566343	326.74716828478967	618.0497076023391	846.285575048733	693.5005340589039
3489928	2325863.0	4	879.3722466960353	214.66798825256973	618.0497076023391	846.285575048733	683.5424239859478
3490056	2325863.0	4	507.8274278215224	845.8008530183727	618.0497076023391	846.285575048733	110.22334560122623
3489906	2325863.0	4	1319.801998919503	100.18719611021068	618.0497076023391	846.285575048733	1024.2651362921517
3489919	2325863.0	4	1347.1764184397164	141.18173758865248	618.0497076023391	846.285575048733	1014.2963975374576
3489913	2325863.0	4	1395.4889962426194	129.13150831991413	618.0497076023391	846.285575048733	1057.6964606857623
3490040	2325863.0	4	1427.1805006587615	783.1554677206851	618.0497076023391	846.285575048733	811.5898291152778
3489895	2325863.0	4	1245.5105633802816	76.5381455399061	618.0497076023391	846.285575048733	993.08520821178
3490028	2325863.0	4	950.5121626757888	753.3624097301407	618.0497076023391	846.285575048733	345.20428544021865
3490005	2325863.0	4	592.2692495126706	641.1883528265107	618.0497076023391	846.285575048733	206.71115737324095
3490000	2325863.0	4	498.7512755102041	653.5114795918367	618.0497076023391	846.285575048733	226.70237709134483
3490015	2325863.0	4	477.5893530606324	700.6006672468814	618.0497076023391	846.285575048733	202.3689787472773
3490127	2325863.0	4	1388.163320786282	960.1583019657048	618.0497076023391	846.285575048733	778.4869781484689
3488319	2325043.0	5	1234.542553191489	84.29541734860884	618.0497076023391	846.285575048733	980.1491871620706
3488390	2325043.0	5	1390.8485034850348	956.1732267322674	618.0497076023391	846.285575048733	780.5724020936598
3488368	2325043.0	5	1177.059216809933	824.9111747851003	618.0497076023391	846.285575048733	559.4179978970511
3488371	2325043.0	5	489.83871932974273	860.2818671454219	618.0497076023391	846.285575048733	128.97268589236904
3488380	2325043.0	5	545.5366863905325	912.5228796844182	618.0497076023391	846.285575048733	98.21160201658702
3488383	2325043.0	5	943.1140715109572	931.9823529411764	618.0497076023391	846.285575048733	336.1707578366405
3488377	2325043.0	5	1427.749076127125	900.579083518108	618.0497076023391	846.285575048733	811.5176230072585
3488353	2325043.0	5	1417.8438596491228	750.0242105263158	618.0497076023391	846.285575048733	805.5662207093538
3488362	2325043.0	5	958.729484386347	780.5112563543936	618.0497076023391	846.285575048733	346.97113901491286
3488341	2325043.0	5	572.4202363367799	641.6659281142294	618.0497076023391	846.285575048733	209.64553074076113
3488340	2325043.0	5	479.6021882302953	651.2903123008285	618.0497076023391	846.285575048733	239.14612293406879
3488349	2325043.0	5	485.51236749116606	738.7002355712602	618.0497076023391	846.285575048733	170.70662492776262
3488325	2325043.0	5	967.0991154000804	238.83252915158823	618.0497076023391	846.285575048733	700.5959549224307
3488326	2325043.0	5	795.722312483076	330.9373138369889	618.0497076023391	846.285575048733	545.1159370804293
3488321	2325043.0	5	1407.7407975460123	167.7292944785276	618.0497076023391	846.285575048733	1041.1775273399335
3488320	2325043.0	5	1352.744539411206	98.3931623931624	618.0497076023391	846.285575048733	1048.3890293180436
3488322	2325043.0	5	1358.1467717717717	162.80292792792793	618.0497076023391	846.285575048733	1007.4185789965738
3488335	2325043.0	5	1001.4623302671924	586.1316250547526	618.0497076023391	846.285575048733	463.34146902280577
3488334	2325043.0	5	595.1628551628551	444.96569646569645	618.0497076023391	846.285575048733	401.97195544028926
3488329	2325043.0	5	1056.3212415856394	409.5349040139616	618.0497076023391	846.285575048733	618.7350694355365
3488560	2326002.0	6	539.8032387503582	414.6822871883061	618.0485714285714	846.3933333333334	438.7445264041002
3488562	2326002.0	6	1052.2088388214904	436.09792027729634	618.0485714285714	846.3933333333334	597.3587395841087
3488575	2326002.0	6	958.865803814714	570.8446866485014	618.0485714285714	846.3933333333334	438.2732510445878
3488571	2326002.0	6	734.2634317862165	500.33150492264417	618.0485714285714	846.3933333333334	365.05435602235497
3488546	2326002.0	6	829.8271604938273	119.6851851851852	618.0485714285714	846.3933333333334	756.9378464387822
3488553	2326002.0	6	1362.9757903161264	176.68007202881154	618.0485714285714	846.3933333333334	1001.7147367422954
3488555	2326002.0	6	1406.9197802197805	221.14078144078147	618.0485714285714	846.3933333333334	1006.6074397240723
3488540	2326002.0	6	1284.506086142322	82.37734082397003	618.0485714285714	846.3933333333334	1013.8471559996095
3488543	2326002.0	6	1353.94412470024	117.00023980815348	618.0485714285714	846.3933333333334	1036.1257405388822
3488614	2326002.0	6	1395.3619756427604	955.8283716734326	618.0485714285714	846.3933333333334	784.9790799680907
3488622	2326002.0	6	1053.0833333333333	984.4967592592592	618.0485714285714	846.3933333333334	456.4294034327877
3488616	2326002.0	6	573.687726942629	977.2378358750908	618.0485714285714	846.3933333333334	138.15993764078618
3488595	2326002.0	6	947.9988789237668	798.2813901345291	618.0485714285714	846.3933333333334	333.4395964706935
3488605	2326002.0	6	1420.662111656155	914.1169119364632	618.0485714285714	846.3933333333334	805.4656901789605
3488607	2326002.0	6	1054.6993371212122	924.0208333333331	618.0485714285714	846.3933333333334	443.49737308829623
3488603	2326002.0	6	602.8389088012744	868.28932696137	618.0485714285714	846.3933333333334	26.66023957497779
3488589	2326002.0	6	469.79024390243904	694.7227642276422	618.0485714285714	846.3933333333334	212.09548136084894
3488591	2326002.0	6	493.3921060213195	739.4602420051858	618.0485714285714	846.3933333333334	164.2373903495284
3488584	2326002.0	6	1418.540202595758	633.1232985121875	618.0485714285714	846.3933333333334	828.4147266443999
3488586	2326002.0	6	535.6825396825396	642.2502334267041	618.0485714285714	846.3933333333334	220.1330698125031
3488823	2325272.0	7	1377.0318162663295	190.1826801517067	618.0485714285714	846.3933333333334	1003.3284543425993
3488817	2325272.0	7	717.3169605373635	145.1905961376994	618.0485714285714	846.3933333333334	708.1945295799056
3488957	2325272.0	7	502.2603146334224	746.0354704660136	618.0485714285714	846.3933333333334	153.2273508579821
3488815	2325272.0	7	1286.8055555555557	99.87544802867384	618.0485714285714	846.3933333333334	1002.2598749318263
3488814	2325272.0	7	1334.825890483785	106.60419989367357	618.0485714285714	846.3933333333334	1030.0765442759011
3488937	2325272.0	7	473.5499514091351	704.899416909621	618.0485714285714	846.3933333333334	202.23842259185562
3488926	2325272.0	7	505.7975929978118	616.9446875759786	618.0485714285714	846.3933333333334	255.43485118234545
3488896	2325272.0	7	1434.624078986148	575.4687592101385	618.0485714285714	846.3933333333334	860.3462584371182
3489012	2325272.0	7	648.7786169855656	1004.0918093319906	618.0485714285714	846.3933333333334	160.66469752946347
3488871	2325272.0	7	693.2426900584795	545.3157894736842	618.0485714285714	846.3933333333334	310.325382289441
3488993	2325272.0	7	1350.826241134752	940.1510638297872	618.0485714285714	846.3933333333334	738.7513961055274
3489004	2325272.0	7	1081.188129653964	986.0024091108191	618.0485714285714	846.3933333333334	483.72403747659223
3488878	2325272.0	7	899.1641176470588	558.6317647058823	618.0485714285714	846.3933333333334	402.28431575771094
3488976	2325272.0	7	777.0329140461215	800.4735849056603	618.0485714285714	846.3933333333334	165.48306406758164
3488860	2325272.0	7	674.1713836477987	495.211320754717	618.0485714285714	846.3933333333334	355.6382656719636
3488987	2325272.0	7	1421.521598272138	916.908447324214	618.0485714285714	846.3933333333334	806.5613964022264
3488832	2325272.0	7	1347.5528658875903	249.32943795214248	618.0485714285714	846.3933333333334	942.688607548597
3488972	2325272.0	7	979.3847058823528	792.863137254902	618.0485714285714	846.3933333333334	365.2797338399661
3488847	2325272.0	7	963.9030482641828	397.60386677956535	618.0485714285714	846.3933333333334	566.592714775658
3489079	2325643.0	8	696.7670925005915	557.2638987461557	618.0497076023391	846.285575048733	299.5495886459725
3489203	2325643.0	8	1370.4574652777776	966.1345486111112	618.0497076023391	846.285575048733	761.8931751066792
3489215	2325643.0	8	1072.119953051643	1003.6321596244132	618.0497076023391	846.285575048733	480.5598146745343
3488952	2325643.0	8	1262.6185185185184	86.45132275132275	618.0497076023391	846.285575048733	996.4020488589241
3489208	2325643.0	8	1139.2633802816902	968.3708920187794	618.0497076023391	846.285575048733	535.3209478505155
3489058	2325643.0	8	838.8098475484136	536.7550473836011	618.0497076023391	846.285575048733	380.18967232904333
3489182	2325643.0	8	1411.7300435413642	925.2750362844704	618.0497076023391	846.285575048733	797.6012855071109
3489028	2325643.0	8	690.0852941176471	494.0156862745098	618.0497076023391	846.285575048733	359.5597311457555
3489167	2325643.0	8	896.3815586419753	849.5698302469136	618.0497076023391	846.285575048733	278.3512271130792
3489142	2325643.0	8	990.5672182006203	805.945708376422	618.0497076023391	846.285575048733	374.6953436399769
3489008	2325643.0	8	1416.5151515151515	203.7533143939394	618.0497076023391	846.285575048733	1024.887687068707
3489019	2325643.0	8	999.4178826895564	248.5629470672389	618.0497076023391	846.285575048733	709.0232894415091
3489124	2325643.0	8	477.2581487484243	707.7980370970647	618.0497076023391	846.285575048733	197.4868633920498
3489131	2325643.0	8	519.7347203170248	741.9401768023167	618.0497076023391	846.285575048733	143.36596130223776
3488981	2325643.0	8	604.9490740740741	133.0088383838384	618.0497076023391	846.285575048733	713.3970350836645
3489108	2325643.0	8	495.2516294227189	621.6468808193669	618.0497076023391	846.285575048733	256.01154456329266
3489090	2325643.0	8	1437.5126239855726	578.2962128043282	618.0497076023391	846.285575048733	862.1703831630249
3488974	2325643.0	8	1317.662047909817	158.98739627368093	618.0497076023391	846.285575048733	980.7324881220208
3489226	2325643.0	8	701.8928830791575	988.5878721859114	618.0497076023391	846.285575048733	165.1654378026903
3488694	2325033.0	9	553.3350535168196	753.8593272171254	618.0497076023391	846.285575048733	112.82995055231657
3488688	2325033.0	9	469.3459653092006	714.2986425339367	618.0497076023391	846.285575048733	198.82996083751954
3488679	2325033.0	9	501.8794971824881	638.435847420893	618.0497076023391	846.285575048733	238.11137533507247
3488662	2325033.0	9	1439.0615141955836	596.2115317209954	618.0497076023391	846.285575048733	858.2525349288438
3488651	2325033.0	9	714.2427343947435	598.3074298711144	618.0497076023391	846.285575048733	265.9816890111353
3488758	2325033.0	9	954.1487148102816	982.9569563443492	618.0497076023391	846.285575048733	362.82448802612026
3488625	2325033.0	9	510.97117220313095	221.2712867506682	618.0497076023391	846.285575048733	634.1203933954308
3488752	2325033.0	9	749.0550082101806	975.4750410509032	618.0497076023391	846.285575048733	183.989964164562
3488627	2325033.0	9	1027.870430544273	228.76320064987812	618.0497076023391	846.285575048733	741.1389261372316
3488767	2325033.0	9	1185.2489583333331	995.8067708333334	618.0497076023391	846.285575048733	586.5761485252003
3488638	2325033.0	9	785.7619187757505	530.6793211693152	618.0497076023391	846.285575048733	357.399906637473
3488633	2325033.0	9	797.4834039548023	458.8142655367232	618.0497076023391	846.285575048733	427.0017178907593
3488615	2325033.0	9	1424.4489436619715	189.4154929577465	618.0497076023391	846.285575048733	1040.0759744671434
3488739	2325033.0	9	1350.7054924242425	959.5653409090908	618.0497076023391	846.285575048733	741.3614532644496
3488618	2325033.0	9	1284.810506050605	208.83003300330037	618.0497076023391	846.285575048733	922.4529963265365
3488725	2325033.0	9	1404.4921683798336	928.9503181595692	618.0497076023391	846.285575048733	790.7750652792117
3488733	2325033.0	9	1032.2961165048544	939.4114655570966	618.0497076023391	846.285575048733	424.5851136952467
3488604	2325033.0	9	1348.583637840033	93.46345919610232	618.0497076023391	846.285575048733	1049.0095144208003
3488606	2325033.0	9	1339.556898288016	126.23867069486406	618.0497076023391	846.285575048733	1019.3331990476556
3488711	2325033.0	9	985.6264367816092	826.6128526645768	618.0497076023391	846.285575048733	368.1027952082604
3489204	2325396.0	10	1440.7086459449804	601.0916398713827	617.9797687861271	846.3342967244702	858.5026301948228
3489085	2325396.0	10	1355.1451836451838	88.95530145530145	617.9797687861271	846.3342967244702	1056.8991396246192
3489296	2325396.0	10	972.0745960165352	992.2275460353252	617.9797687861271	846.3342967244702	382.97256672745095
3489170	2325396.0	10	706.3291536050157	521.042842215256	617.9797687861271	846.3342967244702	337.0758730235616
3489179	2325396.0	10	778.2943143812709	526.929580081754	617.9797687861271	846.3342967244702	357.37952731373855
3489287	2325396.0	10	1324.7134780642243	961.3652193577566	617.9797687861271	846.3342967244702	716.0339719537357
3489294	2325396.0	10	1117.3808049535603	988.5975232198142	617.9797687861271	846.3342967244702	519.2689289163867
3489290	2325396.0	10	776.7307945928125	974.9160896801844	617.9797687861271	846.3342967244702	204.29186394563305
3489137	2325396.0	10	469.9493480441324	291.22517552657973	617.9797687861271	846.3342967244702	574.5077387661077
3489266	2325396.0	10	499.8925512104283	906.8225325884544	617.9797687861271	846.3342967244702	132.67787167688294
3489149	2325396.0	10	991.5520614954576	425.0307477288609	617.9797687861271	846.3342967244702	563.0745406039962
3489276	2325396.0	10	1394.947389558233	932.5409638554216	617.9797687861271	846.3342967244702	781.735424031746
3489257	2325396.0	10	1023.5759678597516	903.7303384465546	617.9797687861271	846.3342967244702	409.63713492350087
3489128	2325396.0	10	1051.3815426997244	258.84360130227896	617.9797687861271	846.3342967244702	730.0564463376121
3489104	2325396.0	10	1235.4292364990688	210.34171322160148	617.9797687861271	846.3342967244702	886.4143565227542
3489234	2325396.0	10	472.78475909537855	767.2286135693215	617.9797687861271	846.3342967244702	165.3460006971422
3489113	2325396.0	10	1330.1988224637682	247.18251811594203	617.9797687861271	846.3342967244702	930.7195250080646
3489240	2325396.0	10	996.1754285714286	822.6375238095238	617.9797687861271	846.3342967244702	378.93732216162346
3489089	2325396.0	10	1382.5821705426356	141.74961240310077	617.9797687861271	846.3342967244702	1039.7386258825172
3489216	2325396.0	10	510.2841315225161	689.5914939242316	617.9797687861271	846.3342967244702	190.17533098509324
3488309	2326556.0	11	935.5697412823396	989.6469816272966	618.1184971098265	846.3458574181118	348.29657567408367
3488308	2326556.0	11	812.907960199005	978.6588486140724	618.1184971098265	846.3458574181118	235.47752030670097
3488314	2326556.0	11	1113.633764832794	998.406148867314	618.1184971098265	846.3458574181118	518.322016493782
3488289	2326556.0	11	482.2978105451296	799.7075513851654	618.1184971098265	846.3458574181118	143.60498072326186
3488290	2326556.0	11	1028.4243633599392	803.9887875332573	618.1184971098265	846.3458574181118	412.48639401619755
3488302	2326556.0	11	1367.3658091154518	956.980546291885	618.1184971098265	846.3458574181118	757.3714867420422
3488299	2326556.0	11	1070.2297421731123	889.0211786372008	618.1184971098265	846.3458574181118	454.12086601897835
3488298	2326556.0	11	492.9936362171742	879.340663766715	618.1184971098265	846.3458574181118	129.40204039885705
3488286	2326556.0	11	506.4962174940898	720.0371158392435	618.1184971098265	846.3458574181118	168.56284141485943
3488283	2326556.0	11	1441.695177956372	606.959242250287	618.1184971098265	846.3458574181118	857.6622299925075
3488260	2326556.0	11	1039.129688747007	265.2587124235169	618.1184971098265	846.3458574181118	717.5741728641912
3488257	2326556.0	11	1132.626498800959	230.4991007194245	618.1184971098265	846.3458574181118	802.4872033499939
3488259	2326556.0	11	476.3646134103304	258.04924606993904	618.1184971098265	846.3458574181118	605.1339244065178
3488269	2326556.0	11	1182.1978003384097	481.5825719120135	618.1184971098265	846.3458574181118	671.7422978970784
3488271	2326556.0	11	776.7371303395399	518.2632347572106	618.1184971098265	846.3458574181118	364.4147062067029
3488266	2326556.0	11	648.8896752706079	376.97821260061056	618.1184971098265	846.3458574181118	470.3752240572738
3488253	2326556.0	11	1298.3976558033162	71.75671812464265	618.1184971098265	846.3458574181118	1030.9064305086663
3488255	2326556.0	11	1311.4458925750394	223.8882306477093	618.1184971098265	846.3458574181118	931.7490941381254
3488254	2326556.0	11	1414.7538314176245	149.7667624521073	618.1184971098265	846.3458574181118	1058.2297914022997
3489847	2325520.0	12	1128.8168157834366	933.179743060335	618.0485714285714	846.3933333333334	518.0888730272579
3489855	2325520.0	12	1383.8003003003005	945.8633633633634	618.0485714285714	846.3933333333334	772.1852090944354
3489709	2325520.0	12	500.2252252252253	310.7879417879418	618.0485714285714	846.3933333333334	548.4117762804204
3489839	2325520.0	12	587.2972116603295	904.231939163498	618.0485714285714	846.3933333333334	65.50534674339953
3489949	2325520.0	12	1155.419012345679	1008.5844444444444	618.0485714285714	846.3933333333334	561.3135908695809
3489819	2325520.0	12	472.6999567661047	823.9007782101168	618.0485714285714	846.3933333333334	147.07866881458094
3489690	2325520.0	12	1035.5170438670018	261.0216540933221	618.0485714285714	846.3933333333334	718.9853463989007
3489792	2325520.0	12	1020.1326530612243	777.7154195011337	618.0485714285714	846.3933333333334	407.90717639031175
3489932	2325520.0	12	908.0493177387914	1003.0497076023393	618.0485714285714	846.3933333333334	329.60833190257097
3489777	2325520.0	12	498.69402628434887	736.2713261648746	618.0485714285714	846.3933333333334	162.39570163460104
3489648	2325520.0	12	670.5507614213197	210.02086858432037	618.0485714285714	846.3933333333334	638.5345674626931
3489663	2325520.0	12	1103.0429104477612	235.7384950248756	618.0485714285714	846.3933333333334	779.8197486792633
3489760	2325520.0	12	1433.7364374818685	621.9432840150856	618.0485714285714	846.3933333333334	846.0050351301377
3489898	2325520.0	12	1351.2151594582788	982.6939711664484	618.0485714285714	846.3933333333334	745.7285764115766
3489619	2325520.0	12	1305.4616477272727	152.6974431818182	618.0485714285714	846.3933333333334	976.6016206619499
3489630	2325520.0	12	1409.686705767351	163.17057673509285	618.0485714285714	846.3933333333334	1045.697982628389
3489881	2325520.0	12	832.6005061460593	961.8976861894432	618.0485714285714	846.3933333333334	243.66737208687968
3489752	2325520.0	12	1223.6218708827405	622.0125164690381	618.0485714285714	846.3933333333334	645.8062960272973
3489607	2325520.0	12	1267.997897897898	74.03993993993994	618.0485714285714	846.3933333333334	1009.4374132477066
3489730	2325520.0	12	761.8452855245685	480.0951432365775	618.0485714285714	846.3933333333334	393.512209534806
3489073	2324922.0	13	1409.773516642547	168.79570670525808	618.0497076023391	846.285575048733	1042.0264447264256
3489212	2324922.0	13	483.5075708414449	729.8625351503354	618.0497076023391	846.285575048733	177.9210802107807
3489214	2324922.0	13	1012.2222764227644	767.5481300813009	618.0497076023391	846.285575048733	401.959698540155
3489190	2324922.0	13	1421.0620414673049	669.4113237639554	618.0497076023391	846.285575048733	822.2610954598363
3489059	2324922.0	13	704.2860156720917	151.06298975286316	618.0497076023391	846.285575048733	700.550600552861
3489064	2324922.0	13	1068.6542803386642	154.30620884289746	618.0497076023391	846.285575048733	825.760209882697
3489047	2324922.0	13	1271.9872274143302	75.59345794392523	618.0497076023391	846.285575048733	1010.7426077816987
3489052	2324922.0	13	1352.9133545310017	106.48940116587174	618.0497076023391	846.285575048733	1042.7477923587346
3489265	2324922.0	13	638.4561175961954	998.7955036748812	618.0497076023391	846.285575048733	153.8690998816532
3489136	2324922.0	13	757.1839697692919	429.5970564836913	618.0497076023391	846.285575048733	439.30361302027944
3489267	2324922.0	13	1367.155144032922	988.6028806584362	618.0497076023391	846.285575048733	762.5045379313225
3489277	2324922.0	13	928.7589807852966	1011.4089390142022	618.0497076023391	846.285575048733	351.8607363278183
3489248	2324922.0	13	1389.0241672927625	944.9835962935138	618.0497076023391	846.285575048733	777.2663101489576
3489123	2324922.0	13	478.7827431141091	396.44013490725126	618.0497076023391	846.285575048733	470.9099780359823
3489256	2324922.0	13	1307.043701799486	954.1919451585262	618.0497076023391	846.285575048733	697.392650341262
3489109	2324922.0	13	1038.33801569223	276.0515059478613	618.0497076023391	846.285575048733	708.3848921881387
3489239	2324922.0	13	1101.9405166553363	936.24847042828	618.0497076023391	846.285575048733	492.1825247111436
3489235	2324922.0	13	478.06317856317855	890.2844767844767	618.0497076023391	846.285575048733	146.73831015240495
3489243	2324922.0	13	889.6269662921349	926.2430711610488	618.0497076023391	846.285575048733	283.10317663709674
3489217	2324922.0	13	1390.0058451816749	766.872195892575	618.0497076023391	846.285575048733	776.0301303012699
3490103	2325752.0	14	541.9161129568106	972.4593023255812	618.1260869565217	846.4333333333333	147.27696696181548
3489848	2325752.0	14	472.1355729506415	740.1684061752555	618.1260869565217	846.4333333333333	180.5698339247524
3489831	2325752.0	14	1417.3088367899009	719.4182446648633	618.1260869565217	846.4333333333333	809.2131365596464
3489702	2325752.0	14	1043.5014903129656	295.2796820665673	618.1260869565217	846.4333333333333	696.2144648636262
3489955	2325752.0	14	1050.8098201936375	920.9817888427848	618.1260869565217	846.4333333333333	439.0588630546618
3489812	2325752.0	14	468.7655275291565	434.3085164090046	618.1260869565217	846.4333333333333	438.3553825805803
3489937	2325752.0	14	953.1915887850467	879.0430944963655	618.1260869565217	846.4333333333333	336.64861062940884
3490183	2325752.0	14	951.9281380356466	998.927379598028	618.1260869565217	846.4333333333333	366.98534500822996
3490062	2325752.0	14	670.5852368866327	956.6897208121828	618.1260869565217	846.4333333333333	122.10009578733377
3490037	2325752.0	14	1356.8049549549548	943.3463963963964	618.1260869565217	846.4333333333333	745.0091353934607
3489660	2325752.0	14	680.9667807242657	210.66367265469063	618.1260869565217	846.4333333333333	638.8677595814706
3489893	2325752.0	14	1349.7583333333332	771.6276666666666	618.1260869565217	846.4333333333333	735.4465525813714
3489635	2325752.0	14	986.8428486470413	171.15506987808504	618.1260869565217	846.4333333333333	769.3846784584931
3489645	2325752.0	14	1417.6319648093845	170.6911045943304	618.1260869565217	846.4333333333333	1046.82243404621
3489770	2325752.0	14	747.469730941704	370.7522421524664	618.1260869565217	846.4333333333333	492.9526130840426
3489622	2325752.0	14	1382.8775159548356	129.0090819833088	618.1260869565217	846.4333333333333	1048.5906277380636
3489617	2325752.0	14	1240.6411701556628	69.85480407944176	618.1260869565217	846.4333333333333	995.2885214391708
3489873	2325752.0	14	1026.7404855643044	757.4547244094488	618.1260869565217	846.4333333333333	418.1900520046233
3490141	2325752.0	14	1349.189331770223	982.0701445877296	618.1260869565217	846.4333333333333	743.5393819326575
3489992	2325752.0	14	1399.32336400818	952.1515848670756	618.1260869565217	846.4333333333333	788.3181682419079
3488438	2325300.0	15	987.1407119021136	970.0172413793103	618.0497076023391	846.285575048733	389.27842825920555
3488420	2325300.0	15	1007.9268041237112	917.4805269186712	618.0497076023391	846.285575048733	396.3242000732457
3488429	2325300.0	15	1394.5902463549523	955.0515334338864	618.0497076023391	846.285575048733	784.1206807817529
3488431	2325300.0	15	1372.4027956989248	972.638494623656	618.0497076023391	846.285575048733	764.861844914467
3488406	2325300.0	15	1254.5094614264922	837.9181222707424	618.0497076023391	846.285575048733	636.5147543489416
3488408	2325300.0	15	993.5937293729372	853.0194719471947	618.0497076023391	846.285575048733	375.60438982402025
3488389	2325300.0	15	459.3419429452583	415.88447699820097	618.0497076023391	846.285575048733	458.7300510818438
3488399	2325300.0	15	1033.8210545323225	779.7845792704948	618.0497076023391	846.285575048733	421.0560477744855
3488392	2325300.0	15	1434.1765707211391	739.7983596409781	618.0497076023391	846.285575048733	823.0447033724414
3488395	2325300.0	15	500.3964329643296	747.9976629766298	618.0497076023391	846.285575048733	153.30625131592114
3488372	2325300.0	15	1036.063446969697	300.41737689393943	618.0497076023391	846.285575048733	687.5373270278803
3488370	2325300.0	15	728.7877174298899	309.8622648207313	618.0497076023391	846.285575048733	547.734310205718
3488381	2325300.0	15	610.3107095046854	350.1428380187416	618.0497076023391	846.285575048733	496.2030910818338
3488355	2325300.0	15	921.3433482810163	259.2470852017937	618.0497076023391	846.285575048733	660.7580654353767
3488348	2325300.0	15	1372.9849412965798	153.8578356304237	618.0497076023391	846.285575048733	1024.3941533359744
3488350	2325300.0	15	1419.106015037594	172.13609022556392	618.0497076023391	846.285575048733	1046.9807713464227
3488347	2325300.0	15	1231.6612535612535	76.24814814814815	618.0497076023391	846.285575048733	984.6201136284808
3488453	2325300.0	15	543.189170182841	998.618495077356	618.0497076023391	846.285575048733	169.73337499496947
3488452	2325300.0	15	1340.5447957839262	998.1179183135704	618.0497076023391	846.285575048733	738.2765152080965
3488457	2325300.0	15	766.3371395617071	997.0035755478664	618.0497076023391	846.285575048733	211.43575419394173
3489075	2325919.0	16	1033.8668596237335	294.39170284611674	618.1184971098265	846.3458574181118	691.0138129460806
3489087	2325919.0	16	479.4873310810811	376.3130630630631	618.1184971098265	846.3458574181118	490.0504341021494
3489080	2325919.0	16	837.7463904582548	340.4017576898933	618.1184971098265	846.3458574181118	551.5576520967378
3489062	2325919.0	16	687.5274153904329	257.03280393269046	618.1184971098265	846.3458574181118	593.3864448613525
3489187	2325919.0	16	1334.898185941043	994.3349206349204	618.1184971098265	846.3458574181118	731.8974553533877
3489197	2325919.0	16	545.2601760176018	1004.8065639897322	618.1184971098265	846.3458574181118	174.40794270776465
3489174	2325919.0	16	1371.486545138889	983.0985243055557	618.1184971098265	846.3458574181118	765.6792459587421
3489053	2325919.0	16	1415.1165191740413	162.7022756005057	618.1184971098265	846.3458574181118	1050.0354251808253
3489181	2325919.0	16	1026.3132911392406	989.4275668073136	618.1184971098265	846.3458574181118	432.5452177916799
3489054	2325919.0	16	1370.206862745098	158.8220588235294	618.1184971098265	846.3458574181118	1018.9827689209753
3489048	2325919.0	16	1283.1953610712578	94.6951219512195	618.1184971098265	846.3458574181118	1003.6463834960459
3489157	2325919.0	16	1269.0385689354275	954.6113438045376	618.1184971098265	846.3458574181118	659.8623761421278
3489163	2325919.0	16	1394.5081300813008	953.1819105691058	618.1184971098265	846.3458574181118	783.7058149831878
3489140	2325919.0	16	978.447646493756	912.3731988472624	618.1184971098265	846.3458574181118	366.3286853523046
3489125	2325919.0	16	1041.2234449760765	851.7657097288676	618.1184971098265	846.3458574181118	423.1396598145493
3489130	2325919.0	16	913.379096868172	887.2747025977179	618.1184971098265	846.3458574181118	298.0838676235164
3489106	2325919.0	16	1429.8541855545482	751.7456935630099	618.1184971098265	846.3458574181118	817.2294775008047
3489114	2325919.0	16	1045.5382775119615	785.5153110047847	618.1184971098265	846.3458574181118	431.72679330330334
3489093	2325919.0	16	544.5094752186588	461.9951409135083	618.1184971098265	846.3458574181118	391.3358677419902
3489100	2325919.0	16	589.7415666094911	680.3024585477415	618.1184971098265	846.3458574181118	168.45076578349463
3489568	2326368.0	17	1040.047062986553	292.8222458126917	618.0485714285714	846.3933333333334	696.0773490180512
3489581	2326368.0	17	796.2940630797774	324.6583178726036	618.0485714285714	846.3933333333334	551.3427986759127
3489553	2326368.0	17	479.8559650824442	298.7638215324927	618.0485714285714	846.3933333333334	564.7966701778286
3489681	2326368.0	17	987.5332307692308	835.9434871794872	618.0485714285714	846.3933333333334	369.6324022224272
3489820	2326368.0	17	1059.0179542981502	993.8402248821182	618.0485714285714	846.3933333333334	464.96729181285025
3489694	2326368.0	17	1094.821568627451	844.8625668449198	618.0485714285714	846.3933333333334	476.775454594765
3489537	2326368.0	17	648.9776207302709	226.83470749901844	618.0485714285714	846.3933333333334	620.3301515615791
3489524	2326368.0	17	1375.751671442216	177.20105062082138	618.0485714285714	846.3933333333334	1010.9066717616764
3489779	2326368.0	17	947.1456593267528	977.267653758542	618.0485714285714	846.3933333333334	354.16518887353044
3489789	2326368.0	17	547.6139329805997	990.626631393298	618.0485714285714	846.3933333333334	160.51256200855772
3489636	2326368.0	17	1424.2582070707072	789.0006313131313	618.0485714285714	846.3933333333334	808.2498987611474
3489511	2326368.0	17	1399.5779392338177	151.6686481726112	618.0485714285714	846.3933333333334	1045.6722913579245
3489761	2326368.0	17	1337.4275279833048	981.2347751849744	618.0485714285714	846.3933333333334	731.9073012167636
3489647	2326368.0	17	1047.4839015151515	789.9375	618.0485714285714	846.3933333333334	433.13042359540054
3489621	2326368.0	17	730.5212947189098	688.7120954003407	618.0485714285714	846.3933333333334	193.68398560651855
3489750	2326368.0	17	1209.5750499001997	969.0624750499002	618.0485714285714	846.3933333333334	604.1119871865852
3489497	2326368.0	17	1330.521897810219	92.4036496350365	618.0485714285714	846.3933333333334	1037.3614046843982
3489600	2326368.0	17	679.9059790732437	480.58878923766815	618.0485714285714	846.3933333333334	370.9977134182321
3489738	2326368.0	17	1399.3309178743962	955.9932903918412	618.0485714285714	846.3933333333334	788.9323516342325
3489596	2325072.0	18	1402.1475795297372	946.1215767634856	618.1184971098265	846.3458574181118	790.3523241258255
3489574	2325072.0	18	1087.447348044909	876.3912117692606	618.1184971098265	846.3458574181118	470.289584870993
3489454	2325072.0	18	721.3213407134072	257.130073800738	618.1184971098265	846.3458574181118	598.1856455914843
3489448	2325072.0	18	1409.3617764471055	238.0344311377245	618.1184971098265	846.3458574181118	998.0524627692125
3489552	2325072.0	18	1049.6202590194264	802.8885291396855	618.1184971098265	846.3458574181118	433.68457421516376
3489427	2325072.0	18	492.08431372549023	198.78901960784316	618.1184971098265	846.3458574181118	659.7078698758952
3489693	2325072.0	18	929.905612244898	1017.2852891156464	618.1184971098265	846.3458574181118	355.57206649753346
3489563	2325072.0	18	1432.5285343709468	856.3738651102465	618.1184971098265	846.3458574181118	814.4717734396526
3489668	2325072.0	18	578.0803452855246	1005.8409694555112	618.1184971098265	846.3458574181118	164.44374225043785
3489539	2325072.0	18	975.7972852692478	791.7338673787272	618.1184971098265	846.3458574181118	361.8239695698089
3489416	2325072.0	18	608.0758784425451	191.3957264957265	618.1184971098265	846.3458574181118	655.0271201904133
3489653	2325072.0	18	1169.824894514768	997.132144227081	618.1184971098265	846.3458574181118	571.9409525704344
3489399	2325072.0	18	1390.598605098605	140.9074074074074	618.1184971098265	846.3458574181118	1046.1208935834616
3489533	2325072.0	18	856.1404058490003	762.7876753207998	618.1184971098265	846.3458574181118	252.26255932113096
3489509	2325072.0	18	774.7473641524737	487.8706407137064	618.1184971098265	846.3458574181118	391.1995436888106
3489388	2325072.0	18	1330.3282688766114	115.79926335174954	618.1184971098265	846.3458574181118	1020.2652033182637
3489643	2325072.0	18	1332.3166750376697	996.4335342374015	618.1184971098265	846.3458574181118	729.7981557173619
3489629	2325072.0	18	1044.504581901489	994.5122184039708	618.1184971098265	846.3458574181118	451.3960166325736
3489481	2325072.0	18	1035.9243080625752	291.4975932611312	618.1184971098265	846.3458574181118	694.5633822077712
3488692	2325142.0	19	585.722480620155	159.6831395348837	618.1184971098265	846.3458574181118	687.4264979000887
3488948	2325142.0	19	859.7634369727645	993.5884550494094	618.1184971098265	846.3458574181118	282.9711284187401
3488816	2325142.0	19	953.6385667558728	814.6400535236396	618.1184971098265	846.3458574181118	337.01479957990347
3488673	2325142.0	19	1285.932055749129	75.3896631823461	618.1184971098265	846.3458574181118	1019.9747068104115
3488930	2325142.0	19	1024.967787114846	982.3242296918768	618.1184971098265	846.3458574181118	428.97140056629775
3488943	2325142.0	19	564.3483146067416	1006.791011235955	618.1184971098265	846.3458574181118	169.215483659287
3488936	2325142.0	19	1102.7504025764897	1000.1203703703704	618.1184971098265	846.3458574181118	508.44339373223556
3488683	2325142.0	19	1393.6979487179487	119.53948717948718	618.1184971098265	846.3458574181118	1062.906856491292
3488797	2325142.0	19	1046.0500176740898	793.4865676917639	618.1184971098265	846.3458574181118	431.18382483903133
3488903	2325142.0	19	1399.0983847283403	945.3671989720998	618.1184971098265	846.3458574181118	787.2323741740922
3488771	2325142.0	19	1433.6549045716822	297.76142920550376	618.1184971098265	846.3458574181118	982.8756313863641
3488783	2325142.0	19	1001.7214125560538	673.6300448430493	618.1184971098265	846.3458574181118	420.69222556675504
3488779	2325142.0	19	861.035335689046	466.9726148409894	618.1184971098265	846.3458574181118	450.48046311555254
3488762	2325142.0	19	1033.013333333333	291.6635714285714	618.1184971098265	846.3458574181118	692.6833067972062
3488868	2325142.0	19	1082.3290796597062	913.747486465584	618.1184971098265	846.3458574181118	469.07829255845087
3488726	2325142.0	19	790.1395039858281	186.15308532624744	618.1184971098265	846.3458574181118	682.235826623737
3488857	2325142.0	19	1428.481148243359	880.5759782919166	618.1184971098265	846.3458574181118	811.0852775924383
3488708	2325142.0	19	480.9314720812183	176.9141285956007	618.1184971098265	846.3458574181118	683.3440710143727
3488435	2326173.0	20	1035.0569649988254	290.5382898754992	618.1184971098265	846.3458574181118	694.8091379244098
3488442	2326173.0	20	1426.1049129989765	356.5972364380757	618.1184971098265	846.3458574181118	944.8257828897566
3488570	2326173.0	20	794.297537619699	1006.0971272229822	618.1184971098265	846.3458574181118	237.82246008156545
3488551	2326173.0	20	1065.755455229496	987.3370955605718	618.1184971098265	846.3458574181118	469.31585899857953
3488418	2326173.0	20	587.983395599834	163.01432129514322	618.1184971098265	846.3458574181118	683.9956963338245
3488428	2326173.0	20	1168.7209830648492	189.0002065262288	618.1184971098265	846.3458574181118	857.4767648667363
3488558	2326173.0	20	928.0983112183352	1002.5574989947728	618.1184971098265	846.3458574181118	347.1160643341371
3488424	2326173.0	20	479.8913926106374	172.1865611043443	618.1184971098265	846.3458574181118	688.1841971627247
3488554	2326173.0	20	558.1559268098648	1007.1344470962608	618.1184971098265	846.3458574181118	171.60559550220393
3488528	2326173.0	20	1410.9290578887628	938.195421869088	618.1184971098265	846.3458574181118	798.1133552149378
3488541	2326173.0	20	1368.3383190883192	968.6299857549856	618.1184971098265	846.3458574181118	760.1205097433894
3488412	2326173.0	20	851.8368298368299	142.98106060606062	618.1184971098265	846.3458574181118	741.1789908295757
3488409	2326173.0	20	1369.891569606212	128.64364947310037	618.1184971098265	846.3458574181118	1039.3551904040312
3488514	2326173.0	20	1409.9153616703952	909.5996768580662	618.1184971098265	846.3458574181118	794.3194070408263
3488520	2326173.0	20	1110.5228013029316	925.9958378574012	618.1184971098265	846.3458574181118	498.8046894044553
3488503	2326173.0	20	1025.7532523850823	914.7599017056954	618.1184971098265	846.3458574181118	413.33591080875266
3488496	2326173.0	20	1441.8768604324628	883.1318449873631	618.1184971098265	846.3458574181118	824.5793170007561
3488485	2326173.0	20	1058.6195377392562	798.6430119176598	618.1184971098265	846.3458574181118	443.0764361421745
3488448	2326173.0	20	1023.5900584795322	389.6380116959064	618.1184971098265	846.3458574181118	610.7284530982691
3488461	2326173.0	20	1000.2217777777778	676.910488888889	618.1184971098265	846.3458574181118	417.98476193019843
3488949	2326735.0	21	1388.003493629264	415.9200575421291	618.1521739130435	846.3280193236716	881.9989047803564
3488931	2326735.0	21	1088.4240082431736	345.5752189592993	618.1521739130435	846.3280193236716	686.9563051875906
3489044	2326735.0	21	559.9330678801668	1005.9402730375426	618.1521739130435	846.3280193236716	169.89860459370604
3488918	2326735.0	21	1035.3038052878676	291.4898690387941	618.1521739130435	846.3280193236716	694.1619815073578
3489051	2326735.0	21	900.5795262267344	1011.6147208121828	618.1521739130435	846.3280193236716	327.2382970006321
3489029	2326735.0	21	1384.939985538684	965.920101229212	618.1521739130435	846.3280193236716	776.057867759963
3489039	2326735.0	21	1006.0354954954956	994.0996396396396	618.1521739130435	846.3280193236716	415.07821303055954
3488905	2326735.0	21	1279.9864532019703	243.79187192118223	618.1521739130435	846.3280193236716	895.0276097241514
3489034	2326735.0	21	719.012319851232	985.126220362622	618.1521739130435	846.3280193236716	171.57421032987904
3488887	2326735.0	21	570.6091295116773	163.36050955414012	618.1521739130435	846.3280193236716	684.620303870507
3488881	2326735.0	21	492.5585084466419	151.11969509682734	618.1521739130435	846.3280193236716	706.4618764516479
3489010	2326735.0	21	1043.9728867623603	930.219298245614	618.1521739130435	846.3280193236716	434.00579048056426
3489020	2326735.0	21	1414.1775493752518	942.0118903667876	618.1521739130435	846.3280193236716	801.7554499705914
3489018	2326735.0	21	1155.1228360957643	926.4672191528546	618.1521739130435	846.3280193236716	542.9178422139131
3488870	2326735.0	21	1380.8139472267098	119.7046311254712	618.1521739130435	846.3280193236716	1053.391916026784
3488992	2326735.0	21	1445.3346549192363	873.3910425844347	618.1521739130435	846.3280193236716	827.6250746029709
3488875	2326735.0	21	820.1452425960932	143.6257088846881	618.1521739130435	846.3280193236716	731.1578057384608
3489003	2326735.0	21	1433.0417601595611	901.7111692844676	618.1521739130435	846.3280193236716	816.769447930443
3488977	2326735.0	21	1064.789823804387	802.6589356346639	618.1521739130435	846.3280193236716	448.7673998528635
3488964	2326735.0	21	1002.7848719366132	675.8805048829925	618.1521739130435	846.3280193236716	420.70734194674577
3488689	2326813.0	22	1001.218820861678	680.0848450491308	618.1521739130435	846.3280193236716	417.58454113789355
3488702	2326813.0	22	1091.9357388316153	798.405498281787	618.1521739130435	846.3280193236716	476.2010441084316
3488674	2326813.0	22	1125.1658516707416	312.52091822874223	618.1521739130435	846.3280193236716	736.2152474736984
3488684	2326813.0	22	1348.7289855072463	483.8569358178054	618.1521739130435	846.3280193236716	815.5536548977436
3488663	2326813.0	22	1038.5518053375197	276.5206698063841	618.1521739130435	846.3280193236716	708.1075240849738
3488772	2326813.0	22	636.8638426626324	977.0685829551186	618.1521739130435	846.3280193236716	132.0727887419009
3488646	2326813.0	22	727.9048433048433	142.0669515669516	618.1521739130435	846.3280193236716	712.7617413950197
3488769	2326813.0	22	974.9628592758492	969.0274356103024	618.1521739130435	846.3280193236716	377.31818395904935
3488652	2326813.0	22	570.0285895806861	164.64591274883523	618.1521739130435	846.3280193236716	683.3786459886642
3488649	2326813.0	22	1317.1658312447785	159.2873851294904	618.1521739130435	846.3280193236716	980.1249543656313
3488777	2326813.0	22	891.6175879396985	1003.8862646566164	618.1521739130435	846.3280193236716	315.60724538762776
3488753	2326813.0	22	1386.3303099017385	953.4644746787604	618.1521739130435	846.3280193236716	775.6132210561647
3488637	2326813.0	22	1390.3637284701117	123.95643363728468	618.1521739130435	846.3280193236716	1057.4173219682516
3488639	2326813.0	22	526.3360864040661	131.4161372299873	618.1521739130435	846.3280193236716	720.7837353077483
3488766	2326813.0	22	562.5689754689754	978.7242424242424	618.1521739130435	846.3280193236716	143.59057016590188
3488738	2326813.0	22	1425.846012269939	930.1126789366052	618.1521739130435	846.3280193236716	812.0278355488498
3488746	2326813.0	22	1100.9925	940.8869444444445	618.1521739130435	846.3280193236716	492.0123685597289
3488727	2326813.0	22	1435.4664764621969	885.6124583927723	618.1521739130435	846.3280193236716	818.2578666315301
3488707	2326813.0	22	1200.8591289782244	860.3824120603015	618.1521739130435	846.3280193236716	582.8764203813105
3488715	2326813.0	22	1443.9277511961725	853.3634768740033	618.1521739130435	846.3280193236716	825.8055471478909
3490231	2325490.0	23	612.9246987951807	993.0070281124498	618.1184971098265	846.3458574181118	146.7531073959491
3490215	2325490.0	23	689.7323943661971	962.176291079812	618.1184971098265	846.3458574181118	136.1809077752955
3490086	2325490.0	23	572.9829396325459	164.45840904502322	618.1184971098265	846.3458574181118	683.3796242188864
3490221	2325490.0	23	1383.065094719871	963.2283353486498	618.1184971098265	846.3458574181118	773.8247933753261
3490220	2325490.0	23	1133.6483390607102	969.5481099656356	618.1184971098265	846.3458574181118	530.0469912891563
3490223	2325490.0	23	802.100788954635	966.4364891518738	618.1184971098265	846.3458574181118	219.70717681196112
3490197	2325490.0	23	1444.6810154525388	885.8964679911701	618.1184971098265	846.3458574181118	827.5082159868555
3490070	2325490.0	23	1346.1626984126983	136.38403880070547	618.1184971098265	846.3458574181118	1016.9041955588892
3490065	2325490.0	23	562.4934640522875	111.88039215686274	618.1184971098265	846.3458574181118	736.5688453661853
3490205	2325490.0	23	1425.6660393140944	918.1884148891676	618.1184971098265	846.3458574181118	810.7369400638753
3490078	2325490.0	23	691.1966067864272	142.3896492728828	618.1184971098265	846.3458574181118	707.7391843752289
3490202	2325490.0	23	967.7641802641804	918.824397824398	618.1184971098265	846.3458574181118	357.07876241510144
3490055	2325490.0	23	1326.11475826972	91.67811704834604	618.1184971098265	846.3458574181118	1034.7860185425757
3490189	2325490.0	23	1444.284024577573	849.6081413210446	618.1184971098265	846.3458574181118	826.171968340928
3490161	2325490.0	23	1000.3637353931472	682.3373935432759	618.1184971098265	846.3458574181118	415.94494637254087
3490173	2325490.0	23	1107.3789878987898	784.9576457645765	618.1184971098265	846.3458574181118	493.09668461375446
3490171	2325490.0	23	1214.5010131712258	794.01536643026	618.1184971098265	846.3458574181118	598.6740229463401
3490146	2325490.0	23	1376.6362683438151	557.4597484276729	618.1184971098265	846.3458574181118	811.6676618206575
3490128	2325490.0	23	1052.6918388977213	266.12427133015365	618.1184971098265	846.3458574181118	724.9214290908527
3490112	2325490.0	23	1170.8646864686468	209.08773377337732	618.1184971098265	846.3458574181118	843.5794366874435
3489470	2325433.0	24	1222.7757697456493	720.2740963855422	618.0497076023391	846.285575048733	617.7155518442436
3489593	2325433.0	24	1368.099625468165	959.4513108614232	618.0497076023391	846.285575048733	758.5389660739648
3489573	2325433.0	24	1392.6626223925073	942.776287782035	618.0497076023391	846.285575048733	780.5995294666151
3489453	2325433.0	24	1000.7537572254336	682.0184971098266	618.0497076023391	846.285575048733	416.46856122941944
3489428	2325433.0	24	1426.908163265306	591.587074829932	618.0497076023391	846.285575048733	848.0113957437047
3489558	2325433.0	24	1045.617895545315	912.991167434716	618.0497076023391	846.285575048733	432.7403279062454
3489412	2325433.0	24	1086.1851098454028	255.1851098454028	618.0497076023391	846.285575048733	754.022887448961
3489536	2325433.0	24	708.6929133858267	890.3729658792652	618.0497076023391	846.285575048733	100.79627366600299
3489550	2325433.0	24	1444.0588991769546	890.8629115226337	618.0497076023391	846.285575048733	827.2111722485722
3489397	2325433.0	24	634.26459197787	217.83139695712308	618.0497076023391	846.285575048733	628.6633251877454
3489526	2325433.0	24	1450.998746867168	844.1505549588256	618.0497076023391	846.285575048733	832.9517755086339
3489640	2325433.0	24	695.6685463659148	1019.1441102756892	618.0497076023391	846.285575048733	189.48550691758672
3489366	2325433.0	24	1348.3587008060692	95.64177335229968	618.0497076023391	846.285575048733	1047.2904766966615
3489360	2325433.0	24	586.965064530485	89.3753894080997	618.0497076023391	846.285575048733	757.5482058334258
3489628	2325433.0	24	766.3440545808967	997.1666666666666	618.0497076023391	846.285575048733	211.55688869336328
3489375	2325433.0	24	571.3368580060423	168.6117824773414	618.0497076023391	846.285575048733	679.2818704010137
3489368	2325433.0	24	1339.363309352518	137.6998401278977	618.0497076023391	846.285575048733	1011.1315719544691
3489370	2325433.0	24	1161.5435280641466	154.83476517754866	618.0497076023391	846.285575048733	879.4826634742086
3489498	2325433.0	24	1111.8081292154775	775.5291089811857	618.0497076023391	846.285575048733	498.80242221170664
3489611	2325433.0	24	1029.3876909254268	977.3703204552262	618.0497076023391	846.285575048733	431.71998679999734
3489328	2325756.0	25	1449.4587912087911	859.968253968254	618.0497076023391	846.285575048733	831.5216653856561
3489342	2325756.0	25	1151.3415915915916	858.2807807807808	618.0497076023391	846.285575048733	533.4267695657581
3489455	2325756.0	25	1385.6807788495892	965.0223294033584	618.0497076023391	846.285575048733	776.759858887463
3489303	2325756.0	25	1249.468962172648	637.0767862916263	618.0497076023391	846.285575048733	665.1756101476814
3489297	2325756.0	25	1384.438467807661	571.6507742461288	618.0497076023391	846.285575048733	814.110561030218
3489311	2325756.0	25	1116.651547116737	762.7373417721519	618.0497076023391	846.285575048733	505.55326292170184
3489310	2325756.0	25	810.1491628614916	752.007864028412	618.0497076023391	846.285575048733	213.98711995373526
3489438	2325756.0	25	1382.0843277645188	928.2346857597454	618.0497076023391	846.285575048733	768.4169164930532
3489305	2325756.0	25	1001.5283251231529	681.3093185550082	618.0497076023391	846.285575048733	417.460196069467
3489283	2325756.0	25	513.2240755107318	215.47646754590124	618.0497076023391	846.285575048733	639.4595712411567
3489291	2325756.0	25	1110.8465938637544	244.8463338533541	618.0497076023391	846.285575048733	777.5460963561062
3489269	2325756.0	25	1365.0641627543037	153.2797339593114	618.0497076023391	846.285575048733	1018.964028800842
3489255	2325756.0	25	1392.7523324851568	138.92748091603053	618.0497076023391	846.285575048733	1049.0565429639037
3489251	2325756.0	25	1233.9709219858155	148.0855319148936	618.0497076023391	846.285575048733	931.0436308571749
3489507	2325756.0	25	712.4052924791087	1020.383008356546	618.0497076023391	846.285575048733	198.02245499388616
3489262	2325756.0	25	562.5779739386296	157.46952501050862	618.0497076023391	846.285575048733	691.0460650534949
3489490	2325756.0	25	779.3179775280898	1001.3647940074906	618.0497076023391	846.285575048733	223.73425986581282
3489373	2325756.0	25	1433.4418911780244	899.8911780243001	618.0497076023391	846.285575048733	817.1523564835986
3489242	2325756.0	25	582.4124487004104	81.87118103055175	618.0497076023391	846.285575048733	765.2446536920244
3489474	2325756.0	25	924.745868945869	991.048148148148	618.0497076023391	846.285575048733	339.1441256357243
3489976	2326598.0	26	494.8645746164575	230.68967921896797	618.1184971098265	846.3458574181118	627.8726456573637
3490082	2326598.0	26	1001.4399810066476	681.3905982905983	618.1184971098265	846.3458574181118	417.30755748091354
3490196	2326598.0	26	769.3546025104603	975.0718270571826	618.1184971098265	846.3458574181118	198.60195073631724
3489686	2326598.0	26	571.7449297971918	87.58736349453979	618.1184971098265	846.3458574181118	760.1742957022861
3490201	2326598.0	26	833.3149606299213	966.4061679790026	618.1184971098265	846.3458574181118	246.4223936324234
3489946	2326598.0	26	1128.5307692307692	235.45358974358976	618.1184971098265	846.3458574181118	796.0590745894322
3490180	2326598.0	26	1392.576923076923	948.5036160420776	618.1184971098265	846.3458574181118	781.1671147702682
3490048	2326598.0	26	1290.2843866171004	604.9052044609665	618.1184971098265	846.3458574181118	714.2132538097269
3490188	2326598.0	26	698.1865003198976	946.3576455534228	618.1184971098265	846.3458574181118	128.11417916870207
3489802	2326598.0	26	1360.6618172537007	151.20852475752935	618.1184971098265	846.3458574181118	1017.1462498327156
3490167	2326598.0	26	1430.232219691217	916.3544672234876	618.1184971098265	846.3458574181118	815.1256981913189
3490033	2326598.0	26	933.9958710976838	615.073413897281	618.1184971098265	846.3458574181118	391.4913262507364
3489776	2326598.0	26	1284.5633897394575	137.9450711791566	618.1184971098265	846.3458574181118	972.6152727857456
3490156	2326598.0	26	1449.1145454545454	880.8354545454546	618.1184971098265	846.3458574181118	831.7114672015438
3489748	2326598.0	26	575.2826086956521	147.62779973649538	618.1184971098265	846.3458574181118	700.0298832668519
3490134	2326598.0	26	1267.296235975389	764.4203764024611	618.1184971098265	846.3458574181118	654.3267693425435
3490014	2326598.0	26	1361.4635359116023	539.6668508287293	618.1184971098265	846.3458574181118	804.1230377211339
3490125	2326598.0	26	1121.3107780805328	753.6177717226764	618.1184971098265	846.3458574181118	511.66489962204975
3489867	2326598.0	26	1408.66221939856	172.5796272765777	618.1184971098265	846.3458574181118	1038.7108884233671
3488437	2325852.0	27	589.8987435328899	151.74297856614928	618.1184971098265	846.3458574181118	695.1758869533502
3488432	2325852.0	27	1377.0869791666669	127.99635416666668	618.1184971098265	846.3458574181118	1045.016347038295
3488446	2325852.0	27	1257.3323667495167	183.2207953603977	618.1184971098265	846.3458574181118	921.0478918431951
3488545	2325852.0	27	1363.3036476523089	990.1992627085758	618.1184971098265	846.3458574181118	758.9431538677219
3488427	2325852.0	27	602.4958385351644	86.99271743653767	618.1184971098265	846.3458574181118	759.5138304605233
3488530	2325852.0	27	1398.4780701754387	953.5175438596492	618.1184971098265	846.3458574181118	787.684475948249
3488542	2325852.0	27	583.3228460793805	976.0040335592126	618.1184971098265	846.3458574181118	134.2459681736078
3488539	2325852.0	27	785.1288288288288	969.11021021021	618.1184971098265	846.3458574181118	207.27647531100558
3488516	2325852.0	27	1446.4755434782608	888.3088768115942	618.1184971098265	846.3458574181118	829.4192493937273
3488519	2325852.0	27	694.9361016306409	913.4795221843004	618.1184971098265	846.3458574181118	102.01898504325182
3488523	2325852.0	27	1418.379245283019	915.6967295597484	618.1184971098265	846.3458574181118	803.2601126244992
3488501	2325852.0	27	1115.3884057971015	748.6213768115941	618.1184971098265	846.3458574181118	506.7814481565643
3488507	2325852.0	27	1394.3691718858734	747.1858037578288	618.1184971098265	846.3458574181118	782.5585130405126
3488481	2325852.0	27	955.649296276501	568.7950293960449	618.1184971098265	846.3458574181118	436.99142156549124
3488495	2325852.0	27	1329.7370490914022	648.8797125033902	618.1184971098265	846.3458574181118	738.5078482398386
3488494	2325852.0	27	1080.336583101207	633.8681522748375	618.1184971098265	846.3458574181118	508.71635928136556
3488464	2325852.0	27	1323.5351307189544	271.55514705882354	618.1184971098265	846.3458574181118	909.943398068127
3488477	2325852.0	27	1292.265221878225	542.6150670794633	618.1184971098265	846.3458574181118	739.4093585529594
3488454	2325852.0	27	1170.3526315789477	220.34436090225563	618.1184971098265	846.3458574181118	834.7696765653092
3488458	2325852.0	27	496.4569177744953	248.6019202363368	618.1184971098265	846.3458574181118	609.9994707570957
3490236	2326609.0	28	1241.6567852437418	541.5611707133446	618.1184971098265	846.3458574181118	694.0415708145274
3490222	2326609.0	28	942.0270927696696	530.6390706257339	618.1184971098265	846.3458574181118	452.31355669391525
3490089	2326609.0	28	1296.560407569141	225.32605531295488	618.1184971098265	846.3458574181118	919.7548697747748
3490193	2326609.0	28	516.0461635220125	318.6283018867924	618.1184971098265	846.3458574181118	537.4984462303246
3490072	2326609.0	28	1251.5163090128756	197.5474964234621	618.1184971098265	846.3458574181118	906.7150055849489
3490293	2326609.0	28	713.7797913234486	1012.1965952773202	618.1184971098265	846.3458574181118	191.46161615078105
3490291	2326609.0	28	1304.0544754961522	999.5178209801538	618.1184971098265	846.3458574181118	702.8298633853412
3490290	2326609.0	28	1345.6757301107757	984.5	618.1184971098265	846.3458574181118	740.5579615428722
3490145	2326609.0	28	1188.9560041407867	217.1123188405797	618.1184971098265	846.3458574181118	849.5824300820515
3490284	2326609.0	28	1417.41358974359	927.4951282051284	618.1184971098265	846.3458574181118	803.4039141413743
3490280	2326609.0	28	498.7945924132365	918.1131288673662	618.1184971098265	846.3458574181118	139.24343964191587
3490026	2326609.0	28	623.3756923076924	147.16892307692308	618.1184971098265	846.3458574181118	699.1966988023408
3490262	2326609.0	28	738.216803760282	849.5795142969056	618.1184971098265	846.3458574181118	120.14183200333099
3490258	2326609.0	28	1105.320399113082	738.5894308943089	618.1184971098265	846.3458574181118	498.9760923859674
3490271	2326609.0	28	1442.3056857232116	900.8492658544204	618.1184971098265	846.3458574181118	825.9873748463779
3490008	2326609.0	28	1388.1131687242798	127.56532921810698	618.1184971098265	846.3458574181118	1053.345737179454
3490264	2326609.0	28	1361.9154399738304	852.5238796205431	618.1184971098265	846.3458574181118	743.8225999337288
3490244	2326609.0	28	1254.910691003911	622.0623641894828	618.1184971098265	846.3458574181118	675.135085400898
3489997	2326609.0	28	644.7114740368509	78.71189279731993	618.1184971098265	846.3458574181118	768.0944538670204
3490249	2326609.0	28	1276.6053489889107	693.6709067188519	618.1184971098265	846.3458574181118	675.9545655357676
3490227	2326670.0	29	1259.0319351763585	712.8794089609152	617.9797687861271	846.3342967244702	654.7962179957914
3489842	2326670.0	29	665.7628759785744	93.2824474660074	617.9797687861271	846.3342967244702	754.5663078911988
3490233	2326670.0	29	1111.855745286375	733.8756670224119	617.9797687861271	846.3342967244702	506.51794001647954
3490235	2326670.0	29	713.2174074074073	731.0096296296296	617.9797687861271	846.3342967244702	149.56599429915002
3489958	2326670.0	29	1235.0810606060606	220.57853535353536	617.9797687861271	846.3342967244702	878.8539567270259
3490209	2326670.0	29	1283.0696484201158	676.9170004450378	617.9797687861271	846.3342967244702	686.3284696631682
3489939	2326670.0	29	1179.9383012820513	205.85416666666663	617.9797687861271	846.3342967244702	852.0634889747556
3489822	2326670.0	29	1311.7085858585858	83.59040404040404	617.9797687861271	846.3342967244702	1031.0373016838892
3490038	2326670.0	29	499.2532942898975	407.5041483650561	617.9797687861271	846.3342967244702	454.6073853947483
3490172	2326670.0	29	1402.8139688844751	643.0299569678914	617.9797687861271	846.3342967244702	810.7387842010966
3490279	2326670.0	29	763.5147874306839	960.2285890326556	617.9797687861271	846.3342967244702	184.80354832159978
3490272	2326670.0	29	1417.332479882955	935.3232138502804	617.9797687861271	846.3342967244702	804.2908579046968
3490287	2326670.0	29	1306.5642276422766	993.6524390243902	617.9797687861271	846.3342967244702	704.1670199809955
3490282	2326670.0	29	1344.6081335213917	987.1657263751764	617.9797687861271	846.3342967244702	740.1501685572371
3489879	2326670.0	29	1384.6535353535355	133.52525252525254	617.9797687861271	846.3342967244702	1046.845450787679
3490263	2326670.0	29	1440.1272757365111	911.8220787818605	617.9797687861271	846.3342967244702	824.751582468035
3490257	2326670.0	29	1282.8509183274716	866.323759280969	617.9797687861271	846.3342967244702	665.1715749381708
3490256	2326670.0	29	481.42084562438544	880.375860373648	617.9797687861271	846.3342967244702	140.73793927287517
3489861	2326670.0	29	646.9802935010482	140.30859538784063	617.9797687861271	846.3342967244702	706.6210592542656
3490120	2326670.0	29	929.395600676819	504.797461928934	617.9797687861271	846.3342967244702	462.1982581904923
3489715	2326720.0	30	846.1882096069869	840.0909752547307	618.1184971098265	846.3458574181118	228.15546741074422
3489465	2326720.0	30	506.54173027989816	470.8552162849873	618.1184971098265	846.3458574181118	391.71749574761793
3489703	2326720.0	30	484.6735096265368	838.5883785664579	618.1184971098265	846.3458574181118	133.6702777828684
3489451	2326720.0	30	933.7490073737948	473.9063149933825	618.1184971098265	846.3458574181118	488.1944610204367
3489578	2326720.0	30	1121.2796550510384	721.0251671946498	618.1184971098265	846.3458574181118	518.5329558078503
3489557	2326720.0	30	1250.617055771725	708.3874837872893	618.1184971098265	846.3458574181118	647.3692451485788
3489566	2326720.0	30	1323.659226190476	708.655257936508	618.1184971098265	846.3458574181118	718.8507644687162
3489415	2326720.0	30	1247.6598173515983	314.2023401826484	618.1184971098265	846.3458574181118	824.3172913553876
3489671	2326720.0	30	1274.4962277091906	776.9951989026064	618.1184971098265	846.3458574181118	660.0312409752327
3489542	2326720.0	30	1353.0260255084454	642.7006204756981	618.1184971098265	846.3458574181118	762.6011131819168
3489788	2326720.0	30	1307.2832285115303	994.2819706498952	618.1184971098265	846.3458574181118	704.8639021868757
3489376	2326720.0	30	1185.4339800592832	175.03732147669092	618.1184971098265	846.3458574181118	878.9209336578514
3489772	2326720.0	30	1362.4324774132192	984.6350451735616	618.1184971098265	846.3458574181118	757.0516499718769
3489364	2326720.0	30	1365.623015873016	123.30385487528343	618.1184971098265	846.3458574181118	1039.9772800463147
3489625	2326720.0	30	609.6674140508221	725.5822122571002	618.1184971098265	846.3458574181118	121.0589889163333
3489371	2326720.0	30	667.2918602079186	151.24585268745852	618.1184971098265	846.3458574181118	696.8371662124022
3489754	2326720.0	30	1416.895924308588	936.81416787967	618.1184971098265	846.3458574181118	803.8842537331116
3489351	2326720.0	30	1320.048938134811	83.48522622345337	618.1184971098265	846.3458574181118	1036.6593879689904
3489743	2326720.0	30	1434.5541705140045	905.1848261003386	618.1184971098265	846.3458574181118	818.553133915277
3489358	2326720.0	30	733.4486474094451	103.49220541036222	618.1184971098265	846.3458574181118	751.7530125442686
3488947	2326483.0	31	1366.144415357766	983.35907504363	618.1184971098265	846.3458574181118	760.4705097337902
3488818	2326483.0	31	962.1949297704692	459.9736211031175	618.1184971098265	846.3458574181118	517.3703668625828
3488953	2326483.0	31	1297.9332129963898	993.089651022864	618.1184971098265	846.3458574181118	695.4723494844657
3488827	2326483.0	31	480.55427323767935	520.1697858182574	618.1184971098265	846.3458574181118	353.9982279247448
3488811	2326483.0	31	1331.455904334828	366.71001494768313	618.1184971098265	846.3458574181118	859.5933910453274
3488789	2326483.0	31	841.4991181657849	95.01851851851852	618.1184971098265	846.3458574181118	783.831405368074
3488784	2326483.0	31	1300.423339011925	83.20017035775128	618.1184971098265	846.3458574181118	1023.6851258868018
3488787	2326483.0	31	1342.3511415525115	107.65525114155253	618.1184971098265	846.3458574181118	1034.4934678757886
3488927	2326483.0	31	1420.629377171879	925.035418337343	618.1184971098265	846.3458574181118	806.3595721609754
3488793	2326483.0	31	702.5040855563566	157.7785388127854	618.1184971098265	846.3458574181118	693.7188766271221
3488792	2326483.0	31	1184.7337042925278	169.3449920508744	618.1184971098265	846.3458574181118	882.826690080609
3488923	2326483.0	31	1446.909878966307	895.8379129865882	618.1184971098265	846.3458574181118	830.2677990889249
3488907	2326483.0	31	1385.425068119891	768.9922797456858	618.1184971098265	846.3458574181118	771.1957921915466
3488883	2326483.0	31	1290.3850931677018	754.6483781918565	618.1184971098265	846.3458574181118	678.4915650704082
3488894	2326483.0	31	516.6153552330023	767.0837789661318	618.1184971098265	846.3458574181118	128.78417950740118
3488869	2326483.0	31	712.4210921092109	701.0214521452145	618.1184971098265	846.3458574181118	173.24018642202853
3488864	2326483.0	31	1185.3325764456556	654.253557372086	618.1184971098265	846.3458574181118	598.858300045816
3488873	2326483.0	31	1125.3458285274894	719.3258362168397	618.1184971098265	846.3458574181118	522.8897125810138
3488850	2326483.0	31	1306.163801337154	595.5668576886342	618.1184971098265	846.3458574181118	732.3226388516149
3490356	2326905.0	32	1438.4857142857145	890.9326984126984	618.0485714285714	846.3933333333334	821.645215662615
3490364	2326905.0	32	1363.2330586080586	976.400641025641	618.0485714285714	846.3933333333334	756.4402289582156
3490366	2326905.0	32	1285.3113863537592	1007.2409821816602	618.0485714285714	846.3933333333334	686.3757209589512
3490362	2326905.0	32	1419.3832853025935	932.0009606147934	618.0485714285714	846.3933333333334	805.8945275334249
3490340	2326905.0	32	1125.6132392473116	718.1549059139785	618.0485714285714	846.3933333333334	523.5140745815123
3490343	2326905.0	32	522.31579631073	730.9699922057678	618.0485714285714	846.3933333333334	149.9577003985244
3490336	2326905.0	32	634.5011166945841	675.927135678392	618.0485714285714	846.3933333333334	171.2583159693676
3490351	2326905.0	32	1403.8277274687364	843.7199223803364	618.0485714285714	846.3933333333334	785.7837038226979
3490346	2326905.0	32	540.8755910165485	754.7124704491725	618.0485714285714	846.3933333333334	119.83759645811823
3490324	2326905.0	32	1207.4582955575702	602.4262617104865	618.0485714285714	846.3933333333334	637.9057570942981
3490321	2326905.0	32	1306.9594552039048	597.0299952763345	618.0485714285714	846.3933333333334	732.6529056456679
3490332	2326905.0	32	1251.9798711755234	671.0520128824477	618.0485714285714	846.3933333333334	657.7335869912073
3490308	2326905.0	32	1363.1812720848056	429.4722025912839	618.0485714285714	846.3933333333334	853.8418886693731
3490307	2326905.0	32	956.6984334203656	433.0227154046997	618.0485714285714	846.3933333333334	534.3772045978026
3490319	2326905.0	32	474.22720601724455	541.9953219592735	618.0485714285714	846.3933333333334	336.664127101865
3490301	2326905.0	32	1185.8340984442746	162.65021678143333	618.0485714285714	846.3933333333334	888.7547772702013
3490302	2326905.0	32	733.831960649737	171.7781972088767	618.0485714285714	846.3933333333334	684.4789077157595
3490297	2326905.0	32	1268.0255813953488	82.33410852713179	618.0485714285714	846.3933333333334	1003.1234283460865
3490299	2326905.0	32	900.0930971843779	90.11444141689373	618.0485714285714	846.3933333333334	807.1597591971342
3490298	2326905.0	32	1346.7839702760086	91.91188959660298	618.0485714285714	846.3933333333334	1048.950680669208
3490436	2327607.0	33	1436.7291280148422	901.1883116883116	618.0497076023391	846.285575048733	820.5183141755381
3490433	2327607.0	33	1407.1446932006631	856.8880597014926	618.0497076023391	846.285575048733	789.1662112490823
3490447	2327607.0	33	1313.8078947368422	994.0342105263156	618.0497076023391	846.285575048733	711.2728831118038
3490440	2327607.0	33	1416.899565689468	934.6414223669924	618.0497076023391	846.285575048733	803.7212523761914
3490443	2327607.0	33	1391.7459915611814	958.8518987341772	618.0497076023391	846.285575048733	781.8421305095919
3490416	2327607.0	33	1249.031857813548	654.7142857142857	618.0497076023391	846.285575048733	659.422499451166
3490419	2327607.0	33	593.3060295790671	658.2286689419795	618.0497076023391	846.285575048733	189.67775182283145
3490418	2327607.0	33	484.0084149711128	655.6765887967848	618.0497076023391	846.285575048733	233.02114447029356
3490430	2327607.0	33	483.2525293956796	755.9388843314192	618.0497076023391	846.285575048733	162.27385425892825
3490426	2327607.0	33	1126.818502039303	714.8908045977012	618.0497076023391	846.285575048733	525.4619604640482
3490406	2327607.0	33	1214.623754419801	591.7783670845387	618.0497076023391	846.285575048733	648.5942585637747
3490401	2327607.0	33	1306.3155521524586	598.553939084567	618.0497076023391	846.285575048733	731.4921983396482
3490387	2327607.0	33	1357.908609738885	544.4915314043755	618.0497076023391	846.285575048733	799.0437033416304
3490392	2327607.0	33	500.4262051633539	573.9624171807174	618.0497076023391	846.285575048733	296.63983319376064
3490373	2327607.0	33	750.7696390658174	187.58398207124324	618.0497076023391	846.285575048733	671.9392597539996
3490372	2327607.0	33	1180.27865404837	180.34174553102	618.0497076023391	846.285575048733	871.5403446166624
3490369	2327607.0	33	1278.18843069874	80.42153493699885	618.0497076023391	846.285575048733	1011.103783826178
3490371	2327607.0	33	1372.354033970276	130.37154989384288	618.0497076023391	846.285575048733	1039.955724149285
3490370	2327607.0	33	942.0543390105432	91.50486618004868	618.0497076023391	846.285575048733	821.3847573788303
3490382	2327607.0	33	952.0841636077608	414.5033210977102	618.0497076023391	846.285575048733	545.9074396139546
3490481	2327219.0	34	1215.0490931832394	582.7911194496561	618.1195965417868	846.3030739673392	652.5054590839432
3490480	2327219.0	34	514.7356055592323	595.2178469005073	618.1195965417868	846.3030739673392	271.53644477801396
3490488	2327219.0	34	1260.0438596491226	626.1993927125507	618.1195965417868	846.3030739673392	678.610632150577
3490469	2327219.0	34	1357.4537366548043	541.5163701067615	618.1195965417868	846.3030739673392	799.6936323285627
3490466	2327219.0	34	978.844975819452	402.0753179294286	618.1195965417868	846.3030739673392	572.2421676960662
3490475	2327219.0	34	1311.242125302873	585.4608861197646	618.1195965417868	846.3030739673392	740.5791563616089
3490474	2327219.0	34	482.9016882849496	578.8876878731727	618.1195965417868	846.3030739673392	299.6579240287941
3490453	2327219.0	34	1362.5696827873114	115.77145085803431	618.1195965417868	846.3030739673392	1043.0160033641307
3490452	2327219.0	34	1308.3195402298852	89.98965517241379	618.1195965417868	846.3030739673392	1023.9071978047241
3490454	2327219.0	34	1163.123801916933	182.68370607028757	618.1195965417868	846.3030739673392	858.7317679722096
3490451	2327219.0	34	1082.436649659864	98.79421768707483	618.1195965417868	846.3030739673392	879.9771679047612
3490450	2327219.0	34	1328.6732580037665	74.40112994350282	618.1195965417868	846.3030739673392	1049.151617739211
3490459	2327219.0	34	783.7358974358974	209.6990675990676	618.1195965417868	846.3030739673392	657.7943599986115
3490530	2327219.0	34	1342.445790080738	983.6730103806228	618.1195965417868	846.3030739673392	737.2373661696862
3490516	2327219.0	34	1432.838524286244	880.9223210975157	618.1195965417868	846.3030739673392	815.4541210251734
3490526	2327219.0	34	1376.888023952096	957.3183632734532	618.1195965417868	846.3030739673392	766.8467388562294
3490523	2327219.0	34	1420.3241539482417	914.8399690333996	618.1195965417868	846.3030739673392	805.1269824748034
3490502	2327219.0	34	1127.4270494763452	712.5444203683641	618.1195965417868	846.3030739673392	526.5790149894867
3490496	2327219.0	34	559.3796081464295	625.2329208558907	618.1195965417868	846.3030739673392	228.74089890836305
3490508	2327219.0	34	507.5149461244352	809.4791449426486	618.1195965417868	846.3030739673392	116.57354092057082
3490611	2327420.0	35	1344.1274509803925	978.1498599439776	618.0816618911175	846.3758357211079	737.9070953136021
3490595	2327420.0	35	1416.8020906741838	923.32217524078	618.0816618911175	846.3758357211079	802.41825908991
3490605	2327420.0	35	1390.8441162681668	960.7803563056729	618.0816618911175	846.3758357211079	781.1851286507093
3490579	2327420.0	35	1417.0889186773904	882.0755138516533	618.0816618911175	846.3758357211079	799.8043907204745
3490567	2327420.0	35	1220.4613363363364	651.0337837837837	618.0816618911175	846.3758357211079	633.2612331730186
3490560	2327420.0	35	500.5450709627925	596.7163406214039	618.0816618911175	846.3758357211079	275.9433161004114
3490562	2327420.0	35	548.0144820814924	633.6077565046637	618.0816618911175	846.3758357211079	224.00818114508547
3490573	2327420.0	35	507.7769328263625	880.1023447401774	618.0816618911175	846.3758357211079	115.34561398103692
3490574	2327420.0	35	1453.0381619937696	871.583722741433	618.0816618911175	846.3758357211079	835.3369347943975
3490568	2327420.0	35	1127.554558254136	708.0258711721225	618.0816618911175	846.3758357211079	527.9236164628635
3490548	2327420.0	35	481.3483642793988	446.8370910698497	618.0816618911175	846.3758357211079	422.2880570810382
3490552	2327420.0	35	1386.2007155193685	557.9729829755737	618.0816618911175	846.3758357211079	820.4773525323671
3490555	2327420.0	35	1308.67435648373	570.9262587016351	618.0816618911175	846.3758357211079	743.4989840644652
3490554	2327420.0	35	1221.1069696969698	560.8554545454546	618.0816618911175	846.3758357211079	667.2041740884371
3490532	2327420.0	35	812.2543244506779	229.4179523141655	618.0816618911175	846.3758357211079	646.7921248619554
3490529	2327420.0	35	1145.718742232165	185.75304499130004	618.0816618911175	846.3758357211079	845.4722704988404
3490541	2327420.0	35	1008.998376313276	400.34087870105066	618.0816618911175	846.3758357211079	593.0961646297334
3490524	2327420.0	35	1351.216814159292	117.6912487708948	618.0816618911175	846.3758357211079	1033.6674410805838
3490521	2327420.0	35	1109.0847494553375	84.80239651416122	618.0816618911175	846.3758357211079	906.13361890126
3490520	2327420.0	35	1323.1776496430534	92.66474464579902	618.0816618911175	846.3758357211079	1032.105014402028
3490621	2327379.0	36	834.6229813664596	252.4625258799172	618.0130434782609	846.316425120773	632.1252398342419
3490726	2327379.0	36	1327.419191919192	990.2356902356902	618.0130434782609	846.316425120773	723.8576091449299
3490593	2327379.0	36	1373.6293759512937	123.5050735667174	618.0130434782609	846.316425120773	1045.6635653188828
3490607	2327379.0	36	1139.647029204431	182.82930513595167	618.0130434782609	846.316425120773	843.9888467570663
3490706	2327379.0	36	513.8565441650547	915.3023855577048	618.0130434782609	846.316425120773	124.9305370459434
3490589	2327379.0	36	1200.9897798742138	111.65448113207547	618.0130434782609	846.316425120773	937.864620893724
3490717	2327379.0	36	1384.4454705364997	968.7889182058047	618.0130434782609	846.316425120773	776.1560260726226
3490584	2327379.0	36	1313.718428184282	95.19268292682926	618.0130434782609	846.316425120773	1023.8129020462611
3490712	2327379.0	36	1419.258986294285	933.7948021722266	618.0130434782609	846.316425120773	806.0071509178412
3490694	2327379.0	36	1454.5319343065694	850.8245133819951	618.0130434782609	846.316425120773	836.5310380209419
3490691	2327379.0	36	1129.1670157068063	704.3446771378708	618.0130434782609	846.316425120773	530.5038742086067
3490699	2327379.0	36	1422.492668621701	897.5635386119258	618.0130434782609	846.316425120773	806.1102492290399
3490679	2327379.0	36	1376.5221364221366	661.5028314028314	618.0130434782609	846.316425120773	780.6997556689008
3490672	2327379.0	36	544.6349497918197	640.3469262796963	618.0130434782609	846.316425120773	218.64990072236589
3490662	2327379.0	36	467.6045554886615	615.8879189243428	618.0130434782609	846.316425120773	275.1726907366277
3490659	2327379.0	36	1310.9856459330144	571.8725677830942	618.0130434782609	846.316425120773	745.3391567489917
3490665	2327379.0	36	1127.2192393736018	609.930648769575	618.0130434782609	846.316425120773	561.3993099384456
3490642	2327379.0	36	1031.912518037518	411.4345238095238	618.0130434782609	846.316425120773	600.3624264796359
3490655	2327379.0	36	1235.676273254041	534.6003354681305	618.0130434782609	846.316425120773	691.8632711492802
3490632	2327379.0	36	483.4704614057784	410.618801207417	618.0130434782609	846.316425120773	455.9979450331711
3491000	2326977.0	37	1140.0055685055686	186.9216524216524	618.0816618911175	846.3758357211079	841.0020119873924
3491233	2326977.0	37	1349.550958391772	984.2844787283778	618.0816618911175	846.3758357211079	744.3561819043816
3490979	2326977.0	37	1346.4181201550389	106.30426356589146	618.0816618911175	846.3758357211079	1038.3544329123492
3490991	2326977.0	37	1382.7565656565655	130.55	618.0816618911175	846.3758357211079	1047.441805321193
3491217	2326977.0	37	509.1751968503937	922.9491469816272	618.0816618911175	846.3758357211079	133.13185240605182
3491218	2326977.0	37	1414.1689725851909	939.921470663592	618.0816618911175	846.3758357211079	801.5645900767539
3490973	2326977.0	37	1237.1833547282845	102.18592212237913	618.0816618911175	846.3758357211079	968.042113534287
3491228	2326977.0	37	1312.275561097257	986.4143807148796	618.0816618911175	846.3758357211079	708.1779181667531
3491102	2326977.0	37	1312.7527541706013	570.392666037142	618.0816618911175	846.3758357211079	747.4855426010457
3491207	2326977.0	37	1434.3632119514473	889.3772175536882	618.0816618911175	846.3758357211079	817.4134130343141
3491083	2326977.0	37	928.0548738922972	531.6308793456033	618.0816618911175	846.3758357211079	441.755339211816
3491064	2326977.0	37	1242.6115002918857	512.4273204903677	618.0816618911175	846.3758357211079	708.2083943852301
3491194	2326977.0	37	1439.1355624675998	834.9118714359772	618.0816618911175	846.3758357211079	821.1339294713055
3491173	2326977.0	37	1133.801914048393	703.9308414590105	618.0816618911175	846.3758357211079	535.0307980625907
3491041	2326977.0	37	1068.0973597359737	430.86431976530986	618.0816618911175	846.3758357211079	612.5062842115813
3491183	2326977.0	37	1328.5485933503835	768.6867007672635	618.0816618911175	846.3758357211079	714.701939543347
3491156	2326977.0	37	515.7217030114226	680.3982346832814	618.0816618911175	846.3758357211079	195.0028851789756
3491033	2326977.0	37	499.5015112262522	374.779792746114	618.0816618911175	846.3758357211079	486.2757241333094
3491136	2326977.0	37	477.4572507831214	616.9704256495302	618.0816618911175	846.3758357211079	269.07632220167466
3491020	2326977.0	37	857.1006024096386	275.5301204819277	618.0816618911175	846.3758357211079	618.86580494767
3490613	2327310.0	38	870.2018530085364	291.12814907349576	618.0497076023391	846.285575048733	609.7380355926625
3490598	2327310.0	38	1139.0555555555557	188.68637992831543	618.0497076023391	846.285575048733	838.9778274927598
3490721	2327310.0	38	1303.9647887323945	998.1423388817756	618.0497076023391	846.285575048733	702.5240033219469
3490580	2327310.0	38	1339.923202614379	98.69444444444444	618.0497076023391	846.285575048733	1039.2275214596157
3490711	2327310.0	38	1385.3705555555557	959.295	618.0497076023391	846.285575048733	775.5981007141903
3490704	2327310.0	38	1434.5491177873153	890.4623271340009	618.0497076023391	846.285575048733	817.6936298255093
3490588	2327310.0	38	1385.5076452599387	122.92354740061162	618.0497076023391	846.285575048733	1054.6299394180205
3490716	2327310.0	38	1339.1607818411096	986.5596889449348	618.0497076023391	846.285575048733	734.6278026450933
3490693	2327310.0	38	1264.3059144415731	845.8020384725811	618.0497076023391	846.285575048733	646.2563877331157
3490690	2327310.0	38	1435.959901800327	811.4964539007092	618.0497076023391	846.285575048733	818.6497228505254
3490575	2327310.0	38	1247.7588075880758	78.64182475158084	618.0497076023391	846.285575048733	992.8798910115578
3490698	2327310.0	38	561.7357080035181	851.5615655233069	618.0497076023391	846.285575048733	56.56061020095002
3490677	2327310.0	38	1140.2552986512524	697.4210019267822	618.0497076023391	846.285575048733	543.0095215127682
3490661	2327310.0	38	785.7544444444444	576.3644444444444	618.0497076023391	846.285575048733	317.77711608291935
3490663	2327310.0	38	480.6561731896389	599.9607676309321	618.0497076023391	846.285575048733	282.0512259286078
3490657	2327310.0	38	1311.90647600263	571.2192636423406	618.0497076023391	846.285575048733	746.3904412072901
3490668	2327310.0	38	536.5441767068273	648.4701663798049	618.0497076023391	846.285575048733	213.94879638225183
3490648	2327310.0	38	1244.9782354659656	507.4959100204499	618.0497076023391	846.285575048733	712.6133707552996
3490629	2327310.0	38	483.3469221835076	331.53414634146344	618.0497076023391	846.285575048733	532.0844611109846
3490635	2327310.0	38	1090.1729559748428	450.046820405311	618.0497076023391	846.285575048733	616.3647559158252
3490742	2327119.0	39	1209.4103152739517	441.7491582491583	618.1184971098265	846.3458574181118	716.466679759952
3490751	2327119.0	39	1121.8896407685882	485.55112781954887	618.1184971098265	846.3458574181118	619.6436089312604
3490729	2327119.0	39	889.558936579116	323.7449284646594	618.1184971098265	846.3458574181118	588.8901791695057
3490837	2327119.0	39	1291.3505434782608	995.8632246376812	618.1184971098265	846.3458574181118	689.635288654591
3490710	2327119.0	39	1140.1984897518878	189.1165048543689	618.1184971098265	846.3458574181118	839.3556698971487
3490705	2327119.0	39	1370.168727460072	123.92658423493044	618.1184971098265	846.3458574181118	1042.8178916936424
3490718	2327119.0	39	507.6198300916611	307.0492957746479	618.1184971098265	846.3458574181118	550.5004421553665
3490841	2327119.0	39	1345.2636522498908	991.0574486675404	618.1184971098265	846.3458574181118	741.405099311847
3490819	2327119.0	39	1214.2879665379664	961.560489060489	618.1184971098265	846.3458574181118	607.2005003478822
3490703	2327119.0	39	1330.595607235142	96.88552971576227	618.1184971098265	846.3458574181118	1034.0766002827036
3490697	2327119.0	39	1234.7267002518893	70.56297229219143	618.1184971098265	846.3458574181118	990.9817157931725
3490824	2327119.0	39	1367.1499261447564	965.4495322501232	618.1184971098265	846.3458574181118	758.4416701636314
3490814	2327119.0	39	1444.8178410794603	883.9412793603199	618.1184971098265	846.3458574181118	827.5537572090622
3490811	2327119.0	39	1402.606163278477	731.4625685705066	618.1184971098265	846.3458574181118	792.8550109743762
3490798	2327119.0	39	1143.8734806629834	695.4127071823204	618.1184971098265	846.3458574181118	546.9909675406717
3490792	2327119.0	39	651.4518791710573	702.4279943800491	618.1184971098265	846.3458574181118	147.727673985217
3490782	2327119.0	39	632.9212962962963	620.5067663817664	618.1184971098265	846.3458574181118	226.3237015954751
3490776	2327119.0	39	477.2507593014427	603.5666287015945	618.1184971098265	846.3458574181118	280.6875014165016
3490766	2327119.0	39	1312.6632877573472	571.3866886688669	618.1184971098265	846.3458574181118	746.9906362832697
3490761	2327119.0	39	543.4651593773166	561.6153941191005	618.1184971098265	846.3458574181118	294.3544760404941
3491127	2327033.0	40	1340.6961572832888	867.1027703306523	618.1184971098265	846.3458574181118	722.8757323464486
3490867	2327033.0	40	1357.526180458158	113.68045815801776	618.1184971098265	846.3458574181118	1040.9237769728866
3490878	2327033.0	40	1145.6072298943948	187.51380991064173	618.1184971098265	846.3458574181118	843.9810602362797
3490855	2327033.0	40	1254.74126984127	70.98452380952381	618.1184971098265	846.3458574181118	1003.2316544126581
3490862	2327033.0	40	1302.4557613168724	89.58487654320987	618.1184971098265	846.3458574181118	1020.2963654532577
3491096	2327033.0	40	1144.795568400771	694.7080924855492	618.1184971098265	846.3458574181118	548.071846729377
3490971	2327033.0	40	1312.620481927711	570.9270414993307	618.1184971098265	846.3458574181118	747.1201583936042
3491074	2327033.0	40	1421.350138760407	671.9847363552267	618.1184971098265	846.3458574181118	821.9384835174665
3490955	2327033.0	40	706.5767468499428	566.0475372279496	618.1184971098265	846.3458574181118	293.9251779764902
3490928	2327033.0	40	1161.5818166059976	473.156439590917	618.1184971098265	846.3458574181118	659.2592215631101
3491044	2327033.0	40	468.4069069069069	615.3334334334334	618.1184971098265	846.3458574181118	275.2822193247573
3490919	2327033.0	40	501.3009950248757	441.52463871120585	618.1184971098265	846.3458574181118	421.3389940519534
3491171	2327033.0	40	1308.4434250764527	985.4682721712538	618.1184971098265	846.3458574181118	704.2041979844148
3490897	2327033.0	40	1216.2521143190436	378.1095071449402	618.1184971098265	846.3458574181118	759.6111529940318
3491162	2327033.0	40	1364.6817010309278	975.1387457044672	618.1184971098265	846.3458574181118	757.5910674777531
3490887	2327033.0	40	902.181598594642	343.34299516908214	618.1184971098265	846.3458574181118	577.6709487726459
3491143	2327033.0	40	1388.4345039018954	955.9211259754738	618.1184971098265	846.3458574181118	778.0703630132025
3490883	2327033.0	40	520.9683426443203	254.6187150837989	618.1184971098265	846.3458574181118	599.6492003561782
3491021	2327033.0	40	575.0618489583334	586.6435546875	618.1184971098265	846.3458574181118	263.2473380561023
3491151	2327033.0	40	1115.581391421817	956.8640661938534	618.1184971098265	846.3458574181118	509.5916067678715
3491132	2327245.0	41	1307.3425011753643	837.1121297602257	618.0571847507331	846.3739002932551	689.3475377717763
3491003	2327245.0	41	1213.7805051583066	487.6648879402348	618.0571847507331	846.3739002932551	695.3836567109582
3490978	2327245.0	41	1277.983414899402	366.9668297988037	618.0571847507331	846.3739002932551	815.6799424273629
3491094	2327245.0	41	1434.3098544973543	698.958664021164	618.0571847507331	846.3739002932551	829.4574568678271
3491089	2327245.0	41	1148.0027777777775	691.7884920634921	618.0571847507331	846.3739002932551	552.031683879058
3490963	2327245.0	41	921.0861627162076	378.1929318812727	618.0571847507331	846.3739002932551	557.6916537567885
3490962	2327245.0	41	531.4323483670296	356.118455158113	618.0571847507331	846.3739002932551	497.84963971379926
3490949	2327245.0	41	1139.427215189873	196.02716244725735	618.0571847507331	846.3739002932551	833.5331955399502
3491076	2327245.0	41	574.576226179319	635.5846610434239	618.0571847507331	846.3739002932551	215.22708273312543
3490956	2327245.0	41	545.18	219.93660606060604	618.0571847507331	846.3739002932551	630.6621660308433
3491061	2327245.0	41	467.0995623632385	605.9876002917578	618.0571847507331	846.3739002932551	283.85520425966354
3490936	2327245.0	41	1254.2258823529412	76.33921568627451	618.0571847507331	846.3739002932551	998.831330759434
3490939	2327245.0	41	1361.4024635495225	115.20839617898442	618.0571847507331	846.3739002932551	1042.6721430627776
3491172	2327245.0	41	1371.0607685433424	974.0799821268988	618.0571847507331	846.3739002932551	763.7560085143779
3491180	2327245.0	41	1309.1242825607064	992.9326710816777	618.0571847507331	846.3739002932551	706.4369801833088
3490927	2327245.0	41	1325.4691460055096	80.88236914600552	618.0571847507331	846.3739002932551	1042.309439266713
3491024	2327245.0	41	719.1775956284152	540.856830601093	618.0571847507331	846.3739002932551	321.81674501081625
3491152	2327245.0	41	1392.531089483644	956.7014057853472	618.0571847507331	846.3739002932551	782.2927761269112
3491039	2327245.0	41	1312.1165951359085	567.9043872198379	618.0571847507331	846.3739002932551	747.8393777112592
3491161	2327245.0	41	1054.243062692703	949.6589585474476	618.0571847507331	846.3739002932551	448.2476139084055
3490740	2327983.0	42	1252.1226880394574	84.55548705302097	618.0497076023391	846.285575048733	991.1010399945937
3490743	2327983.0	42	1326.4653110047848	119.9780701754386	618.0497076023391	846.285575048733	1014.5813219152626
3490871	2327983.0	42	1381.0336637752996	971.717678645188	618.0497076023391	846.285575048733	773.2255363022964
3490866	2327983.0	42	1396.399889988999	950.5852585258524	618.0497076023391	846.285575048733	785.3072203887939
3490876	2327983.0	42	1318.9604221635884	1003.8188214599824	618.0497076023391	846.285575048733	718.39581952544
3490747	2327983.0	42	1137.2748917748918	201.66450216450212	618.0497076023391	846.285575048733	827.7264762501186
3490851	2327983.0	42	1431.4028944911297	758.0231870525988	618.0497076023391	846.285575048733	818.1281414038585
3490735	2327983.0	42	1306.7760795730228	83.97549733139252	618.0497076023391	846.285575048733	1027.3561553995373
3490863	2327983.0	42	1244.613725490196	880.3145658263305	618.0497076023391	846.285575048733	627.4874028417753
3490856	2327983.0	42	1166.159800249688	855.3508114856429	618.0497076023391	846.285575048733	548.1850528549118
3490839	2327983.0	42	1149.9412662090008	690.6300533943554	618.0497076023391	846.285575048733	554.1996675734479
3490821	2327983.0	42	464.05162578436966	610.467484312607	618.0497076023391	846.285575048733	281.64797375810423
3490828	2327983.0	42	518.094684385382	640.7753783684016	618.0497076023391	846.285575048733	228.52887696282704
3490807	2327983.0	42	726.5567197541212	512.6997764738754	618.0497076023391	846.285575048733	350.78947632010346
3490815	2327983.0	42	1310.358001265022	569.479917773561	618.0497076023391	846.285575048733	745.5951618496968
3490770	2327983.0	42	1345.2762593783496	431.7566988210076	618.0497076023391	846.285575048733	837.0738598443074
3490780	2327983.0	42	1260.0677223116836	440.626140633387	618.0497076023391	846.285575048733	759.4384161612489
3490755	2327983.0	42	585.3206336737366	208.5667714061273	618.0497076023391	846.285575048733	638.5581138781185
3490764	2327983.0	42	927.7225108225108	428.7504329004329	618.0497076023391	846.285575048733	519.8392443660255
3490762	2327983.0	42	522.9147859922178	264.0597924773022	618.0497076023391	846.285575048733	589.9470444037149
3491636	2327625.0	43	1249.946519524618	971.3466327108092	618.08357771261	846.2673509286413	644.1239042035841
3491638	2327625.0	43	1364.9707347447074	988.2812370278124	618.08357771261	846.2673509286413	760.2686164668888
3491635	2327625.0	43	1392.213171818435	954.1961849067112	618.08357771261	846.2673509286413	781.6170812324377
3491643	2327625.0	43	1333.097687400319	998.3767942583733	618.08357771261	846.2673509286413	731.0146782401761
3491620	2327625.0	43	562.7786458333334	637.7412109375	618.08357771261	846.2673509286413	215.73545501325577
3491623	2327625.0	43	1147.1043360433605	689.3207510646535	618.08357771261	846.2673509286413	551.810835299298
3491617	2327625.0	43	463.39206883651326	602.141975308642	618.08357771261	846.2673509286413	289.00979557788224
3491616	2327625.0	43	1311.2041410801448	568.4697685403873	618.08357771261	846.2673509286413	746.7178932794417
3491629	2327625.0	43	1426.5477611940298	859.3467661691542	618.08357771261	846.2673509286413	808.569976610134
3491626	2327625.0	43	1157.4927109615924	750.3943089430894	618.08357771261	846.2673509286413	547.8629876273645
3491605	2327625.0	43	903.7586786114222	481.3346397909668	618.08357771261	846.2673509286413	463.45026370889025
3491600	2327625.0	43	1271.170908448215	430.7523860021209	618.08357771261	846.2673509286413	774.0644337813519
3491609	2327625.0	43	1322.757314738857	490.3452283292317	618.08357771261	846.2673509286413	789.4590762099107
3491610	2327625.0	43	714.5654008438818	496.4512130801688	618.08357771261	846.2673509286413	362.87748964899373
3491589	2327625.0	43	1354.3037754595132	114.28340784898162	618.08357771261	846.2673509286413	1038.1814256173802
3491588	2327625.0	43	1295.4101405622491	71.7218875502008	618.08357771261	846.2673509286413	1028.9275715918147
3491590	2327625.0	43	1257.6197447447446	126.94144144144144	618.08357771261	846.2673509286413	962.5155962381813
3491598	2327625.0	43	524.6522331154684	247.6538671023965	618.08357771261	846.2673509286413	605.8609734681908
3491592	2327625.0	43	606.5374331550802	168.4546727782022	618.08357771261	846.2673509286413	677.9110119444987
3491594	2327625.0	43	1134.2576913297737	200.77129417747267	618.08357771261	846.2673509286413	826.499168087768
3491252	2328101.0	44	1150.9914389799635	693.3488160291439	618.0497076023391	846.285575048733	554.4515680410651
3491248	2328101.0	44	674.3917602996254	668.5906367041198	618.0497076023391	846.285575048733	186.41329892322508
3491134	2328101.0	44	524.796386851399	246.17318663406684	618.0497076023391	846.285575048733	607.3146306156578
3491259	2328101.0	44	1112.4245965498053	732.2838063439065	618.0497076023391	846.285575048733	507.34892735635924
3491110	2328101.0	44	1133.461918892186	199.64169139465875	618.0497076023391	846.285575048733	826.9208304389929
3491241	2328101.0	44	464.04395833333336	613.5104166666666	618.0497076023391	846.285575048733	279.10937850187685
3491093	2328101.0	44	1292.1583924349882	149.23443656422378	618.0497076023391	846.285575048733	969.692120535871
3491220	2328101.0	44	1310.7375751820198	568.843779677113	618.0497076023391	846.285575048733	746.1839127930278
3491090	2328101.0	44	617.8503486750349	154.07489539748954	618.0497076023391	846.285575048733	692.2107083592526
3491079	2328101.0	44	1387.502002002002	130.96746746746746	618.0497076023391	846.285575048733	1050.5888008115012
3491184	2328101.0	44	1298.0229437229436	484.0033189033189	618.0497076023391	846.285575048733	770.4622216294183
3491069	2328101.0	44	1222.9817170111287	76.08240593534711	618.0497076023391	846.285575048733	979.3649257144442
3491199	2328101.0	44	898.6410331958357	524.5954625810253	618.0497076023391	846.285575048733	426.8676849537828
3491179	2328101.0	44	698.9897959183673	484.86843537414967	618.0497076023391	846.285575048733	370.3696082930722
3491155	2328101.0	44	1283.6923076923076	410.9297742058936	618.0497076023391	846.285575048733	795.3708219327912
3491266	2328101.0	44	1413.518372703412	903.6010498687664	618.0497076023391	846.285575048733	797.5308525765814
3491279	2328101.0	44	1337.0551232166015	993.3530047557284	618.0497076023391	846.285575048733	733.8921014449332
3491278	2328101.0	44	1286.9248554913297	993.2444605009632	618.0497076023391	846.285575048733	684.8290863251069
3491275	2328101.0	44	1385.730459770115	952.7244252873562	618.0497076023391	846.285575048733	775.024493863905
3490869	2327543.0	45	1134.2223035627137	198.1173743289409	618.0816618911175	846.3758357211079	828.6375533076609
3491249	2327543.0	45	1266.307462686567	927.8189054726369	618.0816618911175	846.3758357211079	653.322020467284
3490879	2327543.0	45	693.5038472107722	196.31725748832096	618.0816618911175	846.3758357211079	654.41933129487
3491262	2327543.0	45	1255.9934968413231	973.438684503902	618.0816618911175	846.3758357211079	650.4432924631767
3491257	2327543.0	45	1390.578351078351	952.456592956593	618.0816618911175	846.3758357211079	779.7462804405618
3490854	2327543.0	45	1325.5131172839506	158.99537037037038	618.0816618911175	846.3758357211079	986.3828710115654
3490976	2327543.0	45	907.575131042516	536.2641234711706	618.0816618911175	846.3758357211079	424.23548031240813
3491244	2327543.0	45	1391.369520897044	888.3559293238192	618.0816618911175	846.3758357211079	774.4265240452847
3491221	2327543.0	45	1170.0606435643565	676.9707095709572	618.0816618911175	846.3758357211079	577.389723648572
3490838	2327543.0	45	1375.2852062588904	133.98885727833098	618.0816618911175	846.3758357211079	1039.6405218429818
3491216	2327543.0	45	837.5795180722891	666.1530120481927	618.0816618911175	846.3758357211079	284.00629401611684
3490829	2327543.0	45	1214.2649063032368	70.5931289040318	618.0816618911175	846.3758357211079	978.4034286091756
3490954	2327543.0	45	677.7762201453789	479.9452232606438	618.0816618911175	846.3758357211079	371.26113994508273
3491198	2327543.0	45	1044.5214443393252	642.566225165563	618.0816618911175	846.3758357211079	472.6407149297208
3491052	2327543.0	45	1311.459020254357	568.3880514994504	618.0816618911175	846.3758357211079	747.0270204398574
3491182	2327543.0	45	472.3904788112273	641.3539717483031	618.0816618911175	846.3758357211079	251.51517953018532
3490921	2327543.0	45	1309.418206312548	376.3714395688992	618.0816618911175	846.3758357211079	835.9726969554489
3491269	2327543.0	45	1358.2444894286998	992.8522267206478	618.0816618911175	846.3758357211079	754.5172923059343
3491010	2327543.0	45	1252.2956184137547	532.261231281198	618.0816618911175	846.3758357211079	707.739590082778
3490893	2327543.0	45	523.6283710895361	248.2570118662352	618.0816618911175	846.3758357211079	605.5308015227503
3491376	2327739.0	46	986.5345313601129	625.7840028188865	618.0497076023391	846.285575048733	429.42054992237126
3491385	2327739.0	46	1228.1350674373796	648.1015414258189	618.0497076023391	846.285575048733	641.4678927803784
3491373	2327739.0	46	475.1564344746163	644.3921684376229	618.0497076023391	846.285575048733	247.34476978135808
3491344	2327739.0	46	953.8372235872235	557.3626126126127	618.0497076023391	846.285575048733	442.97825467415754
3491353	2327739.0	46	1309.726514776292	569.6310879973585	618.0497076023391	846.285575048733	744.9526903018827
3491331	2327739.0	46	661.4848599545799	479.8911178400202	618.0497076023391	846.285575048733	368.960039480063
3491338	2327739.0	46	1266.589393939394	524.7960606060606	618.0497076023391	846.285575048733	723.8502833119228
3491314	2327739.0	46	522.9697222222222	247.7175	618.0497076023391	846.285575048733	606.0725567846056
3491327	2327739.0	46	1348.460654532083	385.348685420114	618.0497076023391	846.285575048733	863.6914771000759
3491298	2327739.0	46	732.1723020569175	150.57889546351086	618.0497076023391	846.285575048733	705.0047876323529
3491305	2327739.0	46	1321.551442910916	210.62170639899625	618.0497076023391	846.285575048733	948.1472699369696
3491304	2327739.0	46	1133.323629306162	198.946627850558	618.0497076023391	846.285575048733	827.3783457087084
3491412	2327739.0	46	1255.0937211449675	1001.7257617728532	618.0497076023391	846.285575048733	655.733731661968
3491415	2327739.0	46	1342.0520547945205	1000.8908675799088	618.0497076023391	846.285575048733	740.3257358882225
3491295	2327739.0	46	1368.3887163561078	118.2572463768116	618.0497076023391	846.285575048733	1045.4826040668584
3491294	2327739.0	46	1207.389249054565	72.29632631010266	618.0497076023391	846.285575048733	972.8208736874991
3491397	2327739.0	46	1316.499255952381	941.8880208333331	618.0497076023391	846.285575048733	704.9621260964129
3491392	2327739.0	46	1313.2606837606838	856.3129713423831	618.0497076023391	846.285575048733	695.2832876227275
3491400	2327739.0	46	1379.0854341736697	954.5320572673514	618.0497076023391	846.285575048733	768.6954390593577
3491125	2328109.0	47	1329.95364472753	974.9918612880396	618.0130434782609	846.316425120773	723.4754920382633
3491130	2328109.0	47	1288.9018264840183	978.0378995433788	618.0130434782609	846.316425120773	683.6975252163865
3490986	2328109.0	47	981.5693530701752	564.0455043859649	618.0130434782609	846.316425120773	460.2717272835343
3490964	2328109.0	47	1310.5889106008794	567.677495521902	618.0130434782609	846.316425120773	746.5259438282447
3490960	2328109.0	47	932.6486510954192	564.1800651819664	618.0130434782609	846.316425120773	422.6067808023651
3491091	2328109.0	47	1365.6661341853037	950.4361022364216	618.0130434782609	846.316425120773	754.8682343339534
3491099	2328109.0	47	1281.557457693821	944.715269578906	618.0130434782609	846.316425120773	670.8006575931234
3490951	2328109.0	47	1264.623348017621	526.7860499265785	618.0130434782609	846.316425120773	721.2520687029098
3490941	2328109.0	47	631.3832236842105	483.2872807017544	618.0130434782609	846.316425120773	363.27526948079503
3491071	2328109.0	47	1379.840226489414	781.883062530773	618.0130434782609	846.316425120773	764.5471306527566
3491047	2328109.0	47	486.8786804212336	652.9190844616377	618.0130434782609	846.316425120773	233.66375959570175
3490924	2328109.0	47	1345.0536936936935	378.11675675675673	618.0130434782609	846.316425120773	864.7537432829382
3490896	2328109.0	47	1132.5286599535243	198.0760392460625	618.0130434782609	846.316425120773	827.6121781824588
3491026	2328109.0	47	1054.783241252302	616.8963167587476	618.0130434782609	846.316425120773	493.3576712532385
3490909	2328109.0	47	1274.2469926270858	249.22293364377185	618.0130434782609	846.316425120773	887.222426215466
3491038	2328109.0	47	1293.679223744292	638.4200913242009	618.0130434782609	846.316425120773	706.9269217969736
3490904	2328109.0	47	523.5862258953168	246.94269972451792	618.0130434782609	846.316425120773	606.7662536547563
3490892	2328109.0	47	1331.7267206477734	116.69523166891588	618.0130434782609	846.316425120773	1020.6538585205757
3490894	2328109.0	47	775.970307370934	183.3907788719785	618.0130434782609	846.316425120773	681.4843429388832
3490888	2328109.0	47	1277.629129129129	78.54104104104104	618.0130434782609	846.316425120773	1012.211648247615
3491144	2328109.0	47	1313.457805907173	994.6413502109704	618.0130434782609	846.316425120773	711.0862823826786
3491647	2327847.0	48	865.3865914786968	181.28540100250623	618.1184971098265	846.3458574181118	709.539936283044
3491646	2327847.0	48	1336.8587521663778	99.76978625072212	618.1184971098265	846.3458574181118	1036.322046604477
3491642	2327847.0	48	1294.1290726817042	78.05952380952381	618.1184971098265	846.3458574181118	1023.3543807961872
3491745	2327847.0	48	1240.1071261134553	906.3340365682138	618.1184971098265	846.3458574181118	624.8747364452802
3491746	2327847.0	48	1375.4437967115095	959.3451420029896	618.1184971098265	846.3458574181118	765.7091143074327
3491757	2327847.0	48	1192.747670250896	993.8136200716846	618.1184971098265	846.3458574181118	593.2498863437224
3491753	2327847.0	48	1329.8607416364368	983.9046755340588	618.1184971098265	846.3458574181118	724.9134093705492
3491735	2327847.0	48	1433.6072854291417	724.8198602794412	618.1184971098265	846.3458574181118	824.49410662239
3491734	2327847.0	48	483.0966438781852	708.3359229334991	618.1184971098265	846.3458574181118	193.07419005800332
3491726	2327847.0	48	1308.728430254656	643.6676168757126	618.1184971098265	846.3458574181118	719.7364440874647
3491701	2327847.0	48	1168.610754985755	574.9241452991453	618.1184971098265	846.3458574181118	613.7682557699842
3491698	2327847.0	48	931.330898110267	593.447983635301	618.1184971098265	846.3458574181118	402.56594826727115
3491692	2327847.0	48	982.0982567353408	554.0871632329636	618.1184971098265	846.3458574181118	466.7937550394769
3491690	2327847.0	48	1309.7471544715447	567.1629268292683	618.1184971098265	846.3458574181118	745.8507279718563
3491669	2327847.0	48	628.5047065337762	453.2206533776301	618.1184971098265	846.3458574181118	393.262379840824
3491676	2327847.0	48	1256.2606758832565	509.1774193548387	618.1184971098265	846.3458574181118	721.739562415507
3491654	2327847.0	48	524.6235247836349	247.0331759769211	618.1184971098265	846.3458574181118	606.5616209310523
3491648	2327847.0	48	1132.9477498093058	197.09445715738624	618.1184971098265	846.3458574181118	828.5991432385247
3491662	2327847.0	48	1335.538263428992	354.64422369389257	618.1184971098265	846.3458574181118	869.7480196657605
3491657	2327847.0	48	1258.3058361391695	284.0016835016835	618.1184971098265	846.3458574181118	852.0978811094539
3491766	2328456.0	49	1313.1159852356616	572.3198466780239	618.1521739130435	846.3280193236716	747.0309081454841
3491899	2328456.0	49	1381.2973333333334	954.1909333333334	618.1521739130435	846.3280193236716	770.7301360173193
3491749	2328456.0	49	1243.1690647482014	498.0265121236344	618.1521739130435	846.3280193236716	715.5138389626474
3491729	2328456.0	49	616.4324739103745	456.65991405770416	618.1521739130435	846.3280193236716	389.67189997441216
3491869	2328456.0	49	469.3073376495978	736.0432607416127	618.1521739130435	846.3280193236716	185.24986709251635
3491740	2328456.0	49	934.4968152866242	485.55971337579615	618.1521739130435	846.3280193236716	479.82049008173794
3491837	2328456.0	49	1318.545209176788	648.6447368421053	618.1521739130435	846.3280193236716	727.7561982000891
3491704	2328456.0	49	1245.2656078860898	360.7343921139102	618.1521739130435	846.3280193236716	793.1408638168879
3491684	2328456.0	49	523.8734047983664	247.6518631955079	618.1521739130435	846.3280193236716	606.0541446291511
3491693	2328456.0	49	1305.7003214788026	321.7003214788025	618.1521739130435	846.3280193236716	864.8448858420302
3491665	2328456.0	49	895.8161350844277	137.4818636647905	618.1521739130435	846.3280193236716	761.2884786503463
3491922	2328456.0	49	1350.2069729947602	972.8587263200322	618.1521739130435	846.3280193236716	742.9093138947522
3491934	2328456.0	49	1144.7427409988386	1001.5135501355012	618.1521739130435	846.3280193236716	548.9810327480254
3491675	2328456.0	49	1131.48347107438	198.3893062860005	618.1521739130435	846.3280193236716	826.6399436866416
3491803	2328456.0	49	919.9203994570488	638.2176653092883	618.1521739130435	846.3280193236716	366.5705680983807
3491781	2328456.0	49	1242.5523215523217	583.3409563409564	618.1521739130435	846.3280193236716	677.5232392089788
3491661	2328456.0	49	1369.4436763952897	115.5926779313876	618.1521739130435	846.3280193236716	1048.0520315622352
3491789	2328456.0	49	1426.766475644699	609.0850047755491	618.1521739130435	846.3280193236716	842.698841174505
3491660	2328456.0	49	1265.159208261618	76.67211703958692	618.1521739130435	846.3280193236716	1005.4791446953367
3491912	2328456.0	49	1088.8480825958702	965.4705014749262	618.1521739130435	846.3280193236716	485.5404921362522
3491774	2328518.0	50	592.637216828479	379.7058252427185	618.1184971098265	846.3458574181118	467.3352279396757
3491755	2328518.0	50	1270.000095730423	286.162454528049	618.1184971098265	846.3458574181118	859.5086174632776
3491858	2328518.0	50	918.6394374625972	659.6795332136445	618.1184971098265	846.3458574181118	353.77556753190413
3491737	2328518.0	50	523.9170758319694	249.24795417348608	618.1184971098265	846.3458574181118	604.4830963971588
3491867	2328518.0	50	1321.6489523809523	651.9731428571429	618.1184971098265	846.3458574181118	729.8875623408014
3491973	2328518.0	50	1123.255064456722	995.0222836095764	618.1184971098265	846.3458574181118	526.5620869148013
3491847	2328518.0	50	1248.714916584887	627.1326463853451	618.1184971098265	846.3458574181118	667.6123696772423
3491720	2328518.0	50	1132.0974891109402	197.8574173712529	618.1184971098265	846.3458574181118	827.4730576235635
3491957	2328518.0	50	1323.8533834586467	983.8057644110276	618.1184971098265	846.3458574181118	718.9971876442099
3491830	2328518.0	50	1318.3498907379392	564.0866532190283	618.1184971098265	846.3458574181118	754.9796440815268
3491699	2328518.0	50	906.7196903301198	135.96801051709028	618.1184971098265	846.3458574181118	766.7641971922712
3491967	2328518.0	50	1046.1090534979423	1006.7623456790124	618.1184971098265	846.3458574181118	457.0660412493676
3491938	2328518.0	50	474.5927933067123	754.434968625214	618.1184971098265	846.3458574181118	170.43250608636757
3491949	2328518.0	50	1371.7504051863857	968.8457590491628	618.1184971098265	846.3458574181118	763.5229392564002
3491688	2328518.0	50	1176.365506329114	100.59493670886076	618.1184971098265	846.3458574181118	931.5493325857599
3491691	2328518.0	50	1373.8311511183852	115.8644298963448	618.1184971098265	846.3458574181118	1051.0493477391526
3491818	2328518.0	50	1405.252572706935	509.5729306487696	618.1184971098265	846.3458574181118	856.1518890774599
3491799	2328518.0	50	878.0792736935341	479.0630351343372	618.1184971098265	846.3458574181118	449.9736402354465
3491805	2328518.0	50	1203.5630718954249	482.50359477124186	618.1184971098265	846.3458574181118	689.2942348764306
3491785	2328518.0	50	1317.9371859296482	407.8293132328308	618.1184971098265	846.3458574181118	825.8589206067195
3492022	2327917.0	51	1357.6699346405228	971.7946859903384	618.0497076023391	846.285575048733	750.193719764013
3491761	2327917.0	51	1370.847158218126	120.30645161290325	618.0497076023391	846.285575048733	1045.8248846333136
3491773	2327917.0	51	1001.560909090909	201.82878787878784	618.0497076023391	846.285575048733	749.9369254788129
3492031	2327917.0	51	1322.6423761423762	991.7510822510824	618.0497076023391	846.285575048733	719.4519041228589
3492025	2327917.0	51	1055.2579857196542	975.0287485907552	618.0497076023391	846.285575048733	455.7695505274335
3491770	2327917.0	51	1131.701793721973	198.30418535127052	618.0497076023391	846.285575048733	826.8726304391182
3491758	2327917.0	51	1229.4981220657276	102.40563380281692	618.0497076023391	846.285575048733	962.9260254753835
3492010	2327917.0	51	476.5501813784764	785.0056428859331	618.0497076023391	846.285575048733	154.1990467138334
3491865	2327917.0	51	1415.3009768009767	437.00345950345945	618.0497076023391	846.285575048733	896.1704281798486
3491975	2327917.0	51	1301.5437541750168	673.6135604542419	618.0497076023391	846.285575048733	704.9678973715143
3491971	2327917.0	51	1251.530333670374	666.5421300977417	618.0497076023391	846.285575048733	658.4872129406913
3491851	2327917.0	51	1366.5765199161426	412.37386443046825	618.0497076023391	846.285575048733	865.2004168771144
3491963	2327917.0	51	935.062893081761	653.6488469601677	618.0497076023391	846.285575048733	370.95318946799495
3491950	2327917.0	51	1319.8279184583532	548.0599617773531	618.0497076023391	846.285575048733	762.5163431975467
3491817	2327917.0	51	689.3156386922817	327.1026289180991	618.0497076023391	846.285575048733	524.0512994803096
3491798	2327917.0	51	524.073694284933	248.3241728192508	618.0497076023391	846.285575048733	605.3010239833417
3491926	2327917.0	51	840.2423043095866	496.1845499853416	618.0497076023391	846.285575048733	414.6568192878865
3491783	2327917.0	51	1271.0565382185723	235.00452726889876	618.0497076023391	846.285575048733	894.4732752890216
3492039	2327917.0	51	998.8404147698534	1008.6112797167426	618.0497076023391	846.285575048733	413.9458866338709
3491919	2327917.0	51	1140.146590184831	491.1427660930529	618.0497076023391	846.285575048733	631.4361167650192
3492028	2328723.0	52	977.792430950875	679.4639468690702	618.1521739130435	846.3280193236716	396.46529880731293
3492011	2328723.0	52	1319.3576067543431	545.563321967852	618.1521739130435	846.3280193236716	762.9865413109802
3491882	2328723.0	52	710.0689277899344	231.00948212983224	618.1521739130435	846.3280193236716	622.1459570371178
3491991	2328723.0	52	1106.227958046542	509.9716486397903	618.1521739130435	846.3280193236716	592.7508575760662
3491866	2328723.0	52	1305.9944679139007	218.57785153892576	618.1521739130435	846.3280193236716	931.2342855426546
3491842	2328723.0	52	1369.3239116309292	175.42072774528913	618.1521739130435	846.3280193236716	1007.1621386048766
3491855	2328723.0	52	1131.7706900942194	199.57588489941432	618.1521739130435	846.3280193236716	825.8887961139111
3492104	2328723.0	52	984.692789968652	1013.2115987460814	618.1521739130435	846.3280193236716	402.7432833695192
3491956	2328723.0	52	1430.0483443708608	410.9291390728477	618.1521739130435	846.3280193236716	921.2749733536348
3492084	2328723.0	52	1378.2404844290656	949.5862168396771	618.1521739130435	846.3280193236716	767.0700718561214
3492095	2328723.0	52	1010.5157715260018	982.6658141517476	618.1521739130435	846.3280193236716	415.3759586571736
3491966	2328723.0	52	1365.22419460881	447.5910585141354	618.1521739130435	846.3280193236716	846.8221584382883
3491835	2328723.0	52	1295.7657920310985	70.90379008746356	618.1521739130435	846.3280193236716	1029.7781075288058
3492091	2328723.0	52	1294.2812006319114	984.8645339652448	618.1521739130435	846.3280193236716	690.1759389176345
3491945	2328723.0	52	777.231890592125	378.5372708145477	618.1521739130435	846.3280193236716	494.099727433059
3492075	2328723.0	52	473.4128498727736	801.981764206955	618.1521739130435	846.3280193236716	151.38052142369958
3491923	2328723.0	52	524.9726585223967	250.11692844677137	618.1521739130435	846.3280193236716	603.448495708672
3492037	2328723.0	52	1302.1084546084546	678.489604989605	618.1521739130435	846.3280193236716	704.2484840089284
3492047	2328723.0	52	1233.094262295082	694.9077868852459	618.1521739130435	846.3280193236716	633.3102390261582
3491914	2328723.0	52	1069.1587030716723	224.9542093287827	618.1521739130435	846.3280193236716	767.7970442058744
3491510	2328312.0	53	1440.9930053063192	392.7667631452002	617.9797687861271	846.3342967244702	939.7203280788514
3491519	2328312.0	53	1324.1447368421052	488.5842731829574	617.9797687861271	846.3342967244702	791.6148315016928
3491494	2328312.0	53	525.0597014925373	249.58678828081813	617.9797687861271	846.3342967244702	603.9385132110319
3491501	2328312.0	53	776.6877022653722	350.242071197411	617.9797687861271	846.3342967244702	520.8605421584966
3491478	2328312.0	53	1136.4051223820338	196.73795104718647	617.9797687861271	846.3342967244702	831.1078507440067
3491487	2328312.0	53	1028.29235447437	230.70330147697652	617.9797687861271	846.3342967244702	739.8364280593321
3491482	2328312.0	53	1303.1258298129148	221.03128143230737	617.9797687861271	846.3342967244702	927.5931143955271
3491461	2328312.0	53	1325.3870692596383	131.72040259297168	617.9797687861271	846.3342967244702	1005.5337420738327
3491470	2328312.0	53	1391.375845410628	159.02367149758453	617.9797687861271	846.3342967244702	1034.6677664293709
3491465	2328312.0	53	818.3530047557284	152.26869865974925	617.9797687861271	846.3342967244702	722.410193802571
3491574	2328312.0	53	1396.894366197183	934.0263432446532	617.9797687861271	846.3342967244702	783.8353430937681
3491570	2328312.0	53	995.2304347826088	904.1009661835748	617.9797687861271	846.3342967244702	381.6478129050217
3491577	2328312.0	53	1296.3139059304704	999.038854805726	617.9797687861271	846.3342967244702	695.3099191541512
3491579	2328312.0	53	1034.7875502008033	998.1614457831324	617.9797687861271	846.3342967244702	443.5991544616667
3491564	2328312.0	53	474.16403681788296	808.678610563226	617.9797687861271	846.3342967244702	148.66376647265452
3491542	2328312.0	53	1010.4753810082065	718.2633841344275	617.9797687861271	846.3342967244702	412.86191912700207
3491538	2328312.0	53	1224.0286839145108	704.6259842519685	617.9797687861271	846.3342967244702	622.3958012005663
3491545	2328312.0	53	1290.245842371656	716.5502530730297	617.9797687861271	846.3342967244702	684.6791742711491
3491521	2328312.0	53	1105.33284457478	508.0852069077876	617.9797687861271	846.3342967244702	593.2330631737198
3491533	2328312.0	53	1319.3462021343378	546.2661644695543	617.9797687861271	846.3342967244702	762.8602478977023
3492144	2329158.0	54	1365.348605577689	398.3574590526782	618.0497076023391	846.285575048733	871.2607187374784
3492018	2329158.0	54	1298.89375696767	221.30490523968783	618.0497076023391	846.285575048733	924.2020651303177
3492152	2329158.0	54	1287.1162178891984	509.671773444754	618.0497076023391	846.285575048733	748.9718596968239
3492388	2329158.0	54	1025.7421052631578	856.7008771929824	618.0497076023391	846.285575048733	407.82541562436137
3492518	2329158.0	54	1288.478982765868	997.1801176965112	618.0497076023391	846.285575048733	687.2005355041401
3492259	2329158.0	54	1071.806657848325	749.199074074074	618.0497076023391	846.285575048733	464.027109733947
3492116	2329158.0	54	875.3340707964602	350.59882005899703	618.0497076023391	846.285575048733	558.480619732197
3492503	2329158.0	54	1055.1998754669987	975.5029057700292	618.0497076023391	846.285575048733	455.84798762617885
3492121	2329158.0	54	780.3771043771044	353.5757575757576	618.0497076023391	846.285575048733	518.7611666055245
3491970	2329158.0	54	1329.7063939821346	117.33732957216738	618.0497076023391	846.285575048733	1018.7348938033064
3491983	2329158.0	54	1377.8634677793232	145.7939267501159	618.0497076023391	846.285575048733	1033.4435153845616
3492215	2329158.0	54	1293.6794043774669	715.9940796555436	618.0497076023391	846.285575048733	688.0780195125002
3492214	2329158.0	54	1221.0910727141827	707.0075593952483	618.0497076023391	846.285575048733	618.9161927759914
3492192	2329158.0	54	1320.8693200663351	544.5134328358209	618.0497076023391	846.285575048733	764.8671998980029
3492077	2329158.0	54	526.0902891434806	249.7629569012548	618.0497076023391	846.285575048733	603.5691912323007
3492333	2329158.0	54	493.45202020202015	780.9712121212121	618.0497076023391	846.285575048733	140.67888864408732
3492463	2329158.0	54	1410.6427480916032	896.8282442748092	618.0497076023391	846.285575048733	794.2029269931663
3492052	2329158.0	54	1016.5070360598064	228.1182937554969	618.0497076023391	846.285575048733	735.4583810542463
3492165	2329158.0	54	1106.4583333333333	509.530534351145	618.0497076023391	846.285575048733	593.2511636092022
3492032	2329158.0	54	1147.9036624203825	212.86173036093416	618.0497076023391	846.285575048733	825.8153428311888
3491382	2328362.0	55	1104.5219298245615	510.6082995951417	617.9797687861271	846.3342967244702	591.1304590498037
3491374	2328362.0	55	765.1451612903226	511.39943074003793	617.9797687861271	846.3342967244702	365.84015252965804
3491474	2328362.0	55	1284.3371269600405	993.9527061203844	617.9797687861271	846.3342967244702	682.5125080063344
3491359	2328362.0	55	1347.644	392.66495238095234	617.9797687861271	846.3342967244702	859.200654276991
3491460	2328362.0	55	1417.8595691797846	895.041563104115	617.9797687861271	846.3342967244702	801.3613996668263
3491334	2328362.0	55	525.6000279407656	250.0252863928472	617.9797687861271	846.3342967244702	603.4222835803595
3491343	2328362.0	55	782.5610661268556	348.4399460188934	617.9797687861271	846.3342967244702	524.3908732032672
3491467	2328362.0	55	1013.7416891284817	928.3167115902964	617.9797687861271	846.3342967244702	404.1640928389119
3491312	2328362.0	55	1013.594183643342	226.779598464718	617.9797687861271	846.3342967244702	735.0910075484185
3491443	2328362.0	55	1107.2545301306363	754.7581120943952	617.9797687861271	846.3342967244702	497.77102133423557
3491453	2328362.0	55	911.776455026455	812.6256613756614	617.9797687861271	846.3342967244702	295.7241365578343
3491324	2328362.0	55	1144.6488269794722	238.80865102639297	617.9797687861271	846.3342967244702	804.0321554758433
3491431	2328362.0	55	1294.614417989418	720.7800925925926	617.9797687861271	846.3342967244702	688.18479108278
3491296	2328362.0	55	1334.2720151269584	86.2687736358725	617.9797687861271	846.3342967244702	1044.4013508014712
3491299	2328362.0	55	1388.373544093178	131.079589572934	617.9797687861271	846.3342967244702	1051.2353994868517
3491426	2328362.0	55	1221.301893939394	706.1007575757575	617.9797687861271	846.3342967244702	619.4053859966248
3491432	2328362.0	55	594.004884004884	706.032967032967	617.9797687861271	846.3342967244702	142.3350210365592
3491307	2328362.0	55	1298.122835853605	219.2948717948718	617.9797687861271	846.3342967244702	925.0800138885269
3491416	2328362.0	55	1251.4115574348132	579.6997885835095	617.9797687861271	846.3342967244702	687.2625348454881
3491399	2328362.0	55	1317.832862079799	544.9126610116243	617.9797687861271	846.3342967244702	762.0035135539262
3492149	2328216.0	56	1226.4495060373215	703.0832418587634	618.1184971098265	846.3458574181118	624.9726341526081
3492145	2328216.0	56	1287.0868131868133	615.0369963369963	618.1184971098265	846.3458574181118	707.829355939355
3492155	2328216.0	56	1297.746266285351	716.0246266285352	618.1184971098265	846.3458574181118	692.0097743738958
3492135	2328216.0	56	1317.4633286318758	543.1408086506817	618.1184971098265	846.3458574181118	762.244380087294
3492138	2328216.0	56	789.0524109014675	547.2051013277429	618.1184971098265	846.3458574181118	344.5338805378155
3492117	2328216.0	56	1295.4882828282828	355.92626262626266	618.1184971098265	846.3458574181118	836.2662288769461
3492115	2328216.0	56	785.0279780295228	347.79385513216613	618.1184971098265	846.3458574181118	525.749820546054
3492127	2328216.0	56	1105.040100250627	507.8956766917293	618.1184971098265	846.3458574181118	592.9933999960945
3492102	2328216.0	56	1117.227937468482	264.6825516893595	618.1184971098265	846.3458574181118	766.4479334478175
3492081	2328216.0	56	524.1573263280793	249.53006421482775	618.1184971098265	846.3458574181118	604.1670237869176
3492196	2328216.0	56	901.75	992.5096153846154	618.1184971098265	846.3458574181118	319.077848768336
3492194	2328216.0	56	1290.4606188466948	996.693155180497	618.1184971098265	846.3458574181118	688.9471958039202
3492183	2328216.0	56	1410.137087599545	913.1885665529012	618.1184971098265	846.3458574181118	794.8341936818009
3492050	2328216.0	56	1296.1220437304771	216.1548415885765	618.1184971098265	846.3458574181118	925.6508659653716
3492178	2328216.0	56	812.3006700167505	889.5418760469012	618.1184971098265	846.3458574181118	198.92866133424116
3492062	2328216.0	56	1016.1390141268412	227.30853621881573	618.1184971098265	846.3458574181118	735.9534883429061
3492161	2328216.0	56	738.7929292929293	735.5993265993266	618.1184971098265	846.3458574181118	163.7898430034977
3492034	2328216.0	56	1287.8297935103246	84.53598820058997	618.1184971098265	846.3458574181118	1014.3310590550077
3492041	2328216.0	56	1383.4125874125873	133.06526806526804	618.1184971098265	846.3458574181118	1046.156892535661
3492169	2328216.0	56	1163.3351471180974	748.6253526803707	618.1184971098265	846.3458574181118	553.9047684326614
3492532	2328632.0	57	1300.8103448275865	1000.036731634183	618.1184971098265	846.3458574181118	699.7778531488327
3492541	2328632.0	57	773.7877492877493	1006.625356125356	618.1184971098265	846.3458574181118	223.43328708918736
3492387	2328632.0	57	1260.3939544103073	660.7167162206805	618.1184971098265	846.3458574181118	668.5625932642639
3492269	2328632.0	57	525.0132796180245	254.99059982094897	618.1184971098265	846.3458574181118	598.6398100794855
3492393	2328632.0	57	973.3487804878048	670.1849593495934	618.1184971098265	846.3458574181118	396.51130656906327
3492242	2328632.0	57	1298.344128113879	217.73724792408063	618.1184971098265	846.3458574181118	926.2049951306032
3492510	2328632.0	57	1390.9119444444443	932.5961111111112	618.1184971098265	846.3458574181118	777.5916785212079
3492248	2328632.0	57	1015.1313657407406	223.09259259259255	618.1184971098265	846.3458574181118	738.9613318531736
3492228	2328632.0	57	1304.8530666666666	72.93413333333334	618.1184971098265	846.3458574181118	1034.2968935350275
3492233	2328632.0	57	1361.1505636070854	113.67928073000536	618.1184971098265	846.3458574181118	1043.502258952541
3492489	2328632.0	57	897.5040299366724	788.4404145077721	618.1184971098265	846.3458574181118	285.32317864411783
3492360	2328632.0	57	1319.856654392425	544.0491846396633	618.1184971098265	846.3458574181118	764.0809641388125
3492332	2328632.0	57	1105.692548631718	508.6206726013848	618.1184971098265	846.3458574181118	593.1161405466593
3492308	2328632.0	57	1230.4035580524346	365.5519662921348	618.1184971098265	846.3458574181118	778.4958327425722
3492432	2328632.0	57	1292.4909665763323	719.6201445347787	618.1184971098265	846.3458574181118	686.1760953867034
3492417	2328632.0	57	1211.2295549638643	723.9565741092938	618.1184971098265	846.3458574181118	605.6070207796322
3492288	2328632.0	57	1090.9676616915424	289.1676616915423	618.1184971098265	846.3458574181118	730.776213514604
3492546	2328632.0	57	902.2128560431102	1007.994611239415	618.1184971098265	846.3458574181118	326.86377038407556
3492296	2328632.0	57	784.0524920466596	353.3490632732414	618.1184971098265	846.3458574181118	520.1729805678267
3491383	2328870.0	58	780.8492547425474	348.9756097560976	618.1184971098265	846.3458574181118	523.3148791493442
3491490	2328870.0	58	1227.9216552175335	703.0685312397776	618.1184971098265	846.3458574181118	626.4090387557844
3491481	2328870.0	58	1285.9570400359871	700.0609536662168	618.1184971098265	846.3458574181118	683.6721381506185
3491355	2328870.0	58	1081.6230186893777	306.0623373550982	618.1184971098265	846.3458574181118	711.8586401641617
3491330	2328870.0	58	526.2084708470846	253.6941694169417	618.1184971098265	846.3458574181118	599.7361721776119
3491466	2328870.0	58	1321.6834472285498	539.2213363705391	618.1184971098265	846.3458574181118	767.6777386796249
3491573	2328870.0	58	950.8389088012744	1004.3347272003184	618.1184971098265	846.3458574181118	368.3250674759806
3491444	2328870.0	58	1106.42992992993	509.6348014681348	618.1184971098265	846.3458574181118	593.146179808798
3491578	2328870.0	58	713.2013888888889	1009.5203373015872	618.1184971098265	846.3458574181118	188.8562077198195
3491430	2328870.0	58	1033.37941712204	438.0067395264117	618.1184971098265	846.3458574181118	582.3937387111589
3491554	2328870.0	58	1379.948246364414	952.015255203878	618.1184971098265	846.3458574181118	769.1232596129921
3491565	2328870.0	58	1312.3213783403658	994.755977496484	618.1184971098265	846.3458574181118	709.889571729617
3491433	2328870.0	58	1215.313200498132	437.9578663345787	618.1184971098265	846.3458574181118	723.4792775306629
3491285	2328870.0	58	1322.6543408360128	73.13183279742765	618.1184971098265	846.3458574181118	1046.0548183365368
3491286	2328870.0	58	1351.9938080495356	101.33539731682146	618.1184971098265	846.3458574181118	1045.7597992212127
3491537	2328870.0	58	992.3491666666666	862.5883333333334	618.1184971098265	846.3458574181118	374.5829842115328
3491289	2328870.0	58	1297.5374505699	216.56885322167943	618.1184971098265	846.3458574181118	926.4066004381741
3491290	2328870.0	58	1018.3747086247088	224.41724941724945	618.1184971098265	846.3458574181118	739.5946378294914
3491526	2328870.0	58	1217.6566569484935	752.7225461613217	618.1184971098265	846.3458574181118	606.804193717727
3492405	2328792.0	59	1322.214349575324	538.9163313962151	618.0485714285714	846.3933333333334	768.3694097458983
3492537	2328792.0	59	1375.1674897119342	960.4075445816188	618.0485714285714	846.3933333333334	765.655468725417
3492264	2328792.0	59	1019.051111111111	223.7738888888889	618.0485714285714	846.3933333333334	740.5795091900366
3492502	2328792.0	59	1242.3411252782837	767.8436551305404	618.0485714285714	846.3933333333334	629.2147842652446
3492243	2328792.0	59	1334.275549188157	109.27841451766952	618.0485714285714	846.3933333333334	1027.7740448227191
3492381	2328792.0	59	1105.2712782420303	510.7454348498917	618.0485714285714	846.3933333333334	591.6464128100368
3492250	2328792.0	59	1297.3077192982455	214.51988304093567	618.0485714285714	846.3933333333334	927.7160379927982
3492236	2328792.0	59	1265.499525841631	90.38762446657184	618.0485714285714	846.3933333333334	995.3579106077956
3492361	2328792.0	59	1271.3216237314598	488.0694769711163	618.0485714285714	846.3933333333334	745.0917171083189
3492337	2328792.0	59	782.5366187542778	354.14921286789865	618.0485714285714	846.3933333333334	518.999606787725
3492448	2328792.0	59	1293.260635433495	718.8642972536348	618.0485714285714	846.3933333333334	687.1499009831888
3492576	2328792.0	59	943.6373899732108	1007.1012246460008	618.0485714285714	846.3933333333334	363.09104242800896
3492322	2328792.0	59	1082.079009713338	302.08588012319353	618.0485714285714	846.3933333333334	715.2585904935789
3492584	2328792.0	59	653.1254245511888	1005.8939835031538	618.0485714285714	846.3933333333334	163.31210313256358
3492547	2328792.0	59	1005.7762073027092	984.9310954063604	618.0485714285714	846.3933333333334	411.73466108739325
3492290	2328792.0	59	525.6088377379937	252.4664677465189	618.0485714285714	846.3933333333334	601.0775540897888
3492300	2328792.0	59	1210.1494126284877	255.23531571218797	618.0485714285714	846.3933333333334	836.6906285763041
3492431	2328792.0	59	1228.6406485671191	703.4113876319758	618.0485714285714	846.3933333333334	627.1096566477925
3492424	2328792.0	59	1299.9579158316633	680.7334669338677	618.0485714285714	846.3933333333334	701.7432189339227
3492555	2328792.0	59	1325.673283705542	977.7477253928868	618.0485714285714	846.3933333333334	719.71293564754
3492023	2329041.0	60	1277.6044333147838	795.9257095158598	617.9797687861271	846.3342967244702	661.5479753720897
3492000	2329041.0	60	1295.1797207043107	731.1086824529448	617.9797687861271	846.3342967244702	686.9328330064305
3491857	2329041.0	60	1082.4764761232652	296.70395201129145	617.9797687861271	846.3342967244702	719.6184453976778
3491870	2329041.0	60	781.6062039957939	352.8305292674378	617.9797687861271	846.3342967244702	519.9226661665251
3491974	2329041.0	60	1376.8569664902998	708.626278659612	617.9797687861271	846.3342967244702	771.2704450675452
3492085	2329041.0	60	922.4256308100928	1009.0143868968572	617.9797687861271	846.3342967244702	345.1841459887918
3491826	2329041.0	60	524.0084204413472	252.54965156794424	617.9797687861271	846.3342967244702	601.1745330046818
3491965	2329041.0	60	1227.8536108146566	702.6803628601921	617.9797687861271	846.3342967244702	626.5640876281708
3492094	2329041.0	60	607.5888568683959	1014.7560038424592	617.9797687861271	846.3342967244702	168.74194048611548
3492067	2329041.0	60	1308.396385542169	988.0036144578312	617.9797687861271	846.3342967244702	704.8016034884533
3491810	2329041.0	60	1206.3040201005026	225.6128978224456	617.9797687861271	846.3342967244702	855.2312434303992
3491948	2329041.0	60	1323.080348151345	537.3851963746224	617.9797687861271	846.3342967244702	769.8158050002263
3492076	2329041.0	60	1013.2269000315356	1000.9295175023652	617.9797687861271	846.3342967244702	424.40543946218605
3491797	2329041.0	60	1302.9202427394885	214.24967490247076	617.9797687861271	846.3342967244702	932.0270500384178
3492053	2329041.0	60	1366.0484613172275	973.5399769916594	617.9797687861271	846.3342967244702	758.8069937984417
3491802	2329041.0	60	1016.3716545012164	219.16818734793188	617.9797687861271	846.3342967244702	743.0029766791845
3491930	2329041.0	60	1103.3802556340397	508.35570131180623	617.9797687861271	846.3342967244702	591.475412497686
3491910	2329041.0	60	1343.076454668471	480.1630581867389	617.9797687861271	846.3342967244702	812.3094113758713
3491788	2329041.0	60	1346.4489685124863	92.49674267100976	617.9797687861271	846.3342967244702	1048.3026437299804
3491784	2329041.0	60	1203.4257950530036	74.91755005889281	617.9797687861271	846.3342967244702	968.4166699865197
3492543	2329185.0	61	1329.0339966832505	533.4149706015378	618.0497076023391	846.285575048733	776.7796820508645
3492641	2329185.0	61	576.2293271700051	1005.7732408834104	618.0497076023391	846.285575048733	164.8795310913361
3492643	2329185.0	61	900.9298368298367	1016.5400932400933	618.0497076023391	846.285575048733	330.1632451929469
3492627	2329185.0	61	1322.0169953051643	814.6307042253521	618.0497076023391	846.285575048733	704.6786310102764
3492636	2329185.0	61	1316.67	981.34	618.0497076023391	846.285575048733	711.5546434735077
3492511	2329185.0	61	1434.9634025717112	458.797725024728	618.0497076023391	846.285575048733	904.1542008666099
3492639	2329185.0	61	1071.9350877192985	989.706432748538	618.0497076023391	846.285575048733	476.00575701063156
3492635	2329185.0	61	1368.2844036697247	979.5984709480122	618.0497076023391	846.285575048733	761.9871569760047
3492378	2329185.0	61	1122.8272101033294	214.2068503635668	618.0497076023391	846.285575048733	808.9028626669357
3492359	2329185.0	61	1015.6922450309548	218.63815575105895	618.0497076023391	846.285575048733	743.0079881964247
3492488	2329185.0	61	784.7523577235772	355.2313821138212	618.0497076023391	846.285575048733	518.5788213535157
3492616	2329185.0	61	1438.9507735583684	785.4574542897327	618.0497076023391	846.285575048733	823.1516387414998
3492339	2329185.0	61	1304.8669162695712	212.07340594508736	618.0497076023391	846.285575048733	934.8491608599751
3492606	2329185.0	61	1307.6743092298648	748.3227513227513	618.0497076023391	846.285575048733	696.5477772574478
3492320	2329185.0	61	1340.5249322493223	98.35474254742547	618.0497076023391	846.285575048733	1039.8898886107163
3492578	2329185.0	61	1225.627764127764	702.5085995085996	618.0497076023391	846.285575048733	624.3580010432161
3492458	2329185.0	61	1080.2309617918313	286.4075098814229	618.0497076023391	846.285575048733	725.9992834567144
3492440	2329185.0	61	525.2781659388646	254.56550218340607	618.0497076023391	846.285575048733	598.9484147857523
3492302	2329185.0	61	1236.9398530762169	97.6831955922865	618.0497076023391	846.285575048733	971.3035234634593
3492552	2329185.0	61	1103.1747795414462	509.8537918871252	618.0497076023391	846.285575048733	590.3665642168626
3492531	2328704.0	62	1101.0612794612796	510.2814814814815	618.08357771261	846.2673509286413	588.3485062907789
3492414	2328704.0	62	780.2068557919621	358.48345153664303	618.08357771261	846.2673509286413	514.0205149614732
3492244	2328704.0	62	1122.6211135213305	238.85321764280548	618.08357771261	846.2673509286413	789.6265284014457
3492379	2328704.0	62	1077.243013972056	283.1122754491018	618.08357771261	846.2673509286413	726.6161482821987
3492612	2328704.0	62	1330.017757809157	990.0519897304237	618.08357771261	846.2673509286413	726.3086803454174
3492608	2328704.0	62	1369.4907682162875	978.7535443455324	618.08357771261	846.2673509286413	762.997612962667
3492495	2328704.0	62	1368.1117071334463	499.07745153397326	618.08357771261	846.2673509286413	826.4883672286009
3492623	2328704.0	62	909.8970802919708	1020.6693430656934	618.08357771261	846.2673509286413	339.9576078704623
3492617	2328704.0	62	1137.9708994708994	996.6439710387078	618.08357771261	846.2673509286413	541.1986282324951
3492619	2328704.0	62	596.910759175465	1009.447209653092	618.08357771261	846.2673509286413	164.54772723480127
3492213	2328704.0	62	1018.307392996109	219.72568093385212	618.08357771261	846.2673509286413	743.4605346351208
3492199	2328704.0	62	1357.5909560723514	122.59612403100776	618.08357771261	846.2673509286413	1034.6841099040923
3492193	2328704.0	62	1279.1068111455108	74.44891640866874	618.08357771261	846.2673509286413	1016.1965415228241
3492579	2328704.0	62	1426.9776902887138	826.8638451443569	618.08357771261	846.2673509286413	809.1268018036501
3492206	2328704.0	62	1307.427010692701	211.3698279869828	618.08357771261	846.2673509286413	937.1708666141042
3492586	2328704.0	62	1360.6229154955968	819.4632752482669	618.08357771261	846.2673509286413	743.0229650746171
3492567	2328704.0	62	1308.0822312648354	745.5152594099695	618.08357771261	846.2673509286413	697.3156572523457
3492441	2328704.0	62	1334.7881421398224	377.9754731556585	618.08357771261	846.2673509286413	856.1324170120803
3492549	2328704.0	62	1223.9173287930382	702.3494135452138	618.08357771261	846.2673509286413	622.6932685109759
3492294	2328704.0	62	524.7567016317016	253.90501165501163	618.08357771261	846.2673509286413	599.6691144195672
3492528	2329079.0	63	1332.0641344956414	994.3833540888336	618.1184971098265	846.3458574181118	729.132000095162
3492275	2329079.0	63	525.205413575158	253.19524594668863	618.1184971098265	846.3458574181118	600.3836181816118
3492284	2329079.0	63	1143.195238095238	256.83663003663	618.1184971098265	846.3458574181118	789.4470932822367
3492540	2329079.0	63	887.45183044316	1021.440655105973	618.1184971098265	846.3458574181118	321.2454398459184
3492411	2329079.0	63	1312.3959515701854	750.0978055240257	618.1184971098265	846.3458574181118	700.9171643392408
3492385	2329079.0	63	1068.539379844961	517.9170542635659	618.1184971098265	846.3458574181118	557.4445715453917
3492514	2329079.0	63	1244.192974848222	953.94579358196	618.1184971098265	846.3458574181118	635.2534910867228
3492396	2329079.0	63	1226.467889908257	703.0970948012232	618.1184971098265	846.3458574181118	624.9873532396384
3492246	2329079.0	63	1019.8249109167476	221.00955620343376	618.1184971098265	846.3458574181118	743.2452707622645
3492506	2329079.0	63	721.020315581854	943.939053254438	618.1184971098265	846.3458574181118	141.82107078427245
3492224	2329079.0	63	1306.1640169581349	75.45389507154214	618.1184971098265	846.3458574181118	1033.2865309263805
3492227	2329079.0	63	1378.3252980819077	120.09305339554172	618.1184971098265	846.3458574181118	1051.3598411556584
3492237	2329079.0	63	1309.107912816868	213.12805022506515	618.1184971098265	846.3458574181118	937.2465865318097
3492364	2329079.0	63	1406.7607833415964	441.203685341266	618.1184971098265	846.3458574181118	886.6210211967779
3492494	2329079.0	63	1398.52847805789	918.376984126984	618.1184971098265	846.3458574181118	783.7271346446455
3492325	2329079.0	63	779.7350597609561	356.7011952191235	618.1184971098265	846.3458574181118	515.6275870656339
3492455	2329079.0	63	1418.431965811966	858.6182905982906	618.1184971098265	846.3458574181118	800.4075591860762
3492335	2329079.0	63	1298.2953745600803	372.9715937657114	618.1184971098265	846.3458574181118	828.6879859793007
3492437	2329079.0	63	1366.0595846101464	822.0165134490977	618.1184971098265	846.3458574181118	748.3366804781947
3492291	2329079.0	63	1074.531485818371	268.3019776216497	618.1184971098265	846.3458574181118	736.510382297502
3492659	2329447.0	64	1019.5353881278538	240.18150684931507	618.1184971098265	846.3458574181118	727.0287066513055
3492665	2329447.0	64	524.9203502919099	252.8069224353628	618.1184971098265	846.3458574181118	600.8114195908312
3492667	2329447.0	64	1141.858771060456	261.6423851998679	618.1184971098265	846.3458574181118	784.9726268997863
3492666	2329447.0	64	1088.7365269461077	262.5658682634731	618.1184971098265	846.3458574181118	749.8535895388999
3492653	2329447.0	64	1307.4762071378586	216.32178679729407	618.1184971098265	846.3458574181118	933.8867072277651
3492648	2329447.0	64	1344.798900047824	103.49617407938784	618.1184971098265	846.3458574181118	1039.1775883123023
3492650	2329447.0	64	1399.3716417910448	138.72487562189056	618.1184971098265	846.3458574181118	1054.0796601550287
3492725	2329447.0	64	1419.050499445061	876.6424343322235	618.1184971098265	846.3458574181118	801.5048065591626
3492735	2329447.0	64	1409.4643128321943	926.7794229309036	618.1184971098265	846.3458574181118	795.4230060303764
3492734	2329447.0	64	1295.6736596736598	925.0623543123544	618.1184971098265	846.3458574181118	682.1123699217042
3492717	2329447.0	64	1372.101872659176	831.4213483146067	618.1184971098265	846.3458574181118	754.1310705552265
3492714	2329447.0	64	1315.56734006734	753.6507669285447	618.1184971098265	846.3458574181118	703.5817424746348
3492693	2329447.0	64	1320.8207780725022	423.5178603006189	618.1184971098265	846.3458574181118	820.1060972926233
3492690	2329447.0	64	1214.895889186774	388.1590705987489	618.1184971098265	846.3458574181118	752.3818095289218
3492703	2329447.0	64	1226.1844014510275	704.5721483272873	618.1184971098265	846.3458574181118	624.3748302195182
3492698	2329447.0	64	1036.3241689965828	538.3375271823547	618.1184971098265	846.3458574181118	519.3891753712936
3492681	2329447.0	64	779.4642401021711	356.5348020434227	618.1184971098265	846.3458574181118	515.7008035179103
3492743	2329447.0	64	770.437106918239	1007.2122641509434	618.1184971098265	846.3458574181118	221.5377162225435
3492742	2329447.0	64	1367.3017348203225	976.5425444031392	618.1184971098265	846.3458574181118	760.4121914910746
3492744	2329447.0	64	808.0142857142857	1006.410989010989	618.1184971098265	846.3458574181118	248.3571156249697
3492788	2329260.0	65	1033.9487072560466	542.7329719210453	618.0571847507331	846.3739002932551	514.9403575896195
3492791	2329260.0	65	1225.7828652828653	704.614367114367	618.0571847507331	846.3739002932551	624.0402775665522
3492799	2329260.0	65	1317.9380642831345	754.3078728782954	618.0571847507331	846.3739002932551	705.9103334978316
3492775	2329260.0	65	1055.2353870458137	410.4605055292259	618.0571847507331	846.3739002932551	617.3696366818333
3492770	2329260.0	65	785.7365811965811	358.51504273504275	618.0571847507331	846.3739002932551	515.8707637484877
3492780	2329260.0	65	1152.2178729689808	402.2055637616938	618.0571847507331	846.3739002932551	694.703643300513
3492783	2329260.0	65	1318.929828554089	440.5030344409042	618.0571847507331	846.3739002932551	809.9096385274365
3492757	2329260.0	65	522.4441984056688	250.7707410687925	618.0571847507331	846.3739002932551	603.2287844889217
3492759	2329260.0	65	1087.7256	259.404	618.0571847507331	846.3739002932551	751.7460236895381
3492761	2329260.0	65	1146.9645259938836	262.0388379204893	618.0571847507331	846.3739002932551	788.156355515251
3492750	2329260.0	65	1307.4021339220014	217.4737552121658	618.0571847507331	846.3739002932551	933.1194197051917
3492747	2329260.0	65	1408.9331864904552	169.5	618.0571847507331	846.3739002932551	1040.9818091715208
3492746	2329260.0	65	1308.504009163803	94.59106529209622	618.0571847507331	846.3739002932551	1020.7322118677711
3492822	2329260.0	65	1374.118556701031	963.9179553264604	618.0571847507331	846.3739002932551	765.1440407067258
3492819	2329260.0	65	1412.0206422018348	931.7525484199796	618.0571847507331	846.3739002932551	798.5408476237483
3492827	2329260.0	65	835.6550844130348	1002.6338829996072	618.0571847507331	846.3739002932551	267.89182169830156
3492826	2329260.0	65	690.866568914956	980.8739002932552	618.0571847507331	846.3739002932551	152.94265730126904
3492803	2329260.0	65	1371.022043903339	834.4959417081719	618.0571847507331	846.3739002932551	753.0585402336611
3492815	2329260.0	65	1320.0974743488557	906.0543278084714	618.0571847507331	846.3739002932551	704.5724388928472
3492811	2329260.0	65	1412.7472598323664	872.3027079303675	618.0571847507331	846.3739002932551	795.1129595841928
3492916	2329378.0	66	1318.2486163185145	438.9799143010177	617.9797687861271	846.3342967244702	810.1321199063337
3492915	2329378.0	66	1074.3903381642513	421.5154589371981	617.9797687861271	846.3342967244702	623.5235783665217
3492927	2329378.0	66	1026.2833981841763	554.5726329442282	617.9797687861271	846.3342967244702	501.83336101880917
3492921	2329378.0	66	1026.4673809523808	486.8261904761905	617.9797687861271	846.3342967244702	544.1582561640612
3492901	2329378.0	66	522.7415746247523	249.2165109034268	617.9797687861271	846.3342967244702	604.6651666591562
3492896	2329378.0	66	1080.424841772152	230.1376582278481	617.9797687861271	846.3342967244702	770.4243913737328
3492910	2329378.0	66	787.2830687830689	356.5320767195767	617.9797687861271	846.3342967244702	518.2372257099797
3492906	2329378.0	66	1145.9656031904287	263.3790295779329	617.9797687861271	846.3342967244702	786.5150251746608
3492893	2329378.0	66	1309.635724331927	216.8956868260666	617.9797687861271	846.3342967244702	935.1903145738883
3492891	2329378.0	66	1418.048959918823	176.1291222729579	617.9797687861271	846.3342967244702	1043.688500684619
3492890	2329378.0	66	1309.968768242849	97.95125510799768	617.9797687861271	846.3342967244702	1019.2771715035306
3492965	2329378.0	66	1414.6128543903112	929.1928158546656	617.9797687861271	846.3342967244702	800.9305882981947
3492960	2329378.0	66	1315.601837270341	897.1790026246719	617.9797687861271	846.3342967244702	699.4724687607593
3492973	2329378.0	66	605.0192012288786	994.3571428571428	617.9797687861271	846.3342967244702	148.58916275631572
3492975	2329378.0	66	908.8514711809754	992.3778718258768	617.9797687861271	846.3342967244702	325.47668592769804
3492968	2329378.0	66	1367.3976897689768	959.7194719471948	617.9797687861271	846.3342967244702	757.9468439478752
3492946	2329378.0	66	1365.4922351636162	841.2064152338695	617.9797687861271	846.3342967244702	747.5300546187681
3492952	2329378.0	66	1415.0601659751037	877.1352005532503	617.9797687861271	846.3342967244702	797.6752818406788
3492930	2329378.0	66	1227.510660106601	704.8435834358344	617.9797687861271	846.3342967244702	625.7375883074776
3492943	2329378.0	66	1322.7232243517474	755.3459225854942	617.9797687861271	846.3342967244702	710.5928668309482
3493047	2330039.0	67	1357.4708654670094	959.1229648671808	618.0497076023391	846.285575048733	747.9812332130867
3493042	2330039.0	67	1414.5768128403554	924.5682143880769	618.0497076023391	846.285575048733	800.364667511496
3493053	2330039.0	67	976.9067019400352	1005.1363315696648	618.0497076023391	846.285575048733	392.4435057844091
3493052	2330039.0	67	581.4471264367817	1004.8581609195402	618.0497076023391	846.285575048733	162.74217012727752
3493031	2330039.0	67	1324.1449814126397	752.4885377942999	618.0497076023391	846.285575048733	712.2979853228233
3493025	2330039.0	67	1230.0170603674542	704.1996625421822	618.0497076023391	846.285575048733	628.2455311286838
3493036	2330039.0	67	1307.710845031654	892.5591797412608	618.0497076023391	846.285575048733	691.2117844564982
3493032	2330039.0	67	1363.7069084628672	852.0360967184802	618.0497076023391	846.285575048733	745.6793745938211
3493035	2330039.0	67	1438.530391205949	882.7699644358229	618.0497076023391	846.285575048733	821.2914603449835
3493013	2330039.0	67	959.7409211691764	479.0485680543254	618.0497076023391	846.285575048733	501.61330199167224
3493018	2330039.0	67	1025.6812627291242	562.0526137135098	618.0497076023391	846.285575048733	496.94251281659507
3492996	2330039.0	67	1147.8333333333333	263.6055060995714	618.0497076023391	846.285575048733	787.519366646483
3492999	2330039.0	67	786.790765533814	355.20133882595263	618.0497076023391	846.285575048733	519.2660894939557
3492992	2330039.0	67	525.5036910846111	251.28847245883023	618.0497076023391	846.285575048733	602.1514072587382
3493007	2330039.0	67	1318.375170842825	440.1833712984055	618.0497076023391	846.285575048733	809.5521937181527
3493006	2330039.0	67	1047.9954128440368	425.7920489296636	618.0497076023391	846.285575048733	601.3884892179341
3492980	2330039.0	67	1394.8715434891906	149.59049773755655	618.0497076023391	846.285575048733	1043.4731407469214
3492982	2330039.0	67	1050.3297040759353	181.43718592964825	618.0497076023391	846.285575048733	793.0254572619054
3492978	2330039.0	67	1369.10406885759	101.43375065206052	618.0497076023391	846.285575048733	1057.7745004808842
3492984	2330039.0	67	1311.4272684198058	215.76960435915657	618.0497076023391	846.285575048733	937.1887916208764
3492884	2329671.0	68	1368.1023468057367	985.0267275097784	618.0497076023391	846.285575048733	762.7765524465216
3492887	2329671.0	68	1043.3263971462543	986.4785969084425	618.0497076023391	846.285575048733	447.78828261533215
3492868	2329671.0	68	1359.5063199711087	861.271217045865	618.0497076023391	846.285575048733	741.608034942609
3492867	2329671.0	68	1322.0575608422205	753.694968553459	618.0497076023391	846.285575048733	710.0704738507221
3492879	2329671.0	68	1394.9796518466244	934.9683603857916	618.0497076023391	846.285575048733	781.9749194690115
3492873	2329671.0	68	1302.628115942029	890.1463768115942	618.0497076023391	846.285575048733	685.9820457535197
3492875	2329671.0	68	621.7821109817618	915.0649980597594	618.0497076023391	846.285575048733	68.88062038568205
3492874	2329671.0	68	1432.7275546849494	897.3449232778322	618.0497076023391	846.285575048733	816.2763328485871
3492853	2329671.0	68	1317.4259755734288	439.7165624069109	618.0497076023391	846.285575048733	808.9657138851531
3492849	2329671.0	68	846.7417550058892	398.0906949352179	618.0497076023391	846.285575048733	503.1686626824009
3492850	2329671.0	68	1007.4051941502776	408.6618759455371	618.0497076023391	846.285575048733	585.757797149766
3492861	2329671.0	68	1228.5278719397363	702.6205273069679	618.0497076023391	846.285575048733	627.1548732772486
3492856	2329671.0	68	1042.2295350360184	550.9793713163065	618.0497076023391	846.285575048733	516.850345810587
3492838	2329671.0	68	525.9330409356725	250.4219298245614	618.0497076023391	846.285575048733	602.9419242162675
3492832	2329671.0	68	1032.320425531915	149.42964539007093	618.0497076023391	846.285575048733	810.6962528804017
3492835	2329671.0	68	1308.55523193096	215.32092772384036	618.0497076023391	846.285575048733	935.368518447232
3492840	2329671.0	68	1145.7400277488728	264.07023933402706	618.0497076023391	846.285575048733	785.7682680776431
3492843	2329671.0	68	786.1228610540725	354.21492128678983	618.0497076023391	846.285575048733	519.9828008741405
3492831	2329671.0	68	1400.702363367799	137.95642540620383	618.0497076023391	846.285575048733	1055.5924231492172
3492830	2329671.0	68	1365.4509641873278	102.29283746556472	618.0497076023391	846.285575048733	1054.5775608846022
3493301	2329524.0	69	1403.842887473461	145.38375796178343	618.1184971098265	846.3458574181118	1052.9533144857508
3493298	2329524.0	69	1032.1419238254102	145.39546844592715	618.1184971098265	846.3458574181118	814.0926517722484
3493310	2329524.0	69	1308.459456497918	215.05248739864123	618.1184971098265	846.3458574181118	935.4688446118399
3493287	2329524.0	69	1297.4038817005546	79.61645101663586	618.1184971098265	846.3458574181118	1024.3547317015395
3493410	2329524.0	69	1160.8314087759816	923.5119322555812	618.1184971098265	846.3458574181118	548.1714217240605
3493420	2329524.0	69	1339.9816290393978	988.6443116423196	618.1184971098265	846.3458574181118	735.7548717567344
3493407	2329524.0	69	1391.659544159544	940.3831908831908	618.1184971098265	846.3458574181118	779.2360178764812
3493383	2329524.0	69	1303.8879003558718	889.2007710557532	618.1184971098265	846.3458574181118	687.1071372437684
3493376	2329524.0	69	1353.2260763301374	870.1256815190825	618.1184971098265	846.3458574181118	735.4921026506123
3493389	2329524.0	69	569.5077838827839	892.5869963369964	618.1184971098265	846.3458574181118	67.09131366248069
3493385	2329524.0	69	1427.754658385093	909.268115942029	618.1184971098265	846.3458574181118	812.0775358685278
3493366	2329524.0	69	1228.2811111111112	702.2266666666667	618.1184971098265	846.3458574181118	626.9519572245804
3493360	2329524.0	69	1098.045620437956	557.6791362530414	618.1184971098265	846.3458574181118	560.0522472182448
3493372	2329524.0	69	1321.0082742316783	754.3014184397163	618.1184971098265	846.3458574181118	708.8908361160088
3493350	2329524.0	69	830.8507424475167	388.09088581669226	618.1184971098265	846.3458574181118	505.2253232012752
3493356	2329524.0	69	1315.826689774697	442.971981513576	618.1184971098265	846.3458574181118	805.9200989390497
3493330	2329524.0	69	1143.9948024948026	264.0741510741511	618.1184971098265	846.3458574181118	784.5930337277155
3493337	2329524.0	69	972.1410256410256	349.68820512820514	618.1184971098265	846.3458574181118	609.9186620244911
3493339	2329524.0	69	790.9681432868471	349.4844134536505	618.1184971098265	846.3458574181118	526.0687166920028
3493325	2329524.0	69	525.0791245791246	251.84159779614325	618.1184971098265	846.3458574181118	601.7405084831598
3493684	2329904.0	70	1392.0960328979197	155.02830188679246	618.0497076023391	846.285575048733	1037.7785560527223
3493814	2329904.0	70	1302.2422737306845	888.4630242825607	618.0497076023391	846.285575048733	685.4913600981141
3493689	2329904.0	70	1309.8530027202344	212.6992048545721	618.0497076023391	846.285575048733	938.0956708309606
3493671	2329904.0	70	1306.6012491781723	86.67948717948718	618.0497076023391	846.285575048733	1025.2339411736605
3493792	2329904.0	70	1318.891249606547	753.4049417689645	618.0497076023391	846.285575048733	706.9693621630903
3493805	2329904.0	70	1356.8260513380667	885.1846896049518	618.0497076023391	846.285575048733	739.7997209899364
3493679	2329904.0	70	1034.922487223169	150.30181714934696	618.0497076023391	846.285575048733	811.2806577557166
3493760	2329904.0	70	1146.116189596799	631.1989843028624	618.0497076023391	846.285575048733	570.1898376196184
3493769	2329904.0	70	1224.2671290458177	704.796343001261	618.0497076023391	846.285575048733	622.5100520047555
3493747	2329904.0	70	1316.10203648706	444.21559892518735	618.0497076023391	846.285575048733	805.5664588110476
3493863	2329904.0	70	1334.4682971014493	990.9067028985507	618.0497076023391	846.285575048733	730.869937814142
3493731	2329904.0	70	815.3574461631787	404.3798908098271	618.0497076023391	846.285575048733	483.9534868751833
3493719	2329904.0	70	793.5136946386946	344.5422494172494	618.0497076023391	846.285575048733	531.5392511964053
3493846	2329904.0	70	519.4016877637131	947.864135021097	618.0497076023391	846.285575048733	141.5967360645757
3493843	2329904.0	70	1259.3987898789878	947.2125045837917	618.0497076023391	846.285575048733	649.2417811897769
3493701	2329904.0	70	1146.7019010160602	267.23385775155685	618.0497076023391	846.285575048733	784.0752724744908
3493696	2329904.0	70	524.9462269756388	252.6907308377897	618.0497076023391	846.285575048733	600.8519760961267
3493824	2329904.0	70	1416.6627373935823	920.3457760314342	618.0497076023391	846.285575048733	802.0397027092531
3493836	2329904.0	70	1388.7408854166663	947.19609375	618.0497076023391	846.285575048733	777.2694670096038
3493706	2329904.0	70	980.2931387608808	272.2557603686636	618.0497076023391	846.285575048733	678.7713396712828
3493175	2329597.0	71	792.9312684365782	336.3557522123894	618.0497076023391	846.285575048733	539.0843946338314
3493302	2329597.0	71	1340.2999096657634	995.8563685636856	618.0497076023391	846.285575048733	737.5749295179099
3493155	2329597.0	71	524.3658759124088	253.71289537712892	618.0497076023391	846.285575048733	599.9325303842863
3493282	2329597.0	71	625.3489652135623	963.0882870981948	618.0497076023391	846.285575048733	117.03056311829181
3493160	2329597.0	71	1146.0022041369955	267.28297728043407	618.0497076023391	846.285575048733	783.5673849897116
3493290	2329597.0	71	1268.5409021406729	986.1349388379203	618.0497076023391	846.285575048733	665.3545210819183
3493145	2329597.0	71	1015.3935116394256	209.93387815750373	618.0497076023391	846.285575048733	750.2170224295164
3493274	2329597.0	71	1391.23747705219	945.007212168896	618.0497076023391	846.285575048733	779.4647448490026
3493126	2329597.0	71	1038.098770382251	154.93303929430633	618.0497076023391	846.285575048733	808.9558355289602
3493122	2329597.0	71	1409.6981178801389	144.46532937097572	618.0497076023391	846.285575048733	1057.950312036702
3493260	2329597.0	71	1417.3968801313629	904.9600985221676	618.0497076023391	846.285575048733	801.4977242232067
3493134	2329597.0	71	1312.5484084880636	213.81542882404952	618.0497076023391	846.285575048733	939.3332376731016
3493257	2329597.0	71	1301.3957279370431	884.7158516020236	618.0497076023391	846.285575048733	684.4257955857889
3493256	2329597.0	71	1355.05036726128	896.1374606505772	618.0497076023391	846.285575048733	738.6847655365401
3493117	2329597.0	71	1258.5857808857809	100.4925407925408	618.0497076023391	846.285575048733	983.1041201838331
3493244	2329597.0	71	1319.7668872346292	754.0533498759305	618.0497076023391	846.285575048733	707.7526287845367
3493217	2329597.0	71	1166.8495710784314	696.8633578431372	618.0497076023391	846.285575048733	568.7778908730663
3493219	2329597.0	71	1225.8468715697036	702.919685327479	618.0497076023391	846.285575048733	624.4767176303197
3493207	2329597.0	71	1317.5299105766264	443.8768115942029	618.0497076023391	846.285575048733	806.9729656301715
3493190	2329597.0	71	786.7326293235385	413.222681359045	618.0497076023391	846.285575048733	464.7552021992721
3493305	2330011.0	72	522.3007562536358	253.16841186736477	618.0816618911175	846.3758357211079	600.8901976234349
3493284	2330011.0	72	1312.7924704418172	211.94347645716655	618.0816618911175	846.3758357211079	940.8121629732354
3493280	2330011.0	72	1029.9814814814815	194.17701525054463	618.0816618911175	846.3758357211079	771.3784822003843
3493419	2330011.0	72	1319.662762762763	753.6840840840841	618.0816618911175	846.3758357211079	707.6777528803697
3493527	2330011.0	72	1389.9127604166663	938.7510416666668	618.0816618911175	846.3758357211079	777.3393231560075
3493392	2330011.0	72	1165.9397972116603	738.729721166033	618.0816618911175	846.3758357211079	558.3334330090815
3493273	2330011.0	72	1387.1555555555556	121.02270531400968	618.0816618911175	846.3758357211079	1057.1716122312196
3493272	2330011.0	72	1237.4929622520797	81.58765195137555	618.0816618911175	846.3758357211079	984.1602130998103
3493275	2330011.0	72	1036.930303030303	154.48528138528138	618.0816618911175	846.3758357211079	808.7933749501659
3493371	2330011.0	72	1226.9229811454998	702.8895410885806	618.0816618911175	846.3758357211079	625.5206381717466
3493355	2330011.0	72	1317.9506491475051	442.0599874863132	618.0816618911175	846.3758357211079	808.2622745477505
3493587	2330011.0	72	1248.4204857030943	1004.5532706619664	618.0816618911175	846.3758357211079	649.8823999225827
3493469	2330011.0	72	1408.943461160275	894.4160930842346	618.0816618911175	846.3758357211079	792.319538993432
3493597	2330011.0	72	663.6102320675105	1005.4883966244726	618.0816618911175	846.3758357211079	165.4982106837825
3493336	2330011.0	72	747.8076710816777	380.1487306843267	618.0816618911175	846.3758357211079	483.93858177612486
3493441	2330011.0	72	1300.4778156996588	886.1751990898749	618.0816618911175	846.3758357211079	683.5557768443256
3493569	2330011.0	72	1330.1639194139195	968.4510073260074	618.0816618911175	846.3758357211079	722.4704070071907
3493312	2330011.0	72	1146.7130511463845	265.9920634920635	618.0816618911175	846.3758357211079	785.0455201915166
3493455	2330011.0	72	1348.5116666666668	898.3462962962963	618.0816618911175	846.3758357211079	732.2765329087135
3493321	2330011.0	72	817.3715651135005	294.90382317801675	618.0816618911175	846.3758357211079	586.3768806362629
3493556	2330375.0	73	1295.23022751896	978.6794871794872	618.0497076023391	846.285575048733	690.0011626974484
3493430	2330375.0	73	1037.8694323144105	153.6344978165939	618.0497076023391	846.285575048733	809.9469834798831
3493424	2330375.0	73	1387.942748091603	135.53765903307888	618.0497076023391	846.285575048733	1047.8062291828574
3493439	2330375.0	73	1029.503048780488	191.42428861788616	618.0497076023391	846.285575048733	773.3932741060822
3493567	2330375.0	73	605.9444444444445	1003.9816513761468	618.0497076023391	846.285575048733	158.16001354698795
3493550	2330375.0	73	1353.9858195211789	970.5681399631676	618.0497076023391	846.285575048733	746.3565614154737
3493418	2330375.0	73	1164.1814692982457	86.14747807017544	618.0497076023391	846.285575048733	935.9860189186895
3493546	2330375.0	73	1383.3188572892643	948.6293876505252	618.0497076023391	846.285575048733	772.082332034881
3493526	2330375.0	73	1345.9116367591082	900.0272793184703	618.0497076023391	846.285575048733	729.8432425484457
3493521	2330375.0	73	1302.366557287394	885.9711512168443	618.0497076023391	846.285575048733	685.4666262617553
3493529	2330375.0	73	1412.8653250773991	891.8261093911249	618.0497076023391	846.285575048733	796.1192159786444
3493507	2330375.0	73	1318.253320053121	752.4910358565737	618.0497076023391	846.285575048733	706.4577230601942
3493512	2330375.0	73	1184.6385981604822	829.1777672058357	618.0497076023391	846.285575048733	566.8471116563062
3493495	2330375.0	73	1226.685379503323	703.6024833857992	618.0497076023391	846.285575048733	625.1366616643558
3493489	2330375.0	73	1314.8485858137124	443.8204501702947	618.0497076023391	846.285575048733	804.6781054682953
3493476	2330375.0	73	743.687134502924	320.5	618.0497076023391	846.285575048733	540.5878596190694
3493463	2330375.0	73	860.4821318545902	270.181146025878	618.0497076023391	846.285575048733	625.0358337476126
3493456	2330375.0	73	521.4879652952701	251.785754268122	618.0497076023391	846.285575048733	602.2907993532322
3493459	2330375.0	73	1142.290518191841	267.0909592061742	618.0497076023391	846.285575048733	781.2136906817157
3493442	2330375.0	73	1311.7156992084433	211.33245382585756	618.0497076023391	846.285575048733	940.392457467387
3493681	2329824.0	74	591.5463258785943	1009.1938232161876	618.1184971098265	846.3458574181118	165.0016371085851
3493667	2329824.0	74	1363.174906367041	970.2494382022472	618.1184971098265	846.3458574181118	755.2887860324585
3493675	2329824.0	74	1304.2453102453103	995.8185425685426	618.1184971098265	846.3458574181118	702.2194011201448
3493657	2329824.0	74	1387.335718071012	943.987281399046	618.1184971098265	846.3458574181118	775.3895670566336
3493639	2329824.0	74	1341.0233869476797	900.5441856165651	618.1184971098265	846.3458574181118	724.9337476838734
3493638	2329824.0	74	1300.573983073983	886.9649194649195	618.1184971098265	846.3458574181118	683.6632201048521
3493640	2329824.0	74	1213.3330065359478	897.8179738562092	618.1184971098265	846.3458574181118	597.4359304578151
3493643	2329824.0	74	1428.4450980392155	909.4921568627452	618.1184971098265	846.3458574181118	812.7832769609181
3493620	2329824.0	74	744.2680119581465	319.92122571001494	618.1184971098265	846.3458574181118	541.328544384528
3493617	2329824.0	74	1131.7869687390237	276.54425711275024	618.1184971098265	846.3458574181118	767.1565436444026
3493630	2329824.0	74	1319.1823734729494	752.0616055846423	618.1184971098265	846.3458574181118	707.3754864886719
3493624	2329824.0	74	1316.907355462054	442.9393018544491	618.1184971098265	846.3458574181118	806.8721817171217
3493627	2329824.0	74	1228.024058577406	704.418410041841	618.1184971098265	846.3458574181118	626.201400691365
3493607	2329824.0	74	861.8276430068883	246.9171907756813	618.1184971098265	846.3458574181118	647.0771779213028
3493611	2329824.0	74	521.4341351660939	253.5985108820161	618.1184971098265	846.3458574181118	600.5807877963206
3493586	2329824.0	74	1038.0953638497651	152.99530516431923	618.1184971098265	846.3458574181118	810.6266445826558
3493596	2329824.0	74	1030.0532338308458	190.27064676616916	618.1184971098265	846.3458574181118	774.6772936838967
3493599	2329824.0	74	1311.0545682387788	213.13476874003192	618.1184971098265	846.3458574181118	938.6781565033393
3493582	2329824.0	74	1392.4353155972874	138.82133541992695	618.1184971098265	846.3458574181118	1048.8839233305578
3493578	2329824.0	74	1197.4604519774011	81.88058551617874	618.1184971098265	846.3458574181118	959.1893726547846
3493687	2330287.0	75	861.3430779569893	244.48756720430103	618.1184971098265	846.3458574181118	649.1468233207105
3493691	2330287.0	75	522.7743953294412	255.55921601334447	618.1184971098265	846.3458574181118	598.4307423642553
3493668	2330287.0	75	1032.1687054026504	190.03669724770643	618.1184971098265	846.3458574181118	776.0021190118707
3493677	2330287.0	75	1308.9730538922156	213.0043246839654	618.1184971098265	846.3458574181118	937.230769721646
3493673	2330287.0	75	1380.5983730609155	193.98921679909196	618.1184971098265	846.3458574181118	1003.4663660482702
3493655	2330287.0	75	1241.9672839506177	71.82345679012346	618.1184971098265	846.3458574181118	994.5211198950321
3493777	2330287.0	75	1230.0489614243324	937.9101549620837	618.1184971098265	846.3458574181118	618.7430110642769
3493661	2330287.0	75	1038.1282516636418	152.87779794313371	618.1184971098265	846.3458574181118	810.7441911184735
3493786	2330287.0	75	1393.6716566866266	943.3493013972056	618.1184971098265	846.3458574181118	781.5960411065058
3493764	2330287.0	75	1334.3077477477475	911.8463063063064	618.1184971098265	846.3458574181118	719.1782474003658
3493768	2330287.0	75	588.1505722460658	926.0396995708154	618.1184971098265	846.3458574181118	85.1421458368301
3493771	2330287.0	75	1430.4488977955912	924.3082832331328	618.1184971098265	846.3458574181118	816.062999845758
3493755	2330287.0	75	1300.683591913493	883.1901739539258	618.1184971098265	846.3458574181118	683.5587848205372
3493732	2330287.0	75	1225.8794438577966	704.8090461105244	618.1184971098265	846.3458574181118	624.0240679229515
3493743	2330287.0	75	1319.34817563389	751.7387136672851	618.1184971098265	846.3458574181118	707.5829094117883
3493726	2330287.0	75	1318.1027084353077	443.3262359275575	618.1184971098265	846.3458574181118	807.7144987007139
3493848	2330287.0	75	1285.6633783316026	990.1798200069228	618.1184971098265	846.3458574181118	682.8648308702058
3493698	2330287.0	75	1132.0252420470265	275.11721991701245	618.1184971098265	846.3458574181118	768.3764043704822
3493709	2330287.0	75	741.0874238049407	323.87279435354503	618.1184971098265	846.3458574181118	536.7489716437462
3493835	2330287.0	75	1362.9197530864196	983.4307048984468	618.1184971098265	846.3458574181118	757.3118025707887
3493170	2329777.0	76	1130.108342561831	276.2718715393134	618.0497076023391	846.285575048733	766.2373443164349
3493178	2329777.0	76	740.6593038821954	322.36278447121816	618.0497076023391	846.285575048733	538.0782504305854
3493158	2329777.0	76	523.4933665008292	254.4051962410172	618.0497076023391	846.285575048733	599.3857559702852
3493152	2329777.0	76	858.8103553921568	239.03247549019608	618.0497076023391	846.285575048733	653.2396317184246
3493125	2329777.0	76	1039.112975391499	192.56040268456377	618.0497076023391	846.285575048733	777.5930018099755
3493255	2329777.0	76	1251.0839291794348	995.525876744978	618.0497076023391	846.285575048733	650.3883404075642
3493248	2329777.0	76	1366.0282949981745	967.2615918218328	618.0497076023391	846.285575048733	757.6985969611891
3493133	2329777.0	76	1306.9514061207608	210.31017369727047	618.0497076023391	846.285575048733	937.5768029050847
3493135	2329777.0	76	1382.8237524950098	192.64530938123752	618.0497076023391	846.285575048733	1006.0442021319792
3493239	2329777.0	76	516.6917808219179	940.3472395184724	618.0497076023391	846.285575048733	138.27879824486138
3493110	2329777.0	76	1162.517152658662	71.23927958833619	618.0497076023391	846.285575048733	947.1755691702805
3493235	2329777.0	76	1237.3270502645505	940.3799603174604	618.0497076023391	846.285575048733	626.3850097774289
3493118	2329777.0	76	1038.51399026764	152.10492700729927	618.0497076023391	846.285575048733	811.5891726190481
3493218	2329777.0	76	1335.0192888888887	913.1515555555555	618.0497076023391	846.285575048733	720.0808564594319
3493224	2329777.0	76	1420.1695249761806	923.9576017422075	618.0497076023391	846.285575048733	805.8716679189786
3493206	2329777.0	76	1317.9414151249591	749.5292112950341	618.0497076023391	846.285575048733	706.5480848362457
3493200	2329777.0	76	1209.1627701027278	708.1790648246546	618.0497076023391	846.285575048733	607.0321744560678
3493214	2329777.0	76	1298.1932610379552	878.7341853860056	618.0497076023391	846.285575048733	680.9171503148139
3493189	2329777.0	76	1319.5155195681511	440.560391363023	618.0497076023391	846.285575048733	810.3500540097835
3493055	2330145.0	77	1108.8458528951487	67.9358372456964	618.0485714285714	846.3933333333334	920.2597702333924
3493154	2330145.0	77	1240.7451388888887	1006.0572916666666	618.0485714285714	846.3933333333334	642.8402559870764
3493136	2330145.0	77	1379.7874759152216	965.9111753371868	618.0485714285714	846.3933333333334	771.0581516110053
3493147	2330145.0	77	533.7316227461858	979.9114655570966	618.0485714285714	846.3933333333334	157.9127590400166
3493124	2330145.0	77	1249.8116797900263	938.0784120734908	618.0485714285714	846.3933333333334	638.3813740626493
3493128	2330145.0	77	1409.0001254075746	932.8950338600451	618.0485714285714	846.3933333333334	795.6675844445423
3493104	2330145.0	77	1443.3942001274695	897.8183556405354	618.0485714285714	846.3933333333334	826.9461528610406
3493107	2330145.0	77	1335.9109084208587	913.615349180026	618.0485714285714	846.3933333333334	721.0028670445917
3493093	2330145.0	77	1317.58938172043	750.0853494623656	618.0485714285714	846.3933333333334	706.1392022973096
3493090	2330145.0	77	1185.5234174899376	718.1615440907427	618.0485714285714	846.3933333333334	581.7826851022015
3493100	2330145.0	77	1297.3251541968357	876.4026548672566	618.0485714285714	846.3933333333334	679.9391408620752
3493077	2330145.0	77	744.5156980627922	320.6496325985304	618.0485714285714	846.3933333333334	540.7405782641453
3493072	2330145.0	77	1125.3307744796998	289.26595018764925	618.0485714285714	846.3933333333334	753.4760477833149
3493084	2330145.0	77	1315.6555258467024	440.11883541295305	618.0485714285714	846.3933333333334	807.2883193215405
3493062	2330145.0	77	1415.450127226463	173.3854961832061	618.0485714285714	846.3933333333334	1043.4504252979107
3493057	2330145.0	77	1039.3629200118942	152.19967291109128	618.0485714285714	846.3933333333334	812.0410202031796
3493059	2330145.0	77	851.1718559218559	185.240231990232	618.0485714285714	846.3933333333334	701.0491346464513
3493071	2330145.0	77	523.0601694915255	254.89858757062143	618.0485714285714	846.3933333333334	599.0733100109277
3493065	2330145.0	77	1304.975352112676	209.6592331768388	618.0485714285714	846.3933333333334	936.6422563194172
3493064	2330145.0	77	1053.057030481809	187.8874139626352	618.0485714285714	846.3933333333334	789.2163235096705
3493431	2330419.0	78	1305.9564323879983	208.4628031237156	618.1184971098265	846.3458574181118	938.0915819703778
3493553	2330419.0	78	1246.329692940804	916.3911047799936	618.1184971098265	846.3458574181118	632.1041395572205
3493409	2330419.0	78	1039.3092145949288	152.00247371675945	618.1184971098265	846.3458574181118	812.1048916152756
3493548	2330419.0	78	1330.982156416097	934.0727302310446	618.1184971098265	846.3458574181118	718.241325024579
3493422	2330419.0	78	1109.686750130412	170.09885237350028	618.1184971098265	846.3458574181118	836.0319127937146
3493395	2330419.0	78	1402.207635009311	155.15595903165735	618.1184971098265	846.3458574181118	1045.2460245336663
3493523	2330419.0	78	1302.4483385254414	881.7829698857736	618.1184971098265	846.3458574181118	685.2467590525082
3493528	2330419.0	78	1453.1135986733002	882.969320066335	618.1184971098265	846.3458574181118	835.7978808607626
3493381	2330419.0	78	1195.9489208633092	81.6285371702638	618.1184971098265	846.3458574181118	958.4782618829595
3493509	2330419.0	78	1317.5680751173709	749.9376257545272	618.1184971098265	846.3458574181118	706.0625038248606
3493387	2330419.0	78	838.7774091627172	156.24470774091623	618.1184971098265	846.3458574181118	724.520498160095
3493496	2330419.0	78	1128.8939724037764	721.1038489469862	618.1184971098265	846.3458574181118	525.9060247303142
3493485	2330419.0	78	1315.245107632094	437.649217221135	618.1184971098265	846.3458574181118	808.0955728170785
3493585	2330419.0	78	531.2838354854136	950.4426111908178	618.1184971098265	846.3458574181118	135.55955372249377
3493458	2330419.0	78	1096.332109129066	368.2334732423925	618.1184971098265	846.3458574181118	676.2246007227765
3493598	2330419.0	78	1236.7567375886524	1007.5308510638298	618.1184971098265	846.3458574181118	639.2916977087281
3493440	2330419.0	78	522.2717794915739	255.2146529562982	618.1184971098265	846.3458574181118	598.8511452495248
3493448	2330419.0	78	742.1263008514665	321.5346893724377	618.1184971098265	846.3458574181118	539.2631060014118
3493576	2330419.0	78	1391.0515016133036	937.3595184909408	618.1184971098265	846.3458574181118	778.2730343219221
3493943	2330672.0	79	1111.228883861237	130.69230769230768	618.1521739130435	846.3280193236716	869.0564502122191
3493949	2330672.0	79	1404.7369714847591	145.03736479842675	618.1521739130435	846.3280193236716	1053.8141325183408
3494078	2330672.0	79	1333.9459808259587	918.4028392330384	618.1521739130435	846.3280193236716	719.4133399373766
3493947	2330672.0	79	1175.7671992898356	137.89414114513983	618.1521739130435	846.3280193236716	901.5614656123205
3494055	2330672.0	79	1224.948869752422	886.5552565482598	618.1521739130435	846.3280193236716	608.1286547239084
3494046	2330672.0	79	1449.6551844119697	871.5949895615867	618.1521739130435	846.3280193236716	831.8868169731871
3494017	2330672.0	79	1317.6421107628005	749.7479972135145	618.1521739130435	846.3280193236716	706.1259607356717
3494153	2330672.0	79	1234.380154142582	996.3462427745663	618.1521739130435	846.3280193236716	634.2258201816912
3494027	2330672.0	79	1300.4120107962212	865.3256410256411	618.1521739130435	846.3280193236716	682.5242813660122
3494133	2330672.0	79	545.9019607843137	973.0984848484848	618.1521739130435	846.3280193236716	145.91382465868244
3494139	2330672.0	79	1286.4845360824745	994.5936426116838	618.1521739130435	846.3280193236716	684.5807778282664
3494010	2330672.0	79	1066.7105672105672	715.9918414918415	618.1521739130435	846.3280193236716	467.1104274681378
3493996	2330672.0	79	1274.5503570086437	447.53344607290495	618.1521739130435	846.3280193236716	768.0466694319207
3494102	2330672.0	79	1392.316384180791	945.2774011299434	618.1521739130435	846.3280193236716	780.4621737274192
3493970	2330672.0	79	740.6791187739464	321.9843550446999	618.1521739130435	846.3280193236716	538.4692474844276
3493980	2330672.0	79	1092.7230671736377	369.5719264892269	618.1521739130435	846.3280193236716	672.6915376195273
3493953	2330672.0	79	1038.862826420891	154.64224270353304	618.1521739130435	846.3280193236716	809.5842554744893
3493967	2330672.0	79	521.9054445409788	255.1510280915146	618.1521739130435	846.3280193236716	598.9604894123862
3493960	2330672.0	79	777.3343042071198	186.2601941747573	618.1521739130435	846.3280193236716	678.9907837384671
3493962	2330672.0	79	1303.9494664155682	206.6805817116552	618.1521739130435	846.3280193236716	937.7988968043264
3493812	2330641.0	80	1053.3382132132133	730.1974474474475	618.0497076023391	846.285575048733	450.50253771418465
3493823	2330641.0	80	1317.5804109103792	749.038788522848	618.0497076023391	846.285575048733	706.25784410529
3493799	2330641.0	80	1260.406058921623	436.304706318325	618.0497076023391	846.285575048733	762.040677920256
3493790	2330641.0	80	1062.421418128655	374.2101608187135	618.0497076023391	846.285575048733	648.3219985751897
3493889	2330641.0	80	1223.5551801801803	1004.992867867868	618.0497076023391	846.285575048733	625.9591696873633
3493763	2330641.0	80	523.6006394217403	257.07130942452045	618.0497076023391	846.285575048733	596.7361873518846
3493770	2330641.0	80	743.601572327044	315.7845911949686	618.0497076023391	846.285575048733	545.1555416628015
3493751	2330641.0	80	690.3409023449095	204.10908281389135	618.0497076023391	846.285575048733	646.2326701864846
3493878	2330641.0	80	1384.416147455867	949.506230529595	618.0497076023391	846.285575048733	773.2865082565904
3493885	2330641.0	80	1317.7824648469812	988.2489660876756	618.0497076023391	846.285575048733	713.9884704646602
3493887	2330641.0	80	565.4974476773864	992.5469627360898	618.0497076023391	846.285575048733	155.4160015939513
3493733	2330641.0	80	1084.516135881104	176.20658174097665	618.0497076023391	846.285575048733	816.453786802097
3493861	2330641.0	80	1165.0067593665508	897.5200849748938	618.0497076023391	846.285575048733	549.3514280330692
3493728	2330641.0	80	1034.8512265512263	154.95569985569986	618.0497076023391	846.285575048733	807.2549179364064
3493871	2330641.0	80	1337.7147315855182	923.6100410201534	618.0497076023391	846.285575048733	723.8071703033032
3493742	2330641.0	80	1303.3792583009918	206.96485554118155	618.0497076023391	846.285575048733	937.234002505495
3493717	2330641.0	80	1201.9554572271388	91.4268436578171	618.0497076023391	846.285575048733	954.3362241904067
3493720	2330641.0	80	1407.0828460038986	155.82261208576998	618.0497076023391	846.285575048733	1048.480994925234
3493850	2330641.0	80	1267.9081342434583	874.8944823663254	618.0497076023391	846.285575048733	650.4878509660095
3493834	2330641.0	80	1441.7615546218487	853.3813025210084	618.0497076023391	846.285575048733	823.742408929304
3493940	2330986.0	81	1320.3016177096636	1004.4084716900808	618.0497076023391	846.285575048733	719.833727809163
3493942	2330986.0	81	1182.7055052790347	1006.0837104072398	618.0497076023391	846.285575048733	586.8318446658812
3493938	2330986.0	81	624.5760760760761	1005.36986986987	618.0497076023391	846.285575048733	159.21810934750295
3493927	2330986.0	81	1134.609929078014	948.7336879432625	618.0497076023391	846.285575048733	526.6213803546609
3493923	2330986.0	81	1340.1054384017757	926.8279689234184	618.0497076023391	846.285575048733	726.5339328561147
3493930	2330986.0	81	1387.6169686985172	957.009060955519	618.0497076023391	846.285575048733	777.4917746718761
3493908	2330986.0	81	1050.70503875969	731.0488372093023	618.0497076023391	846.285575048733	447.738920942496
3493910	2330986.0	81	1319.5379241516966	751.3967778728259	618.0497076023391	846.285575048733	707.8768267058109
3493913	2330986.0	81	1420.7061930783243	831.7633879781421	618.0497076023391	846.285575048733	802.787847188766
3493914	2330986.0	81	1243.8368649823417	842.7510187449062	618.0497076023391	846.285575048733	625.7971391992849
3493892	2330986.0	81	523.7249065286165	257.20204199022146	618.0497076023391	846.285575048733	596.5874428935759
3493894	2330986.0	81	728.4802851076737	281.312253563846	618.0497076023391	846.285575048733	575.6646301778729
3493888	2330986.0	81	602.7706270627062	222.06243124312437	618.0497076023391	846.285575048733	624.4101084741454
3493901	2330986.0	81	913.1565217391304	398.13876811594207	618.0497076023391	846.285575048733	536.5851212193857
3493897	2330986.0	81	1166.4869791666663	382.322516025641	618.0497076023391	846.285575048733	718.3628337957001
3493876	2330986.0	81	1403.9156920077974	147.76364522417154	618.0497076023391	846.285575048733	1051.436270960532
3493874	2330986.0	81	1108.9750470809793	127.73399246704332	618.0497076023391	846.285575048733	870.2436818345013
3493886	2330986.0	81	1302.459781420765	206.59180327868853	618.0497076023391	846.285575048733	936.816561972262
3493880	2330986.0	81	1028.437358276644	156.06689342403627	618.0497076023391	846.285575048733	803.0067573126081
3493870	2330986.0	81	1242.0317585301837	70.78346456692914	618.0497076023391	846.285575048733	995.3678331359976
3493941	2330192.0	82	1313.7574525745258	122.82249322493224	618.1184971098265	846.3458574181118	1003.6929883651843
3493937	2330192.0	82	1166.726482617587	81.3282208588957	618.1184971098265	846.3458574181118	941.3940227181878
3494065	2330192.0	82	1243.6525144270404	783.2304204451773	618.1184971098265	846.3458574181118	628.7100804069368
3493948	2330192.0	82	1403.8740573152338	142.95500251382606	618.1184971098265	846.3458574181118	1054.5949436426743
3494206	2330192.0	82	1312.3676190476192	995.0538095238096	618.1184971098265	846.3458574181118	709.9971114947347
3494176	2330192.0	82	1065.838839941263	973.4107929515418	618.1184971098265	846.3458574181118	465.4019802570823
3494050	2330192.0	82	1314.8114241001565	749.842097026604	618.1184971098265	846.3458574181118	703.3448729379171
3494031	2330192.0	82	1065.0980284775464	729.0768528660094	618.1184971098265	846.3458574181118	462.1068284394286
3494158	2330192.0	82	1392.6272416737831	951.4165955024196	618.1184971098265	846.3458574181118	781.6032595937772
3494025	2330192.0	82	772.302	485.262	618.1184971098265	846.3458574181118	392.6246358182678
3494004	2330192.0	82	520.6829910479199	258.1719325961032	618.1184971098265	846.3458574181118	596.1897715342536
3494013	2330192.0	82	1030.9102031394275	273.31509695290856	618.1184971098265	846.3458574181118	706.2303059244609
3494143	2330192.0	82	1341.1182026330853	929.3624308338104	618.1184971098265	846.3458574181118	727.7501807958572
3494241	2330192.0	82	1136.3205659075225	997.7646652864044	618.1184971098265	846.3458574181118	539.8713175215617
3493987	2330192.0	82	1299.474513345374	204.49799317680117	618.1184971098265	846.3458574181118	936.0634068755745
3493999	2330192.0	82	577.1004749183735	233.96779459780348	618.1184971098265	846.3458574181118	613.7502504830869
3494121	2330192.0	82	1362.8783037475346	814.5504930966468	618.1184971098265	846.3458574181118	745.4382031901578
3493978	2330192.0	82	629.9620826259197	178.64459535936618	618.1184971098265	846.3458574181118	667.8062936755828
3494223	2330192.0	82	616.4002433090023	988.1508515815084	618.1184971098265	846.3458574181118	141.81540383824668
3493966	2330192.0	82	1021.6389621811784	162.83040164174727	618.1184971098265	846.3458574181118	793.7393426160577
3494335	2330812.0	83	1304.9597961494903	832.2870894677237	618.1184971098265	846.3458574181118	686.9851665231031
3494202	2330812.0	83	1300.4369918699183	204.68373983739835	618.1184971098265	846.3458574181118	936.6369635188667
3494316	2330812.0	83	1308.9820409533402	751.4073514602215	618.1184971098265	846.3458574181118	697.3562619820194
3494187	2330812.0	83	576.5766062602966	185.7042833607908	618.1184971098265	846.3458574181118	661.9463860980653
3494173	2330812.0	83	1002.2963761863676	168.4939603106126	618.1184971098265	846.3458574181118	779.1507153202037
3494299	2330812.0	83	1125.641891891892	729.6013513513514	618.1184971098265	846.3458574181118	520.7775685913174
3494147	2330812.0	83	1374.2184750733138	124.81915933528838	618.1184971098265	846.3458574181118	1045.125807126916
3494154	2330812.0	83	1334.4680365296804	120.23972602739724	618.1184971098265	846.3458574181118	1019.9935179550047
3494282	2330812.0	83	1235.0060848916592	694.8176016622143	618.1184971098265	846.3458574181118	635.2252421399145
3494389	2330812.0	83	1048.3053129548762	968.8529839883552	618.1184971098265	846.3458574181118	447.29038955403485
3494141	2330812.0	83	1190.552508204407	80.72644163150493	618.1184971098265	846.3458574181118	955.9570005430452
3494271	2330812.0	83	799.7663212435233	562.4834196891192	618.1184971098265	846.3458574181118	337.0071446808697
3494395	2330812.0	83	1104.9211601307188	1007.1617647058824	618.1184971098265	846.3458574181118	512.6778606113406
3494375	2330812.0	83	515.7892842016095	922.195891571368	618.1184971098265	846.3458574181118	127.37541165965017
3494246	2330812.0	83	885.1476449275361	269.5	618.1184971098265	846.3458574181118	635.6537650361939
3494370	2330812.0	83	1407.1228346456694	915.9383202099738	618.1184971098265	846.3458574181118	792.0675195510867
3494230	2330812.0	83	547.9898504273505	245.87540064102564	618.1184971098265	846.3458574181118	604.5517319035635
3494358	2330812.0	83	1343.2783511487896	940.8674898636197	618.1184971098265	846.3458574181118	731.2941630492985
3494051	2330832.0	84	756.9776632302405	352.4557560137457	618.0485714285714	846.3933333333334	513.1039103701903
3494419	2330832.0	84	967.2404817404818	991.2191142191142	618.0485714285714	846.3933333333334	378.0337247342589
3494425	2330832.0	84	1063.511755783087	1002.9876753886992	618.0485714285714	846.3933333333334	472.1855954802285
3494018	2330832.0	84	520.7423320659062	251.917237008872	618.0485714285714	846.3933333333334	602.3871955147076
3494402	2330832.0	84	1341.131020098597	919.9112627986348	618.0485714285714	846.3933333333334	726.8102321290648
3494413	2330832.0	84	1371.5195608782435	977.3922155688624	618.0485714285714	846.3933333333334	764.7739790874332
3494024	2330832.0	84	581.4227745015445	244.53762987924745	618.0485714285714	846.3933333333334	602.9691010165882
3494408	2330832.0	84	506.6127450980392	932.1555258467024	618.0485714285714	846.3933333333334	140.61684484679887
3494388	2330832.0	84	1407.3065812609896	892.8288118563174	618.0485714285714	846.3933333333334	790.6228302738847
3494263	2330832.0	84	1303.598605577689	756.3745019920319	618.0485714285714	846.3933333333334	691.4349132911283
3494009	2330832.0	84	541.1968306010929	205.4538797814208	618.0485714285714	846.3933333333334	645.5304587605749
3493989	2330832.0	84	1353.8849986886964	114.1134277471807	618.0485714285714	846.3933333333334	1038.1180606309717
3493984	2330832.0	84	1238.554589371981	76.51352657004831	618.0485714285714	846.3933333333334	988.8086949283264
3493998	2330832.0	84	1301.027576489533	204.8435990338164	618.0485714285714	846.3933333333334	937.0412920111055
3493993	2330832.0	84	1009.3530555555556	168.02138888888888	618.0485714285714	846.3933333333334	783.1396390856626
3494229	2330832.0	84	1189.9640595903163	733.3163873370577	618.0485714285714	846.3933333333334	582.9868963494218
3494100	2330832.0	84	1233.1001069232825	657.9271585137664	618.0485714285714	846.3933333333334	643.2790143985123
3494338	2330832.0	84	1295.7748267898382	808.7521170130871	618.0485714285714	846.3933333333334	678.7707553895295
3494089	2330832.0	84	856.4422177688712	653.3373413493654	618.0485714285714	846.3933333333334	306.7607319334367
3494326	2330553.0	85	1421.865573770492	882.0333333333334	618.0485714285714	846.3933333333334	804.6067255833442
3494193	2330553.0	85	574.6585507246377	246.5646376811594	618.0485714285714	846.3933333333334	601.3960076559174
3494334	2330553.0	85	1330.2285941855832	918.2913181999204	618.0485714285714	846.3933333333334	715.8000454331179
3494304	2330553.0	85	1235.6237404272472	800.4294639258363	618.0485714285714	846.3933333333334	619.2832685085658
3494178	2330553.0	85	521.3303078137333	251.3197842672981	618.0485714285714	846.3933333333334	602.8822035146803
3494165	2330553.0	85	1302.3481012658228	207.11425716189208	618.0485714285714	846.3933333333334	936.4526596502863
3494146	2330553.0	85	572.6980150084725	187.64839022028565	618.0485714285714	846.3933333333334	660.3041519213893
3494285	2330553.0	85	1313.4778877887788	765.342904290429	618.0485714285714	846.3933333333334	700.1364910510409
3494130	2330553.0	85	1360.6365313653137	119.69458794587943	618.0485714285714	846.3933333333334	1039.0033420498282
3494269	2330553.0	85	1252.022661523626	704.3784956605593	618.0485714285714	846.3933333333334	649.6855862885345
3494136	2330553.0	85	1012.940305635148	160.25803884113338	618.0485714285714	846.3933333333334	791.6572011246885
3494244	2330553.0	85	1230.4684509956037	654.5289630204293	618.0485714285714	846.3933333333334	641.7710226275922
3494372	2330553.0	85	1343.6634819532908	985.091507430998	618.0485714285714	846.3933333333334	738.7517728397155
3494368	2330553.0	85	572.3833757421544	982.53647158609	618.0485714285714	846.3933333333334	143.59757724414416
3494382	2330553.0	85	994.6477477477478	1002.1936936936936	618.0485714285714	846.3933333333334	407.5545262816991
3494123	2330553.0	85	1231.97982619491	72.93699565487275	618.0485714285714	846.3933333333334	987.4949578979874
3494357	2330553.0	85	924.3005105762217	962.8610503282276	618.0485714285714	846.3933333333334	327.6506971359878
3494227	2330553.0	85	968.3870733478576	609.8449527959332	618.0485714285714	846.3933333333334	422.72000456793666
3494211	2330553.0	85	609.3596595407759	334.93566904196354	618.0485714285714	846.3933333333334	511.5314648701265
3494070	2330862.0	86	603.6424672489082	319.88591703056767	618.08357771261	846.2673509286413	526.5794903184295
3494053	2330862.0	86	1301.377192982456	205.69576379974325	618.08357771261	846.2673509286413	936.6013681953342
3494179	2330862.0	86	574.9112943528236	1006.0697151424288	618.08357771261	846.2673509286413	165.53139176244989
3494189	2330862.0	86	943.5442655935614	1007.2494969818912	618.08357771261	846.2673509286413	363.0976600087804
3494063	2330862.0	86	518.7281443880428	253.64664410603496	618.08357771261	846.2673509286413	600.8916743357642
3494059	2330862.0	86	581.4989186266558	249.8081914030819	618.08357771261	846.2673509286413	597.5800919227248
3494033	2330862.0	86	1197.3829151732375	71.13440860215054	618.08357771261	846.2673509286413	967.68734654435
3494044	2330862.0	86	1022.31884057971	157.25897920604916	618.08357771261	846.2673509286413	798.8358304739787
3494047	2330862.0	86	623.2793197278911	182.4213605442177	618.08357771261	846.2673509286413	663.8663229028609
3494040	2330862.0	86	1364.22587244284	121.13225030084236	618.08357771261	846.2673509286413	1040.4562644089283
3494170	2330862.0	86	874.7947598253276	995.5600436681224	618.08357771261	846.2673509286413	296.9662255663326
3494149	2330862.0	86	1382.0084337349397	947.1317269076304	618.08357771261	846.2673509286413	770.5548702009273
3494137	2330862.0	86	1313.2649851632048	921.9945598417409	618.08357771261	846.2673509286413	699.2937862120313
3494114	2330862.0	86	1151.946479446479	839.8410663410664	618.08357771261	846.2673509286413	533.9015779910256
3494127	2330862.0	86	1420.7513294150574	879.2970892807165	618.08357771261	846.2673509286413	803.3470503080647
3494103	2330862.0	86	1322.5563809523808	783.028	618.08357771261	846.2673509286413	707.3055534988939
3494096	2330862.0	86	1269.1726984126983	702.015873015873	618.08357771261	846.2673509286413	666.8774489919659
3494081	2330862.0	86	1224.0322804100858	658.9998614574674	618.08357771261	846.2673509286413	634.2262553013634
3494092	2330862.0	86	1091.4417328793038	694.0565645100265	618.08357771261	846.2673509286413	497.22838471369363
3494452	2330466.0	87	1160.1158024691358	77.45160493827161	618.1184971098265	846.3458574181118	940.7228340554323
3494454	2330466.0	87	1376.235877862595	112.4944020356234	618.1184971098265	846.3458574181118	1055.1208089912902
3494457	2330466.0	87	1349.1945786366075	117.45705850778312	618.1184971098265	846.3458574181118	1032.3522258209616
3494586	2330466.0	87	916.1626164439044	932.222964763062	618.1184971098265	846.3458574181118	310.16959012056964
3494572	2330466.0	87	1071.7941646682657	911.0363709032774	618.1184971098265	846.3458574181118	458.2646330119419
3494569	2330466.0	87	1427.6138211382113	887.3488926268573	618.1184971098265	846.3458574181118	810.533113771516
3494551	2330466.0	87	1324.7665148063782	785.8849658314351	618.1184971098265	846.3458574181118	709.2298219377988
3494532	2330466.0	87	1316.2864693446088	711.4129668780831	618.1184971098265	846.3458574181118	711.0874787281203
3494512	2330466.0	87	1179.033953226261	655.2317554240631	618.1184971098265	846.3458574181118	592.5797405339634
3494522	2330466.0	87	1135.9023105674482	708.5992184845396	618.1184971098265	846.3458574181118	535.7930701457542
3494501	2330466.0	87	617.600350877193	297.7547368421053	618.1184971098265	846.3458574181118	548.5913652714166
3494630	2330466.0	87	907.7196812196812	1015.8773388773388	618.1184971098265	846.3458574181118	335.57379075784536
3494612	2330466.0	87	529.345550945136	963.44928538497	618.1184971098265	846.3458574181118	146.94845631155235
3494480	2330466.0	87	1301.0646967941288	204.6948628814214	618.1184971098265	846.3458574181118	937.0867144790576
3494495	2330466.0	87	519.2593924860112	254.00173194777517	618.1184971098265	846.3458574181118	600.5369976498038
3494490	2330466.0	87	585.0196078431372	225.58134605193428	618.1184971098265	846.3458574181118	621.6462941596111
3494599	2330466.0	87	1292.397693920335	953.6960167714884	618.1184971098265	846.3458574181118	682.7711856578453
3494465	2330466.0	87	1027.737342698273	158.63813286508633	618.1184971098265	846.3458574181118	800.4558158144093
3494607	2330466.0	87	1391.053039832285	959.4220125786164	618.1184971098265	846.3458574181118	781.1619705281732
3494474	2330466.0	87	668.1472361809045	185.91507537688443	618.1184971098265	846.3458574181118	662.3229518902612
3494327	2331185.0	88	1030.255703951029	159.22982749026156	618.1184971098265	846.3458574181118	801.2399864252149
3494455	2331185.0	88	1283.882210479965	979.112285336856	618.1184971098265	846.3458574181118	678.8727763157827
3494451	2331185.0	88	519.2519379844962	958.8556771545828	618.1184971098265	846.3458574181118	149.77668727280508
3494463	2331185.0	88	1030.0402862985686	1004.9989775051124	618.1184971098265	846.3458574181118	441.41859149994434
3494310	2331185.0	88	1391.1156565656563	127.75	618.1184971098265	846.3458574181118	1055.4167967325766
3494435	2331185.0	88	1429.764807436919	888.5188579017265	618.1184971098265	846.3458574181118	812.7412226763041
3494446	2331185.0	88	1409.8127071823203	921.5154696132596	618.1184971098265	846.3458574181118	795.2547974453714
3494417	2331185.0	88	1324.4986183074266	786.7870466321243	618.1184971098265	846.3458574181118	708.8865406857271
3494290	2331185.0	88	1153.4278236914602	79.08236914600552	618.1184971098265	846.3458574181118	935.5476126637077
3494297	2331185.0	88	1347.830258302583	101.3370233702337	618.1184971098265	846.3458574181118	1042.8410316210295
3494426	2331185.0	88	944.1456456456456	802.7232232232233	618.1184971098265	846.3458574181118	328.9325702883466
3494401	2331185.0	88	1094.2927523210542	634.5320455226115	618.1184971098265	846.3458574181118	521.1592964110587
3494412	2331185.0	88	1199.8436807095345	767.329268292683	618.1184971098265	846.3458574181118	587.067126137319
3494409	2331185.0	88	1379.151725364639	757.7451085023123	618.1184971098265	846.3458574181118	766.1733923965137
3494391	2331185.0	88	652.0038924274593	293.8204175513093	618.1184971098265	846.3458574181118	553.5635299726996
3494376	2331185.0	88	693.7488851727982	249.56744704570792	618.1184971098265	846.3458574181118	601.5516824722285
3494354	2331185.0	88	1304.4118644067796	206.95216572504708	618.1184971098265	846.3458574181118	937.9887413890832
3494367	2331185.0	88	517.9977742864623	244.63668499607223	618.1184971098265	846.3458574181118	609.982038518749
3494340	2331185.0	88	561.9020618556701	192.9979954180985	618.1184971098265	846.3458574181118	655.7619357454907
3494470	2331185.0	88	915.9965724078836	1017.4764353041988	618.1184971098265	846.3458574181118	343.53605695894726
3494453	2330970.0	89	1036.740676993689	159.289156626506	618.1184971098265	846.3458574181118	804.5442434032842
3494449	2330970.0	89	1392.287601626016	143.22916666666666	618.1184971098265	846.3458574181118	1045.8063315933127
3494585	2330970.0	89	592.6485642946317	993.4633791094464	618.1184971098265	846.3458574181118	149.30600344999806
3494459	2330970.0	89	578.7598595353862	194.4516477579687	618.1184971098265	846.3458574181118	653.0812835628799
3494445	2330970.0	89	1080.1226287262873	121.659891598916	618.1184971098265	846.3458574181118	859.4286280349176
3494574	2330970.0	89	1298.4633676092544	980.6576692373608	618.1184971098265	846.3458574181118	693.4758868259607
3494568	2330970.0	89	1406.8741007194244	946.0327737809752	618.1184971098265	846.3458574181118	795.0301148506751
3494442	2330970.0	89	1349.476641414141	99.47916666666669	618.1184971098265	846.3458574181118	1045.3203284133842
3494548	2330970.0	89	1222.245269286754	870.1153566229985	618.1184971098265	846.3458574181118	604.5941994043312
3494555	2330970.0	89	1428.2531276063387	874.4897136502641	618.1184971098265	846.3458574181118	810.6233380389046
3494519	2330970.0	89	1323.1143162393162	790.8023504273505	618.1184971098265	846.3458574181118	707.1804480886705
3494515	2330970.0	89	1412.9251866277184	776.103700097371	618.1184971098265	846.3458574181118	797.9045271004935
3494509	2330970.0	89	965.8845117845118	714.9148148148148	618.1184971098265	846.3458574181118	371.77321033461124
3494504	2330970.0	89	963.1298185941044	557.6023242630386	618.1184971098265	846.3458574181118	449.8951432180644
3494609	2330970.0	89	902.608623548922	1020.8731343283582	618.1184971098265	846.3458574181118	333.7579997948189
3494483	2330970.0	89	786.0535553555355	283.0316531653165	618.1184971098265	846.3458574181118	587.8138110838751
3494492	2330970.0	89	662.633631952221	297.89753639417694	618.1184971098265	846.3458574181118	550.2519041893537
3494593	2330970.0	89	1024.8434004474273	1001.7110365398956	618.1184971098265	846.3458574181118	435.388890394007
3494466	2330970.0	89	524.8202317964223	219.4087931468884	618.1184971098265	846.3458574181118	633.8411858403573
3494472	2330970.0	89	1305.5329996292178	208.81998516870595	618.1184971098265	846.3458574181118	937.5382317864952
3494708	2331288.0	90	1426.6159760229343	879.221657544957	618.0130434782609	846.316425120773	809.2721772313288
3494717	2331288.0	90	1312.8766178654785	988.5188839380438	618.0130434782609	846.316425120773	709.2650606817298
3494716	2331288.0	90	1161.6798756798755	975.0407925407924	618.0130434782609	846.316425120773	558.6981181316281
3494714	2331288.0	90	1414.9826103946857	927.206135209066	618.0130434782609	846.316425120773	801.0640647221181
3494693	2331288.0	90	984.6216981132076	645.8006289308175	618.0130434782609	846.316425120773	417.8618075092977
3494691	2331288.0	90	767.8204320432043	470.4267926792679	618.0130434782609	846.316425120773	404.64214986288533
3494701	2331288.0	90	1324.2865754317368	799.540404040404	618.0130434782609	846.316425120773	707.8208093056805
3494700	2331288.0	90	1422.8784987277354	792.3247455470738	618.0130434782609	846.316425120773	806.674347253669
3494677	2331288.0	90	1318.7094378642605	218.4804474525287	618.0130434782609	846.316425120773	940.8259413728878
3494672	2331288.0	90	604.3970456580125	185.132945389436	618.0130434782609	846.316425120773	661.3236645291626
3494675	2331288.0	90	526.1074014481094	224.3688656476267	618.0130434782609	846.316425120773	628.7013709000302
3494685	2331288.0	90	696.7562125107113	315.5074978577549	618.0130434782609	846.316425120773	536.6177447041695
3494680	2331288.0	90	898.8107344632768	296.3388343740708	618.0130434782609	846.316425120773	617.5133145010426
3494662	2331288.0	90	1014.1189655172412	147.55316091954023	618.0130434782609	846.316425120773	803.2247511571793
3494659	2331288.0	90	1345.8955637707948	95.0754775107825	618.0130434782609	846.316425120773	1046.028644308256
3494665	2331288.0	90	1390.7416302765648	142.24575448811257	618.0130434782609	846.316425120773	1045.3826945671276
3494655	2331288.0	90	1050.6112947658405	91.22782369146006	618.0130434782609	846.316425120773	870.2298794143694
3494725	2331288.0	90	624.3873527905786	1017.427291346646	618.0130434782609	846.316425120773	171.2295545744884
3494720	2331288.0	90	1023.6068322981366	1004.3753623188404	618.0130434782609	846.316425120773	435.3032841105665
3494722	2331288.0	90	826.2675874769797	1000.2362799263352	618.0130434782609	846.316425120773	258.96192152414926
3494197	2331120.0	91	1401.092485549133	148.65462427745663	618.1521739130435	846.3280193236716	1048.6866537436856
3494322	2331120.0	91	1416.04642768235	898.0514065222802	618.1521739130435	846.3280193236716	799.5689770003434
3494207	2331120.0	91	771.321499668215	205.47058172970583	618.1521739130435	846.3280193236716	658.9075031230086
3494328	2331120.0	91	1389.9814398200224	945.0601799775028	618.1521739130435	846.3280193236716	778.1185354802184
3494331	2331120.0	91	1190.6674757281553	954.1881067961164	618.1521739130435	846.3280193236716	582.5869628493347
3494185	2331120.0	91	1018.3159790438768	123.62966601178782	618.1521739130435	846.3280193236716	826.089571908819
3494175	2331120.0	91	1096.0081652257445	87.22718539865514	618.1521739130435	846.3280193236716	896.9840714857202
3494169	2331120.0	91	1317.7677211482132	88.0916813122437	618.1521739130435	846.3280193236716	1031.6900010246036
3494296	2331120.0	91	1440.6528747092057	815.6316051844467	618.1521739130435	846.3280193236716	823.0733094027437
3494278	2331120.0	91	1009.1530316217	612.7532637075718	618.1521739130435	846.3280193236716	455.45453910354854
3494286	2331120.0	91	1325.6494612443516	798.5079944386513	618.1521739130435	846.3280193236716	709.1115330899389
3494266	2331120.0	91	639.7307032590052	287.1629502572899	618.1521739130435	846.3280193236716	559.581278629607
3494371	2331120.0	91	705.1038592508513	1008.947597427166	618.1521739130435	846.3280193236716	184.4064065200655
3494248	2331120.0	91	1303.6023550724638	248.56521739130437	618.1521739130435	846.3280193236716	909.4846443044086
3494225	2331120.0	91	543.1257668711656	234.19588080631024	618.1521739130435	846.3280193236716	616.7128316805574
3494361	2331120.0	91	1020.3567358567358	1005.8137973137972	618.1521739130435	846.3280193236716	432.6710332682707
3494234	2331120.0	91	1101.5213675213674	237.77472527472528	618.1521739130435	846.3280193236716	777.1633605796047
3494350	2331120.0	91	569.2489300998574	994.2047075606276	618.1521739130435	846.3280193236716	155.75314500639087
3494344	2331120.0	91	1305.1086092715232	988.5523178807948	618.1521739130435	846.3280193236716	701.5246932079403
3494218	2331120.0	91	658.4023354564755	206.5397330906885	618.1521739130435	846.3280193236716	641.0531387531066
3494589	2331386.0	92	635.4432928282106	264.5771979985704	618.1184971098265	846.3458574181118	582.0265643675501
3494584	2331386.0	92	566.2129793510325	232.51799410029497	618.1184971098265	846.3458574181118	616.0185293959305
3494573	2331386.0	92	1247.2502893518515	207.53038194444449	618.1184971098265	846.3458574181118	896.600258595942
3494571	2331386.0	92	672.4490345045901	202.1017727128838	618.1184971098265	846.3458574181118	646.5309334991489
3494549	2331386.0	92	769.579283887468	139.38277919863597	618.1184971098265	846.3458574181118	723.0056458264063
3494557	2331386.0	92	996.8415276558384	142.9723441615452	618.1184971098265	846.3458574181118	798.8525727672416
3494552	2331386.0	92	1392.277458033573	135.51534772182254	618.1184971098265	846.3458574181118	1051.0005282080601
3494660	2331386.0	92	554.6330626973387	994.6542625169149	618.1184971098265	846.3458574181118	161.3250861009935
3494663	2331386.0	92	1018.654342055366	1006.7381494122108	618.1184971098265	846.3458574181118	431.4564293383024
3494540	2331386.0	92	1184.906576980568	83.39287493771799	618.1184971098265	846.3458574181118	950.4451488430514
3494543	2331386.0	92	1306.5850722311395	79.41171749598716	618.1184971098265	846.3458574181118	1030.6183580925383
3494666	2331386.0	92	607.6520349815002	1012.3550285906492	618.1184971098265	846.3458574181118	166.33878604485642
3494643	2331386.0	92	1414.8891010949833	914.9405398523046	618.1184971098265	846.3458574181118	799.7178413872728
3494642	2331386.0	92	1290.4436356849571	888.0606569615528	618.1184971098265	846.3458574181118	673.61800485217
3494654	2331386.0	92	1280.767007890808	992.5407336319043	618.1184971098265	846.3458574181118	678.583812562176
3494651	2331386.0	92	1388.5552172147786	958.483759642712	618.1184971098265	846.3458574181118	778.5548463669148
3494629	2331386.0	92	1327.3928704740574	803.3212019410228	618.1184971098265	846.3458574181118	710.5781151218665
3494625	2331386.0	92	1063.7646464646464	611.6723905723906	618.1184971098265	846.3458574181118	503.65874009707034
3494634	2331386.0	92	1442.6124460874923	837.3552064078866	618.1184971098265	846.3458574181118	824.5429665617028
3494610	2331386.0	92	1290.714841412328	308.4732694993018	618.1184971098265	846.3458574181118	861.2158633023239
3494773	2331441.0	93	1384.5419913419912	953.4714285714284	618.1184971098265	846.3458574181118	773.8739306282163
3494770	2331441.0	93	1420.546181630547	927.1320949432404	618.1184971098265	846.3458574181118	806.484100933646
3494780	2331441.0	93	1018.3651551312648	1006.8436754176612	618.1184971098265	846.3458574181118	431.2272450111967
3494777	2331441.0	93	1274.820659062104	987.9444444444443	618.1184971098265	846.3458574181118	671.7945291237858
3494776	2331441.0	93	616.168995342648	977.1799733865604	618.1184971098265	846.3458574181118	130.84863949764892
3494779	2331441.0	93	542.6097804391218	1001.3443113772456	618.1184971098265	846.3458574181118	172.41254891387254
3494753	2331441.0	93	1327.738683127572	806.4031051253273	618.1184971098265	846.3458574181118	710.743436033413
3494766	2331441.0	93	1356.3936026936028	890.1255892255892	618.1184971098265	846.3458574181118	739.572036005872
3494760	2331441.0	93	1442.3879310344828	858.8540868454661	618.1184971098265	846.3458574181118	824.3643342029546
3494741	2331441.0	93	643.7894321766562	259.67770767613035	618.1184971098265	846.3458574181118	587.2295248272904
3494739	2331441.0	93	696.4766666666667	204.70818181818183	618.1184971098265	846.3458574181118	646.4046019990726
3494738	2331441.0	93	568.5192	221.9864	618.1184971098265	846.3458574181118	626.3264502966706
3494750	2331441.0	93	1063.7240579710146	561.0701449275361	618.1184971098265	846.3458574181118	529.099752416706
3494744	2331441.0	93	1235.82401782098	361.55366545159984	618.1184971098265	846.3458574181118	785.2283615030296
3494724	2331441.0	93	1229.91774332472	74.00473729543496	618.1184971098265	846.3458574181118	985.2964647767001
3494727	2331441.0	93	1328.030303030303	89.73776223776224	618.1184971098265	846.3458574181118	1037.5117261398586
3494733	2331441.0	93	1174.338940809969	169.1878504672897	618.1184971098265	846.3458574181118	876.3128142208083
3494732	2331441.0	93	1384.3691396187533	135.3438948995363	618.1184971098265	846.3458574181118	1045.3056193528325
3494734	2331441.0	93	964.8943492636008	167.97911030958824	618.1184971098265	846.3458574181118	761.862806035034
3494729	2331441.0	93	1213.2653890824624	95.01800232288038	618.1184971098265	846.3458574181118	958.4849340843544
3494731	2331441.0	93	772.1198865937627	140.22904009720534	618.1184971098265	846.3458574181118	722.7152881089407
3494840	2331290.0	94	1018.6283376399656	504.0351708297445	618.1521739130435	846.3280193236716	526.8259217649783
3494842	2331290.0	94	1328.0650830436464	806.3474314407107	618.1521739130435	846.3280193236716	711.0378231555216
3494820	2331290.0	94	631.9383414108777	241.57592891760905	618.1521739130435	846.3280193236716	604.9092074557807
3494827	2331290.0	94	1177.4971472459952	322.8642747421549	618.1521739130435	846.3280193236716	766.0816477922858
3494802	2331290.0	94	1000.3515647430376	193.55541200114843	618.1521739130435	846.3280193236716	756.4313922765657
3494813	2331290.0	94	698.1993185689948	211.90545144804088	618.1521739130435	846.3280193236716	639.4525314653778
3494809	2331290.0	94	559.6665216129968	211.65491731940816	618.1521739130435	846.3280193236716	637.3621560248743
3494789	2331290.0	94	1359.5943683409437	116.16666666666669	618.1521739130435	846.3280193236716	1040.6114205561878
3494788	2331290.0	94	1319.5254372019078	80.47350291467939	618.1521739130435	846.3280193236716	1038.4881293305773
3494791	2331290.0	94	938.5383506343712	165.40570934256056	618.1521739130435	846.3280193236716	752.5307265913614
3494787	2331290.0	94	1230.6237000547346	72.82019704433498	618.1521739130435	846.3280193236716	986.6284617127432
3494794	2331290.0	94	746.9781553398059	169.4172734627832	618.1521739130435	846.3280193236716	689.0604410010146
3494896	2331290.0	94	1249.8366778149386	986.370011148272	618.1521739130435	846.3280193236716	647.021693565204
3494906	2331290.0	94	1014.9436143721096	1003.6956599075064	618.1521739130435	846.3280193236716	426.8583155152346
3494887	2331290.0	94	1380.752631578947	970.2586744639376	618.1521739130435	846.3280193236716	772.604857165512
3494886	2331290.0	94	538.2078032230704	965.4423240033926	618.1521739130435	846.3280193236716	143.45494060627274
3494880	2331290.0	94	1418.9362591431557	928.2353709508882	618.1521739130435	846.3280193236716	804.9620894231057
3494852	2331290.0	94	1358.4799067097235	860.964657337639	618.1521739130435	846.3280193236716	740.4724053739102
3494854	2331290.0	94	553.3633818589026	860.1461366181411	618.1521739130435	846.3280193236716	66.24596547261147
3494849	2331290.0	94	1437.820987654321	864.1385802469135	618.1521739130435	846.3280193236716	819.8622934983861
3494837	2331112.0	95	985.5862914862917	299.501443001443	618.1184971098265	846.3458574181118	658.8409470294127
3494844	2331112.0	95	1022.368913857678	445.17478152309616	618.1184971098265	846.3458574181118	569.5231615795585
3494822	2331112.0	95	1141.9197113216055	247.946549391069	618.1184971098265	846.3458574181118	795.2669010193858
3494816	2331112.0	95	562.1940393962651	209.79879764645688	618.1184971098265	846.3458574181118	638.9989861294732
3494819	2331112.0	95	702.2432283029299	226.9977888336097	618.1184971098265	846.3458574181118	625.0351993749352
3494825	2331112.0	95	636.804260218768	248.108520437536	618.1184971098265	846.3458574181118	598.5290879318853
3494803	2331112.0	95	752.1691682301439	151.85355430477384	618.1184971098265	846.3458574181118	707.3112055605199
3494810	2331112.0	95	924.8086309523808	170.5029761904762	618.1184971098265	846.3458574181118	742.1741293675198
3494797	2331112.0	95	1363.3995793901158	110.5751840168244	618.1184971098265	846.3458574181118	1047.2833310247343
3494793	2331112.0	95	1233.3083735909822	91.81186258722492	618.1184971098265	846.3458574181118	973.5400009657315
3494792	2331112.0	95	1327.8087557603687	83.28392217101894	618.1184971098265	846.3458574181118	1042.0766671634635
3494902	2331112.0	95	1235.819199826049	991.528484453142	618.1184971098265	846.3458574181118	634.5330198885696
3494909	2331112.0	95	1001.3743169398908	993.0489981785064	618.1184971098265	846.3458574181118	410.374018357131
3494894	2331112.0	95	584.2774390243902	987.748475609756	618.1184971098265	846.3458574181118	145.39572773569998
3494888	2331112.0	95	1379.9615577260204	949.3527422990232	618.1184971098265	846.3458574181118	768.775173468758
3494890	2331112.0	95	1347.3543689320388	969.7313915857604	618.1184971098265	846.3458574181118	739.6005319049859
3494868	2331112.0	95	470.0605117565698	824.7136929460581	618.1184971098265	846.3458574181118	149.62993539600012
3494878	2331112.0	95	1431.923951048951	849.3330419580419	618.1184971098265	846.3458574181118	813.810936355945
3494855	2331112.0	95	1358.5762376237624	824.6775577557756	618.1184971098265	846.3458574181118	740.7747165618302
3494850	2331112.0	95	1327.6813143309582	805.8562945368171	618.1184971098265	846.3458574181118	710.7171000370735
3494964	2331551.0	96	1405.6147483280536	849.1434354100669	618.0337243401759	846.3856304985337	787.5858523575217
3494960	2331551.0	96	472.32993926402287	832.024115755627	618.0337243401759	846.3856304985337	146.40985653714893
3494968	2331551.0	96	1373.8415019762847	948.6918313570488	618.0337243401759	846.3856304985337	762.700436258782
3494971	2331551.0	96	1337.9596977329977	987.3350125944584	618.0337243401759	846.3856304985337	733.5939854434638
3494970	2331551.0	96	982.8200883002208	975.6762325239146	618.0337243401759	846.3856304985337	387.02086649594975
3494949	2331551.0	96	1360.5850066934406	810.7951807228916	618.0337243401759	846.3856304985337	743.4037173970213
3494948	2331551.0	96	1329.3679530836173	802.787552024215	618.0337243401759	846.3856304985337	712.6690518246737
3494946	2331551.0	96	1035.1109546165883	422.9422535211268	618.0337243401759	846.3856304985337	594.3548683413587
3494932	2331551.0	96	701.5333606781514	252.4185124418923	618.0337243401759	846.3856304985337	599.8075746446408
3494929	2331551.0	96	888.9699362704349	224.85411471321692	618.0337243401759	846.3856304985337	678.0175927286191
3494930	2331551.0	96	642.9336569579287	243.2831715210356	618.0337243401759	846.3856304985337	603.6162544771914
3494940	2331551.0	96	1000.4396929824562	359.6546052631579	618.0337243401759	846.3856304985337	618.9841805570807
3494916	2331551.0	96	1179.3508318990248	73.3657487091222	618.0337243401759	846.3856304985337	955.3201729681773
3494919	2331551.0	96	1367.3124054462935	114.01638930912758	618.0337243401759	846.3856304985337	1047.7515198750464
3494918	2331551.0	96	1328.0216154721277	87.1905574516496	618.0337243401759	846.3856304985337	1039.4517615034667
3494926	2331551.0	96	559.8533697632058	211.03708040593287	618.0337243401759	846.3856304985337	638.0068446055043
3494920	2331551.0	96	761.306146572104	144.58648542159182	618.0337243401759	846.3856304985337	716.2744076141004
3494923	2331551.0	96	1085.0412210338682	171.1898395721925	618.0337243401759	846.3856304985337	820.9661126092577
3494979	2331551.0	96	1221.6819389110226	987.2273129703408	618.0337243401759	846.3856304985337	619.8609089756026
3494985	2331551.0	96	627.5637493246893	1013.0910318746622	618.0337243401759	846.3856304985337	166.97758000456696
3495041	2331724.0	97	1373.6372098954348	967.3933945422086	618.1521739130435	846.3280193236716	765.1238230967066
3495040	2331724.0	97	948.577485380117	950.2759502923976	618.1521739130435	846.3280193236716	346.3900385559486
3495043	2331724.0	97	1331.7554112554112	984.4584415584416	618.1521739130435	846.3280193236716	726.8490860503737
3495048	2331724.0	97	1175.447570621469	985.0331073446328	618.1521739130435	846.3280193236716	574.2971884271277
3495051	2331724.0	97	650.4769144144144	1012.5625	618.1521739130435	846.3280193236716	169.3481367308468
3495029	2331724.0	97	1328.910358565737	801.6231739707835	618.1521739130435	846.3280193236716	712.1627063030035
3495024	2331724.0	97	928.7215735335002	438.221434528774	618.1521739130435	846.3280193236716	512.8394841795684
3495026	2331724.0	97	1376.7027491408935	762.0148391127773	618.1521739130435	846.3280193236716	763.2219123792089
3495038	2331724.0	97	1356.919795221843	866.6452408039438	618.1521739130435	846.3280193236716	739.0469455879919
3495032	2331724.0	97	467.8064182194617	824.0462387853692	618.1521739130435	846.3280193236716	151.98790741052807
3495013	2331724.0	97	711.6705488621152	303.92623828647925	618.1521739130435	846.3280193236716	550.4047406458574
3495012	2331724.0	97	793.2107718405429	271.7965790217699	618.1521739130435	846.3280193236716	600.6095974955108
3495009	2331724.0	97	643.8172179813401	243.7547356516822	618.1521739130435	846.3280193236716	603.1196039611641
3495019	2331724.0	97	1037.2363135730484	399.56316812439263	618.1521739130435	846.3280193236716	612.5604854883151
3494996	2331724.0	97	813.8610760823876	185.93652795292135	618.1521739130435	846.3280193236716	688.7807316288788
3494993	2331724.0	97	1131.039497716895	183.56301369863013	618.1521739130435	846.3280193236716	838.0398914131941
3494992	2331724.0	97	1387.1042976939204	124.5780922431866	618.1521739130435	846.3280193236716	1054.6138278572903
3495002	2331724.0	97	554.2999436460975	212.7009016624401	618.1521739130435	846.3280193236716	636.8362674547857
3494989	2331724.0	97	1334.522774327122	81.69254658385093	618.1521739130435	846.3280193236716	1047.7853994543332
3494991	2331724.0	97	1197.3177458033572	104.58872901678656	618.1521739130435	846.3280193236716	941.0685067772672
3494990	2331724.0	97	1218.5679886685552	86.01652502360717	618.1521739130435	846.3280193236716	968.7996278763333
3495089	2331557.0	98	484.59958847736624	766.938134430727	618.1184971098265	846.3458574181118	155.3476277013734
3495090	2331557.0	98	1329.851460221551	801.083081570997	618.1184971098265	846.3458574181118	713.1707577131731
3495100	2331557.0	98	935.8935437069276	946.6675734494016	618.1184971098265	846.3458574181118	333.23479252210825
3495097	2331557.0	98	1282.428459119497	872.3309748427672	618.1184971098265	846.3458574181118	664.8179840774937
3495076	2331557.0	98	1055.230012300123	353.3582410824108	618.1184971098265	846.3458574181118	658.8651353443382
3495079	2331557.0	98	829.5869565217391	555.6210413311862	618.1184971098265	846.3458574181118	359.4994130938525
3495074	2331557.0	98	724.2362445414847	328.8604075691412	618.1184971098265	846.3458574181118	528.2538851020034
3495080	2331557.0	98	1378.9078473722102	691.8254139668827	618.1184971098265	846.3458574181118	776.3227440420798
3495057	2331557.0	98	1381.9463452566097	140.1267496111975	618.1184971098265	846.3458574181118	1040.2780444843288
3495056	2331557.0	98	1293.0547703180212	100.81448763250884	618.1184971098265	846.3458574181118	1005.6619691658644
3495059	2331557.0	98	1184.196606786427	170.44344644045242	618.1184971098265	846.3458574181118	881.6396630259134
3495069	2331557.0	98	644.754246727931	239.6345029239766	618.1184971098265	846.3458574181118	607.2957523561536
3495071	2331557.0	98	776.1007472644783	262.4746463837737	618.1184971098265	846.3458574181118	604.866912997092
3495065	2331557.0	98	555.5400682011935	210.85095197499288	618.1184971098265	846.3458574181118	638.5685825413207
3495066	2331557.0	98	829.3376404494383	232.17209737827716	618.1184971098265	846.3458574181118	649.478971202754
3495055	2331557.0	98	1266.822318007663	84.6853448275862	618.1184971098265	846.3458574181118	1000.4715806494029
3495108	2331557.0	98	1158.0328712455366	993.6602604494852	618.1184971098265	846.3458574181118	559.6508418101821
3495111	2331557.0	98	690.078947368421	1018.9189261031364	618.1184971098265	846.3458574181118	186.97532039492773
3495105	2331557.0	98	1323.0028571428572	991.2538095238094	618.1184971098265	846.3458574181118	719.6250937833132
3495104	2331557.0	98	1361.3771784232365	975.3616874135546	618.1184971098265	846.3458574181118	754.3729526813393
3495186	2331654.0	99	733.4261390887291	1013.38345323741	618.0485714285714	846.3933333333334	202.97212435394204
3495173	2331654.0	99	1372.7457676590775	960.2151196730882	618.0485714285714	846.3933333333334	763.2321121675632
3495171	2331654.0	99	927.3672470076168	945.6472615161408	618.0485714285714	846.3933333333334	324.8528671901983
3495170	2331654.0	99	1212.7861635220124	860.2735849056604	618.0485714285714	846.3933333333334	594.8995417991304
3495183	2331654.0	99	1134.4808945830523	982.306473364801	618.0485714285714	846.3933333333334	534.0175334499304
3495182	2331654.0	99	1328.6474632527263	991.726173541963	618.0485714285714	846.3933333333334	725.308499539902
3495153	2331654.0	99	795.2140841095118	673.308072255151	618.0485714285714	846.3933333333334	247.6815021070467
3495154	2331654.0	99	1382.6739130434785	684.180193236715	618.0485714285714	846.3933333333334	781.6425115484178
3495165	2331654.0	99	471.9011627906977	766.2954042081949	618.0485714285714	846.3933333333334	166.65756298980665
3495167	2331654.0	99	1326.9562458249832	800.056446225785	618.0485714285714	846.3933333333334	710.4204374347254
3495145	2331654.0	99	1102.7644927536232	361.697628458498	618.0485714285714	846.3933333333334	685.4775347960773
3495144	2331654.0	99	792.6096324461344	350.22813688212926	618.0485714285714	846.3933333333334	525.9766783737083
3495127	2331654.0	99	560.3956617243273	215.81356397583744	618.0485714285714	846.3933333333334	633.209841616757
3495122	2331654.0	99	1243.003144654088	177.17542677448336	618.0485714285714	846.3933333333334	915.6532231442737
3495129	2331654.0	99	768.617015566291	244.18679549114333	618.0485714285714	846.3933333333334	620.7443681499902
3495131	2331654.0	99	646.8872138470128	238.5279173646008	618.0485714285714	846.3933333333334	608.5491198148092
3495130	2331654.0	99	828.429763960852	249.02350796392247	618.0485714285714	846.3933333333334	633.3332096402216
3495116	2331654.0	99	1393.2014624306605	134.93116490166415	618.0485714285714	846.3933333333334	1052.159884018769
3495113	2331654.0	99	1284.9409090909091	66.9159090909091	618.0485714285714	846.3933333333334	1025.8315870240797
3495115	2331654.0	99	1268.8713235294117	86.25490196078431	618.0485714285714	846.3933333333334	1000.6901066272371
3495114	2331654.0	99	1299.473002754821	88.29834710743802	618.0485714285714	846.3933333333334	1019.336678310529
3495220	2331797.0	100	837.5152091254753	350.3653358681876	617.9797687861271	846.3342967244702	542.3845680860143
3495229	2331797.0	100	1379.8059200933217	681.2897346165063	617.9797687861271	846.3342967244702	779.4990649750274
3495231	2331797.0	100	638.0825922931824	685.0020210185934	617.9797687861271	846.3342967244702	162.57990865230812
3495226	2331797.0	100	1155.0128676470588	423.094056372549	617.9797687861271	846.3342967244702	683.7666636545885
3495208	2331797.0	100	644.5803447317209	240.1096747289408	617.9797687861271	846.3342967244702	606.8079456914352
3495210	2331797.0	100	832.4021339220016	262.96136865342163	617.9797687861271	846.3342967244702	621.5311125572485
3495197	2331797.0	100	562.1832281808623	215.12749737118824	617.9797687861271	846.3342967244702	633.6681130476184
3495196	2331797.0	100	1307.224222222222	202.97955555555555	617.9797687861271	846.3342967244702	942.8484711643447
3495193	2331797.0	100	1284.7028745163077	84.6779988944168	617.9797687861271	846.3342967244702	1012.2450373988902
3495192	2331797.0	100	1218.8414940364094	67.85028248587571	617.9797687861271	846.3342967244702	983.3982780622416
3495195	2331797.0	100	742.9147255689425	200.07831325301208	617.9797687861271	846.3342967244702	658.2214973692255
3495194	2331797.0	100	1367.5618556701031	124.68114874815906	617.9797687861271	846.3342967244702	1040.5078428159281
3495252	2331797.0	100	611.1073446327683	940.9872881355932	617.9797687861271	846.3342967244702	94.90215485866376
3495251	2331797.0	100	924.1608929946112	943.3060046189375	617.9797687861271	846.3342967244702	321.1703488081381
[truncated: 20,092 more rows]
