# Supplementary material for: The First of Us: Ophiocordyceps use a novel scramblase-binding peptide to manipulate zombie ants
Source: bioRxiv. 2025 Sep 19:2025.09.09.674826. Preprint. [Version 2] doi: 10.1101/2025.09.09.674826 (PMC12458967; doi:10.1101/2025.09.09.674826)
Supplement: Supplement 11 [file media-11.zip › Data S12. Nest behavior tests data/SBP Aversion Assay data files/Chul5_SBP1-all-spots_matches.csv]

No_Overlap_ID	Citronella_ID	Frame	No_Overlap_X	No_Overlap_Y	Citronella_X	Citronella_Y	Distance
3004963	1842479.0	0	1018.4270423765836	954.141764962866	597.9031007751938	839.0948320413436	435.9772726124819
3004962	1842479.0	0	937.903123474866	941.075402635432	597.9031007751938	839.0948320413436	354.9648605347767
3004941	1842479.0	0	945.1410256410256	618.2431318681319	597.9031007751938	839.0948320413436	411.5211415401732
3004943	1842479.0	0	1083.8353115727002	621.3671282558522	597.9031007751938	839.0948320413436	532.4804846060134
3004937	1842479.0	0	559.5951812027081	591.6620868180008	597.9031007751938	839.0948320413436	250.3806304623656
3004939	1842479.0	0	1245.62310460036	610.6020303263942	597.9031007751938	839.0948320413436	686.8407120947479
3004933	1842479.0	0	868.2427205562798	528.9919600173837	597.9031007751938	839.0948320413436	411.3967686563551
3004931	1842479.0	0	478.8422897196262	492.9820872274144	597.9031007751938	839.0948320413436	366.0184542503856
3004959	1842479.0	0	817.9116402116402	849.9624338624338	597.9031007751938	839.0948320413436	220.27678541848246
3004958	1842479.0	0	1012.8743532889874	744.5872135994086	597.9031007751938	839.0948320413436	425.59702813392977
3004953	1842479.0	0	726.417319408181	679.0526544821583	597.9031007751938	839.0948320413436	205.2544834802227
3004955	1842479.0	0	556.7786576168929	701.0757918552036	597.9031007751938	839.0948320413436	144.01553832480587
3004950	1842479.0	0	485.1111719605696	637.9446878422782	597.9031007751938	839.0948320413436	230.61526340862187
3004906	1842479.0	0	1365.0235446792733	337.3685576566555	597.9031007751938	839.0948320413436	916.625894170316
3004902	1842479.0	0	1073.388706140351	162.70997807017545	597.9031007751938	839.0948320413436	826.7908027978227
3004921	1842479.0	0	1299.3437935843797	433.7520920502092	597.9031007751938	839.0948320413436	810.136891143806
3004923	1842479.0	0	762.3146167557933	454.3391265597148	597.9031007751938	839.0948320413436	418.4113998061056
3004922	1842479.0	0	860.7442549158968	446.4902866619285	597.9031007751938	839.0948320413436	472.46566156980555
3004915	1842479.0	0	1400.1347914547305	387.1415734147169	597.9031007751938	839.0948320413436	920.7808824654073
3006244	1843812.0	1	1082.7005509641874	620.9300275482094	597.9567354965585	838.9945919370699	531.5343082776673
3006114	1843812.0	1	1399.4061613817994	385.7286671822635	597.9567354965585	838.9945919370699	920.7449053867266
3006141	1843812.0	1	814.5340375586854	407.9840375586855	597.9567354965585	838.9945919370699	482.3648264063955
3006269	1843812.0	1	540.6136926889716	689.5235439900868	597.9567354965585	838.9945919370699	160.0931564208854
3006260	1843812.0	1	496.6422264269947	640.4315673289183	597.9567354965585	838.9945919370699	222.91681069301202
3006263	1843812.0	1	968.5104370515328	673.3245270711024	597.9567354965585	838.9945919370699	405.90222483842933
3006089	1843812.0	1	1344.2965169569202	339.06003666361136	597.9567354965585	838.9945919370699	898.3082037623675
3006218	1843812.0	1	563.0724159597864	590.3916116870877	597.9567354965585	838.9945919370699	251.03855787252417
3006214	1843812.0	1	1246.6094680632573	596.5716779626207	597.9567354965585	838.9945919370699	692.4732750699542
3006103	1843812.0	1	1387.684580498866	337.3301587301587	597.9567354965585	838.9945919370699	935.5946091747215
3006226	1843812.0	1	935.5892667375132	598.8758413035777	597.9567354965585	838.9945919370699	414.3099571069509
3006063	1843812.0	1	1075.6175240485152	195.75094102885825	597.9567354965585	838.9945919370699	801.200488862683
3006190	1843812.0	1	870.9548319327731	522.0560224089636	597.9567354965585	838.9945919370699	418.3037383437053
3006182	1843812.0	1	503.5348216793036	508.1517832069643	597.9567354965585	838.9945919370699	344.0529928620566
3006280	1843812.0	1	681.9292452830189	721.1407232704403	597.9567354965585	838.9945919370699	144.70976732594235
3006155	1843812.0	1	1295.858530183727	438.8412073490814	597.9567354965585	838.9945919370699	804.480979405227
3006296	1843812.0	1	1016.8518724508714	948.6245828698554	597.9567354965585	838.9945919370699	433.0033148555507
3006165	1843812.0	1	735.369937694704	473.2059968847352	597.9567354965585	838.9945919370699	390.74759680477797
3006292	1843812.0	1	928.0096774193548	933.103870967742	597.9567354965585	838.9945919370699	343.2076643543463
3006289	1843812.0	1	816.7807933194155	918.0598469032708	597.9567354965585	838.9945919370699	232.66990098620707
3005604	1843326.0	2	871.6453658536585	517.4990243902439	598.0729783037475	839.0867850098618	422.20911763023236
3005630	1843326.0	2	532.6400437636762	577.1287381473377	598.0729783037475	839.0867850098618	270.006457771946
3005622	1843326.0	2	1249.6241134751774	592.9917257683215	598.0729783037475	839.0867850098618	696.4780398018851
3005616	1843326.0	2	897.3893401015229	580.041116751269	598.0729783037475	839.0867850098618	395.8471203424343
3005710	1843326.0	2	820.9296549108835	973.4393249905196	598.0729783037475	839.0867850098618	260.22241123245294
3005579	1843326.0	2	612.2345679012346	425.9247388414056	598.0729783037475	839.0867850098618	413.40467705873044
3005573	1843326.0	2	1300.791565615737	434.2105901374293	598.0729783037475	839.0867850098618	811.0105709102306
3005702	1843326.0	2	1009.8242122719736	949.9655887230516	598.0729783037475	839.0867850098618	426.41902840659554
3005696	1843326.0	2	877.9228617106314	939.3101518784972	598.0729783037475	839.0867850098618	297.2552447129093
3005593	1843326.0	2	505.03965414430536	501.88849135360766	598.0729783037475	839.0867850098618	349.79692487048146
3005586	1843326.0	2	702.4138371668492	484.4583789704272	598.0729783037475	839.0867850098618	369.6597370533608
3005549	1843326.0	2	1388.2100753941056	335.6094356865433	598.0729783037475	839.0867850098618	936.9130554539269
3005679	1843326.0	2	680.5257270693512	736.1267710663684	598.0729783037475	839.0867850098618	131.9061039158087
3005545	1843326.0	2	1345.2426470588234	339.07996323529414	598.0729783037475	839.0867850098618	899.0380057198217
3005674	1843326.0	2	605.4496611810262	693.8626976444014	598.0729783037475	839.0867850098618	145.4113166208285
3005537	1843326.0	2	1108.651724137931	215.72835249042143	598.0729783037475	839.0867850098618	805.770681453912
3005561	1843326.0	2	1398.145153313551	383.8325914935707	598.0729783037475	839.0867850098618	920.5280364763945
3005647	1843326.0	2	1082.8567351598174	620.8513127853881	598.0729783037475	839.0867850098618	531.6408677373515
3005661	1843326.0	2	965.571402145764	658.2214206437292	598.0729783037475	839.0867850098618	409.5941546868806
3005658	1843326.0	2	504.0712418300654	651.6640522875817	598.0729783037475	839.0867850098618	209.6750037585664
3006253	1842199.0	3	872.5417633410673	913.1682134570766	598.0891016200295	839.0036818851252	284.2967486079455
3005993	1842199.0	3	1312.8261372397842	423.239398612182	598.0891016200295	839.0036818851252	826.8669598744278
3006113	1842199.0	3	488.0145597807469	592.5390544707092	598.0891016200295	839.0036818851252	269.9281706818591
3006012	1842199.0	3	539.7193999631879	448.3225658015829	598.0891016200295	839.0036818851252	395.01741295263287
3006267	1842199.0	3	999.486013986014	947.0641025641024	598.0891016200295	839.0036818851252	415.68802697968505
3006221	1842199.0	3	696.2294563843236	728.9230931310577	598.0891016200295	839.0036818851252	147.47632099324835
3006085	1842199.0	3	1252.5398593200468	583.793083235639	598.0891016200295	839.0036818851252	702.4515954264435
3006211	1842199.0	3	497.4356097560976	688.540650406504	598.0891016200295	839.0036818851252	181.0255486558158
3005855	1842199.0	3	1049.34494086728	237.29500657030223	598.0891016200295	839.0036818851252	752.1204440805072
3006104	1842199.0	3	874.3275321417372	587.6304484164315	598.0891016200295	839.0036818851252	373.4918647060505
3006191	1842199.0	3	619.9901399491093	667.315203562341	598.0891016200295	839.0036818851252	173.07971882541565
3005921	1842199.0	3	1398.2374128582494	384.0073586367157	598.0891016200295	839.0036818851252	920.4667153933087
3006048	1842199.0	3	498.82444852941177	515.15625	598.0891016200295	839.0036818851252	338.7191026378516
3006029	1842199.0	3	870.493784756297	511.0711481844946	598.0891016200295	839.0036818851252	426.3145060326772
3006149	1842199.0	3	1085.1732732732733	623.8057057057057	598.0891016200295	839.0036818851252	532.5046095827196
3006277	1842199.0	3	832.3780050233225	972.126838894869	598.0891016200295	839.0036818851252	269.46811534977286
3005895	1842199.0	3	1369.87794169301	336.62024353120245	598.0891016200295	839.0036818851252	920.894745773645
3006174	1842199.0	3	1010.0232974910394	647.6942000651678	598.0891016200295	839.0036818851252	454.1905982757857
3006037	1842199.0	3	644.8690901867302	492.9310687326182	598.0891016200295	839.0036818851252	349.22001790347787
3006638	1841626.0	4	869.6282316442606	503.2014822475009	597.95608927705	839.3549247937895	432.2093125721736
3006633	1841626.0	4	617.6049089469517	479.9188440221695	597.95608927705	839.3549247937895	359.9727382384433
3006762	1841626.0	4	837.8337091319053	980.6454340473506	597.95608927705	839.3549247937895	278.3959060625014
3006757	1841626.0	4	1004.9207407407408	947.1014814814816	597.95608927705	839.3549247937895	420.98639885276276
3006607	1841626.0	4	466.0676548840745	420.41125047510457	597.95608927705	839.3549247937895	439.2133438071645
3006734	1841626.0	4	667.993581230633	698.0037627268704	597.95608927705	839.3549247937895	157.75107383728528
3006730	1841626.0	4	1056.8902507748662	703.1675119752042	597.95608927705	839.3549247937895	478.71450364483786
3006592	1841626.0	4	1398.8809904153354	390.9749733759319	597.95608927705	839.3549247937895	917.8917572877821
3006749	1841626.0	4	913.636430678466	862.1596607669617	597.95608927705	839.3549247937895	316.50297617893057
3006618	1841626.0	4	1307.519730010384	440.0410176531672	597.95608927705	839.3549247937895	814.2064582688184
3006743	1841626.0	4	524.7115878254492	740.3815548221489	597.95608927705	839.3549247937895	123.12792110823919
3006688	1841626.0	4	800.9430014430014	575.5212842712842	597.95608927705	839.3549247937895	332.8841786297844
3006718	1841626.0	4	547.8988458927358	655.1575016972165	597.95608927705	839.3549247937895	190.87801940153918
3006708	1841626.0	4	1086.717608951708	623.2847467608952	597.95608927705	839.3549247937895	534.3913780646612
3006661	1841626.0	4	503.53757225433526	523.1987797045601	597.95608927705	839.3549247937895	329.9538822842527
3006534	1841626.0	4	1015.3768201495474	251.98209366391183	597.95608927705	839.3549247937895	720.5878914550657
3006559	1841626.0	4	1370.2566745968809	335.1640232619614	597.95608927705	839.3549247937895	922.3105004676196
3006681	1841626.0	4	1249.4412292507852	586.1790040376851	597.95608927705	839.3549247937895	698.9498797891724
3006673	1841626.0	4	479.3593958834536	570.5061480887463	597.95608927705	839.3549247937895	293.84492580218716
3005230	1842471.0	5	580.8619658119658	668.0850427350427	597.9671604938271	839.1637037037037	171.93166062111547
3005217	1842471.0	5	487.1823647294589	665.7728790915164	597.9671604938271	839.1637037037037	205.76114558450308
3005247	1842471.0	5	481.1961165048544	751.9550161812298	597.9671604938271	839.1637037037037	145.74234763330495
3005109	1842471.0	5	1242.2772766323023	581.4151632302405	597.9671604938271	839.1637037037037	693.9523296845223
3005069	1842471.0	5	606.72761596548	522.2943185904351	597.9671604938271	839.1637037037037	316.99046168951486
3005062	1842471.0	5	874.2086720867209	508.2110433604336	597.9671604938271	839.1637037037037	431.09051963063945
3005184	1842471.0	5	1084.0257793764988	621.972721822542	597.9671604938271	839.1637037037037	532.3766557622839
3005072	1842471.0	5	507.5770114942529	523.1939655172414	597.9671604938271	839.1637037037037	328.6445716663928
3005038	1842471.0	5	1309.8941863624016	441.5366748166259	597.9671604938271	839.1637037037037	815.4430355724664
3005280	1842471.0	5	957.0161172161172	892.9439560439561	597.9671604938271	839.1637037037037	363.0543607576504
3005154	1842471.0	5	734.9196296296296	598.9362962962963	597.9671604938271	839.1637037037037	276.52339154595484
3005051	1842471.0	5	483.34257763417696	462.3869143780291	597.9671604938271	839.1637037037037	393.82679437833156
3005302	1842471.0	5	832.3281904761905	951.059619047619	597.9671604938271	839.1637037037037	259.7032696079255
3005296	1842471.0	5	1006.3886319845856	946.3616570327554	597.9671604938271	839.1637037037037	422.2552540497441
3005256	1842471.0	5	1088.5259615384616	784.2301282051283	597.9671604938271	839.1637037037037	493.62499430175427
3005124	1842471.0	5	485.8077571669477	578.7810567734683	597.9671604938271	839.1637037037037	283.51164804472717
3004994	1842471.0	5	954.521164021164	244.478835978836	597.9671604938271	839.1637037037037	693.3836234959083
3005009	1842471.0	5	1380.5754796012395	347.65715841501213	597.9671604938271	839.1637037037037	924.150672346103
3005870	1843478.0	6	1006.2528877887788	947.7165841584158	598.0260804769001	839.1875310481869	422.40700938437635
3005738	1843478.0	6	491.4470752089137	585.6912720519963	598.0260804769001	839.1875310481869	274.9898865212632
3005861	1843478.0	6	836.6568627450981	922.5945098039216	598.0260804769001	839.1875310481869	252.78721160511998
3005728	1843478.0	6	1237.9541131716596	571.4959581550166	598.0260804769001	839.1875310481869	693.6617801397196
3005346	1843478.0	6	1370.1722736192878	336.1428371180264	598.0260804769001	839.1875310481869	921.555048640921
3005583	1843478.0	6	530.7798353909466	521.8353909465021	598.0260804769001	839.1875310481869	324.39857938233865
3005835	1843478.0	6	1133.342641376888	777.5024587284862	598.0260804769001	839.1875310481869	538.8588576991912
3005314	1843478.0	6	996.5906193078324	164.606102003643	598.0260804769001	839.1875310481869	783.5265126498865
3005852	1843478.0	6	935.7883172561628	898.3695962843873	598.0260804769001	839.1875310481869	342.90792560066706
3005720	1843478.0	6	562.6772395232603	556.5034602076124	598.0260804769001	839.1875310481869	284.885634007341
3005462	1843478.0	6	1299.3949206349207	446.256507936508	598.0260804769001	839.1875310481869	803.935966895497
3005842	1843478.0	6	470.04720439963336	803.3010999083409	598.0260804769001	839.1875310481869	132.91511825956937
3005794	1843478.0	6	694.9747039827772	640.6689989235738	598.0260804769001	839.1875310481869	220.926782433899
3005817	1843478.0	6	551.3441717791411	690.8685071574643	598.0260804769001	839.1875310481869	155.4919079809707
3005811	1843478.0	6	463.75159744408944	688.8724707135251	598.0260804769001	839.1875310481869	201.55459349055175
3005532	1843478.0	6	874.7232770745428	506.7995780590717	598.0260804769001	839.1875310481869	432.4847857408267
3005402	1843478.0	6	1409.9426778242678	376.51645746164576	598.0260804769001	839.1875310481869	934.4908150334331
3005530	1843478.0	6	492.6032212137391	482.54698344901226	598.0260804769001	839.1875310481869	371.8957642230675
3005783	1843478.0	6	1084.936329588015	622.2812109862672	598.0260804769001	839.1875310481869	533.0384060949567
3005865	1842191.0	7	1090.6833333333334	195.2518018018018	597.9585769980507	838.9541910331384	810.6358315592735
3005995	1842191.0	7	655.6057845957175	657.1478108021731	597.9585769980507	838.9541910331384	190.72692635413284
3006015	1842191.0	7	542.193851944793	717.3929318276871	597.9585769980507	838.9541910331384	133.74170740603077
3005883	1842191.0	7	1387.8786886801404	345.26914318246514	597.9585769980507	838.9541910331384	931.5034671492997
3006001	1842191.0	7	494.06988220312	682.7075772047119	597.9585769980507	838.9541910331384	187.6322606564332
3005967	1842191.0	7	491.9237492465341	586.171488848704	597.9585769980507	838.9541910331384	274.1212856017537
3005954	1842191.0	7	555.0969476240027	573.9089490114465	597.9585769980507	838.9541910331384	268.4885464799858
3005978	1842191.0	7	1084.226963512678	622.0723562152134	597.9585769980507	838.9541910331384	532.4421790180869
3006060	1842191.0	7	821.6753715498938	923.6070063694268	597.9585769980507	838.9541910331384	239.1972058969572
3005935	1842191.0	7	539.5973355084285	521.1729200652528	597.9585769980507	838.9541910331384	323.0959156135755
3006052	1842191.0	7	881.3195937873357	925.3295499800876	597.9585769980507	838.9541910331384	296.23330074296473
3005927	1842191.0	7	875.5287863918875	504.929178933595	597.9585769980507	838.9541910331384	434.301657665543
3005923	1842191.0	7	479.2784501596907	512.0412674399059	597.9585769980507	838.9541910331384	347.7887751475655
3005951	1842191.0	7	1236.0021975479992	576.1012028683784	597.9585769980507	838.9541910331384	690.066196180939
3006069	1842191.0	7	1004.6733333333334	946.8764705882352	597.9585769980507	838.9541910331384	420.78986613895165
3006023	1842191.0	7	1167.8529803529802	722.3371628371629	597.9585769980507	838.9541910331384	581.7036721910324
3005913	1842191.0	7	1300.2134713471348	447.95784578457847	597.9585769980507	838.9541910331384	803.7661840578853
3006038	1842191.0	7	478.2673576834485	766.4493254359986	597.9585769980507	838.9541910331384	139.93907072821196
3007018	1842910.0	8	858.0173364854215	925.9018912529552	598.0752765752766	839.2248677248677	274.01237365859595
3006880	1842910.0	8	1231.6492311024476	576.9606887589343	598.0752765752766	839.2248677248677	685.7101832581116
3007035	1842910.0	8	793.3001534330649	953.4896432681244	598.0752765752766	839.2248677248677	226.20608186803784
3006906	1842910.0	8	492.92105263157896	588.3107563991947	598.0752765752766	839.2248677248677	272.0575344951019
3007025	1842910.0	8	1005.0294342507644	947.2350917431193	598.0752765752766	839.2248677248677	421.04381594062005
3006896	1842910.0	8	551.7817423540315	583.3214396045722	598.0752765752766	839.2248677248677	260.05702419741107
3006862	1842910.0	8	879.8156342182891	496.9736152081285	598.0752765752766	839.2248677248677	443.2984874484566
3006986	1842910.0	8	556.109548167093	701.4599317988065	598.0752765752766	839.2248677248677	144.01492954392336
3006855	1842910.0	8	1304.751700680272	447.7244897959184	598.0752765752766	839.2248677248677	807.8762988876042
3006997	1842910.0	8	459.9645328719723	757.2658592848904	598.0752765752766	839.2248677248677	160.5984327157151
3006864	1842910.0	8	475.6428333333333	509.7046666666667	598.0752765752766	839.2248677248677	351.52989355619377
3006866	1842910.0	8	547.1741741741741	521.2312312312313	598.0752765752766	839.2248677248677	322.0417287807506
3006950	1842910.0	8	1219.3339416058395	652.3634428223845	598.0752765752766	839.2248677248677	648.7522801440806
3006846	1842910.0	8	1422.0283950617284	362.1545679012346	598.0752765752766	839.2248677248677	952.1002113419364
3006832	1842910.0	8	1372.9807987711213	334.28480659125825	598.0752765752766	839.2248677248677	924.901634589986
3006962	1842910.0	8	506.417089678511	665.778510998308	598.0752765752766	839.2248677248677	196.17558942671596
3006923	1842910.0	8	1084.383456334563	622.6669741697417	598.0752765752766	839.2248677248677	532.3466605153299
3006812	1842910.0	8	1157.3619929453262	191.1904761904762	598.0752765752766	839.2248677248677	856.00829652483
3006940	1842910.0	8	585.1709956709957	640.3084415584416	598.0752765752766	839.2248677248677	199.3345556206446
3006123	1843736.0	9	498.5427661510464	607.3031543827722	597.9065987384764	839.1200873362445	252.21471335038626
3006009	1843736.0	9	1232.3758460236886	561.4672165820643	597.9065987384764	839.1200873362445	692.562157779864
3006208	1843736.0	9	1266.996981251986	636.1676199555133	597.9065987384764	839.1200873362445	699.1935668954637
3005977	1843736.0	9	550.6578512396694	523.4774104683195	597.9065987384764	839.1200873362445	319.1594328866928
3005840	1843736.0	9	1423.4935897435898	358.3394764957265	597.9065987384764	839.1200873362445	955.3763004581277
3006316	1843736.0	9	456.11593554162937	729.9995523724261	597.9065987384764	839.1200873362445	178.9186500077385
3005934	1843736.0	9	893.9820117474302	487.44860499265786	597.9065987384764	839.1200873362445	459.7102148986447
3006310	1843736.0	9	563.6580671580672	698.3464373464374	597.9065987384764	839.1200873362445	144.87988972547922
3005819	1843736.0	9	1369.37579865981	334.4780271154745	597.9065987384764	839.1200873362445	921.8613428119903
3006331	1843736.0	9	773.4155188246096	978.1014692378328	597.9065987384764	839.1200873362445	223.8731907689615
3006324	1843736.0	9	1004.8651340996169	946.8904214559386	597.9065987384764	839.1200873362445	420.9865727307168
3006321	1843736.0	9	815.8311594202899	885.2811594202898	597.9065987384764	839.1200873362445	222.75986784946207
3005896	1843736.0	9	1308.1899224806202	449.22198731501055	597.9065987384764	839.1200873362445	810.2610248471509
3006151	1843736.0	9	1084.5021525215252	622.5836408364083	597.9065987384764	839.1200873362445	532.6004746751624
3006279	1843736.0	9	512.4781687846204	652.6632453567937	597.9065987384764	839.1200873362445	205.09551571238893
3006173	1843736.0	9	629.326857532379	634.3745739604635	597.9065987384764	839.1200873362445	207.14236145749604
3005916	1843736.0	9	500.4391831639023	489.2096486534689	597.9065987384764	839.1200873362445	363.23162334515865
3005791	1843736.0	9	1157.0465811965812	127.32051282051282	597.9065987384764	839.1200873362445	905.1497965884025
3006032	1843736.0	9	545.3034904013962	572.6123909249565	597.9065987384764	839.1200873362445	271.64947865433845
3005229	1841748.0	10	570.7585236676598	521.0643826547501	598.0012345679012	838.9488888888889	319.0497212048873
3005097	1841748.0	10	1366.024373498112	329.4356333676622	598.0012345679012	838.9488888888889	921.6633330474054
3005480	1841748.0	10	752.4488448844884	977.0165016501652	598.0012345679012	838.9488888888889	207.16353449896081
3005116	1841748.0	10	1420.0150316455697	351.212552742616	598.0012345679012	838.9488888888889	955.820807569827
3005238	1841748.0	10	1235.5657181571817	541.1217253839205	598.0012345679012	838.9488888888889	703.6970158071449
3005363	1841748.0	10	553.6914691943128	629.5	598.0012345679012	838.9488888888889	214.08454489816066
3005453	1841748.0	10	764.7754629629629	872.2422839506173	598.0012345679012	838.9488888888889	170.0649682077545
3005189	1841748.0	10	894.2885416666667	489.3618055555555	598.0012345679012	838.9488888888889	458.25462046917227
3005315	1841748.0	10	685.4229409685402	604.4759632378933	598.0012345679012	838.9488888888889	250.24009993072013
3005341	1841748.0	10	488.0523088023088	620.9978354978355	598.0012345679012	838.9488888888889	244.11355544352213
3005467	1841748.0	10	996.4394663480684	933.8667861409796	598.0012345679012	838.9488888888889	409.58812453837663
3005082	1841748.0	10	1103.7006517690877	87.70670391061452	598.0012345679012	838.9488888888889	905.5919175039888
3005329	1841748.0	10	1084.4566729917774	622.3111954459202	598.0012345679012	838.9488888888889	532.5136465786161
3005288	1841748.0	10	529.5880028735633	584.8778735632184	598.0012345679012	838.9488888888889	263.1206018149857
3005163	1841748.0	10	496.6727199354318	474.8061608824321	598.0012345679012	838.9488888888889	377.97803406759886
3005418	1841748.0	10	456.3604992657856	694.7290748898679	598.0012345679012	838.9488888888889	202.14215949879474
3005301	1841748.0	10	1275.575305484513	616.1487638533674	598.0012345679012	838.9488888888889	713.2646895047824
3005428	1841748.0	10	543.1827676240209	686.080504786771	598.0012345679012	838.9488888888889	162.40014524645574
3005150	1841748.0	10	1311.5156900416266	454.05203330131286	598.0012345679012	838.9488888888889	810.708620659217
3004972	1843704.0	11	1380.8218500797448	299.62982456140355	598.0479384003975	839.232737208147	950.7398698606447
3004967	1843704.0	11	1093.612076095947	100.9727047146402	598.0479384003975	839.232737208147	889.1634777403125
3005351	1843704.0	11	1083.933586337761	622.3140417457306	598.0479384003975	839.232737208147	532.1076801857197
3004991	1843704.0	11	1350.8812999652416	349.29040667361835	598.0479384003975	839.232737208147	898.2213299263321
3005503	1843704.0	11	753.3202247191011	878.7913857677903	598.0479384003975	839.232737208147	160.2322363773996
3004981	1843704.0	11	1422.801754385965	337.84655870445346	598.0479384003975	839.232737208147	965.1978848802421
3005239	1843704.0	11	719.6418128654972	572.3885233918129	598.0479384003975	839.232737208147	293.2420582977344
3005107	1843704.0	11	905.3524374176548	488.9156785243742	598.0479384003975	839.232737208147	466.0022496953179
3005325	1843704.0	11	489.3131416837782	619.0985626283367	598.0479384003975	839.232737208147	245.52456258985353
3005065	1843704.0	11	1242.8195709370573	485.1836672738312	598.0479384003975	839.232737208147	735.5822197724355
3005465	1843704.0	11	518.4574853007689	686.0721393034826	598.0479384003975	839.232737208147	172.60593551531903
3005077	1843704.0	11	1319.4557945041818	467.34438470728793	598.0479384003975	839.232737208147	811.6219819436026
3005205	1843704.0	11	1299.1110615521854	557.9231341064526	598.0479384003975	839.232737208147	755.3969787076011
3005456	1843704.0	11	453.5893760539629	679.3316469926925	598.0479384003975	839.232737208147	215.49161210425254
3005043	1843704.0	11	501.76147576147577	468.9375804375805	598.0479384003975	839.232737208147	382.60892045959264
3005510	1843704.0	11	993.2037924151696	920.5894211576846	598.0479384003975	839.232737208147	403.4439973347092
3005376	1843704.0	11	609.5796235975389	610.4533116178068	598.0479384003975	839.232737208147	229.06986998933752
3005147	1843704.0	11	572.5997807017544	516.3179824561404	598.0479384003975	839.232737208147	323.9159575673968
3005275	1843704.0	11	545.4507703870725	592.0603156708005	598.0479384003975	839.232737208147	252.7066838286191
3005520	1843704.0	11	758.006432748538	972.7198830409357	598.0479384003975	839.232737208147	208.339957801446
3007020	1842151.0	12	1350.564496124031	349.8575193798449	598.1880278191754	839.1244411326378	897.4700389318525
3007151	1842151.0	12	1322.388500727802	462.6088791848617	598.1880278191754	839.1244411326378	816.2293141941963
3006890	1842151.0	12	1421.9271168274383	316.38102893890675	598.1880278191754	839.1244411326378	975.60584343889
3007137	1842151.0	12	520.3460338680927	450.3816844919786	598.1880278191754	839.1244411326378	396.4597165701191
3007164	1842151.0	12	1276.884370015949	512.3918128654971	598.1880278191754	839.1244411326378	753.2482560787204
3007162	1842151.0	12	932.009349593496	489.3743902439024	598.1880278191754	839.1244411326378	483.489165305519
3006863	1842151.0	12	1072.4532085561498	105.61051693404636	598.1880278191754	839.1244411326378	873.4816189552541
3007232	1842151.0	12	794.7858769931663	967.3242217160212	598.1880278191754	839.1244411326378	234.7038517823406
3006877	1842151.0	12	1361.4963490324938	299.40361445783134	598.1880278191754	839.1244411326378	934.846599170169
3007083	1842151.0	12	1269.536600496278	411.1546732837056	598.1880278191754	839.1244411326378	796.157665433331
3007202	1842151.0	12	484.1413586413586	628.0034965034965	598.1880278191754	839.1244411326378	239.95561258627674
3007225	1842151.0	12	762.3399696624953	848.9144861585135	598.1880278191754	839.1244411326378	164.44362253532768
3007227	1842151.0	12	995.1757940854326	924.570828769624	598.1880278191754	839.1244411326378	406.07926778559204
3007220	1842151.0	12	530.1729166666667	692.3916666666668	598.1880278191754	839.1244411326378	161.72990585408022
3007218	1842151.0	12	453.5295253863134	672.3835540838852	598.1880278191754	839.1244411326378	220.7455678828529
3007178	1842151.0	12	584.0686660111439	517.7923631596199	598.1880278191754	839.1244411326378	321.64213143231683
3007196	1842151.0	12	1083.6245663828447	622.2600126143172	598.1880278191754	839.1244411326378	531.6754774571181
3007198	1842151.0	12	546.4776995305165	631.0395148669796	598.1880278191754	839.1244411326378	214.41383955030813
3007192	1842151.0	12	741.1581013561741	616.3044254104211	598.1880278191754	839.1244411326378	264.74365211204537
3007184	1842151.0	12	639.5685579196218	585.7093887200269	598.1880278191754	839.1244411326378	256.7713711858864
3006767	1843512.0	13	591.2130928523713	496.8483633934536	597.9364613880743	838.896871945259	342.11458005612883
3006759	1843512.0	13	1335.034188034188	461.3786324786325	597.9364613880743	838.896871945259	828.15039682225
3006772	1843512.0	13	960.2974633372968	494.3763376932224	597.9364613880743	838.896871945259	499.9998942549419
3006735	1843512.0	13	556.0328434647072	396.3641727900245	597.9364613880743	838.896871945259	444.5122079501134
3006854	1843512.0	13	794.3738183312782	988.3618988902588	597.9364613880743	838.896871945259	246.83482226481175
3006849	1843512.0	13	996.471198156682	931.008832565284	597.9364613880743	838.896871945259	409.04101224753543
3006750	1843512.0	13	1265.095949855352	429.87147755276976	597.9364613880743	838.896871945259	782.5621740857725
3006703	1843512.0	13	1426.3388364779871	309.38390985324946	597.9364613880743	838.896871945259	983.1757076321925
3006698	1843512.0	13	1344.213310011661	327.65958687323007	597.9364613880743	838.896871945259	904.5953219199017
3006821	1843512.0	13	758.169574700109	667.4014903671392	597.9364613880743	838.896871945259	234.70261290469747
3006816	1843512.0	13	557.604970008569	683.7397172236504	597.9364613880743	838.896871945259	160.31335520848012
3006843	1843512.0	13	742.2542242703532	927.375960061444	597.9364613880743	838.896871945259	169.2813212295358
3006833	1843512.0	13	443.972270869819	689.2209573847052	597.9364613880743	838.896871945259	214.7273884754337
3006797	1843512.0	13	486.9424991417782	626.942842430484	597.9364613880743	838.896871945259	239.25753965691933
3006795	1843512.0	13	1083.3342857142857	622.0869841269841	597.9364613880743	838.896871945259	531.617884684472
3006785	1843512.0	13	670.3034102306921	580.7898696088265	597.9364613880743	838.896871945259	268.0600677831169
3006683	1843512.0	13	1051.2776292335116	110.50757575757576	597.9364613880743	838.896871945259	857.9447425471255
3005477	1841805.0	14	777.3454578356858	713.7269272529859	598.022205954124	839.1115178135675	218.81070406957411
3005233	1841805.0	14	1353.5297504798464	344.6311580294306	598.022205954124	839.1115178135675	902.9410147111138
3005489	1841805.0	14	597.8223070398643	709.7629346904156	598.022205954124	839.1115178135675	129.34873758774324
3005360	1841805.0	14	979.9635922330098	495.2957119741101	598.022205954124	839.1115178135675	513.8954474381657
3005199	1841805.0	14	1327.8642340565416	300.28336620644313	598.022205954124	839.1115178135675	907.1963199600185
3005323	1841805.0	14	1346.6749524585712	474.46984515077423	598.022205954124	839.1115178135675	832.7331411028215
3005339	1841805.0	14	590.6057971014493	479.4894927536232	598.022205954124	839.1115178135675	359.69849044510215
3005463	1841805.0	14	449.099645704163	687.4521700620018	598.022205954124	839.1115178135675	212.552315235176
3005458	1841805.0	14	551.0689223057644	684.124060150376	598.022205954124	839.1115178135675	161.9435793054572
3005165	1841805.0	14	1421.035219079312	289.7007764836384	598.022205954124	839.1115178135675	989.5466550204204
3005422	1841805.0	14	1083.2786163522012	622.1462264150944	598.022205954124	839.1115178135675	531.5521813557456
3005183	1841805.0	14	628.1085197018105	289.09254526091587	598.022205954124	839.1115178135675	550.841226164853
3005435	1841805.0	14	487.9352419904568	626.6704158145875	598.022205954124	839.1115178135675	239.27047760490385
3005299	1841805.0	14	1304.572397032489	445.0129189050908	598.022205954124	839.1115178135675	809.0283543699186
3005517	1841805.0	14	655.5492821109818	951.6098176173846	598.022205954124	839.1115178135675	126.35359887991487
3005509	1841805.0	14	997.5022883295196	932.6380625476736	598.022205954124	839.1115178135675	410.28228183112367
3005255	1841805.0	14	1234.067693201627	388.3369165214023	598.022205954124	839.1115178135675	779.5842501090077
3005151	1841805.0	14	992.7014388489208	123.35083932853716	598.022205954124	839.1115178135675	817.3646956798269
3005397	1841805.0	14	759.940389294404	594.2469586374697	598.022205954124	839.1115178135675	293.55774634085407
3005525	1841805.0	14	787.3575757575758	989.2324675324676	598.022205954124	839.1115178135675	241.62818917318887
3006125	1842631.0	15	603.0995093529592	438.3846979454156	598.0121477162293	839.1360544217688	400.78364608109945
3006112	1842631.0	15	1139.2560790273556	398.6147416413374	598.0121477162293	839.1360544217688	697.8567332876554
3006242	1842631.0	15	813.4060121765601	636.222602739726	598.0121477162293	839.1360544217688	295.9195595439343
3006008	1842631.0	15	947.7783171521036	189.35806749884415	598.0121477162293	839.1360544217688	737.934824745013
3006266	1842631.0	15	451.2859299516908	683.5024154589372	598.0121477162293	839.1360544217688	213.8934607609587
3006222	1842631.0	15	1083.3719851576996	622.0930735930737	598.0121477162293	839.1360544217688	531.6783118843723
3006216	1842631.0	15	494.6348014681348	619.4512846179513	598.0121477162293	839.1360544217688	242.79265598665603
3006082	1842631.0	15	1287.9722911497104	332.348635235732	598.0121477162293	839.1360544217688	856.0832247930067
3006313	1842631.0	15	780.4094202898551	993.3933172302736	598.0121477162293	839.1360544217688	238.8808660639644
3006183	1842631.0	15	987.9413384159257	488.45383312155866	598.0121477162293	839.1360544217688	524.4261569523109
3006049	1842631.0	15	779.2153981411706	312.26387842250693	598.0121477162293	839.1360544217688	557.1614737280038
3006307	1842631.0	15	998.6263592050994	934.4092613423322	598.0121477162293	839.1360544217688	411.78723924349293
3006072	1842631.0	15	1350.4065797641215	342.6725636250776	598.0121477162293	839.1360544217688	901.4285213319505
3006156	1842631.0	15	1352.431210691824	462.83634696016776	598.0121477162293	839.1360544217688	843.059661243889
3006287	1842631.0	15	789.9084821428571	776.7879464285714	598.0121477162293	839.1360544217688	201.7708842640771
3006024	1842631.0	15	1418.6676128683428	287.7054609353879	598.0121477162293	839.1360544217688	988.7118346195589
3006282	1842631.0	15	548.5503225806451	734.2045161290323	598.0121477162293	839.1360544217688	116.0047407402953
3006276	1842631.0	15	676.30225281602	694.6985815602836	598.0121477162293	839.1360544217688	164.29097395520103
3006303	1842631.0	15	586.0967926689576	935.0681557846508	598.0121477162293	839.1360544217688	96.66924928745857
3005358	1843200.0	16	1327.2183333333332	541.3396666666666	598.1721393034826	839.1557213930349	787.5295267367376
3005472	1843200.0	16	492.3292046936115	788.4109083007388	598.1721393034826	839.1557213930349	117.37871554332804
3005496	1843200.0	16	774.6641733793632	863.6488300728807	598.1721393034826	839.1557213930349	178.18347416369605
3005234	1843200.0	16	966.3319349097382	341.35405542842614	598.1721393034826	839.1557213930349	619.15113965653
3005317	1843200.0	16	833.2486256871565	494.88705647176414	598.1721393034826	839.1557213930349	416.8715246897632
3005447	1843200.0	16	773.0939393939394	653.9125541125542	598.1721393034826	839.1557213930349	254.77964434190955
3005213	1843200.0	16	1352.584027777778	329.7722222222222	598.1721393034826	839.1557213930349	910.2795431617993
3005332	1843200.0	16	995.0697904310005	483.6285092922103	598.1721393034826	839.1557213930349	532.8483311550535
3005460	1843200.0	16	450.12255425115615	677.7660974742086	598.1721393034826	839.1557213930349	219.00979508420681
3005156	1843200.0	16	1418.425615212528	288.62360178970914	598.1721393034826	839.1557213930349	987.8772086933689
3005305	1843200.0	16	1425.7403405370007	483.83027723204543	598.1721393034826	839.1557213930349	900.6249491109411
3005432	1843200.0	16	898.1943545487235	647.1655879180151	598.1721393034826	839.1557213930349	356.1931231683419
3005170	1843200.0	16	1283.8899297423889	290.93598750975804	598.1721393034826	839.1557213930349	877.9258310036598
3005391	1843200.0	16	503.3887768817205	618.036626344086	598.1721393034826	839.1557213930349	240.57751346965327
3005257	1843200.0	16	594.0513758272378	360.76541274817134	598.1721393034826	839.1557213930349	478.40805605356917
3005128	1843200.0	16	916.8459530026108	262.05526544821583	598.1721393034826	839.1557213930349	659.2404233580226
3005514	1843200.0	16	698.0239739163791	945.3212504794784	598.1721393034826	839.1557213930349	145.74466865640647
3005507	1843200.0	16	1001.0263575108996	934.9050733254062	598.1721393034826	839.1557213930349	414.0766348430907
3005405	1843200.0	16	1083.6277463904582	622.256120527307	598.1721393034826	839.1557213930349	531.707234582995
3005523	1843200.0	16	779.5771756978653	987.2270114942528	598.1721393034826	839.1557213930349	234.1642461638547
3005994	1842386.0	17	902.5491673275178	501.9091990483743	598.1880278191754	839.1244411326378	454.25744103620923
3006117	1842386.0	17	451.96734130634775	684.388071143821	598.1880278191754	839.1244411326378	212.8939486260674
3005987	1842386.0	17	1419.192896174863	497.66174863387977	598.1880278191754	839.1244411326378	889.1826382876812
3006134	1842386.0	17	483.3128447596533	810.9980299448385	598.1880278191754	839.1244411326378	118.26835032781968
3005956	1842386.0	17	1354.0456521739131	344.30797101449275	598.1880278191754	839.1244411326378	903.4180025853863
3006080	1842386.0	17	874.8450368443868	624.932162982228	598.1880278191754	839.1244411326378	349.88202677765315
3006105	1842386.0	17	935.6259842519684	688.3316460442445	598.1880278191754	839.1244411326378	369.5982162999568
3005973	1842386.0	17	998.6473873873874	477.9014414414414	598.1880278191754	839.1244411326378	539.3048805376126
3006189	1842386.0	17	779.1390631534923	971.9684232538688	598.1880278191754	839.1244411326378	224.47895396759833
3006056	1842386.0	17	505.4225694444445	617.392013888889	598.1880278191754	839.1244411326378	240.35536099467035
3006179	1842386.0	17	1004.1227327690448	936.8147924224104	598.1880278191754	839.1244411326378	417.52411836665993
3005948	1842386.0	17	969.9014598540144	326.1626852466269	598.1880278191754	839.1244411326378	633.4829425933884
3006065	1842386.0	17	1083.6212710765242	622.188391699092	598.1880278191754	839.1244411326378	531.7016862895792
3005939	1842386.0	17	535.3976897689769	304.37953795379536	598.1880278191754	839.1244411326378	538.4187385559753
3006148	1842386.0	17	775.4915611814346	864.7788645953203	598.1880278191754	839.1244411326378	179.14991595293696
3005917	1842386.0	17	1416.2534640522877	287.7290196078432	598.1880278191754	839.1244411326378	986.5434449824185
3005911	1842386.0	17	1310.565943992773	272.4137308039747	598.1880278191754	839.1244411326378	910.2984810780775
3006033	1842386.0	17	1361.81027857829	552.6998078770413	598.1880278191754	839.1244411326378	815.5721993729428
3006163	1842386.0	17	778.3280879864636	910.1950930626056	598.1880278191754	839.1244411326378	193.65298562848145
3005906	1842386.0	17	899.7552588996764	275.8814724919094	598.1880278191754	839.1244411326378	638.8939165344907
3005359	1843276.0	18	505.5354464894343	617.7126789366054	598.0495363591996	839.1759394826744	240.0100676974344
3005474	1843276.0	18	782.5017993702205	827.6947818263608	598.0495363591996	839.1759394826744	184.80923762359924
3005501	1843276.0	18	830.5348877374784	896.9991364421415	598.0495363591996	839.1759394826744	239.5682798537717
3005237	1843276.0	18	899.9236158970825	495.18550424994254	598.0495363591996	839.1759394826744	457.6651389700207
3005111	1843276.0	18	1388.586078639745	231.60874955720865	598.0495363591996	839.1759394826744	997.0385724508393
3005324	1843276.0	18	1359.1194909993792	542.1331471135941	598.0495363591996	839.1759394826744	816.9834125332201
3005193	1843276.0	18	1353.9356016916572	349.07439446366783	598.0495363591996	839.1759394826744	900.868063699564
3005449	1843276.0	18	992.3553382233088	726.9103504482478	598.0495363591996	839.1759394826744	409.9763747643819
3005464	1843276.0	18	469.4473684210527	813.972334682861	598.0495363591996	839.1759394826744	131.04861423646
3005157	1843276.0	18	866.0957727873183	305.4938353148393	598.0495363591996	839.1759394826744	597.214679300741
3005410	1843276.0	18	970.3115567054764	655.3128503665373	598.0495363591996	839.1759394826744	415.19230162855905
3005308	1843276.0	18	1414.3936454849495	536.8154960981047	598.0495363591996	839.1759394826744	870.5397993360372
3005182	1843276.0	18	1005.019341563786	322.82949245541835	598.0495363591996	839.1759394826744	657.4481543862831
3005168	1843276.0	18	485.4048080025815	302.63617295901906	598.0495363591996	839.1759394826744	548.2369523187897
3005427	1843276.0	18	453.0676982591877	686.5058027079303	598.0495363591996	839.1759394826744	210.5419294147299
3005518	1843276.0	18	772.6649981460882	944.286800148313	598.0495363591996	839.1759394826744	203.81082533790902
3005512	1843276.0	18	1005.65987933635	939.4932126696832	598.0495363591996	839.1759394826744	419.7734472327033
3005252	1843276.0	18	1000.9495515695068	479.7795216741405	598.0495363591996	839.1759394826744	539.9020349934532
3005382	1843276.0	18	1083.3921001926783	622.1974951830443	598.0495363591996	839.1759394826744	531.6362003843813
3005139	1843276.0	18	1293.4733941467125	276.78430254656024	598.0495363591996	839.1759394826744	894.3705581445249
3006497	1842882.0	19	1329.8742244782852	536.5203045685279	598.1880278191754	839.1244411326378	791.7916101141664
3006525	1842882.0	19	1081.9957746478874	622.662441314554	598.1880278191754	839.1244411326378	530.0242761013114
3006515	1842882.0	19	1429.338034790785	581.7992477668078	598.1880278191754	839.1244411326378	870.0727493891925
3006604	1842882.0	19	511.4196988707654	914.1340443329152	598.1880278191754	839.1244411326378	114.6960482351618
3006472	1842882.0	19	830.8890489913545	417.96878001921226	598.1880278191754	839.1244411326378	481.1671810737526
3006596	1842882.0	19	784.5087431693989	756.699635701275	598.1880278191754	839.1244411326378	203.73820829441152
3006484	1842882.0	19	999.0625422582826	483.52738336714	598.1880278191754	839.1244411326378	535.8634563191157
3006612	1842882.0	19	1005.7797752808988	939.3138576779028	598.1880278191754	839.1244411326378	419.7248524766932
3006615	1842882.0	19	729.6391234418979	935.645958986731	598.1880278191754	839.1244411326378	163.08216931740932
3006446	1842882.0	19	1029.3143049932523	346.8009446693657	598.1880278191754	839.1244411326378	654.4098807626611
3006586	1842882.0	19	1069.0416666666667	717.7549694189603	598.1880278191754	839.1244411326378	486.2444836499237
3006579	1842882.0	19	500.3034647550776	682.9961170848268	598.1880278191754	839.1244411326378	184.27544941263238
3006412	1842882.0	19	505.0812046672974	296.1597287921791	598.1880278191754	839.1244411326378	550.8897887639524
3006536	1842882.0	19	487.8126338329765	631.625267665953	598.1880278191754	839.1244411326378	235.02900796915688
3006401	1842882.0	19	1333.8514328808446	151.8815987933635	598.1880278191754	839.1244411326378	1006.7290449239528
3006657	1842882.0	19	870.5608083055246	969.3891360771228	598.1880278191754	839.1244411326378	301.9202250576212
3006431	1842882.0	19	1359.2262495862296	349.7638199271764	598.1880278191754	839.1244411326378	904.7944476934831
3006553	1842882.0	19	981.2315855181024	653.2694548481065	598.1880278191754	839.1244411326378	425.75162127873864
3006426	1842882.0	19	793.2650046168052	332.67220683287167	598.1880278191754	839.1244411326378	542.7235875689652
3006417	1842882.0	19	1289.604213694507	288.4450714823176	598.1880278191754	839.1244411326378	883.9140853323162
3007149	1841527.0	20	920.4215246636772	978.5736173393124	598.1651696606787	839.12375249501	351.134480142456
3007022	1841527.0	20	1312.186723973257	527.8721744667303	598.1651696606787	839.12375249501	778.9122703154986
3006889	1841527.0	20	1284.885613207547	123.49488993710692	598.1651696606787	839.12375249501	991.8213732881168
3007146	1841527.0	20	704.1605072463768	969.7115942028984	598.1651696606787	839.12375249501	168.1909509808142
3007038	1841527.0	20	1422.6643033986047	593.1882736889489	598.1651696606787	839.12375249501	860.3970486177628
3006904	1841527.0	20	1272.574358974359	271.2311355311355	598.1651696606787	839.12375249501	881.6630756886746
3006899	1841527.0	20	536.2199096482736	252.60100032268477	598.1651696606787	839.12375249501	589.7848370836633
3007108	1841527.0	20	1138.779176201373	744.5530129672006	598.1651696606787	839.12375249501	548.8234040589183
3007132	1841527.0	20	531.1063218390805	944.607553366174	598.1651696606787	839.12375249501	124.99488516490445
3007125	1841527.0	20	1006.0429930479328	939.365715331138	598.1651696606787	839.12375249501	420.01520201578865
3006998	1841527.0	20	1005.108695652174	482.7258748674443	598.1651696606787	839.12375249501	540.9459127526745
3006953	1841527.0	20	813.882029734971	390.920814479638	598.1651696606787	839.12375249501	497.4129445098139
3007074	1841527.0	20	934.1526806526806	662.8407925407926	598.1651696606787	839.12375249501	379.4249458230453
3006969	1841527.0	20	1099.9112347641758	400.6099629040805	598.1651696606787	839.12375249501	666.3658586003944
3007089	1841527.0	20	495.8397222222222	690.4486111111112	598.1651696606787	839.12375249501	180.48488817350503
3006927	1841527.0	20	785.5951847704367	347.3682344158268	598.1651696606787	839.12375249501	526.263717280006
3006920	1841527.0	20	1360.070295821897	351.40942360475754	598.1651696606787	839.12375249501	904.6351131122489
3007046	1841527.0	20	1082.301579778831	622.8241706161137	598.1651696606787	839.12375249501	530.2580246663666
3007068	1841527.0	20	799.3231850117096	665.0913348946136	598.1651696606787	839.12375249501	265.99216062847483
3007056	1841527.0	20	495.33863885839736	633.561836809367	598.1651696606787	839.12375249501	229.84559299056372
3007265	1842454.0	21	916.6958592132504	999.603933747412	598.0730559683012	839.2573055968301	356.69529280175624
3007165	1842454.0	21	784.9459665144597	339.75989345509896	598.0730559683012	839.2573055968301	533.3096187321947
3007163	1842454.0	21	1356.431909625503	354.27034973692355	598.0730559683012	839.2573055968301	900.1780369874195
3007157	1842454.0	21	1231.976368159204	275.97014925373134	598.0730559683012	839.2573055968301	848.0128711922312
3007153	1842454.0	21	558.1119047619047	193.88061224489795	598.0730559683012	839.2573055968301	646.6126892720358
3007241	1842454.0	21	503.0771929824561	646.4185964912281	598.0730559683012	839.2573055968301	214.96739686273463
3007114	1842454.0	21	1228.0702760084926	101.77261146496816	598.0730559683012	839.2573055968301	969.9382306812818
3007237	1842454.0	21	1421.530701754386	633.1594298245615	598.0730559683012	839.2573055968301	848.8573665825152
3007238	1842454.0	21	1082.1395715185886	622.8664146187775	598.0730559683012	839.2573055968301	530.2314675453277
3007263	1842454.0	21	690.7636932707355	973.6975743348984	598.0730559683012	839.2573055968301	163.29647914727204
3007257	1842454.0	21	1005.7301051051052	939.0386636636636	598.0730559683012	839.2573055968301	419.6910639131935
3007258	1842454.0	21	637.2098591549296	931.531924882629	598.0730559683012	839.2573055968301	100.23120635813993
3007255	1842454.0	21	1250.6447172619048	880.1428571428571	598.0730559683012	839.2573055968301	653.8512074231542
3007248	1842454.0	21	860.9779474130619	713.1963528413911	598.0730559683012	839.2573055968301	291.5653370261808
3007250	1842454.0	21	494.060590456574	731.714555441126	598.0730559683012	839.2573055968301	149.61295429500896
3007215	1842454.0	21	1300.0269113149843	526.5039755351683	598.0730559683012	839.2573055968301	768.4750226915191
3007228	1842454.0	21	812.1550860719874	593.4499217527386	598.0730559683012	839.2573055968301	325.9637795301682
3007173	1842454.0	21	864.2082742316785	357.40803782505907	598.0730559683012	839.2573055968301	550.4604175163618
3007197	1842454.0	21	1018.2350620067645	484.3677189026682	598.0730559683012	839.2573055968301	549.9842998324758
3007193	1842454.0	21	1153.420138888889	484.688425925926	598.0730559683012	839.2573055968301	658.8850225490683
3005615	1841885.0	22	1296.3216002261804	524.8025162567147	598.0169660678642	839.1571856287425	765.7990730230591
3005737	1841885.0	22	514.0693815987934	735.2944947209653	598.0169660678642	839.1571856287425	133.546454467336
3005600	1841885.0	22	1181.826420890937	514.715565796211	598.0169660678642	839.1571856287425	667.9040681268308
3005859	1841885.0	22	959.8254817987151	975.8501070663812	598.0169660678642	839.1571856287425	386.7691259996302
3005837	1841885.0	22	701.8894696089818	974.6343399148276	598.0169660678642	839.1571856287425	170.7148392066583
3005708	1841885.0	22	511.27538571941153	679.8573735199138	598.0169660678642	839.1571856287425	181.3850376940038
3005575	1841885.0	22	1034.3434684684685	487.2849099099099	598.0169660678642	839.1571856287425	560.5309225338907
3005584	1841885.0	22	805.3133333333334	518.7776068376069	598.0169660678642	839.1571856287425	381.59514984842997
3005548	1841885.0	22	1210.1428869420108	320.5584063412599	598.0169660678642	839.1571856287425	802.2735424308152
3005804	1841885.0	22	1007.4854299928928	938.4793887704336	598.0169660678642	839.1571856287425	421.34228720369595
3005544	1841885.0	22	560.4510395707579	196.2531857813548	598.0169660678642	839.1571856287425	644.000583736813
3005546	1841885.0	22	742.6270648030495	316.1361711139348	598.0169660678642	839.1571856287425	542.6445082006254
3005539	1841885.0	22	1186.1588957055214	96.30163599182004	598.0169660678642	839.1571856287425	947.4942200479542
3005693	1841885.0	22	1421.6806407634629	672.8546921154283	598.0169660678642	839.1571856287425	840.2846948277726
3005820	1841885.0	22	1298.1334080717488	938.5956651718984	598.0169660678642	839.1571856287425	707.1428735255934
3005567	1841885.0	22	928.8140597973808	353.3742278230788	598.0169660678642	839.1571856287425	587.7174485365513
3005559	1841885.0	22	1348.3212869777371	352.2541933516316	598.0169660678642	839.1571856287425	894.4445750656828
3005762	1841885.0	22	808.5168888888888	824.3968888888888	598.0169660678642	839.1571856287425	211.0167857482097
3005787	1841885.0	22	670.7687165775401	913.75623885918	598.0169660678642	839.1571856287425	104.20094023136153
3005655	1841885.0	22	1081.9033950617284	622.5641975308642	598.0169660678642	839.1571856287425	530.1496002616634
3006632	1842796.0	23	1081.603683070257	622.8642835035592	598.2095166915796	839.0864474339811	529.5488119745816
3006370	1842796.0	23	1346.8922136422136	348.789897039897	598.2095166915796	839.0864474339811	894.9393767410246
3006651	1842796.0	23	533.6467748165315	681.495751255311	598.2095166915796	839.0864474339811	170.30318599633415
3006644	1842796.0	23	1418.4981571066571	689.6112646855563	598.2095166915796	839.0864474339811	833.7963083701507
3006518	1842796.0	23	776.0915065722952	490.78008088978765	598.2095166915796	839.0864474339811	391.1001499605198
3006732	1842796.0	23	688.5994350282485	976.6668549905836	598.2095166915796	839.0864474339811	164.61684567610487
3006606	1842796.0	23	1282.9798375398898	526.4051348999129	598.2095166915796	839.0864474339811	752.7815058320213
3006345	1842796.0	23	608.3073466197734	208.33157483391952	598.2095166915796	839.0864474339811	630.835696103176
3006347	1842796.0	23	732.8950617283951	261.9980842911877	598.2095166915796	839.0864474339811	592.5969751160503
3006340	1842796.0	23	1155.179664570231	97.88700209643606	598.2095166915796	839.0864474339811	927.1420405723446
3006726	1842796.0	23	949.0854253835424	966.9044630404462	598.2095166915796	839.0864474339811	373.43185243627147
3006620	1842796.0	23	1249.3640776699028	560.0790568654646	598.2095166915796	839.0864474339811	708.4118761530792
3006360	1842796.0	23	1188.8692722371968	320.35534591194966	598.2095166915796	839.0864474339811	786.1048928148637
3006433	1842796.0	23	1104.0530674131094	384.2147189176581	598.2095166915796	839.0864474339811	680.2837549214242
3006707	1842796.0	23	1004.9417277913612	934.4800325998368	598.2095166915796	839.0864474339811	417.76910804523686
3006665	1842796.0	23	464.6969413233458	826.3813982521848	598.2095166915796	839.0864474339811	134.11571890039644
3006539	1842796.0	23	1052.3795134929685	499.6182060053212	598.2095166915796	839.0864474339811	567.0177007230379
3006684	1842796.0	23	697.3392935982339	892.812582781457	598.2095166915796	839.0864474339811	112.75287264162434
3006676	1842796.0	23	777.9082588335461	877.9184759472115	598.2095166915796	839.0864474339811	183.84657833600642
3006672	1842796.0	23	1356.270553064275	862.5866965620329	598.2095166915796	839.0864474339811	758.4252082938209
3006378	1843013.0	24	707.2485795454545	874.2765151515151	598.0143849206349	838.9727182539682	114.79750585581641
3006399	1843013.0	24	502.4488773747841	942.7766839378238	598.0143849206349	838.9727182539682	141.09581682031236
3006005	1843013.0	24	725.1783468104223	198.18867924528303	598.0143849206349	838.9727182539682	653.2800761172741
3006389	1843013.0	24	951.183875794987	923.0892255892256	598.0143849206349	838.9727182539682	363.0485864050864
3006346	1843013.0	24	1411.2269904635173	719.097693501885	598.0143849206349	838.9727182539682	822.0004643387716
3006343	1843013.0	24	460.74911909795634	685.3357998590557	598.0143849206349	838.9727182539682	206.02440606698914
3006336	1843013.0	24	1081.952519379845	622.7758397932816	598.0143849206349	838.9727182539682	530.035100950876
3005981	1843013.0	24	1124.5380228136885	94.21187156738488	598.0143849206349	838.9727182539682	912.0832527886103
3006357	1843013.0	24	1389.1294833826917	808.6428101349128	598.0143849206349	838.9727182539682	791.6962816264455
3006481	1843013.0	24	677.8655343241331	974.199221514508	598.0143849206349	838.9727182539682	157.04271153139385
3006098	1843013.0	24	1347.0006093845218	348.2714808043876	598.0143849206349	838.9727182539682	895.4150260472612
3006443	1843013.0	24	1018.6644710578844	931.7834331337324	598.0143849206349	838.9727182539682	430.7671340338864
3006314	1843013.0	24	1298.5600055050922	524.2371318469584	598.0143849206349	838.9727182539682	767.9991249155345
3006176	1843013.0	24	791.2000354987575	434.85924742634006	598.0143849206349	838.9727182539682	447.91560912033947
3006079	1843013.0	24	1178.5835464620632	323.4381926683717	598.0143849206349	838.9727182539682	776.4253978352865
3006325	1843013.0	24	1254.3292525773195	566.1716065292096	598.0143849206349	838.9727182539682	710.7528769308469
3006195	1843013.0	24	1230.1002775850104	426.24971084894753	598.0143849206349	838.9727182539682	754.8992360221099
3006026	1843013.0	24	629.7603174603174	206.95432098765437	598.0143849206349	838.9727182539682	632.8151852759968
3006274	1843013.0	24	1058.601886792453	498.4991614255765	598.0143849206349	838.9727182539682	572.7679196497461
3006429	1843013.0	24	756.4866475917978	943.747496423462	598.0143849206349	838.9727182539682	189.97687274135419
3006381	1841828.0	25	1092.9354904354905	84.23056573056573	598.1989087301588	839.1443452380952	902.5846773393724
3006510	1841828.0	25	1279.503374178654	464.33253418575737	598.1989087301588	839.1443452380952	777.598655055674
3006760	1841828.0	25	1081.8256038647344	622.7370370370371	598.1989087301588	839.1443452380952	529.8366760517995
3006783	1841828.0	25	496.8586923311947	702.8987167736022	598.1989087301588	839.1443452380952	169.80197506352368
3006520	1841828.0	25	879.8558368495078	459.6831926863573	598.1989087301588	839.1443452380952	472.56892772750246
3006388	1841828.0	25	705.1910112359551	150.44475655430713	598.1989087301588	839.1443452380952	696.9608550355103
3006477	1841828.0	25	1344.2519732847602	349.8697632058288	598.1989087301588	839.1443452380952	892.1797978850234
3006614	1841828.0	25	1070.6216744913927	491.3341158059468	598.1989087301588	839.1443452380952	586.6474454961321
3006829	1841828.0	25	1008.0487754254876	940.4427148194272	598.1989087301588	839.1443452380952	422.18274823826584
3006702	1841828.0	25	1233.6664292497626	602.1918328584995	598.1989087301588	839.1443452380952	678.2075366422401
3006823	1841828.0	25	637.5284130284131	947.8693693693696	598.1989087301588	839.1443452380952	115.61981136765705
3006432	1841828.0	25	1171.1116255144034	290.7654320987654	598.1989087301588	839.1443452380952	793.0626793822646
3006844	1841828.0	25	547.7129319955407	983.0061315496098	598.1989087301588	839.1443452380952	152.4632657645385
3006836	1841828.0	25	716.1643291257598	956.2840112201964	598.1989087301588	839.1443452380952	166.24542626944387
3006669	1841828.0	25	1308.290183763666	518.9877878576414	598.1989087301588	839.1443452380952	778.9286489226184
3006798	1841828.0	25	1362.5803940260564	818.2928185573562	598.1989087301588	839.1443452380952	764.665836315498
3006408	1841828.0	25	648.9765458422174	206.92572850035535	598.1989087301588	839.1443452380952	634.2544818765297
3006791	1841828.0	25	722.5600184672206	804.2483841181903	598.1989087301588	839.1443452380952	129.16428963732758
3006786	1841828.0	25	1400.560848678943	770.4754470242862	598.1989087301588	839.1443452380952	805.2950392621794
3006811	1841828.0	25	935.7022914428928	862.8963480128893	598.1989087301588	839.1443452380952	338.33813113267627
3006891	1843707.0	26	679.8355629877369	230.88981791155703	597.9236526946107	838.9680638722555	613.5704639717502
3006885	1843707.0	26	1077.3810379241515	86.59101796407185	597.9236526946107	838.9680638722555	892.1606376996652
3007012	1843707.0	26	834.2519458544839	563.939932318105	597.9236526946107	838.9680638722555	362.6176158076522
3007139	1843707.0	26	617.4989270386266	1001.6026466380544	597.9236526946107	838.9680638722555	163.808421264137
3006901	1843707.0	26	1158.5815734989646	287.24451345755693	597.9236526946107	838.9680638722555	786.5978516642806
3007024	1843707.0	26	1081.439309056956	622.7822906940554	597.9236526946107	838.9680638722555	529.644860705894
3007119	1843707.0	26	617.4906103286385	926.6019450033536	597.9236526946107	838.9680638722555	89.79177553178955
3006982	1843707.0	26	1325.3487654320986	515.6896745230079	597.9236526946107	838.9680638722555	796.0252581805371
3006878	1843707.0	26	668.0129835718071	90.6038685744568	597.9236526946107	838.9680638722555	751.6391974255566
3007134	1843707.0	26	712.2630285152409	966.9208456243856	597.9236526946107	838.9680638722555	171.59664105442025
3007127	1843707.0	26	993.7422702244812	943.48305802626	597.9236526946107	838.9680638722555	409.3846137634749
3007082	1843707.0	26	1347.4821486530348	812.0923401493022	597.9236526946107	838.9680638722555	750.0401611841111
3007076	1843707.0	26	944.4844877344876	806.8697691197691	597.9236526946107	838.9680638722555	348.04412494618305
3007073	1843707.0	26	1385.1847232121645	774.020788785935	597.9236526946107	838.9680638722555	789.9355300868439
3006965	1843707.0	26	1074.7389277389275	488.8496503496504	597.9236526946107	838.9680638722555	591.5536408502388
3006915	1843707.0	26	1344.072656921754	349.49770707939234	597.9236526946107	838.9680638722555	892.367394455944
3007042	1843707.0	26	1212.5086206896551	671.4659961685824	597.9236526946107	838.9680638722555	637.0020608840098
3006934	1843707.0	26	1311.3592321755027	436.6834247410116	597.9236526946107	838.9680638722555	819.0380070242109
3007062	1843707.0	26	539.2921620431529	711.1221928665786	597.9236526946107	838.9680638722555	140.64927454207557
3007058	1843707.0	26	720.5815006468305	718.1131953428202	597.9236526946107	838.9680638722555	172.19421277016528
3006895	1843076.0	27	727.9429366736257	269.0427974947808	598.0853057199212	839.1099605522683	584.6704838738831
3007145	1843076.0	27	741.3515029161058	962.1518618214446	598.0853057199212	839.1099605522683	188.85050364505202
3007015	1843076.0	27	1081.3516791044776	622.7002487562189	598.0853057199212	839.1099605522683	529.5087827448291
3006886	1843076.0	27	1021.4113384484228	85.28687127024722	598.0853057199212	839.1099605522683	864.554324447193
3007142	1843076.0	27	987.4664970313823	941.8850720949956	598.0853057199212	839.1099605522683	402.71632162075673
3007036	1843076.0	27	685.8559180259306	681.413843580092	598.0853057199212	839.1099605522683	180.47644082448573
3007028	1843076.0	27	650.1846846846846	630.5285938112025	598.0853057199212	839.1099605522683	214.98960867931498
3006903	1843076.0	27	1111.7457551385166	299.4486148346738	598.0853057199212	839.1099605522683	745.0378684057869
3007152	1843076.0	27	670.9458333333333	997.7854166666668	598.0853057199212	839.1099605522683	174.60400011803057
3006879	1843076.0	27	687.1403378042722	87.29085941381022	598.0853057199212	839.1099605522683	757.0751346968038
3007131	1843076.0	27	638.9648628335212	901.8765501691094	598.0853057199212	839.1099605522683	74.9051597817736
3006996	1843076.0	27	797.3428672316384	602.2136299435028	598.0853057199212	839.1099605522683	309.5536258477572
3006959	1843076.0	27	1079.0253422123567	488.1344802071772	598.0853057199212	839.1099605522683	595.3881981571457
3007077	1843076.0	27	908.5660592255124	785.1567957479119	598.0853057199212	839.1099605522683	315.13368955065044
3006972	1843076.0	27	1330.4623418652543	506.3034716092969	598.0853057199212	839.1099605522683	804.4478119527523
3007088	1843076.0	27	1345.2283950617284	817.6512345679013	598.0853057199212	839.1099605522683	747.4511842736566
3007048	1843076.0	27	1215.7456259940925	757.1857532379005	598.0853057199212	839.1099605522683	623.0696967316574
3006916	1843076.0	27	1346.765728476821	350.4586092715232	598.0853057199212	839.1099605522683	894.0372019820811
3006933	1843076.0	27	1411.451637764933	409.595183044316	598.0853057199212	839.1099605522683	919.8085312727111
3007063	1843076.0	27	1332.8333333333333	756.5689762796504	598.0853057199212	839.1099605522683	739.3697844559865
3004975	1842223.0	28	787.764619883041	328.2207602339181	598.1880278191754	839.1244411326378	544.9420661083251
3004968	1842223.0	28	738.255421079173	84.88477054967221	598.1880278191754	839.1244411326378	767.1351610607816
3005098	1842223.0	28	1237.0313751668891	808.7565643079661	598.1880278191754	839.1244411326378	639.564719471978
3004966	1842223.0	28	959.4478897502152	79.01291989664082	598.1880278191754	839.1244411326378	841.5926642730053
3005113	1842223.0	28	1375.3982869379015	812.1291934332619	598.1880278191754	839.1244411326378	777.6789377871488
3004986	1842223.0	28	1365.752647183397	380.88193562049975	598.1880278191754	839.1244411326378	893.947223698236
3004979	1842223.0	28	1101.1830065359477	337.37581699346407	598.1880278191754	839.1244411326378	710.461561549842
3005070	1842223.0	28	1266.9875373878365	748.3767032236624	598.1880278191754	839.1244411326378	674.928096862827
3005064	1842223.0	28	691.2210965435041	706.4415971394517	598.1880278191754	839.1244411326378	162.04903259935196
3005190	1842223.0	28	778.7928603910868	950.8015006821282	598.1880278191754	839.1244411326378	212.3437570967147
3005215	1842223.0	28	715.0958421423537	1009.1138125440452	598.1880278191754	839.1244411326378	206.31001779523007
3005081	1842223.0	28	889.3099047619047	779.3182857142857	598.1880278191754	839.1244411326378	297.20148630278027
3005035	1842223.0	28	797.241935483871	605.278801843318	598.1880278191754	839.1244411326378	307.0932125124484
3005162	1842223.0	28	678.2776447105789	889.9395209580838	598.1880278191754	839.1244411326378	94.84998192660991
3005054	1842223.0	28	772.8534675615213	646.6271439224458	598.1880278191754	839.1244411326378	259.9292697516307
3005177	1842223.0	28	986.9972043010752	941.649247311828	598.1880278191754	839.1244411326378	402.09938025146664
3005041	1842223.0	28	1081.4666036546944	622.8497164461247	598.1880278191754	839.1244411326378	529.4647659663809
3005005	1842223.0	28	1314.3773527625983	486.8512446873102	598.1880278191754	839.1244411326378	798.1375533682926
3005012	1842223.0	28	1072.1078643578644	489.8434343434343	598.1880278191754	839.1244411326378	588.7250913359624
3006511	1843194.0	29	1384.615793079822	807.0981500513875	598.1651696606787	839.12375249501	787.1024217268272
3006500	1843194.0	29	1205.6392931392932	763.7456687456688	598.1651696606787	839.12375249501	612.1328828006494
3006374	1843194.0	29	1344.5456885456886	348.0740025740026	598.1651696606787	839.12375249501	893.4280809715691
3006519	1843194.0	29	1299.5970558882236	826.0788423153692	598.1651696606787	839.12375249501	701.5531773845277
3006387	1843194.0	29	831.4681397738951	375.2529976019185	598.1651696606787	839.12375249501	519.2363172089708
3006474	1843194.0	29	823.8548057259713	722.9035446489434	598.1651696606787	839.12375249501	253.8561571817142
3006366	1843194.0	29	1140.342775581906	321.28919631093544	598.1651696606787	839.12375249501	749.7394106893615
3006485	1843194.0	29	653.9610673665792	730.2795275590552	598.1651696606787	839.12375249501	122.31209058272219
3006355	1843194.0	29	905.1010928961748	92.37894073139977	598.1651696606787	839.12375249501	807.3645241576422
3006354	1843194.0	29	738.7262421611191	86.25397973950795	598.1651696606787	839.12375249501	765.8787827270027
3006482	1843194.0	29	909.2259036144578	741.4578313253012	598.1651696606787	839.12375249501	326.0328393977998
3006441	1843194.0	29	808.0653333333333	609.0908571428571	598.1651696606787	839.12375249501	311.40522098048024
3006566	1843194.0	29	975.221431651574	947.7759810263044	598.1651696606787	839.12375249501	392.3986894363478
3006581	1843194.0	29	750.9278388278389	1000.540293040293	598.1651696606787	839.12375249501	222.24250865368273
3006454	1843194.0	29	1081.782172002511	622.9202762084118	598.1651696606787	839.12375249501	529.7446064968567
3006543	1843194.0	29	726.4996263079222	886.1053811659193	598.1651696606787	839.12375249501	136.6638437755738
3006403	1843194.0	29	1338.2169850071882	422.7421441774492	598.1651696606787	839.12375249501	849.1468266105591
3006430	1843194.0	29	1072.394501718213	490.29243986254295	598.1651696606787	839.12375249501	588.7076898229078
3006420	1843194.0	29	1276.028099910794	452.80627415997617	598.1651696606787	839.12375249501	780.2174993387498
3006551	1843194.0	29	838.5924672981507	920.8473161930536	598.1651696606787	839.12375249501	253.93705187066692
3005741	1842685.0	30	1311.472263132057	828.2292587137947	598.0107125062282	839.022172396612	713.5431810389451
3005733	1842685.0	30	822.4766387726638	810.8671548117155	598.0107125062282	839.022172396612	226.22479322535528
3005606	1842685.0	30	1184.878433784338	284.8821238212382	598.0107125062282	839.022172396612	807.1461551127396
3005756	1842685.0	30	865.5135746606335	855.5653594771243	598.0107125062282	839.022172396612	268.01391437680917
3005621	1842685.0	30	860.881964573269	409.74090177133655	598.0107125062282	839.022172396612	503.37233185083255
3005618	1842685.0	30	1338.555388722055	350.8687020353687	598.0107125062282	839.022172396612	886.9612325785886
3005711	1842685.0	30	590.5980926430518	730.9318801089918	598.0107125062282	839.022172396612	108.34416560230235
3005700	1842685.0	30	895.2464167585447	721.2412715913267	598.0107125062282	839.022172396612	319.7208227139343
3005726	1842685.0	30	1157.748510339993	778.3475289169295	598.0107125062282	839.022172396612	563.0167090639309
3005595	1842685.0	30	849.0361420900454	112.70363486162742	598.0107125062282	839.022172396612	768.474062193838
3005723	1842685.0	30	1383.8108108108108	791.047817047817	598.0107125062282	839.022172396612	787.2631918657345
3005591	1842685.0	30	734.1607594936709	95.51898734177216	598.0107125062282	839.022172396612	755.8662722210685
3005675	1842685.0	30	778.9795996920709	612.6173979984603	598.0107125062282	839.022172396612	289.8428194721412
3005664	1842685.0	30	1073.170470262794	491.13623789764864	598.0107125062282	839.022172396612	588.898479208
3005683	1842685.0	30	1081.0559760327974	622.4381898454745	598.0107125062282	839.022172396612	529.3782656221957
3005774	1842685.0	30	837.8422266139657	1000.4130434782608	598.0107125062282	839.022172396612	289.07813550613497
3005770	1842685.0	30	942.9003458711628	958.7931258106356	598.0107125062282	839.022172396612	365.09442680531737
3005639	1842685.0	30	1305.8549146556795	422.8296056503826	598.0107125062282	839.022172396612	821.1331604139538
3005760	1842685.0	30	765.0573643410853	862.9724806201551	598.0107125062282	839.022172396612	168.7548551990096
3005654	1842685.0	30	1272.5905768728792	465.8080135734795	598.0107125062282	839.022172396612	770.9389092236736
3005862	1843627.0	31	828.7291438979963	858.9699453551913	598.0868473895582	839.066265060241	231.49951496270975
3005730	1843627.0	31	1174.057638888889	414.6976851851852	598.0868473895582	839.066265060241	715.42368163595
3005880	1843627.0	31	875.4665327978581	870.3750557786702	598.0868473895582	839.066265060241	279.14105798584666
3005617	1843627.0	31	773.2762494268685	103.35236130215496	598.0868473895582	839.066265060241	756.2845197206886
3005874	1843627.0	31	1305.1089786756454	864.8461279461279	598.0868473895582	839.066265060241	707.4919755437062
3005838	1843627.0	31	766.807120085016	825.6551540913921	598.0868473895582	839.066265060241	169.25243961564752
3005831	1843627.0	31	1079.691029364311	763.9001290738948	598.0868473895582	839.066265060241	487.4346480244183
3005718	1843627.0	31	856.071771154505	411.1265844467284	598.0868473895582	839.066265060241	499.68849409767336
3005803	1843627.0	31	1301.4932180400135	678.1378433367244	598.0868473895582	839.066265060241	721.5805424137126
3005797	1843627.0	31	721.8652239939255	635.3162490508731	598.0868473895582	839.066265060241	238.4012490290901
3005671	1843627.0	31	1217.963958582238	322.1320191158901	598.0868473895582	839.066265060241	807.136077505297
3005822	1843627.0	31	554.7121212121212	766.6920677361853	598.0868473895582	839.066265060241	84.37648552333157
3005689	1843627.0	31	1306.7268244575937	359.59546351084816	598.0868473895582	839.066265060241	855.6067242824843
3005809	1843627.0	31	860.0244596131968	703.2470610542282	598.0868473895582	839.066265060241	295.05621307514974
3005773	1843627.0	31	1070.6857040229886	491.5596264367816	598.0868473895582	839.066265060241	586.6093616527112
3005764	1843627.0	31	1283.9764492753625	484.7795893719807	598.0868473895582	839.066265060241	771.9867839188088
3005632	1843627.0	31	800.1084778420039	150.02562620423893	598.0868473895582	839.066265060241	718.0457792966629
3005782	1843627.0	31	1081.3492670490757	622.6921606118547	598.0868473895582	839.066265060241	529.4906225147078
3005904	1843627.0	31	951.1138855054812	954.4179861956962	598.0868473895582	839.066265060241	371.39481580901634
3005907	1843627.0	31	902.6802469135804	993.3024691358024	598.0868473895582	839.066265060241	341.41755327053534
3007276	1844247.0	32	1246.9338560514675	349.3568556493767	598.0474095796676	839.1857282502443	813.010421119088
3007404	1844247.0	32	855.4383185466836	930.366075200676	598.0474095796676	839.1857282502443	273.06397728163967
3007407	1844247.0	32	960.1843434343434	949.9368686868688	598.0474095796676	839.1857282502443	378.6937733442138
3007274	1844247.0	32	782.2395711500975	154.37524366471737	598.0474095796676	839.1857282502443	709.1488928160655
3007269	1844247.0	32	783.6996505024028	107.19244211446046	598.0474095796676	839.1857282502443	755.1694680715692
3007395	1844247.0	32	887.6380100871161	875.8952315451628	598.0474095796676	839.1857282502443	291.9080395165989
3007281	1844247.0	32	1309.7885835095135	355.3851303735024	598.0474095796676	839.1857282502443	860.6035772485077
3007411	1844247.0	32	911.0126050420168	993.4408263305322	598.0474095796676	839.1857282502443	348.9152459474159
3007372	1844247.0	32	1024.8626588465297	737.8538611925709	598.0474095796676	839.1857282502443	438.67915871183993
3007375	1844247.0	32	751.1636937941287	798.9875510962468	598.0474095796676	839.1857282502443	158.30505341949066
3007369	1844247.0	32	868.3148867313917	688.3621359223301	598.0474095796676	839.1857282502443	309.5032555703648
3007361	1844247.0	32	715.2435614422369	650.6236203090508	598.0474095796676	839.1857282502443	222.01487914691825
3007385	1844247.0	32	1263.7882882882884	839.4912559618442	598.0474095796676	839.1857282502443	665.7409488163614
3007382	1844247.0	32	504.1160068114091	840.0657726692209	598.0474095796676	839.1857282502443	93.93552525105811
3007334	1844247.0	32	1275.473356501593	510.2529684332464	598.0474095796676	839.1857282502443	753.0621979915696
3007348	1844247.0	32	1081.4548183254344	622.6608214849921	598.0474095796676	839.1857282502443	529.68458357781
3007350	1844247.0	32	1280.7089743589745	635.8573717948717	598.0474095796676	839.1857282502443	712.2985557796499
3007310	1844247.0	32	823.8242147922999	434.2203647416413	598.0474095796676	839.1857282502443	463.65085076345747
3007301	1844247.0	32	1097.1892097264438	422.9967071935157	598.0474095796676	839.1857282502443	649.8890966172015
3007325	1844247.0	32	1066.7094696969698	488.4575757575758	598.0474095796676	839.1857282502443	585.3668623558343
3007406	1844371.0	33	926.5741265344666	873.0382436260624	598.1880278191754	839.1244411326378	330.13266398375663
3007394	1844371.0	33	1225.3510491916063	839.1800825593396	598.1880278191754	839.1244411326378	627.1630238406634
3007294	1844371.0	33	754.4115479115479	152.94307944307943	598.1880278191754	839.1244411326378	703.7404701736205
3007418	1844371.0	33	928.519305019305	994.6348133848134	598.1880278191754	839.1244411326378	365.1057772408964
3007285	1844371.0	33	811.0318761384335	101.99863387978142	598.1880278191754	839.1244411326378	767.239831790247
3007413	1844371.0	33	900.1846057571966	933.267626199416	598.1880278191754	839.1244411326378	316.3303216272397
3007415	1844371.0	33	962.4837905236908	947.93931837074	598.1880278191754	839.1244411326378	380.20005291005396
3007409	1844371.0	33	494.07350628930817	905.999213836478	598.1880278191754	839.1244411326378	123.74194445531995
3007373	1844371.0	33	871.735827664399	661.094752186589	598.1880278191754	839.1244411326378	326.37856692250705
3007366	1844371.0	33	1081.4204545454545	622.740845959596	598.1880278191754	839.1244411326378	529.4671269302557
3007362	1844371.0	33	1230.9419475655432	606.3151174668028	598.1880278191754	839.1244411326378	674.2237789785646
3007386	1844371.0	33	723.8933770014556	772.1015283842795	598.1880278191754	839.1244411326378	142.45667989361903
3007381	1844371.0	33	949.2794486215538	708.078589330469	598.1880278191754	839.1244411326378	374.7508519477824
3007377	1844371.0	33	758.2125813449023	696.236442516269	598.1880278191754	839.1244411326378	214.5340016866782
3007341	1844371.0	33	1063.9616216216216	490.1954954954955	598.1880278191754	839.1244411326378	581.9763309509193
3007349	1844371.0	33	1307.2833775419983	528.8094606542883	598.1880278191754	839.1244411326378	774.0229984359709
3007306	1844371.0	33	1318.1854778028592	353.88299473288185	598.1880278191754	839.1244411326378	868.2485757472535
3007299	1844371.0	33	1261.7051905920518	346.8787510137875	598.1880278191754	839.1244411326378	826.1724061809078
3007327	1844371.0	33	774.0777777777778	442.6333333333333	598.1880278191754	839.1244411326378	433.7538503626444
3007322	1844371.0	33	1016.3482859226842	433.3735716022368	598.1880278191754	839.1244411326378	582.6592225150732
3008059	1843974.0	34	733.3763940520446	472.0526641883519	598.1028684470821	839.2947576656775	391.36387410082347
3008053	1843974.0	34	924.8330834582708	449.068215892054	598.1028684470821	839.2947576656775	508.9492973822237
3008133	1843974.0	34	950.638671875	990.0748697916666	598.1028684470821	839.2947576656775	383.4268312354959
3008007	1843974.0	34	1254.7136235388955	340.72168480451427	598.1028684470821	839.2947576656775	824.4469617170435
3008129	1843974.0	34	973.7309523809524	947.5444444444444	598.1028684470821	839.2947576656775	390.91489115603144
3008018	1843974.0	34	1318.342885375494	355.4057971014493	598.1028684470821	839.2947576656775	867.6947666898586
3008109	1843974.0	34	789.2541042112776	739.4935760171306	598.1028684470821	839.2947576656775	215.63643196970526
3008110	1843974.0	34	693.2888092801091	743.2434322756739	598.1028684470821	839.2947576656775	135.22655227966467
3008101	1843974.0	34	886.9951724137931	667.611724137931	598.1028684470821	839.2947576656775	336.0562858993771
3008098	1843974.0	34	1080.7811918063314	622.6638733705773	598.1028684470821	839.2947576656775	529.0626653539003
3008124	1843974.0	34	918.0969733174034	927.1121067303864	598.1028684470821	839.2947576656775	331.82542691679174
3008127	1843974.0	34	519.6685116851169	949.0735957359574	598.1028684470821	839.2947576656775	134.91975988980997
3007998	1843974.0	34	681.8369918699187	148.8191056910569	598.1028684470821	839.2947576656775	695.5343481059496
3007993	1843974.0	34	819.3492975734355	97.29054916985952	598.1028684470821	839.2947576656775	774.2869157015813
3008121	1843974.0	34	943.5934539190354	878.8501291989664	598.1028684470821	839.2947576656775	347.7475694622316
3008114	1843974.0	34	1168.5442577030813	780.4148459383753	598.1028684470821	839.2947576656775	573.4720765489191
3008075	1843974.0	34	1063.3738122386926	489.847396427214	598.1028684470821	839.2947576656775	581.885306064057
3008091	1843974.0	34	1344.6534290271131	537.2818181818182	598.1028684470821	839.2947576656775	805.3257447257226
3008081	1843974.0	34	1143.5406941950928	516.6630760023937	598.1028684470821	839.2947576656775	633.7141498890456
3007781	1843892.0	35	885.3799861255636	638.2984738120015	598.1880278191754	839.1244411326378	350.4429911784904
3007793	1843892.0	35	886.0630588960838	696.7325007708912	598.1880278191754	839.1244411326378	321.1658422023024
3007744	1843892.0	35	1361.101355514479	513.9959950708565	598.1880278191754	839.1244411326378	829.3040769305735
3007768	1843892.0	35	1081.1779767514922	622.5735155513667	598.1880278191754	839.1244411326378	529.3142678407103
3007725	1843892.0	35	831.5187292555713	471.3990042674253	598.1880278191754	839.1244411326378	435.5056981837458
3007853	1843892.0	35	963.6458333333334	988.911543715847	598.1880278191754	839.1244411326378	394.96276243653267
3007850	1843892.0	35	980.423223109084	950.939376662866	598.1880278191754	839.1244411326378	398.25409517786966
3007845	1843892.0	35	967.415586965057	909.6570475068708	598.1880278191754	839.1244411326378	375.90402896852265
3007718	1843892.0	35	734.9603018372703	478.495406824147	598.1880278191754	839.1244411326378	385.6941214568294
3007841	1843892.0	35	502.7006137322593	903.898158803222	598.1880278191754	839.1244411326378	115.38405760708342
3007741	1843892.0	35	1132.0272353545736	515.0083932853718	598.1880278191754	839.1244411326378	624.5282315269287
3007732	1843892.0	35	1063.6208907741252	490.8966065747614	598.1880278191754	839.1244411326378	581.2833858621015
3007820	1843892.0	35	803.6383994126285	779.0642437591778	598.1880278191754	839.1244411326378	214.04925250144396
3007688	1843892.0	35	815.6457541191381	104.80756231516688	598.1880278191754	839.1244411326378	765.8388480899764
3007691	1843892.0	35	613.2855392156863	177.15972222222223	598.1880278191754	839.1244411326378	662.1368619345349
3007812	1843892.0	35	646.5306970025281	746.3183459732755	598.1880278191754	839.1244411326378	104.64217583030123
3007837	1843892.0	35	910.3660308810172	861.8533151680291	598.1880278191754	839.1244411326378	313.0043247474322
3007708	1843892.0	35	1319.9072296865002	361.0569417786308	598.1880278191754	839.1244411326378	865.6945998922494
3007696	1843892.0	35	1277.0927302767452	319.86679058240395	598.1880278191754	839.1244411326378	854.7163872735506
3007827	1843892.0	35	1112.852619458837	774.8523316062176	598.1880278191754	839.1244411326378	518.6622657863165
3007421	1844580.0	36	839.991452991453	121.8076923076923	597.9871031746031	839.2008928571429	757.1123493411401
3007496	1844580.0	36	977.86358081271	984.1626947754354	597.9871031746031	839.2008928571429	406.59569879443313
3007493	1844580.0	36	987.0853046594982	958.2491039426524	597.9871031746031	839.2008928571429	406.9027979277606
3007489	1844580.0	36	1010.3890126206384	913.0129918337044	597.9871031746031	839.2008928571429	418.955320851832
3007468	1844580.0	36	890.2295132470733	642.8875539125078	597.9871031746031	839.2008928571429	352.0575993961173
3007465	1844580.0	36	1080.991211840888	622.3217699660809	597.9871031746031	839.2008928571429	529.4615405622098
3007457	1844580.0	36	1122.0409386776294	526.3030147310723	597.9871031746031	839.2008928571429	610.3585050126115
3007484	1844580.0	36	495.8324937027708	828.6213266162889	597.9871031746031	839.2008928571429	102.70098080440707
3007486	1844580.0	36	881.1180458158017	881.8151005142589	597.9871031746031	839.2008928571429	286.3199283583619
3007480	1844580.0	36	760.1451612903226	774.2720430107528	597.9871031746031	839.2008928571429	174.67395728681512
3007478	1844580.0	36	1048.7164361269324	769.6724979658259	597.9871031746031	839.2008928571429	456.0604447656195
3007473	1844580.0	36	826.7493049119555	702.8636082792709	597.9871031746031	839.2008928571429	266.30809246019686
3007474	1844580.0	36	607.5550628233555	718.7742054693275	597.9871031746031	839.2008928571429	120.80617901019286
3007436	1844580.0	36	1370.8444650587508	497.682745825603	597.9871031746031	839.2008928571429	844.9515646298199
3007439	1844580.0	36	1060.3122769450392	489.3625981441828	597.9871031746031	839.2008928571429	579.7684009581204
3007433	1844580.0	36	735.6409523809524	494.1695238095238	597.9871031746031	839.2008928571429	371.4770892372754
3007432	1844580.0	36	814.2190868738111	490.1537729866836	597.9871031746031	839.2008928571429	410.5973242294174
3007430	1844580.0	36	1328.1871127633208	366.9185254027261	597.9871031746031	839.2008928571429	869.6221527834442
3007424	1844580.0	36	551.5279289082337	225.7078346028292	597.9871031746031	839.2008928571429	615.2496951642835
3007427	1844580.0	36	1308.1026111791105	314.3249694002448	597.9871031746031	839.2008928571429	883.0395063264333
3007657	1844093.0	37	951.108695652174	928.5673486786018	598.0116049382716	838.8516049382716	364.31644232109863
3007659	1844093.0	37	997.2858187134502	973.6308479532164	598.0116049382716	838.8516049382716	421.4087589662424
3007653	1844093.0	37	1048.1922421142372	864.8341858482524	598.0116049382716	838.8516049382716	450.9298178196936
3007654	1844093.0	37	869.0299600532624	890.9518419884599	598.0116049382716	838.8516049382716	275.98076655796336
3007650	1844093.0	37	474.1774794929158	815.1066368381805	598.0116049382716	838.8516049382716	126.09010323927278
3007629	1844093.0	37	632.3567538126362	665.3513071895425	598.0116049382716	838.8516049382716	176.8670194527514
3007625	1844093.0	37	890.647842056933	646.2404346495256	598.0116049382716	838.8516049382716	350.33559652848544
3007621	1844093.0	37	1081.6607880521133	622.5206545916745	598.0116049382716	838.8516049382716	529.8260208828443
3007616	1844093.0	37	1104.1336842105263	552.5115789473684	598.0116049382716	838.8516049382716	581.506809600147
3007645	1844093.0	37	986.7455445544556	773.7848184818481	598.0116049382716	838.8516049382716	394.14180507690986
3007637	1844093.0	37	784.285153461813	771.7030692362598	598.0116049382716	838.8516049382716	198.00697140877767
3007634	1844093.0	37	820.6266846361186	727.6114106019767	598.0116049382716	838.8516049382716	248.8611149714946
3007597	1844093.0	37	1058.825624082232	489.8990455212922	598.0116049382716	838.8516049382716	578.0289343651153
3007596	1844093.0	37	733.9658444022771	499.7150537634408	598.0116049382716	838.8516049382716	365.3726256453743
3007592	1844093.0	37	810.5628975265017	497.4154299175501	598.0116049382716	838.8516049382716	402.18989742869996
3007591	1844093.0	37	1396.105806225953	483.9323189926548	598.0116049382716	838.8516049382716	873.4540936220797
3007581	1844093.0	37	1321.390921409214	379.6930894308943	598.0116049382716	838.8516049382716	856.7987966033252
3007577	1844093.0	37	1325.8549242424242	321.27613636363634	598.0116049382716	838.8516049382716	893.1070837956331
3007575	1844093.0	37	513.1016346837242	267.84683724235964	598.0116049382716	838.8516049382716	577.2834206696834
3007574	1844093.0	37	872.4542656112577	165.12532981530342	598.0116049382716	838.8516049382716	727.4791184551879
3007535	1844344.0	38	1080.7712749615976	622.8379416282642	598.0119047619048	838.9012896825396	528.9045092339703
3007529	1844344.0	38	1062.0097840755736	570.168016194332	598.0119047619048	838.9012896825396	536.2010856826661
3007520	1844344.0	38	805.9578914535247	508.51559575795386	598.0119047619048	838.9012896825396	390.3796102912925
3007549	1844344.0	38	835.3114241001565	785.3454616588419	598.0119047619048	838.9012896825396	243.26793581043347
3007547	1844344.0	38	803.3921755725191	708.0200381679389	598.0119047619048	838.9012896825396	243.53841100793414
3007541	1844344.0	38	669.8421633554084	680.7825607064017	598.0119047619048	838.9012896825396	173.6695670019332
3007537	1844344.0	38	884.3060882800609	643.0211567732115	598.0119047619048	838.9012896825396	346.89102897726207
3007501	1844344.0	38	486.6270553064275	290.3060538116592	598.0119047619048	838.9012896825396	559.7886364588392
3007498	1844344.0	38	883.8787061994609	208.67475292003596	598.0119047619048	838.9012896825396	692.0298518155113
3007519	1844344.0	38	1056.805164319249	491.985580147552	598.0119047619048	838.9012896825396	575.1884600175985
3007518	1844344.0	38	727.2496878901372	496.7837078651685	598.0119047619048	838.9012896825396	365.71415665306927
3007513	1844344.0	38	1371.299003322259	466.9557032115171	598.0119047619048	838.9012896825396	858.0888392789898
3007508	1844344.0	38	1320.0845181674567	380.36003159557663	598.0119047619048	838.9012896825396	855.364801940259
3007504	1844344.0	38	1302.921241478292	318.9886975242196	598.0119047619048	838.9012896825396	875.9031204846347
3007567	1844344.0	38	911.6337807606265	920.9953020134228	598.0119047619048	838.9012896825396	324.18838345249316
3007561	1844344.0	38	1105.8748917748917	889.1012987012987	598.0119047619048	838.9012896825396	510.3379806395334
3007562	1844344.0	38	868.0748858447488	898.7817351598173	598.0119047619048	838.9012896825396	276.6219107408337
3007556	1844344.0	38	485.6038812785389	835.6506849315068	598.0119047619048	838.9012896825396	112.45501400419806
3007552	1844344.0	38	952.705369894316	804.2800628391889	598.0119047619048	838.9012896825396	356.3791289564749
3007570	1844344.0	38	1039.3704295349662	983.4190628328008	598.0119047619048	838.9012896825396	464.416552403296
3008037	1844895.0	39	681.2344890510949	717.154197080292	598.0311077389985	839.0720789074355	147.60343007865183
3008061	1844895.0	39	916.645816298719	802.2729626601254	598.0311077389985	839.0720789074355	320.73276643832116
3008050	1844895.0	39	851.7321568627451	805.1670588235294	598.0311077389985	839.0720789074355	255.95658364921928
3008014	1844895.0	39	873.2740805604203	641.575014594279	598.0311077389985	839.0720789074355	338.76803937191164
3008009	1844895.0	39	1081.2640671273446	623.4118130964133	598.0311077389985	839.0720789074355	529.1724135751028
3008031	1844895.0	39	756.9950248756219	692.0901741293532	598.0311077389985	839.0720789074355	216.50221080536926
3007980	1844895.0	39	1057.2984658298467	493.076359832636	598.0311077389985	839.0720789074355	575.0126466659973
3007974	1844895.0	39	734.9316666666666	482.7983333333333	598.0311077389985	839.0720789074355	381.6709902784178
3007969	1844895.0	39	1356.3449680046538	456.652705061082	598.0311077389985	839.0720789074355	849.2846920579912
3007997	1844895.0	39	1062.8759139784947	556.3933333333333	598.0311077389985	839.0720789074355	544.0477617702171
3007989	1844895.0	39	790.912125191508	545.0506675421317	598.0311077389985	839.0720789074355	351.6414043237237
3008077	1844895.0	39	1119.7209352209352	948.490990990991	598.0311077389985	839.0720789074355	533.0410626018241
3007948	1844895.0	39	902.7428376534788	232.65825375170533	598.0311077389985	839.0720789074355	678.6655772083034
3008076	1844895.0	39	898.7523444160273	935.5652173913044	598.0311077389985	839.0720789074355	315.8230326670756
3008073	1844895.0	39	844.7014552069122	907.3308321964528	598.0311077389985	839.0720789074355	255.94045737341378
3008070	1844895.0	39	489.9429507066529	851.9495001723543	598.0311077389985	839.0720789074355	108.85255012668826
3007963	1844895.0	39	1335.8810897435897	374.15737179487184	598.0311077389985	839.0720789074355	872.1056592143732
3007952	1844895.0	39	472.5883919062833	303.9689385871494	598.0311077389985	839.0720789074355	549.6100851841413
3007955	1844895.0	39	1299.0422388680815	341.3809821057012	598.0311077389985	839.0720789074355	859.7168334996063
3008082	1844895.0	39	1062.538233110616	983.919450631032	598.0311077389985	839.0720789074355	486.5671902381389
3008297	1844189.0	40	861.2687619047618	834.2104761904761	598.1721393034826	839.1557213930349	263.14309467343696
3008164	1844189.0	40	780.7940379403794	466.0528455284553	598.1721393034826	839.1557213930349	415.399222243091
3008163	1844189.0	40	1353.6404549950544	466.6378173425651	598.1721393034826	839.1557213930349	842.3193959846914
3008318	1844189.0	40	491.8575171301895	888.3149939540508	598.1721393034826	839.1557213930349	117.12998320916093
3008183	1844189.0	40	1056.2912603828097	493.636511375948	598.1721393034826	839.1557213930349	573.8088998868238
3008139	1844189.0	40	471.81666666666666	330.70392156862744	598.1721393034826	839.1557213930349	523.9169191865753
3008267	1844189.0	40	676.8483829650976	727.6821966058277	598.1721393034826	839.1557213930349	136.44155541910945
3008135	1844189.0	40	923.0595238095236	246.9812925170068	598.1721393034826	839.1557213930349	675.4423490023602
3008283	1844189.0	40	875.7190556021235	746.4639564124057	598.1721393034826	839.1557213930349	292.61588139079015
3008150	1844189.0	40	1338.578856152513	374.0303292894281	598.1721393034826	839.1557213930349	874.3819169760399
3008144	1844189.0	40	1280.9931192660551	377.66628440366975	598.1721393034826	839.1557213930349	824.1462195082917
3008228	1844189.0	40	868.0933138591366	642.5214216163583	598.1721393034826	839.1557213930349	333.9498290494663
3008354	1844189.0	40	1071.3163127738455	980.74738793394	598.1721393034826	839.1557213930349	493.876106855539
3008248	1844189.0	40	703.2289748311847	659.7427869858809	598.1721393034826	839.1557213930349	207.9084888206357
3008335	1844189.0	40	1126.9680504680505	956.7527472527472	598.1721393034826	839.1557213930349	541.7141092452877
3008203	1844189.0	40	739.2503320053121	571.639176626826	598.1721393034826	839.1557213930349	302.437031759779
3008197	1844189.0	40	1049.281347150259	576.2336787564767	598.1721393034826	839.1557213930349	522.1374511642757
3008327	1844189.0	40	805.6025985663083	916.3189964157708	598.1721393034826	839.1557213930349	221.31779513229654
3008223	1844189.0	40	1073.9928296607204	619.3891220706541	598.1721393034826	839.1557213930349	524.1208711258904
3008341	1844189.0	40	912.7175863615972	969.4681471511888	598.1721393034826	839.1557213930349	340.4705076390076
3007661	1844669.0	41	934.6012769704976	288.16402465874063	598.1880278191754	839.1244411326378	645.5472521246138
3007787	1844669.0	41	521.9611754611755	922.9637494637497	598.1880278191754	839.1244411326378	113.31179392211372
3007679	1844669.0	41	1350.0534898891065	465.28767123287673	598.1880278191754	839.1244411326378	839.6758919861387
3007806	1844669.0	41	1144.364406779661	949.6593220338984	598.1880278191754	839.1244411326378	557.2491335392491
3007669	1844669.0	41	830.2915082382763	422.99081115335866	598.1880278191754	839.1244411326378	476.48633099218233
3007796	1844669.0	41	766.8950444132772	941.968443197756	598.1880278191754	839.1244411326378	197.5827578733847
3007670	1844669.0	41	1265.4791912053397	432.20671378091873	598.1880278191754	839.1244411326378	781.575033868373
3007665	1844669.0	41	460.85273368606704	360.9303350970018	598.1880278191754	839.1244411326378	497.524457752429
3007667	1844669.0	41	1362.0596963423052	389.9875776397516	598.1880278191754	839.1244411326378	886.128573131765
3007775	1844669.0	41	866.2883720930232	866.7864341085271	598.1880278191754	839.1244411326378	269.52361762033746
3007764	1844669.0	41	641.0858814647037	740.7106455266138	598.1880278191754	839.1244411326378	107.35688619263055
3007722	1844669.0	41	869.2164713541666	638.3352864583334	598.1880278191754	839.1244411326378	337.3020928482681
3007717	1844669.0	41	1075.2143373058866	621.0864933188877	598.1880278191754	839.1244411326378	524.4946583420494
3007742	1844669.0	41	826.9205209994684	712.1531100478469	598.1880278191754	839.1244411326378	261.61091787980934
3007736	1844669.0	41	625.4297012302285	666.7480960749854	598.1880278191754	839.1244411326378	174.51565289586298
3007692	1844669.0	41	1056.3953081232494	494.59488795518206	598.1880278191754	839.1244411326378	573.2839826266852
3007817	1844669.0	41	1072.2156764014771	982.8689157435382	598.1880278191754	839.1244411326378	495.3429979333814
3007819	1844669.0	41	909.226272352132	996.693489225126	598.1880278191754	839.1244411326378	348.67290471001064
3007709	1844669.0	41	988.9193078324224	596.0318761384335	598.1880278191754	839.1244411326378	460.17923501202426
3007704	1844669.0	41	649.2534747622531	563.9364789075835	598.1880278191754	839.1244411326378	279.8858596375926
3008685	1844544.0	42	1255.43962585034	465.2767857142857	598.0236700829673	839.0963884821865	756.2650555929972
3008804	1844544.0	42	577.0886621315193	963.71179138322	598.0236700829673	839.0963884821865	126.36167614476349
3008679	1844544.0	42	1351.227878211227	467.3693307960672	598.0236700829673	839.0963884821865	839.9390362151877
3008831	1844544.0	42	1095.2337593184238	982.2255946041888	598.0236700829673	839.0963884821865	517.4010460780353
3008820	1844544.0	42	903.9070473876064	989.4914945321992	598.0236700829673	839.0963884821865	340.85675647562977
3008653	1844544.0	42	1377.2017929015733	375.2014270032931	598.0236700829673	839.0963884821865	906.8170059965961
3008641	1844544.0	42	459.5101867572156	374.6361063950198	598.0236700829673	839.0963884821865	484.67446672949853
3008768	1844544.0	42	1149.6036761668731	911.260429574556	598.0236700829673	839.0963884821865	556.2806413477848
3008795	1844544.0	42	726.5463356973995	940.5567375886524	598.0236700829673	839.0963884821865	163.74455110764777
3008745	1844544.0	42	535.0386803185438	695.8865187713311	598.0236700829673	839.0963884821865	156.44863603823688
3008613	1844544.0	42	939.0810517166448	302.5973489787049	598.0236700829673	839.0963884821865	635.72899647175
3008736	1844544.0	42	860.004761904762	656.1866995073891	598.0236700829673	839.0963884821865	319.5153310766116
3008766	1844544.0	42	866.8301511535401	908.6603023070804	598.0236700829673	839.0963884821865	277.6617769376647
3008635	1844544.0	42	859.8586456278764	363.9424720578567	598.0236700829673	839.0963884821865	542.520781824975
3008758	1844544.0	42	790.8251322751322	715.3055555555555	598.0236700829673	839.0963884821865	229.12130878664658
3008753	1844544.0	42	611.3519647696477	725.0829945799458	598.0236700829673	839.0963884821865	114.78979670842918
3008718	1844544.0	42	932.5543682039744	609.0613048368954	598.0236700829673	839.0963884821865	405.9888270544209
3008711	1844544.0	42	530.0696389093589	575.3096290837632	598.0236700829673	839.0963884821865	272.3989808840434
3008705	1844544.0	42	1055.4809717974856	494.60567448182127	598.0236700829673	839.0963884821865	572.6613614732613
3008721	1844544.0	42	1074.2730716253443	620.6776859504132	598.0236700829673	839.0963884821865	523.9467740955521
3008429	1844758.0	43	1056.2738810955243	494.57247828991314	597.9532338308458	839.110945273632	573.3799533822272
3008550	1844758.0	43	1139.6794228356337	923.3025930572982	597.9532338308458	839.110945273632	548.2294204164714
3008546	1844758.0	43	863.6764255644853	911.3185993111366	597.9532338308458	839.110945273632	275.35932874466505
3008313	1844758.0	43	938.9482911673324	301.99400798934755	597.9532338308458	839.110945273632	636.2171275952603
3008568	1844758.0	43	651.1671583087513	964.4164208456244	597.9532338308458	839.110945273632	136.1366371211785
3008565	1844758.0	43	894.1	966.07625	597.9532338308458	839.110945273632	322.2159147477157
3008561	1844758.0	43	708.5908641975309	954.532098765432	597.9532338308458	839.110945273632	159.88348234427755
3008397	1844758.0	43	1268.0144080996884	461.7188473520249	597.9532338308458	839.110945273632	769.0297606960423
3008518	1844758.0	43	850.6969696969697	667.7359307359308	597.9532338308458	839.110945273632	305.3666511382052
3008384	1844758.0	43	462.11805555555554	408.7105555555556	597.9532338308458	839.110945273632	451.3265903163162
3008536	1844758.0	43	472.95793901156674	760.585436382755	597.9532338308458	839.110945273632	147.61463096024622
3008405	1844758.0	43	1350.045222115692	466.6802492809204	597.9532338308458	839.110945273632	839.2538246322556
3008355	1844758.0	43	1380.425	346.41266666666667	597.9532338308458	839.110945273632	924.6694861376914
3008511	1844758.0	43	613.3858777476663	680.2886178861788	597.9532338308458	839.110945273632	159.57035493797312
3008498	1844758.0	43	717.0093023255814	651.7630490956072	597.9532338308458	839.110945273632	221.97653400248214
3008325	1844758.0	43	853.9778481012659	318.1976090014065	597.9532338308458	839.110945273632	580.4302774826431
3008577	1844758.0	43	1105.7605863192182	983.8014838943176	597.9532338308458	839.110945273632	528.0186163456684
3008451	1844758.0	43	481.0648677248677	587.4115343915344	597.9532338308458	839.110945273632	277.516636563144
3008470	1844758.0	43	925.7311650128628	621.250091877986	597.9532338308458	839.110945273632	393.5755627732014
3008466	1844758.0	43	1074.4763374485597	621.0850480109739	597.9532338308458	839.110945273632	524.0320220736951
3007917	1845414.0	44	735.4549549549549	952.8262209578	598.1711376055638	839.1830601092897	178.21788494329456
3007919	1845414.0	44	874.7652640264026	954.7483498349834	598.1711376055638	839.1830601092897	299.76598699634104
3007786	1845414.0	44	1373.9786059351277	329.01311249137336	598.1711376055638	839.1830601092897	928.5206531727739
3007908	1845414.0	44	864.8803564656807	905.8909745923396	598.1711376055638	839.1830601092897	274.92499573456695
3007911	1845414.0	44	1143.7909930715934	919.7821401077751	598.1711376055638	839.1830601092897	551.5407857768755
3007779	1845414.0	44	947.119170984456	312.9913644214162	598.1711376055638	839.1830601092897	631.381367011948
3007926	1845414.0	44	1120.3951759158506	981.336053681538	598.1711376055638	839.1830601092897	541.2258491338487
3007922	1845414.0	44	677.5170565302144	960.4502923976607	598.1711376055638	839.1830601092897	144.91899970976533
3007882	1845414.0	44	683.5182576943141	658.008085550339	598.1711376055638	839.1830601092897	200.2710720845125
3007879	1845414.0	44	623.112161310649	673.3805923125393	598.1711376055638	839.1830601092897	167.6678651112075
3007772	1845414.0	44	846.4654218533886	306.1313969571231	598.1711376055638	839.1830601092897	588.0426236077029
3007902	1845414.0	44	476.9096880131363	784.1912972085386	598.1711376055638	839.1830601092897	133.14816237631393
3007888	1845414.0	44	820.9742917103882	669.3153200419728	598.1711376055638	839.1830601092897	280.17190186497237
3007855	1845414.0	44	1074.204945799458	620.9556233062331	598.1711376055638	839.1830601092897	523.6710806577096
3007843	1845414.0	44	1055.8932926829268	493.819783197832	598.1711376055638	839.1830601092897	573.398085354046
3007860	1845414.0	44	486.45701591237855	630.416924984501	598.1711376055638	839.1830601092897	236.77699246468472
3007863	1845414.0	44	940.0429087624208	610.9453477868112	598.1711376055638	839.1830601092897	411.0580995919249
3007823	1845414.0	44	1285.3152958152957	476.3459595959597	598.1711376055638	839.1830601092897	777.057176577555
3007818	1845414.0	44	1348.5180668473351	468.789972899729	598.1711376055638	839.1830601092897	836.7864442467893
3007810	1845414.0	44	462.41975308641975	443.5263748597082	598.1711376055638	839.1830601092897	418.29732366051655
3008044	1844607.0	45	1125.7505643340858	976.3397291196388	598.0591556210113	839.0508100147275	545.2581683373335
3007910	1844607.0	45	1051.1655530809203	491.73719376391983	598.0591556210113	839.0508100147275	570.9046815820574
3008035	1844607.0	45	679.4117920148561	987.0329619312904	598.0591556210113	839.0508100147275	168.86967973584194
3007935	1844607.0	45	877.1262513904338	619.7621431219874	598.0591556210113	839.0508100147275	354.91684007493245
3007934	1844607.0	45	633.6529383429672	615.849710982659	598.0591556210113	839.0508100147275	226.02134407524676
3007931	1844607.0	45	1074.5120724346075	620.8732394366198	598.0591556210113	839.0508100147275	524.0313294484871
3007887	1844607.0	45	1355.8056228140974	468.5147968792037	598.0591556210113	839.0508100147275	843.490750141323
3008011	1844607.0	45	763.5495430495431	940.7924482924484	598.0591556210113	839.0508100147275	194.26381364186216
3008003	1844607.0	45	1141.112551159618	916.469531605275	598.0591556210113	839.0508100147275	548.5441175135553
3008025	1844607.0	45	841.9331313131314	954.9901010101012	598.0591556210113	839.0508100147275	270.0304338706856
3007899	1844607.0	45	458.547577092511	488.0885462555066	598.0591556210113	839.0508100147275	377.67445124936745
3007893	1844607.0	45	1305.427019687712	477.3703326544467	598.0591556210113	839.0508100147275	794.4696739447307
3007973	1844607.0	45	476.9586428925211	812.9739970282318	598.0591556210113	839.0508100147275	123.87628650648152
3007869	1844607.0	45	983.4228758169936	327.504357298475	598.0591556210113	839.0508100147275	640.4568448614383
3007988	1844607.0	45	875.1599763872491	893.2556080283352	598.0591556210113	839.0508100147275	282.3526606869832
3007859	1844607.0	45	1379.3883143743535	310.3169596690796	598.0591556210113	839.0508100147275	943.4165245635352
3007858	1844607.0	45	844.2468262604281	305.2794704388828	598.0591556210113	839.0508100147275	587.8096733871038
3007951	1844607.0	45	469.35755645628257	695.4370777842115	598.0591556210113	839.0508100147275	192.84451175166188
3007946	1844607.0	45	788.9060913705583	662.8898477157361	598.0591556210113	839.0508100147275	259.721461421844
3007961	1844607.0	45	597.6901041666666	696.8440755208334	598.0591556210113	839.0508100147275	142.20721336976143
3008303	1844938.0	46	1031.0393548387096	326.1507526881721	598.1132930513595	839.1198388721048	671.2393450588869
3008430	1844938.0	46	1074.6294820717133	620.726759628154	598.1132930513595	839.1198388721048	524.1786102657529
3008551	1844938.0	46	784.5919220055711	873.0125348189415	598.1132930513595	839.1198388721048	189.5336220705636
3008544	1844938.0	46	1164.2066950053136	855.4961034360609	598.1132930513595	839.1198388721048	566.330223259248
3008567	1844938.0	46	716.9249539594844	966.1726519337016	598.1132930513595	839.1198388721048	173.95007351137366
3008438	1844938.0	46	831.5987654320987	608.0458286569398	598.1132930513595	839.1198388721048	328.4975860029646
3008566	1844938.0	46	835.4289059174117	956.1551724137933	598.1132930513595	839.1198388721048	264.60530872831
3008560	1844938.0	46	897.092816787732	887.6214689265537	598.1132930513595	839.1198388721048	302.8880382774578
3008394	1844938.0	46	1048.6967694566813	492.1035242290749	598.1132930513595	839.1198388721048	568.7229482251754
3008538	1844938.0	46	499.35456110154905	780.8462421113023	598.1132930513595	839.1198388721048	114.66952173866915
3008406	1844938.0	46	460.46431679721496	518.8623440673049	598.1132930513595	839.1198388721048	348.58586265432575
3008353	1844938.0	46	1303.4298039215685	471.7890196078432	598.1132930513595	839.1198388721048	795.2378960333059
3008255	1844938.0	46	844.6199119911992	309.469930326366	598.1132930513595	839.1198388721048	584.2041927302993
3008507	1844938.0	46	602.0050671049028	714.3808545603944	598.1132930513595	839.1198388721048	124.79967993709346
3008241	1844938.0	46	1383.199548678272	304.4439071566731	598.1132930513595	839.1198388721048	949.8625062239539
3008496	1844938.0	46	469.8051006964051	721.1241294936947	598.1132930513595	839.1198388721048	174.31574701417597
3008459	1844938.0	46	604.6892018779342	670.2776995305164	598.1132930513595	839.1198388721048	168.97014705071354
3008578	1844938.0	46	1128.8676253687315	976.4797197640116	598.1132930513595	839.1198388721048	548.2407301106862
3008471	1844938.0	46	763.2692307692307	683.4853988603988	598.1132930513595	839.1198388721048	226.93294754448206
3008337	1844938.0	46	1367.29307568438	469.1618357487922	598.1132930513595	839.1198388721048	853.5259000676955
3008683	1846066.0	47	916.5506893755067	897.6066504460665	598.1941580756013	839.259941089838	323.6591100432798
3008676	1846066.0	47	1125.1251060220527	791.9592875318066	598.1941580756013	839.259941089838	529.0496911734878
3008674	1846066.0	47	761.2424441524311	789.9362680683312	598.1941580756013	839.259941089838	170.34543819229276
3008696	1846066.0	47	1133.5656140350875	977.7259649122808	598.1941580756013	839.259941089838	552.9877354963465
3008689	1846066.0	47	836.8035644339992	951.3409714061888	598.1941580756013	839.259941089838	263.6220896652665
3008691	1846066.0	47	765.1373873873873	957.0675675675676	598.1941580756013	839.259941089838	204.3249340373412
3008652	1846066.0	47	459.7999811569625	736.3373845863953	598.1941580756013	839.259941089838	172.47028973765848
3008643	1846066.0	47	528.8229954614221	672.100100857287	598.1941580756013	839.259941089838	180.98279031171685
3008663	1846066.0	47	510.4963646532438	757.7019015659955	598.1941580756013	839.259941089838	119.76066458617848
3008658	1846066.0	47	609.4966055668702	735.1238968092329	598.1941580756013	839.259941089838	104.74760635787837
3008622	1846066.0	47	464.8542996049833	568.2271346095412	598.1941580756013	839.259941089838	302.0567828166593
3008614	1846066.0	47	1047.6361403508772	492.62105263157895	598.1941580756013	839.259941089838	567.5884199163218
3008609	1846066.0	47	1309.9325615582509	483.9961411245865	598.1941580756013	839.259941089838	795.4771665847996
3008637	1846066.0	47	728.3749568221072	656.7918825561312	598.1941580756013	839.259941089838	224.14645379157463
3008629	1846066.0	47	1074.9164184045017	621.4947037404833	598.1941580756013	839.259941089838	524.1047720550888
3008625	1846066.0	47	745.2849340866289	568.4770244821093	598.1941580756013	839.259941089838	308.1543189931214
3008589	1846066.0	47	1369.531893004115	302.4667352537723	598.1941580756013	839.259941089838	939.7387121729162
3008591	1846066.0	47	842.2235087719299	313.9694736842105	598.1941580756013	839.259941089838	579.2066981212271
3008607	1846066.0	47	1367.439748953975	464.98423988842393	598.1941580756013	839.259941089838	855.4654169489427
3008602	1846066.0	47	1076.9314660309892	352.90127135478747	598.1941580756013	839.259941089838	682.4471889126805
3008806	1845209.0	48	660.5294639687611	537.9852680156195	598.1880278191754	839.1244411326378	307.52439943327164
3008828	1845209.0	48	519.6105679702049	652.294227188082	598.1880278191754	839.1244411326378	202.6818838448199
3008821	1845209.0	48	1075.2725225225224	621.5228442728443	598.1880278191754	839.1244411326378	524.3663509820973
3008819	1845209.0	48	464.1608594657375	614.0531358885017	598.1880278191754	839.1244411326378	261.95490890826966
3008782	1845209.0	48	1098.4492837785522	382.4783197831978	598.1880278191754	839.1244411326378	677.3381757715568
3008772	1845209.0	48	807.3653017241379	300.61242816091954	598.1880278191754	839.1244411326378	577.7112773982898
3008769	1845209.0	48	1360.760634920635	297.2244444444445	598.1880278191754	839.1244411326378	935.5065940506145
3008798	1845209.0	48	1305.717037037037	522.5159259259259	598.1880278191754	839.1244411326378	775.1375689425765
3008792	1845209.0	48	1047.795980078264	492.5010672358591	598.1880278191754	839.1244411326378	567.7103786845867
3008788	1845209.0	48	1369.5906068162926	457.32377389858686	598.1880278191754	839.1244411326378	860.7169618311063
3008870	1845209.0	48	709.9386896857017	743.4486498450642	598.1880278191754	839.1244411326378	147.11243137855487
3008865	1845209.0	48	458.843674976916	752.8514312096029	598.1880278191754	839.1244411326378	163.88984382873812
3008894	1845209.0	48	1137.4142022636	975.1900328587076	598.1880278191754	839.1244411326378	556.1283237326925
3008884	1845209.0	48	762.4675629534784	920.8926589842082	598.1880278191754	839.1244411326378	183.50424276992766
3008886	1845209.0	48	847.5983474405482	943.9925433293027	598.1880278191754	839.1244411326378	270.5602084416064
3008881	1845209.0	48	946.6338259441708	890.7881773399015	598.1880278191754	839.1244411326378	352.25504378200003
3008847	1845209.0	48	621.0953776041666	686.9013671875	598.1880278191754	839.1244411326378	153.9370355550568
3008833	1845209.0	48	746.5448087431694	665.1579234972678	598.1880278191754	839.1244411326378	228.63526347505413
3008852	1845209.0	48	515.9382402707275	711.1551043429216	598.1880278191754	839.1244411326378	152.12224922793058
3008855	1845209.0	48	1088.4608096468562	711.6752799310939	598.1880278191754	839.1244411326378	506.56755649373144
3008441	1845347.0	49	526.4406952965235	607.2268802544877	598.0484668644906	839.2171117705243	242.79032202251065
3008569	1845347.0	49	690.5807511737089	728.9272300469484	598.0484668644906	839.2171117705243	143.96555716588043
3008314	1845347.0	49	1371.2352104664392	450.7195676905575	598.0484668644906	839.2171117705243	865.3023068488557
3008649	1845347.0	49	1144.9172185430464	969.0172921265636	598.0484668644906	839.2171117705243	562.0618456921998
3008260	1845347.0	49	1365.6957857769974	299.27260755048286	598.0484668644906	839.2171117705243	938.5214296280006
3008390	1845347.0	49	530.139846743295	538.8636363636364	598.0484668644906	839.2171117705243	307.9347185293677
3008515	1845347.0	49	1097.2425227568272	671.6400086692674	598.0484668644906	839.2171117705243	526.5707843415266
3008541	1845347.0	49	532.2963749645993	687.4461908807702	598.0484668644906	839.2171117705243	165.40178359659768
3008412	1845347.0	49	1291.0809009009008	573.8581981981982	598.0484668644906	839.2171117705243	742.0979097388138
3008282	1845347.0	49	1090.7840375586854	411.3595461658842	598.0484668644906	839.2171117705243	652.5721715430891
3008534	1845347.0	49	625.8187785388128	679.1404109589041	598.0484668644906	839.2171117705243	162.46765940710156
3008621	1845347.0	49	976.474324922532	889.1923417441346	598.0484668644906	839.2171117705243	381.71147959929124
3008489	1845347.0	49	463.6750073163594	646.2011998829382	598.0484668644906	839.2171117705243	235.18369176609514
3008608	1845347.0	49	800.6486291486292	885.8525733525734	598.0484668644906	839.2171117705243	207.89827328414748
3008632	1845347.0	49	852.5869391025642	913.5693108974358	598.0484668644906	839.2171117705243	265.17557082865017
3008244	1845347.0	49	746.5527629233512	280.5852049910874	598.0484668644906	839.2171117705243	578.0338512751371
3008500	1845347.0	49	743.9758574758575	647.2335997335998	598.0484668644906	839.2171117705243	241.1482370341413
3008453	1845347.0	49	1074.153487624558	619.8494053359049	598.0484668644906	839.2171117705243	524.2119623008708
3008579	1845347.0	49	485.3758535071384	745.0779019242707	598.0484668644906	839.2171117705243	146.82407374559648
3008349	1845347.0	49	1048.3439716312057	492.6443262411348	598.0484668644906	839.2171117705243	568.224196319297
3008426	1845867.0	50	666.1557823129252	718.7743764172335	597.9429695181907	838.8711897738445	138.11673471300344
3008165	1845867.0	50	1066.9795597484276	435.11399371069183	597.9429695181907	838.8711897738445	618.8822152458304
3008417	1845867.0	50	519.9595344864404	713.8813794576126	597.9429695181907	838.8711897738445	147.32232967964788
3008291	1845867.0	50	755.4395692703312	623.0936997749919	597.9429695181907	838.8711897738445	267.1424790700477
3008177	1845867.0	50	1371.255180580225	451.2193605683837	597.9429695181907	838.8711897738445	865.0350955099984
3008143	1845867.0	50	703.3816781383152	256.6406096361849	597.9429695181907	838.8711897738445	591.7007433854678
3008393	1845867.0	50	625.6893793985925	682.754638515675	597.9429695181907	838.8711897738445	158.5630500400265
3008156	1845867.0	50	1367.8983532084044	310.13855763770584	597.9429695181907	838.8711897738445	934.0179276433367
3008273	1845867.0	50	1079.6817848634782	630.9170789811252	597.9429695181907	838.8711897738445	524.7067737373624
3008494	1845867.0	50	1150.7673303834808	966.4321533923304	597.9429695181907	838.8711897738445	567.3504855073213
3008227	1845867.0	50	566.4102384291725	579.8078541374474	597.9429695181907	838.8711897738445	260.9753340854053
3008245	1845867.0	50	1266.0318444995864	604.2791563275434	597.9429695181907	838.8711897738445	708.0792095736024
3008463	1845867.0	50	830.141444114738	875.3090999010881	597.9429695181907	838.8711897738445	235.04010912906864
3008329	1845867.0	50	564.0366637452528	651.4152789950336	597.9429695181907	838.8711897738445	190.49765367867784
3008196	1845867.0	50	1048.5758377425043	492.5832451499118	597.9429695181907	838.8711897738445	568.317976590517
3008454	1845867.0	50	971.8070866141732	878.4470691163604	597.9429695181907	838.8711897738445	375.95296019275054
3008345	1845867.0	50	458.31946802490097	673.348896434635	597.9429695181907	838.8711897738445	216.5464194151407
3008472	1845867.0	50	860.127784528149	908.2262049412716	597.9429695181907	838.8711897738445	271.20286751927995
3008210	1845867.0	50	527.8570019723866	527.7649572649573	597.9429695181907	838.8711897738445	318.90301151401087
3008937	1845623.0	51	1062.3610503282275	434.43216630196935	598.1607495069034	839.1666666666666	615.8668160146875
3009059	1845623.0	51	548.7038445289396	707.2025771018167	598.1607495069034	839.1666666666666	140.92730886765372
3008954	1845623.0	51	484.9923451635352	499.4060542797495	598.1607495069034	839.1666666666666	358.1122191033936
3009077	1845623.0	51	677.82100456621	718.1689497716894	598.1607495069034	839.1666666666666	144.8661579869876
3008944	1845623.0	51	1373.2882547559966	454.0470085470086	598.1607495069034	839.1666666666666	865.5286248668413
3009031	1845623.0	51	594.9408690869087	636.6581408140813	598.1607495069034	839.1666666666666	202.5341222434044
3009052	1845623.0	51	625.5904128283862	686.0339474582054	598.1607495069034	839.1666666666666	155.56997178796215
3008927	1845623.0	51	1363.4512564335453	315.1678776869512	598.1607495069034	839.1666666666666	927.493552993359
3009049	1845623.0	51	455.5375203915172	691.4127243066885	598.1607495069034	839.1666666666666	205.35971602584496
3008916	1845623.0	51	653.9737787356321	210.20510057471265	598.1607495069034	839.1666666666666	631.4330889750158
3008999	1845623.0	51	1069.2570523891768	610.1951640759931	598.1607495069034	839.1666666666666	523.7935429040506
3009127	1845623.0	51	1158.327442037248	958.9743443557584	598.1607495069034	839.1666666666666	572.8355811693604
3008993	1845623.0	51	625.9351554126474	582.0836012861737	598.1607495069034	839.1666666666666	258.57904038968013
3009023	1845623.0	51	1066.1401642403882	647.8885778275476	598.1607495069034	839.1666666666666	505.5611138964714
3009013	1845623.0	51	1215.9528126452813	625.0253370525337	598.1607495069034	839.1666666666666	653.8528445496603
3009102	1845623.0	51	973.485388127854	859.8954337899543	598.1607495069034	839.1666666666666	375.89661629548976
3008965	1845623.0	51	1049.4667040778152	493.5145903479237	598.1607495069034	839.1666666666666	568.4649703320514
3009094	1845623.0	51	835.6994680851063	858.5589539007093	598.1607495069034	839.1666666666666	238.328981930319
3009118	1845623.0	51	866.1463802704852	916.68138424821	598.1607495069034	839.1666666666666	278.9710195298093
3008987	1845623.0	51	762.1459747817653	579.0392822502425	598.1607495069034	839.1666666666666	307.5018865499483
3009058	1845140.0	52	621.9774590163935	693.5840163934427	598.1721393034826	839.1557213930349	147.5053034406635
3009086	1845140.0	52	823.1361737677527	825.5597326649957	598.1721393034826	839.1557213930349	225.37450546131936
3008950	1845140.0	52	1069.5712945590994	607.5187617260788	598.1721393034826	839.1557213930349	525.2359894937325
3008910	1845140.0	52	1048.9039215686273	493.74420677361854	598.1721393034826	839.1557213930349	567.8628830761817
3008901	1845140.0	52	1062.8397573162028	434.0845824411135	598.1721393034826	839.1557213930349	616.4402832727775
3008900	1845140.0	52	490.5727788279773	434.52299936988027	598.1721393034826	839.1557213930349	418.6947122983586
3008903	1845140.0	52	1375.2671957671955	458.80370370370366	598.1721393034826	839.1557213930349	865.1845954134219
3009053	1845140.0	52	454.6591397849463	694.8336021505376	598.1721393034826	839.1557213930349	203.53096848748353
3009048	1845140.0	52	686.9915329768271	683.0467914438502	598.1721393034826	839.1557213930349	179.60757974645725
3008913	1845140.0	52	726.0386085626911	542.5370795107034	598.1721393034826	839.1557213930349	323.00534465072707
3009040	1845140.0	52	501.2937069813176	689.8622418879056	598.1721393034826	839.1557213930349	177.97183392871122
3008997	1845140.0	52	1064.2235872235872	649.2755937755938	598.1721393034826	839.1557213930349	503.2478663367006
3009124	1845140.0	52	1162.3273878020714	960.7631377061756	598.1721393034826	839.1557213930349	577.1130808696524
3008883	1845140.0	52	1362.6788478073947	316.4429635998854	598.1721393034826	839.1557213930349	926.1204751581759
3009093	1845140.0	52	966.6651991614256	851.6287211740042	598.1721393034826	839.1557213930349	368.70409665069576
3008861	1845140.0	52	612.4234380642832	169.0283495846876	598.1721393034826	839.1557213930349	670.2788926731414
3008989	1845140.0	52	1195.2205950720595	640.4674569967457	598.1721393034826	839.1557213930349	629.2407209839904
3009114	1845140.0	52	892.9139327663021	901.6344673957068	598.1721393034826	839.1557213930349	301.2910860210533
3008982	1845140.0	52	624.3497243980273	632.5365535248042	598.1721393034826	839.1557213930349	208.2708488769906
3008431	1845585.0	53	631.7572614107884	695.3374827109267	598.1721393034826	839.1557213930349	147.68766436160638
3008170	1845585.0	53	1361.3628487518354	318.3563876651982	598.1721393034826	839.1557213930349	923.9545470420277
3008295	1845585.0	53	1070.4419475655432	604.0274656679152	598.1721393034826	839.1557213930349	527.5642789615506
3008442	1845585.0	53	458.2255700325733	718.7111834961999	598.1721393034826	839.1557213930349	184.63999826657158
3008268	1845585.0	53	778.2276819204801	557.8923480870218	598.1721393034826	839.1557213930349	333.9597035430759
3008395	1845585.0	53	1191.0734908136485	676.830271216098	598.1721393034826	839.1557213930349	614.720720651034
3008519	1845585.0	53	1164.1487619047618	960.9453333333332	598.1721393034826	839.1557213930349	578.9319881538066
3008148	1845585.0	53	556.8193060169804	147.21945367294202	598.1721393034826	839.1557213930349	693.1708702818039
3008404	1845585.0	53	505.1441897055518	697.0338278264778	598.1721393034826	839.1557213930349	169.86121404646482
3008230	1845585.0	53	1044.779176201373	489.673531655225	598.1721393034826	839.1557213930349	567.0940366029679
3008486	1845585.0	53	958.643482064742	849.603237095363	598.1721393034826	839.1557213930349	360.62271078851336
3008504	1845585.0	53	920.9311717861206	893.5235115661736	598.1721393034826	839.1557213930349	327.30604891666604
3008243	1845585.0	53	715.1907153729072	500.7213089802131	598.1721393034826	839.1557213930349	358.0938405649107
3008332	1845585.0	53	669.2933130699088	625.4848024316109	598.1721393034826	839.1557213930349	225.19654297465055
3008198	1845585.0	53	1063.1763935652823	434.5793116348672	598.1721393034826	839.1557213930349	616.3692301002552
3008194	1845585.0	53	469.1418803418803	356.4339031339032	598.1721393034826	839.1557213930349	499.6690520245379
3008348	1845585.0	53	1055.7063492063492	644.4531746031746	598.1721393034826	839.1557213930349	497.23901190262427
3008469	1845585.0	53	791.8218997361478	783.5738786279684	598.1721393034826	839.1557213930349	201.4685359076925
3008208	1845585.0	53	1376.511330698287	459.2918313570487	598.1721393034826	839.1557213930349	866.0880277514464
3008938	1845784.0	54	1348.3460861917326	307.98255643506303	598.1652068126521	839.1262773722627	919.1762638781446
3008933	1845784.0	54	477.37979147500766	316.73091076356945	598.1652068126521	839.1262773722627	536.177242721582
3009063	1845784.0	54	644.6879543094497	703.9832121841469	598.1652068126521	839.1262773722627	142.926603902458
3008953	1845784.0	54	1373.7175324675325	457.8647186147186	598.1652068126521	839.1262773722627	864.2000844798189
3009082	1845784.0	54	455.5168555652426	741.6868642836386	598.1652068126521	839.1262773722627	172.75124120150292
3008945	1845784.0	54	1062.92006615215	434.4731716280779	598.1652068126521	839.1262773722627	616.2314624133459
3009054	1845784.0	54	1188.6515561569688	695.6231393775372	598.1652068126521	839.1262773722627	607.6736619076984
3008923	1845784.0	54	559.170731707317	146.01552106430154	598.1652068126521	839.1262773722627	694.2068060733303
3009050	1845784.0	54	537.7878587196468	674.030242825607	598.1652068126521	839.1262773722627	175.79000195055022
3009044	1845784.0	54	1046.791461412151	640.8674055829229	598.1652068126521	839.1262773722627	490.48149461438027
3009000	1845784.0	54	655.3682170542636	594.7787929125138	598.1652068126521	839.1262773722627	250.95393510066572
3009130	1845784.0	54	1165.541761579347	958.8788914198936	598.1652068126521	839.1262773722627	579.8765760661187
3008995	1845784.0	54	706.2210460772104	598.4136571191366	598.1652068126521	839.1262773722627	263.85342512139914
3009019	1845784.0	54	1070.2944814462417	603.7454804947669	598.1652068126521	839.1262773722627	527.5511079551671
3009010	1845784.0	54	854.4771653543307	593.9566929133858	598.1652068126521	839.1262773722627	354.68851861204865
3009088	1845784.0	54	760.2612007168459	737.5344982078852	598.1652068126521	839.1262773722627	191.30081242266613
3009117	1845784.0	54	927.3907975460124	901.179754601227	598.1652068126521	839.1262773722627	335.022571821565
3008984	1845784.0	54	703.7661737523106	519.1028958718423	598.1652068126521	839.1262773722627	336.9963336974966
3009105	1845784.0	54	954.2407862407864	849.9520884520884	598.1652068126521	839.1262773722627	356.240110670623
3008976	1845784.0	54	1042.2408265739668	487.259752800309	598.1652068126521	839.1262773722627	566.5802742601803
3009581	1845769.0	55	1019.0685814771396	641.077178585385	598.0024801587302	839.0486111111111	465.2841602459438
3009598	1845769.0	55	571.2003454231434	681.0995250431779	598.0024801587302	839.0486111111111	160.20695433120224
3009339	1845769.0	55	573.5560530679934	146.55505804311775	598.0024801587302	839.0486111111111	692.9249229449296
3009458	1845769.0	55	1040.5915466961978	488.6303063861204	598.0024801587302	839.0486111111111	564.5157837517419
3009548	1845769.0	55	713.2957276368492	601.0594125500668	598.0024801587302	839.0486111111111	264.4454415295884
3009543	1845769.0	55	1070.7003316749583	601.7298507462687	598.0024801587302	839.0486111111111	528.9266989377295
3009664	1845769.0	55	959.1948240165632	901.4706004140788	598.0024801587302	839.0486111111111	366.54660550884233
3009411	1845769.0	55	1373.0963020030815	458.68027734976886	598.0024801587302	839.0486111111111	863.3947544371941
3009667	1845769.0	55	1166.9191802010828	959.868136117556	598.0024801587302	839.0486111111111	581.6043063886848
3009638	1845769.0	55	1170.1218905472635	724.7253731343284	598.0024801587302	839.0486111111111	583.4298779500576
3009376	1845769.0	55	1350.1295652173912	303.3904347826087	598.0024801587302	839.0486111111111	923.3768645284629
3009396	1845769.0	55	1063.9562324929973	433.922268907563	598.0024801587302	839.0486111111111	617.4465583851041
3009524	1845769.0	55	673.2548530227399	574.0452024403771	598.0024801587302	839.0486111111111	275.4808999345907
3009652	1845769.0	55	465.15397401027496	761.5072529465095	598.0024801587302	839.0486111111111	153.8225855064437
3009654	1845769.0	55	945.4766162310866	829.4527739569005	598.0024801587302	839.0486111111111	347.60661002046635
3009605	1845769.0	55	955.6476407914764	688.2470826991374	598.0024801587302	839.0486111111111	388.1380706596689
3009473	1845769.0	55	704.9539453945395	505.91734173417336	598.0024801587302	839.0486111111111	349.87863403296916
3009624	1845769.0	55	653.4563058589871	708.9584574644157	598.0024801587302	839.0486111111111	141.4163175189316
3009361	1845769.0	55	489.414521766762	231.8034636161424	598.0024801587302	839.0486111111111	616.8776328121503
3009616	1845769.0	55	731.5261519302616	700.0612287256123	598.0024801587302	839.0486111111111	192.7331403410542
3008943	1844986.0	56	593.6322985957132	122.62158167036216	598.1420482520926	839.017971442639	716.4105841769197
3009199	1844986.0	56	690.8439355385921	675.7489397794741	598.1420482520926	839.017971442639	187.7509430248125
3009192	1844986.0	56	520.3965287049399	689.5985758789496	598.1420482520926	839.017971442639	168.43551163657557
3009312	1844986.0	56	978.5794839783604	887.0888472742405	598.1420482520926	839.017971442639	383.46245136283596
3009328	1844986.0	56	1168.2528604118993	959.790236460717	598.1420482520926	839.017971442639	582.7626258942067
3009292	1844986.0	56	956.1761904761904	816.4142857142857	598.1420482520926	839.017971442639	358.7469492645918
3009285	1844986.0	56	469.2659888004716	804.403330386089	598.1420482520926	839.017971442639	133.44366629874784
3009152	1844986.0	56	1070.0963391136802	601.587989723828	598.1420482520926	839.017971442639	528.3122645572965
3009179	1844986.0	56	1022.261161681838	642.3981361074989	598.1420482520926	839.017971442639	467.4787503444951
3009047	1844986.0	56	1371.1984502232729	458.51365904912006	598.1420482520926	839.017971442639	861.6262138414149
3009171	1844986.0	56	721.606081390032	611.8255601280292	598.1420482520926	839.017971442639	258.5725415384105
3009128	1844986.0	56	1039.925735797399	490.200205338809	598.1420482520926	839.017971442639	562.8913398967826
3009018	1844986.0	56	1064.4954954954956	434.7072072072072	598.1420482520926	839.017971442639	617.2136840936406
3009146	1844986.0	56	697.1950998185118	569.6560798548095	598.1420482520926	839.017971442639	286.9971004459685
3009265	1844986.0	56	1139.3511979823454	744.9199243379571	598.1420482520926	839.017971442639	549.3284866276808
3008969	1844986.0	56	530.3915207689668	203.2699965671129	598.1420482520926	839.017971442639	639.3478095157395
3009224	1844986.0	56	651.6510416666667	721.0428921568628	598.1420482520926	839.017971442639	129.54277945422555
3009098	1844986.0	56	705.2824033067611	502.1832004723945	598.1420482520926	839.017971442639	353.46388587211777
3008985	1844986.0	56	1350.705012077295	304.25815217391306	598.1420482520926	839.017971442639	923.2112861234383
3009243	1844986.0	56	1029.4921507064364	709.2257980115122	598.1420482520926	839.017971442639	450.45412549043056
3009191	1846084.0	57	549.1405433646813	153.0141065830721	598.1894164193868	839.1824925816023	687.9192146551545
3009313	1846084.0	57	1040.4105779716467	490.5345328971283	598.1894164193868	839.1824925816023	563.1296080981505
3009442	1846084.0	57	633.9148900169205	742.3541455160745	598.1894164193868	839.1824925816023	103.20871212843609
3009467	1846084.0	57	1125.745937637242	757.7283706631533	598.1894164193868	839.1824925816023	533.8076967007789
3009200	1846084.0	57	1352.9926398429834	306.15325482499185	598.1894164193868	839.1824925816023	924.039000472407
3009540	1846084.0	57	1170.8184917769754	960.1093060569596	598.1894164193868	839.1824925816023	585.258363598668
3009414	1846084.0	57	641.8901170351105	677.101647160815	598.1894164193868	839.1824925816023	167.86885263985775
3009177	1846084.0	57	616.0070118662352	111.17493707299532	598.1894164193868	839.1824925816023	728.2255609254079
3009434	1846084.0	57	1079.809270516717	719.751013171226	598.1894164193868	839.1824925816023	496.2071766257365
3009303	1846084.0	57	704.0282846715329	493.41058394160586	598.1894164193868	839.1824925816023	361.60763105532106
3009427	1846084.0	57	482.05342699020855	743.3695189442317	598.1894164193868	839.1824925816023	150.55794219478986
3009261	1846084.0	57	1373.1015720953085	459.28064357651687	598.1894164193868	839.1824925816023	863.026224336078
3009389	1846084.0	57	767.1991978609626	637.270944741533	598.1894164193868	839.1824925816023	263.3108037549957
3009511	1846084.0	57	988.9925970388156	838.9481792717087	598.1894164193868	839.1824925816023	390.80325086287223
3009504	1846084.0	57	463.6313993174061	818.1385096700797	598.1894164193868	839.1824925816023	136.1936458987621
3009398	1846084.0	57	1016.7131616595136	639.0486409155938	598.1894164193868	839.1824925816023	463.91344441877783
3009354	1846084.0	57	768.1983985765124	542.9685646500593	598.1894164193868	839.1824925816023	341.53439814275697
3009371	1846084.0	57	1068.242015503876	599.5967441860465	598.1894164193868	839.1824925816023	527.5895911978762
3009498	1846084.0	57	950.3768115942028	809.7975277067349	598.1894164193868	839.1824925816023	353.4111450997537
3009239	1846084.0	57	1063.9982674982675	434.452875952876	598.1894164193868	839.1824925816023	617.0769387360563
3009198	1846027.0	58	1068.7389046270066	599.4663204280769	598.1880278191754	839.1244411326378	528.0664186295703
3009194	1846027.0	58	864.4010654490106	512.5398782343988	598.1880278191754	839.1244411326378	421.339362186276
3009322	1846027.0	58	1113.6781002638522	770.5026385224274	598.1880278191754	839.1244411326378	520.0374665180316
3009340	1846027.0	58	937.4266136162688	800.3461538461538	598.1880278191754	839.1244411326378	341.44776124391996
3009204	1846027.0	58	871.7284541723666	598.0636114911081	598.1880278191754	839.1244411326378	364.6020960402562
3009161	1846027.0	58	1354.2203389830509	308.2080979284369	598.1880278191754	839.1244411326378	923.8273751113418
3009286	1846027.0	58	596.037216828479	740.792340884574	598.1880278191754	839.1244411326378	98.35561970275506
3009153	1846027.0	58	640.3844884488449	112.92500916758344	598.1880278191754	839.1244411326378	727.4243302750045
3009155	1846027.0	58	544.1009485094851	150.1798780487805	598.1880278191754	839.1244411326378	691.0644131707693
3009181	1846027.0	58	1041.090772316951	491.1469408224674	598.1880278191754	839.1244411326378	563.2505497607406
3009172	1846027.0	58	1373.362745098039	458.5310669722434	598.1880278191754	839.1244411326378	863.5665340685454
3009174	1846027.0	58	713.8059239610964	483.62260536398463	598.1880278191754	839.1244411326378	373.83024642632444
3009168	1846027.0	58	1061.818315018315	435.85494505494506	598.1880278191754	839.1244411326378	614.4748405550164
3009256	1846027.0	58	486.57815502882767	751.5172966047405	598.1880278191754	839.1244411326378	141.88648799871498
3009393	1846027.0	58	1179.7308626974484	953.1176589712436	598.1880278191754	839.1244411326378	592.6099244118833
3009228	1846027.0	58	1012.144023756496	639.547141796585	598.1880278191754	839.1244411326378	459.55485524878463
3009353	1846027.0	58	995.5433482810164	816.4387144992527	598.1880278191754	839.1244411326378	398.00237799819365
3009219	1846027.0	58	651.2564432989691	625.5721649484536	598.1880278191754	839.1244411326378	220.0473389636468
3009245	1846027.0	58	1093.4182859990035	722.8044344793224	598.1880278191754	839.1244411326378	508.70753146055006
3009364	1846027.0	58	467.119211964337	828.4085418464193	598.1880278191754	839.1244411326378	131.50614049200107
3009211	1846217.0	59	557.2127545551983	164.46212933190424	597.890873015873	838.8194444444443	675.5830798408841
3009333	1846217.0	59	1014.8013048635823	639.768485567418	597.890873015873	838.8194444444443	461.99090079059687
3009206	1846217.0	59	656.221	103.69633333333331	597.890873015873	838.8194444444443	737.4336527469189
3009289	1846217.0	59	900.6858442071965	570.454527481218	597.890873015873	838.8194444444443	404.60415622609935
3009415	1846217.0	59	1187.9927875243666	947.1487329434698	597.890873015873	838.8194444444443	599.962919065249
3009410	1846217.0	59	486.6532231940395	889.6998704243601	597.890873015873	838.8194444444443	122.32183977435322
3009310	1846217.0	59	1067.9638759689924	599.0156589147288	597.890873015873	838.8194444444443	527.7068160065257
3009300	1846217.0	59	749.8538394415358	586.2006980802792	597.890873015873	838.8194444444443	294.803280476133
3009260	1846217.0	59	895.871264367816	514.0600574712644	597.890873015873	838.8194444444443	440.7504657484241
3009384	1846217.0	59	1091.1612345679014	790.6204938271605	597.890873015873	838.8194444444443	495.6196005267307
3009248	1846217.0	59	1041.668547008547	491.1017094017094	597.890873015873	838.8194444444443	563.7785444636907
3009357	1846217.0	59	580.5033366700034	727.6451451451452	597.890873015873	838.8194444444443	112.52578035663244
3009226	1846217.0	59	1055.1051336146272	437.8716596343178	597.890873015873	838.8194444444443	608.115125810083
3009220	1846217.0	59	1350.5484057971016	310.0414492753623	597.890873015873	838.8194444444443	919.8366864978586
3009345	1846217.0	59	1124.6732001024852	677.9358186010761	597.890873015873	838.8194444444443	550.8022886619984
3009374	1846217.0	59	1003.3901823826154	800.2923942568879	597.890873015873	838.8194444444443	407.3254515655259
3009241	1846217.0	59	716.8124312431243	483.1353135313531	597.890873015873	838.8194444444443	375.0380487291903
3009370	1846217.0	59	899.9989219491159	784.2589478223372	597.890873015873	838.8194444444443	306.99531107478117
3009232	1846217.0	59	1372.8121261555193	459.2533985861881	597.890873015873	838.8194444444443	862.8866273943476
3009363	1846217.0	59	455.1423028334236	751.3595921313843	597.890873015873	838.8194444444443	167.4108122426863
3009453	1846202.0	60	1371.3147044212617	457.66592151018375	598.1894164193868	839.1824925816023	862.135491062788
3009583	1846202.0	60	1016.9625775830596	638.2276378240234	598.1894164193868	839.1824925816023	464.49307224290766
3009444	1846202.0	60	1045.0555555555557	439.8837448559671	598.1894164193868	839.1824925816023	599.2735904757745
3009468	1846202.0	60	717.6373507057546	485.1397937024972	598.1894164193868	839.1824925816023	373.6496241599624
3009423	1846202.0	60	674.1222699606159	111.62137486573576	598.1894164193868	839.1824925816023	731.5128011585817
3009437	1846202.0	60	1341.6088260497002	308.9547272207941	598.1894164193868	839.1824925816023	913.1341094136172
3009564	1846202.0	60	1211.2682775712517	636.9743494423792	598.1894164193868	839.1824925816023	645.5647319541861
3009428	1846202.0	60	597.5085073472544	163.8430007733952	598.1894164193868	839.1824925816023	675.3398350704126
3009647	1846202.0	60	1068.6777137367917	796.1003842459173	598.1894164193868	839.1824925816023	472.45667099881075
3009636	1846202.0	60	452.5153256704981	787.8880678708265	598.1894164193868	839.1824925816023	154.44111732930747
3009510	1846202.0	60	899.9425210830005	557.5372836218376	598.1894164193868	839.1824925816023	412.7698631248645
3009661	1846202.0	60	1195.1411788132218	943.5031859816804	598.1894164193868	839.1824925816023	605.9985261505004
3009535	1846202.0	60	1067.7476277930823	598.5866238138966	598.1894164193868	839.1824925816023	527.6090275351164
3009657	1846202.0	60	505.2664864864865	944.6744144144144	598.1894164193868	839.1824925816023	140.58170748463272
3009484	1846202.0	60	809.1066252587992	525.7443064182195	598.1894164193868	839.1824925816023	377.79566637270966
3009608	1846202.0	60	572.3681957186544	714.8929663608563	598.1894164193868	839.1824925816023	126.94338016081592
3009476	1846202.0	60	1041.7887433738697	491.4859681945744	598.1894164193868	839.1824925816023	563.6250845600196
3009629	1846202.0	60	858.2502198768689	759.6486367634125	598.1894164193868	839.1824925816023	271.95083327002277
3009495	1846202.0	60	935.6407528641572	529.5450081833061	598.1894164193868	839.1824925816023	457.98337984349035
3009622	1846202.0	60	1000.0340722495896	761.8977832512315	598.1894164193868	839.1824925816023	409.2090586919772
3008805	1845107.0	61	820.7599309153712	722.5604490500863	598.0435435435436	839.1596596596597	251.39205460541837
3008673	1845107.0	61	1371.579656862745	458.7049019607843	598.0435435435436	839.1596596596597	862.0347680138467
3008698	1845107.0	61	721.4711221122112	483.1133113311332	598.0435435435436	839.1596596596597	376.8333442112083
3008823	1845107.0	61	455.6592065999649	785.7789187291557	598.0435435435436	839.1596596596597	152.0618390956526
3008640	1845107.0	61	1346.398140200286	307.57782546495	598.0435435435436	839.1596596596597	917.9400028232169
3008770	1845107.0	61	1024.5548302872062	637.4516971279373	598.0435435435436	839.1596596596597	471.80290362441974
3008794	1845107.0	61	974.8930817610064	702.2920597484276	598.0435435435436	839.1596596596597	400.93430180040235
3008661	1845107.0	61	1027.9481792717088	442.1782713085234	598.0435435435436	839.1596596596597	585.1599939484604
3008789	1845107.0	61	567.3235107731306	700.4971482889733	598.0435435435436	839.1596596596597	142.0246896600763
3008623	1845107.0	61	644.1050283860503	180.3499594484996	598.0435435435436	839.1596596596597	660.417959687814
3008872	1845107.0	61	1197.90489432703	940.7499073044124	598.0435435435436	839.1596596596597	608.403006715377
3008612	1845107.0	61	692.9360587002096	110.40461215932916	598.0435435435436	839.1596596596597	734.9071429030794
3008752	1845107.0	61	1067.92510742787	598.781154082259	598.0435435435436	839.1596596596597	527.7977927407472
3008713	1845107.0	61	1283.9769716088329	552.0415352260778	598.0435435435436	839.1596596596597	743.6003530900568
3008709	1845107.0	61	902.849078341014	530.7142857142857	598.0435435435436	839.1596596596597	433.64151410061464
3008704	1845107.0	61	1041.773622653124	491.6249615266236	598.0435435435436	839.1596596596597	563.6282014883703
3008832	1845107.0	61	1059.34542437174	800.5	598.0435435435436	839.1596596596597	462.9189934973852
3008724	1845107.0	61	967.87265625	565.5315104166667	598.0435435435436	839.1596596596597	460.04992844623996
3008854	1845107.0	61	489.6525423728813	918.9210922787194	598.0435435435436	839.1596596596597	134.57524017523914
3008722	1845107.0	61	852.6538461538462	547.7132682132683	598.0435435435436	839.1596596596597	386.9979396359018
3009321	1845413.0	62	881.0440565253533	456.8216957605985	597.8736050460942	839.1394953905872	475.765072808927
3009569	1845413.0	62	819.5127025843188	690.4745948313622	597.8736050460942	839.1394953905872	266.88038934294684
3009592	1845413.0	62	446.08665058303177	733.122034579815	597.8736050460942	839.1394953905872	185.14583857579785
3009463	1845413.0	62	888.5353595550258	567.8873659117997	597.8736050460942	839.1394953905872	397.5700859986668
3009544	1845413.0	62	1026.1620941929584	641.4853680841335	597.8736050460942	839.1394953905872	471.6971316183504
3009419	1845413.0	62	1042.1533084808948	492.6550170860516	597.8736050460942	839.1394953905872	563.4145441769147
3009566	1845413.0	62	570.061310782241	682.116631430585	597.8736050460942	839.1394953905872	159.46693550206734
3009301	1845413.0	62	1023.8764749262538	439.8123156342183	597.8736050460942	839.1394953905872	583.9012259263612
3009429	1845413.0	62	1243.747053591283	505.8380031131865	597.8736050460942	839.1394953905872	726.8028593022985
3009559	1845413.0	62	944.6296738265712	670.9172633253778	597.8736050460942	839.1394953905872	385.4069156062097
3009381	1845413.0	62	721.3015478164732	483.1158098396904	597.8736050460942	839.1394953905872	376.8120509349081
3009509	1845413.0	62	1067.1183530841688	598.2247037374658	597.8736050460942	839.1394953905872	527.4756585839607
3009251	1845413.0	62	1344.3125	284.9657534246575	597.8736050460942	839.1394953905872	929.6663703633302
3009230	1845413.0	62	705.2729306487696	205.1323639075317	597.8736050460942	839.1394953905872	643.0393906373713
3009604	1845413.0	62	1032.3268770923005	793.3412242945959	597.8736050460942	839.1394953905872	436.8605352135128
3009217	1845413.0	62	715.6663194444444	116.32673611111112	597.8736050460942	839.1394953905872	732.3478739933237
3009347	1845413.0	62	1373.5416305290546	459.63269731136165	597.8736050460942	839.1394953905872	863.5312939002156
3009475	1845413.0	62	972.9623917748918	597.2050865800866	597.8736050460942	839.1394953905872	446.34499671909373
3009626	1845413.0	62	1202.9860952380952	935.114476190476	597.8736050460942	839.1394953905872	612.6763605084691
3009618	1845413.0	62	483.7274552756481	890.6018619934283	597.8736050460942	839.1394953905872	125.21069716195314
3009324	1845997.0	63	1171.6174976915977	459.7393813481071	597.9364261168384	838.9462444771723	687.682933427426
3009193	1845997.0	63	746.5296216987865	119.94718058529622	597.9364261168384	838.9462444771723	734.1931569080778
3009578	1845997.0	63	932.2372289599411	676.8693495038589	597.9364261168384	838.9462444771723	371.5184338168612
3009440	1845997.0	63	933.0666666666668	560.8958847736626	597.9364261168384	838.9462444771723	435.45870144278547
3009570	1845997.0	63	577.5384985563041	670.1871992300289	597.9364261168384	838.9462444771723	169.98732541425608
3009471	1845997.0	63	1067.2971274685815	598.008078994614	597.9364261168384	838.9462444771723	527.5894877264906
3009595	1845997.0	63	1019.2803497942386	786.6147119341564	597.9364261168384	838.9462444771723	424.5813129639217
3009590	1845997.0	63	434.865751633987	730.7998692810457	597.9364261168384	838.9462444771723	195.67238779233386
3009457	1845997.0	63	966.9618822292324	602.9190325972661	597.9364261168384	838.9462444771723	438.05094681642055
3009203	1845997.0	63	765.8442314919204	231.56801954152576	597.9364261168384	838.9462444771723	630.1597727813584
3009295	1845997.0	63	1372.29203187251	458.6622841965471	597.9364261168384	838.9462444771723	862.6949023913085
3009550	1845997.0	63	824.4695044472682	665.2606946209233	597.9364261168384	838.9462444771723	285.4538593305898
3009413	1845997.0	63	1042.1798203400706	492.9128970163619	597.9364261168384	838.9462444771723	563.1085782208543
3009259	1845997.0	63	1006.7086614173228	434.6386701662293	597.9364261168384	838.9462444771723	574.9429145556568
3009522	1845997.0	63	1005.39101841413	635.7111987974446	597.9364261168384	838.9462444771723	455.32815482527883
3009612	1845997.0	63	469.202096890817	894.9389009399855	597.9364261168384	838.9462444771723	140.38413407161184
3009227	1845997.0	63	850.735531628533	356.8638402871242	597.9364261168384	838.9462444771723	544.3444058472262
3009218	1845997.0	63	1337.1321733821733	273.53846153846155	597.9364261168384	838.9462444771723	930.6429571983151
3009372	1845997.0	63	721.9084967320262	482.1764705882353	597.9364261168384	838.9462444771723	377.6953082226205
3009619	1845997.0	63	1208.8375820780225	927.251641560448	597.9364261168384	838.9462444771723	617.25040745936
3009709	1846288.0	64	1067.8979779411766	598.2987132352941	598.1880278191754	839.1244411326378	527.8489068482554
3009707	1846288.0	64	966.1698237305972	602.8325440673507	598.1880278191754	839.1244411326378	437.3150611869062
3009703	1846288.0	64	956.6116446578632	550.2567026810724	598.1880278191754	839.1244411326378	460.33907006232744
3009698	1846288.0	64	1042.390251572327	492.8377358490566	598.1880278191754	839.1244411326378	563.2318331232733
3009723	1846288.0	64	583.1676538334979	666.3242843040474	598.1880278191754	839.1244411326378	173.451739209081
3009722	1846288.0	64	1000.7886178861788	644.5654471544715	598.1880278191754	839.1244411326378	447.14699737345376
3009716	1846288.0	64	836.2482614742698	639.2311080203988	598.1880278191754	839.1244411326378	310.8536946388746
3009673	1846288.0	64	1333.7587904360057	271.2631504922644	598.1880278191754	839.1244411326378	929.2635752166636
3009672	1846288.0	64	835.7704663212435	228.57322970639032	598.1880278191754	839.1244411326378	655.1474619188014
3009675	1846288.0	64	799.0551282051282	300.8346153846154	598.1880278191754	839.1244411326378	574.5463675990796
3009671	1846288.0	64	777.3765942778352	115.14770768700448	598.1880278191754	839.1244411326378	745.8222663075427
3009694	1846288.0	64	722.8723825693265	482.4057724957555	598.1880278191754	839.1244411326378	377.8814587586051
3009688	1846288.0	64	998.7289518900344	440.7139175257732	598.1880278191754	839.1244411326378	564.9459949200752
3009690	1846288.0	64	1373.8090488580517	461.2779705117086	598.1880278191754	839.1244411326378	862.7606409880331
3009680	1846288.0	64	1079.4887171940152	396.7904096149129	598.1880278191754	839.1244411326378	653.6893367888295
3009740	1846288.0	64	1223.4996078431373	924.389411764706	598.1880278191754	839.1244411326378	631.0980013666269
3009738	1846288.0	64	493.9077348066298	901.922467771639	598.1880278191754	839.1244411326378	121.72909126636529
3009735	1846288.0	64	975.784226190476	794.4970238095239	598.1880278191754	839.1244411326378	380.22426987422824
3009729	1846288.0	64	909.6683291770572	718.283042394015	598.1880278191754	839.1244411326378	334.099718322395
3009731	1846288.0	64	434.3407997975197	732.5837762591749	598.1880278191754	839.1244411326378	195.44008647680235
3009804	1846435.0	65	951.2968673519334	803.9610866372981	598.0730559683012	839.2573055968301	354.98293480281416
3009807	1846435.0	65	524.2480136208853	955.621452894438	598.0730559683012	839.2573055968301	137.80693616032954
3009806	1846435.0	65	1233.2287808641977	919.2345679012344	598.0730559683012	839.2573055968301	640.1711937862709
3009797	1846435.0	65	890.9079659706109	751.2838360402166	598.0730559683012	839.2573055968301	305.763987189285
3009796	1846435.0	65	461.8532662324847	730.9586540359187	598.0730559683012	839.2573055968301	174.02421970973393
3009792	1846435.0	65	589.0059274755927	663.0411436541144	598.0730559683012	839.2573055968301	176.44928038653111
3009774	1846435.0	65	985.1132885405	574.9057484135872	598.0730559683012	839.2573055968301	468.7023441532451
3009768	1846435.0	65	1042.673245614035	492.7872807017544	598.0730559683012	839.2573055968301	563.6584132112434
3009764	1846435.0	65	730.3010752688172	480.16298811544993	598.0730559683012	839.2573055968301	382.66562157522833
3009791	1846435.0	65	1005.2597977243996	646.2758112094396	598.0730559683012	839.2573055968301	450.6028182756273
3009780	1846435.0	65	961.785902503294	612.6193675889328	598.0730559683012	839.2573055968301	428.54613483154725
3009776	1846435.0	65	850.0261875761266	598.5235485180674	598.0730559683012	839.2573055968301	348.4725560560644
3009778	1846435.0	65	1066.4672084402623	597.9505275163957	598.0730559683012	839.2573055968301	526.898513204855
3009757	1846435.0	65	990.8099415204678	444.2017543859649	598.0730559683012	839.2573055968301	557.0557869870271
3009759	1846435.0	65	1374.605698005698	460.9783475783476	598.0730559683012	839.2573055968301	863.7695955688233
3009749	1846435.0	65	735.2184377838329	288.9618528610354	598.0730559683012	839.2573055968301	567.127799578738
3009751	1846435.0	65	1085.7087295781516	328.95940014630577	598.0730559683012	839.2573055968301	705.8275302679294
3009745	1846435.0	65	901.0556745182012	235.9564596716631	598.0730559683012	839.2573055968301	675.1076786982771
3009744	1846435.0	65	787.1758817921831	111.4405783285669	598.0730559683012	839.2573055968301	751.9820923573
3009746	1846435.0	65	1338.1829562594269	266.8402714932127	598.0730559683012	839.2573055968301	935.6409169339069
3009956	1846506.0	66	1227.168513388735	919.8864265927978	598.0730559683012	839.2573055968301	634.241397024514
3009959	1846506.0	66	536.6537878787879	974.6295454545456	598.0730559683012	839.2573055968301	148.65385907115353
3009954	1846506.0	66	942.3781954887218	793.6082706766917	598.0730559683012	839.2573055968301	347.31810129809855
3009935	1846506.0	66	585.620764017252	661.4189772027111	598.0730559683012	839.2573055968301	178.2737519121889
3009931	1846506.0	66	946.2450980392158	635.593837535014	598.0730559683012	839.2573055968301	403.36407760582387
3009926	1846506.0	66	1068.8023961176827	600.0198665453443	598.0730559683012	839.2573055968301	528.0347184810726
3009923	1846506.0	66	1006.8900793650794	578.7126984126984	598.0730559683012	839.2573055968301	484.78330308678676
3009922	1846506.0	66	891.5735930735931	572.7608225108225	598.0730559683012	839.2573055968301	396.43781451610477
3009950	1846506.0	66	867.1852300242131	769.6279257465698	598.0730559683012	839.2573055968301	277.9741224708358
3009946	1846506.0	66	483.7263653483992	722.0774011299435	598.0730559683012	839.2573055968301	163.7262827605643
3009939	1846506.0	66	1005.0169082125605	646.1565656565656	598.0730559683012	839.2573055968301	450.43445099689603
3009899	1846506.0	66	1125.8176	324.20933333333335	598.0730559683012	839.2573055968301	737.4203126358573
3009892	1846506.0	66	1341.369745411486	265.47128478389584	598.0730559683012	839.2573055968301	938.9996625225908
3009895	1846506.0	66	641.6106770833334	291.75303819444446	598.0730559683012	839.2573055968301	549.232598519224
3009888	1846506.0	66	807.8188712522046	116.73809523809524	598.0730559683012	839.2573055968301	752.3478692509996
3009890	1846506.0	66	963.538445807771	235.9441717791411	598.0730559683012	839.2573055968301	705.3734391139465
3009916	1846506.0	66	745.3432506887052	497.8542699724517	598.0730559683012	839.2573055968301	371.8125105298721
3009918	1846506.0	66	1042.5233749599745	492.7007684918348	598.0730559683012	839.2573055968301	563.5933990582271
3009911	1846506.0	66	969.6897565071368	446.5604534005038	598.0730559683012	839.2573055968301	540.6568133708055
3009910	1846506.0	66	1375.461226330027	460.8528704538623	598.0730559683012	839.2573055968301	864.5937103369537
3009839	1846367.0	67	930.3847874720358	539.4638329604772	598.0950617283951	839.227901234568	447.5209028224466
3009833	1846367.0	67	746.176332504833	500.2928748964375	598.0950617283951	839.227901234568	369.8716193946136
3009835	1846367.0	67	1042.539234449761	492.8081339712919	598.0950617283951	839.227901234568	563.5044612216674
3009824	1846367.0	67	1376.778381642512	461.1038647342995	598.0950617283951	839.227901234568	865.6358932551994
3009826	1846367.0	67	959.4735099337748	452.6152317880795	598.0950617283951	839.227901234568	529.2104864832784
3009849	1846367.0	67	1068.3355263157894	599.7164786967419	598.0950617283951	839.227901234568	527.7232381290987
3009845	1846367.0	67	1000.8915662650602	590.1437751004016	598.0950617283951	839.227901234568	473.5904622761917
3009821	1846367.0	67	568.9255233494364	359.2286634460547	598.0950617283951	839.227901234568	480.8847369659337
3009820	1846367.0	67	1224.516109045849	345.02614622057	598.0950617283951	839.227901234568	797.8964238428515
3009814	1846367.0	67	1345.695443645084	271.1519784172662	598.0950617283951	839.227901234568	938.9443993798078
3009809	1846367.0	67	837.4212246302029	111.51203990368076	598.0950617283951	839.227901234568	766.0596498196846
3009811	1846367.0	67	1003.3660680882904	178.42929292929293	598.0950617283951	839.227901234568	775.177005163434
3009865	1846367.0	67	509.96570169918186	705.1559681141179	598.0950617283951	839.227901234568	160.44334623103924
3009866	1846367.0	67	928.8681415929204	718.6274336283186	598.0950617283951	839.227901234568	352.07286625059544
3009861	1846367.0	67	575.8498727735368	661.7280534351145	598.0950617283951	839.227901234568	178.88835736421336
3009859	1846367.0	67	998.3500727802036	634.0338427947598	598.0950617283951	839.227901234568	449.78736697586646
3009886	1846367.0	67	505.5274599542334	940.343630816171	598.0950617283951	839.227901234568	137.08811643260563
3009882	1846367.0	67	1212.835881104034	911.5755838641188	598.0950617283951	839.227901234568	618.9834102692074
3009877	1846367.0	67	803.334181509754	807.9618320610687	598.0950617283951	839.227901234568	207.6069925850019
3009874	1846367.0	67	919.3747078073866	788.3667601683029	598.0950617283951	839.227901234568	325.28059680098437
3010188	1846874.0	68	755.4190300041103	817.0433621043978	598.005662235352	839.172082717873	158.96115446325737
3010191	1846874.0	68	1223.957020614547	909.3374173473356	598.005662235352	839.172082717873	629.8716355261791
3010184	1846874.0	68	901.3906048906048	780.463105963106	598.005662235352	839.172082717873	309.01321554510054
3010176	1846874.0	68	924.3817504655492	729.2200496585972	598.005662235352	839.172082717873	344.39918777824306
3010193	1846874.0	68	489.3125	917.394675925926	598.005662235352	839.172082717873	133.914067987322
3010158	1846874.0	68	1067.515037593985	599.2922932330827	598.005662235352	839.172082717873	527.2393829684207
3010152	1846874.0	68	967.1432125088842	533.7544420753376	598.005662235352	839.172082717873	479.1059029458908
3010154	1846874.0	68	999.108527131783	585.5666666666666	598.005662235352	839.172082717873	474.55159390589984
3010147	1846874.0	68	1042.6284722222224	492.6979166666667	598.005662235352	839.172082717873	563.6788011815768
3010146	1846874.0	68	746.1400453129426	501.38643443783633	598.005662235352	839.172082717873	368.8399919121338
3010174	1846874.0	68	544.162616154396	708.9319752203955	598.005662235352	839.172082717873	140.93104417490997
3010169	1846874.0	68	578.9050743657043	657.6796442111403	598.005662235352	839.172082717873	182.49476072503091
3010167	1846874.0	68	994.0123909249564	636.4947643979058	598.005662235352	839.172082717873	444.85888158922404
3010124	1846874.0	68	1319.217541436464	334.4249539594844	598.005662235352	839.172082717873	880.293268570558
3010121	1846874.0	68	1357.078448786264	272.7291296625222	598.005662235352	839.172082717873	947.126767834292
3010120	1846874.0	68	1020.848086124402	183.10406698564597	598.005662235352	839.172082717873	780.5260768912135
3010119	1846874.0	68	850.9624217118998	110.3267223382046	598.005662235352	839.172082717873	771.4937987513864
3010137	1846874.0	68	958.5148619957536	457.3709129511677	598.005662235352	839.172082717873	525.108575769916
3010133	1846874.0	68	1377.6859788359789	460.6515873015873	598.005662235352	839.172082717873	866.7059256429739
3010132	1846874.0	68	580.7306763285025	437.8631239935588	598.005662235352	839.172082717873	401.6806013370264
3009964	1847530.0	69	1365.0156398104266	276.3009478672986	598.1418853255587	839.1243926141885	951.2442300873487
3009967	1847530.0	69	1345.156112576957	372.0721196130168	598.1418853255587	839.1243926141885	881.0040189644793
3009961	1847530.0	69	873.7090220385676	104.99621212121212	598.1418853255587	839.1243926141885	784.143757374969
3009962	1847530.0	69	1040.9832605531294	226.45487627365355	598.1418853255587	839.1243926141885	755.9579484775533
3009972	1847530.0	69	1380.2720045428732	461.20300965360593	598.1418853255587	839.1243926141885	868.6495812960079
3009975	1847530.0	69	958.1743986254296	457.5846219931272	598.1418853255587	839.1243926141885	524.5912763271934
3010024	1847530.0	69	660.527013251784	708.5863914373089	598.1418853255587	839.1243926141885	144.67921045411646
3010026	1847530.0	69	926.8796460176992	745.8312684365782	598.1418853255587	839.1243926141885	341.719361938568
3010018	1847530.0	69	572.0951333919671	643.724567575491	598.1418853255587	839.1243926141885	197.12819410587528
3010042	1847530.0	69	501.0179233621755	930.4122373300372	598.1418853255587	839.1243926141885	133.29116467466858
3010036	1847530.0	69	730.2009389671362	839.2460093896713	598.1418853255587	839.1243926141885	132.05910964166424
3010035	1847530.0	69	1231.0715962441311	830.7147887323944	598.1418853255587	839.1243926141885	632.9855767716325
3010034	1847530.0	69	882.9599824098505	774.4925241864556	598.1418853255587	839.1243926141885	292.0592865210363
3009998	1847530.0	69	618.5177392739274	541.4352310231023	598.1418853255587	839.1243926141885	298.3856771913308
3009985	1847530.0	69	745.3471337579617	502.2024567788899	598.1418853255587	839.1243926141885	367.6761836358871
3009987	1847530.0	69	1042.4321817018554	492.6801023672425	598.1418853255587	839.1243926141885	563.3981839683614
3010014	1847530.0	69	962.8250807319698	622.5208109077862	598.1418853255587	839.1243926141885	424.1591029553329
3010005	1847530.0	69	991.7652905198776	593.085244648318	598.1418853255587	839.1243926141885	464.1924681083725
3010006	1847530.0	69	1067.0611374407583	598.8127962085308	598.1418853255587	839.1243926141885	526.9107404212917
3010000	1847530.0	69	966.507619047619	528.3624761904762	598.1418853255587	839.1243926141885	481.9401233347667
3010216	1846688.0	70	963.3790849673204	445.8631535947712	597.9881305637982	839.1211671612265	536.8076143220691
3010218	1846688.0	70	1379.727195945946	459.6140202702703	597.9881305637982	839.1211671612265	868.9888611978106
3010211	1846688.0	70	1386.33028005896	377.37534217730047	597.9881305637982	839.1211671612265	913.6151003353318
3010230	1846688.0	70	972.691621129326	513.8307832422587	597.9881305637982	839.1211671612265	496.20211578764963
3010227	1846688.0	70	1042.6322970639033	491.6412780656304	597.9881305637982	839.1211671612265	564.3143699468062
3010226	1846688.0	70	743.3296354992076	503.1909667194929	597.9881305637982	839.1211671612265	366.0235684019718
3010207	1846688.0	70	1370.0072601010102	288.5230429292929	597.9881305637982	839.1211671612265	948.2467140882261
3010200	1846688.0	70	868.2605042016806	111.76820728291317	597.9881305637982	839.1211671612265	775.944253278287
3010202	1846688.0	70	1085.7465483234714	256.8400394477318	597.9881305637982	839.1211671612265	759.5785580087941
3010281	1846688.0	70	498.958006718925	878.3282941396043	597.9881305637982	839.1211671612265	106.5089866378869
3010282	1846688.0	70	764.0330438977328	979.6958514230583	597.9881305637982	839.1211671612265	217.55954380212228
3010254	1846688.0	70	559.3475056689342	648.6933106575964	597.9881305637982	839.1211671612265	194.30868849547804
3010249	1846688.0	70	959.3867641544808	628.3668916385451	597.9881305637982	839.1211671612265	418.3614908333495
3010250	1846688.0	70	641.5843828715365	631.0650713685978	597.9881305637982	839.1211671612265	212.57462739412586
3010246	1846688.0	70	1006.6467110125648	617.379526977088	597.9881305637982	839.1211671612265	464.94213657825526
3010243	1846688.0	70	1066.656603773585	598.6525157232704	597.9881305637982	839.1211671612265	526.7592525102732
3010269	1846688.0	70	867.656914893617	801.3816489361702	597.9881305637982	839.1211671612265	272.29675811103897
3010265	1846688.0	70	798.1629370629371	799.4668997668998	597.9881305637982	839.1211671612265	204.06473012147015
3010264	1846688.0	70	1244.7882375046977	765.6443066516347	597.9881305637982	839.1211671612265	650.9602348600912
3010261	1846688.0	70	961.7835595776772	737.9289592760181	597.9881305637982	839.1211671612265	377.6069081837295
3010477	1846795.0	71	1376.8112485276797	305.9472909305065	597.9630445423396	839.1333822809594	943.8707182982018
3010606	1846795.0	71	539.8814217443249	672.9692353643966	597.9630445423396	839.1333822809594	176.02272190646275
3010471	1846795.0	71	1150.3072289156626	280.3189120116831	597.9630445423396	839.1333822809594	785.7211402230204
3010594	1846795.0	71	960.0300261096604	633.2428198433421	597.9630445423396	839.1333822809594	416.51341255972653
3010617	1846795.0	71	1031.7640306122448	684.3388605442176	597.9630445423396	839.1333822809594	460.59161898033784
3010486	1846795.0	71	1409.4660700969428	350.0145413870246	597.9630445423396	839.1333822809594	947.5095783166
3010610	1846795.0	71	649.7105263157895	686.1692982456141	597.9630445423396	839.1333822809594	161.4800695896113
3010566	1846795.0	71	973.312616648003	515.7336692795819	597.9630445423396	839.1333822809594	495.4540096207496
3010461	1846795.0	71	878.9194416414396	127.08762193070972	597.9630445423396	839.1333822809594	765.4708759343312
3010582	1846795.0	71	1065.862793776895	601.4248593181067	597.9630445423396	839.1333822809594	524.8195091866735
3010555	1846795.0	71	1042.7943849399544	492.2328789354106	597.9630445423396	839.1333822809594	564.1053807767958
3010678	1846795.0	71	743.7525879917184	1000.7298136645962	597.9630445423396	839.1333822809594	217.64190225024402
3010546	1846795.0	71	741.0897674418604	498.3598449612404	597.9630445423396	839.1333822809594	369.61041996316897
3010510	1846795.0	71	953.5046828437632	415.4216687952321	597.9630445423396	839.1333822809594	553.1197634428473
3010635	1846795.0	71	1036.1663522012575	767.3657232704402	597.9630445423396	839.1333822809594	444.04136713043573
3010629	1846795.0	71	1174.8152709359606	699.8752052545155	597.9630445423396	839.1333822809594	593.4233994072072
3010527	1846795.0	71	1376.0624219725344	462.2334581772784	597.9630445423396	839.1333822809594	864.5763089205124
3010654	1846795.0	71	819.9670255720054	828.6926873037236	597.9630445423396	839.1333822809594	222.24935479012726
3010644	1846795.0	71	458.3767479674797	805.4788617886179	597.9630445423396	839.1333822809594	143.58607502489295
3010647	1846795.0	71	880.6855807743658	815.1924788607031	597.9630445423396	839.1333822809594	283.73438168478526
3010092	1846754.0	72	652.2037037037037	698.4450686641698	597.978431372549	839.1245098039215	150.76831669412758
3010095	1846754.0	72	1115.0571205007825	698.0532081377153	597.978431372549	839.1245098039215	535.9771290870256
3010091	1846754.0	72	528.4361581920904	683.4186440677967	597.978431372549	839.1245098039215	170.52989293300357
3010086	1846754.0	72	964.3186981214504	634.6022280471822	597.978431372549	839.1245098039215	419.5647206053427
3010083	1846754.0	72	1061.1507452574526	603.7947154471544	597.978431372549	839.1245098039215	519.5273856703743
3010108	1846754.0	72	910.0882352941176	801.4215686274509	597.978431372549	839.1245098039215	314.37881842979874
3010105	1846754.0	72	452.9858702633269	785.9646756583173	597.978431372549	839.1245098039215	154.43060170639643
3010104	1846754.0	72	1080.8731676226896	761.4082217973231	597.978431372549	839.1245098039215	489.10852345836025
3010101	1846754.0	72	1029.7736842105264	723.901754385965	597.978431372549	839.1245098039215	446.9042668620641
3010062	1846754.0	72	1374.4966049382715	461.98796296296297	597.978431372549	839.1245098039215	863.2568846183435
3010057	1846754.0	72	951.3190104166666	376.2795138888889	597.978431372549	839.1245098039215	582.3015155766116
3010056	1846754.0	72	1408.40478742408	364.83797784923183	597.978431372549	839.1245098039215	939.0093678854166
3010052	1846754.0	72	1381.5643696581196	316.2280982905983	597.978431372549	839.1245098039215	942.0337466632438
3010048	1846754.0	72	1226.1042524005486	273.0305212620028	597.978431372549	839.1245098039215	845.5793581358265
3010076	1846754.0	72	976.7937219730942	515.3120328849028	597.978431372549	839.1245098039215	498.3528314369303
3010067	1846754.0	72	1042.7181818181818	491.8127946127946	597.978431372549	839.1245098039215	564.2861624525682
3010066	1846754.0	72	742.3558797524315	497.00692602416746	597.978431372549	839.1245098039215	371.33447016400544
3010047	1846754.0	72	908.832295988935	143.54910096818813	597.978431372549	839.1245098039215	761.8761543216457
3010116	1846754.0	72	718.0422065174715	959.479976442874	597.978431372549	839.1245098039215	170.0022013149551
3010112	1846754.0	72	849.4918755803157	887.3607242339833	597.978431372549	839.1245098039215	256.097139772775
3010340	1846570.0	73	844.8751603797792	964.9203233256352	598.0684523809524	839.2291666666666	276.9689837788476
3010339	1846570.0	73	732.3622016936105	942.667051578137	598.0684523809524	839.2291666666666	169.51167257569506
3010318	1846570.0	73	954.399000713776	628.5785153461813	598.0684523809524	839.2291666666666	413.93859034513247
3010315	1846570.0	73	1064.2482724580454	603.8093122737743	598.0684523809524	839.2291666666666	522.25102440252
3010306	1846570.0	73	979.2336293007768	513.0723270440252	598.0684523809524	839.2291666666666	501.66241251358514
3010333	1846570.0	73	921.2028493894164	781.707146087743	598.0684523809524	839.2291666666666	328.2142918605248
3010332	1846570.0	73	1113.1579977628635	766.8380872483222	598.0684523809524	839.2291666666666	520.151620338817
3010327	1846570.0	73	458.0374331550802	759.6102198455139	598.0684523809524	839.2291666666666	161.08340398174525
3010326	1846570.0	73	984.0296495956874	747.4842767295598	598.0684523809524	839.2291666666666	396.715478126331
3010320	1846570.0	73	528.8008130081301	681.192218350755	598.0684523809524	839.2291666666666	172.55052273838376
3010323	1846570.0	73	678.4036850921274	702.7077051926299	598.0684523809524	839.2291666666666	158.40410050805357
3010322	1846570.0	73	1112.9797752808988	703.7397003745319	598.0684523809524	839.2291666666666	532.4387907794663
3010284	1846570.0	73	959.2118337850046	330.7795844625113	598.0684523809524	839.2291666666666	623.6549683723628
3010287	1846570.0	73	1381.7448979591836	399.0624195624196	598.0684523809524	839.2291666666666	898.8300932937574
3010283	1846570.0	73	1381.0886357685258	314.4764336213668	598.0684523809524	839.2291666666666	942.5953736523539
3010277	1846570.0	73	949.8183246073298	171.2542757417103	598.0684523809524	839.2291666666666	754.9294188978729
3010279	1846570.0	73	1255.0499438832771	229.46632996633	598.0684523809524	839.2291666666666	896.3455791141386
3010300	1846570.0	73	1042.9624833997343	491.9561752988048	598.0684523809524	839.2291666666666	564.3839379090479
3010299	1846570.0	73	739.7650966183575	497.6165458937198	598.0684523809524	839.2291666666666	369.8339109106991
3010293	1846570.0	73	1373.018621114189	461.27316097260695	598.0684523809524	839.2291666666666	862.2056055604603
3010988	1847339.0	74	1320.8654539495249	189.99098656178305	598.135061728395	838.9859259259259	971.3566034986202
3010985	1847339.0	74	978.5130449708204	187.5607621009269	598.135061728395	838.9859259259259	754.3488279304221
3011007	1847339.0	74	1370.8465876060925	441.5974305313336	598.135061728395	838.9859259259259	868.9077732971534
3011129	1847339.0	74	1153.6695205479452	758.164098173516	598.135061728395	838.9859259259259	561.3828486667283
3010997	1847339.0	74	1377.9469696969695	316.6766774891775	598.135061728395	838.9859259259259	938.5699562697229
3011120	1847339.0	74	909.103825136612	757.2481785063752	598.135061728395	838.9859259259259	321.5316954343038
3010995	1847339.0	74	978.566839154808	298.0325571366968	598.135061728395	838.9859259259259	661.3311458567754
3011077	1847339.0	74	469.007120023249	689.8118279569892	598.135061728395	838.9859259259259	197.29910500013307
3011101	1847339.0	74	1127.065502183406	704.2489082969432	598.135061728395	838.9859259259259	545.821834264153
3011091	1847339.0	74	669.479027219991	709.9435519857207	598.135061728395	838.9859259259259	147.45133327369342
3011178	1847339.0	74	827.6136738056014	962.7880285557388	598.135061728395	838.9859259259259	260.7439242176962
3011173	1847339.0	74	789.3553948832035	894.4017426770486	598.135061728395	838.9859259259259	199.08824314366217
3011047	1847339.0	74	929.8116395494368	627.6973299958281	598.135061728395	838.9859259259259	393.2584684977422
3011067	1847339.0	74	536.3626262626263	675.7932178932178	598.135061728395	838.9859259259259	174.49267531452793
3011023	1847339.0	74	978.7090459901178	511.8143291524136	598.135061728395	838.9859259259259	501.8742982382857
3011147	1847339.0	74	963.8275072825636	781.7180607573865	598.135061728395	838.9859259259259	370.14939297039314
3011014	1847339.0	74	1043.0942596216569	492.3170254403131	598.135061728395	838.9859259259259	564.0638388992141
3011011	1847339.0	74	740.8825182686902	499.05002810567737	598.135061728395	838.9859259259259	368.6912678320195
3011038	1847339.0	74	1064.9682217714674	603.6991210277215	598.135061728395	838.9859259259259	522.7744062930075
3011232	1847357.0	75	916.1023391812868	985.1205578047684	597.9748520710059	838.9778106508876	350.08970364862927
3011212	1847357.0	75	537.608210037714	676.4492312155497	597.9748520710059	838.9778106508876	173.37724938308523
3011208	1847357.0	75	922.7865497076024	632.4756335282651	597.9748520710059	838.9778106508876	384.89711362642186
3011210	1847357.0	75	1152.7849604221635	656.5620052770448	597.9748520710059	838.9778106508876	584.0289225533364
3011201	1847357.0	75	484.7440677966102	618.0209039548022	597.9748520710059	838.9778106508876	248.28041631207512
3011203	1847357.0	75	1067.214238190286	603.7548236859615	597.9748520710059	838.9778106508876	524.8956611387645
3011074	1847357.0	75	1011.2977430555557	261.1263020833333	597.9748520710059	838.9778106508876	710.4563168595407
3011228	1847357.0	75	852.7989536621823	924.3744394618834	597.9748520710059	838.9778106508876	268.75250131679365
3011224	1847357.0	75	925.2156738487536	850.2190536544149	597.9748520710059	838.9778106508876	327.4338421453103
3011098	1847357.0	75	1375.9160503971514	322.66296904957545	597.9748520710059	838.9778106508876	933.6881297900853
3011220	1847357.0	75	1235.174012855831	736.1259565350474	597.9748520710059	838.9778106508876	645.446569748381
3011217	1847357.0	75	631.2850467289719	715.5983533600355	597.9748520710059	838.9778106508876	127.7969465579549
3011218	1847357.0	75	885.7170212765958	725.5250591016548	597.9748520710059	838.9778106508876	309.3009582481604
3011054	1847357.0	75	1380.0363825363825	207.0706860706861	597.9748520710059	838.9778106508876	1005.448582240318
3011189	1847357.0	75	1043.0611004478567	492.2248880358285	597.9748520710059	838.9778106508876	564.2157015151784
3011190	1847357.0	75	977.7323471400396	509.965483234714	597.9748520710059	838.9778106508876	502.4588208529278
3011186	1847357.0	75	740.4930191972077	501.7268760907504	597.9748520710059	838.9778106508876	366.12787495996247
3011148	1847357.0	75	1353.9294811566967	452.36282492953336	597.9748520710059	838.9778106508876	849.0810022726968
3011035	1847357.0	75	1017.3965639390718	195.5074388947928	597.9748520710059	838.9778106508876	768.0941945583664
3011112	1847171.0	76	473.6555179226644	546.7012418854079	597.9529147982063	839.131788739412	317.75063745548624
3010980	1847171.0	76	1036.8682983682984	197.4377289377289	597.9529147982063	839.131788739412	777.4432328596391
3011003	1847171.0	76	1417.9253092293054	253.5612115445607	597.9529147982063	839.131788739412	1007.5949724494368
3011127	1847171.0	76	1068.274062816616	604.4702803107058	597.9529147982063	839.131788739412	525.6120297437935
3011123	1847171.0	76	930.5533854166666	601.3689236111111	597.9529147982063	839.131788739412	408.8450233152409
3011085	1847171.0	76	1276.063821138211	489.1373983739838	597.9529147982063	839.131788739412	763.1058082497673
3011079	1847171.0	76	1375.16394335512	469.71813725490193	597.9529147982063	839.131788739412	860.536709742016
3011097	1847171.0	76	979.369740212221	510.2358214416392	597.9529147982063	839.131788739412	503.6381161247058
3011092	1847171.0	76	739.6276537082989	507.2491039426523	597.9529147982063	839.131788739412	360.8571020683232
3011090	1847171.0	76	1043.1323624595468	492.2058252427185	597.9529147982063	839.131788739412	564.395574724116
3011180	1847171.0	76	879.0950554134698	898.6462063086104	597.9529147982063	839.131788739412	287.37235275567747
3011168	1847171.0	76	1300.931937172775	737.8187899941827	597.9529147982063	839.131788739412	710.2420922568974
3011070	1847171.0	76	1379.9904246461283	332.4580904801554	597.9529147982063	839.131788739412	931.8266487479583
3011184	1847171.0	76	878.863492063492	944.7606349206349	597.9529147982063	839.131788739412	300.11365441294487
3011187	1847171.0	76	1003.9546892655368	993.4462146892656	597.9529147982063	839.131788739412	434.3390184255312
3011149	1847171.0	76	880.3429345150172	710.7678483505662	597.9529147982063	839.131788739412	310.1957840264951
3011141	1847171.0	76	537.3758169934641	675.4082125603865	597.9529147982063	839.131788739412	174.570885818038
3011139	1847171.0	76	1190.965970610982	649.2911832946636	597.9529147982063	839.131788739412	622.6587667736115
3011010	1847171.0	76	1022.7139175257732	256.0451030927835	597.9529147982063	839.131788739412	721.3958638753747
3011153	1847171.0	76	611.4856823266219	715.3782997762864	597.9529147982063	839.131788739412	124.49121184856612
3010478	1847172.0	77	1043.4267116682738	492.3306010928961	597.9813725490196	838.9264705882352	564.4025574838385
3010472	1847172.0	77	476.142936906756	491.74651032942495	597.9813725490196	838.9264705882352	367.93821384175783
3010597	1847172.0	77	615.7972222222222	713.236574074074	597.9813725490196	838.9264705882352	126.94626652768764
3010464	1847172.0	77	1360.2014190558934	464.7777295105705	597.9813725490196	838.9264705882352	849.0975678606919
3010488	1847172.0	77	978.1420038535646	514.2660886319846	597.9813725490196	838.9264705882352	499.92646379827573
3010616	1847172.0	77	831.0768156424581	929.3659217877096	597.9813725490196	838.9264705882352	250.02555854189887
3010483	1847172.0	77	739.3713350412753	507.6901508682038	597.9813725490196	838.9264705882352	360.1508308962127
3010569	1847172.0	77	1354.6063411896744	683.9090909090909	597.9813725490196	838.9264705882352	772.3417191716758
3010443	1847172.0	77	1428.1683100520404	280.6290057518488	597.9813725490196	838.9264705882352	1000.4531025707206
3010561	1847172.0	77	536.901134751773	675.7283687943262	597.9813725490196	838.9264705882352	174.25388339576045
3010432	1847172.0	77	1044.5048309178744	201.3429951690821	597.9813725490196	838.9264705882352	778.3931442409088
3010434	1847172.0	77	1023.4616213885296	257.33441138421733	597.9813725490196	838.9264705882352	720.6127708288975
3010457	1847172.0	77	1384.317048346056	325.970737913486	597.9813725490196	838.9264705882352	938.8542904599577
3010585	1847172.0	77	1223.1909370199694	701.17311827957	597.9813725490196	838.9264705882352	640.2054245148427
3010580	1847172.0	77	866.0745937961595	685.5384047267356	597.9813725490196	838.9264705882352	308.8719379085767
3010548	1847172.0	77	1068.9028049575995	604.9732550554468	597.9813725490196	838.9264705882352	525.8337213985806
3010637	1847172.0	77	1105.3941364362308	991.4680584074836	597.9813725490196	838.9264705882352	529.8458728442416
3010507	1847172.0	77	1236.176537117006	536.7683528685997	597.9813725490196	838.9264705882352	706.1108951020601
3010626	1847172.0	77	932.2529364115026	970.3084244633455	597.9813725490196	838.9264705882352	359.16388489255377
3010524	1847172.0	77	939.0689424364124	573.6211512717537	597.9813725490196	838.9264705882352	432.11994028198615
3010475	1847065.0	78	1029.5235950235951	259.45881595881593	598.0061728395062	838.9992592592592	722.547168750439
3010596	1847065.0	78	1357.1591853699083	458.8771127736215	598.0061728395062	838.9992592592592	849.0030286652889
3010726	1847065.0	78	1366.808064516129	581.2311827956989	598.0061728395062	838.9992592592592	810.8641870802271
3010723	1847065.0	78	1220.155987275619	565.3834355828221	598.0061728395062	838.9992592592592	679.6587456724328
3010466	1847065.0	78	1063.5373255436546	205.27572216812723	598.0061728395062	838.9992592592592	786.33629930288
3010746	1847065.0	78	1072.1819126819128	605.0966735966736	598.0061728395062	838.9992592592592	528.7277672250029
3010688	1847065.0	78	976.941403508772	515.2736842105263	598.0061728395062	838.9992592592592	498.3875570106085
3010713	1847065.0	78	924.9331896551724	558.8322557471264	598.0061728395062	838.9992592592592	430.5517671325463
3010579	1847065.0	78	462.3117027176927	460.22601220188574	598.0061728395062	838.9992592592592	402.34582377356156
3010541	1847065.0	78	1388.7020977232028	323.1045024302891	598.0061728395062	838.9992592592592	944.1119879290309
3010790	1847065.0	78	1251.4438351611832	776.309903622466	598.0061728395062	838.9992592592592	656.4379131727343
3010813	1847065.0	78	1231.9399558498897	996.9050772626932	598.0061728395062	838.9992592592592	653.3041317802831
3010809	1847065.0	78	926.9004449388208	974.3101594364108	598.0061728395062	838.9992592592592	355.6409452333759
3010804	1847065.0	78	823.4174232598358	957.214223951578	598.0061728395062	838.9992592592592	254.52899578095753
3010763	1847065.0	78	535.0979779958371	676.6986321736545	598.0061728395062	838.9992592592592	174.0658913482753
3010628	1847065.0	78	1043.4279371584698	491.9228142076503	598.0061728395062	838.9992592592592	564.6792070181803
3010758	1847065.0	78	857.2359635811836	659.2663125948407	598.0061728395062	838.9992592592592	315.4425724670793
3010780	1847065.0	78	620.308803301238	716.8255387436956	598.0061728395062	838.9992592592592	124.19269427034598
3010518	1847065.0	78	1433.8295081967212	292.93360655737706	598.0061728395062	838.9992592592592	998.3928810785823
3010643	1847065.0	78	738.2658833768494	508.81389614157234	598.0061728395062	838.9992592592592	358.74107712551967
3010732	1846947.0	79	1043.2885862516214	492.3793774319066	597.9408443789887	838.9094256259204	564.2851101104818
3010854	1846947.0	79	1200.0775373518804	1003.3889747552809	597.9408443789887	838.9094256259204	624.1971796685149
3010851	1846947.0	79	749.2979225684609	950.4461756373938	597.9408443789887	838.9094256259204	188.01439232456622
3010749	1846947.0	79	1355.539694280079	522.8720414201183	597.9408443789887	838.9094256259204	820.8749268841756
3010738	1846947.0	79	737.7107886250366	510.1681325124597	597.9408443789887	838.9094256259204	357.22048529228226
3010698	1846947.0	79	1383.3464480874318	322.0185792349727	597.9408443789887	838.9094256259204	940.233008046077
3010823	1846947.0	79	536.1211052322163	675.3500881834215	597.9408443789887	838.9094256259204	174.85232916036387
3010694	1846947.0	79	1426.6623475609756	311.292174796748	597.9408443789887	838.9094256259204	982.4252099822896
3010717	1846947.0	79	1341.5199530516434	448.5011737089202	597.9408443789887	838.9094256259204	839.838373747775
3010843	1846947.0	79	985.4682203389832	928.1680790960452	597.9408443789887	838.9094256259204	397.67395481441673
3010837	1846947.0	79	1251.3994374120955	874.9462025316456	597.9408443789887	838.9094256259204	654.4515124121576
3010711	1846947.0	79	469.1133442712606	433.415504511895	597.9408443789887	838.9094256259204	425.46662012951634
3010833	1846947.0	79	636.2261567516525	711.7799811142588	597.9408443789887	838.9094256259204	132.76920126789986
3010668	1846947.0	79	1094.7987058412032	200.96274921301156	597.9408443789887	838.9094256259204	808.6060205335364
3010796	1846947.0	79	1070.2701641684512	609.2526766595289	597.9408443789887	838.9094256259204	525.2020646175989
3010792	1846947.0	79	1149.6003165327488	608.4651813976138	597.9408443789887	838.9094256259204	597.8567745831109
3010684	1846947.0	79	1029.287234042553	259.77659574468083	597.9408443789887	838.9094256259204	722.1180945815195
3010811	1846947.0	79	830.1946818613485	640.4947768281102	597.9408443789887	838.9094256259204	305.46721245141975
3010760	1846947.0	79	959.6713264989128	518.9032308170239	597.9408443789887	838.9094256259204	482.9626345906919
3011245	1847441.0	80	1434.597541633624	325.11564895585514	598.1711376055638	839.1830601092897	981.7710693258923
3011246	1847441.0	80	1385.1486274509805	322.57477124183004	598.1711376055638	839.1830601092897	941.3913605137651
3011240	1847441.0	80	1024.5343642611683	259.8131443298969	598.1711376055638	839.1830601092897	719.3435204089901
3011233	1847441.0	80	1130.424037460978	189.53642039542143	598.1711376055638	839.1830601092897	839.8415957167269
3011256	1847441.0	80	970.5312163616792	513.443128812343	598.1711376055638	839.1830601092897	494.7307662684827
3011258	1847441.0	80	1395.0754670599804	515.4154375614553	598.1711376055638	839.1830601092897	860.163928395902
3011253	1847441.0	80	1043.192883895131	492.3813982521848	598.1711376055638	839.1830601092897	564.1947778360463
3011252	1847441.0	80	1341.400646203554	448.3952611739365	598.1711376055638	839.1830601092897	839.705428258951
3011254	1847441.0	80	740.9593287827076	512.7733219567691	598.1711376055638	839.1830601092897	356.274872395511
3011249	1847441.0	80	475.11940673705385	389.8084464555053	598.1711376055638	839.1830601092897	465.9176664027929
3011305	1847441.0	80	1018.3610812746152	941.9317937701396	598.1711376055638	839.1830601092897	432.5700995555621
3011301	1847441.0	80	1288.3127802690583	868.9043348281016	598.1711376055638	839.1830601092897	690.7813265492761
3011297	1847441.0	80	655.0154022988506	716.6609195402299	598.1711376055638	839.1830601092897	135.06644793635803
3011322	1847441.0	80	710.5889526542325	981.8816355810616	598.1711376055638	839.1830601092897	181.66080640025146
3011316	1847441.0	80	1166.792889241343	963.1164419772666	598.1711376055638	839.1830601092897	581.9709439263918
3011273	1847441.0	80	1092.6779297398766	608.2320997586485	598.1711376055638	839.1830601092897	545.7795466613346
3011289	1847441.0	80	538.0817641228939	672.5657416584077	598.1711376055638	839.1830601092897	177.12160685049815
3011288	1847441.0	80	795.2067219152854	643.610497237569	598.1711376055638	839.1830601092897	277.6178107263411
3010347	1848066.0	81	1151.8678963110667	171.35975407112	598.0169660678642	839.1571856287425	867.585305619118
3010366	1848066.0	81	1043.5154233553667	492.59757632987095	598.0169660678642	839.1571856287425	564.4222162910768
3010363	1848066.0	81	1342.3953974895398	448.5716875871688	598.0169660678642	839.1571856287425	840.6285032320629
3010357	1848066.0	81	1425.7951213650565	353.8013698630137	598.0169660678642	839.1571856287425	959.5764390004782
3010356	1848066.0	81	464.6654540555106	348.60212880625164	598.0169660678642	839.1571856287425	508.3570492578008
3010352	1848066.0	81	1044.3543046357615	234.9123620309051	598.0169660678642	839.1571856287425	751.2182283761858
3010354	1848066.0	81	1385.5870229007633	322.4857506361323	598.0169660678642	839.1571856287425	941.9214224961119
3010413	1848066.0	81	1323.54	774.0387387387387	598.0169660678642	839.1571856287425	728.4394860875248
3010408	1848066.0	81	542.4351515151515	676.2224242424242	598.0169660678642	839.1571856287425	172.15421742434498
3010411	1848066.0	81	713.0551020408163	723.3943310657597	598.0169660678642	839.1571856287425	163.2017500662959
3010404	1848066.0	81	785.855368026254	637.1305672761368	598.0169660678642	839.1571856287425	275.8586953011831
3010428	1848066.0	81	754.5747747747748	982.1346846846848	598.0169660678642	839.1571856287425	212.02101948486518
3010427	1848066.0	81	1071.103988603989	963.0726495726497	598.0169660678642	839.1571856287425	489.04639155864294
3010420	1848066.0	81	1108.302404207363	917.8994490358128	598.0169660678642	839.1571856287425	516.3250646866649
3010382	1848066.0	81	996.992264416315	522.0200421940929	598.0169660678642	839.1571856287425	509.6638661295549
3010372	1848066.0	81	1381.267550702028	517.7220488819553	598.0169660678642	839.1571856287425	846.6416157177636
3010369	1848066.0	81	960.5434640522876	513.4320261437908	598.0169660678642	839.1571856287425	487.3626383529489
3010368	1848066.0	81	739.277376654633	512.114019253911	598.0169660678642	839.1571856287425	356.2467351030998
3010396	1848066.0	81	1064.6850694444445	611.3392361111111	598.0169660678642	839.1571856287425	519.3073625816533
3010392	1848066.0	81	1134.8501400560224	604.4110644257703	598.0169660678642	839.1571856287425	585.9143265990691
3011373	1847550.0	82	1089.4222071460877	216.35345997286296	598.1058358061325	839.1340257171119	793.2511643958597
3011628	1847550.0	82	740.7963932518905	511.15154159395	598.1058358061325	839.1340257171119	357.6773756834241
3011622	1847550.0	82	1042.643239625167	492.98493975903614	598.1058358061325	839.1340257171119	563.4116551011159
3011644	1847550.0	82	988.522327790974	514.9658749010293	598.1058358061325	839.1340257171119	507.45445826918126
3011764	1847550.0	82	728.5122950819672	973.9426229508196	598.1058358061325	839.1340257171119	187.56119670384902
3011767	1847550.0	82	1108.5170229612036	976.125890736342	598.1058358061325	839.1340257171119	528.4754971183582
3011504	1847550.0	82	1430.3360741320805	414.5822239624119	598.1058358061325	839.1340257171119	934.2651668328571
3011469	1847550.0	82	452.6412735241041	347.19605568445473	598.1058358061325	839.1340257171119	512.9940596534755
3011720	1847550.0	82	540.6162300511894	675.5930442637759	598.1058358061325	839.1340257171119	173.35139856539706
3011594	1847550.0	82	1384.2125360230548	476.85734870317	598.1058358061325	839.1340257171119	865.5680994781416
3011330	1847550.0	82	1159.448226270374	165.9819431128156	598.1058358061325	839.1340257171119	876.4924447173578
3011742	1847550.0	82	1080.331399845321	833.5092807424594	598.1058358061325	839.1340257171119	482.2583668210882
3011735	1847550.0	82	1357.1345620293305	814.2059056678556	598.1058358061325	839.1340257171119	759.4379621807172
3011730	1847550.0	82	796.9817415730337	746.7191011235955	598.1058358061325	839.1340257171119	219.29921154037618
3011439	1847550.0	82	1386.210065359477	321.5630065359477	598.1058358061325	839.1340257171119	942.8616210961711
3011690	1847550.0	82	1118.7458025520484	619.1485336915156	598.1058358061325	839.1340257171119	565.2075651253547
3011699	1847550.0	82	1065.6042904290427	612.9709570957095	598.1058358061325	839.1340257171119	519.3308566637056
3011531	1847550.0	82	1343.703431372549	442.0348583877996	598.1058358061325	839.1340257171119	844.7505686343482
3011676	1847550.0	82	783.0686534216336	612.6735099337749	598.1058358061325	839.1340257171119	292.396321982887
3010607	1847832.0	83	539.9424726412303	675.7836438923395	598.0779816513761	838.9954128440367	173.25651194749054
3010473	1847832.0	83	1336.2374559262273	437.4362625440737	598.0779816513761	838.9954128440367	840.3149175466023
3010602	1847832.0	83	1095.0500667556742	650.8756119270138	598.0779816513761	838.9954128440367	531.3852772423921
3010487	1847832.0	83	1381.7767915844838	459.39327197019503	598.0779816513761	838.9954128440367	870.7936667469356
3010481	1847832.0	83	1433.9733333333334	444.91234567901233	598.0779816513761	838.9954128440367	924.1333793288153
3010571	1847832.0	83	802.1374269005848	576.4815564552406	598.0779816513761	838.9954128440367	332.4962886883585
3010439	1847832.0	83	1159.5138352638353	166.5511583011583	598.0779816513761	838.9954128440367	876.0088430999301
3010560	1847832.0	83	1002.5085134250164	524.4901768172888	598.0779816513761	838.9954128440367	512.3256762245572
3010462	1847832.0	83	459.2036470288192	345.04424891609284	598.0779816513761	838.9954128440367	513.1021663982996
3010584	1847832.0	83	1063.9642857142858	612.5962301587301	598.0779816513761	838.9954128440367	517.983241267488
3010458	1847832.0	83	1388.9700239808153	323.5298427924327	598.0779816513761	838.9954128440367	944.0418298617157
3010449	1847832.0	83	1117.9434087882823	214.14624944518425	598.0779816513761	838.9954128440367	812.8324177421098
3010536	1847832.0	83	740.0728185812932	512.3810420590081	598.0779816513761	838.9954128440367	356.14530871268516
3010666	1847832.0	83	1151.4834488067745	924.4907621247112	598.0779816513761	838.9954128440367	559.9705937155176
3010672	1847832.0	83	672.9387155133423	947.0816372682044	598.0779816513761	838.9954128440367	131.47912908375875
3010505	1847832.0	83	992.682214472537	492.2210113339145	598.0779816513761	838.9954128440367	525.323696498721
3010632	1847832.0	83	1080.1990029641606	730.3655348962543	598.0779816513761	838.9954128440367	494.2075774152319
3010651	1847832.0	83	1308.3591715976331	814.5642998027614	598.0779816513761	838.9954128440367	710.7012368611063
3010645	1847832.0	83	854.9172304916555	793.3082995038341	598.0779816513761	838.9954128440367	260.87106407227196
3010519	1847832.0	83	1042.495785036881	492.5474183350896	598.0779816513761	838.9954128440367	563.5010176257614
3011374	1847683.0	84	741.2505241090147	508.5796645702306	598.0975669099756	839.114598540146	360.202875792693
3011502	1847683.0	84	1188.6576354679803	854.8349753694581	598.0975669099756	839.114598540146	590.7692652998214
3011364	1847683.0	84	1042.9022092267708	492.7956465237167	598.0975669099756	839.114598540146	563.7268721218902
3011488	1847683.0	84	927.8251207729468	835.9763285024154	598.0975669099756	839.114598540146	329.74248818629405
3011468	1847683.0	84	1058.2977924944812	706.8242825607065	598.0975669099756	839.114598540146	478.8371073026502
3011336	1847683.0	84	1335.1499739175797	435.3982785602504	598.0975669099756	839.114598540146	840.3767712721552
3011331	1847683.0	84	1388.9998827117054	412.4685667370397	598.0975669099756	839.114598540146	898.6396995425231
3011476	1847683.0	84	1136.816997277324	809.1063788409178	598.0975669099756	839.114598540146	539.5545550774615
3011351	1847683.0	84	1000.3323319027182	485.6402002861231	598.0975669099756	839.114598540146	535.4782501557
3011345	1847683.0	84	1437.0849673202615	469.1083877995642	598.0975669099756	839.114598540146	916.9538996229926
3011437	1847683.0	84	1104.357577887093	640.0209650972125	598.0975669099756	839.114598540146	544.001354402781
3011429	1847683.0	84	1063.7148362235068	609.9605009633912	598.0975669099756	839.114598540146	518.951868595929
3011303	1847683.0	84	1173.8537146614071	164.0200525969757	598.0975669099756	839.114598540146	887.269850516619
3011326	1847683.0	84	1390.6358828315704	324.4164632492541	598.0975669099756	839.114598540146	945.0032553783922
3011454	1847683.0	84	538.8371411833626	675.6244874048037	598.0975669099756	839.114598540146	173.89886283798972
3011321	1847683.0	84	467.2893877551021	318.3212244897959	598.0975669099756	839.114598540146	536.9697553760001
3011312	1847683.0	84	1120.390374331551	218.13680926916223	598.0975669099756	839.114598540146	811.4204775898801
3011402	1847683.0	84	1002.5219520432286	524.1372847011145	598.0975669099756	839.114598540146	512.6107602495888
3011520	1847683.0	84	618.7165577342048	894.2494553376907	598.0975669099756	839.114598540146	58.86420998106929
3011408	1847683.0	84	828.6979040709391	536.2315598548972	598.0975669099756	839.114598540146	380.67656957312187
3010955	1847642.0	85	538.24831243973	671.5141433622629	598.0408805031446	839.2102080309628	178.03685377187182
3010948	1847642.0	85	1010.9533791523482	659.058304696449	598.0408805031446	839.2102080309628	450.501320548316
3010944	1847642.0	85	1069.6426965143617	619.6469896759685	598.0408805031446	839.2102080309628	520.2079197008449
3010973	1847642.0	85	1021.5529385374608	891.1742934051144	598.0408805031446	839.2102080309628	426.6880938920538
3010969	1847642.0	85	1079.168428005284	837.5532804931748	598.0408805031446	839.2102080309628	481.130400592489
3010971	1847642.0	85	573.3957512045554	864.1798072711346	598.0408805031446	839.2102080309628	35.083661216568736
3010964	1847642.0	85	1154.7218056857232	786.9064354889097	598.0408805031446	839.2102080309628	559.1326650127521
3010921	1847642.0	85	740.6109144542773	508.64277286135695	598.0408805031446	839.2102080309628	360.00144968519044
3010918	1847642.0	85	1042.247990999679	493.5308582449373	598.0408805031446	839.2102080309628	562.8624786607911
3010936	1847642.0	85	873.8078583765111	533.1619170984455	598.0408805031446	839.2102080309628	411.96235564445027
3010928	1847642.0	85	1002.8947283831566	524.453712632594	598.0408805031446	839.2102080309628	512.8140886702657
3010892	1847642.0	85	1388.2051978277734	317.2657098525989	598.0408805031446	839.2102080309628	946.9877019010124
3010889	1847642.0	85	1149.465213562307	231.28687802730076	598.0408805031446	839.2102080309628	820.7554874945909
3010891	1847642.0	85	476.6358347876672	282.82489819662595	598.0408805031446	839.2102080309628	569.4767757552788
3010882	1847642.0	85	1197.4837313949463	160.62322602976806	598.0408805031446	839.2102080309628	905.4347152759168
3010907	1847642.0	85	997.0857777777778	484.721037037037	598.0408805031446	839.2102080309628	533.7596859944401
3010906	1847642.0	85	1443.5459383753505	483.6364145658264	598.0408805031446	839.2102080309628	917.2303557376792
3010902	1847642.0	85	1333.5529010238909	438.6552901023891	598.0408805031446	839.2102080309628	837.509507174263
3010896	1847642.0	85	1379.619014084507	379.0734741784038	598.0408805031446	839.2102080309628	906.9675808610948
3010987	1847999.0	86	1026.0266576045915	488.56434073402806	598.0328431372549	839.0828431372549	553.2105618562447
3010981	1847999.0	86	1435.1867499387706	488.9871418074945	598.0328431372549	839.0828431372549	907.4104163842388
3011111	1847999.0	86	537.905682193591	671.4372315824248	598.0328431372549	839.0828431372549	178.10201165831407
3010976	1847999.0	86	1322.27076318743	425.5547138047138	598.0328431372549	839.0828431372549	833.9820613105984
3011004	1847999.0	86	741.563811922754	507.0527567870137	598.0328431372549	839.0828431372549	361.7251957525942
3011130	1847999.0	86	1160.9200283085634	812.5244161358811	598.0328431372549	839.0828431372549	563.5133834035055
3010947	1847999.0	86	1387.1273572377158	317.97569721115536	598.0328431372549	839.0828431372549	945.6335493829985
3011075	1847999.0	86	1066.5890346766637	607.9914089347079	598.0328431372549	839.0828431372549	522.4444043070088
3010967	1847999.0	86	1379.1008202323992	379.8861927546138	598.0328431372549	839.0828431372549	906.0511842970785
3011095	1847999.0	86	1079.7838616714698	637.6162343900096	598.0328431372549	839.0828431372549	522.1808482689395
3010924	1847999.0	86	1162.7860858257477	238.58799306458604	598.0328431372549	839.0828431372549	824.3423379221553
3011050	1847999.0	86	922.3346456692914	537.2528433945757	598.0328431372549	839.0828431372549	443.0270960902885
3011169	1847999.0	86	1062.8229935992122	956.6605120630232	598.0328431372549	839.0828431372549	479.43132166814723
3011061	1847999.0	86	974.5623117905952	607.2850359045633	598.0328431372549	839.0828431372549	442.1590937685788
3010895	1847999.0	86	1204.5172357723577	161.7578861788618	598.0328431372549	839.0828431372549	909.1712796985279
3011150	1847999.0	86	1027.5292188431724	833.7748956469887	598.0328431372549	839.0828431372549	429.52917369030723
3011140	1847999.0	86	509.1833731105808	837.7665075576771	598.0328431372549	839.0828431372549	88.8592204747426
3011037	1847999.0	86	1003.7747068676716	527.3529313232831	598.0328431372549	839.0828431372549	511.6659045734616
3010905	1847999.0	86	477.8947876447877	236.72297297297297	598.0328431372549	839.0828431372549	614.223546896276
3010730	1847840.0	87	1378.8821345215365	377.8295141099088	598.0809945839487	839.1021664204825	906.8753386753153
3010853	1847840.0	87	1027.8869839048286	656.8536272451598	598.0809945839487	839.1021664204825	466.8487104915676
3010855	1847840.0	87	536.707779886148	672.3168880455408	598.0809945839487	839.1021664204825	177.71888072163046
3010720	1847840.0	87	1387.748452012384	319.3722910216718	598.0809945839487	839.1021664204825	945.3538156180218
3010878	1847840.0	87	1095.3223443223442	956.8923992673992	598.0809945839487	839.1021664204825	511.00244504678466
3010869	1847840.0	87	1175.090892920669	821.9549982212736	598.0809945839487	839.1021664204825	577.2646257617074
3010739	1847840.0	87	1314.822954822955	386.3809523809524	598.0809945839487	839.1021664204825	847.7473298151278
3010867	1847840.0	87	953.1702033598584	769.7590627763042	598.0809945839487	839.1021664204825	361.7966448325756
3010866	1847840.0	87	520.7796730632551	778.8312011371712	598.0809945839487	839.1021664204825	98.02083230123972
3010701	1847840.0	87	464.2180746561886	215.2334643091028	598.0809945839487	839.1021664204825	638.0685220301369
3010692	1847840.0	87	1205.8462686567163	160.30364842454395	598.0809945839487	839.1021664204825	911.1235132528568
3010841	1847840.0	87	1066.5786131136283	606.9002746309646	598.0809945839487	839.1021664204825	522.8840570514768
3010710	1847840.0	87	1190.0102934734998	244.0838808585195	598.0809945839487	839.1021664204825	839.3015280797321
3010799	1847840.0	87	931.3970013037808	532.3691873098653	598.0809945839487	839.1021664204825	452.9731568313176
3010793	1847840.0	87	1002.1677181913776	528.3748685594112	598.0809945839487	839.1021664204825	509.7426152793482
3010788	1847840.0	87	1420.7571951857667	543.4657247514391	598.0809945839487	839.1021664204825	874.1836401348268
3010814	1847840.0	87	962.4592526336712	569.2527330550587	598.0809945839487	839.1021664204825	453.42059021066797
3010765	1847840.0	87	740.431784107946	506.9305347326337	598.0809945839487	839.1021664204825	361.38862762443597
3010759	1847840.0	87	1035.835849615157	492.48756660746005	598.0809945839487	839.1021664204825	558.3645707841213
3011503	1848229.0	88	453.8796756041046	215.10377358490567	598.022205954124	839.1115178135675	640.4394849734433
3011758	1848229.0	88	528.3978546269612	689.6543387768171	598.022205954124	839.1115178135675	164.87873927026328
3011627	1848229.0	88	965.5446024563672	578.7197802197802	598.022205954124	839.1115178135675	450.41821559286853
3011493	1848229.0	88	1208.9422222222222	158.3793650793651	598.022205954124	839.1115178135675	914.6690822604395
3011646	1848229.0	88	1066.6584642233856	607.6849912739965	598.022205954124	839.1115178135675	522.6645001822726
3011515	1848229.0	88	1204.832488381918	242.7636248415716	598.022205954124	839.1115178135675	850.7934698340356
3011598	1848229.0	88	1002.688901139287	530.9366041896361	598.022205954124	839.1115178135675	508.6520535485915
3011587	1848229.0	88	927.4655731065208	526.3967193195625	598.022205954124	839.1115178135675	454.2284418195926
3011566	1848229.0	88	1027.934675141243	482.74435028248587	598.022205954124	839.1115178135675	558.4105024591598
3011817	1848229.0	88	1165.4752220663863	956.957690509584	598.022205954124	839.1115178135675	579.5607353108065
3011575	1848229.0	88	1042.7896927935687	503.0190927361469	598.022205954124	839.1115178135675	557.4730805553728
3011570	1848229.0	88	743.8177126917712	508.7393305439331	598.022205954124	839.1115178135675	361.1123258851873
3011698	1848229.0	88	971.358407079646	647.3704746580853	598.022205954124	839.1115178135675	419.69577875073827
3011530	1848229.0	88	1387.4318007662837	318.6657726692209	598.022205954124	839.1115178135675	945.5322744467014
3011776	1848229.0	88	476.2940552016985	764.9305732484077	598.022205954124	839.1115178135675	142.55018492511527
3011779	1848229.0	88	813.4995513683266	778.9504262000896	598.022205954124	839.1115178135675	223.7182230639177
3011545	1848229.0	88	1369.0011655011656	369.9638694638695	598.022205954124	839.1115178135675	902.5010094267433
3011541	1848229.0	88	1303.3326835607536	358.99025341130607	598.022205954124	839.1115178135675	853.2170288695123
3011664	1848229.0	88	1436.630849220104	625.4136337377239	598.022205954124	839.1115178135675	865.408136210251
3011794	1848229.0	88	1212.7020547945206	857.5304414003044	598.022205954124	839.1115178135675	614.9557490718717
3011375	1848147.0	89	457.2391705069125	223.3021505376344	598.1880278191754	839.1244411326378	631.7465266792605
3011492	1848147.0	89	745.0525950596725	508.7533999444908	598.1880278191754	839.1244411326378	361.5442240812026
3011643	1848147.0	89	524.5031094527363	695.4054726368158	598.1880278191754	839.1244411326378	161.5073035505573
3011465	1848147.0	89	930.1848484848484	495.6326203208556	598.1880278191754	839.1244411326378	477.71175398634324
3011589	1848147.0	89	1447.1470402025957	636.667458056347	598.1880278191754	839.1244411326378	872.7658533096868
3011356	1848147.0	89	1209.0043646944714	158.7272874232137	598.1880278191754	839.1244411326378	914.3505258759578
3011480	1848147.0	89	1039.6156816390858	498.7359338061466	598.1880278191754	839.1244411326378	557.42507072871
3011688	1848147.0	89	1244.1017975771786	859.8348964439234	598.1880278191754	839.1244411326378	646.2457124981142
3011435	1848147.0	89	1302.0417371686406	358.8059785673999	598.1880278191754	839.1244411326378	852.1243275755218
3011425	1848147.0	89	1387.5770241850685	318.47082018927443	598.1880278191754	839.1244411326378	945.6295155001177
3011555	1848147.0	89	948.9340257171116	571.8800197823937	598.1880278191754	839.1244411326378	440.95616084169393
3011580	1848147.0	89	921.3894032921812	632.3474794238683	598.1880278191754	839.1244411326378	383.6871655413467
3011446	1848147.0	89	1361.128895184136	366.33663833805474	598.1880278191754	839.1244411326378	897.5561673605322
3011702	1848147.0	89	1223.7347980470483	959.1688859298712	598.1880278191754	839.1244411326378	636.961090231734
3011569	1848147.0	89	1068.4567307692307	608.6554487179487	598.1880278191754	839.1244411326378	523.7066062586659
3011658	1848147.0	89	480.7429647245343	799.4536266349584	598.1880278191754	839.1244411326378	123.96417372859598
3011397	1848147.0	89	1204.8910020449898	243.29263803680985	598.1880278191754	839.1244411326378	850.355241363793
3011524	1848147.0	89	1009.0685261707988	532.0378787878788	598.1880278191754	839.1244411326378	512.9570554134137
3011666	1848147.0	89	738.7332535885167	807.8440988835725	598.1880278191754	839.1244411326378	143.98409737805693
3011626	1848358.0	90	933.8199913922962	564.2206800086077	598.0116049382716	838.8516049382716	433.808042042305
3011365	1848358.0	90	1207.758475998657	158.5641154749916	598.0116049382716	838.8516049382716	913.5547685213967
3011513	1848358.0	90	750.6417888984757	511.99755536381934	598.0116049382716	838.8516049382716	360.73472632801
3011763	1848358.0	90	530.0400540054005	692.2206720672067	598.0116049382716	838.8516049382716	161.6191888695728
3011378	1848358.0	90	464.3574901245822	236.31312670920693	598.0116049382716	838.8516049382716	617.1839597342336
3011462	1848358.0	90	916.1562635457304	481.9260944950152	598.0116049382716	838.8516049382716	478.1337091291888
3011479	1848358.0	90	1044.385122410546	493.373388381863	598.0116049382716	838.8516049382716	564.4506313359634
3011728	1848358.0	90	1448.8060317460315	635.3577777777778	598.0116049382716	838.8516049382716	874.7919149029498
3011816	1848358.0	90	1264.976320582878	928.4776867030964	598.0116049382716	838.8516049382716	672.9597064070075
3011686	1848358.0	90	907.331525668836	620.437575319354	598.0116049382716	838.8516049382716	378.6601400928491
3011427	1848358.0	90	1299.9680406212665	367.65023894862605	598.0116049382716	838.8516049382716	845.4428217847038
3011705	1848358.0	90	1068.7725694444443	610.1517361111111	598.0116049382716	838.8516049382716	523.3732088140761
3011405	1848358.0	90	1387.3609375	318.41822916666666	598.0116049382716	838.8516049382716	945.4751543180153
3011392	1848358.0	90	1225.8029914529916	236.9213675213675	598.0116049382716	838.8516049382716	869.7367623015857
3011778	1848358.0	90	480.3931323283082	842.4581239530988	598.0116049382716	838.8516049382716	117.67375271701428
3011804	1848358.0	90	826.1450044208665	868.4690539345711	598.0116049382716	838.8516049382716	230.04791075889742
3011416	1848358.0	90	1364.526907001045	366.3249738766981	598.0116049382716	838.8516049382716	900.4593968407377
3011544	1848358.0	90	1009.5032188841202	538.4427753934192	598.0116049382716	838.8516049382716	509.4809252722495
3011792	1848358.0	90	1274.9219739292366	852.636312849162	598.0116049382716	838.8516049382716	677.0507114091772
3011621	1848014.0	91	1209.093220338983	157.10514752040174	598.1501698204755	839.1472586123241	915.6597906862493
3011641	1848014.0	91	461.7909305064782	242.95641931684332	598.1501698204755	839.1472586123241	611.5859375477348
3011769	1848014.0	91	1049.2448728465956	509.3282745419743	598.1501698204755	839.1472586123241	558.8085480300217
3011633	1848014.0	91	1241.5166458593426	222.8749479816896	598.1501698204755	839.1472586123241	890.9051483411079
3011722	1848014.0	91	1030.641753572808	479.58883738895327	598.1501698204755	839.1472586123241	562.4333100815098
3011715	1848014.0	91	912.6100586377988	478.97767253044657	598.1501698204755	839.1472586123241	478.12880316228
3011737	1848014.0	91	751.5361904761904	510.5193650793651	598.1501698204755	839.1472586123241	362.66177595730323
3011821	1848014.0	91	887.3672027290448	672.1890838206627	598.1501698204755	839.1472586123241	333.9483856140038
3011814	1848014.0	91	1448.663770913771	635.5215572715573	598.1501698204755	839.1472586123241	874.5494908186755
3011808	1848014.0	91	1067.2369297369298	611.5689310689311	598.1501698204755	839.1472586123241	521.3772947648997
3011836	1848014.0	91	1023.0414438502672	893.3908199643495	598.1501698204755	839.1472586123241	428.33977015309995
3011835	1848014.0	91	1290.3894806924102	904.9695960940968	598.1501698204755	839.1472586123241	695.361663904486
3011828	1848014.0	91	486.1083513318934	845.6677465802736	598.1501698204755	839.1472586123241	112.23139424229103
3011830	1848014.0	91	1311.7077756532822	846.0420650095602	598.1501698204755	839.1472586123241	713.5909158594317
3011696	1848014.0	91	1286.5779139176875	379.73499842915487	598.1501698204755	839.1472586123241	827.642666643875
3011824	1848014.0	91	529.9512635379061	691.2394705174489	598.1501698204755	839.1472586123241	162.8735847129828
3011777	1848014.0	91	1004.8276276276276	533.7702702702703	598.1501698204755	839.1472586123241	508.5682448770773
3011678	1848014.0	91	1357.0670908684974	362.5901987050681	598.1501698204755	839.1472586123241	896.1370009102724
3011665	1848014.0	91	1387.490271377368	318.1935483870968	598.1501698204755	839.1472586123241	945.753965956937
3011793	1848014.0	91	879.6557003257329	547.5597176981541	598.1501698204755	839.1472586123241	405.3007003712418
3011495	1848410.0	92	1066.5933617323394	611.2294994675186	598.0143849206349	838.9727182539682	520.9925442970529
3011511	1848410.0	92	1448.5022853411688	632.9968984655567	598.0143849206349	838.9727182539682	875.0746865835144
3011596	1848410.0	92	1298.0268676277851	917.2675840978592	598.0143849206349	838.9727182539682	704.3774286299506
3011337	1848410.0	92	912.4940334128878	478.9216388225935	598.0143849206349	838.9727182539682	478.05253802851945
3011328	1848410.0	92	1281.4662576687117	383.4744376278119	598.0143849206349	838.9727182539682	821.3313253591623
3011353	1848410.0	92	751.5031240237427	505.7899094033115	598.0143849206349	838.9727182539682	366.8372624817101
3011347	1848410.0	92	1027.2712585034012	480.2291666666667	598.0143849206349	838.9727182539682	559.4268489476724
3011561	1848410.0	92	1121.0379696243006	833.9760191846523	598.0143849206349	838.9727182539682	523.0474521091387
3011304	1848410.0	92	1387.3923476005189	318.4867704280156	598.0143849206349	838.9727182539682	945.5279952750868
3011428	1848410.0	92	832.6796963516881	545.1997507364605	598.0143849206349	838.9727182539682	375.9925063522886
3011299	1848410.0	92	458.6571562207671	254.9627377611475	598.0143849206349	838.9727182539682	600.4066076469612
3011583	1848410.0	92	493.6660749506903	891.0996055226824	598.0143849206349	838.9727182539682	116.64382611141014
3011572	1848410.0	92	1331.1747884940778	851.5913705583756	598.0143849206349	838.9727182539682	733.268987312264
3011319	1848410.0	92	1357.1001840349668	362.69530710835056	598.0143849206349	838.9727182539682	896.131364691927
3011441	1848410.0	92	1010.5301051867972	557.4956474428727	598.0143849206349	838.9727182539682	499.3981986942935
3011535	1848410.0	92	866.7065656565658	710.7027777777778	598.0143849206349	838.9727182539682	297.7392577716206
3011399	1848410.0	92	1048.740110650069	509.95117565698473	598.0143849206349	838.9727182539682	558.0401914980888
3011526	1848410.0	92	529.6592128801431	690.7701252236136	598.0143849206349	838.9727182539682	163.20673431450723
3011291	1848410.0	92	1246.2416481069042	217.91685226429104	598.0143849206349	838.9727182539682	897.7243304144924
3011287	1848410.0	92	1208.3565815324166	153.95874263261297	598.0143849206349	838.9727182539682	917.4757455984706
3011887	1848495.0	93	750.7815506508206	503.9332201471421	598.0809945839487	839.1021664204825	368.3146513093298
3012009	1848495.0	93	509.6544209215442	936.2052718970529	598.0809945839487	839.1021664204825	131.33267690436602
3011880	1848495.0	93	1027.7512722646309	478.0260814249364	598.0809945839487	839.1021664204825	561.2419145768653
3012005	1848495.0	93	1332.4253663003662	914.7564102564102	598.0809945839487	839.1021664204825	738.2311432620315
3011879	1848495.0	93	915.2618469015796	481.38861887403806	598.0809945839487	839.1021664204825	478.08228912521025
3011900	1848495.0	93	1049.7889647326508	509.7138794084186	598.0809945839487	839.1021664204825	559.0498492233072
3011853	1848495.0	93	457.81168831168833	264.4155844155844	598.0809945839487	839.1021664204825	591.5573901309776
3011978	1848495.0	93	1180.321238212382	741.5635506355063	598.0809945839487	839.1021664204825	590.3536930262625
3011844	1848495.0	93	1248.7149173394848	219.33429450211457	598.0809945839487	839.1021664204825	898.574825210722
3011969	1848495.0	93	531.7116020438833	688.8946498346859	598.0809945839487	839.1021664204825	164.21691235987132
3011842	1848495.0	93	1207.365310077519	153.69379844961242	598.0809945839487	839.1021664204825	917.0670684257287
3011997	1848495.0	93	1345.7572769953051	857.8154929577465	598.0809945839487	839.1021664204825	747.9104303795721
3011867	1848495.0	93	1282.1516853932585	382.22352740892063	598.0809945839487	839.1021664204825	822.612181291636
3011862	1848495.0	93	1348.0895488029466	356.9136740331492	598.0809945839487	839.1021664204825	891.6381404989587
3011857	1848495.0	93	1388.4472025216703	318.16692934068817	598.0809945839487	839.1021664204825	946.6003717943677
3011984	1848495.0	93	830.7167938931298	749.9600508905852	598.0809945839487	839.1021664204825	249.1299497879914
3011963	1848495.0	93	1446.00790513834	636.9608036890646	598.0809945839487	839.1021664204825	871.6886922343489
3011952	1848495.0	93	1066.7137791286727	609.5557244174265	598.0809945839487	839.1021664204825	521.831635478728
3011914	1848495.0	93	824.7587412587412	547.9013562195381	598.0809945839487	839.1021664204825	369.02671000789064
3011931	1848495.0	93	1033.2813121272366	566.9221338634857	598.0809945839487	839.1021664204825	513.3042825776017
3011884	1848619.0	94	1323.225646603819	329.81810490693744	598.181975308642	839.2471604938272	886.1186647178465
3012014	1848619.0	94	1355.5656613257934	861.4736098020735	598.181975308642	839.2471604938272	757.7097484484274
3011881	1848619.0	94	1389.6291364003227	318.00739843960184	598.181975308642	839.2471604938272	947.6705642502707
3012006	1848619.0	94	745.6712204007287	750.9041113713245	598.181975308642	839.2471604938272	171.92315651503884
3011874	1848619.0	94	457.3986752595776	273.4119226638024	598.181975308642	839.2471604938272	583.0861462450173
3011897	1848619.0	94	1280.0508960573477	385.3376344086021	598.181975308642	839.2471604938272	819.1331289564098
3012023	1848619.0	94	553.2744360902255	956.3312447786132	598.181975308642	839.2471604938272	125.40083680526406
3012017	1848619.0	94	1334.747524752475	909.2703913248469	598.181975308642	839.2471604938272	739.88651932814
3011854	1848619.0	94	1205.6604453176162	150.13490504256714	598.181975308642	839.2471604938272	918.6434521279554
3011979	1848619.0	94	1067.365071770335	608.579744816587	598.181975308642	839.2471604938272	522.8195048586069
3011998	1848619.0	94	531.8562206572769	688.5534037558685	598.181975308642	839.2471604938272	164.64420442236081
3011992	1848619.0	94	1444.5544015825917	637.623310253874	598.181975308642	839.2471604938272	870.0565849083814
3011863	1848619.0	94	1270.6437751004016	225.1465863453815	598.181975308642	839.2471604938272	910.6724918150451
3011947	1848619.0	94	1033.9438138479002	564.0996973136587	598.181975308642	839.2471604938272	515.3586192367377
3011964	1848619.0	94	1115.2370838117106	599.6626482969767	598.181975308642	839.2471604938272	569.865531256035
3011955	1848619.0	94	802.5653514180025	583.8115495273325	598.181975308642	839.2471604938272	327.1389854170345
3011917	1848619.0	94	929.1718001368926	492.8340177960301	598.181975308642	839.2471604938272	479.1203706518857
3011912	1848619.0	94	1025.2824967824968	471.37805662805664	598.181975308642	839.2471604938272	563.686555651493
3011930	1848619.0	94	1050.097721297108	510.4897750511248	598.181975308642	839.2471604938272	558.846365252055
3011925	1848619.0	94	757.9974405299608	520.6279735019572	598.181975308642	839.2471604938272	356.45360040721545
3012001	1848613.0	95	1278.7037401574803	386.24015748031496	598.1880278191754	839.1244411326378	817.4385659599063
3012030	1848613.0	95	1050.0037664783426	512.4171374764595	598.1880278191754	839.1244411326378	557.5617669482182
3012024	1848613.0	95	965.9300539643006	487.7843503528435	598.1880278191754	839.1244411326378	508.60009553919275
3011898	1848613.0	95	1203.6377037807838	146.1448144294138	598.1880278191754	839.1244411326378	920.2119718563524
3012026	1848613.0	95	751.6773897058823	510.2892156862745	598.1880278191754	839.1244411326378	362.8933585872702
3012016	1848613.0	95	1014.6317204301076	451.32347670250897	598.1880278191754	839.1244411326378	569.0473944482715
3011951	1848613.0	95	1311.261797752809	317.6243445692884	598.1880278191754	839.1244411326378	883.4232010101089
3012079	1848613.0	95	641.8530794546309	962.2052186177716	598.1880278191754	839.1244411326378	130.59676305587368
3012072	1848613.0	95	1377.779497098646	859.185364281109	598.1880278191754	839.1244411326378	779.8495365202782
3012075	1848613.0	95	1331.113569321534	907.3284169124876	598.1880278191754	839.1244411326378	736.0921353327338
3012068	1848613.0	95	653.8225210970464	732.6996308016878	598.1880278191754	839.1244411326378	120.08928801630957
3011962	1848613.0	95	1389.8759029927762	318.8671310629515	598.1880278191754	839.1244411326378	947.3317055698266
3012044	1848613.0	95	1108.9267125908916	597.013585916571	598.1880278191754	839.1244411326378	565.2182501793425
3012041	1848613.0	95	1028.9996646545942	562.7293762575453	598.1880278191754	839.1244411326378	511.852418495917
3011915	1848613.0	95	1280.8978243978245	227.96775446775447	598.1880278191754	839.1244411326378	916.2997118845224
3012042	1848613.0	95	792.5317253368102	598.1762277270752	598.1880278191754	839.1244411326378	309.5569645609002
3011933	1848613.0	95	461.5104364326376	282.556293485136	598.1880278191754	839.1244411326378	573.1045864089701
3012061	1848613.0	95	1445.686962962963	656.3305185185186	598.1880278191754	839.1244411326378	866.9879256451675
3012063	1848613.0	95	531.6802750951127	688.6635937957273	598.1880278191754	839.1244411326378	164.5045523800061
3012049	1848613.0	95	1065.2524533080089	607.5990819879709	598.1880278191754	839.1244411326378	521.2995007519967
3012136	1848694.0	96	632.8500772797527	701.2764039155074	597.939012345679	838.942962962963	142.02416672805253
3012133	1848694.0	96	1431.4548802946592	677.3944137507674	597.939012345679	838.942962962963	849.0268758262645
3012134	1848694.0	96	528.8744735989634	689.333495302883	597.939012345679	838.942962962963	164.78138039787476
3012149	1848694.0	96	697.6468308253534	972.6427268581853	597.939012345679	838.942962962963	166.7851190352841
3012145	1848694.0	96	1333.9450730787364	881.4702970297029	597.939012345679	838.942962962963	737.2336777295358
3012144	1848694.0	96	1388.5175909361956	861.479725700656	597.939012345679	838.942962962963	790.8997373883093
3012109	1848694.0	96	1050.7283018867925	512.6522012578616	597.939012345679	838.942962962963	558.1073390462103
3012106	1848694.0	96	744.5069069069069	521.6078078078077	597.939012345679	838.942962962963	349.5479200531133
3012102	1848694.0	96	966.083944580277	486.4123879380603	597.939012345679	838.942962962963	509.7141330759873
3012099	1848694.0	96	1008.969408224674	448.02323637579406	597.939012345679	838.942962962963	567.2426455860228
3012120	1848694.0	96	791.5803312629399	599.3784679089027	597.939012345679	838.942962962963	308.03913336218045
3012117	1848694.0	96	1054.3963903743315	591.0404411764706	597.939012345679	838.942962962963	519.4314182496997
3012092	1848694.0	96	1389.8052959501558	319.2634994807892	597.939012345679	838.942962962963	947.1636373270914
3012095	1848694.0	96	1282.1783854166667	387.5367838541667	597.939012345679	838.942962962963	819.7262092907491
3012089	1848694.0	96	1294.8997071742313	308.1886285993168	597.939012345679	838.942962962963	876.0447326373783
3012086	1848694.0	96	477.0624454148472	291.7049490538574	597.939012345679	838.942962962963	560.428932426018
3012083	1848694.0	96	1277.4302008852571	231.2671092951992	597.939012345679	838.942962962963	911.5800669353043
3012082	1848694.0	96	1201.6874322860235	146.05507403394728	597.939012345679	838.942962962963	919.0243637711519
3012157	1848775.0	97	1238.6550816219062	298.12216956292787	598.1607495069034	839.1666666666666	838.4283733973232
3012153	1848775.0	97	1278.0304317055911	259.45081387119603	598.1607495069034	839.1666666666666	893.4725819829753
3012152	1848775.0	97	1201.0749269005846	147.01754385964912	598.1607495069034	839.1666666666666	917.919339323899
3012228	1848775.0	97	761.9043715846994	886.304189435337	598.1607495069034	839.1666666666666	170.39342658659996
3012226	1848775.0	97	1394.2139784946237	861.1958525345622	598.1607495069034	839.1666666666666	796.3579775526696
3012204	1848775.0	97	577.8216945996276	616.0481843575419	598.1607495069034	839.1666666666666	224.04359911063824
3012196	1848775.0	97	788.080565805658	601.3025830258302	598.1607495069034	839.1666666666666	304.3827506762621
3012199	1848775.0	97	1057.395792241946	609.8747534516765	598.1607495069034	839.1666666666666	513.2948528298789
3012222	1848775.0	97	1341.826278659612	833.2883597883598	598.1607495069034	839.1666666666666	743.6887613388639
3012216	1848775.0	97	524.2928956549318	710.1774500475738	598.1607495069034	839.1666666666666	148.64278602308113
3012218	1848775.0	97	1415.4947353837629	739.5523690773067	598.1607495069034	839.1666666666666	823.3819604251577
3012172	1848775.0	97	1009.2236962488564	439.8531564501373	598.1607495069034	839.1666666666666	573.0829133952817
3012174	1848775.0	97	967.436274509804	504.4189291101056	598.1607495069034	839.1666666666666	498.41795830949366
3012168	1848775.0	97	1279.1065573770493	386.9474802671524	598.1607495069034	839.1666666666666	817.4285203023958
3012161	1848775.0	97	1390.0336356764928	320.17195767195767	598.1607495069034	839.1666666666666	946.7936289472264
3012163	1848775.0	97	479.1793683487813	327.2744593202884	598.1607495069034	839.1666666666666	525.5380109984832
3012189	1848775.0	97	1015.3704744069912	562.9154182272159	598.1607495069034	839.1666666666666	500.3785635052346
3012188	1848775.0	97	1083.849686847599	559.9057063326374	598.1607495069034	839.1666666666666	560.2503260345491
3012182	1848775.0	97	741.2534911961142	536.4210686095932	598.1607495069034	839.1666666666666	334.858820799259
3012179	1848775.0	97	1051.2603569152325	512.2845761631612	598.1607495069034	839.1666666666666	558.7048910878835
3012396	1848866.0	98	805.7217592592592	820.3208333333333	598.0216962524655	839.094181459566	208.5467687903478
3012394	1848866.0	98	1423.2720413026211	810.7676727561557	598.0216962524655	839.094181459566	825.7363520523517
3012388	1848866.0	98	519.1262077294687	723.4746376811594	598.0216962524655	839.094181459566	139.9727723980961
3012391	1848866.0	98	1358.319239373602	771.831096196868	598.0216962524655	839.094181459566	763.267107056955
3012400	1848866.0	98	1393.8451388888889	856.5538194444445	598.0216962524655	839.094181459566	796.0149438347572
3012365	1848866.0	98	789.0715846994536	604.6261202185792	598.0216962524655	839.094181459566	302.44889091830663
3012361	1848866.0	98	1014.7261437908496	569.6797385620915	598.0216962524655	839.094181459566	496.2123926707458
3012357	1848866.0	98	1056.14631043257	552.7003816793894	598.0216962524655	839.094181459566	540.2773090461949
3012374	1848866.0	98	479.5262725779968	615.5136054421769	598.0216962524655	839.094181459566	253.0403908550162
3012368	1848866.0	98	1056.3673267326733	609.2940594059406	598.0216962524655	839.094181459566	512.7268406043906
3012332	1848866.0	98	470.7217619442143	342.22990886495444	598.0216962524655	839.094181459566	512.9126423240682
3012334	1848866.0	98	1279.3964803312629	387.2616089914226	598.0216962524655	839.094181459566	817.5721802517547
3012328	1848866.0	98	1390.3882113821137	319.6948678861789	598.0216962524655	839.094181459566	947.4282776227491
3012326	1848866.0	98	1183.1187518485654	295.2125110913931	598.0216962524655	839.094181459566	798.840306838419
3012350	1848866.0	98	1045.7781084656085	512.8326719576719	598.0216962524655	839.094181459566	554.0147807238003
3012345	1848866.0	98	739.692599933928	509.6271886356128	598.0216962524655	839.094181459566	358.63511304720436
3012347	1848866.0	98	978.1464646464646	509.9879564879565	598.0216962524655	839.094181459566	502.79791851364604
3012337	1848866.0	98	1013.6309803921567	434.52	598.0216962524655	839.094181459566	580.009780406145
3012319	1848866.0	98	1272.2702589807852	271.88554720133664	598.0216962524655	839.094181459566	881.0997441370022
3012318	1848866.0	98	1199.8032755298652	145.73275529865126	598.0216962524655	839.094181459566	918.0910284092199
3012270	1849119.0	99	985.910348977136	503.9071399919775	598.0046500244738	839.1045031815956	512.6676346027962
3012267	1849119.0	99	767.4088823336612	508.55899705014747	598.0046500244738	839.1045031815956	371.42714702611653
3012260	1849119.0	99	1013.8739237392374	436.7337023370234	598.0046500244738	839.1045031815956	578.6618305991396
3012286	1849119.0	99	789.3401424680495	606.7646134506599	598.0046500244738	839.1045031815956	300.983546109765
3012280	1849119.0	99	1051.0019220208676	554.8536518396486	598.0046500244738	839.1045031815956	534.7944230494522
3012282	1849119.0	99	1015.1121883656508	572.2774699907663	598.0046500244738	839.1045031815956	495.15185971826503
3012273	1849119.0	99	1043.6075581395348	511.2273901808785	598.0046500244738	839.1045031815956	553.2317353065391
3012237	1849119.0	99	1176.7163489312536	259.5155979202773	598.0046500244738	839.1045031815956	819.042446734957
3012239	1849119.0	99	1272.7834119496854	274.52869496855345	598.0046500244738	839.1045031815956	879.8137420867732
3012235	1849119.0	99	1200.448502994012	145.92115768463074	598.0046500244738	839.1045031815956	918.3908462387608
3012252	1849119.0	99	472.9770959377701	345.74719101123594	598.0046500244738	839.1045031815956	508.95316754379803
3012255	1849119.0	99	1275.271964461994	387.3423823626193	598.0046500244738	839.1045031815956	814.113032086006
3012250	1849119.0	99	1389.3194022289767	319.91413373860183	598.0046500244738	839.1045031815956	946.4341904109478
3012297	1849119.0	99	518.4286151960785	718.5248161764706	598.0046500244738	839.1045031815956	144.4707798735229
3012298	1849119.0	99	1381.4411255411255	715.8766233766233	598.0046500244738	839.1045031815956	793.0686108598561
3012291	1849119.0	99	1056.7067510548522	608.8440441415125	598.0046500244738	839.1045031815956	513.2518840559997
3012290	1849119.0	99	468.7024029574861	609.3992606284658	598.0046500244738	839.1045031815956	263.59736256830143
3012308	1849119.0	99	1428.261257660538	829.1783906208366	598.0046500244738	839.1045031815956	830.3159412138937
3012311	1849119.0	99	1389.791751183232	849.6910074374578	598.0046500244738	839.1045031815956	791.8578708542013
3012304	1849119.0	99	844.0379581151833	783.8459860383945	598.0046500244738	839.1045031815956	252.16243258448205
3012409	1849251.0	100	1177.4218041099546	258.90939418201225	598.0801376597836	838.9906588003932	819.8359836250914
3012410	1849251.0	100	1272.7828397873957	274.5937737281701	598.0801376597836	838.9906588003932	879.6405971404056
3012407	1849251.0	100	1198.1781865477517	145.63935340022297	598.0801376597836	838.9906588003932	916.9807527856112
3012461	1849251.0	100	1360.3342036553524	666.9577893820714	598.0801376597836	838.9906588003932	781.4259845225768
3012448	1849251.0	100	787.4734329597343	606.483603154836	598.0801376597836	838.9906588003932	299.882228932527
3012450	1849251.0	100	1054.1888264669165	610.7368913857678	598.0801376597836	838.9906588003932	510.0342325220258
3012472	1849251.0	100	1438.1396685378245	861.5192461908581	598.0801376597836	838.9906588003932	840.3615606801895
3012474	1849251.0	100	1383.202380952381	852.7794117647059	598.0801376597836	838.9906588003932	785.2433168267727
3012469	1849251.0	100	842.4929867986799	737.3391089108911	598.0801376597836	838.9906588003932	264.7086670646256
3012467	1849251.0	100	521.4894671623296	711.7252168525403	598.0801376597836	838.9906588003932	148.5349235750028
3012427	1849251.0	100	1033.45192915876	429.05660974067047	598.0801376597836	838.9906588003932	597.9920747062853
3012417	1849251.0	100	1390.3819392112534	319.6597588545592	598.0801376597836	838.9906588003932	947.3366499720437
3012419	1849251.0	100	1277.548299319728	388.1163265306122	598.0801376597836	838.9906588003932	815.4536444269933
3012418	1849251.0	100	476.1393538913362	365.0013215859031	598.0801376597836	838.9906588003932	489.42358600612505
3012444	1849251.0	100	461.9453219927096	587.8756581611989	598.0801376597836	838.9906588003932	285.64213901791663
3012441	1849251.0	100	1024.5742635658914	562.7471317829456	598.0801376597836	838.9906588003932	508.14144256442444
3012437	1849251.0	100	1045.3997361477573	511.9646731163882	598.0801376597836	838.9906588003932	554.1126406282724
3012432	1849251.0	100	990.95	489.7895833333334	598.0801376597836	838.9906588003932	525.6311633099505
3012434	1849251.0	100	809.4631616595135	503.17453505007154	598.0801376597836	838.9906588003932	396.80631522943503
3012525	1849032.0	101	1002.9828862164662	537.3951588035769	598.1811160936721	839.0924265072248	504.8620746643523
3012519	1849032.0	101	856.380042462845	511.223991507431	598.1811160936721	839.0924265072248	417.3300806884253
3012518	1849032.0	101	1044.1214896214897	510.510989010989	598.1811160936721	839.0924265072248	553.9210934864478
3012536	1849032.0	101	1053.0527065527065	611.4050332383666	598.1811160936721	839.0924265072248	508.6744664913889
3012534	1849032.0	101	787.5960943542151	612.2337587006961	598.1811160936721	839.0924265072248	295.53830402909693
3012529	1849032.0	101	1009.9826762246116	573.1980286738351	598.1811160936721	839.0924265072248	490.1840019068928
3012531	1849032.0	101	538.8017952450267	579.0346918971372	598.1811160936721	839.0924265072248	266.75068711247417
3012495	1849032.0	101	1388.699088145897	317.1659067882472	598.1811160936721	839.0924265072248	947.2729047764042
3012484	1849032.0	101	1272.5026943802925	274.77290223248656	598.1811160936721	839.0924265072248	879.2986503006958
3012481	1849032.0	101	1196.3611422172453	144.99794699514746	598.1811160936721	839.0924265072248	916.2895230997352
3012483	1849032.0	101	1177.5609474292316	256.12882726747546	598.1811160936721	839.0924265072248	821.9048284302656
3012510	1849032.0	101	1006.3414164742107	482.0881447267128	598.1811160936721	839.0924265072248	542.2609040087167
3012502	1849032.0	101	1038.3396670285922	424.2491856677525	598.1811160936721	839.0924265072248	604.8425120899861
[truncated: 21,776 more rows]
