# Supplementary material for: The First of Us: Ophiocordyceps use a novel scramblase-binding peptide to manipulate zombie ants
Source: bioRxiv. 2025 Sep 19:2025.09.09.674826. Preprint. [Version 2] doi: 10.1101/2025.09.09.674826 (PMC12458967; doi:10.1101/2025.09.09.674826)
Supplement: Supplement 11 [file media-11.zip › Data S12. Nest behavior tests data/SBP Aversion Assay data files/LH11_SBP1-all-spots_matches.csv]

No_Overlap_ID	Citronella_ID	Frame	No_Overlap_X	No_Overlap_Y	Citronella_X	Citronella_Y	Distance
3579314	2416122.0	0	728.6943820224719	1011.8666666666668	575.7297435897435	849.9953846153846	222.71168034878878
3579198	2416122.0	0	948.2991220102936	613.677565849228	575.7297435897435	849.9953846153846	441.1961618181521
3579301	2416122.0	0	1128.5592190328418	986.083139384536	575.7297435897435	849.9953846153846	569.3332116755529
3579170	2416122.0	0	837.9492296918767	579.8965336134454	575.7297435897435	849.9953846153846	376.4471386585832
3579308	2416122.0	0	557.6659779614324	1009.775826446281	575.7297435897435	849.9953846153846	160.798287367593
3579155	2416122.0	0	983.5666035353536	131.36584595959596	575.7297435897435	849.9953846153846	826.2925136771644
3579283	2416122.0	0	1292.1397174254316	911.3396127681842	575.7297435897435	849.9953846153846	719.0315465533582
3579293	2416122.0	0	668.2579908675799	972.383887801696	575.7297435897435	849.9953846153846	153.4288833841079
3579162	2416122.0	0	552.348200312989	578.5326402861614	575.7297435897435	849.9953846153846	272.46782952259883
3579289	2416122.0	0	875.7459901540416	952.7701286326824	575.7297435897435	849.9953846153846	317.131512483939
3579269	2416122.0	0	669.3566642737497	857.0860253649198	575.7297435897435	849.9953846153846	93.89503428301288
3579151	2416122.0	0	595.0257563368765	129.20318887980375	575.7297435897435	849.9953846153846	721.0504320373558
3579275	2416122.0	0	751.8083612040134	866.4063545150501	575.7297435897435	849.9953846153846	176.84173578089533
3579253	2416122.0	0	722.4485776805252	732.8581327498177	575.7297435897435	849.9953846153846	187.7433142659828
3579260	2416122.0	0	612.7882971729126	806.2455621301775	575.7297435897435	849.9953846153846	57.33570755788883
3579236	2416122.0	0	526.6190063547083	673.9534950895436	575.7297435897435	849.9953846153846	182.76381310203917
3579245	2416122.0	0	632.2186250999201	712.0911270983213	575.7297435897435	849.9953846153846	149.02542727871406
3579216	2416122.0	0	573.59668785547	646.8977919036467	575.7297435897435	849.9953846153846	203.1087937339703
3579229	2416122.0	0	467.3648401826484	697.9813266041817	575.7297435897435	849.9953846153846	186.6848309945466
3579445	2415484.0	1	527.5425568872677	632.0483758902205	575.4848024316109	850.1757852077001	223.3338881661029
3579578	2415484.0	1	481.2937583001328	734.9038512616202	575.4848024316109	850.1757852077001	148.86091344018905
3579812	2415484.0	1	568.246298124383	1016.8823626192828	575.4848024316109	850.1757852077001	166.8636536124323
3579689	2415484.0	1	687.3571765816808	898.0304532577903	575.4848024316109	850.1757852077001	121.67784248645096
3579423	2415484.0	1	748.4057785368631	601.925562197552	575.4848024316109	850.1757852077001	302.5389845983182
3579807	2415484.0	1	734.4904420549582	1016.510752688172	575.4848024316109	850.1757852077001	230.10891951152058
3579399	2415484.0	1	866.2337421033072	600.8976217019695	575.4848024316109	850.1757852077001	382.98113363585617
3579663	2415484.0	1	555.8270979475188	889.0097427903352	575.4848024316109	850.1757852077001	43.52587284723644
3579748	2415484.0	1	1076.7994949494948	987.9987373737372	575.4848024316109	850.1757852077001	519.9149806247771
3579616	2415484.0	1	732.2439759036145	834.278781793842	575.4848024316109	850.1757852077001	157.56317204590013
3579503	2415484.0	1	463.5965531349085	652.1340390712899	575.4848024316109	850.1757852077001	227.46321360483626
3579373	2415484.0	1	940.08619133574	572.6007821901323	575.4848024316109	850.1757852077001	458.237989576402
3579350	2415484.0	1	613.9535223947782	538.9123340085528	575.4848024316109	850.1757852077001	313.63159673095527
3579606	2415484.0	1	1258.2514033680834	836.522186581128	575.4848024316109	850.1757852077001	682.9031059453455
3579476	2415484.0	1	574.509388038943	648.0859990727862	575.4848024316109	850.1757852077001	202.0921401076565
3579719	2415484.0	1	792.4115226337449	960.8262108262109	575.4848024316109	850.1757852077001	243.51738875737914
3579328	2415484.0	1	653.4262795014586	116.05900291699814	575.4848024316109	850.1757852077001	738.2427269460117
3579725	2415484.0	1	668.9981387478849	973.5402707275804	575.4848024316109	850.1757852077001	154.80161613040522
3579594	2415484.0	1	528.7325915290739	779.1927494615937	575.4848024316109	850.1757852077001	84.99623866976883
3579337	2415484.0	1	918.0075075075076	168.67387387387387	575.4848024316109	850.1757852077001	762.7362969232341
3578804	2415918.0	2	466.8830951657039	637.0079558123036	575.5976645435244	850.0838641188959	239.20744197387396
3578930	2415918.0	2	716.3454415954417	988.977564102564	575.5976645435244	850.0838641188959	197.7407308578822
3578812	2415918.0	2	673.5065011820332	657.5620567375887	575.5976645435244	850.0838641188959	215.98793162876336
3578808	2415918.0	2	579.7154553611484	650.952108568865	575.5976645435244	850.0838641188959	199.1743263316208
3578937	2415918.0	2	561.5335325365205	1013.2749003984064	575.5976645435244	850.0838641188959	163.79595273110672
3578787	2415918.0	2	898.4720090293454	563.151467268623	575.5976645435244	850.0838641188959	431.94680539320007
3578927	2415918.0	2	1047.530935808198	999.5799175045114	575.5976645435244	850.0838641188959	495.04553578883093
3578796	2415918.0	2	528.8368438649281	606.102975593447	575.5976645435244	850.0838641188959	248.4215133924664
3578774	2415918.0	2	637.9936530324401	480.0862717442407	575.5976645435244	850.0838641188959	375.2219046678251
3578900	2415918.0	2	833.573441108545	914.8667436489608	575.5976645435244	850.0838641188959	265.9855687335919
3578768	2415918.0	2	820.4487394957983	145.92549019607844	575.5976645435244	850.0838641188959	745.5139599436824
3578911	2415918.0	2	665.808085106383	955.6824113475176	575.5976645435244	850.0838641188959	138.88474774043144
3578780	2415918.0	2	1098.693478846672	515.90447318782	575.5976645435244	850.0838641188959	620.7294871878876
3578767	2415918.0	2	697.490756302521	122.85546218487394	575.5976645435244	850.0838641188959	737.3730903674738
3578889	2415918.0	2	733.801212507977	898.3670495639226	575.5976645435244	850.0838641188959	165.40746230221805
3578864	2415918.0	2	647.8022466039707	812.6891327063742	575.5976645435244	850.0838641188959	81.31339131987038
3578876	2415918.0	2	799.915810768752	858.118425147837	575.5976645435244	850.0838641188959	224.46198987100323
3578856	2415918.0	2	552.7715368711233	742.3970824718585	575.5976645435244	850.0838641188959	110.07940336872045
3578845	2415918.0	2	484.29004428156975	742.7559169338831	575.5976645435244	850.0838641188959	140.91263167243102
3578824	2415918.0	2	785.4524080394388	683.1067500948047	575.5976645435244	850.0838641188959	268.1797344609588
3579952	2415765.0	3	477.4776218085648	624.1909775200895	575.5976645435244	850.0838641188959	246.28264048091475
3580079	2415765.0	3	851.5859872611464	811.0738550197149	575.5976645435244	850.0838641188959	278.73165425979965
3579924	2415765.0	3	527.6153711484594	577.1437324929973	575.5976645435244	850.0838641188959	277.12563203610915
3580188	2415765.0	3	667.7638164754953	1007.1353840806396	575.5976645435244	850.0838641188959	182.09826875684766
3580059	2415765.0	3	597.6377139979859	768.6500503524672	575.5976645435244	850.0838641188959	84.36367585934421
3580160	2415765.0	3	981.7833460851824	998.4176230553428	575.5976645435244	850.0838641188959	432.42307053356575
3580033	2415765.0	3	484.0648066135223	770.7643932683791	575.5976645435244	850.0838641188959	121.11912539661083
3580175	2415765.0	3	561.4303333333334	1012.694	575.5976645435244	850.0838641188959	163.22613015350936
3580170	2415765.0	3	784.0802098950525	1016.66091954023	575.5976645435244	850.0838641188959	266.8574284315394
3580022	2415765.0	3	775.5330657492356	756.2710244648318	575.5976645435244	850.0838641188959	220.85065890607578
3579897	2415765.0	3	917.3202412474258	527.1882906737276	575.5976645435244	850.0838641188959	470.1445211630546
3580134	2415765.0	3	657.4737897008941	940.8373419673142	575.5976645435244	850.0838641188959	122.22885752705298
3579885	2415765.0	3	618.3457047539616	369.7082290797888	575.5976645435244	850.0838641188959	482.2739322014602
3580010	2415765.0	3	690.5155269243475	742.6331351172779	575.5976645435244	850.0838641188959	157.3269660838756
3579856	2415765.0	3	735.6097939599209	116.73906294101045	575.5976645435244	850.0838641188959	750.5987469847003
3579870	2415765.0	3	810.1640442890442	133.78583916083917	575.5976645435244	850.0838641188959	753.7269048307433
3579997	2415765.0	3	495.1840635738831	699.0195446735395	575.5976645435244	850.0838641188959	171.13379511479718
3579974	2415765.0	3	600.7262757131492	664.5967155358563	575.5976645435244	850.0838641188959	187.18154126083266
3580100	2415765.0	3	960.9508832755488	823.1503219415553	575.5976645435244	850.0838641188959	386.29330680371623
3579060	2416474.0	4	851.6349347568208	813.8242882562278	575.6414141414141	850.202581369248	278.38068113916194
3578938	2416474.0	4	1010.4742088387007	526.8605186114596	575.6414141414141	850.202581369248	541.8760456900768
3579054	2416474.0	4	478.6072196620584	815.8430107526881	575.6414141414141	850.202581369248	102.93791814104164
3578923	2416474.0	4	637.1239751201583	255.7094995759118	575.6414141414141	850.202581369248	597.6638935092561
3578910	2416474.0	4	778.8316384180791	163.52796610169491	575.6414141414141	850.202581369248	716.1063430067098
3579038	2416474.0	4	650.5796064400715	763.4293381037567	575.6414141414141	850.202581369248	114.6530785099236
3579032	2416474.0	4	800.8484848484848	747.2552026286966	575.6414141414141	850.202581369248	247.6214600676001
3578880	2416474.0	4	733.7461059190031	118.20041536863968	575.6414141414141	850.202581369248	748.8820097930438
3579018	2416474.0	4	465.8963393171418	719.0520943329814	575.6414141414141	850.202581369248	171.01003391039683
3578997	2416474.0	4	637.3586152540317	688.2597914393112	575.6414141414141	850.202581369248	173.30458771615636
3579002	2416474.0	4	560.897378035676	694.2167418869547	575.6414141414141	850.202581369248	156.68110517762858
3578981	2416474.0	4	1010.014249255636	614.6670211257622	575.6414141414141	850.202581369248	494.12221162823647
3579095	2416474.0	4	730.8008314436886	996.476064499874	575.6414141414141	850.202581369248	213.23784055543916
3579088	2416474.0	4	621.5078508341511	979.3966306836768	575.6414141414141	850.202581369248	137.09424638965672
3578975	2416474.0	4	478.9956382848016	614.7368841381005	575.6414141414141	850.202581369248	254.52799563795926
3579101	2416474.0	4	946.6109337589784	1003.620776802341	575.6414141414141	850.202581369248	401.44181044733386
3579098	2416474.0	4	565.7410922410922	1011.7257742257742	575.6414141414141	850.202581369248	161.82632111092602
3578955	2416474.0	4	548.6716042481834	573.101825973542	575.6414141414141	850.202581369248	278.4101278447821
3579080	2416474.0	4	643.1123545210385	943.6131005669948	575.6414141414141	850.202581369248	115.22956605187511
3579569	2415254.0	5	892.5039123630673	1006.0075639019302	575.6293375394322	850.2697160883281	353.0775742117761
3579582	2415254.0	5	703.7683982683982	1031.0347459557986	575.6293375394322	850.2697160883281	221.57530301793372
3579576	2415254.0	5	608.5180180180181	1018.1157191674432	575.6293375394322	850.2697160883281	171.03784976798804
3579321	2415254.0	5	713.1901449275362	181.96115942028987	575.6293375394322	850.2697160883281	682.3190622025619
3579424	2415254.0	5	475.64041339985744	615.3858398669518	575.6293375394322	850.2697160883281	255.280669576387
3579553	2415254.0	5	688.4046110524463	971.023407250968	575.6293375394322	850.2697160883281	165.22625773568004
3579311	2415254.0	5	646.3900709219857	165.677304964539	575.6293375394322	850.2697160883281	688.2396753727004
3579437	2415254.0	5	913.7304980167474	625.2188188629352	575.6293375394322	850.2697160883281	406.15305127262263
3579542	2415254.0	5	911.4800382827456	960.2041290675415	575.6293375394322	850.2697160883281	353.3854387872524
3579290	2415254.0	5	788.7844294547499	110.97386172006745	575.6293375394322	850.2697160883281	769.4111082480705
3579522	2415254.0	5	593.358117816092	876.2676005747127	575.6293375394322	850.2697160883281	31.46743789801574
3579404	2415254.0	5	557.5699320498301	603.4429029822575	575.6293375394322	850.2697160883281	247.48660124284908
3579533	2415254.0	5	637.2750854302578	932.2294190742466	575.6293375394322	850.2697160883281	102.5553077444518
3579509	2415254.0	5	781.5192806822396	860.601965146459	575.6293375394322	850.2697160883281	206.14903360905603
3579494	2415254.0	5	881.4143037177064	764.8589582020585	575.6293375394322	850.2697160883281	317.48928029676097
3579502	2415254.0	5	468.2630818155537	843.7416883492339	575.6293375394322	850.2697160883281	107.56452953612384
3579481	2415254.0	5	487.583776857875	716.2638478218017	575.6293375394322	850.2697160883281	160.3421138865126
3579470	2415254.0	5	636.4085295252798	687.8636948411166	575.6293375394322	850.2697160883281	173.4065336594969
3579338	2415254.0	5	1019.5210223182144	539.4529157667387	575.6293375394322	850.2697160883281	541.8919737160687
3578928	2416461.0	6	535.7308877334874	651.4322164452147	575.5117899249732	850.3295819935691	202.8365898974943
3579056	2416461.0	6	627.5012472715935	1027.3297474275023	575.5117899249732	850.3295819935691	184.47753857539337
3578918	2416461.0	6	468.8595505617977	617.136808156471	575.5117899249732	850.3295819935691	256.42458917003273
3579053	2416461.0	6	708.9859154929577	1024.6713615023473	575.5117899249732	850.3295819935691	219.56866415412173
3579030	2416461.0	6	638.757753688648	963.385576633544	575.5117899249732	850.3295819935691	129.54423899359668
3579037	2416461.0	6	541.389927310488	986.4837313949464	575.5117899249732	850.3295819935691	140.3647174595324
3579035	2416461.0	6	879.784052019165	988.5161989504904	575.5117899249732	850.3295819935691	334.1813139388787
3578886	2416461.0	6	1110.813279406808	562.3127738456353	575.5117899249732	850.3295819935691	607.8662405638223
3579015	2416461.0	6	883.5303756994405	921.6450839328536	575.5117899249732	850.3295819935691	316.16664909404176
3579008	2416461.0	6	1100.41504539559	904.688391699092	575.5117899249732	850.3295819935691	527.7104393474254
3578996	2416461.0	6	495.227766798419	879.973649538867	575.5117899249732	850.3295819935691	85.5820957327832
3578873	2416461.0	6	568.250469043152	568.5521159057745	575.5117899249732	850.3295819935691	281.8710115918397
3578982	2416461.0	6	733.154253377145	836.970244614823	575.5117899249732	850.3295819935691	158.2075161882914
3578850	2416461.0	6	666.4480255516842	212.30720092915212	575.5117899249732	850.3295819935691	644.4702923246849
3578979	2416461.0	6	914.4579162031888	830.8552094920282	575.5117899249732	850.3295819935691	339.50512176304034
3578838	2416461.0	6	561.3112346735102	202.53849443969204	575.5117899249732	850.3295819935691	647.9467176270629
3578944	2416461.0	6	615.7350695727127	687.2403029183598	575.5117899249732	850.3295819935691	167.97626372464586
3578828	2416461.0	6	877.7908587257617	121.28578024007386	575.5117899249732	850.3295819935691	789.2258867461594
3578956	2416461.0	6	545.5841503267974	736.6145833333334	575.5117899249732	850.3295819935691	117.58726347787726
3578953	2416461.0	6	748.6548647092688	728.0054691997698	575.5117899249732	850.3295819935691	211.99460586663602
3579189	2417238.0	7	676.0485443655106	757.0002089427497	575.6293375394322	850.2697160883281	137.05188091652664
3579173	2417238.0	7	886.1373469968688	730.3673498434387	575.6293375394322	850.2697160883281	332.85402411318864
3579153	2417238.0	7	498.3248833091904	691.0700949621761	575.6293375394322	850.2697160883281	176.97598145100338
3579160	2417238.0	7	578.0680155464106	704.0001143118427	575.6293375394322	850.2697160883281	146.28992977738878
3579143	2417238.0	7	582.5093845876195	543.662425554954	575.6293375394322	850.2697160883281	306.68447247228244
3579140	2417238.0	7	1197.0240047838715	449.58354689902615	575.6293375394322	850.2697160883281	739.3786165824823
3579267	2417238.0	7	643.366048862679	1027.0313114293738	575.6293375394322	850.2697160883281	189.29586273450474
3579264	2417238.0	7	827.871730261579	1015.8357331413488	575.6293375394322	850.2697160883281	301.7255883895082
3579146	2417238.0	7	470.93172061724096	621.2492748578721	575.6293375394322	850.2697160883281	251.8173018094242
3579251	2417238.0	7	522.2530758226037	974.2536480686696	575.6293375394322	850.2697160883281	134.9853351448568
3579120	2417238.0	7	934.302179379715	102.93056719754122	575.6293375394322	850.2697160883281	828.9523574600595
3579131	2417238.0	7	523.7989381348107	294.9455216989843	575.6293375394322	850.2697160883281	557.737708225485
3579128	2417238.0	7	541.0089947089947	213.61005291005293	575.6293375394322	850.2697160883281	637.60026259089
3579233	2417238.0	7	734.0440019665683	946.1445427728612	575.6293375394322	850.2697160883281	185.1680001980672
3579247	2417238.0	7	663.7946898002102	975.089116719243	575.6293375394322	850.2697160883281	152.81692351676207
3579243	2417238.0	7	1123.030303030303	959.0872235872235	575.6293375394322	850.2697160883281	558.1120559158436
3579222	2417238.0	7	722.0054697554697	857.6219433719434	575.6293375394322	850.2697160883281	146.56066091744
3579218	2417238.0	7	976.6846013251084	861.7593100297006	575.6293375394322	850.2697160883281	401.2198093054927
3579231	2417238.0	7	536.0642209680178	921.5369420215496	575.6293375394322	850.2697160883281	81.5132869017466
3579207	2417238.0	7	516.2286263208454	813.2180595581173	575.6293375394322	850.2697160883281	70.00906901899683
3578679	2416721.0	8	1292.6943793911007	977.9918032786884	577.3125	850.1729166666667	726.7110162477794
3578686	2416721.0	8	832.5915279878972	1003.8310640443772	577.3125	850.1729166666667	297.95672233731494
3578644	2416721.0	8	491.0945873526259	935.264201500536	577.3125	850.1729166666667	121.13651479198549
3578654	2416721.0	8	666.4409171075838	960.247795414462	577.3125	850.1729166666667	141.63457793718763
3578628	2416721.0	8	472.0520180932498	873.3268963117606	577.3125	850.1729166666667	107.77697260846918
3578626	2416721.0	8	808.221824449748	849.4252187748608	577.3125	850.1729166666667	230.91053499131743
3578625	2416721.0	8	733.4253098499673	845.79843444227	577.3125	850.1729166666667	156.17408713990812
3578639	2416721.0	8	849.8515914137676	950.6566740685912	577.3125	850.1729166666667	290.4729623394418
3578637	2416721.0	8	587.4859426150587	942.9866165992682	577.3125	850.1729166666667	93.36959799539088
3578635	2416721.0	8	1069.381325164511	924.914113909689	577.3125	850.1729166666667	497.71274372282505
3578612	2416721.0	8	466.9482079966853	626.4771079345348	577.3125	850.1729166666667	249.43955539111155
3578613	2416721.0	8	493.4748360800992	694.573719652667	577.3125	850.1729166666667	176.7480240425553
3578621	2416721.0	8	619.3139290012034	743.1066486161251	577.3125	850.1729166666667	115.0100247474695
3578618	2416721.0	8	543.8628367846804	726.9847472723225	577.3125	850.1729166666667	127.64875654681458
3578605	2416721.0	8	591.2361497128034	520.9826755604965	577.3125	850.1729166666667	329.48457150656276
3578582	2416721.0	8	512.3256834712816	250.83659393027335	577.3125	850.1729166666667	602.8493294959525
3578580	2416721.0	8	906.262348073442	110.66524437548487	577.3125	850.1729166666667	809.36987831588
3578590	2416721.0	8	1375.3848698720776	383.63130421996766	577.3125	850.1729166666667	924.4352782632217
3578584	2416721.0	8	543.3625730994152	362.3935185185185	577.3125	850.1729166666667	488.9594449382533
3578690	2416721.0	8	659.6609579504316	1026.6069340016709	577.3125	850.1729166666667	194.7054981241736
3580853	2415999.0	9	655.8901116427431	953.9998405103668	578.0665634674923	849.9757481940145	129.91349596106852
3580851	2415999.0	9	862.6752336448598	969.6578400830738	578.0665634674923	849.9757481940145	308.74892430431356
3580733	2415999.0	9	611.783645443196	703.8038701622971	578.0665634674923	849.9757481940145	150.01019813424546
3580845	2415999.0	9	1033.715652173913	950.1104347826086	578.0665634674923	849.9757481940145	466.522290461225
3580712	2415999.0	9	474.3263134057971	626.9124773550724	578.0665634674923	849.9757481940145	246.00663056151615
3580829	2415999.0	9	1385.7529182879375	927.6922827496757	578.0665634674923	849.9757481940145	811.4167286336161
3580696	2415999.0	9	598.9217803030302	498.9128787878788	578.0665634674923	849.9757481940145	351.6817856314523
3580824	2415999.0	9	468.4627245910431	915.9995977473852	578.0665634674923	849.9757481940145	127.95370337079252
3580675	2415999.0	9	1364.949619482496	458.0368340943683	578.0665634674923	849.9757481940145	879.0910397843453
3580811	2415999.0	9	1232.228748806113	885.6411174785101	578.0665634674923	849.9757481940145	655.133714056298
3580791	2415999.0	9	792.1617933723197	840.8840155945419	578.0665634674923	849.9757481940145	214.2881869578004
3580660	2415999.0	9	600.0067079463364	399.7979876160991	578.0665634674923	849.9757481940145	450.7120877663473
3580798	2415999.0	9	462.9590788601722	862.8573558648111	578.0665634674923	849.9757481940145	115.82602828729283
3580646	2415999.0	9	502.2541023757042	279.5156747489591	578.0665634674923	849.9757481940145	575.4756507896159
3580774	2415999.0	9	524.7180167433086	743.5058955311873	578.0665634674923	849.9757481940145	119.08777000022522
3580754	2415999.0	9	778.9992570579495	715.1225854383358	578.0665634674923	849.9757481940145	241.9903362920225
3580632	2415999.0	9	875.8266398929051	109.0817938420348	578.0665634674923	849.9757481940145	798.4891450158738
3580864	2415999.0	9	601.5232818446384	993.6831206626372	578.0665634674923	849.9757481940145	145.6091567823267
3580872	2415999.0	9	676.9533780011167	1025.0039084310442	578.0665634674923	849.9757481940145	201.0309900601566
3580745	2415999.0	9	477.1029076896129	719.8480469434227	578.0665634674923	849.9757481940145	164.70239348836859
3578548	2415435.0	10	481.6587000505817	628.9449924127466	577.8269230769231	849.9775641025641	241.04714241794787
3578547	2415435.0	10	1303.3954128440366	622.8047400611621	577.8269230769231	849.9775641025641	760.3006808663765
3578544	2415435.0	10	616.0371609067262	516.7056856187291	577.8269230769231	849.9775641025641	335.455164311349
3578559	2415435.0	10	1083.376442015786	748.6020036429873	577.8269230769231	849.9775641025641	515.6135377953232
3578554	2415435.0	10	467.95251225490193	712.7313112745097	577.8269230769231	849.9775641025641	175.80932873095358
3578555	2415435.0	10	512.0520591807442	733.7965661918959	577.8269230769231	849.9775641025641	133.50789113786328
3578534	2415435.0	10	597.1901270772238	457.494330400782	577.8269230769231	849.9775641025641	392.96058632662505
3578535	2415435.0	10	717.3278884462152	449.0370517928287	577.8269230769231	849.9775641025641	424.51597584797383
3578533	2415435.0	10	492.023112659698	281.95737514518004	577.8269230769231	849.9775641025641	574.4642973634632
3578531	2415435.0	10	817.3063840920984	105.56698063840922	577.8269230769231	849.9775641025641	781.9830746388072
3578614	2415435.0	10	639.7709359605911	944.1331691297208	577.8269230769231	849.9775641025641	112.70465247789011
3578623	2415435.0	10	598.0206957287539	1020.9997798326727	577.8269230769231	849.9775641025641	172.21029797067786
3578620	2415435.0	10	785.2892494264175	1001.0532612258276	577.8269230769231	849.9775641025641	256.64076666738697
3578581	2415435.0	10	462.3795003673769	907.3349253000245	577.8269230769231	849.9775641025641	128.91072218327136
3578588	2415435.0	10	1265.8677232235343	927.0726123886471	577.8269230769231	849.9775641025641	692.3465816602422
3578589	2415435.0	10	1408.1317829457364	904.6789992952783	577.8269230769231	849.9775641025641	832.1048054986297
3578565	2415435.0	10	828.067046173308	792.5234029095509	577.8269230769231	849.9775641025641	256.75104643542664
3578562	2415435.0	10	596.1039336675665	768.4039722329348	577.8269230769231	849.9775641025641	83.59605257811718
3578570	2415435.0	10	463.85627788400257	859.609464627151	577.8269230769231	849.9775641025641	114.37692718991063
3578571	2415435.0	10	831.2603842159916	874.4008307372794	577.8269230769231	849.9775641025641	254.60757093621186
3578801	2417257.0	11	810.4709388971684	836.9458519622453	578.0665634674923	849.9757481940145	232.76935346962773
3578810	2417257.0	11	464.638654674911	827.2429267378677	578.0665634674923	849.9757481940145	115.6834978050681
3578797	2417257.0	11	622.8313500495822	840.9915710440573	578.0665634674923	849.9757481940145	45.657437037156015
3578772	2417257.0	11	513.1581854703716	734.9924673585538	578.0665634674923	849.9757481940145	132.03882915984804
3578782	2417257.0	11	861.8127248936865	759.9717042852469	578.0665634674923	849.9757481940145	297.6787060641578
3578758	2417257.0	11	488.3422373610613	631.2144735269511	578.0665634674923	849.9757481940145	236.44650555508647
3578887	2417257.0	11	594.9955631399317	1021.4149032992036	578.0665634674923	849.9757481940145	172.2729663443761
3578755	2417257.0	11	599.2424952281797	583.0672392850946	578.0665634674923	849.9757481940145	267.7472170049882
3578752	2417257.0	11	774.6018600531444	482.0636256273989	578.0665634674923	849.9757481940145	417.1156347291272
3578764	2417257.0	11	472.77851930948566	696.1248442783414	578.0665634674923	849.9757481940145	186.4287340467881
3578762	2417257.0	11	1228.8954771097629	683.3988784703071	578.0665634674923	849.9757481940145	671.8081038211187
3578743	2417257.0	11	779.0401382243488	139.2150451887294	578.0665634674923	849.9757481940145	738.6278864808157
3578865	2417257.0	11	1131.924583626554	929.7559230588788	578.0665634674923	849.9757481940145	559.5744658184324
3578878	2417257.0	11	908.0938697318009	989.701671891327	578.0665634674923	849.9757481940145	358.38716025151194
3578748	2417257.0	11	579.6324838187702	437.13228155339806	578.0665634674923	849.9757481940145	412.84643640751983
3578745	2417257.0	11	494.9552311435523	247.57250608272503	578.0665634674923	849.9757481940145	608.1094964452152
3578852	2417257.0	11	901.7396425670188	917.5205794746818	578.0665634674923	849.9757481940145	330.64568100385367
3578860	2417257.0	11	620.9875717017209	924.2313575525812	578.0665634674923	849.9757481940145	85.76775891356134
3578846	2417257.0	11	464.1847640009783	898.2622890682319	578.0665634674923	849.9757481940145	123.69581350768819
3578821	2417257.0	11	1408.78120208525	860.8796381478074	578.0665634674923	849.9757481940145	830.7861973034676
3579967	2416717.0	12	874.752358490566	985.7680817610064	577.8311965811967	849.7489316239316	326.59360923573206
3579822	2416717.0	12	507.8183615563404	712.7002777023152	577.8311965811967	849.7489316239316	153.89649316974288
3579946	2416717.0	12	1026.4496073298428	932.3141361256544	577.8311965811967	849.7489316239316	456.15292551627056
3579931	2416717.0	12	624.5939362075009	921.2679635471434	577.8311965811967	849.7489316239316	85.45013601271154
3579777	2416717.0	12	562.227868852459	588.0109289617486	577.8311965811967	849.7489316239316	262.2026809050573
3579919	2416717.0	12	463.2589828634605	900.559977888336	577.8311965811967	849.7489316239316	125.33377269780897
3579786	2416717.0	12	1085.39383509255	612.9032430778645	577.8311965811967	849.7489316239316	560.1033049317487
3579765	2416717.0	12	550.3797427652734	441.2095391211147	577.8311965811967	849.7489316239316	409.4606422394935
3579774	2416717.0	12	863.436170212766	540.6388434260774	577.8311965811967	849.7489316239316	420.8553760958444
3579903	2416717.0	12	460.95282369146	829.4013429752066	577.8311965811967	849.7489316239316	118.63632838709248
3579749	2416717.0	12	772.7356275303644	163.33940620782724	577.8311965811967	849.7489316239316	713.5445142284962
3579874	2416717.0	12	939.7383300460224	772.7721893491124	577.8311965811967	849.7489316239316	370.0029622908053
3579886	2416717.0	12	1396.0892139988523	812.8783706253586	577.8311965811967	849.7489316239316	819.0882866557316
3579753	2416717.0	12	513.3235445646574	186.2879958784132	577.8311965811967	849.7489316239316	666.5895666967837
3579859	2416717.0	12	747.1787296898079	765.840226489414	577.8311965811967	849.7489316239316	188.9953908626441
3579984	2416717.0	12	580.3873207885305	1023.225134408602	577.8311965811967	849.7489316239316	173.49503365673436
3579970	2416717.0	12	955.159895352416	980.4981532779316	577.8311965811967	849.7489316239316	399.3398375813618
3578931	2416435.0	13	540.8632478632478	457.61464139725007	578.2007454739085	850.1080937167198	394.26539138184825
3578943	2416435.0	13	578.7675343456254	526.7373463485177	578.2007454739085	850.1080937167198	323.3712440881142
3579193	2416435.0	13	920.7858299595142	986.0044534412956	578.2007454739085	850.1080937167198	368.55442026707664
3578919	2416435.0	13	1000.180303030303	423.1530303030303	578.2007454739085	850.1080937167198	600.2977371022467
3578914	2416435.0	13	750.4286268425136	205.55508145849493	578.2007454739085	850.1080937167198	667.1664175690124
3579177	2416435.0	13	902.9458653026428	919.6864876385338	578.2007454739085	850.1080937167198	332.115259741732
3579031	2416435.0	13	580.305114638448	665.7292768959435	578.2007454739085	850.1080937167198	184.39082531896773
3579167	2416435.0	13	465.6343669250646	880.8869509043927	578.2007454739085	850.1080937167198	116.698447416325
3578908	2416435.0	13	521.6591468416735	151.4354662291496	578.2007454739085	850.1080937167198	700.9567695487889
3579142	2416435.0	13	1422.1345536287731	813.9226075786769	578.2007454739085	850.1080937167198	844.709217396033
3579136	2416435.0	13	1036.8827398139238	786.0745909528392	578.2007454739085	850.1080937167198	463.1300696434488
3579009	2416435.0	13	738.0896897597388	670.7213669232564	578.2007454739085	850.1080937167198	240.299963076381
3579147	2416435.0	13	640.3540471637987	836.9130019120458	578.2007454739085	850.1080937167198	63.53851870077146
3579144	2416435.0	13	458.9786990380211	834.3150862727133	578.2007454739085	850.1080937167198	120.26352497946885
3578980	2416435.0	13	968.355251544572	643.6226831421006	578.2007454739085	850.1080937167198	441.4258299957225
3579099	2416435.0	13	475.0187171398528	774.1359621451104	578.2007454739085	850.1080937167198	128.13389772680685
3579074	2416435.0	13	603.2912322908313	737.4783480352847	578.2007454739085	850.1080937167198	115.39060681431107
3579202	2416435.0	13	1061.8317829457364	995.3241860465116	578.2007454739085	850.1080937167198	504.96207172183864
3579212	2416435.0	13	574.3164017507487	1022.7328956461644	578.2007454739085	850.1080937167198	172.66849848000533
3578954	2416435.0	13	513.680381400209	630.0724921630094	578.2007454739085	850.1080937167198	229.30011629152295
3579828	2415818.0	14	712.3977272727273	215.0459956709957	578.0797101449275	849.9554865424432	648.9617795554562
3580084	2415818.0	14	773.0380500850961	943.949793338196	578.0797101449275	849.9554865424432	216.43401771034152
3580071	2415818.0	14	464.7404196103618	889.8074288160993	578.0797101449275	849.9554865424432	120.14146695401016
3579940	2415818.0	14	540.7687722557672	625.2535222170615	578.0797101449275	849.9554865424432	227.77857418522467
3579950	2415818.0	14	686.5238885202389	631.5194647201947	578.0797101449275	849.9554865424432	243.87381051073555
3580074	2415818.0	14	1051.983584738243	931.0164152617568	578.0797101449275	849.9554865424432	480.7866018509611
3579816	2415818.0	14	557.7608206857785	139.82827431141092	578.0797101449275	849.9554865424432	710.4178452290388
3580057	2415818.0	14	457.5456369107322	836.697592778335	578.0797101449275	849.9554865424432	121.26101829312971
3579910	2415818.0	14	775.0363748458693	581.9171804356761	578.0797101449275	849.9554865424432	332.6205966423369
3580034	2415818.0	14	1059.501476559616	759.8307493540051	578.0797101449275	849.9554865424432	489.78504002380885
3580021	2415818.0	14	475.0909139958994	775.728876659113	578.0797101449275	849.9554865424432	126.94991826306212
3579889	2415818.0	14	673.5717019133938	444.03897280966765	578.0797101449275	849.9554865424432	416.997525907384
3580026	2415818.0	14	1422.8793969849246	757.8327749860414	578.0797101449275	849.9554865424432	849.8076869912752
3579896	2415818.0	14	531.9136104319479	441.2581499592502	578.0797101449275	849.9554865424432	411.29651310569665
3580007	2415818.0	14	676.5479384003975	744.4153005464481	578.0797101449275	849.9554865424432	144.34238059503028
3580112	2415818.0	14	574.3690614136732	1010.676516029355	578.0797101449275	849.9554865424432	160.76385860428806
3579857	2415818.0	14	1064.9670890531504	328.9431538190778	578.0797101449275	849.9554865424432	713.1010942285548
3580098	2415818.0	14	1008.6816993464053	984.66522875817	578.0797101449275	849.9554865424432	451.18154633373155
3579969	2415818.0	14	702.9690082644628	685.146694214876	578.0797101449275	849.9554865424432	206.78315892079152
3579979	2415818.0	14	1016.2823995472552	685.0874363327674	578.0797101449275	849.9554865424432	468.1912760607282
3579829	2415817.0	15	863.9893182532202	691.2510210493245	578.0177083333333	849.7864583333334	326.9759112763566
3579964	2415817.0	15	682.4898466191402	935.8402462734932	578.0177083333333	849.7864583333334	135.35022015814658
3579814	2415817.0	15	1086.399547255235	698.3633276740238	578.0177083333333	849.7864583333334	530.4536347733708
3579939	2415817.0	15	965.6106271777004	906.5932055749128	578.0177083333333	849.7864583333334	391.73368156244214
3579808	2415817.0	15	1397.6206225680935	696.8833981841764	578.0177083333333	849.7864583333334	833.7435354022773
3579821	2415817.0	15	1015.6677667766776	688.9073157315731	578.0177083333333	849.7864583333334	466.28282423840164
3579798	2415817.0	15	588.0975463794135	656.0435368043088	578.0177083333333	849.7864583333334	194.00495554917399
3579781	2415817.0	15	835.0524830699774	597.0797592174567	578.0177083333333	849.7864583333334	360.45464513855217
3579776	2415817.0	15	524.701779292069	424.5367215597198	578.0177083333333	849.7864583333334	428.57896228765213
3579789	2415817.0	15	648.4012916907653	633.6245421245421	578.0177083333333	849.7864583333334	227.3319661316663
3579913	2415817.0	15	654.1807313642756	789.2991561181435	578.0177083333333	849.7864583333334	97.26006275179738
3579761	2415817.0	15	1223.5961216984283	294.7739886325644	578.0177083333333	849.7864583333334	851.3579325561843
3579902	2415817.0	15	465.6487814730039	816.1213365647861	578.0177083333333	849.7864583333334	117.30352146220152
3579751	2415817.0	15	768.6847079037801	261.0820446735395	578.0177083333333	849.7864583333334	618.8107880343704
3579744	2415817.0	15	708.7596110357304	223.27227498869289	578.0177083333333	849.7864583333334	640.0105210496503
3579734	2415817.0	15	576.7400105152471	129.70162986330178	578.0177083333333	849.7864583333334	720.0859620242775
3579985	2415817.0	15	555.2799662352279	1004.1025135997	578.0177083333333	849.7864583333334	155.98220997502338
3579971	2415817.0	15	1109.316289357273	975.9491282851938	578.0177083333333	849.7864583333334	546.0725240180409
3580093	2416264.0	16	759.0704732510288	257.6885288065844	578.0482866043614	850.0171339563863	619.3724312052086
3580196	2416264.0	16	526.6316573556796	408.4584729981378	578.0482866043614	850.0171339563863	444.5421474174725
3580324	2416264.0	16	484.6538045827929	757.3152831820147	578.0482866043614	850.0171339563863	131.59089029667263
3580073	2416264.0	16	666.5477438136827	127.00917030567686	578.0482866043614	850.0171339563863	728.4041937198673
3580310	2416264.0	16	1089.259	718.02	578.0482866043614	850.0171339563863	527.9769283436332
3580181	2416264.0	16	944.426643598616	369.4711649365629	578.0482866043614	850.0171339563863	604.282656391039
3580299	2416264.0	16	598.7144053601339	733.5945637277296	578.0482866043614	850.0171339563863	118.24256138579796
3580274	2416264.0	16	1024.3718381112983	686.8459808881395	578.0482866043614	850.0171339563863	475.21525419896466
3580286	2416264.0	16	939.1567732115676	713.5164383561644	578.0482866043614	850.0171339563863	386.0463430717759
3580131	2416264.0	16	1294.0861693861696	298.71554001554006	578.0482866043614	850.0171339563863	903.6834053253231
3580387	2416264.0	16	1282.2678275290216	969.4793887704336	578.0482866043614	850.0171339563863	714.2803316243529
3580393	2416264.0	16	651.9253300330032	969.9036716171616	578.0482866043614	850.0171339563863	140.8211612579798
3580246	2416264.0	16	1416.4360730593608	646.2278031456113	578.0482866043614	850.0171339563863	862.8001922978559
3580369	2416264.0	16	946.3061101028434	854.2879612825167	578.0482866043614	850.0171339563863	368.28258787769045
3580356	2416264.0	16	688.5404451682953	828.629207383279	578.0482866043614	850.0171339563863	112.54314953480795
3580484	2416264.0	16	539.5652258566978	995.3940809968848	578.0482866043614	850.0171339563863	150.38418366079685
3580225	2416264.0	16	872.8761210762332	610.756913303438	578.0482866043614	850.0171339563863	379.69580609518323
3580238	2416264.0	16	654.0252200042927	635.7069113543679	578.0482866043614	850.0171339563863	227.3793436541329
3580364	2416264.0	16	460.74257500376905	839.334237901402	578.0482866043614	850.0171339563863	117.79114670569658
3580470	2417462.0	17	682.000824499411	645.6469964664311	578.0482866043614	850.0171339563863	229.2886461046096
3580600	2417462.0	17	496.5355029585799	740.8488932719703	578.0482866043614	850.0171339563863	136.24257290514794
3580578	2417462.0	17	1018.9735099337748	716.0204194260485	578.0482866043614	850.0171339563863	460.8363831914945
3580714	2417462.0	17	736.3315301391035	821.9296754250387	578.0482866043614	850.0171339563863	160.75599681078359
3580695	2417462.0	17	457.27418032786886	818.833606557377	578.0482866043614	850.0171339563863	124.73490741540742
3580308	2417462.0	17	769.5088158208243	294.36490350250176	578.0482866043614	850.0171339563863	587.7129702977677
3580185	2417462.0	17	709.7474111390987	117.69451441365798	578.0482866043614	850.0171339563863	744.0706139185579
3580804	2417462.0	17	651.5962314939435	976.6289816061014	578.0482866043614	850.0171339563863	146.42356423320564
3580815	2417462.0	17	1206.8026886383348	993.2817288233592	578.0482866043614	850.0171339563863	644.8696319563338
3580554	2417462.0	17	898.5599462365591	713.9142473118279	578.0482866043614	850.0171339563863	348.212176285045
3580425	2417462.0	17	996.1579818031432	631.8376757650951	578.0482866043614	850.0171339563863	471.61212155315053
3580414	2417462.0	17	902.7205937617435	631.2636226982338	578.0482866043614	850.0171339563863	391.4910033738555
3580670	2417462.0	17	955.3489952718676	797.628841607565	578.0482866043614	850.0171339563863	380.92040892583844
3580793	2417462.0	17	513.6739750445633	981.4771836007128	578.0482866043614	850.0171339563863	146.3755329325456
3580391	2417462.0	17	1409.700045724737	623.5278920896204	578.0482866043614	850.0171339563863	861.9408478134666
3580643	2417462.0	17	1072.824577861163	762.988430268918	578.0482866043614	850.0171339563863	502.3719475203175
3580781	2417462.0	17	459.5493897787948	866.5261250953471	578.0482866043614	850.0171339563863	119.64336729339638
3580736	2417462.0	17	517.334210106807	836.4760879961741	578.0482866043614	850.0171339563863	62.205779559840465
3580362	2417462.0	17	526.382751433038	401.70218863991664	578.0482866043614	850.0171339563863	451.2821929997331
3580235	2417462.0	17	1234.876397930229	206.9032715740277	578.0482866043614	850.0171339563863	919.2489368045315
3579447	2416859.0	18	902.332647462277	639.2642563198119	577.91875	850.0229166666666	386.8637871110006
3579711	2416859.0	18	619.7269005847953	965.364717348928	577.91875	850.0229166666666	122.68517612143468
3579705	2416859.0	18	690.7298718684261	966.1050870147257	577.91875	850.0229166666666	161.86852532203008
3579431	2416859.0	18	981.5808318618796	629.7654502648617	577.91875	850.0229166666666	459.8439168226638
3579692	2416859.0	18	463.05607966457023	867.6493710691824	577.91875	850.0229166666666	116.20724990890025
3579668	2416859.0	18	859.2132216014897	854.7366423148546	577.91875	850.0229166666666	281.33396340123545
3579537	2416859.0	18	959.0414522584332	763.1134934248142	577.91875	850.0229166666666	390.90633408145453
3579416	2416859.0	18	1386.8018410852712	559.5823643410853	577.91875	850.0229166666666	859.446082938803
3579397	2416859.0	18	513.2564319248826	400.9937089201878	577.91875	850.0229166666666	453.66115635822075
3579636	2416859.0	18	1059.6905190519053	835.2191719171917	577.91875	850.0229166666666	481.9991580013496
3579504	2416859.0	18	733.3731524376792	743.0413633355394	577.91875	850.0229166666666	188.70909885428608
3579514	2416859.0	18	1035.9135910954892	729.2044522554188	577.91875	850.0229166666666	473.6627236893086
3579620	2416859.0	18	753.6357183418512	805.369392390687	577.91875	850.0229166666666	181.30193102533855
3579375	2416859.0	18	779.6284599006387	345.8884551691507	577.91875	850.0229166666666	542.9902046423952
3579497	2416859.0	18	507.0623567171022	715.2193947730399	577.91875	850.0229166666666	152.29122753457003
3579358	2416859.0	18	1077.7563124432334	194.46148955495005	577.91875	850.0229166666666	824.3775673475981
3579586	2416859.0	18	463.3819284507907	796.5225702441271	577.91875	850.0229166666666	126.41586355330232
3579342	2416859.0	18	799.0345581802275	115.11825605132692	577.91875	850.0229166666666	767.4484092245826
3579724	2416859.0	18	1042.3302929795466	998.1014372581536	577.91875	850.0229166666666	487.447771061892
3579720	2416859.0	18	506.6808510638298	967.9214539007093	577.91875	850.0229166666666	137.7494222375069
3580598	2415767.0	19	462.87320211960633	867.5746908907394	577.920731707317	850.0782520325204	116.37035463104237
3580210	2415767.0	19	943.5506802721088	249.46054421768707	577.920731707317	850.0782520325204	703.1549546353468
3580477	2415767.0	19	470.0112350844568	773.4353788935379	577.920731707317	850.0782520325204	132.35780847534932
3580347	2415767.0	19	1002.6846817691476	713.1899676375405	577.920731707317	850.0782520325204	446.2766134100354
3580691	2415767.0	19	910.4986383442264	989.9640522875816	577.920731707317	850.0782520325204	360.7992531810282
3580679	2415767.0	19	732.3539347783636	986.4181800429604	577.920731707317	850.0782520325204	206.00531590392296
3580558	2415767.0	19	765.8205016039662	816.5218722659667	577.920731707317	850.0782520325204	190.8726123629341
3580427	2415767.0	19	733.2313978494624	752.8653763440859	577.920731707317	850.0782520325204	183.22594307884447
3580661	2415767.0	19	838.2833111012302	976.5613606047132	577.920731707317	850.0782520325204	289.459236340347
3580158	2415767.0	19	863.6781352397975	108.59234435507894	577.920731707317	850.0782520325204	794.6437220275915
3580287	2415767.0	19	896.3030864197531	658.1413580246914	577.920731707317	850.0782520325204	371.7621485218849
3580645	2415767.0	19	499.3602099984329	939.6129916940918	577.920731707317	850.0782520325204	119.1143365738878
3580270	2415767.0	19	1328.3118657298985	509.1070778037991	577.920731707317	850.0782520325204	824.2258159476739
3580392	2415767.0	19	942.75472473295	733.8733223774309	577.920731707317	850.0782520325204	382.89349451665
3580247	2415767.0	19	763.7789648622983	417.8910256410256	577.920731707317	850.0782520325204	470.4562482181149
3580372	2415767.0	19	558.9890022675737	705.8178004535147	577.920731707317	850.0782520325204	145.49738234538202
3580639	2415767.0	19	757.415264074289	919.5236022441478	577.920731707317	850.0782520325204	192.46023957080985
3580612	2415767.0	19	997.3312672176309	862.5340909090909	577.920731707317	850.0782520325204	419.59545424035196
3580237	2415767.0	19	516.3753858024692	380.248649691358	577.920731707317	850.0782520325204	473.84352357988615
3580493	2415767.0	19	1089.9651022864018	772.4166666666666	577.920731707317	850.0782520325204	517.9003372110013
3580214	2415229.0	20	841.902408939196	927.6905383833986	578.0482866043614	850.0171339563863	275.0493694382303
3579962	2415229.0	20	896.1493117893477	659.7902453620586	578.0482866043614	850.0171339563863	370.64070387373545
3580090	2415229.0	20	965.884998443822	814.6406784936196	578.0482866043614	850.0171339563863	389.44679822994306
3580192	2415229.0	20	479.36817511067386	927.2070011477292	578.0482866043614	850.0171339563863	125.28383775022124
3579937	2415229.0	20	765.3319181362945	498.1163727411278	578.0482866043614	850.0171339563863	398.63429905574765
3580075	2415229.0	20	1153.4661069651745	797.4741915422886	578.0482866043614	850.0171339563863	577.8117589546964
3580056	2415229.0	20	1039.4675168955744	779.6800741225201	578.0482866043614	850.0171339563863	466.7494060720467
3580039	2415229.0	20	691.1330861145447	759.9688916357644	578.0482866043614	850.0171339563863	144.55745510104896
3579914	2415229.0	20	510.1246628131021	379.0670520231214	578.0482866043614	850.0171339563863	475.82307462110896
3580168	2415229.0	20	743.1520314547837	873.4569681083442	578.0482866043614	850.0171339563863	166.75932474289002
3580157	2415229.0	20	459.1750478927203	866.0335249042146	578.0482866043614	850.0171339563863	119.94737037879771
3579898	2415229.0	20	1257.7178877259753	356.1251189343482	578.0482866043614	850.0171339563863	840.1667032151076
3580024	2415229.0	20	484.4116974494283	749.4778364116095	578.0482866043614	850.0171339563863	137.38981468568508
3579887	2415229.0	20	826.7174432497013	261.4310462536269	578.0482866043614	850.0171339563863	638.9600395204266
3580241	2415229.0	20	904.5397130412504	981.4223674096849	578.0482866043614	850.0171339563863	351.94315864314
3579996	2415229.0	20	973.740395480226	699.9810734463276	578.0482866043614	850.0171339563863	423.18207013058463
3580253	2415229.0	20	771.8576789309902	1016.283635365184	578.0482866043614	850.0171339563863	255.35588899561114
3580122	2415229.0	20	771.7037037037037	823.3374218374219	578.0482866043614	850.0171339563863	195.48459686295254
3579865	2415229.0	20	866.5142358313188	122.53840988450172	578.0482866043614	850.0171339563863	782.5841155049512
3579983	2415229.0	20	604.4371639784946	695.3221326164875	578.0482866043614	850.0171339563863	156.9296539492085
3579826	2416919.0	21	816.1605800214822	989.358575008951	578.0092592592592	849.8734567901234	275.99302488525234
3579313	2416919.0	21	762.5863009303818	281.0500481231954	578.0092592592592	849.8734567901234	598.0206974340658
3579579	2416919.0	21	627.5182432432432	714.4128378378379	578.0092592592592	849.8734567901234	144.22454292547678
3579707	2416919.0	21	678.4682038323858	830.5795957043588	578.0092592592592	849.8734567901234	102.29492959254287
3579558	2416919.0	21	481.29407332998494	717.1651598861544	578.0092592592592	849.8734567901234	164.21120320028749
3579810	2416919.0	21	482.388781118655	928.3944390559328	578.0092592592592	849.8734567901234	123.72881837237969
3579690	2416919.0	21	785.564043915828	806.7223238792315	578.0092592592592	849.8734567901234	211.99294541405882
3579538	2416919.0	21	880.9974619289341	709.8995346869713	578.0092592592592	849.8734567901234	333.7582206117765
3579782	2416919.0	21	759.8283950617284	914.4671750181552	578.0092592592592	849.8734567901234	192.9521872860712
3579406	2416919.0	21	804.0358178053831	524.9453416149069	578.0092592592592	849.8734567901234	395.810921021039
3579273	2416919.0	21	888.4403073286052	212.4453309692672	578.0092592592592	849.8734567901234	709.0007413204319
3579380	2416919.0	21	511.7848952155002	375.31356267299327	578.0092592592592	849.8734567901234	479.15838665045
3579619	2416919.0	21	1272.5244360902257	779.1030701754386	578.0092592592592	849.8734567901234	698.1115802435457
3579500	2416919.0	21	643.7949687602762	643.3621067631262	578.0092592592592	849.8734567901234	216.73646962273136
3579757	2416919.0	21	459.85365263667154	867.6906144170296	578.0092592592592	849.8734567901234	119.49141593542906
3579475	2416919.0	21	1023.4061338289964	634.7118959107806	578.0092592592592	849.8734567901234	494.64418843904895
3579612	2416919.0	21	959.9724178403756	775.2491197183099	578.0092592592592	849.8734567901234	389.1845914173256
3579843	2416919.0	21	896.088220164609	991.5874485596707	578.0092592592592	849.8734567901234	348.2198742660825
3579339	2416919.0	21	1354.4078694817658	328.3406909788868	578.0092592592592	849.8734567901234	935.3027465853813
3579723	2416919.0	21	1130.3052486187846	851.6111878453039	578.0092592592592	849.8734567901234	552.2987231307321
3580467	2415558.0	22	459.4784209190149	863.1501650165017	581.354938271605	851.241769547325	122.45691227793753
3580218	2415558.0	22	521.4604767879548	370.23985780008366	581.354938271605	851.241769547325	484.7166034095773
3580066	2415558.0	22	994.6528268551236	298.7714958775029	581.354938271605	851.241769547325	689.9554681255905
3580329	2415558.0	22	678.4142172871761	607.4574352275201	581.354938271605	851.241769547325	262.39532256268
3580571	2415558.0	22	857.4277389277389	1003.6820771820773	581.354938271605	851.241769547325	315.3636609596917
3580294	2415558.0	22	1227.8015612161053	503.58353875650505	581.354938271605	851.241769547325	734.0023717624841
3580423	2415558.0	22	801.5865497076023	808.2441520467837	581.354938271605	851.241769547325	224.38974527909912
3580429	2415558.0	22	873.87543493389	801.339944328462	581.354938271605	851.241769547325	296.74641215644687
3580042	2415558.0	22	666.6122969837587	302.8973704563032	581.354938271605	851.241769547325	554.9327862264643
3580552	2415558.0	22	767.2668890029075	1003.2479049085	581.354938271605	851.241769547325	240.14395393629655
3580401	2415558.0	22	836.4152936206168	716.7232784114913	581.354938271605	851.241769547325	288.3591672345889
3580415	2415558.0	22	1373.7118770516263	796.5002984183826	581.354938271605	851.241769547325	794.2456465692508
3580390	2415558.0	22	479.1712480252765	699.1453396524487	581.354938271605	851.241769547325	183.2343596030085
3580524	2415558.0	22	1286.195571095571	945.6354312354312	581.354938271605	851.241769547325	711.133237197206
3580264	2415558.0	22	829.3876126126127	491.28671171171175	581.354938271605	851.241769547325	437.1359642058659
3580374	2415558.0	22	652.1619850187266	696.9848314606742	581.354938271605	851.241769547325	169.73167299275022
3580501	2415558.0	22	488.8629910080454	939.1553084082664	581.354938271605	851.241769547325	127.60701635748454
3580101	2415558.0	22	1421.6238006809035	298.0957907768493	581.354938271605	851.241769547325	1005.993158507832
3580357	2415558.0	22	538.8453815261045	665.8342895391089	581.354938271605	851.241769547325	190.21828528744544
3580483	2415558.0	22	681.4322304455086	918.2277608474822	581.354938271605	851.241769547325	120.42668906569507
3578673	2417297.0	23	871.4978102189781	461.6508515815085	584.4908256880734	849.9689092762486	482.8705034492565
3578682	2417297.0	23	715.2132627979053	587.3012183392112	584.4908256880734	849.9689092762486	293.3984857256917
3578662	2417297.0	23	1399.8460440985734	439.5168612191959	584.4908256880734	849.9689092762486	912.8389868665028
3578640	2417297.0	23	673.6443129520053	219.66666666666663	584.4908256880734	849.9689092762486	636.5762022963067
3578655	2417297.0	23	1041.6033013844517	403.8091054313099	584.4908256880734	849.9689092762486	638.7569068152815
3578652	2417297.0	23	537.5266292922214	365.489488437281	584.4908256880734	849.9689092762486	486.7503928704831
3578648	2417297.0	23	1416.6664074650078	296.1822187662001	584.4908256880734	849.9689092762486	999.5978678908091
3578738	2417297.0	23	801.4085772984079	1000.7699024139702	584.4908256880734	849.9689092762486	264.1860149497053
3578736	2417297.0	23	708.0770723104057	985.3962962962964	584.4908256880734	849.9689092762486	183.34158696071592
3578725	2417297.0	23	664.5791508505554	939.3114719527624	584.4908256880734	849.9689092762486	119.98430452745993
3578721	2417297.0	23	482.2790973871734	935.333412509897	584.4908256880734	849.9689092762486	133.1703263290459
3578729	2417297.0	23	1297.6890257074965	964.4580903002808	584.4908256880734	849.9689092762486	722.3291805558589
3578710	2417297.0	23	1395.7608813192755	844.9420113544201	584.4908256880734	849.9689092762486	811.2856296438205
3578711	2417297.0	23	452.1724273369992	849.7592301649646	584.4908256880734	849.9689092762486	132.318564485575
3578706	2417297.0	23	910.1902654867256	822.5648967551623	584.4908256880734	849.9689092762486	326.8502791606758
3578705	2417297.0	23	809.8832823649337	817.1419469928645	584.4908256880734	849.9689092762486	227.7704304328924
3578693	2417297.0	23	592.4305813234384	659.2255720470006	584.4908256880734	849.9689092762486	190.90851321221888
3578691	2417297.0	23	535.4042904290429	646.3278327832784	584.4908256880734	849.9689092762486	209.47356868815643
3578698	2417297.0	23	821.7074889017564	746.3718394132408	584.4908256880734	849.9689092762486	258.85149833530966
3578696	2417297.0	23	475.9705882352941	707.131920415225	584.4908256880734	849.9689092762486	179.38519259875326
3580593	2417237.0	24	944.9880952380952	473.0128765792031	584.3533333333334	850.0897435897436	521.7704429426691
3580479	2417237.0	24	1348.2782778277829	240.9080408040804	584.3533333333334	850.0897435897436	977.0791512613949
3580729	2417237.0	24	822.2598736176935	828.2622432859399	584.3533333333334	850.0897435897436	238.9057589920897
3580717	2417237.0	24	821.8245971655989	751.2064647641234	584.3533333333334	850.0897435897436	257.2362804454279
3580572	2417237.0	24	1117.0361509835193	448.9782030834662	584.3533333333334	850.0897435897436	666.8144060734294
3580828	2417237.0	24	687.564209274673	1030.9922711058264	584.3533333333334	850.0897435897436	208.2743608183342
3580699	2417237.0	24	488.5495472407312	719.6606014009909	584.3533333333334	850.0897435897436	161.83363853590805
3580548	2417237.0	24	1396.66254180602	431.38383500557416	584.3533333333334	850.0897435897436	913.8713739103647
3580800	2417237.0	24	586.6137345679012	987.7328703703704	584.3533333333334	850.0897435897436	137.66168589585456
3580680	2417237.0	24	537.0507843137256	652.991568627451	584.3533333333334	850.0897435897436	202.69489810357567
3580809	2417237.0	24	1138.6345472938797	992.2817400101164	584.3533333333334	850.0897435897436	572.2291743659949
3580669	2417237.0	24	598.3192455735182	620.1711316397228	584.3533333333334	850.0897435897436	230.342386081513
3580792	2417237.0	24	754.1171023965142	966.0024509803922	584.3533333333334	850.0897435897436	205.56140936753448
3580768	2417237.0	24	1326.0886994949497	869.6256313131313	584.3533333333334	850.0897435897436	741.9925904778618
3580782	2417237.0	24	934.6300646918623	934.318181818182	584.3533333333334	850.0897435897436	360.2613195135122
3580653	2417237.0	24	744.5974391669323	599.1972691531187	584.3533333333334	850.0897435897436	297.69986090581597
3580522	2417237.0	24	548.6764962865881	360.8394495412844	584.3533333333334	850.0897435897436	490.5493725693305
3580778	2417237.0	24	475.9847533632287	924.1478325859492	584.3533333333334	850.0897435897436	131.25680809202572
3580497	2417237.0	24	777.297845373891	277.1421102661597	584.3533333333334	850.0897435897436	604.5631276034495
3580744	2417237.0	24	469.2404777275661	838.6508500107597	584.3533333333334	850.0897435897436	115.67980727864973
3579568	2416702.0	25	811.5126478988169	757.3539371685026	584.2650793650794	850.1772486772486	245.47428493417684
3579697	2416702.0	25	541.8138626079802	928.5207047854108	584.2650793650794	850.1772486772486	89.10557176254326
3579580	2416702.0	25	490.8612786489747	765.7348210695617	584.2650793650794	850.1772486772486	125.91581937347365
3579709	2416702.0	25	664.5290556900726	941.1405703524348	584.2650793650794	850.1772486772486	121.31212546848923
3579685	2416702.0	25	479.9171581016568	915.8789665824206	584.2650793650794	850.1772486772486	123.30938491326698
3579432	2416702.0	25	1403.7210169491525	502.9931073446328	584.2650793650794	850.1772486772486	889.9690228511654
3579395	2416702.0	25	827.0108142493639	417.67573155216286	584.2650793650794	850.1772486772486	495.9667873154534
3579534	2416702.0	25	549.2386075949368	636.2898734177215	584.2650793650794	850.1772486772486	216.73639062251257
3579402	2416702.0	25	1188.8033234126983	405.0458829365079	584.2650793650794	850.1772486772486	750.7385838508606
3579658	2416702.0	25	1207.6968348170128	900.4719749423014	584.2650793650794	850.1772486772486	625.4572033288576
3579507	2416702.0	25	774.0244360902255	598.140873015873	584.2650793650794	850.1772486772486	315.4852581678949
3579385	2416702.0	25	570.6343943412909	358.8342175066313	584.2650793650794	850.1772486772486	491.5320639125671
3579622	2416702.0	25	455.7465003043214	839.1914181375532	584.2650793650794	850.1772486772486	128.98726152780827
3579733	2416702.0	25	1056.7871242709737	1020.7967698519516	584.2650793650794	850.1772486772486	502.38242796492483
3579615	2416702.0	25	829.8019871256647	843.2668625804646	584.2650793650794	850.1772486772486	245.63413140000887
3579484	2416702.0	25	582.6619380183326	581.1703040884621	584.2650793650794	850.1772486772486	269.0117214902951
3579355	2416702.0	25	1293.0032679738565	261.4982800137599	584.2650793650794	850.1772486772486	921.3320509670546
3579718	2416702.0	25	950.9310281741676	974.3174167581412	584.2650793650794	850.1772486772486	387.11070683619846
3579456	2416702.0	25	1053.1856003986047	538.1345291479821	584.2650793650794	850.1772486772486	563.2558156446975
3579727	2416702.0	25	716.4196650825979	1028.9976238968093	584.2650793650794	850.1772486772486	222.3545842114199
3580825	2417195.0	26	568.2978507704785	342.2212084347121	584.2835365853658	849.9146341463414	507.9450331106526
3580918	2417195.0	26	865.3491974617395	966.6616274729377	584.2835365853658	849.9146341463414	304.34810033031755
3580786	2417195.0	26	1236.8029150823827	307.2586818757921	584.2835365853658	849.9146341463414	848.6795754869972
3580912	2417195.0	26	1091.5055069646908	959.5521541950112	584.2835365853658	849.9146341463414	518.9359430969369
3580922	2417195.0	26	699.9064540197724	1025.157713113225	584.2835365853658	849.9146341463414	209.94950764847488
3580920	2417195.0	26	566.1794818795646	1010.8666804464656	584.2835365853658	849.9146341463414	161.96702752408575
3580921	2417195.0	26	988.918717948718	1004.9910256410255	584.2835365853658	849.9146341463414	433.3339557384876
3580900	2417195.0	26	455.2248614410135	848.4299287410927	584.2835365853658	849.9146341463414	129.0672149701691
3580901	2417195.0	26	831.8476116303218	853.6523883696782	584.2835365853658	849.9146341463414	247.59228998395463
3580911	2417195.0	26	630.5041120534568	933.061038293498	584.2835365853658	849.9146341463414	95.12973309751153
3580908	2417195.0	26	482.9816296296297	922.514962962963	584.2835365853658	849.9146341463414	124.63099172015836
3580884	2417195.0	26	794.45647120972	635.384733227681	584.2835365853658	849.9146341463414	300.3260575387746
3580894	2417195.0	26	471.13503401360543	787.1377551020408	584.2835365853658	849.9146341463414	129.39675489274998
3580893	2417195.0	26	791.2753446877535	764.3572587185726	584.2835365853658	849.9146341463414	223.97694772360813
3580890	2417195.0	26	602.5770128354726	655.8241929210425	584.2835365853658	849.9146341463414	194.9506364399574
3580741	2417195.0	26	1286.5056069526213	259.96397532940847	584.2835365853658	849.9146341463414	917.1464528358641
3580876	2417195.0	26	551.0368069472278	567.8565798263194	584.2835365853658	849.9146341463414	284.01072345675254
3580877	2417195.0	26	1163.161194384963	591.4645491315728	584.2835365853658	849.9146341463414	633.9525133191671
3580874	2417195.0	26	805.9697259400892	527.1339069471001	584.2835365853658	849.9146341463414	391.57651155539116
3580875	2417195.0	26	1417.8839246605344	545.3017958826106	584.2835365853658	849.9146341463414	887.5125848314251
3580320	2415257.0	27	1364.8330692023244	619.6273111463286	584.450406504065	849.8691056910569	813.6389765708144
3580833	2415257.0	27	948.7676664394456	1003.29754601227	584.450406504065	849.8691056910569	395.3066558840412
3580206	2415257.0	27	1219.1464976832924	338.5318887980376	584.450406504065	849.8691056910569	815.0490031513988
3580458	2415257.0	27	758.1472919418758	769.7300748568912	584.450406504065	849.8691056910569	191.2926351792858
3580816	2415257.0	27	642.6807971014493	1001.5653985507246	584.450406504065	849.8691056910569	162.48859546592803
3580827	2415257.0	27	526.1647426647427	1011.31417348084	584.450406504065	849.8691056910569	171.64419163734658
3580685	2415257.0	27	457.5505050505051	871.6797979797981	584.450406504065	849.8691056910569	128.76059679512738
3580148	2415257.0	27	543.7599580712789	307.09685534591193	584.450406504065	849.8691056910569	544.2953502818061
3580788	2415257.0	27	1020.348814229249	979.5981554677207	584.450406504065	849.8691056910569	454.793412675807
3580284	2415257.0	27	523.7266255687656	559.2205342727138	584.450406504065	849.8691056910569	296.9241816332949
3580668	2415257.0	27	835.6445578231292	863.5911078717202	584.450406504065	849.8691056910569	251.56866855940356
3580795	2415257.0	27	769.5322463768116	973.3409420289854	584.450406504065	849.8691056910569	222.4872621507605
3580260	2415257.0	27	802.9530219055159	537.3591976774875	584.450406504065	849.8691056910569	381.32117111946985
3580395	2415257.0	27	1242.6093600764088	705.255253104107	584.450406504065	849.8691056910569	673.8593136014986
3580648	2415257.0	27	582.5517615176151	828.2826558265582	584.450406504065	849.8691056910569	21.66978704411024
3580383	2415257.0	27	664.1982436472347	671.9695440956652	584.450406504065	849.8691056910569	194.95633240509548
3580121	2415257.0	27	1260.7811851851852	276.0380740740741	584.450406504065	849.8691056910569	886.9641340200974
3580359	2415257.0	27	781.4108695652174	653.9911835748793	584.450406504065	849.8691056910569	277.77974076921976
3580740	2415257.0	27	486.1503378378378	924.3813344594596	584.450406504065	849.8691056910569	123.3489997357893
3580492	2415257.0	27	517.2401420524125	779.0304922850845	584.450406504065	849.8691056910569	97.64900817182875
3579325	2417082.0	28	769.6538888888889	606.681975308642	584.3006230529595	850.0659397715473	305.9274216439668
3579556	2417082.0	28	840.4796942733287	864.5431211498973	584.3006230529595	850.0659397715473	256.58781208777754
3579297	2417082.0	28	536.338602329451	526.121325568497	584.3006230529595	850.0659397715473	327.47590522517123
3579436	2417082.0	28	754.8027210884354	771.7621173469388	584.3006230529595	850.0659397715473	187.62317031966936
3579543	2417082.0	28	463.1266593926168	868.26504819058	584.3006230529595	850.0659397715473	122.53300378431018
3579675	2417082.0	28	845.4626082991335	1009.0180118559052	584.3006230529595	850.0659397715473	305.7308354707352
3579661	2417082.0	28	523.7783882783883	1007.2739621489624	584.3006230529595	850.0659397715473	168.45564164469576
3579646	2417082.0	28	592.7665375927719	1004.7696030977736	584.3006230529595	850.0659397715473	154.9351320893676
3579391	2417082.0	28	1363.2948356807512	697.1521126760564	584.3006230529595	850.0659397715473	793.8605808481631
3579259	2417082.0	28	1298.4362903225806	389.1403225806452	584.3006230529595	850.0659397715473	849.9659851131933
3579617	2417082.0	28	711.5172478440195	971.410011248594	584.3006230529595	850.0659397715473	175.80800125664345
3579242	2417082.0	28	506.58270821311794	312.2459126755145	584.3006230529595	850.0659397715473	543.4063450426672
3579370	2417082.0	28	690.5985761226725	678.2479006936838	584.3006230529595	850.0659397715473	202.04131602069197
3579499	2417082.0	28	1251.5912547528517	813.5737642585551	584.3006230529595	850.0659397715473	668.2877120134053
3579624	2417082.0	28	985.1792954469925	981.7645397141908	584.3006230529595	850.0659397715473	421.9576177855483
3579607	2417082.0	28	556.8192771084338	934.5064703257476	584.3006230529595	850.0659397715473	88.79993004049915
3579225	2417082.0	28	1254.2702392658143	271.085381842019	584.3006230529595	850.0659397715473	885.4816616445469
3579457	2417082.0	28	454.2270157938487	786.6509559434747	584.3006230529595	850.0659397715473	144.70868487866272
3579592	2417082.0	28	490.797666226332	923.6482460002936	584.3006230529595	850.0659397715473	118.98385909552258
3579063	2417413.0	29	501.5528169014085	929.438233568075	584.2889908256881	849.9485219164119	114.7339911887196
3579057	2417413.0	29	1245.630346747659	909.3359908883826	584.2889908256881	849.9485219164119	664.0024552090208
3578936	2417413.0	29	741.9331769517622	621.6680500421028	584.2889908256881	849.9485219164119	277.42325652062686
3578788	2417413.0	29	1256.1492819349962	271.9833711262283	584.2889908256881	849.9485219164119	886.250509899658
3579042	2417413.0	29	841.710415200563	864.0090311986863	584.2889908256881	849.9485219164119	257.80513503122154
3578799	2417413.0	29	492.6978287092883	292.8071974266184	584.2889908256881	849.9485219164119	564.6196918564514
3578906	2417413.0	29	797.8162457595175	580.9687774846086	584.2889908256881	849.9485219164119	343.4297475673515
3579033	2417413.0	29	506.9600938967136	831.2232981220657	584.2889908256881	849.9485219164119	79.56376252038554
3579014	2417413.0	29	751.2821909032672	765.2546444586803	584.2889908256881	849.9485219164119	187.24257462173398
3578871	2417413.0	29	587.6922332780542	515.1449695964621	584.2889908256881	849.9485219164119	334.82084867171415
3579004	2417413.0	29	471.4778554778555	748.6759906759906	584.2889908256881	849.9485219164119	151.5997290311203
3578990	2417413.0	29	1348.075557188342	714.3312515307372	584.2889908256881	849.9485219164119	775.733177698952
3579115	2417413.0	29	790.2912292978774	1005.448682062048	584.2889908256881	849.9485219164119	258.10312291964084
3579112	2417413.0	29	617.0361534677816	1013.222905394327	584.2889908256881	849.9485219164119	166.525976836051
3579100	2417413.0	29	936.1414728682172	995.8704780361758	584.2889908256881	849.9485219164119	380.9112579030798
3579097	2417413.0	29	523.1880856760374	996.2290495314592	584.2889908256881	849.9485219164119	158.52858849255932
3578818	2417413.0	29	1399.2268597387847	410.96961953435545	584.2889908256881	849.9485219164119	925.6490733129777
3579075	2417413.0	29	762.3725881570193	935.8426480372588	584.2889908256881	849.9485219164119	197.71587832172628
3578957	2417413.0	29	720.4945533769063	672.677093059446	584.2889908256881	849.9485219164119	223.555618938295
3579082	2417413.0	29	669.7877017250973	947.2874234835836	584.2889908256881	849.9485219164119	129.55651787449483
3580082	2416129.0	30	739.5433488150529	615.630046445159	584.3006230529595	850.0659397715473	281.17697626545856
3580067	2416129.0	30	805.0896664158515	567.6576373212943	584.3006230529595	850.0659397715473	358.47210625365904
3580048	2416129.0	30	592.5686450839329	494.306654676259	584.3006230529595	850.0659397715473	355.85534858958533
3580189	2416129.0	30	463.63377926421407	746.7283803153368	584.3006230529595	850.0659397715473	158.86830515966147
3580317	2416129.0	30	651.6805555555555	878.2806267806268	584.3006230529595	850.0659397715473	73.04877731402982
3580441	2416129.0	30	531.4518072289156	984.214859437751	584.3006230529595	850.0659397715473	144.18366752726638
3580289	2416129.0	30	771.7840871021775	872.0061976549414	584.3006230529595	850.0659397715473	188.7628782570457
3580303	2416129.0	30	840.0935608811425	880.5844831759864	584.3006230529595	850.0659397715473	257.6070816850758
3580557	2416129.0	30	795.1882212061834	1019.8988678423688	584.3006230529595	850.0659397715473	270.7707563824876
3580150	2416129.0	30	733.327507425177	730.3530957276674	584.3006230529595	850.0659397715473	191.15485161189235
3580023	2416129.0	30	1374.286728634134	435.1767363800671	584.3006230529595	850.0659397715473	892.306616641459
3580413	2416129.0	30	786.7548036758564	967.039125591757	584.3006230529595	850.0659397715473	233.81706835177337
3580388	2416129.0	30	1288.3000984736582	942.0736090595766	584.3006230529595	850.0659397715473	709.9863890247716
3580514	2416129.0	30	918.3586337760912	1013.1242884250474	584.3006230529595	850.0659397715473	371.72944407714385
3580003	2416129.0	30	492.2866881951919	261.9696806602081	584.3006230529595	850.0659397715473	595.251017797333
3580014	2416129.0	30	1257.4062621548037	271.72909373784523	584.3006230529595	850.0659397715473	887.4371577023987
3580370	2416129.0	30	520.9420047732697	921.6834526650756	584.3006230529595	850.0659397715473	95.62103671978328
3580230	2416129.0	30	1341.4312813171082	779.125387735624	584.3006230529595	850.0659397715473	760.4468394349894
3580107	2416129.0	30	772.557658521003	658.2965181280945	584.3006230529595	850.0659397715473	268.73076206619993
3580489	2416129.0	30	632.3790941418679	1023.4326221224032	584.3006230529595	850.0659397715473	179.90982722349992
3580471	2416111.0	31	683.5140597539543	535.6694200351494	584.4424242424243	850.0121212121212	329.5853800552513
3580595	2416111.0	31	465.5807017543859	767.3814992025518	584.4424242424243	850.0121212121212	144.76162739659904
3580723	2416111.0	31	687.9126829268292	976.780650406504	584.4424242424243	850.0121212121212	163.6348203357854
3580606	2416111.0	31	736.9462151394422	780.4737715803452	584.4424242424243	850.0121212121212	167.6096307121774
3580730	2416111.0	31	823.9693279206135	988.2086152458276	584.4424242424243	850.0121212121212	276.5346425836531
3580564	2416111.0	31	701.8979377104376	723.008627946128	584.4424242424243	850.0121212121212	172.9904186531724
3580692	2416111.0	31	538.0729957805906	966.3009644364074	584.4424242424243	850.0121212121212	125.19272724211949
3580437	2416111.0	31	1304.253823743627	483.9884680747754	584.4424242424243	850.0121212121212	807.5281824852233
3580702	2416111.0	31	841.1212007033408	949.2724189902036	584.4424242424243	850.0121212121212	275.2028361054202
3580421	2416111.0	31	557.282945736434	484.3124908585637	584.4424242424243	850.0121212121212	366.706772385575
3580674	2416111.0	31	1267.5081126222858	935.7526843235504	584.4424242424243	850.0121212121212	688.4258702318784
3580405	2416111.0	31	1261.4262202043133	271.9086265607265	584.4424242424243	850.0121212121212	890.2307063470253
3580540	2416111.0	31	822.0650938032974	682.424578358916	584.4424242424243	850.0121212121212	290.7750292043846
3580642	2416111.0	31	840.8488733488733	879.8449883449883	584.4424242424243	850.0121212121212	258.13614064044833
3580655	2416111.0	31	543.7063867534004	895.4631381825351	584.4424242424243	850.0121212121212	61.03457785511436
3580396	2416111.0	31	516.6710626911315	222.1630351681957	584.4424242424243	850.0121212121212	631.4961854933952
3580760	2416111.0	31	616.980979676915	1022.944676046552	584.4424242424243	850.0121212121212	175.96711656251813
3580739	2416111.0	31	921.8553184610412	988.4935337859685	584.4424242424243	850.0121212121212	364.7253251604989
3580494	2416111.0	31	811.6059238917222	562.1059892768407	584.4424242424243	850.0121212121212	366.73314055161654
3580622	2416111.0	31	1357.9845333333335	806.5784	584.4424242424243	850.0121212121212	774.7605324712562
3581191	2417766.0	32	919.557098765432	990.1688271604936	583.8551912568306	849.5774134790528	363.95290396679013
3581185	2417766.0	32	596.6481274455003	990.9982299236073	583.8551912568306	849.5774134790528	141.99826245476297
3581047	2417766.0	32	1260.541429114405	270.6505131128848	583.8551912568306	849.5774134790528	890.5395108996662
3581041	2417766.0	32	557.2290233837689	184.0511233379184	583.8551912568306	849.5774134790528	666.05870288183
3581108	2417766.0	32	743.622842639594	779.1372250423011	583.8551912568306	849.5774134790528	174.60676554867308
3581105	2417766.0	32	465.27971424085416	775.3057779871252	583.8551912568306	849.5774134790528	139.9157588987463
3581088	2417766.0	32	711.0492156862746	709.1878431372548	583.8551912568306	849.5774134790528	189.44009953363258
3581102	2417766.0	32	802.3626543209876	765.4005731922399	583.8551912568306	849.5774134790528	234.16073935526757
3581081	2417766.0	32	807.3392999204455	561.1279501458499	583.8551912568306	849.5774134790528	364.89483378417833
3581061	2417766.0	32	740.0049382716049	495.9264197530864	583.8551912568306	849.5774134790528	386.58992337636215
3581070	2417766.0	32	1271.6823340735257	514.1743153219837	583.8551912568306	849.5774134790528	765.2459844054974
3581064	2417766.0	32	539.4522946859904	497.8100845410629	583.8551912568306	849.5774134790528	354.5586988526
3581173	2417766.0	32	841.7989568515884	974.4720246562352	583.8551912568306	849.5774134790528	286.58968946963694
3581168	2417766.0	32	892.1603023070803	941.750331477062	583.8551912568306	849.5774134790528	321.78857703774156
3581157	2417766.0	32	505.1327044025157	939.0759862778732	583.8551912568306	849.5774134790528	119.19406222439751
3581164	2417766.0	32	1229.5068807339449	951.3868501529053	583.8551912568306	849.5774134790528	653.6293028318873
3581161	2417766.0	32	623.667517875383	923.7958801498128	583.8551912568306	849.5774134790528	84.22233756991676
3581150	2417766.0	32	1340.3776550552252	905.9579439252336	583.8551912568306	849.5774134790528	758.6204600753831
3581144	2417766.0	32	840.4648838465694	881.8692598595354	583.8551912568306	849.5774134790528	258.63352001173575
3581126	2417766.0	32	572.0621031746032	817.8091269841269	583.8551912568306	849.5774134790528	33.88658957963848
3580979	2417766.0	33	840.7136325852036	881.0286783042394	583.8551912568306	849.5774134790528	258.7768168533365
3580989	2417766.0	33	1339.5698569856986	930.4331683168316	583.8551912568306	849.5774134790528	760.0278344166625
3580967	2417766.0	33	842.7338308457711	801.5363400389358	583.8551912568306	849.5774134790528	263.2984898792609
3580962	2417766.0	33	460.48373205741626	774.4601275917066	583.8551912568306	849.5774134790528	144.44072688848547
3580960	2417766.0	33	765.4416581371546	756.7610030706244	583.8551912568306	849.5774134790528	203.93266289436033
3580961	2417766.0	33	629.8811821471653	779.1172094893445	583.8551912568306	849.5774134790528	84.1607520386342
3580974	2417766.0	33	497.72644412878793	848.877012310606	583.8551912568306	849.5774134790528	86.13159492104556
3580975	2417766.0	33	574.6383985674086	849.9246610386288	583.8551912568306	849.5774134790528	9.223331737903349
3580947	2417766.0	33	1185.132020997375	560.8398950131233	583.8551912568306	849.5774134790528	667.0106300147718
3580945	2417766.0	33	808.0490657258591	562.015353456161	583.8551912568306	849.5774134790528	364.62971863802284
3580955	2417766.0	33	696.8597918022122	691.0957492951638	583.8551912568306	849.5774134790528	194.64449035848972
3580932	2417766.0	33	1258.9805149617257	271.2296450939457	583.8551912568306	849.5774134790528	888.9771335100093
3580929	2417766.0	33	614.731694828469	178.99385560675884	583.8551912568306	849.5774134790528	671.2940239280204
3580940	2417766.0	33	555.2847909790979	524.1131738173817	583.8551912568306	849.5774134790528	326.71583841402537
3580937	2417766.0	33	804.4426954368589	497.869885626695	583.8551912568306	849.5774134790528	415.15904440152934
3581008	2417766.0	33	917.1518195050944	987.565502183406	583.8551912568306	849.5774134790528	360.73169395818525
3581009	2417766.0	33	852.1523574947221	1011.5865587614356	583.8551912568306	849.5774134790528	313.4171861376
3580996	2417766.0	33	1176.414171656687	960.915739948674	583.8551912568306	849.5774134790528	602.9281617187683
3580993	2417766.0	33	948.4780763790664	939.545261669024	583.8551912568306	849.5774134790528	375.5583337682667
3581001	2417766.0	33	536.4600132736022	985.2711962833914	583.8551912568306	849.5774134790528	143.73275753220952
3581106	2417545.0	34	1319.441689209498	956.9658851818456	584.4084362139918	850.0216049382716	742.7724833931128
3581112	2417545.0	34	492.2818063040993	953.8241874897926	584.4084362139918	850.0216049382716	138.78865977780617
3581103	2417545.0	34	980.1185784658692	924.6841426225664	584.4084362139918	850.0216049382716	402.69220406466746
3581077	2417545.0	34	923.3814707305274	852.4760522496372	584.4084362139918	850.0216049382716	338.9819205222496
3581086	2417545.0	34	841.5486470926886	880.3336211859528	584.4084362139918	850.0216049382716	258.92065653350323
3581080	2417545.0	34	677.4961751768981	878.8226238286479	584.4084362139918	850.0216049382716	97.44139692322766
3581063	2417545.0	34	458.0112293144208	763.9728132387708	584.4084362139918	850.0216049382716	152.9073198540771
3581056	2417545.0	34	557.5060606060606	710.8282828282828	584.4084362139918	850.0216049382716	141.76924466669527
3581068	2417545.0	34	502.67547402670255	797.5412880062829	584.4084362139918	850.0216049382716	97.13115243417442
3581045	2417545.0	34	828.6875	680.0643656716418	584.4084362139918	850.0216049382716	297.5864986576224
3581040	2417545.0	34	1111.334594897673	678.0186431174657	584.4084362139918	850.0216049382716	554.2889098478064
3581052	2417545.0	34	666.6252124645893	694.722851746931	584.4084362139918	850.0216049382716	175.7193815144639
3581028	2417545.0	34	800.076597382602	491.19412368488577	584.4084362139918	850.0216049382716	418.6525015385655
3581026	2417545.0	34	1260.159992584353	272.59158324063776	584.4084362139918	850.0216049382716	888.8563415393374
3581034	2417545.0	34	546.5082747207282	576.7501723900152	584.4084362139918	850.0216049382716	275.8871111309691
3581035	2417545.0	34	810.5398416233606	570.9882454837912	584.4084362139918	850.0216049382716	359.1587785379464
3581138	2417545.0	34	894.3743221690589	973.77336523126	584.4084362139918	850.0216049382716	333.75642110905216
3581148	2417545.0	34	835.4154890551399	1033.112635078969	584.4084362139918	850.0216049382716	310.6877305172844
3581018	2417545.0	34	652.4240287057659	212.88505320465237	584.4084362139918	850.0216049382716	640.7566670562343
3581125	2417545.0	34	1138.6804597701148	967.8669540229886	584.4084362139918	850.0216049382716	566.6612765999616
3581368	2417553.0	35	1097.0305287759277	983.1254747297692	584.3803680981595	850.0633946830267	529.63733288856
3581354	2417553.0	35	1285.565210797695	979.0350318471336	584.3803680981595	850.0633946830267	712.9473099916729
3581335	2417553.0	35	667.0824457593687	970.8414201183432	584.3803680981595	850.0633946830267	146.37952410612166
3581343	2417553.0	35	859.9630996309963	948.5129151291512	584.3803680981595	850.0633946830267	292.63996650350333
3581340	2417553.0	35	965.493168433451	968.8889281507657	584.3803680981595	850.0633946830267	399.20730702643783
3581313	2417553.0	35	501.68782632591376	905.9229183841716	584.3803680981595	850.0633946830267	99.79149689664631
3581298	2417553.0	35	1113.6793785310736	809.1725988700565	584.3803680981595	850.0633946830267	530.8761622332275
3581296	2417553.0	35	455.76445497630334	770.4056872037914	584.3803680981595	850.0633946830267	151.2858336693038
3581310	2417553.0	35	841.5706476030277	880.415054667788	584.3803680981595	850.0633946830267	258.97502415411185
3581309	2417553.0	35	983.1590038314176	868.8764367816092	584.3803680981595	850.0633946830267	399.2221572887477
3581284	2417553.0	35	836.2938762626263	657.3415404040404	584.3803680981595	850.0633946830267	317.1783862630929
3581285	2417553.0	35	689.3826372776489	684.7107501933488	584.3803680981595	850.0633946830267	195.87489265490808
3581283	2417553.0	35	472.1613683483069	625.0687629578438	584.3803680981595	850.0633946830267	251.42730203780195
3581290	2417553.0	35	516.3195708712614	716.0786736020806	584.3803680981595	850.0633946830267	150.28033005786173
3581271	2417553.0	35	1261.7288708586884	270.7839756592292	584.3803680981595	850.0633946830267	891.2719223090552
3581399	2417553.0	35	841.1015956120667	1030.913113936674	584.3803680981595	850.0633946830267	314.02612886568915
3581268	2417553.0	35	633.0720480977725	280.3836980090676	584.3803680981595	850.0633946830267	571.7567983887195
3581278	2417553.0	35	539.994576134994	572.325498861658	584.3803680981595	850.0633946830267	281.2622216073087
3581279	2417553.0	35	806.1438529784538	583.4111533586819	584.3803680981595	850.0633946830267	346.81761926054037
3581275	2417553.0	35	799.7665267576076	493.9327853561851	584.3803680981595	850.0633946830267	416.19731887841425
3581239	2418545.0	36	1176.0445402298851	946.2540229885058	584.2805383022775	850.0672877846791	599.530251118781
3581236	2418545.0	36	1022.8072303072304	919.8300993300992	584.2805383022775	850.0672877846791	444.0411123708351
3581233	2418545.0	36	840.3454187745924	881.6233839235526	584.2805383022775	850.0672877846791	258.001957773244
3581245	2418545.0	36	858.6111111111112	963.976957070707	584.2805383022775	850.0672877846791	297.03985580133025
3581221	2418545.0	36	668.7287308228731	638.4467689446768	584.2805383022775	850.0672877846791	227.8480660749776
3581229	2418545.0	36	462.0796565963921	806.5652756647106	584.2805383022775	850.0672877846791	129.71307007461382
3581204	2418545.0	36	479.7770995190529	518.1280059193489	584.2805383022775	850.0672877846791	348.00094189928615
3581203	2418545.0	36	758.5941242937853	498.862372881356	584.2805383022775	850.0672877846791	392.0843257686658
3581200	2418545.0	36	573.3256475047378	273.9013476521373	584.2805383022775	850.0672877846791	576.270075746782
3581214	2418545.0	36	879.8525035765379	602.1349070100142	584.2805383022775	850.0672877846791	385.7891290493837
3581212	2418545.0	36	793.325152937829	597.1588419405322	584.2805383022775	850.0672877846791	328.11938816142526
3581213	2418545.0	36	485.7708204811845	622.0496607032696	584.2805383022775	850.0672877846791	248.38720330368892
3581208	2418545.0	36	546.4836347975883	546.0289979902383	584.2805383022775	850.0672877846791	306.3786669722146
3581199	2418545.0	36	1261.3783478541463	271.553565666344	584.2805383022775	850.0672877846791	890.5838368054684
3581270	2418545.0	36	812.204966641957	1038.3571781566593	584.2805383022775	850.0672877846791	295.63935436653554
3581251	2418545.0	36	617.987537202381	987.061569940476	584.2805383022775	850.0672877846791	141.08010177992384
3581248	2418545.0	36	1291.5966226138032	982.0521292217328	584.2805383022775	850.0672877846791	719.5248720474877
3581249	2418545.0	36	970.271435452794	981.9703757225434	584.2805383022775	850.0672877846791	407.9061133283057
3581258	2418545.0	36	1090.8943585570926	993.5203417412532	584.2805383022775	850.0672877846791	526.5323746576709
3581494	2417865.0	37	769.0240406842349	989.2713823393434	584.3244514106583	850.0245559038661	231.30848871189278
3581493	2417865.0	37	972.3831168831168	993.2898027898028	584.3244514106583	850.0245559038661	413.65983466316123
3581491	2417865.0	37	848.4607458292444	968.2075564278704	584.3244514106583	850.0245559038661	289.37035722761715
3581489	2417865.0	37	1315.195349484823	970.9973544973544	584.3244514106583	850.0245559038661	740.8148808246746
3581501	2417865.0	37	602.4764449722883	1012.2264449722882	584.3244514106583	850.0245559038661	163.2144224253057
3581499	2417865.0	37	1069.2610112066718	994.085092520198	584.3244514106583	850.0245559038661	505.8823037396921
3581479	2417865.0	37	954.2808457711442	908.192288557214	584.3244514106583	850.0245559038661	374.5012935227897
3581476	2417865.0	37	840.6021550517772	881.25986565911	584.3244514106583	850.0245559038661	258.1741775605593
3581472	2417865.0	37	452.7695618153365	758.3260954616588	584.3244514106583	850.0245559038661	160.3598971810233
3581487	2417865.0	37	1144.6752897936103	962.5582414475545	584.3244514106583	850.0245559038661	571.5390559345204
3581460	2417865.0	37	746.2882245549977	605.1834017952228	584.3244514106583	850.0245559038661	293.5633740036441
3581458	2417865.0	37	636.0412916469288	587.7595926101374	584.3244514106583	850.0245559038661	267.3154363958147
3581467	2417865.0	37	507.4131533238592	725.9705510816358	584.3244514106583	850.0245559038661	145.9614465735059
3581446	2417865.0	37	690.2677115627512	528.5436330233092	584.3244514106583	850.0245559038661	338.48775184308903
3581447	2417865.0	37	466.8261128302785	550.1047766404824	584.3244514106583	850.0245559038661	322.1144727616975
3581451	2417865.0	37	897.3287153652393	551.9458438287154	584.3244514106583	850.0245559038661	432.2297859311985
3581449	2417865.0	37	550.3431842385517	539.0473908413206	584.3244514106583	850.0245559038661	312.82826552113187
3581428	2417865.0	37	1262.4400479616309	271.44998287084616	584.3244514106583	850.0245559038661	891.3973854830531
3581438	2417865.0	37	520.2985531441291	478.18855499907255	584.3244514106583	850.0245559038661	377.30800046872264
3581420	2417865.0	37	558.2622755786285	193.74659312134975	584.3244514106583	850.0245559038661	656.7952507768838
3581622	2418069.0	38	1131.8040579710146	965.6927536231884	584.2757009345794	850.143821391485	559.5881141508502
3581625	2418069.0	38	1330.7542028985506	955.8304347826088	584.2757009345794	850.143821391485	753.9229497398653
3581606	2418069.0	38	933.3774617067834	922.7744955020664	584.2757009345794	850.143821391485	356.57713638988497
3581603	2418069.0	38	849.1534810126582	880.1207805907173	584.2757009345794	850.143821391485	266.5686711936035
3581611	2418069.0	38	696.7651906519066	926.2549815498156	584.2757009345794	850.143821391485	135.81897510109445
3581599	2418069.0	38	479.450584601809	721.7051621442753	584.2757009345794	850.143821391485	165.78538597656816
3581573	2418069.0	38	695.4168179068361	600.8304597701149	584.2757009345794	850.143821391485	272.9642836797314
3581570	2418069.0	38	607.6913443830571	565.8079189686924	584.2757009345794	850.143821391485	285.29843631658764
3581580	2418069.0	38	903.5659685863874	588.6211169284468	584.2757009345794	850.143821391485	412.7231517213746
3581558	2418069.0	38	556.7882266075984	525.128540743724	584.2757009345794	850.143821391485	326.1755568699458
3581538	2418069.0	38	661.827828531272	488.453853361443	584.2757009345794	850.143821391485	369.9107533829565
3581546	2418069.0	38	462.3812545765194	526.6311528760882	584.2757009345794	850.143821391485	345.7147707907357
3581525	2418069.0	38	1261.8941215764862	270.3830995323981	584.2757009345794	850.143821391485	891.7898959978195
3581649	2418069.0	38	583.5262745098039	1008.0970588235294	584.2757009345794	850.143821391485	157.95501528989186
3581531	2418069.0	38	543.3320146074254	434.6077297626293	584.2757009345794	850.143821391485	417.548355159305
3581634	2418069.0	38	946.0901817195552	984.2144019528072	584.2757009345794	850.143821391485	385.855723137226
3581518	2418069.0	38	602.6169861202908	153.8859881031064	584.2757009345794	850.143821391485	696.4993705364644
3581647	2418069.0	38	1030.8680555555557	998.2041666666668	584.2757009345794	850.143821391485	470.49611799558335
3581641	2418069.0	38	851.1319248826292	995.592331768388	584.2757009345794	850.143821391485	303.9202418903219
3581361	2418714.0	39	931.4696369636964	627.1518151815181	584.3125	850.1729166666667	412.6214844775773
3581346	2418714.0	39	451.7342888643881	529.5820470415289	584.3125	850.1729166666667	346.92288444973036
3581358	2418714.0	39	616.6912878787879	602.0861742424242	584.3125	850.1729166666667	250.19076256163402
3581355	2418714.0	39	685.5200803212851	597.8448795180723	584.3125	850.1729166666667	271.86837375051886
3581337	2418714.0	39	566.3775421895283	504.897374873792	584.3125	850.1729166666667	345.74103382738144
3581312	2418714.0	39	458.4044605744773	408.9612569017929	584.3125	850.1729166666667	458.82519885513443
3581321	2418714.0	39	620.2031851592579	447.4164624897911	584.3125	850.1729166666667	404.35244856725006
3581302	2418714.0	39	1260.1813417190776	270.4989517819707	584.3125	850.1729166666667	890.4047376175799
3581430	2418714.0	39	831.7226974622184	1017.1295979469631	584.3125	850.1729166666667	298.4733476081649
3581308	2418714.0	39	537.1061584840655	392.9717915590009	584.3125	850.1729166666667	459.63170852219764
3581412	2418714.0	39	1123.109225413403	992.8487090223384	584.3125	850.1729166666667	557.3672873792691
3581295	2418714.0	39	658.3345103578154	147.19797551789077	584.3125	850.1729166666667	706.8613908684908
3581423	2418714.0	39	994.9004418668876	1001.9134217067108	584.3125	850.1729166666667	437.7300982069823
3581417	2418714.0	39	608.4451450189155	1013.2202606137032	584.3125	850.1729166666667	164.82360548110887
3581406	2418714.0	39	915.5835769980506	958.4831871345028	584.3125	850.1729166666667	348.5278197565643
3581400	2418714.0	39	1349.761086637298	948.2753303964756	584.3125	850.1729166666667	771.7095453372672
3581379	2418714.0	39	706.1273394930112	787.1413172234068	584.3125	850.1729166666667	137.15625267950287
3581376	2418714.0	39	485.332327297116	720.523027051196	584.3125	850.1729166666667	163.1139738514039
3581389	2418714.0	39	851.9950706101785	880.1794564348521	584.3125	850.1729166666667	269.35914879085294
3581386	2418714.0	39	938.9011180992312	877.817726531563	584.3125	850.1729166666667	355.6646223593074
3581878	2418394.0	40	590.5556555655565	508.032403240324	584.2611464968153	850.0615711252653	342.08708325290775
3581872	2418394.0	40	461.5109747023809	488.6240699404762	584.2611464968153	850.0615711252653	381.7128134321241
3581887	2418394.0	40	631.0449406444319	615.0807424156774	584.2611464968153	850.0615711252653	239.5928071873012
3581991	2418394.0	40	892.5555555555557	964.2919572291958	584.2611464968153	850.0615711252653	328.7765559864799
3581844	2418394.0	40	545.6648014044328	352.0909589642308	584.2611464968153	850.0615711252653	499.4641212645066
3581853	2418394.0	40	597.4647358076078	399.023875592554	584.2611464968153	850.0615711252653	451.2309137926466
3581954	2418394.0	40	851.6614492753623	888.5620289855073	584.2611464968153	850.0615711252653	270.1577449963389
3581966	2418394.0	40	1353.1842403628118	929.3361678004536	584.2611464968153	850.0615711252653	772.9988266216643
3581837	2418394.0	40	458.2252208047105	363.9034020281321	584.2611464968153	850.0615711252653	502.22984772407
3581815	2418394.0	40	1259.293791574279	271.1441241685144	584.2611464968153	850.0615711252653	889.2775057940012
3581938	2418394.0	40	881.8676783812566	755.7545260915867	584.2611464968153	850.0615711252653	312.1913941210893
3581799	2418394.0	40	712.1624525916561	160.0874420564686	584.2611464968153	850.0615711252653	701.7286105646617
3582053	2418394.0	40	959.6255630630632	1007.703265765766	584.2611464968153	850.0615711252653	407.1232603441475
3581932	2418394.0	40	476.1498511122789	733.1258539148713	584.2611464968153	850.0615711252653	159.2545577031682
3582039	2418394.0	40	811.6333333333333	1004.2668231611894	584.2611464968153	850.0615711252653	274.73145269932843
3581908	2418394.0	40	737.5293917770982	675.9809717974856	584.2611464968153	850.0615711252653	231.9379444455261
3581917	2418394.0	40	888.0019022534386	670.7467076382792	584.2611464968153	850.0615711252653	352.72123125063115
3581892	2418394.0	40	705.0945945945946	604.9625930278104	584.2611464968153	850.0615711252653	273.26586183351816
3582016	2418394.0	40	1102.0140562248996	1001.1414228341938	584.2611464968153	850.0615711252653	539.3451558364918
3582029	2418394.0	40	633.4458229942101	1012.9656741108356	584.2611464968153	850.0615711252653	170.16720944907883
3581879	2418316.0	41	490.9269379844961	315.68391472868217	584.5370370370371	849.90329218107	542.3589161157428
3581874	2418316.0	41	1261.557529610829	269.4969543147208	584.5370370370371	849.90329218107	891.7557201388095
3582143	2418316.0	41	917.4825268817204	1001.142741935484	584.5370370370371	849.90329218107	365.68575357803326
3581884	2418316.0	41	579.6087200179331	314.13371441380855	584.5370370370371	849.90329218107	535.7922440363899
3581863	2418316.0	41	756.514367816092	169.5141065830721	584.5370370370371	849.90329218107	701.7874651064917
3582116	2418316.0	41	872.4247693399574	948.0594984622664	584.5370370370371	849.90329218107	304.16112052994987
3582126	2418316.0	41	743.0651604453177	955.7518009168303	584.5370370370371	849.90329218107	190.61760861194168
3581997	2418316.0	41	873.8696715583508	655.2505241090147	584.5370370370371	849.90329218107	348.7163224128711
3581977	2418316.0	41	791.6568734131301	644.1510700036272	584.5370370370371	849.90329218107	291.946234007934
3582091	2418316.0	41	1351.1207430340555	928.1597007223942	584.5370370370371	849.90329218107	770.567741199896
3581960	2418316.0	41	631.8035339063993	634.6700095510985	584.5370370370371	849.90329218107	220.36217388194063
3582071	2418316.0	41	859.9834810636584	889.060032232071	584.5370370370371	849.90329218107	278.21573251405516
3581944	2418316.0	41	704.3313048030362	602.6426514854077	584.5370370370371	849.90329218107	274.7516897615397
3581928	2418316.0	41	611.4777777777778	521.1002962962963	584.5370370370371	849.90329218107	329.90485539691946
3582164	2418316.0	41	648.7561403508772	1016.3864809081527	584.5370370370371	849.90329218107	178.4397527435272
3582041	2418316.0	41	468.3721232368226	765.3093912397921	584.5370370370371	849.90329218107	143.70252355012417
3581895	2418316.0	41	603.5518862311079	400.7601451862431	584.5370370370371	849.90329218107	449.545471540188
3581902	2418316.0	41	475.9566242338519	420.0309995285243	584.5370370370371	849.90329218107	443.37331227179874
3582152	2418316.0	41	1118.9692588899968	1009.3943170488534	584.5370370370371	849.90329218107	557.7232169885589
3582025	2418316.0	41	843.2565891472868	749.9214470284237	584.5370370370371	849.90329218107	277.3665012294311
3582261	2418534.0	42	826.8547935619314	725.366573361325	584.3533333333334	850.0897435897436	272.6954847532856
3582131	2418534.0	42	612.7464945825367	524.2093690248566	584.3533333333334	850.0897435897436	327.1149494172871
3582244	2418534.0	42	672.7221139795421	647.7484169508037	584.3533333333334	850.0897435897436	220.79640816576688
3581986	2418534.0	42	809.9025470653378	205.25193798449607	584.3533333333334	850.0897435897436	683.1458433986966
3582352	2418534.0	42	637.993602255476	1022.8402732595966	584.3533333333334	850.0897435897436	180.88677107863512
3582342	2418534.0	42	898.6680693700587	1005.0763835756184	584.3533333333334	850.0897435897436	350.4491573166462
3582337	2418534.0	42	1120.0352241537057	994.30054894785	584.3533333333334	850.0897435897436	554.7538594141756
3582092	2418534.0	42	613.7171826253899	389.342812574994	584.3533333333334	850.0897435897436	461.6816761414265
3582327	2418534.0	42	670.6188630490956	944.8520671834626	584.3533333333334	850.0897435897436	128.14694530117276
3582069	2418534.0	42	502.3054822079718	383.2406010310575	584.3533333333334	850.0897435897436	474.00418962501794
3582322	2418534.0	42	863.6922596754058	943.3811485642946	584.3533333333334	850.0897435897436	294.50555514636295
3582184	2418534.0	42	864.7458033573142	610.1510791366907	584.3533333333334	850.0897435897436	369.03997066126016
3582313	2418534.0	42	1350.5514403292182	927.2106481481482	584.3533333333334	850.0897435897436	770.0695897670444
3582292	2418534.0	42	865.2568697729988	869.2249103942652	584.3533333333334	850.0897435897436	281.5545265005472
3582035	2418534.0	42	1256.1027809094326	266.66910935738446	584.3533333333334	850.0897435897436	889.7342056855422
3582168	2418534.0	42	704.7550627407131	609.0583302273575	584.3533333333334	850.0897435897436	269.4303595954943
3582150	2418534.0	42	765.684612828182	601.0319042871386	584.3533333333334	850.0897435897436	308.07602996877444
3582017	2418534.0	42	502.3635425876805	274.9111405835544	584.3533333333334	850.0897435897436	580.9929011121111
3582285	2418534.0	42	459.6197864531198	776.0725725725725	584.3533333333334	850.0897435897436	145.04137107288938
3582024	2418534.0	42	572.6437956204379	274.7883211678832	584.3533333333334	850.0897435897436	575.4205765473334
3582645	2418285.0	43	775.4163786008231	556.9151440329218	584.3244514106583	850.0245559038661	349.89891678109285
3582773	2418285.0	43	648.7009855684619	898.5112636395635	584.3244514106583	850.0245559038661	80.59341770403947
3582640	2418285.0	43	611.0600979941815	525.8405297810442	584.3244514106583	850.0245559038661	325.2846101361722
3582783	2418285.0	43	831.0417917917919	943.15990990991	584.3244514106583	850.0245559038661	263.7112819175001
3582777	2418285.0	43	1350.59388932599	926.175845790716	584.3244514106583	850.0245559038661	770.0440704495486
3582753	2418285.0	43	869.9411938534279	862.9329196217494	584.3244514106583	850.0245559038661	285.9082884728817
3582467	2418285.0	43	847.4336987731663	246.1716262072566	584.3244514106583	850.0245559038661	658.6841707152555
3582603	2418285.0	43	546.3434521477999	370.6057579318449	584.3244514106583	850.0245559038661	480.9209292118019
3582450	2418285.0	43	508.53431227133393	240.8858400079106	584.3244514106583	850.0245559038661	613.8355809124556
3582705	2418285.0	43	705.4572887650882	661.2520891364902	584.3244514106583	850.0245559038661	224.29491410857895
3582716	2418285.0	43	461.1263957532491	797.8434010616877	584.3244514106583	850.0245559038661	133.79325034705414
3582713	2418285.0	43	812.5830838323353	777.6706586826348	584.3244514106583	850.0245559038661	239.4516437991495
3582823	2418285.0	43	870.9384085692426	1010.4778117827084	584.3244514106583	850.0245559038661	328.4704062167915
3582805	2418285.0	43	1107.9293193717278	1000.6329261198372	584.3244514106583	850.0245559038661	544.8347813159877
3582814	2418285.0	43	657.9154846335697	1010.8288022064618	584.3244514106583	850.0245559038661	176.84356307132438
3582662	2418285.0	43	701.9444904722452	600.1958022645679	584.3244514106583	850.0245559038661	276.1319969395333
3582658	2418285.0	43	867.5926105195224	596.4332042594385	584.3244514106583	850.0245559038661	380.1965591556195
3582543	2418285.0	43	1252.8625044468165	266.0382426182853	584.3244514106583	850.0245559038661	887.684145663457
3582536	2418285.0	43	611.198946145548	314.07547091527675	584.3244514106583	850.0245559038661	536.6224558918141
3582003	2418583.0	44	509.30271510889736	216.76350229514605	584.3244514106583	850.0245559038661	637.689440821594
3582267	2418583.0	44	1350.118532818533	927.5146718146718	584.3244514106583	850.0245559038661	769.7046792005364
3582137	2418583.0	44	769.7383700594613	529.300629590766	584.3244514106583	850.0245559038661	370.46208731582215
3582246	2418583.0	44	833.553015241882	892.952838524409	584.3244514106583	850.0245559038661	252.89862490358377
3582228	2418583.0	44	883.9137462646021	852.2655528389025	584.3244514106583	850.0245559038661	299.59767632334217
3582106	2418583.0	44	536.4497506712696	342.8857562971487	584.3244514106583	850.0245559038661	509.3935109887329
3582212	2418583.0	44	542.5147058823529	706.3039215686274	584.3244514106583	850.0245559038661	149.67857413425963
3582208	2418583.0	44	774.4759236197592	661.387090078871	584.3244514106583	850.0245559038661	267.8463662179584
3582221	2418583.0	44	475.3801089918256	851.5940962761126	584.3244514106583	850.0245559038661	108.95564786669843
3582217	2418583.0	44	760.5542695473251	832.008487654321	584.3244514106583	850.0245559038661	177.14832066845833
3582074	2418583.0	44	616.4258238151504	319.53872915846136	584.3244514106583	850.0245559038661	531.4562169059719
3582181	2418583.0	44	887.7829694323144	604.2106259097525	584.3244514106583	850.0245559038661	390.52728501226494
3582309	2418583.0	44	851.1548069644209	1015.2035074438556	584.3244514106583	850.0245559038661	313.81925478975563
3582058	2418583.0	44	852.5610050471802	303.0472898836954	584.3244514106583	850.0245559038661	609.208485044077
3582172	2418583.0	44	697.0435665914222	598.620993227991	584.3244514106583	850.0245559038661	275.516515391105
3582298	2418583.0	44	679.0725725725725	1010.4163163163164	584.3244514106583	850.0245559038661	186.28666960337668
3582040	2418583.0	44	1255.196673897325	271.96131597975415	584.3244514106583	850.0245559038661	885.5657221549177
3582151	2418583.0	44	614.6900466095324	527.8014584273042	584.3244514106583	850.0245559038661	323.65072828463065
3582019	2418583.0	44	613.8581813375628	222.8970393867301	584.3244514106583	850.0245559038661	627.8225570783086
3582284	2418583.0	44	1075.338517122212	975.2939051209552	584.3244514106583	850.0245559038661	506.74177110226753
3582514	2417993.0	45	616.624613800206	528.93254376931	584.4431939978564	849.9608788853161	322.6373129813875
3582498	2417993.0	45	792.4615253660198	508.09056860742254	584.4431939978564	849.9608788853161	400.1836268948272
3582624	2417993.0	45	1023.577613669273	1012.5712423979148	584.4431939978564	849.9608788853161	468.274672453947
3582380	2417993.0	45	516.0663807189543	187.5921160130719	584.4431939978564	849.9608788853161	665.8887043816595
3582634	2417993.0	45	818.2500626095667	1013.4681943400952	584.4431939978564	849.9608788853161	285.3073676182272
3582617	2417993.0	45	712.0544239338001	1002.9046255039252	584.4431939978564	849.9608788853161	199.18939639323574
3582598	2417993.0	45	832.9957746478873	885.6950704225352	584.4431939978564	849.9608788853161	251.10817946177852
3582606	2417993.0	45	1349.329286798179	926.2374810318664	584.4431939978564	849.9608788853161	768.6799431456286
3582472	2417993.0	45	809.5781637717122	362.886476426799	584.4431939978564	849.9608788853161	536.5885091440148
3582601	2417993.0	45	466.1545068519591	904.0429453773404	584.4431939978564	849.9608788853161	130.06568887584342
3582583	2417993.0	45	692.8137254901961	776.1979399354678	584.4431939978564	849.9608788853161	131.09211745353434
3582589	2417993.0	45	902.484886649874	839.4708928071649	584.4431939978564	849.9608788853161	318.2146415124236
3582457	2417993.0	45	499.5028561228133	319.33172676425085	584.4431939978564	849.9608788853161	537.3845532568341
3582434	2417993.0	45	572.9370888157895	279.680235745614	584.4431939978564	849.9608788853161	570.3967061583481
3582573	2417993.0	45	877.679604261796	704.9116112198304	584.4431939978564	849.9608788853161	327.1496329736215
3582440	2417993.0	45	1256.3556019485038	273.21294363256783	584.4431939978564	849.9608788853161	885.4967333515949
3582545	2417993.0	45	914.0482233502538	588.6407219402143	584.4431939978564	849.9608788853161	420.6277449244253
3582554	2417993.0	45	696.8141389564747	602.411057042444	584.4431939978564	849.9608788853161	271.8605222634036
3582533	2417993.0	45	449.92849794238685	565.9579903978051	584.4431939978564	849.9608788853161	314.2480614485075
3582414	2417993.0	45	651.4947397563676	247.6982281284607	584.4431939978564	849.9608788853161	605.9836716325613
3581752	2419020.0	46	699.3253164556962	600.3991561181434	584.4605963791267	850.0005324813632	274.76308158244683
3581734	2419020.0	46	940.0336065573772	548.0494535519126	584.4605963791267	850.0005324813632	466.4832468951929
3581858	2419020.0	46	742.0876081271374	1004.5907262120296	584.4605963791267	850.0005324813632	220.78134620092447
3581728	2419020.0	46	615.1724749919329	529.0992255566312	584.4605963791267	850.0005324813632	322.3675980521752
3581742	2419020.0	46	441.85120511559273	568.4198229217905	584.4605963791267	850.0005324813632	315.6344950613418
3581866	2419020.0	46	1000.9677544677544	1012.8853923853924	584.4605963791267	850.0005324813632	447.22442948146323
3581840	2419020.0	46	1350.083656581329	927.4451771399016	584.4605963791267	850.0005324813632	769.529949579399
3581713	2419020.0	46	735.4525669642857	363.1298363095238	584.4605963791267	850.0005324813632	509.74665273255204
3581720	2419020.0	46	832.096979621543	508.1381004366812	584.4605963791267	850.0005324813632	422.1299571801197
3581848	2419020.0	46	817.7777039007093	995.1422872340426	584.4605963791267	850.0005324813632	274.77809526038396
3581830	2419020.0	46	470.3178920103607	909.8715879657304	584.4605963791267	850.0005324813632	128.8918160529508
3581699	2419020.0	46	1251.0404530744338	268.6278317152104	584.4605963791267	850.0005324813632	884.4902048909681
3581684	2419020.0	46	586.3014289233802	271.33357969943336	584.4605963791267	850.0005324813632	578.669880766556
3581681	2419020.0	46	543.0684427117176	160.061295213342	584.4605963791267	850.0005324813632	691.1797606319251
3581694	2419020.0	46	665.1506316812439	286.0784742468416	584.4605963791267	850.0005324813632	569.665664719681
3581689	2419020.0	46	520.5726669125784	289.16457641706626	584.4605963791267	850.0005324813632	564.4631406443441
3581793	2419020.0	46	895.1811184417217	817.6928997800817	584.4605963791267	850.0005324813632	312.3956241076569
3581807	2419020.0	46	828.3816137566138	855.9927248677249	584.4605963791267	850.0005324813632	243.99460872745428
3581781	2419020.0	46	937.7825066340068	768.7155541947336	584.4605963791267	850.0005324813632	362.55154110997154
3581770	2419020.0	46	708.9974816849817	722.4033882783882	584.4605963791267	850.0005324813632	178.29881382229794
3581626	2419298.0	47	817.8421828908554	826.9618626211548	584.5491803278688	849.9852459016394	234.4263236552878
3581604	2419298.0	47	970.3172635445364	756.6012396694215	584.5491803278688	849.9852459016394	396.9100485609311
3581612	2419298.0	47	891.5465639049454	805.5102761721258	584.5491803278688	849.9852459016394	310.2022186503698
3581595	2419298.0	47	722.6408125577101	689.016620498615	584.5491803278688	849.9852459016394	212.08535370468397
3581572	2419298.0	47	697.8682896379526	600.289568594812	584.5491803278688	849.9852459016394	274.2064036461329
3581555	2419298.0	47	951.8425692695214	531.7057094878254	584.5491803278688	849.9852459016394	486.0105933619517
3581566	2419298.0	47	441.0116656522621	572.2693244065733	584.5491803278688	849.9852459016394	312.6166201133646
3581668	2419298.0	47	750.4725209080048	1006.226802070888	584.5491803278688	849.9852459016394	227.9078296668639
3581539	2419298.0	47	845.0867592098239	487.315269620929	584.5491803278688	849.9852459016394	446.5527311585072
3581547	2419298.0	47	615.1279674796748	528.369756097561	584.5491803278688	849.9852459016394	323.0659151095836
3581675	2419298.0	47	960.0216666666666	1015.0077777777776	584.5491803278688	849.9852459016394	410.13659191085327
3581654	2419298.0	47	792.1333870101986	938.8075684380032	584.5491803278688	849.9852459016394	225.7888567770474
3581522	2419298.0	47	588.02731809824	291.3300499080641	584.5491803278688	849.9852459016394	558.6660231775061
3581648	2419298.0	47	479.61346606722327	934.678334403768	584.5491803278688	849.9852459016394	134.84963243339317
3581508	2419298.0	47	598.1320754716982	145.47585354896674	584.5491803278688	849.9852459016394	704.6403188532574
3581516	2419298.0	47	1251.0432539682538	270.2884920634921	584.5491803278688	849.9852459016394	883.3247854601616
3581644	2419298.0	47	1350.1275252525252	926.4176767676768	584.5491803278688	849.9852459016394	769.384246463149
3581512	2419298.0	47	491.57114570531206	282.42994674313803	584.5491803278688	849.9852459016394	575.1207982025771
3581513	2419298.0	47	692.6827796441459	295.72184894861266	584.5491803278688	849.9852459016394	564.7130142851337
3581750	2418240.0	48	728.0853394057689	663.9085881587508	584.3265412748171	850.0329153605015	235.17835192967928
3581745	2418240.0	48	1019.4519230769232	646.9251373626373	584.3265412748171	850.0329153605015	480.1946140594022
3581732	2418240.0	48	696.3501887283613	589.6308082780164	584.3265412748171	850.0329153605015	283.4758454644664
3581733	2418240.0	48	438.96080641121966	580.2756073127974	584.3265412748171	850.0329153605015	306.4313987136071
3581610	2418240.0	48	613.8250524456222	136.95898200287073	584.3265412748171	850.0329153605015	713.6838211669206
3581717	2418240.0	48	616.5208030962748	528.3572810836962	584.3265412748171	850.0329153605015	323.28266916371126
3581828	2418240.0	48	764.1320828448612	1004.8415396639311	584.3265412748171	850.0329153605015	237.2672394959263
3581696	2418240.0	48	820.9216977680204	470.8999268203439	584.3265412748171	850.0329153605015	446.8994194172047
3581697	2418240.0	48	976.8244891735286	472.26913693199145	584.3265412748171	850.0329153605015	544.7569287281109
3581838	2418240.0	48	903.7006861063464	1014.2052601486564	584.3265412748171	850.0329153605015	359.09943355582095
3581690	2418240.0	48	557.2816874763527	346.66887375457185	584.3265412748171	850.0329153605015	504.09005395746146
3581818	2418240.0	48	502.5240093240093	963.9235431235433	584.3265412748171	850.0329153605015	140.22385433949057
3581671	2418240.0	48	489.93182957393486	285.23233082706764	584.3265412748171	850.0329153605015	572.6343177686798
3581792	2418240.0	48	729.7770382695508	900.8424847476429	584.3265412748171	850.0329153605015	154.0696576789919
3581679	2418240.0	48	1250.6362242663165	269.8158125273763	584.3265412748171	850.0329153605015	883.5272944670684
3581801	2418240.0	48	1347.5152979066022	927.5552871712292	584.3265412748171	850.0329153605015	767.1158950121752
3581650	2418240.0	48	666.707779886148	262.9177735610373	584.3265412748171	850.0329153605015	592.8666445376582
3581779	2418240.0	48	806.4270449521002	835.813190862196	584.3265412748171	850.0329153605015	222.55523875773076
3581763	2418240.0	48	898.42394655704	792.5058239122986	584.3265412748171	850.0329153605015	319.32201028979335
3581646	2418240.0	48	769.4224259520452	245.232487070992	584.3265412748171	850.0329153605015	632.4903513759083
3583412	2418874.0	49	861.9845418774593	1011.908094435076	584.6180124223603	850.0517598343686	321.1380773317647
3583270	2418874.0	49	442.5087844254511	580.1965811965812	584.6180124223603	850.0517598343686	304.9866392475409
3583392	2418874.0	49	518.5084447572133	978.52205019939	584.6180124223603	850.0517598343686	144.4821457597636
3583151	2418874.0	49	516.4265809217578	420.6700964630225	584.6180124223603	850.0517598343686	434.7627906912519
3583402	2418874.0	49	765.6280417149478	1003.9770181537272	584.6180124223603	850.0517598343686	237.60811403061277
3583019	2418874.0	49	653.6766518315645	143.4486477233824	584.6180124223603	850.0517598343686	709.9697554980643
3583380	2418874.0	49	1347.413076341648	926.4997480473672	584.6180124223603	850.0517598343686	766.6163345777634
3583260	2418874.0	49	696.4041618938526	584.7816596665394	584.6180124223603	850.0517598343686	287.86171898450294
3583130	2418874.0	49	1048.423988153998	396.54606778545576	584.6180124223603	850.0517598343686	648.6781912821948
3583364	2418874.0	49	727.694609297725	874.4587042532146	584.6180124223603	850.0517598343686	145.1434170374264
3583094	2418874.0	49	1249.3712121212122	270.25398724082936	584.6180124223603	850.0517598343686	882.078382919733
3583219	2418874.0	49	961.9455632473254	529.9514369624502	584.6180124223603	850.0517598343686	494.81339645797084
3583101	2418874.0	49	732.5576923076923	295.20421245421244	584.6180124223603	850.0517598343686	574.2316167874677
3583207	2418874.0	49	618.6804570527975	528.9167060677698	584.6180124223603	850.0517598343686	322.9364842997425
3583338	2418874.0	49	745.4806417395915	812.4291964996022	584.6180124223603	850.0517598343686	165.20364034346053
3583190	2418874.0	49	789.4388677880268	460.87529390486526	584.6180124223603	850.0517598343686	439.78392924946803
3583063	2418874.0	49	850.5429875120077	254.0509125840538	584.6180124223603	850.0517598343686	652.6355049332841
3583320	2418874.0	49	904.297263681592	782.4807213930349	584.6180124223603	850.0517598343686	326.7425116536004
3583302	2418874.0	49	713.1055715658022	656.1584053794428	584.6180124223603	850.0517598343686	232.60199000959332
3583050	2418874.0	49	518.2799352750809	241.5292669199381	584.6180124223603	850.0517598343686	612.1277357401733
3581877	2419721.0	50	774.194695760156	453.0144580450594	584.4041533546326	849.9888178913739	440.0103321082062
3582138	2419721.0	50	849.4464882943143	1012.173634336678	584.4041533546326	849.9888178913739	310.7271375269232
3581860	2419721.0	50	1142.5303972366148	307.9939550949914	584.4041533546326	849.9888178913739	777.9867193001942
3582122	2419721.0	50	771.9396740210693	999.9768435698668	584.4041533546326	849.9888178913739	240.13741765614904
3581995	2419721.0	50	904.2382972038956	773.1905435124096	584.4041533546326	849.9888178913739	328.92530233987435
3581850	2419721.0	50	891.4884607010667	308.33649031134337	584.4041533546326	849.9888178913739	622.645979503043
3582107	2419721.0	50	535.1678614097968	983.0335722819592	584.4041533546326	849.9888178913739	141.86302941685787
3582084	2419721.0	50	705.5426417056682	939.6284451378056	584.4041533546326	849.9888178913739	150.69769783527948
3581836	2419721.0	50	1250.8715785526808	267.8243344581927	584.4041533546326	849.9888178913739	884.9261633724809
3581963	2419721.0	50	463.6359414076456	609.3590568060022	584.4041533546326	849.9888178913739	269.2352928887211
3582070	2419721.0	50	1348.1427324856645	926.184866616804	584.4041533546326	849.9888178913739	767.5301004484812
3581812	2419721.0	50	555.5537865748709	230.77868617326448	584.4041533546326	849.9888178913739	619.8818684924452
3581946	2419721.0	50	694.87793715847	607.223975409836	584.4041533546326	849.9888178913739	266.71937622344365
3582047	2419721.0	50	693.1883356385431	875.2217611802674	584.4041533546326	849.9888178913739	111.67228726143107
3581786	2419721.0	50	734.2310261080753	176.12386156648452	584.4041533546326	849.9888178913739	690.3202670947894
3581890	2419721.0	50	503.9463671321595	494.604229912973	584.4041533546326	849.9888178913739	364.37845811243966
3581901	2419721.0	50	865.1080819798917	534.370456303171	584.4041533546326	849.9888178913739	422.3856599332844
3581768	2419721.0	50	665.4658846197439	126.21653632551286	584.4041533546326	849.9888178913739	728.2975489720868
3581897	2419721.0	50	614.0265006385696	529.1484674329502	584.4041533546326	849.9888178913739	322.2049253827357
3582014	2420053.0	51	612.0406215491402	528.0565546616185	584.4314641744548	849.9506749740395	323.07598218166504
3582139	2420053.0	51	659.6397456002787	650.7554451995121	584.4314641744548	849.9506749740395	212.92023191785393
3582255	2420053.0	51	820.2038863449573	1005.7183867559	584.4314641744548	849.9506749740395	282.58134243063955
3582120	2420053.0	51	467.77908966461325	628.7756673511294	584.4314641744548	849.9506749740395	250.05231547773897
3581981	2420053.0	51	804.4869976359338	427.0299448384554	584.4314641744548	849.9506749740395	476.74561538144394
3582233	2420053.0	51	643.3775393419171	984.4865522174534	584.4314641744548	849.9506749740395	146.88274930468535
3581967	2420053.0	51	878.6665628245067	384.50228452751816	584.4314641744548	849.9506749740395	550.6509760700177
3582216	2420053.0	51	552.8401759530792	983.9100684261974	584.4314641744548	849.9506749740395	137.63403861529338
3581939	2420053.0	51	1248.7190594059407	265.5759075907591	584.4314641744548	849.9506749740395	884.7439617949893
3581948	2420053.0	51	1191.1213991769548	285.32853223593963	584.4314641744548	849.9506749740395	828.7767137797134
3582076	2420053.0	51	699.2743041815064	579.5997229916898	584.4314641744548	849.9506749740395	293.73204649586336
3582203	2420053.0	51	1349.0184619302267	927.5858161446396	584.4314641744548	849.9506749740395	768.5183747196704
3582182	2420053.0	51	700.3457280385079	876.5072202166065	584.4314641744548	849.9506749740395	118.91747837204512
3582052	2420053.0	51	795.6924796747968	549.7247967479675	584.4314641744548	849.9506749740395	367.1059719302479
3581931	2420053.0	51	544.1459351399378	207.38183029764548	584.4314641744548	849.9506749740395	643.83044662267
3581906	2420053.0	51	769.838508371385	130.5213089802131	584.4314641744548	849.9506749740395	742.9363261357743
3582034	2420053.0	51	511.9407288940584	543.8503925559755	584.4314641744548	849.9506749740395	314.5668285085239
3581919	2420053.0	51	679.9801277501774	129.56754199195646	584.4314641744548	849.9506749740395	726.692098069181
3582153	2420053.0	51	905.2257900101936	772.8149847094801	584.4314641744548	849.9506749740395	329.9377429167451
3582262	2419633.0	52	778.6479944674965	154.79426002766252	584.4979101358412	850.0350052246605	721.8406673415303
3582389	2419633.0	52	854.6700885668278	432.6924315619968	584.4979101358412	850.0350052246605	497.15976284240935
3582526	2419633.0	52	1346.0746861388675	926.4754035357416	584.4979101358412	850.0350052246605	765.4033709366065
3582395	2419633.0	52	790.2229591836734	433.71513605442175	584.4979101358412	850.0350052246605	464.3759568191033
3582497	2419633.0	52	700.9051204819277	779.4221887550201	584.4979101358412	850.0350052246605	136.1499484771594
3582358	2419633.0	52	1248.0543390105431	267.6480129764801	584.4979101358412	850.0350052246605	882.8826326533043
3582340	2419633.0	52	1172.1185661764705	281.3115808823529	584.4979101358412	850.0350052246605	817.7679186671852
3582468	2419633.0	52	459.6205282514209	656.432296890672	584.4979101358412	850.0350052246605	230.3830922193787
3582476	2419633.0	52	908.4589984350548	768.3557120500783	584.4979101358412	850.0350052246605	334.09922727463805
3582581	2419633.0	52	865.0782204515273	1022.0891102257636	584.4979101358412	850.0350052246605	329.13207923959243
3582458	2419633.0	52	611.5024026910139	627.1773986865289	584.4979101358412	850.0350052246605	224.48776227239435
3582311	2419633.0	52	714.4249675056126	203.27738390641616	584.4979101358412	850.0350052246605	659.6790590658471
3582439	2419633.0	52	533.8678011885468	584.0245813074014	584.4979101358412	850.0350052246605	270.7858075391966
3582546	2419633.0	52	802.4555943377933	991.2570292805894	584.4979101358412	850.0350052246605	259.7098615400102
3582291	2419633.0	52	526.7593245227607	194.22114537444932	584.4979101358412	850.0350052246605	658.3506383685152
3582426	2419633.0	52	696.1103195995379	567.9684892825055	584.4979101358412	850.0350052246605	303.3460884238296
3582404	2419633.0	52	612.4895883389396	529.7650969085375	584.4979101358412	850.0350052246605	321.49082136422436
3582532	2419633.0	52	543.603687206137	989.1867112100964	584.4979101358412	850.0350052246605	145.03632216683357
3582412	2419633.0	52	775.8530360021493	549.9359663263479	584.4979101358412	850.0350052246605	355.91602569005175
3582541	2419633.0	52	647.9761904761905	985.7548185941044	584.4979101358412	850.0350052246605	149.83110430082493
3582259	2418780.0	53	1246.2032842582107	268.3565496413741	584.4115226337449	850.0905349794239	881.1258510855893
3582512	2418780.0	53	667.0359195402299	942.2540229885058	584.4115226337449	850.0905349794239	123.77762110398048
3582383	2418780.0	53	679.3775616083009	553.1610894941634	584.4115226337449	850.0905349794239	311.74612131460617
3582508	2418780.0	53	1346.1620082815737	925.7867494824015	584.4115226337449	850.0905349794239	765.5022660154467
3582224	2418780.0	53	830.0690002881014	233.8569576490925	584.4115226337449	850.0905349794239	663.3938635206374
3582215	2418780.0	53	719.5643140263394	236.79919447640967	584.4115226337449	850.0905349794239	628.0068035914852
3582477	2418780.0	53	913.4929689996804	765.8208692873122	584.4115226337449	850.0905349794239	339.6998305830552
3582345	2418780.0	53	613.5387456656114	530.7668475802805	584.4115226337449	850.0905349794239	320.6493606039687
3582326	2418780.0	53	817.3920268972142	490.6079731027858	584.4115226337449	850.0905349794239	428.37790286177386
3582195	2418780.0	53	563.1189417518897	178.00200088928412	584.4115226337449	850.0905349794239	672.4257369078338
3582449	2418780.0	53	473.8114852675887	660.5028061735819	584.4115226337449	850.0905349794239	219.49003435042928
3582462	2418780.0	53	634.8539568345324	686.6203836930456	584.4115226337449	850.0905349794239	171.0758005379258
3582202	2418780.0	53	1168.5794896957802	219.9043179587831	584.4115226337449	850.0905349794239	859.2944093057846
3582560	2418780.0	53	543.6719128329298	995.3154425612051	584.4115226337449	850.0905349794239	150.8309967773852
3582575	2418780.0	53	854.29752899647	1023.3852748361068	584.4115226337449	850.0905349794239	320.73279110876126
3582295	2418780.0	53	788.9053864987758	430.8711087792935	584.4115226337449	850.0905349794239	466.4361346015297
3582428	2418780.0	53	595.5975730559683	608.9203401023609	584.4115226337449	850.0905349794239	241.42947338941252
3582405	2418780.0	53	529.335591133005	587.4196428571429	584.4115226337449	850.0905349794239	268.3828530271432
3582400	2418780.0	53	785.6839924670434	552.70131826742	584.4115226337449	850.0905349794239	359.0974148185632
3582529	2418780.0	53	822.8398280802293	975.8436485195798	584.4115226337449	850.0905349794239	269.5587179134175
3583152	2419959.0	54	1247.642105263158	266.494298245614	584.4979101358412	850.0350052246605	883.3345800050298
3583419	2419959.0	54	777.097078046905	521.4878892733564	584.4979101358412	850.0350052246605	380.83808486015926
3583522	2419959.0	54	859.7661179698217	1017.3227709190672	584.4979101358412	850.0350052246605	322.1145491826755
3583016	2419959.0	54	1149.568901303538	145.65493482309125	584.4979101358412	850.0350052246605	903.0263056180385
3583401	2419959.0	54	640.6989994441357	539.6095670434192	584.4979101358412	850.0350052246605	315.47189274078687
3583510	2419959.0	54	844.9748784440843	961.5959841527103	584.4979101358412	850.0350052246605	283.36214115233935
3583505	2419959.0	54	1347.2682170542637	924.7416020671836	584.4979101358412	850.0350052246605	766.4200002141226
3583514	2419959.0	54	548.3451700680272	998.2265306122448	584.4979101358412	850.0350052246605	152.53769636096504
3583106	2419959.0	54	887.8030303030304	231.6902530459232	584.4979101358412	850.0350052246605	688.7265266175082
3583489	2419959.0	54	915.8463368220742	763.709641611164	584.4979101358412	850.0350052246605	342.40889046641934
3583497	2419959.0	54	690.2087557603687	880.8901689708142	584.4979101358412	850.0350052246605	110.12185983016568
3583473	2419959.0	54	827.2020425352705	599.9415666456096	584.4979101358412	850.0350052246605	348.4996756154204
3583486	2419959.0	54	554.555457017855	680.0407354853967	584.4979101358412	850.0350052246605	172.61113012464864
3583086	2419959.0	54	602.7530303030303	211.85666666666668	584.4979101358412	850.0350052246605	638.4393794378287
3583464	2419959.0	54	520.455701885663	592.8416142871396	584.4979101358412	850.0350052246605	265.04687279705763
3583445	2419959.0	54	584.0292318762367	579.391527253103	584.4979101358412	850.0350052246605	270.64388378060926
3583298	2419959.0	54	788.6776239907728	427.1439830834294	584.4979101358412	850.0350052246605	469.6021424115705
3583182	2419959.0	54	820.9754861681731	299.14009860312245	584.4979101358412	850.0350052246605	599.5054979795268
3582903	2419946.0	55	850.8892944038929	1029.5483914571507	584.5783068783069	850.0248677248677	321.17010703069553
3582887	2419946.0	55	853.27460820567	937.8733051593592	584.5783068783069	850.0248677248677	282.69250132730247
3582883	2419946.0	55	1350.4159935379644	919.8925686591276	584.5783068783069	850.0248677248677	769.0181128829508
3582894	2419946.0	55	551.4071448429246	1000.411036975257	584.5783068783069	850.0248677248677	154.00105808917138
3582871	2419946.0	55	710.1931586608442	809.2455604075691	584.5783068783069	850.0248677248677	132.06832661023427
3582859	2419946.0	55	913.5222897669706	762.5830800405269	584.5783068783069	850.0248677248677	340.3677571570064
3582838	2419946.0	55	504.8973324728407	590.8554910186082	584.5783068783069	850.0248677248677	271.1417037353635
3582846	2419946.0	55	525.7111801242236	658.7102599493903	584.5783068783069	850.0248677248677	200.16647511650413
3582842	2419946.0	55	865.2069973785037	652.3084291187739	584.5783068783069	850.0248677248677	343.28450595232596
3582841	2419946.0	55	585.4346815434682	618.8326359832636	584.5783068783069	850.0248677248677	231.19381781360573
3582822	2419946.0	55	609.483449342614	511.669682907966	584.5783068783069	850.0248677248677	339.27053690771197
3582819	2419946.0	55	538.4490035169988	508.0992575224697	584.5783068783069	850.0248677248677	345.0232391316298
3582817	2419946.0	55	781.0623009181187	427.0679220535882	584.5783068783069	850.0248677248677	466.3673850146626
3582829	2419946.0	55	724.6450216450216	544.2649350649351	584.5783068783069	850.0248677248677	336.3150621154913
3582826	2419946.0	55	660.203781512605	549.2110644257702	584.5783068783069	850.0248677248677	310.17439718476277
3582801	2419946.0	55	1247.113608748481	264.79323612798703	584.5783068783069	850.0248677248677	883.9960909674601
3582808	2419946.0	55	844.7715729783038	352.4871794871795	584.5783068783069	850.0248677248677	561.466193942865
3582788	2419946.0	55	1107.0091979396616	182.5194996320824	584.5783068783069	850.0248677248677	847.6422903370536
3582785	2419946.0	55	863.3075378436824	176.25471115230152	584.5783068783069	850.0248677248677	729.1475900545581
3582797	2419946.0	55	632.5209053497942	216.4458436213992	584.5783068783069	850.0248677248677	635.3903308456164
3583293	2419071.0	56	912.556105610561	763.5280528052806	584.5783068783069	850.0248677248677	339.1918858883394
3583269	2419071.0	56	725.6051329622759	738.0884353741496	584.5783068783069	850.0248677248677	180.05091102997764
3583020	2419071.0	56	642.6823255813954	200.85410852713176	584.5783068783069	850.0248677248677	651.7658717567327
3583254	2419071.0	56	917.0340690138378	678.7715011385532	584.5783068783069	850.0248677248677	373.97132155322197
3583124	2419071.0	56	518.6713991769548	431.7526748971194	584.5783068783069	850.0248677248677	423.43281376823836
3583391	2419071.0	56	838.380741337631	1023.6189900617782	584.5783068783069	850.0248677248677	307.49080481764287
3583005	2419071.0	56	796.6388182075204	178.09033078880407	584.5783068783069	850.0248677248677	704.6032091842116
3583107	2419071.0	56	751.4325470722118	382.48365404510656	584.5783068783069	850.0248677248677	496.42232419566847
3583369	2419071.0	56	558.5915903413821	1000.927699139606	584.5783068783069	850.0248677248677	153.12404763901526
3583231	2419071.0	56	529.1378020098354	629.7394697455634	584.5783068783069	850.0248677248677	227.15480655925268
3583356	2419071.0	56	868.6289838770153	924.6779152605924	584.5783068783069	850.0248677248677	293.69689240745424
3583215	2419071.0	56	479.9500425170068	583.09375	584.5783068783069	850.0248677248677	286.70419479509764
3583084	2419071.0	56	1247.654527938343	263.8926782273603	584.5783068783069	850.0248677248677	884.997750562339
3583339	2419071.0	56	1347.3705357142858	916.4714781746032	584.5783068783069	850.0248677248677	765.6808319481553
3583195	2419071.0	56	567.3663036902601	565.4624924379915	584.5783068783069	850.0248677248677	285.08244155446386
3583065	2419071.0	56	978.6464101360864	266.77655247927424	584.5783068783069	850.0248677248677	703.8950683461329
3583174	2419071.0	56	645.2239288807377	529.0627388048296	584.5783068783069	850.0248677248677	326.64136245880576
3583040	2419071.0	56	1060.3026183282982	223.2321248741188	584.5783068783069	850.0248677248677	786.881670262393
3583415	2419462.0	57	1347.570143884892	918.3339328537172	584.4582027168234	848.8584117032392	766.2680228173616
3583154	2419462.0	57	605.7215127004399	496.8473818646232	584.4582027168234	848.8584117032392	352.6526527328306
3583422	2419462.0	57	900.8652252252252	926.8796396396395	584.4582027168234	848.8584117032392	325.8845131351535
3583014	2419462.0	57	1060.155500821018	233.0142857142857	584.4582027168234	848.8584117032392	778.172157648119
3583271	2419462.0	57	747.5198511166253	647.6819685690654	584.4582027168234	848.8584117032392	258.9615076627762
3583137	2419462.0	57	499.1470846120123	493.12501826684206	584.4582027168234	848.8584117032392	365.8199476218698
3582998	2419462.0	57	643.392143608232	245.80749586901007	584.4582027168234	848.8584117032392	605.9237711771132
3583378	2419462.0	57	913.3281351526964	762.143599740091	584.4582027168234	848.8584117032392	340.1101161009179
3583248	2419462.0	57	521.8024614100959	609.2453066332916	584.4582027168234	848.8584117032392	247.6695016346528
3582964	2419462.0	57	915.541818181818	209.18984848484848	584.4582027168234	848.8584117032392	720.2723312742569
3583348	2419462.0	57	934.1369083283404	692.1544837227881	584.4582027168234	848.8584117032392	383.18574895557947
3583103	2419462.0	57	748.8154402895054	299.25713711298755	584.4582027168234	848.8584117032392	573.6504707343596
3583228	2419462.0	57	475.0375535359866	591.1171524078136	584.4582027168234	848.8584117032392	280.0061342369977
3583206	2419462.0	57	534.4058968926554	535.326447740113	584.4582027168234	848.8584117032392	317.50200904071625
3583087	2419462.0	57	1247.8048433048432	267.8968253968254	584.4582027168234	848.8584117032392	881.7851951258176
3583443	2419462.0	57	563.3443000270782	1000.850663417276	584.4582027168234	848.8584117032392	153.45175615774212
3582943	2419462.0	57	759.8121911037891	166.8956617243273	584.4582027168234	848.8584117032392	704.146443292882
3583199	2419462.0	57	639.5440476190475	559.2033613445378	584.4582027168234	848.8584117032392	294.84656773802493
3583455	2419462.0	57	843.7388620504562	1011.3628556092324	584.4582027168234	848.8584117032392	305.9969846153381
3582767	2419234.0	58	543.6205897840969	987.2172195892576	584.5580168776372	849.9715189873418	143.22100150030246
3582636	2419234.0	58	808.406654484544	161.78414801279123	584.5580168776372	849.9715189873418	723.678153689423
3582614	2419234.0	58	719.3251028806584	155.83274544385657	584.5580168776372	849.9715189873418	707.1002788899178
3582742	2419234.0	58	1340.726128147594	914.0836449763152	584.5580168776372	849.9715189873418	758.8811350932369
3582750	2419234.0	58	807.2606761565836	924.7529655990512	584.5580168776372	849.9715189873418	234.92283670868278
3582748	2419234.0	58	914.104664723032	914.7180758017493	584.5580168776372	849.9715189873418	335.84685457133276
3582720	2419234.0	58	473.0066133790085	625.6553906175659	584.5580168776372	849.9715189873418	250.522336467868
3582732	2419234.0	58	903.515065913371	770.8650345260514	584.5580168776372	849.9715189873418	328.6205030326134
3582729	2419234.0	58	956.9942667471332	707.3024542345605	584.5580168776372	849.9715189873418	398.82730881208096
3582707	2419234.0	58	544.9806092008164	546.6460197833255	584.5580168776372	849.9715189873418	305.8965996309586
3582714	2419234.0	58	613.8404011461319	591.972970391595	584.5580168776372	849.9715189873418	259.654980899577
3582715	2419234.0	58	511.4850374064838	602.632502078138	584.5580168776372	849.9715189873418	257.90744389102656
3582694	2419234.0	58	602.252938034188	496.6195245726496	584.5580168776372	849.9715189873418	353.79477411569724
3582690	2419234.0	58	524.8695426195426	478.8607068607069	584.5580168776372	849.9715189873418	375.8802320374799
3582702	2419234.0	58	625.287481804949	538.1893964841563	584.5580168776372	849.9715189873418	314.431202691235
3582699	2419234.0	58	716.4126046282619	523.7892663712456	584.5580168776372	849.9715189873418	351.82452193188294
3582677	2419234.0	58	1246.8830523130134	269.9643320363165	584.5580168776372	849.9715189873418	880.3878630917818
3582661	2419234.0	58	833.30572723527	235.6786155747837	584.5580168776372	849.9715189873418	662.7451958265675
3582670	2419234.0	58	1073.4941574415743	270.0445879458794	584.5580168776372	849.9715189873418	758.5339774174438
3582667	2419234.0	58	615.5083819787458	268.3606496033528	584.5580168776372	849.9715189873418	582.4337975130662
3582910	2419831.0	59	1249.1256583897666	271.73739653875094	584.5786163522013	849.9800838574424	880.9014567580301
3582885	2419831.0	59	845.1973735032832	247.9358825801468	584.5786163522013	849.9800838574424	656.0330455629438
3583010	2419831.0	59	471.8877920839294	645.5173581306628	584.5786163522013	849.9800838574424	233.46140598798513
3583139	2419831.0	59	795.3858806404659	821.2743813682678	584.5786163522013	849.9800838574424	212.75272038707107
3582895	2419831.0	59	608.5781540220031	275.6573081868838	584.5786163522013	849.9800838574424	574.8239978135039
3582865	2419831.0	59	750.0405082212257	138.00194319880418	584.5786163522013	849.9800838574424	730.951783934213
3582878	2419831.0	59	789.6001338688085	216.0419009370817	584.5786163522013	849.9800838574424	666.2667952173373
3582978	2419831.0	59	545.066743446309	579.5408028956894	584.5786163522013	849.9800838574424	273.31043300181824
3583091	2419831.0	59	904.3222222222224	772.6648424543946	584.5786163522013	849.9800838574424	328.9583864989233
3583201	2419831.0	59	540.6467420570813	989.0869682283252	584.5786163522013	849.9800838574424	145.87917897512438
3583059	2419831.0	59	974.0149069715312	756.0812598072181	584.5786163522013	849.9800838574424	400.5965721388018
3583184	2419831.0	59	1344.840322580645	914.6123655913976	584.5786163522013	849.9800838574424	763.004058835549
3582929	2419831.0	59	673.4773614363778	476.5745511319282	584.5786163522013	849.9800838574424	383.8419971128309
3582939	2419831.0	59	600.6390752168859	507.6437706824077	584.5786163522013	849.9800838574424	342.7128384773755
3583172	2419831.0	59	921.9466530750934	898.7494053686714	584.5786163522013	849.9800838574424	340.87481415165354
3582917	2419831.0	59	1069.2887758248537	300.3115942028985	584.5786163522013	849.9800838574424	732.8570032517337
3583160	2419617.0	60	528.2435356942102	537.9533445756042	584.4649681528663	849.9002123142251	316.97270822523484
3583022	2419617.0	60	1051.2825661116551	348.0533790401567	584.4649681528663	849.9002123142251	685.3969024085417
3582994	2419617.0	60	679.0219725343321	293.19538077403246	584.4649681528663	849.9002123142251	564.678046799936
3583251	2419617.0	60	810.3061278394084	697.229793977813	584.4649681528663	849.9002123142251	272.6031658722571
3583134	2419617.0	60	602.236735870819	509.629963750206	584.4649681528663	849.9002123142251	340.73402792447985
3582981	2419617.0	60	1249.9310272536686	271.6706498951782	584.4649681528663	849.9002123142251	881.5863557646948
3583240	2419617.0	60	472.2355146557601	678.79399162528	584.4649681528663	849.9002123142251	204.62841686997703
3582965	2419617.0	60	612.7535349293014	284.18206635867284	584.4649681528663	849.9002123142251	566.4249850365468
3583470	2419617.0	60	546.7012148823082	992.30966843837	584.4649681528663	849.9002123142251	147.33144353685782
3583343	2419617.0	60	964.5755813953488	807.8062015503876	584.4649681528663	849.9002123142251	382.4342872203827
3582955	2419617.0	60	937.6032547699214	245.40056116722783	584.4649681528663	849.9002123142251	700.0903353937053
3583209	2419617.0	60	548.6586555207246	592.3805294322535	584.4649681528663	849.9002123142251	259.99707516805233
3583444	2419617.0	60	1344.9006327293644	913.845412712108	584.4649681528663	849.9002123142251	763.1195113570519
3583317	2419617.0	60	903.3872549019608	775.0333333333333	584.4649681528663	849.9002123142251	327.5919329800585
3582942	2419617.0	60	841.268812330009	130.87926866122697	584.4649681528663	849.9002123142251	763.5046377041898
3583064	2419617.0	60	659.9568826995179	470.6524727727192	584.4649681528663	849.9002123142251	386.6883462289248
3583175	2419617.0	60	483.8271271271271	574.5798798798799	584.4649681528663	849.9002123142251	293.13693131040367
3583436	2419617.0	60	921.2647371216144	889.962028677642	584.4649681528663	849.9002123142251	339.17404604087596
3582519	2419330.0	61	469.04438095238095	705.7320952380953	584.4115226337449	850.0905349794239	184.79430863605805
3582647	2419330.0	61	544.933097669547	985.813956533124	584.4115226337449	850.0905349794239	141.3484814064064
3582398	2419330.0	61	566.4459064327485	471.08954678362574	584.4115226337449	850.0905349794239	379.42655734525624
3582394	2419330.0	61	649.4253140595422	466.3812596799174	584.4115226337449	850.0905349794239	389.17810964445255
3582375	2419330.0	61	1053.8437401450649	365.8699148533586	584.4115226337449	850.0905349794239	674.4154623026272
3582492	2419330.0	61	746.534255599473	608.5142292490118	584.4115226337449	850.0905349794239	290.93451502809063
3582341	2419330.0	61	691.8594819159335	305.3257575757576	584.4115226337449	850.0905349794239	555.260053176503
3582465	2419330.0	61	479.7721088435374	593.3396982555398	584.4115226337449	850.0905349794239	277.2551155105579
3582604	2419330.0	61	1348.9934486373163	911.9462788259958	584.4115226337449	850.0905349794239	767.0799532109697
3582325	2419330.0	61	1249.3666666666668	271.24083333333334	584.4115226337449	850.0905349794239	881.6078043391018
3582332	2419330.0	61	1023.3515234197362	284.2673942701228	584.4115226337449	850.0905349794239	716.1174141522768
3582586	2419330.0	61	923.487259935349	896.3592888381821	584.4115226337449	850.0905349794239	342.21799077527885
3582319	2419330.0	61	613.0314505776637	289.30416488375414	584.4115226337449	850.0905349794239	561.5162091699515
3582571	2419330.0	61	997.7054616384916	891.5448634590377	584.4115226337449	850.0905349794239	415.3677182542656
3582293	2419330.0	61	869.9744200826183	150.49714013346045	584.4115226337449	850.0905349794239	755.6302578056916
3582544	2419330.0	61	907.111161387632	776.357616892911	584.4115226337449	850.0905349794239	331.01601179012727
3582425	2419330.0	61	546.1795010845987	550.3655097613882	584.4115226337449	850.0905349794239	302.15356726950364
3582408	2419330.0	61	613.9426939058171	523.6743421052631	584.4115226337449	850.0905349794239	327.74932653960064
3582772	2419755.0	62	1248.230324074074	270.5871913580247	584.4423480083857	849.6907756813417	880.8946807340227
3582909	2419755.0	62	548.7245805538711	596.8484940367899	584.4423480083857	849.6907756813417	255.3526547720968
3582779	2419755.0	62	1021.7413793103448	273.18832891246683	584.4423480083857	849.6907756813417	723.5920908275126
3583288	2419755.0	62	540.6527347781218	985.2151702786376	584.4423480083857	849.6907756813417	142.4232837629426
3582886	2419755.0	62	626.1957940536621	546.7825719120135	584.4423480083857	849.6907756813417	305.77235023366103
3582880	2419755.0	62	600.8446540880503	505.8755415793152	584.4423480083857	849.6907756813417	344.2062620658757
3582766	2419755.0	62	595.8051878898525	287.9408945686901	584.4423480083857	849.6907756813417	561.8647907283834
3582893	2419755.0	62	462.92504930966464	569.5315581854043	584.4423480083857	849.6907756813417	305.37786598077173
3583149	2419755.0	62	1345.671526586621	912.533447684391	584.4423480083857	849.6907756813417	763.8187374916758
3582868	2419755.0	62	648.51903855307	468.8233380929716	584.4423480083857	849.6907756813417	386.21992088224846
3583122	2419755.0	62	933.8548495545472	896.2552529836947	584.4423480083857	849.6907756813417	352.50155571740055
3582727	2419755.0	62	923.9130434782608	123.12456866804692	584.4423480083857	849.6907756813417	801.9593544915394
3582991	2419755.0	62	920.182387190684	782.0423580786027	584.4423480083857	849.6907756813417	342.4874922012274
3582861	2419755.0	62	570.6994978756277	459.1929316338355	584.4423480083857	849.6907756813417	390.7395963241017
3582960	2419755.0	62	480.1725944744363	726.1266539642215	584.4423480083857	849.6907756813417	161.67954007156825
3582840	2419755.0	62	1044.525856697819	376.7112149532711	584.4423480083857	849.6907756813417	659.8382376268434
3583204	2419755.0	62	988.6799016163036	933.4990630124151	584.4423480083857	849.6907756813417	412.83389973726975
3582807	2419755.0	62	736.2916510436195	329.61098612673413	584.4423480083857	849.6907756813417	541.7944244226321
3582931	2419755.0	62	480.3495692511597	616.2485089463221	584.4423480083857	849.6907756813417	255.59851033952614
3582920	2419755.0	62	700.3644870883677	598.8719497749349	584.4423480083857	849.6907756813417	276.31146512214633
3583166	2419300.0	63	647.9125772446383	456.0692475463468	584.5084656084656	849.8851851851852	398.8872949978849
3583417	2419300.0	63	950.4940542549238	887.8010033444816	584.5084656084656	849.8851851851852	367.94437128944276
3582993	2419300.0	63	583.2426329038946	295.01177254553534	584.5084656084656	849.8851851851852	554.8748565098324
3583121	2419300.0	63	563.1304303067737	404.6426806670784	584.5084656084656	849.8851851851852	445.75543543844384
3583263	2419300.0	63	701.1556372549019	600.194362745098	584.5084656084656	849.8851851851852	275.5940301674191
3583004	2419300.0	63	1248.909947853991	269.9424388287204	584.5084656084656	849.8851851851852	881.9086793208978
3583242	2419300.0	63	468.3909332007293	596.1931874689209	584.5084656084656	849.8851851851852	279.0034247777807
3583371	2419300.0	63	933.1322378716744	793.9384976525822	584.5084656084656	849.8851851851852	353.08436163741436
3582967	2419300.0	63	1029.2328313940225	268.1185261236596	584.5084656084656	849.8851851851852	732.2787769142127
3583099	2419300.0	63	801.0135416666667	403.0300925925926	584.5084656084656	849.8851851851852	496.541963719988
3583072	2419300.0	63	1042.4037620297463	373.94298629338	584.5084656084656	849.8851851851852	660.446121323079
3582957	2419300.0	63	948.4413357400722	126.50270758122744	584.5084656084656	849.8851851851852	809.7711669766152
3583467	2419300.0	63	544.2572988068038	989.5408733181011	584.5084656084656	849.8851851851852	145.34052310616437
3583208	2419300.0	63	642.5138639894825	547.3131946934385	584.5084656084656	849.8851851851852	308.0818652103335
3583337	2419300.0	63	482.2210932025228	742.8715253445457	584.5084656084656	849.8851851851852	148.0359076244683
3583194	2419300.0	63	461.9428054953001	542.0910339840925	584.5084656084656	849.8851851851852	331.29983482123424
3583450	2419300.0	63	945.125968992248	955.4467054263566	584.5084656084656	849.8851851851852	375.75020732180514
3583300	2419300.0	63	581.5109565950274	656.0581542351454	584.5084656084656	849.8851851851852	193.85020760162556
3583427	2419300.0	63	1345.72479954181	912.4736540664376	584.5084656084656	849.8851851851852	763.785063668975
3583179	2419300.0	63	585.3170653907497	502.3992025518341	584.5084656084656	849.8851851851852	347.4869234378086
3583539	2420235.0	64	583.1228686058174	278.5877632898696	584.5786163522013	849.9800838574424	571.3941749835195
3583549	2420235.0	64	1247.895486935867	270.916864608076	584.5786163522013	849.9800838574424	880.5131927963075
3583672	2420235.0	64	964.7570869990224	879.8495601173021	584.5786163522013	849.9800838574424	381.35004281551375
3583535	2420235.0	64	1033.921683967705	265.6367935409458	584.5786163522013	849.9800838574424	737.1338232315898
3583660	2420235.0	64	953.6696004470522	791.7564962279966	584.5786163522013	849.9800838574424	373.6551092873604
3583528	2420235.0	64	960.133904418395	229.68845807033364	584.5786163522013	849.9800838574424	725.1230760471607
3583647	2420235.0	64	654.1639863547758	696.8501461988304	584.5786163522013	849.9800838574424	168.19899383089543
3583642	2420235.0	64	475.31848967152047	714.2590021447116	584.5786163522013	849.9800838574424	174.23543641737223
3583618	2420235.0	64	463.19493236422375	590.1468806783768	584.5786163522013	849.9800838574424	286.78788714446574
3583628	2420235.0	64	701.1671195652174	603.1204710144928	584.5786163522013	849.9800838574424	273.00649723847687
3583601	2420235.0	64	650.8589333333333	548.0564	584.5786163522013	849.9800838574424	309.1132337722993
3583614	2420235.0	64	853.691620698713	577.7641187286576	584.5786163522013	849.9800838574424	382.7836736061263
3583590	2420235.0	64	638.9174503657263	446.2803901079763	584.5786163522013	849.9800838574424	407.34033880204174
3583591	2420235.0	64	483.04418145956606	502.7790927021696	584.5786163522013	849.9800838574424	361.74268441555336
3583598	2420235.0	64	582.5817869415808	500.7652920962199	584.5786163522013	849.9800838574424	349.2205007048256
3583703	2420235.0	64	559.980216802168	1005.0344173441732	584.5786163522013	849.9800838574424	156.9933998403672
3583571	2420235.0	64	1040.197680916457	376.7872310701313	584.5786163522013	849.9800838574424	656.8867542608858
3583582	2420235.0	64	589.0542168674699	390.9370816599732	584.5786163522013	849.9800838574424	459.06481989631703
3583682	2420235.0	64	1345.2187772925763	912.2700145560408	584.5786163522013	849.9800838574424	763.1864057370492
3583694	2420235.0	64	866.604384653712	963.7959641255604	584.5786163522013	849.9800838574424	304.12594198335665
3583543	2420147.0	65	582.9943144899285	280.05620532813515	584.4135802469136	850.0987654320987	570.0443269125392
3583668	2420147.0	65	966.6666666666666	879.9820370370371	584.4135802469136	850.0987654320987	383.41939439632114
3583538	2420147.0	65	1246.1547231270358	271.8868982989504	584.4135802469136	850.0987654320987	878.7663531757983
3583673	2420147.0	65	1344.0569956796278	911.4415088069128	584.4135802469136	850.0987654320987	762.1161661945163
3583655	2420147.0	65	725.3760268857357	774.0914861837192	584.4135802469136	850.0987654320987	160.1484244728742
3583531	2420147.0	65	1037.6000911992703	267.98814409484726	584.4135802469136	850.0987654320987	737.7199937529222
3583639	2420147.0	65	520.8140189306728	706.8841135840369	584.4135802469136	850.0987654320987	156.70143810310054
3583643	2420147.0	65	929.6627275196956	731.7724803042652	584.4135802469136	850.0987654320987	364.96312614391127
3583621	2420147.0	65	700.5528786755622	604.1632073140597	584.4135802469136	850.0987654320987	271.9791083637308
3583600	2420147.0	65	687.5595410628019	534.7407004830918	584.4135802469136	850.0987654320987	331.7978275411321
3583615	2420147.0	65	1006.0355054302424	587.6035923141186	584.4135802469136	850.0987654320987	496.65759201439266
3583612	2420147.0	65	463.08148148148143	579.574945533769	584.4135802469136	850.0987654320987	296.4871250547122
3583587	2420147.0	65	477.36596607669617	455.7376474926253	584.4135802469136	850.0987654320987	408.63172055288
3583597	2420147.0	65	580.9283063427799	499.55347503373815	584.4135802469136	850.0987654320987	350.5626160255223
3583594	2420147.0	65	631.4375672766415	452.929673484033	584.4135802469136	850.0987654320987	399.9431746573794
3583570	2420147.0	65	672.5953109072375	335.5619266055046	584.4135802469136	850.0987654320987	522.0384814665624
3583576	2420147.0	65	1042.6006672468814	375.89251523063535	584.4135802469136	850.0987654320987	659.3989493649872
3583564	2420147.0	65	897.696335078534	316.6364165212333	584.4135802469136	850.0987654320987	618.6502745335099
3583692	2420147.0	65	558.8911537436718	1004.603650413003	584.4135802469136	850.0987654320987	156.59870286045108
3583689	2420147.0	65	862.7647350173353	980.8481921743438	584.4135802469136	850.0987654320987	307.53012528117137
3583793	2420454.0	66	874.9593710691825	941.40893081761	584.5786163522013	849.9800838574424	304.43425688721254
3583800	2420454.0	66	554.6071529544812	1011.18674017529	584.5786163522013	849.9800838574424	163.96912715319763
3583782	2420454.0	66	1343.3844178082193	905.5650684931506	584.5786163522013	849.9800838574424	760.8389677456471
3583780	2420454.0	66	965.2285285285284	878.0241241241241	584.5786163522013	849.9800838574424	381.68157387320235
3583779	2420454.0	66	770.8462193046439	889.5447362022854	584.5786163522013	849.9800838574424	190.4231646224196
3583764	2420454.0	66	904.5546500479386	719.2829977628635	584.5786163522013	849.9800838574424	345.63910434623773
3583750	2420454.0	66	700.5533144609578	604.3011323425336	584.5786163522013	849.9800838574424	271.6767892531162
3583751	2420454.0	66	469.2296868806976	629.1712247324614	584.5786163522013	849.9800838574424	249.1223149344467
3583758	2420454.0	66	586.3221947194719	717.0056380638064	584.5786163522013	849.9800838574424	132.98587631642494
3583755	2420454.0	66	1204.9198943661972	671.443368544601	584.5786163522013	849.9800838574424	645.5220057617993
3583731	2420454.0	66	1042.9379383958524	373.2456541628545	584.5786163522013	849.9800838574424	661.338781987371
3583742	2420454.0	66	703.6642357405432	500.4261235621961	584.5786163522013	849.9800838574424	369.2822171499674
3583739	2420454.0	66	598.3664733832649	480.5938229846178	584.5786163522013	849.9800838574424	369.6434967953791
3583737	2420454.0	66	466.68903186274514	432.8523284313725	584.5786163522013	849.9800838574424	433.4668597227334
3583718	2420454.0	66	837.6835669139873	286.30873866446825	584.5786163522013	849.9800838574424	617.8895543627042
3583715	2420454.0	66	1247.7158192090396	271.66610169491526	584.5786163522013	849.9800838574424	879.8852264798355
3583712	2420454.0	66	1036.4324384787471	271.8959731543624	584.5786163522013	849.9800838574424	733.725504271004
3583713	2420454.0	66	579.7119822711294	282.1969280146721	584.5786163522013	849.9800838574424	567.8040121257112
3583726	2420454.0	66	680.3713200379867	335.1816239316239	584.5786163522013	849.9800838574424	523.6350794412339
3584055	2420666.0	67	710.0113651830679	503.9046549612087	584.5783068783069	850.0248677248677	368.1475978452748
3584048	2420666.0	67	596.1078752436647	486.2659259259259	584.5783068783069	850.0248677248677	363.941614390794
3584038	2420666.0	67	477.22617763394464	429.3056454512765	584.5783068783069	850.0248677248677	434.1994284240753
3584016	2420666.0	67	1039.2147673634524	272.1280062935491	584.5783068783069	850.0248677248677	735.2952425078174
3584031	2420666.0	67	1043.9613233923578	369.8249456352905	584.5783068783069	850.0248677248677	664.5485091672276
3584028	2420666.0	67	727.0448963929393	306.0433614735226	584.5783068783069	850.0248677248677	562.3278476755468
3584006	2420666.0	67	1222.2237787356323	263.05244252873564	584.5783068783069	850.0248677248677	866.6766269611636
3584003	2420666.0	67	840.0647636586864	181.21823204419888	584.5783068783069	850.0248677248677	715.9438843433803
3584128	2420666.0	67	1340.7843309859154	905.5143779342724	584.5783068783069	850.0248677248677	758.2391684949523
3584140	2420666.0	67	559.1761268781302	1015.3427935447968	584.5783068783069	850.0248677248677	167.25814582902967
3584013	2420666.0	67	579.7872796569795	281.67675083373035	584.5783068783069	850.0248677248677	568.3683100908578
3584137	2420666.0	67	716.9486055776892	986.187118193891	584.5783068783069	850.0248677248677	189.90011698404177
3584119	2420666.0	67	968.707304836444	875.5343166767008	584.5783068783069	850.0248677248677	384.97508887998026
3584103	2420666.0	67	1235.7570443645084	853.1527278177458	584.5783068783069	850.0248677248677	651.1862495959846
3584105	2420666.0	67	846.084264085381	857.680689997518	584.5783068783069	850.0248677248677	261.61799874905114
3584086	2420666.0	67	655.5709703287891	746.5916867147822	584.5783068783069	850.0248677248677	125.45270502328178
3584081	2420666.0	67	876.2069805194806	724.0614177489177	584.5783068783069	850.0248677248677	317.6697562242176
3584071	2420666.0	67	475.9134398688793	661.1287645974186	584.5783068783069	850.0248677248677	217.9215250931226
3584065	2420666.0	67	699.3397099274819	601.1291572893223	584.5783068783069	850.0248677248677	274.0789198443216
3583805	2420590.0	68	777.7323964944093	185.98564521003323	584.6401869158879	849.9091381100726	691.4325750385965
3583803	2420590.0	68	1153.715053763441	179.51446051167963	584.6401869158879	849.9091381100726	879.3606926795247
3583890	2420590.0	68	561.3280757097792	1015.7573606729758	584.6401869158879	849.9091381100726	167.47861790736226
3583877	2420590.0	68	1344.0591653460117	899.418647649234	584.6401869158879	849.9091381100726	761.0311270471539
3583874	2420590.0	68	965.570959010054	878.3368136117557	584.6401869158879	849.9091381100726	381.9900337216752
3583885	2420590.0	68	658.1656472986748	957.3962793068296	584.6401869158879	849.9091381100726	130.22856386811745
3583881	2420590.0	68	1179.409992372235	939.5288329519452	584.6401869158879	849.9091381100726	601.4838411679331
3583866	2420590.0	68	815.0863095238095	844.9506448412699	584.6401869158879	849.9091381100726	230.4994622130864
3583844	2420590.0	68	473.4903988183161	698.2902511078287	584.6401869158879	849.9091381100726	187.99617626413126
3583855	2420590.0	68	733.0143256464012	795.445213137666	584.6401869158879	849.9091381100726	158.05443419095064
3583850	2420590.0	68	856.84740990991	740.1846846846846	584.6401869158879	849.9091381100726	293.48974075701085
3583828	2420590.0	68	594.5729716754681	490.30116818690993	584.6401869158879	849.9091381100726	359.74512122520633
3583824	2420590.0	68	473.1439051918736	386.0596313017306	584.6401869158879	849.9091381100726	477.06161636063626
3583837	2420590.0	68	699.5165354330709	593.330971128609	584.6401869158879	849.9091381100726	281.12084807109045
3583835	2420590.0	68	728.5344370860927	515.2930831493745	584.6401869158879	849.9091381100726	364.2436814407443
3583814	2420590.0	68	1038.2458475540388	271.3646188850967	584.6401869158879	849.9091381100726	735.167910132258
3583815	2420590.0	68	578.4798711755233	281.35909822866347	584.6401869158879	849.9091381100726	568.583412824515
3583808	2420590.0	68	719.321266427718	219.0598566308244	584.6401869158879	849.9091381100726	645.0657401547192
3583823	2420590.0	68	1039.6778846153843	373.6852564102565	584.6401869158879	849.9091381100726	658.6717633456734
3584052	2420324.0	69	1110.856168446026	797.3057532621589	584.4979101358412	850.0350052246605	528.9928072326279
3584039	2420324.0	69	850.6044176706827	741.317732468335	584.4979101358412	850.0350052246605	287.45802954164276
3584032	2420324.0	69	690.5990712074304	590.1024251805986	584.4979101358412	850.0350052246605	280.75327700509916
3584041	2420324.0	69	468.54346746150026	751.1775956284154	584.4979101358412	850.0350052246605	152.3752611416853
3584007	2420324.0	69	577.4206827309237	505.6141231593039	584.4979101358412	850.0350052246605	344.4935865156551
3584002	2420324.0	69	607.5245120999219	465.3370023419204	584.4979101358412	850.0350052246605	385.3865304080838
3584014	2420324.0	69	746.6911538998187	526.6247383842611	584.4979101358412	850.0350052246605	361.8022236256424
3583989	2420324.0	69	1035.9170806718714	274.02448545067426	584.4979101358412	850.0350052246605	731.824696507118
3583986	2420324.0	69	578.4564942255972	279.33420344882137	584.4979101358412	850.0350052246605	570.7327779738836
3583998	2420324.0	69	504.91371158392434	383.2076438140268	584.4979101358412	850.0350052246605	473.56248797889947
3583997	2420324.0	69	1041.924148606811	375.9606123151015	584.4979101358412	850.0350052246605	658.7756018966303
3584121	2420324.0	69	563.2518661518661	1015.135263835264	584.4979101358412	850.0350052246605	166.4616766053291
3584101	2420324.0	69	966.427944478465	877.854970402123	584.4979101358412	850.0350052246605	382.9419036817896
3583980	2420324.0	69	810.2916666666666	186.74133333333333	584.4979101358412	850.0350052246605	700.6720457242328
3583981	2420324.0	69	716.4971128608925	233.66850393700787	584.4979101358412	850.0350052246605	630.3423303488598
3584106	2420324.0	69	1334.019224658405	889.8314267556402	584.4979101358412	850.0350052246605	750.5770820444117
3583979	2420324.0	69	1182.3730332967434	145.82857665568972	584.4979101358412	850.0350052246605	923.7755987968771
3584083	2420324.0	69	701.6231276973851	870.9689007362275	584.4979101358412	850.0350052246605	118.98127823371297
3584067	2420324.0	69	750.2252269053836	829.9023374362799	584.4979101358412	850.0350052246605	166.9457032568061
3584074	2420324.0	69	860.586915668311	834.2312661498709	584.4979101358412	850.0350052246605	276.5409502128974
3583927	2420511.0	70	577.8121258765178	504.7290063280315	584.4446219382321	850.118743343983	345.4534128358798
3583924	2420511.0	70	598.7604492042243	464.5407556150528	584.4446219382321	850.118743343983	385.84365685002626
3583935	2420511.0	70	689.4560850268629	590.0687923382387	584.4446219382321	850.118743343983	280.45210713792983
3583929	2420511.0	70	734.2876354365839	532.9409177820268	584.4446219382321	850.118743343983	350.7915359903628
3583916	2420511.0	70	544.5422934379768	386.11674296926094	584.4446219382321	850.118743343983	465.7145608325833
3583913	2420511.0	70	1044.342664092664	378.5466537966538	584.4446219382321	850.118743343983	658.7005729597585
3583894	2420511.0	70	838.6365110246434	221.01913099870296	584.4446219382321	850.118743343983	678.5129613576296
3583892	2420511.0	70	1215.0417967395076	187.50936524453692	584.4446219382321	850.118743343983	914.7152479393164
3583900	2420511.0	70	579.9889210019268	278.4155427103404	584.4446219382321	850.118743343983	571.7205636371538
3583898	2420511.0	70	1037.2384436701511	273.90511033681764	584.4446219382321	850.118743343983	732.8331296154079
3583896	2420511.0	70	739.6720604099245	266.81256742179073	584.4446219382321	850.118743343983	603.6072005232
3583971	2420511.0	70	1332.4653243847874	889.4141498881432	584.4446219382321	850.118743343983	749.0521345434568
3583968	2420511.0	70	971.3573113207548	871.8087657232705	584.4446219382321	850.118743343983	387.5201753148221
3583976	2420511.0	70	565.9902284613268	1017.5286264794936	584.4446219382321	850.118743343983	168.42396982034873
3583956	2420511.0	70	764.0363588110403	827.2420382165606	584.4446219382321	850.118743343983	181.04291090920682
3583955	2420511.0	70	868.1674767112191	812.7837181044957	584.4446219382321	850.118743343983	286.1687656439232
3583943	2420511.0	70	701.4929481963657	723.5599403308923	584.4446219382321	850.118743343983	172.38747431277244
3583941	2420511.0	70	1111.2929494144637	712.8275383315224	584.4446219382321	850.118743343983	544.4428667346796
3583951	2420511.0	70	466.7374556985637	783.5979294907667	584.4446219382321	850.118743343983	135.20353419887812
3583945	2420511.0	70	849.2479376718607	744.0172624503514	584.4446219382321	850.118743343983	285.2688561188295
3584182	2420762.0	71	665.2788519637462	666.6969788519638	584.4115226337449	850.0905349794239	200.43133832323414
3584181	2420762.0	71	1097.0608264081254	676.3826177285318	584.4115226337449	850.0905349794239	541.279732833218
3584178	2420762.0	71	689.297953407359	587.5579142172871	584.4115226337449	850.0905349794239	282.70928588333294
3584187	2420762.0	71	851.6834230999402	719.8369239976063	584.4115226337449	850.0905349794239	297.321832283831
3584160	2420762.0	71	1043.8008595988538	379.8027698185292	584.4115226337449	850.0905349794239	657.4261517290525
3584172	2420762.0	71	584.5785956964893	490.5293695734239	584.4115226337449	850.0905349794239	359.5612042219366
3584173	2420762.0	71	723.0165404040405	533.9799242424242	584.4115226337449	850.0905349794239	345.162670594059
3584168	2420762.0	71	562.2847607311563	404.5457999589239	584.4115226337449	850.0905349794239	446.09382925207717
3584146	2420762.0	71	1034.3556525958272	272.8352741387676	584.4115226337449	850.0905349794239	731.8970940340926
3584147	2420762.0	71	580.6967394745172	277.2264957264957	584.4115226337449	850.0905349794239	572.87608353212
3584145	2420762.0	71	740.5312904059995	270.8982415309025	584.4115226337449	850.0905349794239	599.8642302049863
3584158	2420762.0	71	830.5865874363328	362.2144878324845	584.4115226337449	850.0905349794239	546.4661013368359
3584143	2420762.0	71	1213.1013916500997	192.12226640159045	584.4115226337449	850.0905349794239	910.0402155174866
3584213	2420762.0	71	1328.8716249386353	889.1477663230241	584.4115226337449	850.0905349794239	745.483944323441
3584217	2420762.0	71	564.0530434782609	1015.5768115942028	584.4115226337449	850.0905349794239	166.73384605816364
3584194	2420762.0	71	869.2408925318762	813.7780054644809	584.4115226337449	850.0905349794239	287.134758878719
3584195	2420762.0	71	761.1294296788483	814.1850775193799	584.4115226337449	850.0905349794239	180.3286459379564
3584193	2420762.0	71	468.2577197149644	798.9524940617578	584.4115226337449	850.0905349794239	126.91258866397685
3584202	2420762.0	71	977.1246308841412	848.1611082160848	584.4115226337449	850.0905349794239	392.71784792561004
3584561	2421108.0	72	852.318796484111	715.5054090601758	584.5276008492568	849.9203821656051	299.63229040688856
3584572	2421108.0	72	779.3066746443292	752.0726632096796	584.5276008492568	849.9203821656051	217.9749152846355
3584443	2421108.0	72	1041.3830022075051	377.45017344686215	584.5276008492568	849.9203821656051	657.2251941891293
3584552	2421108.0	72	1135.1046720575025	698.493839045052	584.5276008492568	849.9203821656051	571.0211110823227
3584425	2421108.0	72	752.0108940646131	350.5631104432757	584.5276008492568	849.9203821656051	526.6956790483755
3584663	2421108.0	72	557.8927340228056	1015.3231238398304	584.5276008492568	849.9203821656051	167.53352823901633
3584537	2421108.0	72	628.301680672269	664.8966386554622	584.5276008492568	849.9203821656051	190.13141699061362
3584519	2421108.0	72	690.9266203703704	582.0976851851851	584.5276008492568	849.9203821656051	288.18353244576656
3584385	2421108.0	72	580.715477458289	278.18104366347177	584.5276008492568	849.9203821656051	571.7520471984382
3584395	2421108.0	72	1034.5624721106649	275.9344042838019	584.5276008492568	849.9203821656051	729.3773290665141
3584651	2421108.0	72	1329.418918918919	889.3717541070483	584.5276008492568	849.9203821656051	745.9353098517462
3584625	2421108.0	72	964.6540764219052	852.2974995597817	584.5276008492568	849.9203821656051	380.1339081407878
3584505	2421108.0	72	720.2967314964884	522.1980010804971	584.5276008492568	849.9203821656051	354.73259774201443
3584485	2421108.0	72	591.000393638797	462.0388127853881	584.5276008492568	849.9203821656051	387.9355731450217
3584608	2421108.0	72	465.00454633391377	821.1310698394273	584.5276008492568	849.9203821656051	122.94138873825969
3584492	2421108.0	72	567.3423720223011	512.735512755533	584.5276008492568	849.9203821656051	337.6225233140144
3584365	2421108.0	72	741.653627678802	270.9843790343403	584.5276008492568	849.9203821656051	599.87955793546
3584596	2421108.0	72	884.3384925975774	792.3384925975774	584.5276008492568	849.9203821656051	305.2904269988625
3584464	2421108.0	72	567.9663405543909	401.8990216631726	584.5276008492568	849.9203821656051	448.32735228737147
3584350	2421108.0	72	1212.661865569273	190.20747599451303	584.5276008492568	849.9203821656051	910.9191913029737
3584692	2421055.0	73	579.7760553511998	277.9284463128394	584.5786163522013	849.9800838574424	572.0717967262764
3584690	2421055.0	73	749.98522230789	276.17026471344127	584.5786163522013	849.9800838574424	597.1742240249924
3584957	2421055.0	73	862.5501253132832	706.7333611807296	584.5786163522013	849.9800838574424	312.71038254544715
3584932	2421055.0	73	1153.9895294407488	688.9138950480414	584.5786163522013	849.9800838574424	591.7525708621122
3584686	2421055.0	73	1216.7337786259543	190.470737913486	584.5786163522013	849.9800838574424	913.5495205935912
3584813	2421055.0	73	570.3367617783676	418.9412740544128	584.5786163522013	849.9800838574424	431.27402655169783
3584941	2421055.0	73	621.3581911575857	684.4809209319391	584.5786163522013	849.9800838574424	169.53675133111162
3584791	2421055.0	73	1041.1186770428017	381.2422178988327	584.5786163522013	849.9800838574424	654.3271460048167
3584917	2421055.0	73	758.8749343832021	659.4793963254593	584.5786163522013	849.9800838574424	258.2047993925017
3584777	2421055.0	73	677.7706687730384	327.4884149552396	584.5786163522013	849.9800838574424	530.7375082906966
3585033	2421055.0	73	565.4435654008438	1014.0390295358648	584.5786163522013	849.9800838574424	165.17108654975476
3584883	2421055.0	73	679.1100628930818	578.7075471698113	584.5786163522013	849.9800838574424	287.27161980615756
3585023	2421055.0	73	1328.0115384615383	890.2535897435898	584.5786163522013	849.9800838574424	744.5229781224949
3584997	2421055.0	73	970.0812345679012	838.8647736625514	584.5786163522013	849.9800838574424	385.6628304256042
3585007	2421055.0	73	464.6400793650794	844.7948412698412	584.5786163522013	849.9800838574424	120.05057015817742
3584850	2421055.0	73	700.1567642347459	511.0469637396243	584.5786163522013	849.9800838574424	358.0977075893655
3584835	2421055.0	73	571.7511947431302	497.2246863799283	584.5786163522013	849.9800838574424	352.9885454156492
3584716	2421055.0	73	1034.3381017257038	276.5149863760218	584.5786163522013	849.9800838574424	728.7975114617318
3584972	2421055.0	73	925.2511612475116	735.3759124087592	584.5786163522013	849.9800838574424	359.4327460859492
3584563	2421297.0	74	665.6814838849232	566.3572355613238	584.45	849.953125	295.00030928909274
3584678	2421297.0	74	476.741054613936	896.0979284369114	584.45	849.953125	117.17747138596786
3584423	2421297.0	74	582.7215867429242	286.6022144009386	584.45	849.953125	563.3535620595461
3584684	2421297.0	74	569.2617625093353	1011.281926811053	584.45	849.953125	162.04216998011
3584426	2421297.0	74	753.2560910307899	267.8906291834003	584.45	849.953125	606.0464053233419
3584680	2421297.0	74	1327.9330549228043	890.4200202480386	584.45	849.953125	744.5835228960962
3584531	2421297.0	74	572.5425801640567	506.7427293064877	584.45	849.953125	343.4168929439067
3584539	2421297.0	74	666.3313302942396	499.43300179582815	584.45	849.953125	359.9568154957233
3584664	2421297.0	74	997.5927672955976	823.8132424877708	584.45	849.953125	413.96888726861755
3584398	2421297.0	74	1214.0038917089678	186.98934010152288	584.45	849.953125	914.253292393755
3584503	2421297.0	74	572.440906106369	433.1822061720289	584.45	849.953125	416.9439016424839
3584627	2421297.0	74	601.5854552469135	709.0520833333334	584.45	849.953125	141.9391678476054
3584487	2421297.0	74	658.3761510128913	364.8075506445672	584.45	849.953125	490.74566133613814
3584620	2421297.0	74	1157.9360749185669	709.975434310532	584.45	849.953125	590.3219731775706
3584493	2421297.0	74	1041.539494470774	391.5783570300158	584.45	849.953125	647.3316258820392
3584595	2421297.0	74	925.586469793476	695.4917004439297	584.45	849.953125	374.4761977736979
3584602	2421297.0	74	868.6720430107526	691.573571024335	584.45	849.953125	325.37094653754303
3584576	2421297.0	74	781.041346973572	622.8335769090245	584.45	849.953125	300.3854970366118
3584457	2421297.0	74	1035.014456391876	272.8268817204301	584.45	849.953125	732.1769117130749
3584317	2421680.0	75	653.5008183306055	368.06410256410254	584.4572649572649	850.0961538461538	486.95165132238685
3584293	2421680.0	75	1208.3299110198493	181.53114305270364	584.4572649572649	850.0961538461538	914.4376699165323
3584290	2421680.0	75	850.3956140350878	177.05964912280703	584.4572649572649	850.0961538461538	723.672123409806
3584302	2421680.0	75	581.1300050684238	284.24657881398883	584.4572649572649	850.0961538461538	565.859357280985
3584300	2421680.0	75	1033.0185185185185	270.8385275519422	584.4572649572649	850.0961538461538	732.6299173637723
3584427	2421680.0	75	1158.5637175324675	722.349972943723	584.4572649572649	850.0961538461538	588.1473502649145
3584414	2421680.0	75	847.0871700429711	703.5085942295888	584.4572649572649	850.0961538461538	300.7696455423437
3584386	2421680.0	75	936.0007426267772	666.6120305537873	584.4572649572649	850.0961538461538	396.54664314849924
3584393	2421680.0	75	539.6014403292181	694.2076131687243	584.4572649572649	850.0961538461538	162.21369275619335
3584502	2421680.0	75	608.3364681295716	1016.4527168234064	584.4572649572649	850.0961538461538	168.0616624627666
3584353	2421680.0	75	822.248380010983	559.4870400878639	584.4572649572649	850.0961538461538	375.4973653674142
3584494	2421680.0	75	496.7143021914648	961.8065743944636	584.4572649572649	850.0961538461538	142.0494476370845
3584362	2421680.0	75	664.068271691091	563.553035589672	584.4572649572649	850.0961538461538	297.3968241480083
3584488	2421680.0	75	1327.6746031746031	890.2109029404112	584.4572649572649	850.0961538461538	744.299136719747
3584341	2421680.0	75	627.5082255389718	492.24341625207296	584.4572649572649	850.0961538461538	360.43302708074043
3584336	2421680.0	75	580.6454926624738	437.1825995807128	584.4572649572649	850.0961538461538	412.9311478977417
3584346	2421680.0	75	556.7342679127726	523.4415887850467	584.4572649572649	850.0961538461538	327.8288721885093
3584321	2421680.0	75	1046.677993527508	393.4569579288026	584.4572649572649	850.0961538461538	649.7440705139613
3584463	2421680.0	75	1008.7055384615384	817.3436923076923	584.4572649572649	850.0961538461538	425.5106594530685
3584821	2421094.0	76	1049.1415671870218	397.358891949801	584.4510703363915	849.7854230377166	648.5576488605544
3585086	2421094.0	76	1010.0956862745098	816.808431372549	584.4510703363915	849.7854230377166	426.92015770679274
3585061	2421094.0	76	822.9449527294908	704.8525465080818	584.4510703363915	849.7854230377166	279.0786101407412
3584812	2421094.0	76	652.2323910482921	365.7369846878681	584.4510703363915	849.7854230377166	488.7711101388631
3585045	2421094.0	76	1154.3100137174213	718.00658436214	584.4510703363915	849.7854230377166	584.8973223344653
3584914	2421094.0	76	588.6135969476239	488.0022545959071	584.4510703363915	849.7854230377166	361.8071137990295
3584771	2421094.0	76	1033.777183600713	269.6118538324421	584.4510703363915	849.7854230377166	733.8224079882061
3584780	2421094.0	76	581.9684857188448	285.00598372427	584.4510703363915	849.7854230377166	564.7848955997268
3585037	2421094.0	76	500.42992111539166	650.8680058704825	584.4510703363915	849.7854230377166	215.93446313384283
3584882	2421094.0	76	803.0360240160106	497.9101623304425	584.4510703363915	849.7854230377166	414.24096981459155
3585009	2421094.0	76	664.6803394625177	564.522630834512	584.4510703363915	849.7854230377166	296.3302148618683
3585125	2421094.0	76	631.2647205588822	1009.5678642714572	584.4510703363915	849.7854230377166	166.4990882070154
3584866	2421094.0	76	660.497242070954	491.2847561740003	584.4510703363915	849.7854230377166	366.4774868627156
3584993	2421094.0	76	929.4102645502646	558.1785185185184	584.4510703363915	849.7854230377166	451.69838657665514
3584746	2421094.0	76	1082.5942817294283	197.19232914923293	584.4510703363915	849.7854230377166	820.9898935114311
3585104	2421094.0	76	1327.278389719381	890.4121426698138	584.4510703363915	849.7854230377166	743.9374683196048
3585116	2421094.0	76	513.0513784461153	967.850626566416	584.4510703363915	849.7854230377166	137.97575253028918
3584731	2421094.0	76	1182.0315972222222	190.95590277777777	584.4510703363915	849.7854230377166	889.4710916489013
3584971	2421094.0	76	538.0507742461288	533.9977995110024	584.4510703363915	849.7854230377166	319.1783367490873
3584840	2421094.0	76	577.7673904302372	435.83574587856856	584.4510703363915	849.7854230377166	414.00363138171963
3584319	2421090.0	77	1327.2378458232608	890.4674993284985	584.3490566037735	850.0283018867924	743.9886301804115
3584291	2421090.0	77	827.5758760498118	705.8918331885317	584.3490566037735	850.0283018867924	282.7270897997579
3584289	2421090.0	77	1153.9121463077986	717.6156659765355	584.3490566037735	850.0283018867924	584.7522717372696
3584303	2421090.0	77	1025.572206303725	811.8698185291308	584.3490566037735	850.0283018867924	442.8701137842817
3584287	2421090.0	77	497.05555555555554	666.6380798274002	584.3490566037735	850.0283018867924	203.10620096946425
3584282	2421090.0	77	665.3179104477612	567.4082089552239	584.3490566037735	850.0283018867924	293.9899185711262
3584280	2421090.0	77	536.1178664072633	537.9147211413749	584.3490566037735	850.0283018867924	315.8181992753081
3584263	2421090.0	77	879.2634136037178	493.4744402196873	584.3490566037735	850.0283018867924	462.71496002875864
3584261	2421090.0	77	561.9235537190083	489.2491391184573	584.3490566037735	850.0283018867924	361.47545901133515
3584258	2421090.0	77	665.0446957458266	491.2337102854066	584.3490566037735	850.0283018867924	367.7571823077691
3584246	2421090.0	77	572.759009009009	430.6740376740377	584.3490566037735	850.0283018867924	419.5143956012353
3584243	2421090.0	77	1053.6948310139164	396.9383697813121	584.3490566037735	850.0283018867924	652.3618187263917
3584241	2421090.0	77	652.447170823277	365.9127111826227	584.3490566037735	850.0283018867924	488.8816404029709
3584252	2421090.0	77	775.0317539761984	459.6071071071071	584.3490566037735	850.0283018867924	434.498101733967
3584230	2421090.0	77	1033.769567391848	270.90960240060014	584.3490566037735	850.0283018867924	733.0465630583044
3584231	2421090.0	77	581.5078726968175	285.4718592964824	584.3490566037735	850.0283018867924	564.5635918089469
3584224	2421090.0	77	1117.5498517919698	196.0801670708704	584.3490566037735	850.0283018867924	843.7720373528315
3584338	2421090.0	77	671.4535562632697	1010.8516454352442	584.3490566037735	850.0283018867924	182.8970795038415
3584220	2421090.0	77	1185.3560029017049	193.23558215451575	584.3490566037735	850.0283018867924	890.2730065500613
3584334	2421090.0	77	518.8644406392693	980.4583333333331	584.3490566037735	850.0283018867924	145.9459764130694
3585441	2421819.0	78	664.2991452991453	565.2167616334283	584.6060109289618	849.7754098360656	295.50739404058305
3585327	2421819.0	78	719.697747903022	443.8553946914857	584.6060109289618	849.7754098360656	427.80934549591666
3585195	2421819.0	78	1094.079522576934	233.39732528041412	584.6060109289618	849.7754098360656	799.6781866422332
3585430	2421819.0	78	528.8460348477446	543.5885849210226	584.6060109289618	849.7754098360656	311.2226641556381
3585310	2421819.0	78	569.6418212838558	427.0431861804223	584.6060109289618	849.7754098360656	422.99699749357507
3585180	2421819.0	78	1184.9806026365347	192.43483992467048	584.6060109289618	849.7754098360656	890.2506811114904
3585542	2421819.0	78	570.3144902132633	996.579754601227	584.6060109289618	849.7754098360656	147.49834984261898
3585287	2421819.0	78	1048.9202752601543	401.6520644511581	584.6060109289618	849.7754098360656	645.2923901150374
3585536	2421819.0	78	1325.848805646037	887.8018458197612	584.6060109289618	849.7754098360656	742.2175493435883
3585546	2421819.0	78	707.1412872841445	1001.503401360544	584.6060109289618	849.7754098360656	195.02891417298403
3585522	2421819.0	78	1031.631170108161	809.3637168141593	584.6060109289618	849.7754098360656	448.8480788330114
3585275	2421819.0	78	652.7914740626605	366.1194144838213	584.6060109289618	849.7754098360656	488.43871593366464
3585400	2421819.0	78	550.5929326655537	478.8346317937303	584.6060109289618	849.7754098360656	372.4969131517814
3585249	2421819.0	78	592.654312566318	310.4775655601031	584.6060109289618	849.7754098360656	539.3578960207648
3585389	2421819.0	78	667.8386895864475	488.7026656701544	584.6060109289618	849.7754098360656	370.54177278142583
3585495	2421819.0	78	832.9354469060352	712.2812579577285	584.6060109289618	849.7754098360656	283.85233938341
3585348	2421819.0	78	814.740777122899	435.1437459070072	584.6060109289618	849.7754098360656	474.2166460002408
3585218	2421819.0	78	1034.387573964497	271.6491617357002	584.6060109289618	849.7754098360656	732.484411567437
3585473	2421819.0	78	499.3584686774942	673.4874323279196	584.6060109289618	849.7754098360656	195.8177583209152
3585484	2421819.0	78	1153.966530612245	717.2074829931972	584.6060109289618	849.7754098360656	584.5901612253103
3584823	2421570.0	79	514.6948157148643	680.2371405427298	584.4934640522875	849.8888888888889	183.44908565223156
3584831	2421570.0	79	1153.1517111290757	716.040824575586	584.4934640522875	849.8888888888889	584.1981738150706
3584698	2421570.0	79	1187.507001166861	192.25029171528587	584.4934640522875	849.8888888888889	892.2521226850031
3584806	2421570.0	79	532.2847904811174	538.1221762372822	584.4934640522875	849.8888888888889	316.10793839075046
3584811	2421570.0	79	663.7227053140097	565.1108695652174	584.4934640522875	849.8888888888889	295.593966380949
3584797	2421570.0	79	667.7046592640976	497.1629653821032	584.4934640522875	849.8888888888889	362.40816784710137
3584773	2421570.0	79	702.3450588837685	450.7606246799795	584.4934640522875	849.8888888888889	416.16387360598776
3584782	2421570.0	79	545.6715900802334	458.7609409190372	584.4934640522875	849.8888888888889	393.0498817984927
3584908	2421570.0	79	596.7091383011347	1011.826280282122	584.4934640522875	849.8888888888889	162.39747974829874
3584880	2421570.0	79	1326.4684353741495	889.2567346938775	584.4934640522875	849.8888888888889	743.0186305547145
3584753	2421570.0	79	804.0088177661659	410.92847811887657	584.4934640522875	849.8888888888889	490.78837877389384
3584895	2421570.0	79	743.1714490674318	964.2187948350072	584.4934640522875	849.8888888888889	195.57614967606506
3584765	2421570.0	79	587.6069357457666	420.29053583855256	584.4934640522875	849.8888888888889	429.6096351917023
3584742	2421570.0	79	653.7787554195359	364.9575363427697	584.4934640522875	849.8888888888889	489.8559668739915
3584748	2421570.0	79	1044.904975124378	407.9457711442786	584.4934640522875	849.8888888888889	638.1947029312546
3584724	2421570.0	79	1031.3216560509554	280.5932059447983	584.4934640522875	849.8888888888889	723.7078193467147
3584862	2421570.0	79	1032.5859828034393	808.9383123375326	584.4934640522875	849.8888888888889	449.9598371862091
3584733	2421570.0	79	599.7795439948619	319.7588310854207	584.4934640522875	849.8888888888889	530.350395895694
3584710	2421570.0	79	1093.6	247.09973333333332	584.4934640522875	849.8888888888889	789.0147216624409
3584843	2421570.0	79	844.3453703703703	720.3712962962964	584.4934640522875	849.8888888888889	290.3408686494591
3584820	2421376.0	80	532.3232131562302	470.1571790006325	584.5355987055016	849.8495145631068	383.2654470332962
3584803	2421376.0	80	588.8295046661881	419.3858578607322	584.5355987055016	849.8495145631068	430.485072180185
3584928	2421376.0	80	1032.1552807224186	809.400274833137	584.5355987055016	849.8495145631068	449.44356789663647
3584786	2421376.0	80	1046.7441400304413	403.6126331811264	584.5355987055016	849.8495145631068	642.4671898075762
3584798	2421376.0	80	708.0348672566372	444.8190560471976	584.5355987055016	849.8495145631068	423.4403637565427
3584772	2421376.0	80	691.3444444444444	361.65921568627454	584.5355987055016	849.8495145631068	499.7378287117518
3584884	2421376.0	80	862.4619796787939	715.6412651589642	584.5355987055016	849.8495145631068	308.63397001794243
3584868	2421376.0	80	550.844372166371	695.1106840134044	584.5355987055016	849.8495145631068	158.36415132725128
3584741	2421376.0	80	764.0008221752408	320.05508574113225	584.5355987055016	849.8495145631068	559.3656257277934
3584878	2421376.0	80	1153.0047737650475	714.818112633181	584.5355987055016	849.8495145631068	584.2864729736963
3585005	2421376.0	80	596.0576500157084	1013.5229343386742	584.5355987055016	849.8495145631068	164.07847514961895
3584855	2421376.0	80	664.5819521178637	567.1940607734807	584.5355987055016	849.8495145631068	293.7712107263682
3584725	2421376.0	80	568.6233894945491	306.2743640568219	584.5355987055016	849.8495145631068	543.8080016420348
3584721	2421376.0	80	1029.093886462882	288.45238095238096	584.5355987055016	849.8495145631068	716.0997226923866
3584990	2421376.0	80	767.3446578040374	933.1280157557852	584.5355987055016	849.8495145631068	200.8841976099437
3584732	2421376.0	80	1113.939956031877	310.55056334157734	584.5355987055016	849.8495145631068	755.719744577839
3584706	2421376.0	80	1187.9481393507522	190.9976247030879	584.5355987055016	849.8495145631068	893.41620031208
3584832	2421376.0	80	665.3748142644873	503.8611936602278	584.5355987055016	849.8495145631068	355.30676460403305
3584841	2421376.0	80	530.6023541453429	537.2900034118048	584.5355987055016	849.8495145631068	317.1785662366339
3584969	2421376.0	80	1326.6261072261073	888.8368298368299	584.5355987055016	849.8495145631068	743.1139438798224
3585205	2421901.0	81	741.9284666177549	432.6842748838346	584.5462365591399	849.8881720430107	445.9016238398637
3585456	2421901.0	81	1037.437138593546	806.8290430889759	584.5462365591399	849.8881720430107	454.9332453578418
3585316	2421901.0	81	531.7440683590509	539.6856645097063	584.5462365591399	849.8881720430107	314.66436825064943
3585175	2421901.0	81	1049.822989656323	403.35652318985655	584.5462365591399	849.8881720430107	644.882136828253
3585156	2421901.0	81	746.7808510638298	348.4109929078014	584.5462365591399	849.8881720430107	527.0668186642868
3585413	2421901.0	81	1156.4770635901662	716.1893283889575	584.5462365591399	849.8881720430107	587.3501951160182
3585293	2421901.0	81	668.1118584952666	507.0930493273543	584.5462365591399	849.8881720430107	352.833826789912
3585269	2421901.0	81	522.3558797524315	485.9655172413793	584.5462365591399	849.8881720430107	369.1982382915892
3585394	2421901.0	81	866.809500489716	702.4559255631733	584.5462365591399	849.8881720430107	318.4475113214635
3585520	2421901.0	81	600.6875449964002	1015.4726421886248	584.5462365591399	849.8881720430107	166.36934390527162
3585382	2421901.0	81	541.1118986254295	669.9748711340206	584.5462365591399	849.8881720430107	185.08197523181065
3585508	2421901.0	81	794.3545106484804	914.2721943048576	584.5462365591399	849.8881720430107	219.4648359053492
3585128	2421901.0	81	1112.1181545386346	316.3822205551388	584.5462365591399	849.8881720430107	750.3070897396227
3585106	2421901.0	81	540.6629593013677	288.4009721535673	584.5462365591399	849.8881720430107	563.1994474984598
3585489	2421901.0	81	1326.3285418285418	889.9330484330484	584.5462365591399	849.8881720430107	742.8624236935677
3585119	2421901.0	81	1040.55450597177	293.84332247557	584.5462365591399	849.8881720430107	719.1171090324438
3585091	2421901.0	81	1188.5639438943897	192.9752475247525	584.5462365591399	849.8881720430107	892.3967621936234
3585089	2421901.0	81	749.9840375586854	197.38896713615023	584.5462365591399	849.8881720430107	673.145510572306
3585356	2421901.0	81	662.5284103231403	568.9914335285188	584.5462365591399	849.8881720430107	291.52049178923534
3585227	2421901.0	81	595.7016941391942	422.6057692307692	584.5462365591399	849.8881720430107	427.42800093913246
3584568	2421732.0	82	532.8729521899031	541.2504179204279	584.4848975188781	849.977885652643	313.011888325327
3584569	2421732.0	82	666.8361188486537	572.5466573816155	584.4848975188781	849.977885652643	289.39559442824384
3584550	2421732.0	82	669.1291244479086	507.1256170433879	584.4848975188781	849.977885652643	353.1463198773647
3584540	2421732.0	82	518.1431554524362	492.0410672853829	584.4848975188781	849.977885652643	364.0329554906907
3584514	2421732.0	82	802.7288802725885	422.9295617436259	584.4848975188781	849.977885652643	479.58388938923144
3584380	2421732.0	82	1189.3986539984164	192.9200316706255	584.4848975188781	849.977885652643	893.1101142959027
3584633	2421732.0	82	1037.2747336377474	811.6741682974559	584.4848975188781	849.977885652643	454.4070977172106
3584360	2421732.0	82	768.2772020725389	169.23698494942016	584.4848975188781	849.977885652643	705.1154409764266
3584606	2421732.0	82	864.9717687074831	690.2380952380953	584.4848975188781	849.977885652643	322.78427091612855
3584600	2421732.0	82	1154.1513056835636	715.0837173579109	584.4848975188781	849.977885652643	585.4197239854337
3584585	2421732.0	82	566.8221134230927	673.218278253774	584.4848975188781	849.977885652643	177.6398962784448
3584436	2421732.0	82	1115.0345961589055	314.836227308603	584.4848975188781	849.977885652643	753.5645806579773
3584677	2421732.0	82	662.4597451491456	1012.6726035331596	584.4848975188781	849.977885652643	180.4152102489819
3584416	2421732.0	82	1040.598245614035	293.4203947368421	584.4848975188781	849.977885652643	719.5801741328519
3584658	2421732.0	82	812.9039072039071	865.5862026862028	584.4848975188781	849.977885652643	228.95166202958538
3584666	2421732.0	82	1327.424543946932	884.3789386401327	584.4848975188781	849.977885652643	743.7356725889177
3584391	2421732.0	82	536.4920246510785	265.77333695849194	584.4848975188781	849.977885652643	586.1725603958629
3584501	2421732.0	82	609.538181361467	412.56782215523737	584.4848975188781	849.977885652643	438.1269572625059
3584486	2421732.0	82	790.9558662280702	349.18969298245617	584.4848975188781	849.977885652643	541.6817098975969
3584491	2421732.0	82	1049.697286012526	402.28009742519134	584.4848975188781	849.977885652643	645.6437686462381
3585077	2422355.0	83	1314.410632183908	868.9364942528736	584.5459401709402	849.7425213675215	730.1170298262521
3584956	2422355.0	83	855.0311501597444	373.6592119275825	584.5459401709402	849.7425213675215	547.5559938033481
3585084	2422355.0	83	688.3125	1009.2745098039215	584.5459401709402	849.7425213675215	190.3101528380174
3585062	2422355.0	83	1034.2116511547742	821.3688383316097	584.5459401709402	849.7425213675215	450.5600043541586
3584935	2422355.0	83	1115.803338992643	317.5911148839841	584.5459401709402	849.7425213675215	751.9438431327228
3584929	2422355.0	83	1042.2548346849658	291.40434601788314	584.5459401709402	849.7425213675215	721.9688013827293
3585065	2422355.0	83	818.9932963476653	826.3141470180306	584.5459401709402	849.7425213675215	235.61504948308388
3584918	2422355.0	83	537.2634245187437	252.72475515028708	584.5459401709402	849.7425213675215	598.887175906628
3585046	2422355.0	83	1154.1948893974063	714.8095601322146	584.5459401709402	849.7425213675215	585.4116751334448
3585043	2422355.0	83	836.6077823691461	691.5182506887052	584.5459401709402	849.7425213675215	297.60727834546753
3584899	2422355.0	83	1188.505733005733	192.94512694512696	584.5459401709402	849.7425213675215	892.272519290543
3585027	2422355.0	83	532.3383172833248	540.2195472208143	584.5459401709402	849.7425213675215	313.8950579607755
3585038	2422355.0	83	585.0649122807018	652.9241486068112	584.5459401709402	849.7425213675215	196.81905697422854
3585035	2422355.0	83	665.808972503618	572.9985528219971	584.5459401709402	849.7425213675215	288.42833520690715
3584905	2422355.0	83	711.2022900763359	201.55713624797596	584.5459401709402	849.7425213675215	660.4438844095172
3585011	2422355.0	83	513.6349401541237	468.84300705033615	584.5459401709402	849.7425213675215	387.4439442428448
3585019	2422355.0	83	662.3384728340676	502.08416766786814	584.5459401709402	849.7425213675215	356.25553895384843
3584992	2422355.0	83	618.1064467766117	422.2711144427786	584.5459401709402	849.7425213675215	428.78679007386467
3584981	2422355.0	83	831.1323047360687	417.9569910704194	584.5459401709402	849.7425213675215	497.2359393320198
3584965	2422355.0	83	1049.446225071225	401.6470797720798	584.5459401709402	849.7425213675215	645.6948193062879
3585469	2421583.0	84	715.3776893604479	1021.7124963159446	584.5010752688172	849.841935483871	216.02818750529093
3585336	2421583.0	84	655.3358531317494	578.0776337892969	584.5010752688172	849.841935483871	280.84408740514806
3585184	2421583.0	84	907.8615729743996	335.96344681974136	584.5010752688172	849.841935483871	607.151638874616
3585320	2421583.0	84	532.6898409440739	538.8410295878228	584.5010752688172	849.841935483871	315.28711910006103
3585426	2421583.0	84	1275.586554344235	809.1901222332343	584.5010752688172	849.841935483871	692.2800801044795
3585297	2421583.0	84	657.4713552222672	502.4313606269424	584.5010752688172	849.841935483871	354.9912242280173
3585435	2421583.0	84	1021.0413378429162	832.6771890266816	584.5010752688172	849.841935483871	436.8775908297459
3585288	2421583.0	84	504.40106773440107	481.95395395395394	584.5010752688172	849.841935483871	376.5070758447577
3585417	2421583.0	84	800.375816993464	786.0553376906319	584.5010752688172	849.841935483871	225.10138643002497
3585270	2421583.0	84	868.3801727240015	452.2445124145376	584.5010752688172	849.841935483871	488.539714663347
3585127	2421583.0	84	1040.4773504273503	291.92200854700855	584.5010752688172	849.841935483871	720.5477141596414
3585121	2421583.0	84	536.908636124276	249.8717746182201	584.5010752688172	849.841935483871	601.8548281711146
3585390	2421583.0	84	1154.485959000281	718.4727604605448	584.5010752688172	849.841935483871	584.9278825878276
3585129	2421583.0	84	1120.2706892134256	313.377273891878	584.5010752688172	849.841935483871	758.1842865447466
3585105	2421583.0	84	1188.3139177239525	190.3881199538639	584.5010752688172	849.841935483871	894.1304622541581
3585247	2421583.0	84	619.5207039337474	423.4032091097309	584.5010752688172	849.841935483871	427.87423589581596
3585115	2421583.0	84	625.8135888501743	212.59686411149823	584.5010752688172	849.841935483871	638.5828096392747
3585369	2421583.0	84	803.2907709945542	700.3999713384924	584.5010752688172	849.841935483871	264.9562824380453
3585217	2421583.0	84	1048.797157622739	402.4409376153562	584.5010752688172	849.841935483871	644.7778725909741
3585352	2421583.0	84	596.5880181714934	667.614707552527	584.5010752688172	849.841935483871	182.62764519172492
3585203	2421792.0	85	1046.2302245250432	403.7221070811744	584.5461215932913	849.9234800838575	642.0653207963937
3585187	2421792.0	85	1119.6732377538829	314.8636798088411	584.5461215932913	849.9234800838575	756.7364272457694
3585312	2421792.0	85	1156.9194756554307	719.2630365888793	584.5461215932913	849.9234800838575	587.0974433044719
3585325	2421792.0	85	1267.649953139644	739.0488909715714	584.5461215932913	849.9234800838575	692.0433651037526
3585172	2421792.0	85	1042.9822387443205	294.58859975216853	584.5461215932913	849.9234800838575	720.111451666701
3585298	2421792.0	85	802.5112262521588	691.458549222798	584.5461215932913	849.9234800838575	269.4808363534436
3585177	2421792.0	85	951.6566539923956	291.6936628643853	584.5461215932913	849.9234800838575	668.1247427174352
3585284	2421792.0	85	611.1401360544218	565.1517006802721	584.5461215932913	849.9234800838575	286.0108528532494
3585155	2421792.0	85	606.4088489687292	210.3101574628521	584.5461215932913	849.9234800838575	639.986860273377
3585290	2421792.0	85	618.4803793328973	643.9233703945935	584.5461215932913	849.9234800838575	208.77638525543742
3585163	2421792.0	85	533.3368515791196	245.3895434462445	584.5461215932913	849.9234800838575	606.6989944626197
3585264	2421792.0	85	656.7059954901181	502.54589468099215	584.5461215932913	849.9234800838575	354.7932274454107
3585276	2421792.0	85	533.3308354866494	537.6016365202412	584.5461215932913	849.9234800838575	316.4931902868705
3585144	2421792.0	85	1186.8031825795645	193.02973199329983	584.5461215932913	849.9234800838575	891.1918782104584
3585251	2421792.0	85	494.7545633941786	473.0441539220523	584.5461215932913	849.9234800838575	387.42812289765567
3585387	2421792.0	85	746.3489583333334	1018.207175925926	584.5461215932913	849.9234800838575	233.45140878433463
3585363	2421792.0	85	1017.9497415278576	845.1812176909822	584.5461215932913	849.9234800838575	433.4295638566765
3585245	2421792.0	85	936.668410176934	451.673446984373	584.5461215932913	849.9234800838575	531.5949538710113
3585222	2421792.0	85	622.2167174796748	425.1852134146341	584.5461215932913	849.9234800838575	426.40552173677526
3585346	2421792.0	85	790.3649650959861	773.2336387434555	584.5461215932913	849.9234800838575	219.64227303869083
3585462	2422456.0	86	1188.5549905838045	195.3854990583804	584.4582027168234	848.8584117032392	889.9212193625679
3585718	2422456.0	86	533.489705882353	538.0400326797386	584.4582027168234	848.8584117032392	314.9696055310129
3585721	2422456.0	86	608.253487403706	549.2486987299604	584.4582027168234	848.8584117032392	300.55314951146374
3585704	2422456.0	86	643.5770050626166	504.7648547828404	584.4582027168234	848.8584117032392	349.1352298249672
3585552	2422456.0	86	1117.1806103656932	314.07405945803737	584.4582027168234	848.8584117032392	754.8426769980143
3585689	2422456.0	86	494.4698327359618	475.808990442055	584.4582027168234	848.8584117032392	383.74962857977715
3585792	2422456.0	86	1018.7770833333334	844.6183712121211	584.4582027168234	848.8584117032392	434.3395768328562
3585804	2422456.0	86	778.3407439697762	1025.5671316477767	584.4582027168234	848.8584117032392	262.32882324887584
3585653	2422456.0	86	619.7570093457944	421.9828660436137	584.4582027168234	848.8584117032392	428.3325077922904
3585788	2422456.0	86	764.9169917641959	764.8675769397486	584.4582027168234	848.8584117032392	199.04731816508377
3585530	2422456.0	86	1040.573553382233	305.02770986145066	584.4582027168234	848.8584117032392	709.7838018568485
3585764	2422456.0	86	1157.1938183735335	718.4176222485831	584.4582027168234	848.8584117032392	587.4018088116726
3585771	2422456.0	86	1251.522009569378	722.5312599681021	584.4582027168234	848.8584117032392	678.9202248262566
3585747	2422456.0	86	800.2336054421769	690.7114285714285	584.4582027168234	848.8584117032392	267.5247515557798
3585630	2422456.0	86	989.0318592486924	435.2333571088921	584.4582027168234	848.8584117032392	578.589257891765
3585500	2422456.0	86	919.4439281288724	282.731102850062	584.4582027168234	848.8584117032392	657.8111933215924
3585474	2422456.0	86	610.7975689574567	209.53459560542308	584.4582027168234	848.8584117032392	639.8661610398165
3585482	2422456.0	86	526.5941273779983	245.681141439206	584.4582027168234	848.8584117032392	605.946425501453
3585611	2422456.0	86	1046.6642969984202	402.80078988941546	584.4582027168234	848.8584117032392	642.3409340601396
3585739	2422456.0	86	651.7420207144366	665.4444092158105	584.4582027168234	848.8584117032392	195.36583240882842
3585585	2422134.0	87	782.4981884057971	1026.2140700483092	584.5459401709402	849.7425213675215	265.19294876566767
3585213	2422134.0	87	937.8794238683128	260.2124828532236	584.5459401709402	849.7425213675215	687.3064942312061
3585466	2422134.0	87	827.5904907975461	670.0138036809816	584.5459401709402	849.7425213675215	302.2797802542154
3585186	2422134.0	87	525.5485274431057	244.11696787148597	584.5459401709402	849.7425213675215	608.4924040248636
3585429	2422134.0	87	533.1337719298245	537.6273616734144	584.5459401709402	849.7425213675215	316.3211721559762
3585557	2422134.0	87	777.4492800343863	804.9667956157318	584.5459401709402	849.7425213675215	198.03172510249888
3585311	2422134.0	87	622.4598531773343	424.52133516861664	584.5459401709402	849.7425213675215	426.90809548644086
3585565	2422134.0	87	1017.369989165764	845.3521126760563	584.5459401709402	849.7425213675215	432.84631577125816
3585434	2422134.0	87	606.3363166268894	551.8146380270485	584.5459401709402	849.7425213675215	298.72369202630455
3585176	2422134.0	87	611.4963181148748	208.08468335787924	584.5459401709402	849.7425213675215	642.2235622822703
3585409	2422134.0	87	634.1800561081357	502.87758224942615	584.5459401709402	849.7425213675215	350.3981042389741
3585294	2422134.0	87	1050.127393703343	403.6574164232392	584.5459401709402	849.7425213675215	644.7929983541201
3585162	2422134.0	87	1189.2335694608423	192.95375836284927	584.5459401709402	849.7425213675215	892.758986639423
3585271	2422134.0	87	1132.8479825237728	322.28000514006686	584.5459401709402	849.7425213675215	760.8231303484965
3585396	2422134.0	87	489.1666666666667	496.4493293591654	584.5459401709402	849.7425213675215	365.9416419781386
3585531	2422134.0	87	1232.3711604095563	719.0164960182026	584.5459401709402	849.7425213675215	660.8833555786091
3585510	2422134.0	87	1155.6192774065826	717.596015837664	584.5459401709402	849.7425213675215	586.1633351082328
3585253	2422134.0	87	1038.202247191011	308.4184352892218	584.5459401709402	849.7425213675215	706.283095555596
3585362	2422134.0	87	958.6870557426112	457.55424616535726	584.5459401709402	849.7425213675215	542.0269528051746
3585477	2422134.0	87	658.5036563071297	680.8768027625431	584.5459401709402	849.7425213675215	184.3512264566117
3585845	2422160.0	88	1153.0231755424063	363.0362426035503	584.5459401709402	849.7425213675215	748.3644626275741
3585982	2422160.0	88	1018.4715826591992	845.2875959344535	584.5459401709402	849.7425213675215	433.94851027450545
3585976	2422160.0	88	819.3854021385403	831.7408182240817	584.5459401709402	849.7425213675215	235.52841487450385
3585956	2422160.0	88	1239.6323452938118	712.7698907956318	584.5459401709402	849.7425213675215	669.2530909174723
3585952	2422160.0	88	1156.3681487695749	723.7624440715884	584.5459401709402	849.7425213675215	585.5353261094583
3585965	2422160.0	88	712.1777858351462	736.7008701957941	584.5459401709402	849.7425213675215	170.49429001371922
3585832	2422160.0	88	1035.9109616951914	308.82722086389566	584.5459401709402	849.7425213675215	704.4996415716018
3585941	2422160.0	88	844.7611625947767	656.8296826734064	584.5459401709402	849.7425213675215	323.92487603471943
3585921	2422160.0	88	532.272087877351	537.7727991149044	584.5459401709402	849.7425213675215	316.3189264587041
3585803	2422160.0	88	525.329011065007	243.79270401106496	584.5459401709402	849.7425213675215	608.8364524624492
3585928	2422160.0	88	608.3234754699679	564.5866574965612	584.5459401709402	849.7425213675215	286.1454837751072
3585787	2422160.0	88	932.9726530612244	234.37673469387755	584.5459401709402	849.7425213675215	707.1606788163502
3585892	2422160.0	88	614.2054354944335	496.42927308447935	584.5459401709402	849.7425213675215	354.5559717099105
3585902	2422160.0	88	490.284594095941	518.89975399754	584.5459401709402	849.7425213675215	344.0089215193386
3585775	2422160.0	88	612.239652870494	224.98397863818423	584.5459401709402	849.7425213675215	625.3720320228356
3585897	2422160.0	88	935.7879191650012	514.651565622918	584.5459401709402	849.7425213675215	485.4450292561416
3585751	2422160.0	88	1187.97624477385	192.96788293424555	584.5459401709402	849.7425213675215	891.8974482541818
3585873	2422160.0	88	1056.3528180354267	450.4101449275362	584.5459401709402	849.7425213675215	618.1165560583543
3586013	2422160.0	88	800.8906926406927	980.4247835497836	584.5459401709402	849.7425213675215	252.75067867420648
3585868	2422160.0	88	623.2944488085886	424.82102644671374	584.5459401709402	849.7425213675215	426.68457174753337
3586097	2422437.0	89	592.1857258718572	482.3425250067586	584.5895361380798	849.9660194174758	367.7019659197081
3586239	2422437.0	89	808.284699453552	896.557650273224	584.5895361380798	849.9660194174758	228.49574647361402
3586107	2422437.0	89	479.8324829931972	516.5775510204081	584.5895361380798	849.9660194174758	349.45945550770597
3586213	2422437.0	89	836.8434216057167	835.6361916771752	584.5895361380798	849.9660194174758	252.6605760631966
3586081	2422437.0	89	620.3592162554427	425.3304305757137	584.5895361380798	849.9660194174758	426.13947637679433
3586218	2422437.0	89	1018.0919003115264	844.2505562972852	584.5895361380798	849.9660194174758	433.5400399762931
3586196	2422437.0	89	1155.632716049383	719.0041599570585	584.5895361380798	849.9660194174758	585.868007281967
3586064	2422437.0	89	1195.6682692307693	413.5403311965812	584.5895361380798	849.9660194174758	750.9224989153328
3586204	2422437.0	89	747.3752087807205	795.0900739680267	584.5895361380798	849.9660194174758	171.7863341674416
3586180	2422437.0	89	1231.926494345719	670.3080236941304	584.5895361380798	849.9660194174758	671.8051301447827
3586035	2422437.0	89	591.5017590149516	291.1506156552331	584.5895361380798	849.9660194174758	558.8581522238517
3586163	2422437.0	89	855.5562146892655	637.9638418079096	584.5895361380798	849.9660194174758	344.04631112142397
3586043	2422437.0	89	1038.3490046590427	322.01397712833545	584.5895361380798	849.9660194174758	696.1544471090456
3586155	2422437.0	89	602.1527309507754	575.2487075747359	584.5895361380798	849.9660194174758	275.2781633877447
3586025	2422437.0	89	527.4047619047619	242.5232630757221	584.5895361380798	849.9660194174758	610.1285115745557
3586134	2422437.0	89	532.8125618199803	538.8948236069897	584.5895361380798	849.9660194174758	315.3508267509424
3586007	2422437.0	89	1188.5843598357594	194.1088092571855	584.5895361380798	849.9660194174758	891.6044118177244
3586000	2422437.0	89	904.814850223072	194.78871892925432	584.5895361380798	849.9660194174758	729.2472467249123
3586113	2422437.0	89	1059.2005789909017	525.8598014888338	584.5895361380798	849.9660194174758	574.7177415896011
3586127	2422437.0	89	928.2216614456432	536.5402598909386	584.5895361380798	849.9660194174758	465.1007893760015
3586102	2422527.0	90	1018.6789131266744	845.6050516647532	584.5267094017095	849.8600427350427	434.1730541480571
3585980	2422527.0	90	594.8537277147487	482.1137223122637	584.5267094017095	849.8600427350427	367.8912930360422
3586087	2422527.0	90	833.9401230498792	824.9383651944628	584.5267094017095	849.8600427350427	250.65542268035944
3585963	2422527.0	90	620.3742710520178	427.1650338231864	584.5267094017095	849.8600427350427	424.2123504039775
3585936	2422527.0	90	514.4513176423255	347.9823979078656	584.5267094017095	849.8600427350427	506.74621943089545
3586077	2422527.0	90	727.5719806763285	808.5263285024154	584.5267094017095	849.8600427350427	148.89736588097807
3585946	2422527.0	90	988.5612762036396	376.5981340704907	584.5267094017095	849.8600427350427	622.2706528220965
3586061	2422527.0	90	1158.5950787676009	722.3540359682141	584.5267094017095	849.8600427350427	588.0580536545997
3586033	2422527.0	90	591.6914590747331	579.5230130486359	584.5267094017095	849.8600427350427	270.4319567979093
3586047	2422527.0	90	846.8391666666666	613.9247222222222	584.5267094017095	849.8600427350427	352.8077390050668
3586044	2422527.0	90	1227.1043513295729	609.9773032500672	584.5267094017095	849.8600427350427	685.8933988663181
3585915	2422527.0	90	527.8524192198225	243.8293152519672	584.5267094017095	849.8600427350427	608.6749689458952
3585894	2422527.0	90	885.3390435403282	196.3340471092077	584.5267094017095	849.8600427350427	719.4333098548211
3586021	2422527.0	90	892.7605555555555	551.531	584.5267094017095	849.8600427350427	428.96191165883226
3585890	2422527.0	90	1189.6004349545274	192.076512455516	584.5267094017095	849.8600427350427	893.7524187723152
3586132	2422527.0	90	820.8957839262187	888.024374176548	584.5267094017095	849.8600427350427	239.43027291040295
3586014	2422527.0	90	1069.8679508654382	525.1957007258515	584.5267094017095	849.8600427350427	583.9204189252287
3586010	2422527.0	90	512.7168131085253	533.8522520383124	584.5267094017095	849.8600427350427	324.0641680079216
3585997	2422527.0	90	1347.8803782505909	510.5959810874705	584.5267094017095	849.8600427350427	835.3495838693256
3585972	2422119.0	91	528.5336376741951	244.52787121576165	584.5580168776372	849.9715189873418	608.0302144565583
3586100	2422119.0	91	1341.6182141045151	741.5999492643328	584.5580168776372	849.9715189873418	764.7774443257517
3585979	2422119.0	91	503.1559478772594	362.890920554855	584.5580168776372	849.9715189873418	493.83580895566064
3586105	2422119.0	91	704.3613636363636	740.019696969697	584.5580168776372	849.9715189873418	162.610716312276
3585954	2422119.0	91	884.306734006734	199.46835016835016	584.5580168776372	849.9715189873418	716.2427424163465
3586091	2422119.0	91	1159.4116857425463	723.6384767556875	584.5580168776372	849.9715189873418	588.571812242951
3586069	2422119.0	91	804.4083728278041	598.7236966824645	584.5580168776372	849.9715189873418	333.8557281586738
3585950	2422119.0	91	1189.2744986757473	191.02478244419223	584.5580168776372	849.9715189873418	894.367276323967
3586177	2422119.0	91	838.8356077836745	888.3953752843063	584.5580168776372	849.9715189873418	257.16431706150024
3586057	2422119.0	91	606.3291755761463	577.8254929912093	584.5580168776372	849.9715189873418	273.0154625961015
3586034	2422119.0	91	511.4177595021116	536.1405127065274	584.5580168776372	849.9715189873418	322.2412105119187
3586046	2422119.0	91	879.24941314554	542.056103286385	584.5580168776372	849.9715189873418	426.2099509169385
3586022	2422119.0	91	1197.5887734915923	520.7967359050446	584.5580168776372	849.9715189873418	695.8180411371609
3586018	2422119.0	91	587.2510960260217	490.20782067600055	584.5580168776372	849.9715189873418	359.77377794657747
3586147	2422119.0	91	1016.8497608650448	843.951029320025	584.5580168776372	849.9715189873418	432.33366537375804
3586029	2422119.0	91	1066.492184845396	523.9461433910975	584.5580168776372	849.9715189873418	581.8531496756274
3586008	2422119.0	91	620.4315673289183	426.75190090753006	584.5580168776372	849.9715189873418	424.73727967957126
3586137	2422119.0	91	822.9926075268817	811.0253136200718	584.5580168776372	849.9715189873418	241.59441411295575
3585989	2422119.0	91	964.4254510921176	377.9192782526116	584.5580168776372	849.9715189873418	605.9146685461346
3585846	2422721.0	92	834.9344953292323	522.5383914331283	584.5053937432577	849.8193096008631	412.1013641300814
3585844	2422721.0	92	569.503499222395	495.1591498185588	584.5053937432577	849.8193096008631	354.977303184337
3585851	2422721.0	92	1067.506925624812	523.7366757000904	584.5053937432577	849.8193096008631	582.7695633194938
3585849	2422721.0	92	514.7656108597286	533.9161387631976	584.5053937432577	849.8193096008631	323.50958357046096
3585828	2422721.0	92	1149.224214623297	433.91979427300527	584.5053937432577	849.8193096008631	701.3413958309384
3585837	2422721.0	92	620.9288302277433	427.0546066252588	584.5053937432577	849.8193096008631	424.33083885971604
3585811	2422721.0	92	966.1087431693988	376.8562841530055	584.5053937432577	849.8193096008631	607.713040615421
3585937	2422721.0	92	1132.436836060867	957.6159919609532	584.5053937432577	849.8193096008631	558.4344099427415
3585925	2422721.0	92	847.9390182819934	892.5598547458052	584.5053937432577	849.8193096008631	266.87830323370684
3585790	2422721.0	92	497.6474820143885	366.9582334132694	584.5053937432577	849.8193096008631	490.6109616864886
3585895	2422721.0	92	795.251854349292	800.2986064284108	584.5053937432577	849.8193096008631	216.48642151568043
3585762	2422721.0	92	527.6906945151978	244.267023263712	584.5053937432577	849.8193096008631	608.2117078259231
3585889	2422721.0	92	1157.0618279569892	721.9787775891341	584.5053937432577	849.8193096008631	586.6549854766299
3585901	2422721.0	92	1019.09754601227	843.5108384458078	584.5053937432577	849.8193096008631	434.6379362436354
3585882	2422721.0	92	622.6282427802252	652.9569260890847	584.5053937432577	849.8193096008631	200.51969893412945
3585860	2422721.0	92	616.9211850835048	567.1659803248684	584.5053937432577	849.8193096008631	284.506042253971
3585731	2422721.0	92	1191.4188790560472	194.2566371681416	584.5053937432577	849.8193096008631	893.368007117811
3585742	2422721.0	92	885.306531771388	196.16453674121405	584.5053937432577	849.8193096008631	719.5456112861906
3585870	2422721.0	92	760.3861646234676	577.3657326328079	584.5053937432577	849.8193096008631	324.29153113842625
3585584	2422624.0	93	621.1857506361323	428.6597964376591	584.4913978494624	849.9559139784946	422.891113859601
3585598	2422624.0	93	567.0678964401294	494.1301618122978	584.4913978494624	849.9559139784946	356.25207972164975
3585568	2422624.0	93	486.5466997609855	386.8712079426365	584.4913978494624	849.9559139784946	473.3292816295649
3585697	2422624.0	93	853.1144549190234	895.8425187333817	584.4913978494624	849.9559139784946	272.51408639798393
3585707	2422624.0	93	1011.2716933445662	913.1944678461106	584.4913978494624	849.9559139784946	431.440071525763
3585684	2422624.0	93	1016.1737957610792	844.8464354527938	584.4913978494624	849.9559139784946	431.7126352535076
3585553	2422624.0	93	1108.692857142857	334.86547619047616	584.4913978494624	849.9559139784946	734.9185866652012
3585563	2422624.0	93	963.7905930470348	379.2560327198364	584.4913978494624	849.9559139784946	604.5049691230346
3585550	2422624.0	93	527.3483281627025	244.36211651154773	584.4913978494624	849.9559139784946	608.2837972062575
3585675	2422624.0	93	752.1187702265372	783.6851132686085	584.4913978494624	849.9559139784946	180.2519209239445
3585654	2422624.0	93	555.7770700636943	664.0902335456475	584.4913978494624	849.9559139784946	188.07063508946248
3585663	2422624.0	93	1157.993838028169	724.8017899061033	584.4913978494624	849.9559139784946	586.9996624047227
3585632	2422624.0	93	536.3309523809523	544.2553571428572	584.4913978494624	849.9559139784946	309.47093394589433
3585642	2422624.0	93	746.4696702002356	570.8524734982332	584.4913978494624	849.9559139784946	322.7006216319703
3585501	2422624.0	93	876.8135730482669	193.21363783608683	584.4913978494624	849.9559139784946	718.8620670098479
3585626	2422624.0	93	629.7981770833334	553.4898003472223	584.4913978494624	849.9559139784946	299.9080872136948
3585606	2422624.0	93	781.6306003584228	504.0687724014337	584.4913978494624	849.9559139784946	398.12282008724225
3585472	2422624.0	93	1191.208097928437	193.40621468926557	584.4913978494624	849.9559139784946	893.9589821638896
3585615	2422624.0	93	1065.8858407079647	524.167551622419	584.4913978494624	849.9559139784946	581.273314940314
3585612	2422624.0	93	490.5099178676584	522.5737641407097	584.4913978494624	849.9559139784946	340.60474249778144
3585719	2422839.0	94	631.3730043541365	549.33381712627	584.4905660377359	848.8155136268343	303.1290971869036
3585589	2422839.0	94	1190.5924242424244	193.05757575757573	584.4905660377359	848.8155136268343	892.9602094145733
3585723	2422839.0	94	715.1353697749196	547.9842443729904	584.4905660377359	848.8155136268343	327.9748729771932
3585593	2422839.0	94	875.673455532926	192.3852681602173	584.4905660377359	848.8155136268343	718.1142961243225
3585829	2422839.0	94	923.0102848101266	970.2444620253164	584.4905660377359	848.8155136268343	359.6395271753366
3585696	2422839.0	94	1064.529944060546	523.2532082922014	584.4905660377359	848.8155136268343	580.0246711195372
3585824	2422839.0	94	858.8578603130111	902.4612240130812	584.4905660377359	848.8155136268343	279.56264845429644
3585683	2422839.0	94	480.6816163410302	507.01420959147424	584.4905660377359	848.8155136268343	357.2176220140964
3585670	2422839.0	94	562.0575198565207	491.8104022546759	584.4905660377359	848.8155136268343	357.7092270361722
3585806	2422839.0	94	1017.4430794430792	842.5079852579853	584.4905660377359	848.8155136268343	432.9984570158741
3585789	2422839.0	94	757.3297206165704	786.1917148362235	584.4905660377359	848.8155136268343	183.83447318305988
3585658	2422839.0	94	731.2456450556647	481.05651604453175	584.4905660377359	848.8155136268343	395.959257399418
3585639	2422839.0	94	619.9972720187062	427.51532865679394	584.4905660377359	848.8155136268343	422.7937700882184
3585769	2422839.0	94	1157.6060729847493	727.0578703703704	584.4905660377359	848.8155136268343	585.9063986632169
3585756	2422839.0	94	536.1905684754522	656.9511197243755	584.4905660377359	848.8155136268343	197.8505380636466
3585627	2422839.0	94	480.3336787564767	422.5072538860104	584.4905660377359	848.8155136268343	438.84779763759866
3585605	2422839.0	94	1088.713382670367	255.7787542399013	584.4905660377359	848.8155136268343	778.4171418957184
3585730	2422839.0	94	538.2336577453366	548.8759935117599	584.4905660377359	848.8155136268343	303.48544823703253
3585603	2422839.0	94	527.7241902834008	243.9637314439946	584.4905660377359	848.8155136268343	607.5097528649559
3585614	2422839.0	94	963.3092749836708	383.0824080121925	584.4905660377359	848.8155136268343	600.3423522565471
3586226	2422748.0	95	571.4215086646279	492.7545871559633	584.5074547390842	849.870607028754	357.3556962389812
3586238	2422748.0	95	491.5826496505621	515.6394712853236	584.5074547390842	849.870607028754	346.9084482988029
3586215	2422748.0	95	691.282618118769	464.4734503684438	584.5074547390842	849.870607028754	399.9148707870339
3586193	2422748.0	95	964.444842562432	382.8971769815418	584.5074547390842	849.870607028754	602.0104675469419
3586207	2422748.0	95	477.199881976058	452.8781824312932	584.5074547390842	849.870607028754	411.2394683880217
3586203	2422748.0	95	621.0760542168674	425.5983935742972	584.5074547390842	849.870607028754	425.84524604286787
3586184	2422748.0	95	528.7252036415908	244.61116435074268	584.5074547390842	849.870607028754	607.8245244216464
3586293	2422748.0	95	907.0606540084387	951.8446729957808	584.5074547390842	849.870607028754	338.28874720975193
3586289	2422748.0	95	864.1934865900383	903.9063556457064	584.5074547390842	849.870607028754	284.85810246704835
3586171	2422748.0	95	868.0940626008389	205.0724427234592	584.5074547390842	849.870607028754	704.4047393721983
3586150	2422748.0	95	1108.4567293345272	164.3585496866607	584.5074547390842	849.870607028754	862.8149414042853
3586279	2422748.0	95	727.5843313373254	778.7160678642714	584.5074547390842	849.870607028754	159.7934950516391
3586274	2422748.0	95	1157.7916490635123	729.2994648641036	584.5074547390842	849.870607028754	585.8260559117331
3586158	2422748.0	95	1190.779009608278	192.91426459719145	584.5074547390842	849.870607028754	893.9557226756627
3586283	2422748.0	95	1015.6209292677868	842.1851275668948	584.5074547390842	849.870607028754	431.1819737822639
3586259	2422748.0	95	535.9096292878019	546.2151207506538	584.5074547390842	849.870607028754	307.5197603169311
3586269	2422748.0	95	607.7076231060606	662.4805871212121	584.5074547390842	849.870607028754	188.82072813439996
3586242	2422748.0	95	1062.4217046580773	524.5898579451601	584.5074547390842	849.870607028754	578.1086368495265
3586254	2422748.0	95	704.9786675792836	539.0290896646133	584.5074547390842	849.870607028754	333.3703076766586
3586253	2422748.0	95	632.3140486964016	547.0427709545356	584.5074547390842	849.870607028754	306.57816087776615
3586354	2422920.0	96	1064.397859922179	522.8035019455253	584.5895361380798	849.9660194174758	580.7334503979353
3586353	2422920.0	96	515.630820931349	530.4496719475117	584.5895361380798	849.9660194174758	326.8730651239252
3586361	2422920.0	96	632.4855453350854	549.6747700394218	584.5895361380798	849.9660194174758	304.0869318961804
3586337	2422920.0	96	579.4114503816794	491.4021628498728	584.5895361380798	849.9660194174758	358.6012434567582
3586321	2422920.0	96	476.0298641793488	462.2391588937981	584.5895361380798	849.9660194174758	402.6379524428052
3586328	2422920.0	96	732.6648007704346	477.4684603346576	584.5895361380798	849.9660194174758	400.8499912917543
3586310	2422920.0	96	963.3200475264636	384.82426009937353	584.5895361380798	849.9660194174758	599.828022451474
3586305	2422920.0	96	526.5044951590595	245.7155947441217	584.5895361380798	849.9660194174758	607.0357878275902
3586316	2422920.0	96	618.671378968254	420.015873015873	584.5895361380798	849.9660194174758	431.29885277086044
3586302	2422920.0	96	1190.9219037118708	192.46104373392131	584.5895361380798	849.9660194174758	894.4002085287493
3586303	2422920.0	96	860.0111917725349	204.28100423472475	584.5895361380798	849.9660194174758	701.9730957978188
3586428	2422920.0	96	817.8795826283135	971.204173716864	584.5895361380798	849.9660194174758	262.912410983844
3586299	2422920.0	96	1139.657191674433	137.585119602361	584.5895361380798	849.9660194174758	903.0983604480834
3586425	2422920.0	96	864.4389534883721	905.2451550387595	584.5895361380798	849.9660194174758	285.2568653447878
3586400	2422920.0	96	690.4754558204769	756.4597942964002	584.5895361380798	849.9660194174758	141.26302461500785
3586412	2422920.0	96	1014.7104153489352	842.1757326586549	584.5895361380798	849.9660194174758	430.1914216960909
3586391	2422920.0	96	1158.8624555646704	721.7351654361498	584.5895361380798	849.9660194174758	588.4152767387329
3586384	2422920.0	96	664.2701934015928	689.259954493743	584.5895361380798	849.9660194174758	179.3751555963547
3586370	2422920.0	96	708.6479166666667	559.1947916666667	584.5895361380798	849.9660194174758	316.1303349365393
3586357	2422994.0	97	478.2914310197087	461.3808911739503	584.6399572649573	849.7457264957266	402.6627054360097
3586362	2422994.0	97	596.2229215840546	486.8686073957514	584.6399572649573	849.7457264957266	363.0619349762724
3586338	2422994.0	97	525.0412092699077	245.57614566997736	584.6399572649573	849.7457264957266	607.1020450943473
3586346	2422994.0	97	964.205501618123	381.2091693635383	584.6399572649573	849.7457264957266	602.9896415606153
3586347	2422994.0	97	638.6343002954607	398.0780284716626	584.6399572649573	849.7457264957266	454.88360985822817
3586327	2422994.0	97	1190.0367647058824	190.70996732026143	584.6399572649573	849.7457264957266	894.8929692045001
3586324	2422994.0	97	1109.5621669626998	154.63943161634103	584.6399572649573	849.7457264957266	871.04310307522
3586451	2422994.0	97	738.8382879163225	990.7411230388108	584.6399572649573	849.7457264957266	208.94216190613454
3586331	2422994.0	97	829.21609514983	201.0946864380599	584.6399572649573	849.7457264957266	693.2284320413964
3586437	2422994.0	97	636.6698693312836	724.558160389444	584.6399572649573	849.7457264957266	135.56931237283948
3586432	2422994.0	97	1151.757200811359	718.8693035835023	584.6399572649573	849.7457264957266	582.0228569411756
3586447	2422994.0	97	864.1554160125588	905.9958137100996	584.6399572649573	849.7457264957266	285.1192101393849
3586441	2422994.0	97	1015.5844922039612	841.5518331226295	584.6399572649573	849.7457264957266	431.02242642628704
3586419	2422994.0	97	719.8580819798917	574.1599639082237	584.6399572649573	849.7457264957266	306.9714217844375
3586426	2422994.0	97	684.1151616499442	672.7510590858417	584.6399572649573	849.7457264957266	203.03307262357697
3586409	2422994.0	97	534.1113104390911	549.4630958482829	584.6399572649573	849.7457264957266	304.504191134707
3586388	2422994.0	97	1064.474804221995	522.6637725570309	584.6399572649573	849.7457264957266	580.7099835086692
3586386	2422994.0	97	494.3705591597158	512.0875810936052	584.6399572649573	849.7457264957266	349.5162190667018
3586397	2422994.0	97	632.9468468468468	553.3283783783784	584.6399572649573	849.7457264957266	300.327820632718
3586380	2422994.0	97	752.2115631942008	507.8573015316264	584.6399572649573	849.7457264957266	380.74655380993124
3586486	2423078.0	98	778.9565866475576	561.9348501134599	584.5580168776372	849.9715189873418	347.49953459616734
3586485	2423078.0	98	632.6852952833929	551.1692429647245	584.5580168776372	849.9715189873418	302.6533249165479
3586480	2423078.0	98	1065.6883910386966	523.4528173794977	584.5580168776372	849.9715189873418	581.4644438312918
3586494	2423078.0	98	719.2952491608572	573.2570358894914	584.5580168776372	849.9715189873418	307.77431166270674
3586491	2423078.0	98	535.2936936936937	551.3634234234235	584.5580168776372	849.9715189873418	302.6446237339798
3586466	2423078.0	98	963.1279683377307	383.8238786279683	584.5580168776372	849.9715189873418	600.5071446378547
3586465	2423078.0	98	656.3368	379.15653333333336	584.5580168776372	849.9715189873418	476.25512535080543
3586479	2423078.0	98	495.0182637182637	508.5394758394759	584.5580168776372	849.9715189873418	352.97763028833384
3586474	2423078.0	98	624.6179680940386	487.87573467674224	584.5580168776372	849.9715189873418	364.3050325029407
3586472	2423078.0	98	484.6262804366079	445.5879932829555	584.5580168776372	849.9715189873418	416.5481818580288
3586455	2423078.0	98	1060.0836466165413	140.25751879699249	584.5580168776372	849.9715189873418	854.2942037757066
3586461	2423078.0	98	526.2250286087951	244.60936733692984	584.5580168776372	849.9715189873418	608.1661550688177
3586458	2423078.0	98	830.867033700367	214.62045378712045	584.5580168776372	849.9715189873418	681.424322884967
3586457	2423078.0	98	1186.7229911572472	188.47116493656287	584.5580168776372	849.9715189873418	894.5308125819195
3586532	2423078.0	98	864.6245105716523	907.5292351866352	584.5580168776372	849.9715189873418	285.91979921673527
3586538	2423078.0	98	677.6239948119326	943.5516212710764	584.5580168776372	849.9715189873418	131.97920969721324
3586512	2423078.0	98	549.5699038235985	709.722378606615	584.5580168776372	849.9715189873418	144.5475334712253
3586524	2423078.0	98	1016.010762800418	839.6885057471264	584.5580168776372	849.9715189873418	431.57526843600067
3586506	2423078.0	98	759.595739348371	691.4573934837093	584.5580168776372	849.9715189873418	236.14599778934002
3586507	2423078.0	98	1141.6736471213935	709.0883526126845	584.5580168776372	849.9715189873418	574.6528447938348
3586694	2423159.0	99	726.42	889.9946405228759	584.5580168776372	849.9715189873418	147.39970323191858
3586695	2423159.0	99	864.4204301075268	907.555376344086	584.5580168776372	849.9715189873418	285.7251668420886
3586688	2423159.0	99	1008.9260471204188	836.3248254799302	584.5580168776372	849.9715189873418	424.587396581462
3586678	2423159.0	99	810.9520313264808	782.9008810572687	584.5580168776372	849.9715189873418	236.1201394430601
3586677	2423159.0	99	496.4492502883506	761.773356401384	584.5580168776372	849.9715189873418	124.66784121586623
3586672	2423159.0	99	1148.3696650459212	705.3456239870341	584.5580168776372	849.9715189873418	582.0654809511357
3586663	2423159.0	99	811.7890424987198	615.1376088069636	584.5580168776372	849.9715189873418	326.7734756301604
3586656	2423159.0	99	716.6893810335038	570.5420215786485	584.5580168776372	849.9715189873418	309.0947126946127
3586644	2423159.0	99	508.7803703703704	444.8490740740741	584.5580168776372	849.9715189873418	412.1485740393674
3586645	2423159.0	99	668.7135112593828	481.7910758965805	584.5580168776372	849.9715189873418	377.6757682313565
3586654	2423159.0	99	633.9728831725616	556.2365487674169	584.5580168776372	849.9715189873418	297.86248797229473
3586655	2423159.0	99	535.6287248787248	546.5188842688842	584.5580168776372	849.9715189873418	307.37205001933484
3586650	2423159.0	99	1066.124700239808	523.81654676259	584.5580168776372	849.9715189873418	581.6214717764208
3586649	2423159.0	99	493.5859720803541	514.7660878447396	584.5580168776372	849.9715189873418	347.330669538549
3586630	2423159.0	99	829.6579826319305	217.8977955911824	584.5580168776372	849.9715189873418	677.931548919683
3586628	2423159.0	99	1190.514301430143	179.57370737073708	584.5580168776372	849.9715189873418	903.6682160002143
3586625	2423159.0	99	1063.3196261682242	154.37943925233645	584.5580168776372	849.9715189873418	844.4294049360094
3586636	2423159.0	99	661.107501320655	383.1833069202325	584.5580168776372	849.9715189873418	473.02331707147425
3586634	2423159.0	99	963.2954256670902	383.5453197797544	584.5580168776372	849.9715189873418	600.8289474748909
3586632	2423159.0	99	527.2283384301733	245.60040774719675	584.5580168776372	849.9715189873418	607.0841227808032
3586610	2423241.0	100	778.414628297362	866.1007194244604	584.3899782135077	849.9629629629629	194.6946122104377
3586608	2423241.0	100	1004.2889718076286	845.2454394693201	584.3899782135077	849.9629629629629	419.92549321191336
3586619	2423241.0	100	864.0616817724069	908.312437059416	584.3899782135077	849.9629629629629	285.6937571926791
3586598	2423241.0	100	480.4000403063281	723.0949214026602	584.3899782135077	849.9629629629629	164.04087038078575
3586594	2423241.0	100	1153.209969367864	706.667641325536	584.3899782135077	849.9629629629629	586.5916224597958
3586604	2423241.0	100	732.4338199513383	789.0688564476885	584.3899782135077	849.9629629629629	160.07832859194093
3586581	2423241.0	100	708.2839879154078	574.284743202417	584.3899782135077	849.9629629629629	302.2386581666191
3586578	2423241.0	100	638.1722767648433	558.0558672276765	584.3899782135077	849.9629629629629	296.8202961019928
3586590	2423241.0	100	884.0050273641339	682.9994272623138	584.3899782135077	849.9629629629629	342.99562669397704
3586566	2423241.0	100	676.8830547221032	481.6641663094728	584.3899782135077	849.9629629629629	379.73539842689644
3586565	2423241.0	100	514.9536660862836	449.5170245695493	584.3899782135077	849.9629629629629	406.4213958659299
3586570	2423241.0	100	519.1744723217842	534.231023496615	584.3899782135077	849.9629629629629	322.3968359148319
3586571	2423241.0	100	1062.7153482082488	524.1713995943205	584.3899782135077	849.9629629629629	578.7359521774936
3586551	2423241.0	100	862.6068977970386	211.53647526182735	584.3899782135077	849.9629629629629	696.414412933102
3586548	2423241.0	100	1054.491089108911	172.84389438943896	584.3899782135077	849.9629629629629	824.3089757433003
3586544	2423241.0	100	1208.0201958384332	93.29844961240308	584.3899782135077	849.9629629629629	980.5385428931143
3586558	2423241.0	100	964.7795980777632	380.5644386194845	584.3899782135077	849.9629629629629	604.1781505121713
3586559	2423241.0	100	661.5415368639668	385.14382139148495	584.3899782135077	849.9629629629629	471.17851964350086
3586552	2423241.0	100	527.8676345729326	245.0218203430124	584.3899782135077	849.9629629629629	607.575971681694
3586869	2423390.0	101	864.1312935708753	908.1762199845082	584.5074547390842	849.870607028754	285.63794521242045
3586860	2423390.0	101	757.2838541666667	841.4455729166666	584.5074547390842	849.870607028754	172.98169093562873
3586859	2423390.0	101	1004.0767790262172	843.0719933416563	584.5074547390842	849.870607028754	419.6244023300215
3586835	2423390.0	101	465.1468548786528	687.8539706125144	584.5074547390842	849.870607028754	201.23703256278148
3586846	2423390.0	101	681.9036346245815	721.0865614538498	584.5074547390842	849.870607028754	161.46623873406836
3586840	2423390.0	101	1150.9698151357595	705.8279896013864	584.5074547390842	849.870607028754	584.4894193922588
3586841	2423390.0	101	907.7217486762238	702.0142709544104	584.5074547390842	849.870607028754	355.4278772446147
3586829	2423390.0	101	706.4752305665348	576.6433465085639	584.5074547390842	849.870607028754	299.2144285151755
3586824	2423390.0	101	639.9625706214689	549.9244350282486	584.5074547390842	849.870607028754	305.02946738845657
3586825	2423390.0	101	536.7416234072675	549.5580462482303	584.5074547390842	849.870607028754	304.0875018894648
3586804	2423390.0	101	659.1425262131188	391.720434040478	584.5074547390842	849.870607028754	464.1895893954554
3586801	2423390.0	101	965.3915584415583	375.9647186147186	584.5074547390842	849.870607028754	607.9962923626534
3586814	2423390.0	101	502.25278058645097	513.3549039433772	584.5074547390842	849.870607028754	346.4226462617612
3586815	2423390.0	101	1063.535123966942	525.5867768595041	584.5074547390842	849.870607028754	578.4699736331288
3586812	2423390.0	101	676.9795947488584	479.88955479452056	584.5074547390842	849.870607028754	381.3621319564094
3586810	2423390.0	101	516.0188697885793	446.89695712309816	584.5074547390842	849.870607028754	408.7523073779628
3586788	2423390.0	101	1295.620539599652	117.17014795474324	584.5074547390842	849.870607028754	1021.0444565185097
3586789	2423390.0	101	1055.8676228156942	172.54484009231786	584.5074547390842	849.870607028754	825.1973113172639
3586794	2423390.0	101	906.9849246231156	280.2889447236181	584.5074547390842	849.870607028754	654.5341768136238
3586793	2423390.0	101	525.6259777001164	243.4505741387918	584.5074547390842	849.870607028754	609.271929952918
3586738	2423411.0	102	655.3369632856254	532.8744036506948	584.5459401709402	849.7425213675215	324.6794926986129
[truncated: 21,665 more rows]
