# Supplementary material for: The First of Us: Ophiocordyceps use a novel scramblase-binding peptide to manipulate zombie ants
Source: bioRxiv. 2025 Sep 19:2025.09.09.674826. Preprint. [Version 2] doi: 10.1101/2025.09.09.674826 (PMC12458967; doi:10.1101/2025.09.09.674826)
Supplement: Supplement 11 [file media-11.zip › Data S12. Nest behavior tests data/SBP Aversion Assay data files/LH14_Sham1-all-spots_matches.csv]

No_Overlap_ID	Citronella_ID	Frame	No_Overlap_X	No_Overlap_Y	Citronella_X	Citronella_Y	Distance
3929656	3031694.0	502	1345.976468868752	345.6319302348241	1269.7904608788851	865.0434083601286	524.9691337800211
3929642	3031694.0	502	836.0965924704589	257.91110195108547	1269.7904608788851	865.0434083601286	746.1233202230243
3929641	3031694.0	502	1161.8136109082054	187.04248843438032	1269.7904608788851	865.0434083601286	686.5451533218712
3929647	3031694.0	502	1318.385634588563	278.8695955369596	1269.7904608788851	865.0434083601286	588.1846901675743
3929646	3031694.0	502	979.6311602638726	254.1934419868064	1269.7904608788851	865.0434083601286	676.2618584185286
3929633	3031694.0	502	921.769811788014	129.58246656760772	1269.7904608788851	865.0434083601286	813.6468331505832
3929639	3031694.0	502	1235.9710351377018	177.83333333333334	1269.7904608788851	865.0434083601286	688.0417434834874
3929637	3031694.0	502	804.0887200873797	164.7678979247344	1269.7904608788851	865.0434083601286	840.9898345948009
3929627	3031694.0	502	780.6104033970275	101.3734076433121	1269.7904608788851	865.0434083601286	906.9117920904855
3929626	3031694.0	502	1217.0218499635837	101.4881039087157	1269.7904608788851	865.0434083601286	765.3765277651389
3929623	3031694.0	502	1175.2436834094367	64.85129375951294	1269.7904608788851	865.0434083601286	805.758346775795
3929696	3031694.0	502	501.6380065717415	907.1403797006208	1269.7904608788851	865.0434083601286	769.305107258577
3929691	3031694.0	502	927.389471843302	879.8903462749213	1269.7904608788851	865.0434083601286	342.7227288319105
3929683	3031694.0	502	1216.1849199663015	825.5415613591688	1269.7904608788851	865.0434083601286	66.58791131292462
3929682	3031694.0	502	579.2005408482779	819.5791346427554	1269.7904608788851	865.0434083601286	692.084848723427
3929672	3031694.0	502	1364.8550925925924	483.560300925926	1269.7904608788851	865.0434083601286	393.1496476667862
3929679	3031694.0	502	534.3692810457516	759.2257743677181	1269.7904608788851	865.0434083601286	742.9950763032754
3929677	3031694.0	502	636.7562946260805	679.4545283727921	1269.7904608788851	865.0434083601286	659.6783216222415
3929665	3031694.0	502	1150.8589113975854	399.7974217311234	1269.7904608788851	865.0434083601286	480.2067695653815
3929914	3031778.0	503	534.438167509837	759.0562113546936	1269.6770833333337	864.9625	742.827305176603
3929912	3031778.0	503	632.4228621291448	705.8574171029669	1269.6770833333337	864.9625	656.8160852523552
3929916	3031778.0	503	1161.0602836879434	794.5477359519913	1269.6770833333337	864.9625	129.44438250130284
3929906	3031778.0	503	1364.6050737257633	472.32003947521184	1269.6770833333337	864.9625	403.9547315812813
3929895	3031778.0	503	1347.2233206151	357.31974794773964	1269.6770833333337	864.9625	513.5314816325798
3929878	3031778.0	503	1210.9726393484348	303.1329006532621	1269.6770833333337	864.9625	564.8882282767912
3929866	3031778.0	503	982.0063199711088	254.48230408089563	1269.6770833333337	864.9625	674.8633474288207
3929870	3031778.0	503	1306.889245340666	283.0123739688359	1269.6770833333337	864.9625	583.1386577727013
3929857	3031778.0	503	836.8107526881721	258.88682795698924	1269.6770833333337	864.9625	744.7825054662559
3929843	3031778.0	503	1236.7853569804456	177.1014097316962	1269.6770833333337	864.9625	688.6470396128723
3929840	3031778.0	503	804.8480029981797	163.80035335689047	1269.6770833333337	864.9625	841.2457606492876
3929844	3031778.0	503	1165.0952712100138	189.8599907278628	1269.6770833333337	864.9625	683.1549995810127
3929829	3031778.0	503	919.2636677282378	133.90140658174096	1269.6770833333337	864.9625	810.7033268378328
3929822	3031778.0	503	1256.4759710335748	118.19859556725916	1269.6770833333337	864.9625	746.8805783588047
3929820	3031778.0	503	780.3261205564143	101.12545079855744	1269.6770833333337	864.9625	907.1446425479594
3929814	3031778.0	503	1204.4935767410414	60.73630831643002	1269.6770833333337	864.9625	806.8634685754
3929928	3031778.0	503	512.2783151954857	900.804312777106	1269.6770833333337	864.9625	758.2463514715246
3929920	3031778.0	503	580.2412935323383	819.6627971254837	1269.6770833333337	864.9625	690.9224061637036
3929926	3031778.0	503	934.8456191399936	893.267539605561	1269.6770833333337	864.9625	336.02572026695873
3929786	3031853.0	504	920.3920995298704	135.84801054924895	1269.5876068376067	864.9551282051282	808.4149252335532
3929784	3031853.0	504	780.5482594936709	101.251582278481	1269.5876068376067	864.9551282051282	906.8641515196845
3929788	3031853.0	504	1290.9937062937065	145.69638694638695	1269.5876068376067	864.9551282051282	719.5772077901254
3929782	3031853.0	504	1252.6107713217805	42.39908256880734	1269.5876068376067	864.9551282051282	822.731220482724
3929890	3031853.0	504	505.9462481962482	908.6879509379507	1269.5876068376067	864.9551282051282	764.8925966511902
3929892	3031853.0	504	985.8229061553986	916.7744702320888	1269.5876068376067	864.9551282051282	288.4573617735735
3929874	3031853.0	504	1100.3724202626645	772.9130706691683	1269.5876068376067	864.9551282051282	192.6279307967706
3929879	3031853.0	504	580.3412566027245	819.8716986377536	1269.5876068376067	864.9551282051282	690.7192243840202
3929869	3031853.0	504	534.4707149009474	759.1528854435832	1269.5876068376067	864.9551282051282	742.6916987444971
3929863	3031853.0	504	668.9774980930588	699.6914569031275	1269.5876068376067	864.9551282051282	622.932246539183
3929850	3031853.0	504	1365.6306701309948	464.2136516184908	1269.5876068376067	864.9551282051282	412.08979733016463
3929836	3031853.0	504	1348.1447583947584	386.9512694512694	1269.5876068376067	864.9551282051282	484.41605572519194
3929823	3031853.0	504	1363.115360983103	336.1218125960062	1269.5876068376067	864.9551282051282	537.0401442105028
3929810	3031853.0	504	1300.310035842294	283.68693134822166	1269.5876068376067	864.9551282051282	582.0795343604065
3929803	3031853.0	504	836.146331409728	259.14962901896126	1269.5876068376067	864.9551282051282	744.8970681166272
3929807	3031853.0	504	982.718490429758	255.2659804983749	1269.5876068376067	864.9551282051282	673.8061641006315
3929805	3031853.0	504	1226.1594667299628	275.897420682016	1269.5876068376067	864.9551282051282	590.6564027804943
3929794	3031853.0	504	804.5295042846295	165.03953791083632	1269.5876068376067	864.9551282051282	840.3337862344835
3929798	3031853.0	504	1237.9051282051282	184.20128205128205	1269.5876068376067	864.9551282051282	681.490703168834
3929797	3031853.0	504	1166.3290780141845	189.93806146572103	1269.5876068376067	864.9551282051282	682.8692145383703
3930008	3031927.0	505	993.0069589422408	914.1363952679192	1269.7357723577236	864.905487804878	281.0738664906
3930005	3031927.0	505	515.692037470726	916.8657298985167	1269.7357723577236	864.905487804878	755.8318734221006
3929993	3031927.0	505	1031.4066437571591	765.9957044673539	1269.7357723577236	864.905487804878	258.0385993981915
3929997	3031927.0	505	580.384879725086	819.4166666666666	1269.7357723577236	864.905487804878	690.8501183483712
3929991	3031927.0	505	534.4190435033132	759.1585998271391	1269.7357723577236	864.905487804878	742.8816164437824
3929988	3031927.0	505	679.5032715376227	697.3229734641948	1269.7357723577236	864.905487804878	613.5619806809217
3929976	3031927.0	505	1338.5513501549358	398.31629039397967	1269.7357723577236	864.905487804878	471.63657925155724
3929981	3031927.0	505	1371.7725052337753	461.0817632007443	1269.7357723577236	864.905487804878	416.51542037381273
3929973	3031927.0	505	1374.3931297709923	356.71723918575066	1269.7357723577236	864.905487804878	518.8530220547093
3929962	3031927.0	505	983.719423147134	257.73001095290255	1269.7357723577236	864.905487804878	671.1686909460077
3929964	3031927.0	505	1294.5326382592928	293.051526140828	1269.7357723577236	864.905487804878	572.3913329440002
3929955	3031927.0	505	837.2741843971631	259.2824113475177	1269.7357723577236	864.905487804878	744.1789675871304
3929956	3031927.0	505	1226.421048513302	270.6631455399061	1269.7357723577236	864.905487804878	595.8188706664791
3929945	3031927.0	505	804.2460472168075	163.7429066493394	1269.7357723577236	864.905487804878	841.6113410740512
3929949	3031927.0	505	1230.628883291352	188.96746431570108	1269.7357723577236	864.905487804878	677.0683572364791
3929948	3031927.0	505	1162.8277290448343	186.09868421052636	1269.7357723577236	864.905487804878	687.1739272782193
3929938	3031927.0	505	780.5940646528882	101.34843667196608	1269.7357723577236	864.905487804878	906.7959972073052
3929936	3031927.0	505	1266.112152777778	47.66354166666667	1269.7357723577236	864.905487804878	817.2499795941455
3929943	3031927.0	505	1297.9340182648402	176.31860730593607	1269.7357723577236	864.905487804878	689.1640102816617
3929940	3031927.0	505	916.4211863405412	137.03822521564456	1269.7357723577236	864.905487804878	809.087108191471
3930162	3031999.0	506	1392.5065295461966	365.9361736859288	1269.742902208202	865.1529968454258	514.0898216485544
3930165	3031999.0	506	1347.5873015873017	402.5233560090703	1269.742902208202	865.1529968454258	469.1331741574753
3930154	3031999.0	506	1288.3813852813853	299.2650793650794	1269.742902208202	865.1529968454258	566.1947793838378
3930140	3031999.0	506	984.90571640683	257.5070527097253	1269.742902208202	865.1529968454258	671.0930008872185
3930131	3031999.0	506	837.4296013570822	259.4700310998021	1269.742902208202	865.1529968454258	744.1415490934538
3930126	3031999.0	506	1221.7786961583236	267.5140473418704	1269.742902208202	865.1529968454258	599.5605716069965
3930109	3031999.0	506	1163.5801717967072	185.2671200190885	1269.742902208202	865.1529968454258	688.1245024240463
3930098	3031999.0	506	1233.235300693047	182.05644980997096	1269.742902208202	865.1529968454258	684.0714126026251
3930217	3031999.0	506	531.1521397722811	933.1658814291324	1269.742902208202	865.1529968454258	741.7156239591233
3930216	3031999.0	506	991.651363938789	919.2754491017964	1269.742902208202	865.1529968454258	283.3092718131397
3930080	3031999.0	506	1288.6797914419274	159.70376363418436	1269.742902208202	865.1529968454258	705.7033558175694
3930086	3031999.0	506	804.9010840108401	163.7989701897019	1269.742902208202	865.1529968454258	841.4127326414945
3930206	3031999.0	506	580.1327777777778	819.7413888888889	1269.742902208202	865.1529968454258	691.1037099120097
3930067	3031999.0	506	914.0960124610592	135.63570093457943	1269.742902208202	865.1529968454258	811.5911502843595
3930195	3031999.0	506	988.7008733624456	731.4868995633187	1269.742902208202	865.1529968454258	311.2093307411728
3930199	3031999.0	506	534.313492063492	759.298185941043	1269.742902208202	865.1529968454258	743.0085183208861
3930187	3031999.0	506	680.064762971258	697.6578947368421	1269.742902208202	865.1529968454258	613.0048263466688
3930056	3031999.0	506	780.5889763779528	101.29107611548557	1269.742902208202	865.1529968454258	907.0593128877397
3930051	3031999.0	506	1198.6610017889088	74.2015503875969	1269.742902208202	865.1529968454258	794.1390477875711
3930177	3031999.0	506	1377.0965684614516	453.141833164014	1269.742902208202	865.1529968454258	425.76755237585365
3930300	3032073.0	507	988.557884231537	921.6616766467066	1269.7967479674796	864.819105691057	286.92573315813314
3930291	3032073.0	507	952.1018202502844	751.7320819112628	1269.7967479674796	864.819105691057	337.22209602071695
3930290	3032073.0	507	534.5051768766177	759.2003163646822	1269.7967479674796	864.819105691057	742.838490639814
3930294	3032073.0	507	579.3517279821627	819.7084726867336	1269.7967479674796	864.819105691057	691.9171155800204
3930281	3032073.0	507	1366.596785225718	458.1537847697219	1269.7967479674796	864.819105691057	418.02742787196246
3930285	3032073.0	507	682.3295880149814	701.836329588015	1269.7967479674796	864.819105691057	609.656501096239
3930273	3032073.0	507	1412.6896681749624	358.9106334841629	1269.7967479674796	864.819105691057	525.7012163730799
3930277	3032073.0	507	1340.4348556077905	404.8951197671816	1269.7967479674796	864.819105691057	465.31689747859923
3930268	3032073.0	507	1278.8150598613736	293.2356647763075	1269.7967479674796	864.819105691057	571.6545809117254
3930259	3032073.0	507	837.096686660954	260.217509283062	1269.7967479674796	864.819105691057	743.4866733397224
3930258	3032073.0	507	1213.900306996284	259.4734205849087	1269.7967479674796	864.819105691057	607.9208917201961
3930263	3032073.0	507	985.5598930481284	256.81729055258467	1269.7967479674796	864.819105691057	671.1607832003605
3930252	3032073.0	507	1155.3996238834038	186.2042783262812	1269.7967479674796	864.819105691057	688.1894985525656
3930240	3032073.0	507	805.7658820965457	165.25362318840578	1269.7967479674796	864.819105691057	839.4739476541818
3930245	3032073.0	507	1230.0937964733375	178.39313787975354	1269.7967479674796	864.819105691057	687.5732205685666
3930231	3032073.0	507	1299.8395509499137	158.1718480138169	1269.7967479674796	864.819105691057	707.2855977565251
3930220	3032073.0	507	913.05	136.425322997416	1269.7967479674796	864.819105691057	811.0645750198462
3930209	3032073.0	507	1159.2770055024616	90.3647552852592	1269.7967479674796	864.819105691057	782.3005524330148
3930202	3032073.0	507	780.6145258733911	101.67205148410822	1269.7967479674796	864.819105691057	906.4726541698066
3930305	3032073.0	507	527.059087204564	942.3300733496332	1269.7967479674796	864.819105691057	746.7711716603264
3930039	3032153.0	508	1152.3631272401433	182.95698924731184	1269.7147435897436	865.1378205128206	692.2009017662172
3930027	3032153.0	508	1229.455571565802	166.9860710854947	1269.7147435897436	865.1378205128206	699.3115658706704
3930025	3032153.0	508	805.3137700940249	165.1495804266505	1269.7147435897436	865.1378205128206	840.0308330309697
3930019	3032153.0	508	780.5752433570113	101.3479347540121	1269.7147435897436	865.1378205128206	906.9908711091753
3930017	3032153.0	508	1051.1759720837488	66.04336989032902	1269.7147435897436	865.1378205128206	828.4389752220806
3930022	3032153.0	508	1299.036462373933	156.09645720196536	1269.7147435897436	865.1378205128206	709.6473899607997
3930149	3032153.0	508	527.4883633633634	944.5945945945946	1269.7147435897436	865.1378205128206	746.4672654922232
3930020	3032153.0	508	913.0782122905028	133.5792597765363	1269.7147435897436	865.1378205128206	813.8596581989416
3930139	3032153.0	508	988.1952774905204	912.4765598069632	1269.7147435897436	865.1378205128206	285.4718305380594
3930129	3032153.0	508	580.2077189939289	819.5144550448106	1269.7147435897436	865.1378205128206	691.0147816390045
3930120	3032153.0	508	933.7803219539272	777.4156258673328	1269.7147435897436	865.1378205128206	347.1989617974272
3930115	3032153.0	508	534.4330472103004	759.2542203147353	1269.7147435897436	865.1378205128206	742.8664145198244
3930110	3032153.0	508	715.430144267274	718.1875474563401	1269.7147435897436	865.1378205128206	573.433343813773
3930093	3032153.0	508	1382.241160842019	431.90282035561006	1269.7147435897436	865.1378205128206	447.6100534403258
3930084	3032153.0	508	1334.5542580797355	405.0050719509318	1269.7147435897436	865.1378205128206	464.67871582246613
3930075	3032153.0	508	1314.0126076260765	358.2973554735547	1269.7147435897436	865.1378205128206	508.77259926159616
3930069	3032153.0	508	1277.7218114602588	288.87861983980287	1269.7147435897436	865.1378205128206	576.3148267190323
3930059	3032153.0	508	990.3817314246762	252.6646216768916	1269.7147435897436	865.1378205128206	673.1644308618253
3930057	3032153.0	508	837.0791768874353	258.9957754156446	1269.7147435897436	865.1378205128206	744.7024321233376
3930053	3032153.0	508	1223.3440248527395	255.82590978778344	1269.7147435897436	865.1378205128206	611.0738483257011
3930173	3032224.0	509	1337.9592252803263	404.1098369011213	1269.7147435897436	865.1378205128206	466.0516183367305
3930161	3032224.0	509	1268.6704761904762	368.9073015873016	1269.7147435897436	865.1378205128206	496.2316177023497
3930032	3032224.0	509	987.042015503876	51.34093023255814	1269.7147435897436	865.1378205128206	861.4924548905419
3930038	3032224.0	509	780.4965798474085	101.12457248092606	1269.7147435897436	865.1378205128206	907.2213924415954
3930166	3032224.0	509	1394.9699653838322	412.47424149867646	1269.7147435897436	865.1378205128206	469.67348908851625
3930146	3032224.0	509	1281.6043123543122	283.9501748251748	1269.7147435897436	865.1378205128206	581.3092476000669
3930127	3032224.0	509	837.3685092127304	259.0826353992183	1269.7147435897436	865.1378205128206	744.4636685447222
3930114	3032224.0	509	1239.0576576576575	240.6276822276822	1269.7147435897436	865.1378205128206	625.2621608083845
3930118	3032224.0	509	996.22071197411	246.73624595469255	1269.7147435897436	865.1378205128206	676.1800742001683
3930233	3032224.0	509	986.8237812911724	908.576416337286	1269.7147435897436	865.1378205128206	286.2065830085201
3930239	3032224.0	509	526.5631621841891	926.6251018744908	1269.7147435897436	865.1378205128206	745.6909270702076
3930219	3032224.0	509	580.1273819994137	819.8998827323366	1269.7147435897436	865.1378205128206	691.0696059585773
3930214	3032224.0	509	912.0458368376788	775.7099803756657	1269.7147435897436	865.1378205128206	368.67924466779215
3930085	3032224.0	509	1146.3367254635912	180.79760289461785	1269.7147435897436	865.1378205128206	695.373042910398
3930076	3032224.0	509	805.0012330456227	164.16224825318537	1269.7147435897436	865.1378205128206	841.0263966053407
3930064	3032224.0	509	1298.018057128476	155.87045425946897	1269.7147435897436	865.1378205128206	709.8318634643261
3930198	3032224.0	509	534.7676462114664	759.3447133390954	1269.7147435897436	865.1378205128206	742.5223346608681
3930184	3032224.0	509	768.1505617977529	709.3168539325843	1269.7147435897436	865.1378205128206	525.2111975983264
3930050	3032224.0	509	915.4069981583796	139.34635622204684	1269.7147435897436	865.1378205128206	807.6553894514676
3930052	3032224.0	509	1218.6706484641638	142.17053469852107	1269.7147435897436	865.1378205128206	724.76699428498
3930379	3032301.0	510	987.7696029362696	909.436936936937	1269.762939958592	865.0103519668736	285.47147594302186
3930381	3032301.0	510	516.2223451327434	905.8738938053098	1269.762939958592	865.0103519668736	754.6477702226882
3930370	3032301.0	510	580.222891566265	820.0651176133103	1269.762939958592	865.0103519668736	691.0032940789712
3930365	3032301.0	510	892.0618484080023	763.8888419273035	1269.762939958592	865.0103519668736	391.00341987147596
3930364	3032301.0	510	534.8062283737024	759.2024221453287	1269.762939958592	865.0103519668736	742.5339628035848
3930353	3032301.0	510	1275.8049309664696	426.8420118343195	1269.762939958592	865.0103519668736	438.20999526466403
3930359	3032301.0	510	835.0871086556169	695.4863720073664	1269.762939958592	865.0103519668736	466.56345559874677
3930346	3032301.0	510	1326.556967984934	399.5183615819209	1269.762939958592	865.0103519668736	468.94387162218237
3930345	3032301.0	510	1398.775764036958	376.7283480556402	1269.762939958592	865.0103519668736	505.0382402553743
3930338	3032301.0	510	1280.543188405797	281.4631884057971	1269.762939958592	865.0103519668736	583.6467303572953
3930329	3032301.0	510	1249.6810351398735	227.4355896028661	1269.762939958592	865.0103519668736	637.8909471882076
3930335	3032301.0	510	837.4788317256163	259.0075026795284	1269.762939958592	865.0103519668736	744.3849834428149
3930333	3032301.0	510	1001.2541463414634	240.35138211382116	1269.762939958592	865.0103519668736	679.9233786740991
3930321	3032301.0	510	1289.2650351315947	148.09735619864236	1269.762939958592	865.0103519668736	717.1782032504311
3930327	3032301.0	510	1142.709656084656	173.4585537918871	1269.762939958592	865.0103519668736	703.126181067245
3930326	3032301.0	510	804.8146237864078	164.14239482200648	1269.762939958592	865.0103519668736	841.0664837358391
3930312	3032301.0	510	780.5337392186708	101.78741755454084	1269.762939958592	865.0103519668736	906.5618889351096
3930318	3032301.0	510	914.8834719072812	139.76807760141094	1269.762939958592	865.0103519668736	807.4130252672236
3930317	3032301.0	510	1199.6007640878702	130.98615090735433	1269.762939958592	865.0103519668736	737.369824893845
3930310	3032301.0	510	926.5272421181512	52.29032751760024	1269.762939958592	865.0103519668736	882.2270583091645
3930534	3032379.0	511	503.6874322860239	906.821054532322	1269.7958333333331	864.9875	767.2497171326122
3930532	3032379.0	511	992.9858270541802	907.1767133118047	1269.7958333333331	864.9875	280.0066236647513
3930522	3032379.0	511	534.4725354148599	759.2846198323215	1269.7958333333331	864.9875	742.8818555715588
3930521	3032379.0	511	885.8771718791767	757.9367816091954	1269.7958333333331	864.9875	398.5641666290869
3930526	3032379.0	511	579.1402980796789	819.7138148466609	1269.7958333333331	864.9875	692.1378294414164
3930515	3032379.0	511	829.0612504543802	688.1332242820793	1269.7958333333331	864.9875	474.89410123225883
3930512	3032379.0	511	1353.5480887792849	466.2127003699137	1269.7958333333331	864.9875	407.47488402636475
3930504	3032379.0	511	1320.1654736339776	388.0564304461943	1269.7958333333331	864.9875	479.583512821024
3930500	3032379.0	511	1396.6048859277205	345.6100343226327	1269.7958333333331	864.9875	534.6339754199417
3930490	3032379.0	511	837.5079703956733	259.87859379447764	1269.7958333333331	864.9875	743.6595893367156
3930495	3032379.0	511	1286.5342544617156	288.3028209556707	1269.7958333333331	864.9875	576.9275463923802
3930482	3032379.0	511	1143.313297515111	173.16330870830535	1269.7958333333331	864.9875	703.291222413173
3930481	3032379.0	511	805.3423480083857	164.6122641509434	1269.7958333333331	864.9875	840.3823600130555
3930487	3032379.0	511	1002.3804554079696	239.3437697659709	1269.7958333333331	864.9875	680.3977230503608
3930485	3032379.0	511	1258.9143000076965	218.4322712229662	1269.7958333333331	864.9875	646.6467904709954
3930465	3032379.0	511	780.5571646341464	101.67073170731707	1269.7958333333331	864.9875	906.6459969069174
3930464	3032379.0	511	858.8935427574171	50.989819662594535	1269.7958333333331	864.9875	911.8294336087267
3930471	3032379.0	511	1282.7416851441242	148.2710027100271	1269.7958333333331	864.9875	716.8334064248921
3930470	3032379.0	511	914.1789321789322	138.37373737373738	1269.7958333333331	864.9875	808.9690602393601
3930468	3032379.0	511	1155.33430295195	114.2989657401422	1269.7958333333331	864.9875	759.3646801152013
3930424	3032513.0	512	1279.7293906810037	299.0839307048985	1268.8563218390805	865.028735632184	566.0492433085875
3930428	3032513.0	512	1311.2370121799652	381.136589609744	1268.8563218390805	865.028735632184	485.744512985965
3930420	3032513.0	512	1398.1061599602583	313.4360158966716	1268.8563218390805	865.028735632184	566.5333609943639
3930410	3032513.0	512	1274.6083903228175	214.8806897565997	1268.8563218390805	865.028735632184	650.1734905759249
3930415	3032513.0	512	836.9391217564871	259.8096663815227	1268.8563218390805	865.028735632184	743.533852297139
3930414	3032513.0	512	1007.9934895833334	227.8994140625	1268.8563218390805	865.028735632184	688.4643706513328
3930403	3032513.0	512	804.9969696969697	164.47501329080276	1268.8563218390805	865.028735632184	840.2029614658971
3930405	3032513.0	512	1142.6831217677482	173.83544898918663	1268.8563218390805	865.028735632184	702.6149983572718
3930395	3032513.0	512	906.7833395360376	142.18155315717652	1268.8563218390805	865.028735632184	808.4583438408415
3930393	3032513.0	512	1137.9678281068525	105.4821138211382	1268.8563218390805	865.028735632184	770.7417651172558
3930396	3032513.0	512	1281.4066666666668	142.35206896551725	1268.8563218390805	865.028735632184	722.7856360635122
3930390	3032513.0	512	780.6266464032421	102.24974670719352	1268.8563218390805	865.028735632184	905.6489396679128
3930388	3032513.0	512	817.2155282680992	53.79751854694295	1268.8563218390805	865.028735632184	928.4802065693308
3930459	3032513.0	512	497.0143160127253	907.0648639095086	1268.8563218390805	865.028735632184	772.9858459497166
3930454	3032513.0	512	1016.1383177570092	891.1433021806854	1268.8563218390805	865.028735632184	254.06369314256986
3930452	3032513.0	512	578.4518810148732	817.1517935258092	1268.8563218390805	865.028735632184	692.0624924782758
3930443	3032513.0	512	871.6472868217054	754.5984783232846	1268.8563218390805	865.028735632184	412.274009887531
3930442	3032513.0	512	534.8790442267735	759.3818640546157	1268.8563218390805	865.028735632184	741.5415736998841
3930434	3032513.0	512	1406.815205327414	439.5566037735849	1268.8563218390805	865.028735632184	447.2797653836452
3930439	3032513.0	512	835.0397475264415	651.0687478676219	1268.8563218390805	865.028735632184	483.7103436071684
3930553	3032472.0	513	1142.745283018868	173.2198838896952	1269.7357723577236	864.905487804878	703.2464426117157
3930552	3032472.0	513	804.1810693192415	162.72940627914207	1269.7357723577236	864.905487804878	842.4917987660689
3930559	3032472.0	513	1016.6706769329484	204.47786333012516	1269.7357723577236	864.905487804878	707.252847072188
3930558	3032472.0	513	1293.0298518518518	206.5268888888889	1269.7357723577236	864.905487804878	658.7905537043315
3930547	3032472.0	513	908.8587613293053	141.52114803625378	1269.7357723577236	864.905487804878	808.4040574559814
3930544	3032472.0	513	1103.7472718253969	117.92782738095238	1269.7357723577236	864.905487804878	765.1978877920219
3930548	3032472.0	513	1276.8833333333332	141.6481981981982	1269.7357723577236	864.905487804878	723.2926064858542
3930543	3032472.0	513	779.2334780511337	106.93053545586108	1269.7357723577236	864.905487804878	902.8391490783522
3930541	3032472.0	513	749.4251207729469	58.20863526570049	1269.7357723577236	864.905487804878	959.9390532993177
3930593	3032472.0	513	504.0116629044394	904.2674943566592	1269.7357723577236	864.905487804878	766.7351428999506
3930587	3032472.0	513	1015.5896531452088	881.3765432098766	1269.7357723577236	864.905487804878	254.6792994668713
3930584	3032472.0	513	579.3741699867197	815.1298140770252	1269.7357723577236	864.905487804878	692.1537110521923
3930579	3032472.0	513	534.6828805141688	759.2300613496933	1269.7357723577236	864.905487804878	742.6102945448964
3930578	3032472.0	513	853.9257950530035	749.0957008244994	1269.7357723577236	864.905487804878	431.63624035360203
3930576	3032472.0	513	858.6514195583596	621.3843322818086	1269.7357723577236	864.905487804878	477.80006101272414
3930568	3032472.0	513	1260.7754919499105	310.00149075730474	1269.7357723577236	864.905487804878	554.9763351390399
3930575	3032472.0	513	1322.5783051756505	461.0352641458837	1269.7357723577236	864.905487804878	407.3125223130021
3930574	3032472.0	513	1296.366485630233	364.6375876895225	1269.7357723577236	864.905487804878	500.976213781882
3930562	3032472.0	513	836.8020569174415	259.7826148210763	1269.7357723577236	864.905487804878	744.0465666697867
3930565	3032472.0	513	1395.2885050380423	299.772465556241	1269.7357723577236	864.905487804878	578.9117562456078
3930683	3032592.0	514	1143.391750119218	167.59036719122557	1269.7958333333331	864.9875	708.760010936777
3930681	3032592.0	514	804.3762328985047	161.1998621274791	1269.7958333333331	864.9875	843.7608924873788
3930675	3032592.0	514	1275.7329081925773	139.77852464667356	1269.7958333333331	864.9875	725.233277498286
3930674	3032592.0	514	1087.4050430504303	130.6060270602706	1269.7958333333331	864.9875	756.6918449257585
3930673	3032592.0	514	908.5479041916168	139.28032170952213	1269.7958333333331	864.9875	810.648490365279
3930666	3032592.0	514	666.0894607843138	57.51960784313726	1269.7958333333331	864.9875	1008.1992764927687
3930668	3032592.0	514	780.0264943878883	105.55272774732448	1269.7958333333331	864.9875	903.6676262196909
3930742	3032592.0	514	506.2424242424242	907.2060606060606	1269.7958333333331	864.9875	764.7196972708343
3930731	3032592.0	514	577.999823633157	822.0368606701941	1269.7958333333331	864.9875	693.1280375629926
3930729	3032592.0	514	534.5256629597947	759.2975477616196	1269.7958333333331	864.9875	742.8274291147866
3930735	3032592.0	514	1015.8832720588236	889.6004901960785	1269.7958333333331	864.9875	255.10270100368163
3930726	3032592.0	514	840.2290742383909	736.6044069801834	1269.7958333333331	864.9875	448.3411860320965
3930724	3032592.0	514	905.1594629993452	597.6460379829731	1269.7958333333331	864.9875	452.14061959057227
3930713	3032592.0	514	1293.3966390423573	365.22375690607737	1269.7958333333331	864.9875	500.32069409665974
3930719	3032592.0	514	1274.6021775544389	473.4878559463986	1269.7958333333331	864.9875	391.52914609115413
3930708	3032592.0	514	1241.5345942450697	313.4405108309085	1269.7958333333331	864.9875	552.2705667481238
3930701	3032592.0	514	837.3833892617449	259.42337807606265	1269.7958333333331	864.9875	744.102430818146
3930700	3032592.0	514	1396.527040611178	272.68455971049457	1269.7958333333331	864.9875	605.7091480023176
3930690	3032592.0	514	1017.7057340894772	199.93131695022052	1269.7958333333331	864.9875	711.2307253975456
3930689	3032592.0	514	1313.5679366536608	203.21685410450613	1269.7958333333331	864.9875	663.2166952045345
3930658	3032740.0	515	1019.2490234375	893.5846354166666	1269.845717234262	865.078947368421	252.21276175675973
3930663	3032740.0	515	552.6651534803285	930.4230436662344	1269.845717234262	865.078947368421	720.1512424118894
3930649	3032740.0	515	840.0172522950301	728.0128205128206	1269.845717234262	865.078947368421	451.153668280789
3930655	3032740.0	515	579.6964345778674	822.9160780356542	1269.845717234262	865.078947368421	691.4359984130912
3930652	3032740.0	515	534.7048464356157	759.1644125105663	1269.845717234262	865.078947368421	742.731437743649
3930645	3032740.0	515	945.738379022646	590.5953516090584	1269.845717234262	865.078947368421	424.7196852320459
3930635	3032740.0	515	1295.502357378595	368.1937765205092	1269.845717234262	865.078947368421	497.5471195696487
3930639	3032740.0	515	1260.9761904761906	511.64406779661016	1269.845717234262	865.078947368421	353.5461534267522
3930629	3032740.0	515	1205.463036963037	321.2798867798868	1269.845717234262	865.078947368421	547.5970670263667
3930618	3032740.0	515	1395.8034724248614	248.2059624550141	1269.845717234262	865.078947368421	629.6011718609102
3930622	3032740.0	515	837.3133566637504	260.3903470399534	1269.845717234262	865.078947368421	743.4598484840325
3930610	3032740.0	515	1143.9188153310104	167.23821138211383	1269.845717234262	865.078947368421	709.1116114018033
3930608	3032740.0	515	803.6915822910463	160.87164979154258	1269.845717234262	865.078947368421	844.5161901853559
3930614	3032740.0	515	1319.4520781285487	202.39317889317888	1269.845717234262	865.078947368421	664.5398549227853
3930613	3032740.0	515	1017.6004273504274	200.41330891330887	1269.845717234262	865.078947368421	710.9205983874161
3930601	3032740.0	515	1080.0911534701856	126.9239980449658	1269.845717234262	865.078947368421	762.1545274286624
3930600	3032740.0	515	908.3610065046216	139.7531096656396	1269.845717234262	865.078947368421	810.4127139492158
3930605	3032740.0	515	1268.4950048732944	140.01181773879142	1269.845717234262	865.078947368421	725.0683877354137
3930598	3032740.0	515	778.7090352220521	105.92827973455846	1269.845717234262	865.078947368421	904.1708779798772
3930597	3032740.0	515	590.6625079974409	87.1362763915547	1269.845717234262	865.078947368421	1032.707427607572
3930807	3032688.0	516	1397.7904555761695	219.71387342815916	1269.7157497303128	864.8905070118662	657.7659300996881
3930785	3032688.0	516	1019.8416053921568	201.2705269607843	1269.7157497303128	864.8905070118662	709.104058606157
3930791	3032688.0	516	1314.1189024390244	200.40606852497092	1269.7157497303128	864.8905070118662	665.9663722454143
3930779	3032688.0	516	1144.6651475694446	167.74782986111111	1269.7157497303128	864.8905070118662	708.2694158339168
3930775	3032688.0	516	803.4359246887336	161.21353375847755	1269.7157497303128	864.8905070118662	844.1434462979951
3930752	3032688.0	516	1261.9590339892666	138.59886702444842	1269.7157497303128	864.8905070118662	726.3330592467207
3930747	3032688.0	516	1075.9371271772848	125.80303030303033	1269.7157497303128	864.8905070118662	764.0683560954367
3930746	3032688.0	516	907.9171607952565	140.5320892919428	1269.7157497303128	864.8905070118662	809.6871842119702
3930745	3032688.0	516	541.3640671540752	119.6072298943948	1269.7157497303128	864.8905070118662	1042.0860505076316
3930864	3032688.0	516	1020.5062582345192	893.8969038208169	1269.7157497303128	864.8905070118662	250.89189247050277
3930871	3032688.0	516	544.25956284153	960.4902419984388	1269.7157497303128	864.8905070118662	731.7280836654525
3930740	3032688.0	516	778.4542024460058	105.64597970335676	1269.7157497303128	864.8905070118662	904.3175106609921
3930858	3032688.0	516	534.5266323024055	759.0704467353952	1269.7157497303128	864.8905070118662	742.7657258795275
3930860	3032688.0	516	582.0318823978618	833.6210385643375	1269.7157497303128	864.8905070118662	688.3944225851246
3930850	3032688.0	516	983.3569040454698	582.0015045135406	1269.7157497303128	864.8905070118662	402.52649134740614
3930849	3032688.0	516	1307.8720558882237	563.6161676646707	1269.7157497303128	864.8905070118662	303.6809695201617
3930854	3032688.0	516	831.9980808975495	708.165780927074	1269.7157497303128	864.8905070118662	464.9294541914309
3930840	3032688.0	516	1294.7237413194446	368.4388020833333	1269.7157497303128	864.8905070118662	497.0811754329158
3930831	3032688.0	516	1192.0374149659865	326.7343537414966	1269.7157497303128	864.8905070118662	543.7333620392632
3930820	3032688.0	516	836.7408462164361	259.51356116083537	1269.7157497303128	864.8905070118662	744.2771752786543
3930930	3032783.0	517	1019.691570881226	894.7298850574713	1269.7147435897436	865.1378205128206	251.7683005766374
3930934	3032783.0	517	537.6204128440367	944.848623853211	1269.7147435897436	865.1378205128206	736.4210217526214
3930920	3032783.0	517	828.1955997588909	693.9406268836649	1269.7147435897436	865.1378205128206	473.5479209917702
3930926	3032783.0	517	588.9860964449138	819.0441745864133	1269.7147435897436	865.1378205128206	682.2874139528145
3930925	3032783.0	517	534.6362862010221	759.2191936399773	1269.7147435897436	865.1378205128206	742.6702458262423
3930915	3032783.0	517	1396.734059725585	544.4023405972558	1269.7147435897436	865.1378205128206	344.97123756667656
3930912	3032783.0	517	977.2352838732148	501.2621037965865	1269.7147435897436	865.1378205128206	466.8509093616779
3930906	3032783.0	517	1294.399579738996	367.7492811324928	1269.7147435897436	865.1378205128206	498.00070305433434
3930903	3032783.0	517	1165.0885620915033	321.6660130718954	1269.7147435897436	865.1378205128206	553.4512113438806
3930900	3032783.0	517	836.9820019723867	257.91518737672584	1269.7147435897436	865.1378205128206	745.6386201508117
3930891	3032783.0	517	1398.0429331695834	204.91848326680997	1269.7147435897436	865.1378205128206	672.5754214319765
3930894	3032783.0	517	1302.1619337390127	201.22721809030125	1269.7147435897436	865.1378205128206	664.7030225278169
3930893	3032783.0	517	1021.0513963161022	200.72549019607845	1269.7147435897436	865.1378205128206	709.42033023748
3930880	3032783.0	517	1239.9846244131456	141.99964788732393	1269.7147435897436	865.1378205128206	723.749056437656
3930887	3032783.0	517	514.3345479082321	161.4252361673414	1269.7147435897436	865.1378205128206	1032.3810543563998
3930886	3032783.0	517	1145.3970688479892	170.47364235401045	1269.7147435897436	865.1378205128206	705.7005063553885
3930885	3032783.0	517	803.3948532368315	160.8283071974266	1269.7147435897436	865.1378205128206	844.6929209395087
3930874	3032783.0	517	779.4809964047253	105.89137134052388	1269.7147435897436	865.1378205128206	903.7611949291723
3930878	3032783.0	517	1066.8515325670498	122.80627394636016	1269.7147435897436	865.1378205128206	769.5515625441813
3930876	3032783.0	517	909.4700854700856	142.46556058320766	1269.7147435897436	865.1378205128206	807.4846184141983
3930809	3032852.0	518	1294.393351800554	367.368190212373	1269.5876068376067	864.9551282051282	498.20486332850345
3930814	3032852.0	518	1048.965442764579	428.1594672426206	1269.5876068376067	864.9551282051282	489.3511915955042
3930802	3032852.0	518	1114.4243475388173	316.1223984142716	1269.5876068376067	864.9551282051282	570.3446346954679
3930798	3032852.0	518	837.7447626624238	259.1120392468841	1269.5876068376067	864.9551282051282	743.9987167353034
3930786	3032852.0	518	1279.1626101880022	193.22899602153052	1269.5876068376067	864.9551282051282	671.7943713276379
3930789	3032852.0	518	1020.7250566893424	200.84665532879816	1269.5876068376067	864.9551282051282	709.2056349271546
3930776	3032852.0	518	1146.1552543984783	171.90489776509747	1269.5876068376067	864.9551282051282	703.9560835319464
3930783	3032852.0	518	1396.1864525894691	191.16688290626013	1269.5876068376067	864.9551282051282	685.5784909466104
3930773	3032852.0	518	803.6153654402233	160.6132715126134	1269.5876068376067	864.9551282051282	844.5280225320888
3930763	3032852.0	518	1235.12887156162	141.14110894520252	1269.5876068376067	864.9551282051282	724.633796419977
3930760	3032852.0	518	516.4026644915715	137.0905383360522	1269.5876068376067	864.9551282051282	1047.4132033548549
3930765	3032852.0	518	1044.899520383693	130.57505995203837	1269.5876068376067	864.9551282051282	767.9836071438858
3930757	3032852.0	518	910.0865360462196	141.67231851293644	1269.5876068376067	864.9551282051282	807.6998469087295
3930750	3032852.0	518	778.767519317879	105.78617106314948	1269.5876068376067	864.9551282051282	904.0143050864365
3930847	3032852.0	518	523.1685541713854	953.054926387316	1269.5876068376067	864.9551282051282	751.6002771572676
3930835	3032852.0	518	590.7373540856031	823.522373540856	1269.5876068376067	864.9551282051282	680.1134749587961
3930833	3032852.0	518	534.7505707762557	759.2517123287671	1269.5876068376067	864.9551282051282	742.4006207536213
3930838	3032852.0	518	1020.6968977524532	894.886514719848	1269.5876068376067	864.9551282051282	250.68401019531353
3930826	3032852.0	518	827.9542743538767	692.42478462558	1269.5876068376067	864.9551282051282	474.1378700508553
3930822	3032852.0	518	1420.668130489335	505.50794646591385	1269.5876068376067	864.9551282051282	389.9071698329542
3930939	3032998.0	519	1385.5924962047277	158.6245933636955	1269.6770833333337	864.9625	715.7860164130776
3930937	3032998.0	519	780.0223097112861	105.71889763779528	1269.6770833333337	864.9625	903.4448766022176
3930936	3032998.0	519	607.6115288220551	91.43515037593986	1269.6770833333337	864.9625	1018.1725586003336
3930943	3032998.0	519	1034.2866476597767	129.28831076265146	1269.6770833333337	864.9625	772.4151538626214
3930940	3032998.0	519	907.5501828989484	138.87688614540463	1269.6770833333337	864.9625	811.3792027559122
3930994	3032998.0	519	580.5366784037558	850.9228286384977	1269.6770833333337	864.9625	689.2834033098734
3930992	3032998.0	519	534.5376344086022	759.1366723259762	1269.6770833333337	864.9625	742.7173857991006
3930997	3032998.0	519	1050.5145358440702	885.0715229600264	1269.6770833333337	864.9625	220.0831547992498
3930996	3032998.0	519	562.203933747412	883.315734989648	1269.6770833333337	864.9625	707.7111689238833
3930986	3032998.0	519	1353.0100401606426	579.0358099062918	1269.6770833333337	864.9625	297.8228564122062
3930988	3032998.0	519	830.6342882721576	684.3122948373621	1269.6770833333337	864.9625	474.75580304029256
3930976	3032998.0	519	1295.4008945386065	366.7271657250471	1269.6770833333337	864.9625	498.8989504729375
3930983	3032998.0	519	1159.8836608066183	436.0580834195105	1269.6770833333337	864.9625	442.7342252326783
3930972	3032998.0	519	1055.896923076923	311.9451282051282	1269.6770833333337	864.9625	592.8997979643475
3930965	3032998.0	519	838.0550952775476	260.0647611157139	1269.6770833333337	864.9625	743.1008108463825
3930952	3032998.0	519	1145.130072193179	170.80146875777942	1269.6770833333337	864.9625	705.2456985187566
3930959	3032998.0	519	1019.8874439461885	200.3080717488789	1269.6770833333337	864.9625	710.0425148813166
3930944	3032998.0	519	1229.8139202923376	140.0362567089186	1269.6770833333337	864.9625	726.0214390634434
3930951	3032998.0	519	1291.602824578791	175.9811694747275	1269.6770833333337	864.9625	689.3301182608645
3930949	3032998.0	519	803.4363599919824	161.11615554219284	1269.6770833333337	864.9625	844.2630447369378
3931059	3032914.0	520	1021.1065476190475	200.75476190476192	1269.7904608788851	865.0434083601286	709.3117047700042
3931047	3032914.0	520	1145.7214452214453	170.9990675990676	1269.7904608788851	865.0434083601286	705.0465712197044
3931036	3032914.0	520	803.6838052657724	160.90377545951316	1269.7904608788851	865.0434083601286	844.433559866171
3931028	3032914.0	520	1296.865516726404	160.8660394265233	1269.7904608788851	865.0434083601286	704.6976838101577
3931018	3032914.0	520	1029.046130952381	124.79489087301587	1269.7904608788851	865.0434083601286	778.4122943746647
3931144	3032914.0	520	557.7710586692887	894.2935103244838	1269.7904608788851	865.0434083601286	712.6199531221648
3931023	3032914.0	520	1223.452733686067	145.5090534979424	1269.7904608788851	865.0434083601286	721.0248766778706
3931011	3032914.0	520	1376.4490641301013	133.5316047867444	1269.7904608788851	865.0434083601286	739.2466275977765
3931008	3032914.0	520	779.6784298176051	105.67129262490089	1269.7904608788851	865.0434083601286	903.8007596518214
3931015	3032914.0	520	908.5407921644604	137.15052201054786	1269.7904608788851	865.0434083601286	812.6065327971498
3931141	3032914.0	520	1083.6864636209814	883.2516074450085	1269.7904608788851	865.0434083601286	186.99261030662274
3931130	3032914.0	520	534.7671332750073	759.1278798483522	1269.7904608788851	865.0434083601286	742.6152377253018
3931006	3032914.0	520	685.8580524344569	55.764044943820224	1269.7904608788851	865.0434083601286	997.9529776914421
3931132	3032914.0	520	575.7654545454545	854.2878787878788	1269.7904608788851	865.0434083601286	694.1083422870654
3931123	3032914.0	520	832.9345466155811	681.8563218390805	1269.7904608788851	865.0434083601286	473.70940300451844
3931114	3032914.0	520	1350.9057279236276	643.4904534606205	1269.7904608788851	865.0434083601286	235.9351571352675
3931109	3032914.0	520	1227.864724919094	412.2540453074434	1269.7904608788851	865.0434083601286	454.72626340406873
3931096	3032914.0	520	1295.5242424242424	367.4037037037037	1269.7904608788851	865.0434083601286	498.30462887992326
3931083	3032914.0	520	1021.97311827957	321.2036685641999	1269.7904608788851	865.0434083601286	597.6412785896651
3931074	3032914.0	520	837.8428416191252	259.312279271937	1269.7904608788851	865.0434083601286	743.9683773727415
3931071	3033052.0	521	829.9224616389162	682.2548155403199	1269.845717234262	865.078947368421	476.40018261153824
3931061	3033052.0	521	1213.07926221336	416.45845795945496	1269.845717234262	865.078947368421	452.1977155329075
3931051	3033052.0	521	1295.1279585798816	365.3039940828402	1269.845717234262	865.078947368421	500.4140242429889
3931044	3033052.0	521	991.404269972452	329.297520661157	1269.845717234262	865.078947368421	603.8140249760042
3931037	3033052.0	521	837.7811693895098	260.1236744052737	1269.845717234262	865.078947368421	743.404772509705
3931025	3033052.0	521	1146.5965454129491	169.4158087394189	1269.845717234262	865.078947368421	706.4966813805949
3931024	3033052.0	521	803.585303801257	161.0102264790981	1269.845717234262	865.078947368421	844.4593162902783
3931029	3033052.0	521	1020.15055387714	204.46978851963743	1269.845717234262	865.078947368421	706.2238564073274
3931019	3033052.0	521	1221.2367317665232	146.47958733311265	1269.845717234262	865.078947368421	720.2415384517597
3931010	3033052.0	521	1294.1006245121	144.6553473848556	1269.845717234262	865.078947368421	720.8317861611937
3931013	3033052.0	521	1010.2092783505154	122.5581901489118	1269.845717234262	865.078947368421	786.6054635572187
3931012	3033052.0	521	909.5541613041612	138.11851136851135	1269.845717234262	865.078947368421	811.3454756043889
3931003	3033052.0	521	1359.464274992495	112.36490543380366	1269.845717234262	865.078947368421	758.0302862156726
3931000	3033052.0	521	707.2295052365475	48.62928855182376	1269.845717234262	865.078947368421	991.5276331925377
3931004	3033052.0	521	779.2543023563675	105.35941223193012	1269.845717234262	865.078947368421	904.3526460512517
3931113	3033052.0	521	524.7809617918314	881.5563241106719	1269.845717234262	865.078947368421	745.2469347449845
3931106	3033052.0	521	564.2241017571466	867.0413060582218	1269.845717234262	865.078947368421	705.6243441663288
3931101	3033052.0	521	1103.2180006754477	867.9484971293482	1269.845717234262	865.078947368421	166.6524234490307
3931092	3033052.0	521	534.7983050847457	759.5101694915254	1269.845717234262	865.078947368421	742.5897016321478
3931076	3033052.0	521	1373.733918128655	690.4728487886383	1269.845717234262	865.078947368421	203.1749195799682
3931178	3033112.0	522	534.4250493096647	759.151169343477	1269.7357723577236	864.905487804878	742.876729547167
3931176	3033112.0	522	1408.099815583218	709.6977869986168	1269.7357723577236	864.905487804878	207.92796552477589
3931183	3033112.0	522	520.3458781362008	873.1146953405017	1269.7357723577236	864.905487804878	749.4348568419459
3931182	3033112.0	522	563.397913561848	867.3633879781421	1269.7357723577236	864.905487804878	706.3421352585474
3931180	3033112.0	522	1099.1007010834926	854.1921606118547	1269.7357723577236	864.905487804878	170.97105874476728
3931161	3033112.0	522	1292.970141150923	363.5102062975027	1269.7357723577236	864.905487804878	501.9333264598781
3931166	3033112.0	522	826.8053763440861	685.3095238095239	1269.7357723577236	864.905487804878	477.9561130440935
3931165	3033112.0	522	1197.9376439618295	431.8711747285291	1269.7357723577236	864.905487804878	438.9461100666671
3931154	3033112.0	522	836.7704402515723	259.6260596117036	1269.7357723577236	864.905487804878	744.1922903387579
3931153	3033112.0	522	1026.530665440049	206.60610242256976	1269.7357723577236	864.905487804878	701.7882906016332
3931156	3033112.0	522	972.142809139785	317.37432795698925	1269.7357723577236	864.905487804878	623.1789010879684
3931151	3033112.0	522	1143.4914712153518	167.1766169154229	1269.7357723577236	864.905487804878	709.0579671956305
3931150	3033112.0	522	803.796343267808	161.24815049672375	1269.7357723577236	864.905487804878	843.9390972861953
3931142	3033112.0	522	1220.7495767016594	148.16203860480866	1269.7357723577236	864.905487804878	718.4154921325587
3931131	3033112.0	522	981.220930232558	120.19955367629784	1269.7357723577236	864.905487804878	798.6411850467208
3931128	3033112.0	522	908.9427975406236	139.38460693895476	1269.7357723577236	864.905487804878	810.2790378936368
3931122	3033112.0	522	1294.8746569434643	141.83388222379048	1269.7357723577236	864.905487804878	723.508472870793
3931102	3033112.0	522	779.25122076587	105.35530711899256	1269.7357723577236	864.905487804878	904.1524054772087
3931090	3033112.0	522	1343.5334264721102	98.32417468695024	1269.7357723577236	864.905487804878	770.1253166689127
3931073	3033112.0	522	682.7587806494367	55.10901259111994	1269.7357723577236	864.905487804878	1000.1561478406944
3931327	3033169.0	523	1033.9953445065178	205.1927374301676	1269.8943217665617	864.9700315457413	700.6813864395165
3931314	3033169.0	523	1137.5008663634394	160.18052848169808	1269.8943217665617	864.9700315457413	717.1166367215585
3931308	3033169.0	523	803.7094209420942	160.9112411241124	1269.8943217665617	864.9700315457413	844.4093451204136
3931292	3033169.0	523	1218.576523994812	148.86882443108124	1269.8943217665617	864.9700315457413	717.9376401883493
3931278	3033169.0	523	1287.1198844296682	145.80641969445105	1269.8943217665617	864.9700315457413	719.3698774761519
3931395	3033169.0	523	1096.9317165462676	865.4693842449261	1269.8943217665617	864.9700315457413	172.96332604835482
3931265	3033169.0	523	929.2318185160672	132.89708802117804	1269.8943217665617	864.9700315457413	807.4538598344872
3931386	3033169.0	523	564.4647868678845	867.4441355573207	1269.8943217665617	864.9700315457413	705.4338735119147
3931384	3033169.0	523	507.3088552915767	855.7778977681786	1269.8943217665617	864.9700315457413	762.6408650224922
3931251	3033169.0	523	779.2147633744856	105.48045267489712	1269.8943217665617	864.9700315457413	904.2073044591351
3931382	3033169.0	523	534.5632911392405	759.0234880450071	1269.8943217665617	864.9700315457413	742.9242186678204
3931371	3033169.0	523	826.725658648339	684.3963344788087	1269.8943217665617	864.9700315457413	478.5450073320304
3931242	3033169.0	523	1313.1739108861766	84.57065594919122	1269.8943217665617	864.9700315457413	781.5985595341435
3931246	3033169.0	523	636.0464480874317	65.96550546448087	1269.8943217665617	864.9700315457413	1019.8879152465206
3931374	3033169.0	523	1418.8006833712984	704.4608959757023	1269.8943217665617	864.9700315457413	218.9435706473286
3931362	3033169.0	523	1184.9906330749354	451.8252583979328	1269.8943217665617	864.9700315457413	421.77866225402954
3931351	3033169.0	523	1293.7206085753803	363.8529276164131	1269.8943217665617	864.9700315457413	501.6832105957037
3931336	3033169.0	523	837.1078265765766	260.0855855855856	1269.8943217665617	864.9700315457413	743.766995357656
3931343	3033169.0	523	967.3692744901372	303.7203276496155	1269.8943217665617	864.9700315457413	637.5912753113014
3931198	3033227.0	524	910.0730543318648	142.7907488986784	1269.742902208202	865.1529968454258	806.9508143189804
3931315	3033227.0	524	534.5145423438837	759.1966067864272	1269.742902208202	865.1529968454258	742.824001862561
3931312	3033227.0	524	1392.841604631927	742.2030603804797	1269.742902208202	865.1529968454258	173.9826928609255
3931191	3033227.0	524	779.4280273180982	105.25965327029157	1269.742902208202	865.1529968454258	904.3486994231237
3931189	3033227.0	524	599.8657051282051	72.53333333333333	1269.742902208202	865.1529968454258	1037.7771389627812
3931188	3033227.0	524	1295.7888422315536	78.96020795840832	1269.742902208202	865.1529968454258	786.6241111799501
3931303	3033227.0	524	829.2787037037037	682.1361111111111	1269.742902208202	865.1529968454258	476.9736791774754
3931288	3033227.0	524	1190.3323313293254	473.7802271209085	1269.742902208202	865.1529968454258	399.3478228927124
3931274	3033227.0	524	1295.3594293667363	363.9829505915101	1269.742902208202	865.1529968454258	501.824293678391
3931261	3033227.0	524	972.303107058426	297.9167510976021	1269.742902208202	865.1529968454258	640.4899610679515
3931248	3033227.0	524	837.5412141464774	260.2699805068226	1269.742902208202	865.1529968454258	743.425694079974
3931239	3033227.0	524	1036.653547133139	201.365889212828	1269.742902208202	865.1529968454258	703.5225452738233
3931229	3033227.0	524	803.6964303519792	160.70929305015454	1269.742902208202	865.1529968454258	844.6539206955905
3931219	3033227.0	524	1133.8540820929184	156.67929634641408	1269.742902208202	865.1529968454258	721.388075678471
3931344	3033227.0	524	1147.050354609929	892.0414893617021	1269.742902208202	865.1529968454258	125.60434811722216
3931338	3033227.0	524	557.3930348258707	878.4239516702203	1269.742902208202	865.1529968454258	712.4734744547243
3931209	3033227.0	524	1217.3844221105528	149.03366834170853	1269.742902208202	865.1529968454258	718.0308510744861
3931214	3033227.0	524	1288.9865946378552	160.72753101240497	1269.742902208202	865.1529968454258	704.6882691037191
3931330	3033227.0	524	502.20575221238937	849.5409292035398	1269.742902208202	865.1529968454258	767.6959119858261
3931201	3033227.0	524	986.088782924614	123.17302452316076	1269.742902208202	865.1529968454258	794.3512690956674
3931325	3033304.0	525	1170.0662251655629	866.1364974245769	1269.65611814346	864.8987341772151	99.59758451491437
3931313	3033304.0	525	502.2464234620887	842.9399141630902	1269.65611814346	864.8987341772151	767.7237975127306
3931302	3033304.0	525	1347.1034063260342	772.1729231838722	1269.65611814346	864.8987341772151	120.81456233090397
3931295	3033304.0	525	534.6824169530355	759.2932416953035	1269.65611814346	864.8987341772151	742.521960270468
3931285	3033304.0	525	833.5482374768089	684.9588744588744	1269.65611814346	864.8987341772151	471.7715937771307
3931272	3033304.0	525	1184.4657287157286	462.24314574314576	1269.65611814346	864.8987341772151	411.5688585741579
3931264	3033304.0	525	1294.7651257647858	364.1487650124632	1269.65611814346	864.8987341772151	501.3790919875178
3931257	3033304.0	525	957.9701820464531	297.59761456371626	1269.65611814346	864.8987341772151	647.2856271194324
3931249	3033304.0	525	837.5107163000564	260.51804850535814	1269.65611814346	864.8987341772151	742.9842942805593
3931241	3033304.0	525	1035.002691065662	201.5096878363832	1269.65611814346	864.8987341772151	703.6670076423607
3931235	3033304.0	525	1291.5918437285811	173.2745792399665	1269.65611814346	864.8987341772151	691.9719269953147
3931225	3033304.0	525	1133.6575265177162	156.6976980365606	1269.65611814346	864.8987341772151	721.1409879592773
3931231	3033304.0	525	803.4350968932636	160.63852148057006	1269.65611814346	864.8987341772151	844.5972340962879
3931221	3033304.0	525	1213.2893934444082	155.10481324185994	1269.65611814346	864.8987341772151	712.0285231997971
3931210	3033304.0	525	909.3595313787824	142.0718827269516	1269.65611814346	864.8987341772151	807.6461400958827
3931215	3033304.0	525	558.9599422117152	130.58878381928025	1269.65611814346	864.8987341772151	1021.9100536146409
3931213	3033304.0	525	984.614855570839	121.64030261348006	1269.65611814346	864.8987341772151	796.041215930166
3931200	3033304.0	525	1290.8740102929537	82.50762074425971	1269.65611814346	864.8987341772151	782.6787676474477
3931335	3033304.0	525	549.3652413346291	916.12941367023	1269.65611814346	864.8987341772151	722.1104692049204
3931205	3033304.0	525	779.1793602437167	105.25526783447576	1269.65611814346	864.8987341772151	904.2265457268195
3931530	3033403.0	526	583.5787753697971	968.9334365325076	1269.71021021021	864.7852852852853	693.990765993596
3931523	3033403.0	526	1277.1744432661717	827.208024036762	1269.71021021021	864.7852852852853	38.31142568547249
3931524	3033403.0	526	501.1370539104024	837.0459377372817	1269.71021021021	864.7852852852853	769.0735777460031
3931512	3033403.0	526	834.1309406751884	685.0352343493937	1269.71021021021	864.7852852852853	471.21054833282193
3931517	3033403.0	526	1342.9958071278827	784.4804332634521	1269.71021021021	864.7852852852853	108.71820442698687
3931516	3033403.0	526	534.5741056218058	759.1016467915957	1269.71021021021	864.7852852852853	742.693829053856
3931509	3033403.0	526	1163.8033472803347	462.7011854951185	1269.71021021021	864.7852852852853	415.79789191350676
3931502	3033403.0	526	1294.6260957518543	364.7310631602607	1269.71021021021	864.7852852852853	500.6745713708534
3931501	3033403.0	526	912.7086021505376	295.3869431643625	1269.71021021021	864.7852852852853	672.0599825664726
3931489	3033403.0	526	1033.544531761624	200.7750491159136	1269.71021021021	864.7852852852853	704.7579878332602
3931494	3033403.0	526	837.6609491137792	261.44739851343627	1269.71021021021	864.7852852852853	742.0802986390977
3931481	3033403.0	526	803.6298192771085	160.42851405622488	1269.71021021021	864.7852852852853	844.6001373363491
3931480	3033403.0	526	1132.7927536231884	155.08573021181715	1269.71021021021	864.7852852852853	722.7861705855596
3931486	3033403.0	526	1309.8651368760063	188.841384863124	1269.71021021021	864.7852852852853	677.1355659345181
3931475	3033403.0	526	984.2284595300262	122.5476501305483	1269.71021021021	864.7852852852853	795.2462115669078
3931473	3033403.0	526	907.5874688420575	140.6947654656696	1269.71021021021	864.7852852852853	809.5924658176034
3931477	3033403.0	526	1216.0132046160677	154.8126941855304	1269.71021021021	864.7852852852853	712.0003149737205
3931476	3033403.0	526	523.0215231788079	127.3501655629139	1269.71021021021	864.7852852852853	1049.4544064134598
3931464	3033403.0	526	779.433995922528	105.34301732925586	1269.71021021021	864.7852852852853	903.9487400591136
3931461	3033403.0	526	1285.7632811668263	81.88251889705099	1269.71021021021	864.7852852852853	783.0673296118849
3931671	3033546.0	527	618.8916133617627	1001.1208244491828	1269.6749755620724	864.63880742913	664.9408435993397
3931663	3033546.0	527	1270.518074383038	834.8555787278415	1269.6749755620724	864.63880742913	29.795159464167497
3931661	3033546.0	527	502.15661815661815	839.459805959806	1269.6749755620724	864.63880742913	767.9312541297944
3931651	3033546.0	527	534.5989229024943	759.1493764172335	1269.6749755620724	864.63880742913	742.6067756550572
3931649	3033546.0	527	834.0974382433669	683.087374199451	1269.6749755620724	864.63880742913	471.8990505652441
3931654	3033546.0	527	1320.8606877686598	814.0228604923799	1269.6749755620724	864.63880742913	71.98577094398233
3931641	3033546.0	527	1294.147212336892	363.9595492289442	1269.6749755620724	864.63880742913	501.2769792885478
3931646	3033546.0	527	1158.3813056379822	458.3799868117376	1269.6749755620724	864.63880742913	421.2273854993369
3931632	3033546.0	527	836.4794628751974	259.83438651922063	1269.6749755620724	864.63880742913	743.9400108639239
3931638	3033546.0	527	898.2463636363636	289.8506060606061	1269.6749755620724	864.63880742913	684.354213978055
3931625	3033546.0	527	1034.4986889544411	200.7372992461488	1269.6749755620724	864.63880742913	704.3245688957554
3931624	3033546.0	527	1339.1103445493422	215.4429516662632	1269.6749755620724	864.63880742913	652.8985599663084
3931618	3033546.0	527	803.8708333333333	160.77	1269.6749755620724	864.63880742913	844.0407555261518
3931616	3033546.0	527	1128.8507699275362	154.10303442028984	1269.6749755620724	864.63880742913	724.3566397969084
3931620	3033546.0	527	520.703116745906	156.63180137348127	1269.6749755620724	864.63880742913	1030.6467706845187
3931611	3033546.0	527	983.491678224688	120.67984281091078	1269.6749755620724	864.63880742913	797.1046485316157
3931609	3033546.0	527	906.2757020326636	141.31247796968628	1269.6749755620724	864.63880742913	809.4813221384258
3931612	3033546.0	527	1217.0318456531843	153.72338447233847	1269.6749755620724	864.63880742913	712.8618644060277
3931603	3033546.0	527	1269.85113371477	82.22102140283958	1269.6749755620724	864.63880742913	782.4178058569327
3931607	3033546.0	527	778.9181398923905	105.10568793235971	1269.6749755620724	864.63880742913	904.2858128761139
3931579	3033445.0	528	1160.4876543209878	461.963898241676	1268.8152866242035	864.9861995753716	417.32703158641533
3931569	3033445.0	528	893.1085836909871	287.8931330472103	1268.8152866242035	864.9861995753716	688.6159554235038
3931572	3033445.0	528	1294.274647887324	363.2373127654818	1268.8152866242035	864.9861995753716	502.39439138080525
3931561	3033445.0	528	836.422158548233	258.74188156638013	1268.8152866242035	864.9861995753716	744.6448753100432
3931560	3033445.0	528	1337.0969412925506	266.06610754810066	1268.8152866242035	864.9861995753716	602.7998515247015
3931554	3033445.0	528	519.7155625657203	156.65247108307045	1268.8152866242035	864.9861995753716	1030.9641446259423
3931552	3033445.0	528	803.7730441915307	160.96959909771354	1268.8152866242035	864.9861995753716	843.7438361226275
3931557	3033445.0	528	1033.4735122119023	200.6203990368077	1268.8152866242035	864.9861995753716	704.8174712000103
3931545	3033445.0	528	980.9520391888811	121.46308954203693	1268.8152866242035	864.9861995753716	797.3028686626255
3931549	3033445.0	528	1118.5675049636002	146.10555923229649	1268.8152866242035	864.9861995753716	734.4138962152078
3931548	3033445.0	528	1215.3321229726455	152.32691842168967	1268.8152866242035	864.9861995753716	714.6633471842963
3931537	3033445.0	528	778.7238689547582	105.32085283411335	1268.8152866242035	864.9861995753716	904.0359709175088
3931542	3033445.0	528	907.6425957690108	140.15763293310462	1268.8152866242035	864.9861995753716	809.8284779138505
3931532	3033445.0	528	1238.7511475409835	73.09420765027323	1268.8152866242035	864.9861995753716	792.462478186769
3931601	3033445.0	528	648.3776328986961	1020.2525911066532	1268.8152866242035	864.9861995753716	639.5705860181172
3931592	3033445.0	528	500.283950617284	846.7679738562091	1268.8152866242035	864.9861995753716	768.747239457115
3931596	3033445.0	528	1249.080716777672	885.0401205201396	1268.8152866242035	864.9861995753716	28.13561785862595
3931587	3033445.0	528	534.4384572542467	758.9831523252576	1268.8152866242035	864.9861995753716	741.9878526915253
3931584	3033445.0	528	834.2388733271086	682.8538748832866	1268.8152866242035	864.9861995753716	471.1993661836893
3931589	3033445.0	528	1313.7587002096436	816.7972746331237	1268.8152866242035	864.9861995753716	65.8944831666622
3931448	3033588.0	529	504.4907109682029	856.7822436584495	1269.674406604747	864.8044375644994	765.2257468636727
3931454	3033588.0	529	688.9638949671772	891.8315098468271	1269.674406604747	864.8044375644994	581.3391101263721
3931446	3033588.0	529	1273.8262693156732	819.0602649006622	1269.674406604747	864.8044375644994	45.9322032638249
3931433	3033588.0	529	831.1938708620124	679.9136348738118	1269.674406604747	864.8044375644994	475.8674071050068
3931439	3033588.0	529	534.7364243943191	759.2017543859649	1269.674406604747	864.8044375644994	742.4862048483064
3931426	3033588.0	529	1163.1294978252274	461.69572953736656	1269.674406604747	864.8044375644994	416.95137375255206
3931420	3033588.0	529	1294.885130609511	363.42118776512615	1269.674406604747	864.8044375644994	502.0166767989138
3931409	3033588.0	529	1339.9204889215926	294.6934428910146	1269.674406604747	864.8044375644994	574.4223692793094
3931408	3033588.0	529	835.785789751717	258.000264131009	1269.674406604747	864.8044375644994	745.9695950445548
3931413	3033588.0	529	896.3342198581561	289.5537825059102	1269.674406604747	864.8044375644994	685.7814602227996
3931405	3033588.0	529	1034.5372914622178	200.35377821393524	1269.674406604747	864.8044375644994	704.8291577601983
3931396	3033588.0	529	803.9027777777777	161.16583124477862	1269.674406604747	864.8044375644994	843.8308471036639
3931385	3033588.0	529	1215.8733859397416	152.10389765662364	1269.674406604747	864.8044375644994	714.7283465832134
3931376	3033588.0	529	907.546050420168	140.73551820728292	1269.674406604747	864.8044375644994	809.5756581889507
3931380	3033588.0	529	1096.30581655481	132.9346756152125	1269.674406604747	864.8044375644994	752.1236709954081
3931370	3033588.0	529	981.9903755868544	121.0575117370892	1269.674406604747	864.8044375644994	797.4469207291648
3931367	3033588.0	529	521.7148337595908	130.26271668087523	1269.674406604747	864.8044375644994	1048.3296534627762
3931364	3033588.0	529	779.0044975584683	105.3763813929581	1269.674406604747	864.8044375644994	904.1503924369933
3931357	3033588.0	529	1225.729431438127	74.39030100334448	1269.674406604747	864.8044375644994	791.6348072931804
3931456	3033588.0	529	1228.3980913428766	957.6080436264484	1269.674406604747	864.8044375644994	101.56891010392275
3931707	3033727.0	530	1164.3577421815407	460.7162471395881	1269.742902208202	865.1529968454258	417.94152278335235
3931711	3033727.0	530	832.5972078593588	680.5675629093416	1269.742902208202	865.1529968454258	474.51885158453365
3931698	3033727.0	530	899.848948374761	295.6991714467813	1269.742902208202	865.1529968454258	679.0428530981574
3931701	3033727.0	530	1294.7873488773748	364.0507340241796	1269.742902208202	865.1529968454258	501.72771710713613
3931691	3033727.0	530	838.4834135901552	253.58587479935795	1269.742902208202	865.1529968454258	748.3308701976748
3931689	3033727.0	530	1032.7298850574712	200.60066179031696	1269.742902208202	865.1529968454258	705.5529578466029
3931692	3033727.0	530	1339.0681933842238	284.7680237489397	1269.742902208202	865.1529968454258	584.5106611455853
3931682	3033727.0	530	1091.936014824504	131.39034227163725	1269.742902208202	865.1529968454258	754.9986241366616
3931680	3033727.0	530	981.0337763012182	124.9905869324474	1269.742902208202	865.1529968454258	794.4767790377279
3931687	3033727.0	530	804.4513910761154	160.9537532808399	1269.742902208202	865.1529968454258	844.0336278659255
3931684	3033727.0	530	1212.2073116854428	152.99966865473823	1269.742902208202	865.1529968454258	714.4737273195396
3931673	3033727.0	530	1234.996303763441	77.44500448028674	1269.742902208202	865.1529968454258	788.4739737869598
3931678	3033727.0	530	908.5728800936272	139.77694435578255	1269.742902208202	865.1529968454258	810.3173467226899
3931677	3033727.0	530	516.2804333970682	112.87985978330146	1269.742902208202	865.1529968454258	1064.7161897201802
3931676	3033727.0	530	778.9733178654292	105.21100799175046	1269.742902208202	865.1529968454258	904.6361762271381
3931722	3033727.0	530	765.7392156862745	864.9019607843137	1269.742902208202	865.1529968454258	504.0037490404186
3931720	3033727.0	530	507.5141184573003	862.1198347107438	1269.742902208202	865.1529968454258	762.2348187080632
3931724	3033727.0	530	1209.4655054644809	1014.942281420765	1269.742902208202	865.1529968454258	161.46267163586722
3931717	3033727.0	530	1205.1869712351947	829.4657360406092	1269.742902208202	865.1529968454258	73.76346526257207
3931716	3033727.0	530	534.6325403568394	759.20121778533	1269.742902208202	865.1529968454258	742.7065528102203
3931838	3033684.0	531	1165.6459060923555	462.4231664726426	1269.7357723577236	864.905487804878	415.7243308300911
3931829	3033684.0	531	1294.450226244344	363.3554190907132	1269.7357723577236	864.905487804878	502.1586160349112
3931810	3033684.0	531	880.5512566137565	306.296626984127	1269.7357723577236	864.905487804878	680.8145464679228
3931804	3033684.0	531	1339.0210517556998	285.51672491263105	1269.7357723577236	864.905487804878	583.5167422680038
3931791	3033684.0	531	836.9094667807242	258.09737667522097	1269.7357723577236	864.905487804878	745.3554149076642
3931777	3033684.0	531	803.8879983559391	160.40690505548704	1269.7357723577236	864.905487804878	844.5900790551107
3931783	3033684.0	531	1032.2044284243048	200.6376587710264	1269.7357723577236	864.905487804878	705.459345419821
3931769	3033684.0	531	1210.4365607292436	159.22690317812268	1269.7357723577236	864.905487804878	708.1657018668582
3931901	3033684.0	531	1195.5803134182174	1020.2900750897812	1269.7357723577236	864.905487804878	172.17259380118685
3931762	3033684.0	531	980.7087475149106	128.37673956262427	1269.7357723577236	864.905487804878	791.2087070279177
3931890	3033684.0	531	1102.401505376344	898.1004301075269	1269.7357723577236	864.905487804878	170.5950207382145
3931755	3033684.0	531	624.3127817555024	120.32736674622116	1269.7357723577236	864.905487804878	985.3767884201224
3931872	3033684.0	531	825.9909028492962	861.1457260556127	1269.7357723577236	864.905487804878	443.760797078181
3931877	3033684.0	531	511.4978142076503	872.6570127504554	1269.7357723577236	864.905487804878	758.277579332644
3931748	3033684.0	531	1089.0205329838357	122.90170380078636	1269.7357723577236	864.905487804878	763.6934026285368
3931737	3033684.0	531	779.0990263899565	105.20176787086857	1269.7357723577236	864.905487804878	904.3639524966766
3931865	3033684.0	531	534.6152298850575	758.8683908045978	1269.7357723577236	864.905487804878	742.7288050867246
3931742	3033684.0	531	909.1577505639704	139.92679127725856	1269.7357723577236	864.905487804878	809.6978573638334
3931733	3033684.0	531	1243.3990389806718	87.81918799265738	1269.7357723577236	864.905487804878	777.532469341842
3931855	3033684.0	531	830.7113821138212	681.6033197831978	1269.7357723577236	864.905487804878	475.7542433131612
3932088	3033797.0	532	1165.8234398782345	459.9642313546423	1269.6910828025475	865.0605095541401	418.20028916505726
3932093	3033797.0	532	828.6173664122138	682.9742366412214	1269.6910828025475	865.0605095541401	477.1807142725893
3932080	3033797.0	532	1293.3453128634565	363.8158874156781	1269.6910828025475	865.0605095541401	501.8024450144738
3932065	3033797.0	532	858.1126984126984	317.7761904761905	1269.6910828025475	865.0605095541401	684.7750670151283
3932051	3033797.0	532	1335.4393779652082	285.0176594623089	1269.6910828025475	865.0605095541401	583.7572665581569
3932040	3033797.0	532	832.0254593175853	259.3456692913386	1269.6910828025475	865.0605095541401	747.2895460897817
3932033	3033797.0	532	1033.950980392157	200.1351655416265	1269.6910828025475	865.0605095541401	705.4779294879614
3932027	3033797.0	532	803.8768030033591	160.0593756174669	1269.6910828025475	865.0605095541401	844.9908532740645
3932020	3033797.0	532	1204.0272226051	163.97174362508613	1269.6910828025475	865.0605095541401	704.1570849234948
3932000	3033797.0	532	1087.1046768144718	121.59066843150232	1269.6910828025475	865.0605095541401	765.5620159794781
3932006	3033797.0	532	985.4371621621622	131.66306306306308	1269.6910828025475	865.0605095541401	786.5571218411685
3931998	3033797.0	532	909.1715992546312	139.58780006576785	1269.6910828025475	865.0605095541401	810.1141587640944
3931985	3033797.0	532	737.111768573307	78.26594345825116	1269.6910828025475	865.0605095541401	950.0981081882577
3931990	3033797.0	532	779.1573460878096	106.38741721854304	1269.6910828025475	865.0605095541401	903.4424209042771
3932118	3033797.0	532	1146.1595804988665	1016.059523809524	1269.6910828025475	865.0605095541401	195.09160506670182
3932107	3033797.0	532	514.5934782608696	882.4322463768116	1269.6910828025475	865.0605095541401	755.2974047518079
3932105	3033797.0	532	844.495799923635	867.430126002291	1269.6910828025475	865.0605095541401	425.2018857726172
3932111	3033797.0	532	964.4868532654792	958.9117896522476	1269.6910828025475	865.0605095541401	319.3081341014802
3931980	3033797.0	532	1235.0608734669458	90.96704556785322	1269.6910828025475	865.0605095541401	774.8676934709025
3932102	3033797.0	532	534.8890302516256	759.1890019790784	1269.6910828025475	865.0605095541401	742.3899464225415
3931831	3033865.0	533	1295.0653801169592	363.48619883040936	1269.7071794871797	864.9502564102563	502.10480916201567
3931823	3033865.0	533	860.343571668345	313.85011748909034	1269.7071794871797	864.9502564102563	686.5055910372334
3931808	3033865.0	533	1335.8200521469892	282.9039762079361	1269.7071794871797	864.9502564102563	585.7890270640873
3931801	3033865.0	533	830.7472497249724	263.83938393839384	1269.7071794871797	864.9502564102563	744.325265553122
3931796	3033865.0	533	1034.665650406504	201.260162601626	1269.7071794871797	864.9502564102563	704.0802944354363
3931787	3033865.0	533	1204.8483133218983	179.71612349914236	1269.7071794871797	864.9502564102563	688.2968032954186
3931779	3033865.0	533	803.8536733454766	160.14835053632868	1269.7071794871797	864.9502564102563	844.8462674996193
3931770	3033865.0	533	988.1618556701033	132.0766323024055	1269.7071794871797	864.9502564102563	785.0933181961478
3931900	3033865.0	533	1090.7486919052014	1007.9370575561712	1269.7071794871797	864.9502564102563	229.06629079716308
3931889	3033865.0	533	875.5600706713781	978.2620730270908	1269.7071794871797	864.9502564102563	410.1115838072152
3931760	3033865.0	533	1079.0906040268455	113.02438478747204	1269.7071794871797	864.9502564102563	775.7107677839138
3931766	3033865.0	533	908.9543177610802	138.7853098116084	1269.7071794871797	864.9502564102563	810.8379350475577
3931881	3033865.0	533	897.8469452358341	905.665242165242	1269.7071794871797	864.9502564102563	374.08253619020263
3931873	3033865.0	533	519.340061514802	890.70338331411	1269.7071794871797	864.9502564102563	750.8089206179548
3931751	3033865.0	533	779.6532651072125	106.23245614035088	1269.7071794871797	864.9502564102563	903.2195411114245
3931743	3033865.0	533	1227.5359823399558	89.09194260485651	1269.7071794871797	864.9502564102563	777.0035604614616
3931741	3033865.0	533	743.2408234126984	51.813988095238095	1269.7071794871797	864.9502564102563	968.6885025268009
3931868	3033865.0	533	534.6476150155236	758.7006773920407	1269.7071794871797	864.9502564102563	742.6988194165983
3931856	3033865.0	533	832.7034007058069	680.6921719602182	1269.7071794871797	864.9502564102563	474.2608399967221
3931844	3033865.0	533	1167.440079365079	461.9123015873016	1269.7071794871797	864.9502564102563	415.8102365205237
3931963	3033932.0	534	1213.6619795073034	81.44124700239809	1269.5876068376067	864.9551282051282	785.5072742054358
3931962	3033932.0	534	763.889306029579	42.91069397042093	1269.5876068376067	864.9551282051282	965.1361682666268
3931967	3033932.0	534	779.0611528822055	105.2203007518797	1269.5876068376067	864.9551282051282	904.3302549818167
3932086	3033932.0	534	1033.8563109852062	996.2516525023608	1269.5876068376067	864.9551282051282	269.8296150106318
3932075	3033932.0	534	946.2947330447332	963.621212121212	1269.5876068376067	864.9551282051282	338.0137251068224
3932058	3033932.0	534	512.7862962962963	908.895925925926	1269.5876068376067	864.9551282051282	758.0758651621783
3932050	3033932.0	534	820.8367776502105	907.746460007654	1269.5876068376067	864.9551282051282	450.7864292254255
3932044	3033932.0	534	534.7965199884958	758.9176013805004	1269.5876068376067	864.9551282051282	742.4027871768675
3932037	3033932.0	534	828.7943333333334	682.5906666666666	1269.5876068376067	864.9551282051282	477.0277840952518
3932028	3033932.0	534	1165.6643543223051	462.2531127712558	1269.5876068376067	864.9551282051282	415.895366225523
3932017	3033932.0	534	861.1120389700766	313.0389700765484	1269.5876068376067	864.9551282051282	686.6321687396483
3932022	3033932.0	534	1296.2129566598592	362.9535965509417	1269.5876068376067	864.9551282051282	502.70711854548716
3932009	3033932.0	534	1338.4621135752689	282.8608030913979	1269.5876068376067	864.9551282051282	586.1548438833935
3931994	3033932.0	534	1218.327349211992	187.0002962436308	1269.5876068376067	864.9551282051282	679.8899677093247
3931999	3033932.0	534	830.2392985363159	263.1072908036454	1269.5876068376067	864.9551282051282	745.1494852659081
3931996	3033932.0	534	1034.992113564669	201.40115667718192	1269.5876068376067	864.9551282051282	703.8031817166526
3931983	3033932.0	534	803.0164319248826	159.95448050622576	1269.5876068376067	864.9551282051282	845.4079337901388
3931968	3033932.0	534	1073.3029180695846	113.27104377104376	1269.5876068376067	864.9551282051282	776.889079493506
3931975	3033932.0	534	981.0596123506874	136.394523326572	1269.5876068376067	864.9551282051282	783.6127606054226
3931974	3033932.0	534	909.021887992174	142.3158473954512	1269.5876068376067	864.9551282051282	807.5983951046775
3931837	3034014.0	535	779.4765458422174	106.8925610045013	1269.6910828025475	865.0605095541401	902.8449094142352
3931824	3034014.0	535	817.1918476550204	57.431696569090334	1269.6910828025475	865.0605095541401	925.7536699212905
3931956	3034014.0	535	1021.6941971645236	993.4535113748764	1269.6910828025475	865.0605095541401	279.26191684993256
3931947	3034014.0	535	512.9776632302405	913.4843451699122	1269.6910828025475	865.0605095541401	758.2612130503297
3931817	3034014.0	535	1204.833213083213	73.75252525252525	1269.6910828025475	865.0605095541401	793.9615036536815
3931945	3034014.0	535	845.9783163265306	791.2636054421769	1269.6910828025475	865.0605095541401	430.09125953833325
3931951	3034014.0	535	954.0643459915613	975.8161040787622	1269.6910828025475	865.0605095541401	334.4951998287181
3931936	3034014.0	535	1166.257850926977	459.2302307983352	1269.6910828025475	865.0605095541401	418.803830702681
3931943	3034014.0	535	534.6304976851852	759.046875	1269.6910828025475	865.0605095541401	742.6661123980666
3931940	3034014.0	535	828.0569661458334	681.4475911458334	1269.6910828025475	865.0605095541401	478.2827582106339
3931930	3034014.0	535	1295.9493258949326	364.0609019060902	1269.6910828025475	865.0605095541401	501.6872553631383
3931926	3034014.0	535	861.6321780496093	313.82178049609246	1269.6910828025475	865.0605095541401	685.8397816995595
3931915	3034014.0	535	829.4674861221253	262.5412371134021	1269.6910828025475	865.0605095541401	746.2079393418187
3931916	3034014.0	535	1339.0046545392431	283.3318387565121	1269.6910828025475	865.0605095541401	585.8435095269666
3931905	3034014.0	535	1034.9575789847354	200.1283280085197	1269.6910828025475	865.0605095541401	705.1486537387735
3931908	3034014.0	535	1232.6769430663833	220.17410819749588	1269.6910828025475	865.0605095541401	645.9477666151738
3931893	3034014.0	535	803.8926981300089	159.8213614326704	1269.6910828025475	865.0605095541401	845.180685538094
3931874	3034014.0	535	974.9395095998148	145.45466111496646	1269.6910828025475	865.0605095541401	777.6317039661827
3931871	3034014.0	535	907.9410726887792	140.32733474476595	1269.6910828025475	865.0605095541401	810.0007682012323
3931850	3034014.0	535	1062.282145236509	112.30968243393292	1269.6910828025475	865.0605095541401	780.8023278093046
3932081	3034098.0	536	1050.6234148550725	112.94384057971016	1269.7733118971062	864.8183279742765	783.161491755293
3932066	3034098.0	536	778.7321385028041	107.32077542062912	1269.7733118971062	864.8183279742765	902.7313975337396
3932046	3034098.0	536	1173.6217518248177	59.73133819951339	1269.7733118971062	864.8183279742765	810.8083519605137
3932165	3034098.0	536	1015.53112722877	998.7432759141734	1269.7733118971062	864.8183279742765	287.3586263636999
3932036	3034098.0	536	868.3175519630485	43.81408775981525	1269.7733118971062	864.8183279742765	913.900809516195
3932163	3034098.0	536	955.3297022512708	973.6564996368918	1269.7733118971062	864.8183279742765	332.7469477815889
3932154	3034098.0	536	534.8612521150592	758.7605752961083	1269.7733118971062	864.8183279742765	742.5254086670936
3932152	3034098.0	536	897.4961685823755	724.3458918688805	1269.7733118971062	864.8183279742765	397.8979476448215
3932158	3034098.0	536	511.8218270571827	922.0798465829848	1269.7733118971062	864.8183279742765	760.1113963653092
3932148	3034098.0	536	827.5392156862745	682.0858688302907	1269.7733118971062	864.8183279742765	478.49989286960096
3932137	3034098.0	536	1294.9	363.5990804597701	1269.7733118971062	864.8183279742765	501.84866696448256
3932143	3034098.0	536	1165.9021164021165	461.20559334845046	1269.7733118971062	864.8183279742765	416.7642796662111
3932128	3034098.0	536	1337.2977756129242	283.8525734697191	1269.7733118971062	864.8183279742765	584.8767059023281
3932135	3034098.0	536	861.7307952622674	313.62250423011847	1269.7733118971062	864.8183279742765	685.795546423782
3932126	3034098.0	536	830.68046875	263.16510416666665	1269.7733118971062	864.8183279742765	744.8416788963269
3932124	3034098.0	536	1239.801727176595	233.40894136999177	1269.7733118971062	864.8183279742765	632.1203282466543
3932117	3034098.0	536	1038.4884937238494	203.40725244072524	1269.7733118971062	864.8183279742765	700.6834363361857
3932108	3034098.0	536	803.8792313819195	159.93797291915573	1269.7733118971062	864.8183279742765	844.9340857142197
3932097	3034098.0	536	928.183140877598	143.43494996150886	1269.7733118971062	864.8183279742765	798.1715498627149
3932351	3034177.0	537	1012.0579240037072	999.7236638863144	1269.7147435897436	865.1378205128206	290.6895008694775
3932344	3034177.0	537	945.361981981982	999.213873873874	1269.7147435897436	865.1378205128206	350.9716541936934
3932331	3034177.0	537	505.9142394822006	920.4421071556994	1269.7147435897436	865.1378205128206	765.8000876181816
3932322	3034177.0	537	534.9765602530917	759.262151279839	1269.7147435897436	865.1378205128206	742.3273236169979
3932311	3034177.0	537	984.6238869531552	701.1074332171893	1269.7147435897436	865.1378205128206	328.9114842843567
3932302	3034177.0	537	828.3782752902156	683.5480928689884	1269.7147435897436	865.1378205128206	477.2344365580312
3932296	3034177.0	537	1163.2653791130183	459.9223891273248	1269.7147435897436	865.1378205128206	418.96421449860384
3932287	3034177.0	537	1294.9156697161625	364.6642036124794	1269.7147435897436	865.1378205128206	501.10770088967763
3932281	3034177.0	537	861.4678546471	313.73654786862335	1269.7147435897436	865.1378205128206	686.082273349915
3932272	3034177.0	537	831.7747440273038	261.5523321956769	1269.7147435897436	865.1378205128206	745.7257437716594
3932273	3034177.0	537	1338.599512695563	282.5563392322818	1269.7147435897436	865.1378205128206	586.6398330711859
3932268	3034177.0	537	1038.1743515850144	202.39113032340697	1269.7147435897436	865.1378205128206	702.0285809614351
3932270	3034177.0	537	1241.1014214144238	233.9786205289526	1269.7147435897436	865.1378205128206	631.8074532087958
3932264	3034177.0	537	803.651248164464	159.51223690651003	1269.7147435897436	865.1378205128206	845.64924525939
3932260	3034177.0	537	907.5892551892553	140.0892551892552	1269.7147435897436	865.1378205128206	810.45067180369
3932262	3034177.0	537	970.9517543859648	148.80526315789473	1269.7147435897436	865.1378205128206	776.1389414561193
3932259	3034177.0	537	1048.3706876856293	113.68231665524333	1269.7147435897436	865.1378205128206	783.3763880548921
3932254	3034177.0	537	778.8542426452711	105.62302455628496	1269.7147435897436	865.1378205128206	904.3266869137261
3932249	3034177.0	537	860.1982937994175	67.81918435289222	1269.7147435897436	865.1378205128206	896.3373975333178
3932247	3034177.0	537	1153.1895627062706	58.45255775577557	1269.7147435897436	865.1378205128206	815.057808335905
3932347	3034230.0	538	1047.8166085946573	114.34668989547038	1269.6770833333337	864.9625	782.7171677113963
3932334	3034230.0	538	898.0497375059658	126.92183132201542	1269.6770833333337	864.9625	826.3237336476186
3932448	3034230.0	538	960.0360824742268	998.6172203130966	1269.6770833333337	864.9625	337.2552945099625
3932450	3034230.0	538	1022.0158341495264	991.5388507998694	1269.6770833333337	864.9625	278.13246291847247
3932318	3034230.0	538	779.2265944645005	105.3346570397112	1269.6770833333337	864.9625	904.1991715502611
3932442	3034230.0	538	507.4557399723375	907.6808437067774	1269.6770833333337	864.9625	763.4174697792107
3932438	3034230.0	538	535.138816362054	758.8208587177255	1269.6770833333337	864.9625	742.1674431415502
3932432	3034230.0	538	1085.327204428628	710.4474100434954	1269.6770833333337	864.9625	240.54062209208317
3932301	3034230.0	538	1124.1254275383562	63.0391380826737	1269.6770833333337	864.9625	815.0253756132054
3932421	3034230.0	538	831.9012467191601	682.0488845144357	1269.6770833333337	864.9625	474.4523936637273
3932412	3034230.0	538	1180.9726984126985	481.3419047619048	1269.6770833333337	864.9625	393.7425923048949
3932402	3034230.0	538	1295.2413593133842	363.2926235212248	1269.6770833333337	864.9625	502.3208110088748
3932391	3034230.0	538	860.3216055500495	317.5597951767426	1269.6770833333337	864.9625	683.5361208005025
3932383	3034230.0	538	1335.9984323432343	284.81468646864687	1269.6770833333337	864.9625	583.9263711117205
3932376	3034230.0	538	831.3079182630906	260.84355044699873	1269.6770833333337	864.9625	746.4095592189343
3932371	3034230.0	538	1240.966081491114	234.327915041179	1269.6770833333337	864.9625	631.2878118362245
3932365	3034230.0	538	1036.8141945773525	203.3653907496013	1269.6770833333337	864.9625	701.3813940562328
3932362	3034230.0	538	803.9729318734793	159.62185725871856	1269.6770833333337	864.9625	845.2134517325354
3932353	3034230.0	538	966.5755894590848	154.86176606564956	1269.6770833333337	864.9625	772.0839124880822
3932476	3034303.0	539	1034.8091140854046	192.70203951561504	1269.6910828025475	865.0605095541401	712.2046415609682
3932478	3034303.0	539	1239.5411985018727	233.20339494986104	1269.6910828025475	865.0605095541401	632.5760261023091
3932472	3034303.0	539	803.6036174126303	161.00705088902515	1269.6910828025475	865.0605095541401	844.3511106476428
3932473	3034303.0	539	955.392775491541	161.64700502972107	1269.6910828025475	865.0605095541401	770.4375278540687
3932468	3034303.0	539	901.6676460421708	140.3889272957714	1269.6910828025475	865.0605095541401	812.7669728389353
3932469	3034303.0	539	1047.397732426304	114.19410430839002	1269.6910828025475	865.0605095541401	783.080259071936
3932463	3034303.0	539	779.2355473554736	105.20897908979089	1269.6910828025475	865.0605095541401	904.3898388414643
3932456	3034303.0	539	1118.5652653805548	62.2651406085037	1269.6910828025475	865.0605095541401	816.8962094978933
3932457	3034303.0	539	986.9166666666666	63.3582995951417	1269.6910828025475	865.0605095541401	850.1104656890951
3932524	3034303.0	539	994.9592451633364	1015.2484934982556	1269.6910828025475	865.0605095541401	313.10383762230657
3932519	3034303.0	539	1032.1131071190953	986.3715901530272	1269.6910828025475	865.0605095541401	266.7577043047055
3932515	3034303.0	539	503.1570247933884	901.1621900826448	1269.6910828025475	865.0605095541401	767.3837328383831
3932509	3034303.0	539	1175.490948445494	748.625147579693	1269.6910828025475	865.0605095541401	149.76935210852537
3932510	3034303.0	539	534.9088964927288	759.1010835471913	1269.6910828025475	865.0605095541401	742.382826631893
3932503	3034303.0	539	833.528	681.302	1269.6910828025475	865.0605095541401	473.2921134282515
3932499	3034303.0	539	1200.8780033840949	479.2668358714044	1269.6910828025475	865.0605095541401	391.8826336451661
3932493	3034303.0	539	1296.08127090301	362.6703455964325	1269.6910828025475	865.0605095541401	503.0828151203638
3932491	3034303.0	539	862.3620140216698	318.0474824729127	1269.6910828025475	865.0605095541401	682.0118929098411
3932480	3034303.0	539	830.9533441208199	260.8797195253506	1269.6910828025475	865.0605095541401	746.67612147662
3932483	3034303.0	539	1334.8117426181943	283.87284519542584	1269.6910828025475	865.0605095541401	584.8245904008849
3932221	3034380.0	540	1195.935278336687	488.4932930918846	1269.7678936605316	864.8824130879347	383.56228273509873
3932208	3034380.0	540	869.0341838403664	319.6678115799804	1269.7678936605316	864.8824130879347	676.6435308814456
3932211	3034380.0	540	1294.944366689993	363.6345929554467	1269.7678936605316	864.8824130879347	501.87969871451685
3932201	3034380.0	540	830.4063818565402	260.650052742616	1269.7678936605316	864.8824130879347	747.0845222216586
3932203	3034380.0	540	1337.583025981477	283.4992623555446	1269.7678936605316	864.8824130879347	585.3249184232876
3932199	3034380.0	540	1240.3308356039963	233.180744777475	1269.7678936605316	864.8824130879347	632.3871742320852
3932192	3034380.0	540	952.160991049989	162.44586334861384	1269.7678936605316	864.8824130879347	770.9028803912618
3932193	3034380.0	540	1035.0980667290305	186.60944808231991	1269.7678936605316	864.8824130879347	717.7214938467208
3932190	3034380.0	540	802.6453827160493	159.78661728395062	1269.7678936605316	864.8824130879347	845.7916537135676
3932185	3034380.0	540	1047.5204540346144	114.6643065857496	1269.7678936605316	864.8824130879347	782.4456094477108
3932186	3034380.0	540	906.9833040421792	140.52683069712947	1269.7678936605316	864.8824130879347	810.125711359218
3932178	3034380.0	540	779.5139616055847	105.53216155572176	1269.7678936605316	864.8824130879347	903.859348791266
3932172	3034380.0	540	1025.7433155080214	49.694890077243016	1269.7678936605316	864.8824130879347	850.9281358697792
3932173	3034380.0	540	1110.6207349081365	64.38360937641416	1269.7678936605316	864.8824130879347	816.1655180675887
3932240	3034380.0	540	1028.402132632194	968.0524393806602	1269.7678936605316	864.8824130879347	262.49092350409046
3932243	3034380.0	540	1026.076258728409	1009.8050349136348	1269.7678936605316	864.8824130879347	283.5280925282817
3932238	3034380.0	540	503.99663978494624	886.671370967742	1269.7678936605316	864.8824130879347	766.0811784319429
3932232	3034380.0	540	1224.443736730361	793.4065817409767	1269.7678936605316	864.8824130879347	84.63494354088927
3932230	3034380.0	540	534.8741973146526	759.0029188558085	1269.7678936605316	864.8824130879347	742.4817925227256
3932225	3034380.0	540	832.0338369531005	680.171388101983	1269.7678936605316	864.8824130879347	475.1097422205794
3932348	3034500.0	541	1034.891604010025	180.05952380952382	1269.6732124874118	864.7990936555891	723.8720067748188
3932346	3034500.0	541	958.3253107344632	168.74022598870056	1269.6732124874118	864.7990936555891	762.5191559453932
3932342	3034500.0	541	802.5139275766016	160.59708036727537	1269.6732124874118	864.7990936555891	845.0670227844025
3932324	3034500.0	541	1049.9404681521494	115.47614224623	1269.6732124874118	864.7990936555891	780.8760237335621
3932321	3034500.0	541	904.8580203987018	135.04276773296246	1269.6732124874118	864.7990936555891	815.864216400507
3932312	3034500.0	541	779.41329904482	105.33663972569188	1269.6732124874118	864.7990936555891	903.9568582946638
3932440	3034500.0	541	1134.8157031570315	990.2375973759736	1269.6732124874118	864.7990936555891	184.1775394514828
3932309	3034500.0	541	1145.589569518998	88.89132722871275	1269.6732124874118	864.7990936555891	785.766894475618
3932430	3034500.0	541	1021.0406107862248	951.0409356725146	1269.6732124874118	864.7990936555891	263.1650165640818
3932424	3034500.0	541	505.3849765258216	872.9127543035993	1269.6732124874118	864.7990936555891	764.3313019354829
3932299	3034500.0	541	1023.6517665130568	30.721505376344087	1269.6732124874118	864.7990936555891	869.6044935193437
3932416	3034500.0	541	1278.3716049382715	847.763139329806	1269.6732124874118	864.7990936555891	19.12814081450003
3932410	3034500.0	541	534.9700782997763	758.9401565995526	1269.6732124874118	864.7990936555891	742.290246426402
3932404	3034500.0	541	828.219864698647	669.8610086100862	1269.6732124874118	864.7990936555891	482.57840324150004
3932388	3034500.0	541	1186.1703910614526	504.0080074487896	1269.6732124874118	864.7990936555891	370.3281370249604
3932381	3034500.0	541	1294.5562830232025	364.1613829542844	1269.6732124874118	864.7990936555891	501.2557077735199
3932378	3034500.0	541	863.726390259954	322.1505429417572	1269.6732124874118	864.7990936555891	677.6874442310359
3932368	3034500.0	541	1336.6467317602387	281.8468944941687	1269.6732124874118	864.7990936555891	586.7867745535204
3932364	3034500.0	541	830.820813771518	263.4647887323944	1269.6732124874118	864.7990936555891	744.4423242509491
3932359	3034500.0	541	1238.6495408289898	231.8273765202284	1269.6732124874118	864.7990936555891	633.7315385054279
3932588	3034473.0	542	1035.0968918490323	178.86092610212498	1269.742902208202	865.1529968454258	725.2968747641227
3932583	3034473.0	542	963.328476821192	176.00154525386313	1269.742902208202	865.1529968454258	754.201248551081
3932578	3034473.0	542	803.1915083135392	158.13361045130642	1269.742902208202	865.1529968454258	847.0812333431605
3932560	3034473.0	542	1053.9508124725517	117.3794466403162	1269.742902208202	865.1529968454258	778.2875486469204
3932554	3034473.0	542	905.0721619414304	132.4284797573212	1269.742902208202	865.1529968454258	818.4558428826269
3932546	3034473.0	542	779.5809558644233	105.4456230187759	1269.742902208202	865.1529968454258	904.1095218446195
3932542	3034473.0	542	987.2047344849648	81.58669225847729	1269.742902208202	865.1529968454258	832.9489599636047
3932539	3034473.0	542	1159.8012627781118	92.9868711164562	1269.742902208202	865.1529968454258	779.953645932797
3932651	3034473.0	542	1248.655402825506	981.1937762504772	1269.742902208202	865.1529968454258	117.94127824958909
3932647	3034473.0	542	1001.1907426246186	938.8743641912512	1269.742902208202	865.1529968454258	278.48716742490046
3932642	3034473.0	542	496.62894375857337	872.354938271605	1269.742902208202	865.1529968454258	773.1475025568925
3932636	3034473.0	542	534.8737206085755	759.1060857538037	1269.742902208202	865.1529968454258	742.4814215971867
3932639	3034473.0	542	1399.5094562647755	862.7797478329393	1269.742902208202	865.1529968454258	129.7882539469304
3932633	3034473.0	542	822.4819073903711	662.8299601349279	1269.742902208202	865.1529968454258	490.89409109215524
3932629	3034473.0	542	1169.2085006693442	510.0140562248996	1269.742902208202	865.1529968454258	369.0946125830692
3932624	3034473.0	542	855.8621013133209	324.5941213258286	1269.742902208202	865.1529968454258	680.8092355810103
3932625	3034473.0	542	1297.7293388429753	361.8236914600551	1269.742902208202	865.1529968454258	504.1067647782878
3932617	3034473.0	542	1336.9233987902892	285.0113099676858	1269.742902208202	865.1529968454258	584.0184894113933
3932618	3034473.0	542	833.8817642698295	271.70410180380526	1269.742902208202	865.1529968454258	736.3127885559596
3932614	3034473.0	542	1237.8808437856328	230.9240466235905	1269.742902208202	865.1529968454258	635.0287805024387
3932606	3034564.0	543	961.6668415529906	928.8147953830012	1269.6770833333337	864.9625	314.5590956676717
3932597	3034564.0	543	506.1866902237927	878.841578327444	1269.6770833333337	864.9625	763.6165328132836
3932585	3034564.0	543	535.1013864818025	759.1256499133449	1269.6770833333337	864.9625	742.1609618143343
3932587	3034564.0	543	1426.885148918809	846.7892696858426	1269.6770833333337	864.9625	158.2549910277034
3932581	3034564.0	543	819.2249840662843	663.5866794136392	1269.6770833333337	864.9625	493.41596533849804
3932579	3034564.0	543	1139.4227053140096	519.2184265010352	1269.6770833333337	864.9625	369.4660571051941
3932569	3034564.0	543	1298.3734589439405	361.3483368225169	1269.6770833333337	864.9625	504.43107291892875
3932561	3034564.0	543	833.8768225238814	272.18124685771744	1269.6770833333337	864.9625	735.7387317509672
3932563	3034564.0	543	866.6980198019802	332.7181884855152	1269.6770833333337	864.9625	667.5897937986579
3932558	3034564.0	543	1350.294733972112	292.69833294383426	1269.6770833333337	864.9625	577.9147709576242
3932552	3034564.0	543	1240.2200818274805	232.25258552108195	1269.6770833333337	864.9625	633.3952563902224
3932548	3034564.0	543	961.8090909090909	193.80012121212124	1269.6770833333337	864.9625	738.4047937679832
3932544	3034564.0	543	1033.2098412698413	177.90444444444444	1269.6770833333337	864.9625	726.6123645196901
3932540	3034564.0	543	899.5459770114943	133.82717146581348	1269.6770833333337	864.9625	819.4851459897377
3932538	3034564.0	543	1056.3977083333332	117.12333333333332	1269.6770833333337	864.9625	777.6577081216936
3932534	3034564.0	543	797.2047996110301	141.5382718621935	1269.6770833333337	864.9625	864.0443696608121
3932528	3034564.0	543	1177.4983872593489	84.58487047676645	1269.6770833333337	864.9625	785.8028739258983
3932526	3034564.0	543	948.1706248232966	46.96169069833192	1269.6770833333337	864.9625	878.9150851372674
3932613	3034564.0	543	1335.8407655146789	966.726309921962	1269.6770833333337	864.9625	121.38165367808784
3932734	3034636.0	544	781.6679852320675	96.59599156118144	1269.742902208202	865.1529968454258	910.437804000222
3932735	3034636.0	544	903.8861408970369	137.5634151965871	1269.742902208202	865.1529968454258	814.3941116689308
3932729	3034636.0	544	930.8563922942208	49.69264448336252	1269.742902208202	865.1529968454258	883.0739792770134
3932730	3034636.0	544	1195.3352604012257	84.19502915307837	1269.742902208202	865.1529968454258	784.4946427232227
3932825	3034636.0	544	919.593503937008	929.3208661417324	1269.742902208202	865.1529968454258	355.98050025206027
3932819	3034636.0	544	1370.556864945754	916.3728020950244	1269.742902208202	865.1529968454258	113.07927985557443
3932812	3034636.0	544	533.2426597582038	892.4145077720207	1269.742902208202	865.1529968454258	737.0046113199746
3932804	3034636.0	544	1408.517814726841	780.765637371338	1269.742902208202	865.1529968454258	162.41829571684596
3932802	3034636.0	544	534.9542848953855	758.7519346517627	1269.742902208202	865.1529968454258	742.4523541402642
3932799	3034636.0	544	821.4968143643209	663.7247321169997	1269.742902208202	865.1529968454258	491.4243594886696
3932791	3034636.0	544	1136.1988416988418	524.684362934363	1269.742902208202	865.1529968454258	365.7224449970127
3932779	3034636.0	544	1298.3771043771044	361.941317941318	1269.742902208202	865.1529968454258	504.02570501844497
3932775	3034636.0	544	878.3262604280015	347.1826260428001	1269.742902208202	865.1529968454258	649.2305387856452
3932768	3034636.0	544	1353.1117804551538	307.7771921017403	1269.742902208202	865.1529968454258	563.5762216185368
3932759	3034636.0	544	835.8393891521854	269.11585044760403	1269.742902208202	865.1529968454258	737.2465927546978
3932752	3034636.0	544	1239.6804644808744	230.3275956284153	1269.742902208202	865.1529968454258	635.5368126178433
3932750	3034636.0	544	960.0525846702318	210.8647504456328	1269.742902208202	865.1529968454258	723.8792731897254
3932744	3034636.0	544	1032.3603174603174	177.92698412698414	1269.742902208202	865.1529968454258	727.0695180644519
3932740	3034636.0	544	805.3336421659461	156.76436071649167	1269.742902208202	865.1529968454258	847.0480627506371
3932739	3034636.0	544	1054.8455657492354	118.04172127566622	1269.742902208202	865.1529968454258	777.4034495039442
3932861	3034700.0	545	1407.0336241366774	910.947473645947	1269.7904608788851	865.0434083601286	144.71651277849978
3932857	3034700.0	545	518.8485185185185	910.4714814814816	1269.7904608788851	865.0434083601286	752.3147683140876
3932852	3034700.0	545	1364.1198600174978	795.343394575678	1269.7904608788851	865.0434083601286	117.28651867714511
3932850	3034700.0	545	534.8637387387387	758.7393018018018	1269.7904608788851	865.0434083601286	742.5751477034659
3932845	3034700.0	545	824.8519256308101	663.5	1269.7904608788851	865.0434083601286	488.4568001390912
3932840	3034700.0	545	1136.4416748126423	524.5863473444119	1269.7904608788851	865.0434083601286	365.6404096114105
3932833	3034700.0	545	881.75	368.394596651446	1269.7904608788851	865.0434083601286	630.2661671474553
3932828	3034700.0	545	1353.4754610939603	339.77990184437584	1269.7904608788851	865.0434083601286	531.8880808386492
3932830	3034700.0	545	1298.222505462491	361.11398397669336	1269.7904608788851	865.0434083601286	504.7308648365231
3932816	3034700.0	545	832.5481099656358	272.08102035421626	1269.7904608788851	865.0434083601286	736.739619554846
3932808	3034700.0	545	1231.628196307763	234.45046439628484	1269.7904608788851	865.0434083601286	631.7466417909824
3932801	3034700.0	545	960.3769590643276	216.83543859649123	1269.7904608788851	865.0434083601286	718.2689518350656
3932792	3034700.0	545	1034.5281280310378	181.69398642095047	1269.7904608788851	865.0434083601286	722.7134962913176
3932790	3034700.0	545	804.7670454545455	156.81568979266348	1269.7904608788851	865.0434083601286	847.2504223900952
3932776	3034700.0	545	1054.6725204329578	117.81190633973934	1269.7904608788851	865.0434083601286	777.579993256864
3932773	3034700.0	545	904.3113799283152	142.06832437275986	1269.7904608788851	865.0434083601286	810.1036542807446
3932764	3034700.0	545	783.0902366863905	95.95907297830377	1269.7904608788851	865.0434083601286	910.1471436854196
3932760	3034700.0	545	1246.8587562612229	85.98634344579906	1269.7904608788851	865.0434083601286	779.3944915571328
3932755	3034700.0	545	893.8305529811554	57.93589743589744	1269.7904608788851	865.0434083601286	890.3754188749695
3932866	3034700.0	545	876.4135678391959	933.1700167504188	1269.7904608788851	865.0434083601286	399.2325321768293
3932722	3034830.0	546	1397.7485529451822	921.4942117807286	1269.8261316872429	864.8765432098766	139.8917662155015
3932716	3034830.0	546	1288.7643824027073	807.6137901861251	1269.8261316872429	864.8765432098766	60.313184495771246
3932718	3034830.0	546	505.9865783214407	919.5224260958206	1269.8261316872429	864.8765432098766	765.7917705241109
3932719	3034830.0	546	853.5825780463242	918.4338704263176	1269.8261316872429	864.8765432098766	419.6749733379264
3932712	3034830.0	546	534.7868548617053	758.771742229826	1269.8261316872429	864.8765432098766	742.6580419461069
3932709	3034830.0	546	825.9874651810585	659.3421541318477	1269.8261316872429	864.8765432098766	489.1187452752823
3932701	3034830.0	546	1138.884387717351	540.5554938956715	1269.8261316872429	864.8765432098766	349.7568917721905
3932693	3034830.0	546	883.3962053571429	376.4177827380952	1269.8261316872429	864.8765432098766	622.8322797070778
3932689	3034830.0	546	1358.5310387984982	359.45160617438466	1269.8261316872429	864.8765432098766	513.1500048942291
3932690	3034830.0	546	1297.2446068197637	360.97645557875205	1269.8261316872429	864.8765432098766	504.64549051115836
3932687	3034830.0	546	831.3182509505704	271.7983523447402	1269.8261316872429	864.8765432098766	737.5845049538601
3932681	3034830.0	546	1213.0222298221615	252.12836297309624	1269.8261316872429	864.8765432098766	615.3755078410121
3932679	3034830.0	546	960.1303482587064	221.86194029850745	1269.8261316872429	864.8765432098766	713.7081040808496
3932673	3034830.0	546	1039.1858447488585	180.5861491628615	1269.8261316872429	864.8765432098766	722.1137620514094
3932670	3034830.0	546	805.335881753313	158.006625891947	1269.8261316872429	864.8765432098766	845.822837414988
3932666	3034830.0	546	904.0054691997698	145.81364421416234	1269.8261316872429	864.8765432098766	806.768994083743
3932660	3034830.0	546	783.6234124131321	98.61430625449316	1269.8261316872429	864.8765432098766	907.497052344198
3932663	3034830.0	546	1055.5773207462353	117.26264329062712	1269.8261316872429	864.8765432098766	777.7075905133659
3932659	3034830.0	546	1274.2042583537084	91.17940097799512	1269.8261316872429	864.8765432098766	773.7095294042124
3932654	3034830.0	546	855.461991254625	66.10443995963674	1269.8261316872429	864.8765432098766	899.8524955831784
3932855	3034993.0	547	785.3252279635259	99.28926038500506	1269.6325051759834	864.9751552795032	905.9958214039028
3932983	3034993.0	547	1196.9270315091212	856.6546434494196	1269.6325051759834	864.9751552795032	73.1800301874586
3932977	3034993.0	547	535.024810765349	758.9544435099524	1269.6325051759834	864.9751552795032	742.2188733867055
3932843	3034993.0	547	795.7868459453825	50.624452782989366	1269.6325051759834	864.9751552795032	942.1766158360375
3932971	3034993.0	547	824.5533082470994	659.2877077453747	1269.6325051759834	864.9751552795032	490.308900196565
3932957	3034993.0	547	1159.7012711864406	561.4809322033898	1269.6325051759834	864.9751552795032	322.7903648609067
3932925	3034993.0	547	1357.3818816231585	396.3346687343844	1269.6325051759834	864.9751552795032	476.7849186961702
3932926	3034993.0	547	889.5044345898004	376.3551367331855	1269.6325051759834	864.9751552795032	619.0693600653951
3932913	3034993.0	547	1295.0678127984718	361.9424546322827	1269.6325051759834	864.9751552795032	503.6753446360927
3932900	3034993.0	547	1186.4421732432754	283.8769403957815	1269.6325051759834	864.9751552795032	587.0227991041933
3932901	3034993.0	547	831.6593156909917	271.44573643410854	1269.6325051759834	864.9751552795032	737.6297755260482
3933013	3034993.0	547	1393.610433604336	931.5484417344172	1269.6325051759834	864.9751552795032	140.721459652726
3932886	3034993.0	547	967.6615541922292	223.1676891615542	1269.6325051759834	864.9751552795032	709.2977363581355
3932881	3034993.0	547	1043.656844106464	182.4223700887199	1269.6325051759834	864.9751552795032	718.9876938915587
3932877	3034993.0	547	1056.1837053035758	117.04931605471562	1269.6325051759834	864.9751552795032	777.7875359936503
3932878	3034993.0	547	920.1862997532454	146.3082823731359	1269.6325051759834	864.9751552795032	799.1212202772286
3933006	3034993.0	547	817.3119658119658	900.9691358024692	1269.6325051759834	864.9751552795032	453.75041263280787
3932879	3034993.0	547	805.8527016289232	156.10319825188716	1269.6325051759834	864.9751552795032	847.1075242484344
3932870	3034993.0	547	1313.083464154893	107.91266352694925	1269.6325051759834	864.9751552795032	758.3083820285601
3932999	3034993.0	547	507.178531701891	898.7135706340379	1269.6325051759834	864.9751552795032	763.2000670447213
3932985	3034858.0	548	790.061846983485	852.1868891135828	1268.8256578947369	864.9396929824562	478.93362864261564
3932981	3034858.0	548	535.1291739894552	758.8898652606912	1268.8256578947369	864.9396929824562	741.3211830608844
3932978	3034858.0	548	822.9277367773677	660.5147601476015	1268.8256578947369	864.9396929824562	490.52472845038756
3932972	3034858.0	548	1150.763253449528	592.1510530137981	1268.8256578947369	864.9396929824562	297.24127142665475
3932961	3034858.0	548	1344.5788714620517	451.9241031188029	1268.8256578947369	864.9396929824562	419.9052593576278
3932953	3034858.0	548	908.2275132275132	395.1575963718821	1268.8256578947369	864.9396929824562	592.221445266271
3932944	3034858.0	548	1298.3944128787878	360.25970643939394	1268.8256578947369	864.9396929824562	505.5454480938508
3932928	3034858.0	548	1177.0895326248428	279.81185007427723	1268.8256578947369	864.9396929824562	592.275366046835
3932931	3034858.0	548	831.8830601092897	270.5117486338798	1268.8256578947369	864.9396929824562	737.7421058757384
3932924	3034858.0	548	979.1216149679962	217.87050713934025	1268.8256578947369	864.9396929824562	708.9618916103825
3932920	3034858.0	548	1052.3495036823567	174.5057636887608	1268.8256578947369	864.9396929824562	723.5751074093924
3932917	3034858.0	548	805.3201460742545	154.69659160073036	1268.8256578947369	864.9396929824562	848.1053133593138
3932909	3034858.0	548	938.4150548580476	149.0706368057912	1268.8256578947369	864.9396929824562	788.4412927988601
3932906	3034858.0	548	1059.0813036418465	116.75701693342612	1268.8256578947369	864.9396929824562	777.0263900800602
3932902	3034858.0	548	1341.6971085318671	124.98544084707798	1268.8256578947369	864.9396929824562	743.5338214036983
3932892	3034858.0	548	774.0477258167841	49.11221439248345	1268.8256578947369	864.9396929824562	954.138185429033
3932894	3034858.0	548	781.8041168658699	106.510402833112	1268.8256578947369	864.9396929824562	901.3351039333653
3933004	3034858.0	548	1150.8353658536585	969.9219512195122	1268.8256578947369	864.9396929824562	157.93347827642773
3933000	3034858.0	548	1332.9403839055003	917.5797342192692	1268.8256578947369	864.9396929824562	82.95584387400706
3932997	3034858.0	548	512.3774074074074	882.4611111111111	1268.8256578947369	864.9396929824562	756.6511453494145
3933077	3034922.0	549	1161.154209621993	1019.5257731958762	1269.7147435897436	865.1378205128206	188.7353423951873
3933074	3034922.0	549	1332.4625396825395	919.9038095238096	1269.7147435897436	865.1378205128206	83.28625016684845
3933071	3034922.0	549	506.9984984984985	883.8753753753754	1269.7147435897436	865.1378205128206	762.9463719609103
3933065	3034922.0	549	768.7198952879581	829.0465968586387	1269.7147435897436	865.1378205128206	502.2931558858684
3933062	3034922.0	549	823.5918306499701	660.4433512224209	1269.7147435897436	865.1378205128206	490.8416029718214
3933063	3034922.0	549	535.0431888983292	759.0420560747664	1269.7147435897436	865.1378205128206	742.2928024064325
3933057	3034922.0	549	1129.6479500891264	614.7941176470588	1269.7147435897436	865.1378205128206	286.8635149441026
3933055	3034922.0	549	1334.978811369509	464.9105943152455	1269.7147435897436	865.1378205128206	405.51354001188014
3933050	3034922.0	549	911.029213483146	397.96741573033705	1269.7147435897436	865.1378205128206	588.9851412493192
3933045	3034922.0	549	1299.2014814814816	360.5908641975309	1269.7147435897436	865.1378205128206	505.4078539541297
3933036	3034922.0	549	1176.093873629479	277.77127839945746	1269.7147435897436	865.1378205128206	594.780902590463
3933038	3034922.0	549	831.2799944582987	271.2630922693267	1269.7147435897436	865.1378205128206	738.181699916922
3933033	3034922.0	549	951.8947733333332	159.33402666666666	1269.7147435897436	865.1378205128206	774.0597708842707
3933034	3034922.0	549	1059.1011695906432	162.07543859649124	1269.7147435897436	865.1378205128206	733.9310529052011
3933035	3034922.0	549	1006.5912834591628	224.47140242507436	1269.7147435897436	865.1378205128206	692.594697161675
3933025	3034922.0	549	1059.328008157716	116.53013822796284	1269.7147435897436	865.1378205128206	777.6091823156748
3933026	3034922.0	549	1351.461806608063	135.01692432050115	1269.7147435897436	865.1378205128206	734.6829965153655
3933022	3034922.0	549	799.2630057803468	138.1027387833746	1269.7147435897436	865.1378205128206	865.9704658204133
3933019	3034922.0	549	750.4936045024302	48.07917625991302	1269.7147435897436	865.1378205128206	968.0782093526982
3933118	3035503.0	550	1298.9854913435747	360.27225067056816	1269.7157497303128	864.8905070118662	505.46642065229133
3933113	3035503.0	550	1161.8095646211862	276.48880127985376	1269.7157497303128	864.8905070118662	598.214269382758
3933114	3035503.0	550	832.5735785953177	270.66053511705684	1269.7157497303128	864.8905070118662	737.700845385664
3933105	3035503.0	550	1027.689703989704	234.05469755469755	1269.7157497303128	864.8905070118662	675.6703525465036
3933098	3035503.0	550	978.8864252278886	161.6459719142646	1269.7157497303128	864.8905070118662	761.0089172507627
3933093	3035503.0	550	1064.6288490284007	162.5798206278027	1269.7157497303128	864.8905070118662	731.642629327167
3933089	3035503.0	550	807.3646975233455	153.00791717417783	1269.7157497303128	864.8905070118662	848.8494078403451
3933091	3035503.0	550	1368.807633949739	171.7067330488383	1269.7157497303128	864.8905070118662	700.2306377214456
3933084	3035503.0	550	783.9769987699876	109.27736777367774	1269.7157497303128	864.8905070118662	898.2724254778652
3933086	3035503.0	550	1057.3853668261563	116.35466507177034	1269.7157497303128	864.8905070118662	778.0681834988461
3933083	3035503.0	550	728.5790612895877	46.94269765322397	1269.7157497303128	864.8905070118662	980.7484562369682
3933194	3035503.0	550	1147.7348589921403	1016.2563569116968	1269.7157497303128	864.8905070118662	194.39896661550446
3933190	3035503.0	550	1328.8871770930596	927.1218487394958	1269.7157497303128	864.8905070118662	85.8719844266209
3933178	3035503.0	550	502.8965517241379	877.9285201149424	1269.7157497303128	864.8905070118662	766.9300308479968
3933163	3035503.0	550	738.8697372586262	825.8273187717632	1269.7157497303128	864.8905070118662	532.281336919276
3933154	3035503.0	550	534.9978429680759	759.0073339085418	1269.7157497303128	864.8905070118662	742.3083246626779
3933149	3035503.0	550	823.4676616915423	661.3028606965174	1269.7157497303128	864.8905070118662	490.49493963799654
3933135	3035503.0	550	1115.5869252873565	628.5513649425287	1269.7157497303128	864.8905070118662	282.1557807280194
3933126	3035503.0	550	1336.0537952022914	464.0788578589331	1269.7157497303128	864.8905070118662	406.2643405145673
3933121	3035503.0	550	929.68444666002	408.4411764705882	1269.7157497303128	864.8905070118662	569.1812351257395
3933116	3035060.0	551	995.939611872146	173.40456621004566	1269.845717234262	865.078947368421	743.9341396289487
3933108	3035060.0	551	805.2908455844021	155.50948806172454	1269.845717234262	865.078947368421	848.1155854919867
3933110	3035060.0	551	1065.0949113779302	162.63436249285306	1269.845717234262	865.078947368421	731.6770375786208
3933104	3035060.0	551	676.7927120669057	142.48183990442055	1269.845717234262	865.078947368421	934.8039616162165
3933102	3035060.0	551	1057.9082039028276	115.12325766626844	1269.845717234262	865.078947368421	779.3273035597708
3933097	3035060.0	551	782.3988847583643	110.45216852540273	1269.845717234262	865.078947368421	898.3685156091434
3933208	3035060.0	551	1114.84684147795	985.4610647596344	1269.845717234262	865.078947368421	196.256224546669
3933203	3035060.0	551	1331.935669628167	950.0807831523528	1269.845717234262	865.078947368421	105.26383175106193
3933193	3035060.0	551	510.7414605418139	870.8808402041618	1269.845717234262	865.078947368421	759.1264285276015
3933184	3035060.0	551	710.4457794208257	790.5385089340726	1269.845717234262	865.078947368421	564.3443695011596
3933180	3035060.0	551	535.0220815752461	758.9239099859353	1269.845717234262	865.078947368421	742.451794721254
3933175	3035060.0	551	822.1473345049794	660.5248974809608	1269.845717234262	865.078947368421	492.21560440906063
3933165	3035060.0	551	1079.2502714440825	622.1731813246471	1269.845717234262	865.078947368421	308.7552997654776
3933158	3035060.0	551	1337.6841206602162	462.39944981976856	1269.845717234262	865.078947368421	408.35380091951845
3933151	3035060.0	551	943.0893772893774	420.3959706959707	1269.845717234262	865.078947368421	551.8266534306296
3933144	3035060.0	551	1297.0835687382296	359.1450094161958	1269.845717234262	865.078947368421	506.6666064843807
3933132	3035060.0	551	833.6345933562428	270.40635738831617	1269.845717234262	865.078947368421	737.5063619173537
3933130	3035060.0	551	1083.1809829532876	260.63032248542544	1269.845717234262	865.078947368421	632.6150987347133
3933122	3035060.0	551	1371.727836124515	202.0529378370707	1269.845717234262	865.078947368421	670.8080615680121
3933241	3035124.0	552	1030.9817435146786	164.91457265999838	1269.742902208202	865.1529968454258	739.8248046709197
3933230	3035124.0	552	806.2339722405816	155.07688918263935	1269.742902208202	865.1529968454258	847.9673383057047
3933224	3035124.0	552	776.8805637982196	115.05984174085064	1269.742902208202	865.1529968454258	897.5260586510524
3933226	3035124.0	552	1057.5881948536637	115.00343743861715	1269.742902208202	865.1529968454258	779.572948049712
3933348	3035124.0	552	1039.30526109148	1008.8804475853946	1269.742902208202	865.1529968454258	271.5862414402639
3933346	3035124.0	552	1331.9771968854282	944.4428995179828	1269.742902208202	865.1529968454258	100.79680599996901
3933340	3035124.0	552	507.7763857251329	879.2923310554289	1269.742902208202	865.1529968454258	762.0976925652283
3933332	3035124.0	552	684.5501113585746	783.6258351893096	1269.742902208202	865.1529968454258	590.8445485490056
3933327	3035124.0	552	535.0057273768614	759.0111683848797	1269.742902208202	865.1529968454258	742.3643336179937
3933321	3035124.0	552	822.3340957609026	661.0965233302836	1269.742902208202	865.1529968454258	491.74554850047485
3933317	3035124.0	552	1088.8854382332645	629.2173913043479	1269.742902208202	865.1529968454258	297.27938414474846
3933311	3035124.0	552	1339.0384264330046	463.4289886820008	1269.742902208202	865.1529968454258	407.6567777094817
3933303	3035124.0	552	925.8956783563584	432.8202267091746	1269.742902208202	865.1529968454258	552.3970831605689
3933297	3035124.0	552	1296.6536731634185	360.1726636681659	1269.742902208202	865.1529968454258	505.69687213707437
3933285	3035124.0	552	1105.7715261448886	275.6158884783339	1269.742902208202	865.1529968454258	611.9155287373649
3933279	3035124.0	552	832.4186925985953	271.2857914640735	1269.742902208202	865.1529968454258	737.5165909578742
3933270	3035124.0	552	1044.70523138833	236.11122289291305	1269.742902208202	865.1529968454258	668.0834578593884
3933263	3035124.0	552	1372.660443891309	231.562538892346	1269.742902208202	865.1529968454258	641.8947645800575
3933248	3035124.0	552	565.2644206227667	182.0926493108729	1269.742902208202	865.1529968454258	981.2549971291584
3933373	3035185.0	553	535.2425658453695	759.14316057774	1269.7958333333331	864.9875	742.1398297928621
3933369	3035185.0	553	822.0960286458334	660.0856119791666	1269.7958333333331	864.9875	492.36155295852205
3933366	3035185.0	553	1148.9117021276595	628.159219858156	1269.7958333333331	864.9875	265.8958582834532
3933361	3035185.0	553	904.7721088435376	439.0488721804512	1269.7958333333331	864.9875	560.9510086533423
3933362	3035185.0	553	1326.5614921141237	467.3189792663477	1269.7958333333331	864.9875	401.6996295732775
3933356	3035185.0	553	1296.782033426184	359.12465181058496	1269.7958333333331	864.9875	506.5821514559692
3933350	3035185.0	553	1116.473976405274	278.2388387693732	1269.7958333333331	864.9875	606.4499841436234
3933351	3035185.0	553	831.7353266888151	271.2159468438538	1269.7958333333331	864.9875	737.8764563388061
3933347	3035185.0	553	1371.3066331063071	280.2418813542592	1269.7958333333331	864.9875	593.4912644647255
3933339	3035185.0	553	1052.8297127685253	253.178735216027	1269.7958333333331	864.9875	649.1411727347399
3933331	3035185.0	553	509.5902017991733	200.74775103330904	1269.7958333333331	864.9875	1009.5182248595531
3933319	3035185.0	553	1007.6564147627416	167.77322788517867	1269.7958333333331	864.9875	744.865636211745
3933313	3035185.0	553	1068.13619201726	160.46844660194174	1269.7958333333331	864.9875	732.8121911763089
3933310	3035185.0	553	805.722602739726	154.31358447488586	1269.7958333333331	864.9875	848.7764002146763
3933306	3035185.0	553	1057.3411084529505	115.24282296650718	1269.7958333333331	864.9875	779.2650966545694
3933300	3035185.0	553	773.9143183549124	111.31188118811882	1269.7958333333331	864.9875	902.1781505272479
3933394	3035185.0	553	975.0267229254572	1009.4068213783404	1269.7958333333331	864.9875	328.24650620841487
3933388	3035185.0	553	1335.703454894434	949.9862444017914	1269.7958333333331	864.9875	107.55743177355225
3933384	3035185.0	553	501.813961255845	884.8984635938543	1269.7958333333331	864.9875	768.23993798219
3933378	3035185.0	553	660.7637215528781	805.1124497991968	1269.7958333333331	864.9875	611.9682465751873
3933246	3035317.0	554	1371.375	333.35941475826974	1269.845717234262	865.078947368421	541.3260169418082
3933232	3035317.0	554	1116.7331352673891	283.22154258417805	1269.845717234262	865.078947368421	601.6656066776768
3933234	3035317.0	554	832.6795964762716	270.8631713554987	1269.845717234262	865.078947368421	737.7036028116098
3933228	3035317.0	554	1063.1725225225225	262.9673423423424	1269.845717234262	865.078947368421	636.5942148020489
3933225	3035317.0	554	499.8607610575735	240.7174450210032	1269.845717234262	865.078947368421	991.314338820912
3933216	3035317.0	554	803.3023466666667	153.23034666666666	1269.845717234262	865.078947368421	851.1117123748318
3933217	3035317.0	554	1069.7740303541316	162.11973018549747	1269.845717234262	865.078947368421	730.8764197273638
3933219	3035317.0	554	1012.4830706363103	185.02714535901927	1269.845717234262	865.078947368421	727.1217128377729
3933213	3035317.0	554	773.0428122545169	110.91424456664048	1269.845717234262	865.078947368421	903.0933093254604
3933215	3035317.0	554	1057.372249388753	115.19804400977996	1269.845717234262	865.078947368421	779.4012726190971
3933308	3035317.0	554	910.6588888888888	992.4055555555556	1269.845717234262	865.078947368421	381.08692290506207
3933305	3035317.0	554	1336.8933333333332	954.2123333333334	1269.845717234262	865.078947368421	111.53539042895062
3933298	3035317.0	554	502.17122807017546	881.1638596491227	1269.845717234262	865.078947368421	767.8429824621824
3933292	3035317.0	554	655.9254557291666	852.0784505208334	1269.845717234262	865.078947368421	614.0578966227606
3933288	3035317.0	554	535.1193277310924	758.9775910364147	1269.845717234262	865.078947368421	742.3478734716325
3933280	3035317.0	554	821.4723926380368	659.2358554873892	1269.845717234262	865.078947368421	493.36600681909056
3933282	3035317.0	554	1199.5672690763051	672.5609103078982	1269.845717234262	865.078947368421	204.94451656272116
3933269	3035317.0	554	1281.71866516896	487.6099878311336	1269.845717234262	865.078947368421	377.6556398451139
3933259	3035317.0	554	896.5317626527051	449.9921465968586	1269.845717234262	865.078947368421	558.2654931661921
3933250	3035317.0	554	1298.608148148148	359.779012345679	1269.845717234262	865.078947368421	506.11787339123225
3933452	3035478.0	555	1297.597754749568	915.5563039723662	1269.8261316872429	864.8765432098766	57.79014793595054
3933455	3035478.0	555	909.9121989121988	1002.973581973582	1269.8261316872429	864.8765432098766	385.49815968549484
3933448	3035478.0	555	500.66152380952377	882.2965714285714	1269.8261316872429	864.8765432098766	769.3618468541481
3933451	3035478.0	555	708.896593673966	897.8083072645117	1269.8261316872429	864.8765432098766	561.8954063698496
3933443	3035478.0	555	535.6342143906021	759.3044052863436	1269.8261316872429	864.8765432098766	741.7433840146218
3933436	3035478.0	555	822.4180327868852	657.7687238829958	1269.8261316872429	864.8765432098766	493.0189203143913
3933439	3035478.0	555	1276.7975825672454	706.8401430030643	1269.8261316872429	864.8765432098766	158.19009108569352
3933432	3035478.0	555	1234.7813367806184	492.11553193526765	1269.8261316872429	864.8765432098766	374.4047397890636
3933428	3035478.0	555	898.0677397719652	463.9745137491616	1269.8261316872429	864.8765432098766	546.7419310654279
3933418	3035478.0	555	1297.9372197309417	359.8358246138515	1269.8261316872429	864.8765432098766	505.82245967433073
3933419	3035478.0	555	1373.305336695031	384.2244458451518	1269.8261316872429	864.8765432098766	491.66491085916704
3933408	3035478.0	555	489.88042813455655	273.382874617737	1269.8261316872429	864.8765432098766	978.8667225291106
3933404	3035478.0	555	1136.169038701623	282.269038701623	1269.8261316872429	864.8765432098766	597.7421875814867
3933405	3035478.0	555	834.0868230039084	270.7724734785036	1269.8261316872429	864.8765432098766	736.7688856101418
3933402	3035478.0	555	1036.8720546300467	235.0459252588924	1269.8261316872429	864.8765432098766	671.5312422561504
3933397	3035478.0	555	803.1890401072275	152.88591607382205	1269.8261316872429	864.8765432098766	851.2818736281466
3933398	3035478.0	555	1070.31526452732	162.9885805145996	1269.8261316872429	864.8765432098766	729.6926053424352
3933393	3035478.0	555	774.7602384655262	111.77216174183516	1269.8261316872429	864.8765432098766	901.2527104080062
3933395	3035478.0	555	1057.727895392279	114.76297218762971	1269.8261316872429	864.8765432098766	779.5229510868693
3933598	3035246.0	556	917.9879398971926	1012.2769869513642	1269.6770833333337	864.9625	381.2962256259433
3933592	3035246.0	556	768.9579270494763	912.7957746478874	1269.6770833333337	864.9625	502.998703411011
3933584	3035246.0	556	501.5954861111112	875.39375	1269.6770833333337	864.9625	768.1524269101823
3933580	3035246.0	556	1303.1378504672898	862.4053738317757	1269.6770833333337	864.9625	33.55833475357581
3933577	3035246.0	556	534.8364275668073	758.9520393811533	1269.6770833333337	864.9625	742.447982775897
3933575	3035246.0	556	1319.4309854144433	696.4313411597296	1269.6770833333337	864.9625	175.72194590415015
3933569	3035246.0	556	821.726976744186	660.9480620155039	1269.6770833333337	864.9625	492.2206709387149
3933561	3035246.0	556	1232.6243807979824	487.6150139601909	1269.6770833333337	864.9625	379.16227131102744
3933552	3035246.0	556	1376.2779852681815	443.774302313518	1269.6770833333337	864.9625	434.46892888181327
3933554	3035246.0	556	898.795486111111	481.746875	1269.6770833333337	864.9625	533.298579036404
3933547	3035246.0	556	1297.640221402214	359.1976629766298	1269.6770833333337	864.9625	506.5372715407381
3933541	3035246.0	556	1184.117661508229	290.740849914026	1269.6770833333337	864.9625	580.5608651041723
3933536	3035246.0	556	833.2400224845419	271.12619449128727	1269.6770833333337	864.9625	736.9659868830917
3933535	3035246.0	556	1063.1642264519278	268.5161054172767	1269.6770833333337	864.9625	631.186075312225
3933530	3035246.0	556	542.3978494623656	219.7816736792894	1269.6770833333337	864.9625	972.2105649867302
3933531	3035246.0	556	1021.8485512539568	241.65729242756268	1269.6770833333337	864.9625	670.7669961316955
3933524	3035246.0	556	801.4415038857384	153.832493173703	1269.6770833333337	864.9625	851.4402177894784
3933525	3035246.0	556	1072.8015267175572	162.47614503816794	1269.6770833333337	864.9625	729.5526462842369
3933521	3035246.0	556	779.1051752921536	104.98887033945464	1269.6770833333337	864.9625	904.555534358498
3933523	3035246.0	556	1057.6528132992328	114.30434782608695	1269.6770833333337	864.9625	780.0268921701654
3933503	3035568.0	557	534.8566666666667	758.7052777777778	1269.7904608788851	865.0434083601286	742.5870183964412
3933498	3035568.0	557	1323.9172185430464	718.0110375275938	1269.7904608788851	865.0434083601286	156.67872851115075
3933495	3035568.0	557	820.2339563862929	661.9791277258566	1269.7904608788851	865.0434083601286	493.2911440529948
3933489	3035568.0	557	903.214126807564	512.272710418984	1269.7904608788851	865.0434083601286	508.748831966277
3933486	3035568.0	557	1233.641157967168	488.1648972771061	1269.7904608788851	865.0434083601286	378.6082199545581
3933482	3035568.0	557	1382.5187465335553	469.1502495840266	1269.7904608788851	865.0434083601286	411.6297602850902
3933478	3035568.0	557	1296.3885651857247	358.7760378732702	1269.7904608788851	865.0434083601286	506.96559012658395
3933472	3035568.0	557	1239.285320670653	277.270899284793	1269.7904608788851	865.0434083601286	588.5635785570149
3933468	3035568.0	557	832.2004081632653	271.61727891156465	1269.7904608788851	865.0434083601286	737.3192153660196
3933469	3035568.0	557	1070.5662739322534	267.95900834560626	1269.7904608788851	865.0434083601286	629.4442448741975
3933464	3035568.0	557	1083.2225274725274	159.23962148962147	1269.7904608788851	865.0434083601286	730.0456008608417
3933465	3035568.0	557	1015.3437862950058	269.0950058072009	1269.7904608788851	865.0434083601286	647.9950684319912
3933462	3035568.0	557	1057.8540200469183	114.78406909788868	1269.7904608788851	865.0434083601286	779.6192218658637
3933463	3035568.0	557	803.4795129089579	156.33558064178948	1269.7904608788851	865.0434083601286	848.358818699882
3933458	3035568.0	557	567.7098200670937	97.7259835315645	1269.7904608788851	865.0434083601286	1040.0448339606496
3933459	3035568.0	557	787.7635135135135	98.90005630630633	1269.7904608788851	865.0434083601286	905.1660697809247
3933518	3035568.0	557	964.4146599070552	1001.4590198563582	1269.7904608788851	865.0434083601286	334.4601603765042
3933512	3035568.0	557	501.104788213628	874.4565377532228	1269.7904608788851	865.0434083601286	768.7433058998367
3933513	3035568.0	557	795.1124913733609	897.8181504485852	1269.7904608788851	865.0434083601286	475.80811095740296
3933507	3035568.0	557	1363.903448275862	821.635632183908	1269.7904608788851	865.0434083601286	103.64115702436172
3933629	3035384.0	558	1267.1888138138138	686.1580330330331	1269.7357723577236	864.905487804878	178.76559955773686
3933627	3035384.0	558	820.0956430916145	663.3000596836765	1269.7357723577236	864.905487804878	492.76870283569775
3933620	3035384.0	558	1225.871693121693	485.2576530612245	1269.7357723577236	864.905487804878	382.17343690106094
3933623	3035384.0	558	884.8144456103532	546.3716334382651	1269.7357723577236	864.905487804878	499.6281058573531
3933616	3035384.0	558	1381.5676483141272	490.4621212121213	1269.7357723577236	864.905487804878	390.78664673354183
3933611	3035384.0	558	1296.9865454545454	359.3489696969697	1269.7357723577236	864.905487804878	506.2904281494628
3933597	3035384.0	558	1104.5354135710747	266.7251114413076	1269.7357723577236	864.905487804878	620.5730587204864
3933595	3035384.0	558	990.6377729521053	279.44643503438294	1269.7357723577236	864.905487804878	648.58152590337
3933583	3035384.0	558	833.0422297297297	270.9070945945946	1269.7357723577236	864.905487804878	737.2484935958744
3933579	3035384.0	558	1228.2935848621207	259.30743048344294	1269.7357723577236	864.905487804878	607.0143836318189
3933573	3035384.0	558	1087.414800995025	157.67101990049753	1269.7357723577236	864.905487804878	730.3571244197117
3933567	3035384.0	558	804.5219849246231	161.65640703517587	1269.7357723577236	864.905487804878	843.1981603521683
3933560	3035384.0	558	1058.9134766062234	114.40194761584956	1269.7357723577236	864.905487804878	779.5521818468585
3933553	3035384.0	558	600.5365344467641	68.42345163535143	1269.7357723577236	864.905487804878	1040.293830588918
3933555	3035384.0	558	790.1930389451089	87.1295614842073	1269.7357723577236	864.905487804878	913.72677794449
3933648	3035384.0	558	1046.0021097046415	991.3899117759878	1269.7357723577236	864.905487804878	257.01179216422463
3933644	3035384.0	558	502.49026217228464	868.9303370786516	1269.7357723577236	864.905487804878	767.256066975942
3933637	3035384.0	558	1417.217831233295	825.0211912943872	1269.7357723577236	864.905487804878	152.7799554860332
3933639	3035384.0	558	799.4735077129443	853.1807511737089	1269.7357723577236	864.905487804878	470.40840447201487
3933634	3035384.0	558	535.1649803260258	758.8920741989882	1269.7357723577236	864.905487804878	742.1813069395168
3933720	3035643.0	559	1115.583028083028	973.641636141636	1269.6831275720165	864.9958847736626	188.54903858897725
3933717	3035643.0	559	501.2727436174038	868.3701905789284	1269.6831275720165	864.9958847736626	768.4177926811317
3933709	3035643.0	559	785.5911537167844	839.0731584258325	1269.6831275720165	864.9958847736626	484.78554732207016
3933710	3035643.0	559	1416.2048192771083	837.0759705488621	1269.6831275720165	864.9958847736626	149.15806297496022
3933707	3035643.0	559	535.1235131396958	759.1998616874135	1269.6831275720165	864.9958847736626	742.1392225558665
3933703	3035643.0	559	1204.1253591954023	716.520474137931	1269.6831275720165	864.9958847736626	162.30455495139654
3933699	3035643.0	559	822.852	657.1651851851852	1269.6831275720165	864.9958847736626	492.7998135741486
3933695	3035643.0	559	875.5150877192983	566.9621052631579	1269.6831275720165	864.9958847736626	494.15845370756347
3933689	3035643.0	559	1378.8682652457076	516.9689165186501	1269.6831275720165	864.9958847736626	364.75219659598815
3933686	3035643.0	559	1225.5074746901314	469.4827798277983	1269.6831275720165	864.9958847736626	397.9724921291157
3933678	3035643.0	559	1297.2278545826937	359.8131080389145	1269.6831275720165	864.9958847736626	505.9331476544338
3933673	3035643.0	559	963.4650478292864	296.5691685062546	1269.6831275720165	864.9958847736626	645.6612456450157
3933671	3035643.0	559	832.8100588550027	271.80363830925626	1269.6831275720165	864.9958847736626	736.7055853159454
3933667	3035643.0	559	1127.3534717074376	259.495552260934	1269.6831275720165	864.9958847736626	622.0035237935186
3933661	3035643.0	559	1207.9888888888888	212.74467592592592	1269.6831275720165	864.9958847736626	655.1624367513942
3933656	3035643.0	559	803.0706414797324	160.44677292404563	1269.6831275720165	864.9958847736626	845.0542368305753
3933658	3035643.0	559	1095.9333952912018	157.40396530359354	1269.6831275720165	864.9958847736626	728.6118952961114
3933652	3035643.0	559	790.1894751305304	92.861088211047	1269.6831275720165	864.9958847736626	908.903904048425
3933655	3035643.0	559	1058.924403183024	114.0629973474801	1269.6831275720165	864.9958847736626	779.9483581137273
3933651	3035643.0	559	580.5679522497704	88.73507805325987	1269.6831275720165	864.9958847736626	1038.0079792128865
3933756	3035719.0	560	1196.9868004223863	159.64619265516836	1269.6910828025475	865.0605095541401	709.1510919137452
3933758	3035719.0	560	1112.5009057971015	153.9326690821256	1269.6910828025475	865.0605095541401	728.2935927504748
3933749	3035719.0	560	803.2175213675213	159.896047008547	1269.6910828025475	865.0605095541401	845.4906875626084
3933736	3035719.0	560	1059.0465768799102	114.08204264870932	1269.6910828025475	865.0605095541401	779.9613872692822
3933866	3035719.0	560	1225.364139020537	953.8827014218008	1269.6910828025475	865.0605095541401	99.2686240119658
3933732	3035719.0	560	547.6506352087114	99.35934664246824	1269.6910828025475	865.0605095541401	1052.4450954067836
3933863	3035719.0	560	504.5063103192279	864.0694135115072	1269.6910828025475	865.0605095541401	765.1854143354507
3933856	3035719.0	560	1376.261601455869	864.96254170458	1269.6910828025475	865.0605095541401	106.57056368311784
3933727	3035719.0	560	794.781241981011	94.63933795227098	1269.6910828025475	865.0605095541401	905.0348825109085
3933849	3035719.0	560	535.1598639455782	759.2244897959183	1269.6910828025475	865.0605095541401	742.1168200180937
3933851	3035719.0	560	758.3738828202582	789.0617345249917	1269.6910828025475	865.0605095541401	516.9343215570616
3933844	3035719.0	560	1246.961145194274	702.2235855487389	1269.6910828025475	865.0605095541401	164.41567408010957
3933839	3035719.0	560	823.2857819905213	658.4273301737757	1269.6910828025475	865.0605095541401	491.90950734247195
3933828	3035719.0	560	860.6661190215407	586.3853596202994	1269.6910828025475	865.0605095541401	494.9356121625343
3933822	3035719.0	560	1372.4865710709	547.2556617730738	1269.6910828025475	865.0605095541401	334.01621769230866
3933813	3035719.0	560	1174.4263017356477	420.14637294170006	1269.6910828025475	865.0605095541401	454.9988653494834
3933791	3035719.0	560	1296.0983222304465	360.087219343696	1269.6910828025475	865.0605095541401	505.66329322995534
3933786	3035719.0	560	945.0003687315634	324.6195919370698	1269.6910828025475	865.0605095541401	630.476363743088
3933773	3035719.0	560	832.7271062271062	270.87785291631445	1269.6910828025475	865.0605095541401	737.5571478019903
3933767	3035719.0	560	1119.340601133284	248.8234786893324	1269.6910828025475	865.0605095541401	634.3132865920858
3933752	3035788.0	561	832.8600436086127	272.2350776778414	1269.742902208202	865.1529968454258	736.4905233661644
3933750	3035788.0	561	1117.3102901731286	219.25810777859056	1269.742902208202	865.1529968454258	663.6383871767023
3933741	3035788.0	561	803.6790201005025	158.62259212730316	1269.742902208202	865.1529968454258	846.4046047821655
3933743	3035788.0	561	1111.8388429752067	154.37633914906644	1269.742902208202	865.1529968454258	728.1051771882034
3933734	3035788.0	561	525.6638280616382	121.28940254122736	1269.742902208202	865.1529968454258	1052.1343619110482
3933728	3035788.0	561	795.67736257785	94.61156241538043	1269.742902208202	865.1529968454258	904.6945551060472
3933731	3035788.0	561	1059.1451901565997	114.17427293064875	1269.742902208202	865.1529968454258	779.9489983928671
3933725	3035788.0	561	1191.2158960202437	115.7864044168392	1269.742902208202	865.1529968454258	753.4698272319039
3933832	3035788.0	561	1296.6312101910828	934.9989384288748	1269.742902208202	865.1529968454258	74.8427462207315
3933825	3035788.0	561	534.4841505695889	866.4182763744428	1269.742902208202	865.1529968454258	735.2598403241253
3933820	3035788.0	561	1379.6740916271722	863.1467614533966	1269.742902208202	865.1529968454258	109.94949471242577
3933816	3035788.0	561	535.1762306610408	759.1770745428973	1269.742902208202	865.1529968454258	742.1718743362258
3933814	3035788.0	561	714.0523899968344	756.6487812598923	1269.742902208202	865.1529968454258	566.1846961562666
3933809	3035788.0	561	824.4382463323097	658.9657113613101	1269.742902208202	865.1529968454258	490.72337751533195
3933801	3035788.0	561	854.7823920265781	593.6424880029531	1269.742902208202	865.1529968454258	495.8933165733251
3933797	3035788.0	561	1224.8930402930405	597.3216117216117	1269.742902208202	865.1529968454258	271.56060275958646
3933789	3035788.0	561	1367.842738095238	553.2064285714285	1269.742902208202	865.1529968454258	327.00801100123994
3933778	3035788.0	561	1110.6349228099025	370.48355713894216	1269.742902208202	865.1529968454258	519.6279473697851
3933766	3035788.0	561	1295.7498095963442	361.5667682152831	1269.742902208202	865.1529968454258	504.2573240894234
3933760	3035788.0	561	919.657749850389	319.64937163375225	1269.742902208202	865.1529968454258	648.1773052340471
3933885	3035871.0	562	1116.3136253041364	217.91678832116787	1269.7071794871797	864.9502564102563	664.9675866478755
3933881	3035871.0	562	1111.4012235153689	154.8897344076395	1269.7071794871797	864.9502564102563	727.4934505566201
3933877	3035871.0	562	1059.653093012906	114.24543836226078	1269.7071794871797	864.9502564102563	779.5386091047804
3933878	3035871.0	562	804.8738987912312	158.33794304445811	1269.7071794871797	864.9502564102563	845.7960393869927
3933873	3035871.0	562	1181.6629045742266	88.13633106413472	1269.7071794871797	864.9502564102563	781.7874832437504
3933874	3035871.0	562	798.5760571114772	94.09747391543108	1269.7071794871797	864.9502564102563	903.4260051332391
3933875	3035871.0	562	519.0228099636159	117.39308704170163	1269.7071794871797	864.9502564102563	1059.419059731
3933934	3035871.0	562	1387.721505376344	928.4630107526882	1269.7071794871797	864.9502564102563	134.0195921469544
3933929	3035871.0	562	567.0683690280066	877.4423393739703	1269.7071794871797	864.9502564102563	702.7498488795669
3933925	3035871.0	562	1380.0400843881855	862.5003245699448	1269.7071794871797	864.9502564102563	110.36010180276458
3933922	3035871.0	562	535.0711073636875	758.9041596402474	1269.7071794871797	864.9502564102563	742.2505864633499
3933918	3035871.0	562	702.9296371651408	706.9445574771108	1269.7071794871797	864.9502564102563	588.3898226311893
3933912	3035871.0	562	850.8257103257104	588.4643104643104	1269.7071794871797	864.9502564102563	501.90254383943454
3933915	3035871.0	562	826.828387734916	656.2550280250578	1269.7071794871797	864.9502564102563	489.5868896679068
3933911	3035871.0	562	1126.7875143184422	575.2235586101566	1269.7071794871797	864.9502564102563	323.05973148954104
3933907	3035871.0	562	1366.5616848783927	555.1468100105745	1269.7071794871797	864.9502564102563	324.59046599630284
3933896	3035871.0	562	1065.4557787174065	352.8589675828048	1269.7071794871797	864.9502564102563	551.3221588231103
3933897	3035871.0	562	1295.2997343957504	359.68379814077025	1269.7071794871797	864.9502564102563	505.9141950162483
3933888	3035871.0	562	832.7466777408638	271.85299003322257	1269.7071794871797	864.9502564102563	736.6809672241453
3933891	3035871.0	562	907.6314235456716	331.45954265611255	1269.7071794871797	864.9502564102563	644.7566941897697
3934013	3036097.0	563	554.4237360754071	941.776349614396	1269.7403343782655	865.0809822361546	719.4164407246031
3934009	3036097.0	563	1376.2698412698414	864.6797924297924	1269.7403343782655	865.0809822361546	106.53026232870663
3934007	3036097.0	563	535.1666666666666	759.2164718976071	1269.7403343782655	865.0809822361546	742.1628984559192
3934001	3036097.0	563	681.8655913978495	687.2354187031607	1269.7403343782655	865.0809822361546	614.1870707713232
3933996	3036097.0	563	827.4400070997515	654.358004969826	1269.7403343782655	865.0809822361546	489.93239600853735
3933991	3036097.0	563	844.1551339285714	583.2291666666666	1269.7403343782655	865.0809822361546	510.45392424941053
3933982	3036097.0	563	1070.2472306143002	530.4405840886203	1269.7403343782655	865.0809822361546	389.5917023265774
3933983	3036097.0	563	1364.818461160275	550.6193461160276	1269.7403343782655	865.0809822361546	328.5208833296949
3933972	3036097.0	563	927.4846509100788	349.7146155935887	1269.7403343782655	865.0809822361546	618.6610095461289
3933974	3036097.0	563	1294.6917244924184	360.3041634541249	1269.7403343782655	865.0809822361546	505.39312287400065
3933968	3036097.0	563	1036.8162632696392	326.49464968152864	1269.7403343782655	865.0809822361546	586.7954162367481
3933965	3036097.0	563	833.3869541182974	271.4853510226644	1269.7403343782655	865.0809822361546	736.7225026154979
3933956	3036097.0	563	1107.965490560198	153.3096564531105	1269.7403343782655	865.0809822361546	729.9243250497358
3933959	3036097.0	563	1110.0610310841546	225.58086934546373	1269.7403343782655	865.0809822361546	659.1341853429384
3933953	3036097.0	563	800.2461977186312	158.05344317701733	1269.7403343782655	865.0809822361546	848.7123690307543
3933950	3036097.0	563	1059.2464976651102	114.30676006226372	1269.7403343782655	865.0809822361546	779.7240460413128
3933945	3036097.0	563	636.2941435490974	99.647512109203	1269.7403343782655	865.0809822361546	993.5504385115885
3933946	3036097.0	563	806.363484731845	96.31036694893508	1269.7403343782655	865.0809822361546	897.6226176502748
3933940	3036097.0	563	1141.360014619883	79.43786549707602	1269.7403343782655	865.0809822361546	796.0631968510779
3934016	3036097.0	563	1351.1824644549763	949.6674565560822	1269.7403343782655	865.0809822361546	117.42100403806664
3934143	3036011.0	564	1100.1694243364357	81.2614615649776	1269.8664596273293	864.8571428571429	801.7601109597879
3934255	3036011.0	564	1342.028577388402	995.2542761785564	1269.8664596273293	864.8571428571429	149.03282731735794
3934249	3036011.0	564	541.6253596383067	956.3068228524456	1269.8664596273293	864.8571428571429	733.9605872827674
3934242	3036011.0	564	1378.4077777777777	860.4822222222223	1269.8664596273293	864.8571428571429	108.62945123859699
3934236	3036011.0	564	630.6264822134387	689.425559947299	1269.8664596273293	864.8571428571429	662.8755456391227
3934239	3036011.0	564	534.9829642248723	758.9784213515048	1269.8664596273293	864.8571428571429	742.4715856398826
3934229	3036011.0	564	818.578554049357	640.3140424052832	1269.8664596273293	864.8571428571429	504.0638627014307
3934222	3036011.0	564	845.1298678099321	583.0766345123259	1269.8664596273293	864.8571428571429	509.7071976259721
3934217	3036011.0	564	1365.3384597043396	547.6976633285647	1269.8664596273293	864.8571428571429	331.2175089779272
3934219	3036011.0	564	1008.6743027888448	552.9369189907038	1269.8664596273293	864.8571428571429	406.83604664634737
3934209	3036011.0	564	1294.4248445525818	361.1931603135983	1269.8664596273293	864.8571428571429	504.2623539208146
3934210	3036011.0	564	958.1400876832444	369.7631867379093	1269.8664596273293	864.8571428571429	585.0567120811585
3934204	3036011.0	564	1025.5368004088934	271.04791719908	1269.8664596273293	864.8571428571429	642.1108773805543
3934205	3036011.0	564	831.6768707482993	270.66408163265305	1269.8664596273293	864.8571428571429	738.2922929364113
3934198	3036011.0	564	1101.886311959982	225.09981809913597	1269.8664596273293	864.8571428571429	661.4429412971807
3934182	3036011.0	564	799.5509706218207	157.55605730302088	1269.8664596273293	864.8571428571429	849.3947756046832
3934170	3036011.0	564	1106.3242536164971	146.35072329947678	1269.8664596273293	864.8571428571429	736.8836598082945
3934165	3036011.0	564	1060.4124497991968	114.42048192771084	1269.8664596273293	864.8571428571429	779.1188383680623
3934158	3036011.0	564	812.5138114209827	95.6875166002656	1269.8664596273293	864.8571428571429	894.8705821388379
3934148	3036011.0	564	718.2259978425027	72.32236605537575	1269.8664596273293	864.8571428571429	965.6182328013508
3934098	3036466.0	565	1314.765873015873	990.2772817460318	1269.742902208202	865.1529968454258	132.97802289189147
3934094	3036466.0	565	534.4415064102564	959.9246794871796	1269.742902208202	865.1529968454258	741.3837160965678
3934089	3036466.0	565	1380.796506137866	864.1235442241108	1269.742902208202	865.1529968454258	111.05837527384509
3934087	3036466.0	565	535.1849662162163	759.1722972972973	1269.742902208202	865.1529968454258	742.1639104709395
3934083	3036466.0	565	604.1584240026376	687.799703264095	1269.742902208202	865.1529968454258	688.8083103246643
3934075	3036466.0	565	803.0490981963928	619.8937875751503	1269.742902208202	865.1529968454258	527.2145544604148
3934071	3036466.0	565	948.7095875139354	581.4609810479376	1269.742902208202	865.1529968454258	428.4198279384724
3934067	3036466.0	565	843.9849833147942	578.4428995179829	1269.742902208202	865.1529968454258	513.2957095183607
3934059	3036466.0	565	1363.8311515151515	545.1232727272727	1269.742902208202	865.1529968454258	333.5740142408996
3934052	3036466.0	565	983.1377443211832	379.0623349181194	1269.742902208202	865.1529968454258	564.2930516499117
3934050	3036466.0	565	1294.2383720930231	360.499169435216	1269.742902208202	865.1529968454258	505.2479723508567
3934044	3036466.0	565	832.8930714675396	270.4724495362793	1269.742902208202	865.1529968454258	737.8907290148396
3934041	3036466.0	565	1106.3938997821351	223.4644880174292	1269.742902208202	865.1529968454258	662.1533349274088
3934042	3036466.0	565	1038.4320522176276	251.1930998135085	1269.742902208202	865.1529968454258	656.0880005660861
3934029	3036466.0	565	1106.5407626561473	145.11768573307037	1269.742902208202	865.1529968454258	738.2992534216967
3934030	3036466.0	565	803.381747532031	157.3352236925016	1269.742902208202	865.1529968454258	847.6430419593238
3934024	3036466.0	565	1088.603298611111	74.12289186507937	1269.742902208202	865.1529968454258	811.5048878328023
3934025	3036466.0	565	832.6360323886639	98.70836707152496	1269.742902208202	865.1529968454258	882.3263490073763
3934027	3036466.0	565	1061.193886368546	114.61708792395764	1269.742902208202	865.1529968454258	778.971657114855
3934022	3036466.0	565	765.8991459432303	51.15938206480784	1269.742902208202	865.1529968454258	957.3108876591832
3934141	3036083.0	566	1364.6236774899671	542.8980299160891	1269.7816455696202	865.0791139240506	335.8506541773073
3934134	3036083.0	566	970.4729397293972	401.8241765750991	1269.7816455696202	865.0791139240506	551.5349838132937
3934130	3036083.0	566	1294.0059523809523	360.6506211180124	1269.7816455696202	865.0791139240506	505.00982306788933
3934125	3036083.0	566	831.014745308311	274.0910038725052	1269.7816455696202	865.0791139240506	736.0593311596663
3934120	3036083.0	566	1110.7446566621193	223.48135516143705	1269.7816455696202	865.0791139240506	661.0147107969485
3934119	3036083.0	566	1042.5303946654262	245.35221369310693	1269.7816455696202	865.0791139240506	660.0792088131356
3934113	3036083.0	566	661.5291132478633	119.31169871794872	1269.7816455696202	865.0791139240506	962.3617722348599
3934114	3036083.0	566	1107.1772022241732	143.2246122329529	1269.7816455696202	865.0791139240506	739.9419751625027
3934115	3036083.0	566	802.7944791666667	157.71177083333333	1269.7816455696202	865.0791139240506	847.6116868332339
3934111	3036083.0	566	1060.8587802313357	115.09663512092534	1269.7816455696202	865.0791139240506	778.5386837998733
3934104	3036083.0	566	1088.0583679637325	77.89755698274777	1269.7816455696202	865.0791139240506	807.8849876141777
3934107	3036083.0	566	840.7338059494023	102.639282735613	1269.7816455696202	865.0791139240506	874.8694444689617
3934196	3036083.0	566	1223.94783377542	960.6693191865604	1269.7816455696202	865.0791139240506	106.01049780901387
3934195	3036083.0	566	528.9139100932994	956.775657336726	1269.7816455696202	865.0791139240506	746.5207683270736
3934177	3036083.0	566	1384.9854530340813	862.3083956774731	1269.7816455696202	865.0791139240506	115.23712133644494
3934175	3036083.0	566	535.2064634490545	759.1141687835168	1269.7816455696202	865.0791139240506	742.1787303514556
3934169	3036083.0	566	610.3862378976487	657.5321576763486	1269.7816455696202	865.0791139240506	691.2872360362015
3934162	3036083.0	566	791.9478041756659	610.2624190064795	1269.7816455696202	865.0791139240506	541.5318346967399
3934156	3036083.0	566	842.0206703910615	573.0236499068901	1269.7816455696202	865.0791139240506	517.9535171692442
3934144	3036083.0	566	877.8705308775732	539.5964247020585	1269.7816455696202	865.0791139240506	509.4441115592001
3934389	3036173.0	567	1060.1761509583089	116.44823157478758	1269.7357723577236	864.905487804878	777.2409531956878
3934380	3036173.0	567	850.9526117393646	104.12035541195476	1269.7357723577236	864.905487804878	868.431547842212
3934373	3036173.0	567	1095.445371947757	80.53043725156162	1269.7357723577236	864.905487804878	803.5056711720113
3934468	3036173.0	567	521.0496243574535	909.136219849743	1269.7357723577236	864.905487804878	749.991537195392
3934471	3036173.0	567	1164.4562841530055	974.7349726775956	1269.7357723577236	864.905487804878	152.1390363583714
3934464	3036173.0	567	1381.7916232186303	872.2799791449427	1269.7357723577236	864.905487804878	112.29824947293908
3934462	3036173.0	567	535.094313063063	759.1033220720722	1269.7357723577236	864.905487804878	742.2211072102036
3934453	3036173.0	567	795.7678311499272	607.1768558951965	1269.7357723577236	864.905487804878	539.5087181860857
3934444	3036173.0	567	842.5773280684436	573.7017110891741	1269.7357723577236	864.905487804878	516.9757983708014
3934446	3036173.0	567	628.7950310559006	584.5873015873017	1269.7357723577236	864.905487804878	699.5593751675709
3934436	3036173.0	567	1363.1375961890803	541.3278978868939	1269.7357723577236	864.905487804878	336.78829758789857
3934439	3036173.0	567	876.7647161267852	540.4132706374086	1269.7357723577236	864.905487804878	509.6287374525886
3934431	3036173.0	567	937.4073018458198	417.37391422366994	1269.7357723577236	864.905487804878	557.428669575627
3934425	3036173.0	567	1295.7093023255811	360.9250200481154	1269.7357723577236	864.905487804878	504.64931996319626
3934420	3036173.0	567	827.5394477317554	273.1074950690335	1269.7357723577236	864.905487804878	738.7573713465669
3934418	3036173.0	567	1115.9771705701442	225.75384433404307	1269.7357723577236	864.905487804878	657.3861353688111
3934413	3036173.0	567	1038.3724230891216	242.0854741516017	1269.7357723577236	864.905487804878	664.404822974557
3934409	3036173.0	567	536.3985148514852	138.87403740374037	1269.7357723577236	864.905487804878	1031.942440361065
3934406	3036173.0	567	1106.0712592592593	147.23925925925926	1269.7357723577236	864.905487804878	736.0916304663773
3934401	3036173.0	567	804.130004214075	156.6743573535609	1269.7357723577236	864.905487804878	847.5730443265569
3934269	3036265.0	568	506.80870147255695	182.00977242302545	1269.7147435897436	865.1378205128206	1024.055447320058
3934264	3036265.0	568	802.1837944664031	161.1056214317084	1269.7147435897436	865.1378205128206	845.1310701489789
3934265	3036265.0	568	1106.1594202898552	153.16887208569628	1269.7147435897436	865.1378205128206	730.5136051465134
3934262	3036265.0	568	882.3482116020439	105.23429516080552	1269.7147435897436	865.1378205128206	852.9397387545021
3934259	3036265.0	568	1083.2091092825178	95.75371733795292	1269.7147435897436	865.1378205128206	791.6667542890355
3934358	3036265.0	568	1170.7835155933576	1017.3914540299716	1269.7147435897436	865.1378205128206	181.57245603903652
3934351	3036265.0	568	510.270253929867	905.102579604998	1269.7147435897436	865.1378205128206	760.4953088902299
3934340	3036265.0	568	535.0786532550992	759.1037999441185	1269.7147435897436	865.1378205128206	742.2488792447825
3934343	3036265.0	568	1387.9464761904762	861.6744761904762	1269.7147435897436	865.1378205128206	118.2824473354616
3934327	3036265.0	568	797.9834578441836	608.9283173247954	1269.7147435897436	865.1378205128206	536.8181400390769
3934322	3036265.0	568	844.5121908742598	574.3881922675026	1269.7147435897436	865.1378205128206	515.1044138430134
3934304	3036265.0	568	1361.0268142681423	542.4766297662977	1269.7147435897436	865.1378205128206	335.3328768038423
3934305	3036265.0	568	894.520022246941	529.7706711160548	1269.7147435897436	865.1378205128206	503.23175954823824
3934299	3036265.0	568	643.3022875816994	512.6372549019608	1269.7147435897436	865.1378205128206	718.7831479646737
3934293	3036265.0	568	935.9829745596868	421.123352902805	1269.7147435897436	865.1378205128206	555.4509349230918
3934284	3036265.0	568	827.3586345381526	273.4236947791165	1269.7147435897436	865.1378205128206	738.7858511152368
3934286	3036265.0	568	1295.3009708737864	360.80906148867314	1269.7147435897436	865.1378205128206	504.97737791456285
3934277	3036265.0	568	1119.483996342021	229.49931412894372	1269.7147435897436	865.1378205128206	653.1505096197468
3934274	3036265.0	568	1028.690590111643	231.40334928229663	1269.7147435897436	865.1378205128206	678.0206653087108
3934781	3036317.0	569	799.1827225130891	610.260907504363	1269.686119873817	865.1277602523659	535.0986446980213
3934645	3036317.0	569	943.6313397830548	105.23262972735267	1269.686119873817	865.1277602523659	826.893178721207
3934647	3036317.0	569	1058.581981397361	116.24324032013844	1269.686119873817	865.1277602523659	778.0700363566312
3934637	3036317.0	569	1113.3545293969214	76.82639414584911	1269.686119873817	865.1277602523659	803.6532896631709
3934763	3036317.0	569	838.1865342163355	563.2413539367182	1269.686119873817	865.1277602523659	526.6187375518978
3934750	3036317.0	569	1359.9974710982658	538.959055876686	1269.686119873817	865.1277602523659	338.44078340840576
3934735	3036317.0	569	903.5537037037036	523.9574074074075	1269.686119873817	865.1277602523659	500.44995337288077
3934730	3036317.0	569	670.7701092353525	460.6575637206223	1269.686119873817	865.1277602523659	722.7008562894613
3934718	3036317.0	569	955.1242677824268	397.0873082287308	1269.686119873817	865.1277602523659	563.9246612107456
3934705	3036317.0	569	1294.9540880503146	360.054213836478	1269.686119873817	865.1277602523659	505.705208105365
3934828	3036317.0	569	1155.0832285115305	1006.4056603773583	1269.686119873817	865.1277602523659	181.91555121078406
3934701	3036317.0	569	827.6197357555739	272.7958987063033	1269.686119873817	865.1277602523659	739.1073820291622
3934820	3036317.0	569	504.9921780986763	899.5080224628961	1269.686119873817	865.1277602523659	765.4664114233016
3934691	3036317.0	569	1119.055790960452	231.3479284369115	1269.686119873817	865.1277602523659	651.4340881505773
3934683	3036317.0	569	1015.489817310572	219.74131476489967	1269.686119873817	865.1277602523659	693.6421442327239
3934807	3036317.0	569	1387.7085406301826	861.0820895522388	1269.686119873817	865.1277602523659	118.09174083146739
3934673	3036317.0	569	514.0098747591522	178.35910404624278	1269.686119873817	865.1277602523659	1021.1257388675319
3934801	3036317.0	569	535.2075232459848	759.2176669484362	1269.686119873817	865.1277602523659	742.0753039739545
3934668	3036317.0	569	1106.3090024330902	154.0699513381995	1269.686119873817	865.1277602523659	729.5856975853187
3934660	3036317.0	569	799.6753112033196	157.40560165975103	1269.686119873817	865.1277602523659	849.5768440995113
3934396	3036451.0	570	1386.6647863247863	864.18	1269.742902208202	865.1529968454258	116.92593257371604
3934394	3036451.0	570	535.0756290641787	758.9585807181227	1269.742902208202	865.1529968454258	742.3026715871995
3934387	3036451.0	570	802.963190184049	607.3224267211998	1269.742902208202	865.1529968454258	533.2540693214958
3934372	3036451.0	570	1359.3024870216104	536.9106000241459	1269.742902208202	865.1529968454258	340.24107674254844
3934375	3036451.0	570	830.5932052650303	538.9937744574885	1269.742902208202	865.1529968454258	547.0212927062195
3934364	3036451.0	570	915.481520223152	458.66596931659694	1269.742902208202	865.1529968454258	539.1964672688243
3934361	3036451.0	570	676.1336734693878	447.2792517006803	1269.742902208202	865.1529968454258	725.9410329532184
3934347	3036451.0	570	1008.1057813154588	366.25562072336265	1269.742902208202	865.1529968454258	563.3405496948744
3934338	3036451.0	570	1296.1809523809525	362.1062656641604	1269.742902208202	865.1529968454258	503.7409892485356
3934328	3036451.0	570	827.4484702093398	273.3352120236178	1269.742902208202	865.1529968454258	738.8319531588952
3934318	3036451.0	570	1120.7457207207208	231.9943693693694	1269.742902208202	865.1529968454258	650.453693692777
3934311	3036451.0	570	1011.9234835837508	213.364297638922	1269.742902208202	865.1529968454258	700.9275005541988
3934300	3036451.0	570	527.6102622867329	155.99758085052204	1269.742902208202	865.1529968454258	1026.4805206489375
3934298	3036451.0	570	1105.179915688046	152.74179464016862	1269.742902208202	865.1529968454258	731.1707718173457
3934294	3036451.0	570	799.0174284395199	157.14231301939057	1269.742902208202	865.1529968454258	850.2126793141585
3934285	3036451.0	570	1059.5210573476702	116.5687724014337	1269.742902208202	865.1529968454258	777.5420021728592
3934283	3036451.0	570	982.9858996051888	116.6579244218838	1269.742902208202	865.1529968454258	801.5450405212349
3934405	3036451.0	570	1178.1605467156262	1015.4298245614036	1269.742902208202	865.1529968454258	175.98424016356176
3934279	3036451.0	570	1129.6353286384976	95.84413145539904	1269.742902208202	865.1529968454258	781.9630825935969
3934402	3036451.0	570	503.21349557522126	899.3101032448378	1269.742902208202	865.1529968454258	767.2900619392187
3934652	3036537.0	571	1149.379481841314	126.47270414064306	1269.5876068376067	864.9551282051282	748.202034190821
3934655	3036537.0	571	983.9585741811176	117.79011835948252	1269.5876068376067	864.9551282051282	799.899678855996
3934783	3036537.0	571	810.9409171075837	588.7112874779541	1269.5876068376067	864.9551282051282	535.4133408311828
3934644	3036537.0	571	560.2521126760563	99.1716744913928	1269.5876068376067	864.9551282051282	1043.8300346604076
3934774	3036537.0	571	822.0485453908167	523.3464773922187	1269.5876068376067	864.9551282051282	563.0165910795969
3934760	3036537.0	571	1356.700366972477	535.7941896024465	1269.5876068376067	864.9551282051282	340.4931078305607
3934737	3036537.0	571	942.5831676607024	396.25745526838966	1269.5876068376067	864.9551282051282	571.4975169304898
3934734	3036537.0	571	709.8564075257366	397.44000709975154	1269.5876068376067	864.9551282051282	729.2937706749451
3934728	3036537.0	571	1296.5236625514403	361.666049382716	1269.5876068376067	864.9551282051282	504.009372888373
3934719	3036537.0	571	1030.1834625322997	310.25426356589145	1269.5876068376067	864.9551282051282	604.1584175876994
3934707	3036537.0	571	827.6236979166666	273.51328125	1269.5876068376067	864.9551282051282	738.3329568144512
3934703	3036537.0	571	1122.441760601181	233.4181427804616	1269.5876068376067	864.9551282051282	648.4526690699248
3934692	3036537.0	571	991.3385380522784	202.43461330865912	1269.5876068376067	864.9551282051282	718.5791375614692
3934821	3036537.0	571	1232.0168678427733	980.2889198390592	1269.5876068376067	864.9551282051282	121.29898565642216
3934817	3036537.0	571	503.9858437146093	901.5249150622876	1269.5876068376067	864.9551282051282	766.4746629914263
3934806	3036537.0	571	1385.0762992386626	865.3583250579279	1269.5876068376067	864.9551282051282	115.48939622410283
3934679	3036537.0	571	1105.7427022518766	157.59730330831246	1269.5876068376067	864.9551282051282	726.0855632785031
3934674	3036537.0	571	797.0872696817421	157.00898939140146	1269.5876068376067	864.9551282051282	851.1429398600861
3934797	3036537.0	571	535.0711849957374	758.9191531685137	1269.5876068376067	864.9551282051282	742.1307175675646
3934662	3036537.0	571	1060.28834561286	116.58729627148918	1269.5876068376067	864.9551282051282	777.0846753232752
3934629	3036620.0	572	503.1552988632197	906.8894389438944	1268.8152866242035	864.9861995753716	766.80577614395
3934631	3036620.0	572	1295.2092457420924	1004.845498783455	1268.8152866242035	864.9861995753716	142.32801780708175
3934621	3036620.0	572	1390.2113095238094	863.7090773809524	1268.8152866242035	864.9861995753716	121.40274056602313
3934618	3036620.0	572	535.5634638196916	759.1639976275208	1268.8152866242035	864.9861995753716	740.8485500230335
3934611	3036620.0	572	810.4462599854756	587.6485112563545	1268.8152866242035	864.9861995753716	535.740942941522
3934604	3036620.0	572	820.8958556627367	520.685066095034	1268.8152866242035	864.9861995753716	564.9558276083976
3934600	3036620.0	572	1354.046149987459	535.4854527213444	1268.8152866242035	864.9861995753716	340.345474844323
3934593	3036620.0	572	990.7048762736536	379.3613537117904	1268.8152866242035	864.9861995753716	559.6220968344427
3934590	3036620.0	572	1294.21477195371	362.1090310869072	1268.8152866242035	864.9861995753716	503.5182026917987
3934585	3036620.0	572	723.471756672874	335.4307883302297	1268.8152866242035	864.9861995753716	760.1503135819836
3934577	3036620.0	572	827.8218767048554	272.9683578832515	1268.8152866242035	864.9861995753716	738.2142727379974
3934573	3036620.0	572	1120.123556581986	233.53797793174235	1268.8152866242035	864.9861995753716	648.7188044136301
3934574	3036620.0	572	1015.565980844271	264.44205983209173	1268.8152866242035	864.9861995753716	651.7579877976285
3934563	3036620.0	572	960.0230027859348	192.31334236879752	1268.8152866242035	864.9861995753716	740.1631221430247
3934556	3036620.0	572	1097.59262485482	158.47764227642278	1268.8152866242035	864.9861995753716	726.9604813468437
3934554	3036620.0	572	799.3748661956755	156.07589381288804	1268.8152866242035	864.9861995753716	850.2518038489369
3934555	3036620.0	572	1165.8517279821626	166.84046822742474	1268.8152866242035	864.9861995753716	705.6974965292088
3934548	3036620.0	572	601.8836978131212	74.0480450629556	1268.8152866242035	864.9861995753716	1034.5921459288104
3934550	3036620.0	572	985.5897539875642	115.92822384428224	1268.8152866242035	864.9861995753716	800.8149307696912
3934551	3036620.0	572	1060.3495145631068	116.86500231160426	1268.8152866242035	864.9861995753716	776.6230127393868
3934527	3036849.0	573	811.9570940170939	597.3888888888888	1269.7435500515996	864.9912280701755	530.263567732056
3934521	3036849.0	573	1353.5011177347244	536.054520615996	1269.7435500515996	864.9912280701755	339.43289123918095
3934519	3036849.0	573	797.0071452309737	508.5867397806581	1269.7435500515996	864.9912280701755	592.0336710995781
3934512	3036849.0	573	1048.0955906548206	378.3719973675551	1269.7435500515996	864.9912280701755	534.7205752487614
3934510	3036849.0	573	1294.3301930681555	363.3739241684112	1269.7435500515996	864.9912280701755	502.2194964241218
3934501	3036849.0	573	758.1005964670796	287.3286304198211	1269.7435500515996	864.9912280701755	771.6687039635899
3934498	3036849.0	573	827.7697242697243	272.97338247338246	1269.7435500515996	864.9912280701755	738.8003737014051
3934494	3036849.0	573	1013.69769874477	266.8337982333798	1269.7435500515996	864.9912280701755	650.654892274238
3934495	3036849.0	573	1119.7306172839506	233.28271604938277	1269.7435500515996	864.9912280701755	649.2761540031138
3934484	3036849.0	573	1089.711654589372	165.92330917874398	1269.7435500515996	864.9912280701755	721.8777172117999
3934485	3036849.0	573	951.7374344742522	185.46199506629665	1269.7435500515996	864.9912280701755	750.2585341410206
3934480	3036849.0	573	986.1827376004431	117.2412025491826	1269.7435500515996	864.9912280701755	799.7104694979336
3934482	3036849.0	573	799.3710278325663	156.2710935787859	1269.7435500515996	864.9912280701755	850.6083344831441
3934483	3036849.0	573	1167.9873395768298	167.81240605850388	1269.7435500515996	864.9912280701755	704.5655656017882
3934476	3036849.0	573	655.110151187905	61.93088552915767	1269.7435500515996	864.9912280701755	1011.2764848254084
3934478	3036849.0	573	1059.898400345871	116.23086900129702	1269.7435500515996	864.9912280701755	777.6098392947297
3934545	3036849.0	573	1339.6822849807445	990.1628155755242	1269.7435500515996	864.9912280701755	143.38533035878658
3934542	3036849.0	573	493.9211344211344	909.9242424242424	1269.7435500515996	864.9912280701755	777.1225105307612
3934533	3036849.0	573	535.0765391014975	759.051026067665	1269.7435500515996	864.9912280701755	742.2660866419066
3934535	3036849.0	573	1394.6769050016785	867.5480026854649	1269.7435500515996	864.9912280701755	124.95951454577512
3934649	3036772.0	574	707.0450236966825	54.52559241706161	1269.8943217665617	864.9700315457413	986.7216027088674
3934755	3036772.0	574	828.1848129536571	271.8749302065885	1269.8943217665617	864.9700315457413	739.5059765872331
3934744	3036772.0	574	763.0706997084548	269.39091350826044	1269.8943217665617	864.9700315457413	782.0387904179705
3934736	3036772.0	574	1017.3631246046806	274.126944971537	1269.8943217665617	864.9700315457413	642.5477091178099
3934726	3036772.0	574	1118.0603197674418	230.9808624031008	1269.8943217665617	864.9700315457413	651.9170428461312
3934844	3036772.0	574	498.8475975975976	887.6377627627628	1269.8943217665617	864.9700315457413	771.3798525306569
3934846	3036772.0	574	1343.267626199416	1000.796203587818	1269.8943217665617	864.9700315457413	154.37742974606147
3934840	3036772.0	574	1391.9326010306484	868.5810957417956	1269.8943217665617	864.9700315457413	122.09169255263534
3934708	3036772.0	574	944.163835638599	186.5827469060908	1269.8943217665617	864.9700315457413	752.5354859100779
3934839	3036772.0	574	534.9194279241008	758.8084112149533	1269.8943217665617	864.9700315457413	742.6024402127931
3934835	3036772.0	574	810.5023171135387	595.3947368421053	1269.8943217665617	864.9700315457413	532.6460864905283
3934824	3036772.0	574	1355.9560791157649	535.9330424665503	1269.8943217665617	864.9700315457413	340.10581626948516
3934699	3036772.0	574	1082.1977299880527	170.93339307048984	1269.8943217665617	864.9700315457413	718.9693081844977
3934682	3036772.0	574	1171.378640776699	170.50184928340266	1269.8943217665617	864.9700315457413	701.420983130426
3934811	3036772.0	574	757.2490441432047	481.0533541883907	1269.8943217665617	864.9700315457413	640.4663892997328
3934675	3036772.0	574	796.3102897205897	159.7447675018043	1269.8943217665617	864.9700315457413	849.4848488671007
3934796	3036772.0	574	1057.2586529466791	373.7784533832242	1269.8943217665617	864.9700315457413	535.2411550995149
3934666	3036772.0	574	986.6150131694468	115.06423763535264	1269.8943217665617	864.9700315457413	801.6270120321731
3934657	3036772.0	574	1060.13970428354	116.49478147423352	1269.8943217665617	864.9700315457413	777.3108770145025
3934786	3036772.0	574	1293.4753086419753	362.0505258344765	1269.8943217665617	864.9700315457413	503.47203712508343
3934911	3036766.0	575	812.1585193057031	595.0756287637265	1269.6024033437827	865.0214211076279	531.1550035987808
3934906	3036766.0	575	1355.967506708669	534.6088554427721	1269.6024033437827	865.0214211076279	341.51338865183624
3934900	3036766.0	575	1293.2532595325954	362.6717097170972	1269.6024033437827	865.0214211076279	502.9061498258034
3934903	3036766.0	575	721.087027027027	469.4203603603604	1269.6024033437827	865.0214211076279	676.2908526072753
3934894	3036766.0	575	1093.6229805473129	327.996867787669	1269.6024033437827	865.0214211076279	565.1231088146017
3934884	3036766.0	575	827.6521986785145	274.5770107085897	1269.6024033437827	865.0214211076279	737.525989491313
3934883	3036766.0	575	1027.8509766855702	274.37435412728416	1269.6024033437827	865.0214211076279	638.2066358349495
3934878	3036766.0	575	1120.1307213036184	227.29151689432064	1269.6024033437827	865.0214211076279	655.0123773333066
3934879	3036766.0	575	798.1391340899538	242.0561160151324	1269.6024033437827	865.0214211076279	781.2575667502329
3934866	3036766.0	575	1064.8474601743312	172.48016230838593	1269.6024033437827	865.0214211076279	722.1758663175916
3934860	3036766.0	575	797.4154709918902	159.00862965273447	1269.6024033437827	865.0214211076279	849.361266353618
3934861	3036766.0	575	1175.1377211118768	182.24649666896397	1269.6024033437827	865.0214211076279	689.2787343530904
3934862	3036766.0	575	941.2256994986252	183.48827430050136	1269.6024033437827	865.0214211076279	756.5174748973315
3934856	3036766.0	575	1062.9943464495705	117.00429669832656	1269.6024033437827	865.0214211076279	776.0260998079654
3934857	3036766.0	575	987.7307230723072	115.497899789979	1269.6024033437827	865.0214211076279	800.7728474089722
3934852	3036766.0	575	737.2400893355667	46.074539363484085	1269.6024033437827	865.0214211076279	976.7720453077264
3934929	3036766.0	575	1345.3636741479636	1002.8802992518704	1269.6024033437827	865.0214211076279	157.30492820332591
3934927	3036766.0	575	498.9984488107549	886.1346087556014	1269.6024033437827	865.0214211076279	770.8931323047309
3934921	3036766.0	575	1393.032333333333	867.1483333333334	1269.6024033437827	865.0214211076279	123.44825382661823
3934918	3036766.0	575	535.0918367346939	759.015306122449	1269.6024033437827	865.0214211076279	742.12065654761
3935025	3036998.0	576	939.3480392156862	181.1411925425908	1269.813163481953	865.2388535031847	759.7346958564384
3935027	3036998.0	576	1030.656399437412	168.62573839662448	1269.813163481953	865.2388535031847	736.522769455719
3935012	3036998.0	576	1176.8201039451926	181.4689345617765	1269.813163481953	865.2388535031847	690.064497834186
3935009	3036998.0	576	987.8237486687964	119.34185303514376	1269.813163481953	865.2388535031847	797.4210715637549
3935004	3036998.0	576	1064.314921090387	116.77570540411288	1269.813163481953	865.2388535031847	776.1614598061385
3935003	3036998.0	576	794.1599415800557	146.23208341824605	1269.813163481953	865.2388535031847	862.1001814949534
3935116	3036998.0	576	508.959028550241	878.3921023359288	1269.813163481953	865.2388535031847	760.9678196859181
3935119	3036998.0	576	1246.654342723005	976.68661971831	1269.813163481953	865.2388535031847	113.82853584794242
3935112	3036998.0	576	1390.791855888586	871.8554344535271	1269.813163481953	865.2388535031847	121.15949471622578
3935110	3036998.0	576	535.0492520462884	759.0548969799605	1269.813163481953	865.2388535031847	742.3968198821727
3935107	3036998.0	576	820.7310642377756	598.8707254713966	1269.813163481953	865.2388535031847	522.136678938299
3935100	3036998.0	576	676.6777996070726	504.4895219384414	1269.813163481953	865.2388535031847	694.2259287172988
3935102	3036998.0	576	1357.3264133239502	533.5784658691063	1269.813163481953	865.2388535031847	343.01192635751744
3935095	3036998.0	576	1295.961141234185	362.70759101471725	1269.813163481953	865.2388535031847	503.21107551283507
3935076	3036998.0	576	1175.645340939962	283.8930997011681	1269.813163481953	865.2388535031847	588.9231395232614
3935071	3036998.0	576	827.7578919208133	272.68940609951846	1269.813163481953	865.2388535031847	739.2751251958795
3935055	3036998.0	576	1034.5809143686502	267.0266086115143	1269.813163481953	865.2388535031847	642.8002029878608
3935047	3036998.0	576	795.5388237996783	245.6199172984149	1269.813163481953	865.2388535031847	780.2972352793442
3935040	3036998.0	576	1119.540620384047	226.09970457902511	1269.813163481953	865.2388535031847	656.5673529019023
3935167	3036930.0	577	1028.900618716164	269.9856921887084	1269.6770833333337	864.9625	641.8494432083413
3935161	3036930.0	577	775.7638788752704	258.0640471040615	1269.6770833333337	864.9625	782.4806615281404
3935156	3036930.0	577	1116.981454005935	226.48689416419384	1269.6770833333337	864.9625	656.4808104301984
3935158	3036930.0	577	1238.941782586296	250.02215352910872	1269.6770833333337	864.9625	615.7079570947176
3935146	3036930.0	577	1012.45259391771	166.82766845557543	1269.6770833333337	864.9625	744.013898371993
3935140	3036930.0	577	1177.655419222904	182.50693024312656	1269.6770833333337	864.9625	688.6316804779108
3935135	3036930.0	577	796.5984109283523	167.7720007434253	1269.6770833333337	864.9625	842.5425939013953
3935130	3036930.0	577	926.6576095025983	171.70408314773573	1269.6770833333337	864.9625	773.4788891518774
3935124	3036930.0	577	987.6505894962486	118.84324758842445	1269.6770833333337	864.9625	797.6420764009681
3935126	3036930.0	577	783.1421795720273	129.3480035296713	1269.6770833333337	864.9625	881.955157587572
3935122	3036930.0	577	1064.8858398669518	115.5919458303635	1269.6770833333337	864.9625	776.8498444725435
3935232	3036930.0	577	1243.3503401360545	950.5212585034012	1269.6770833333337	864.9625	89.51758801497515
3935222	3036930.0	577	507.8509827517048	880.1510228640193	1269.6770833333337	864.9625	761.9774922884541
3935212	3036930.0	577	534.995962127541	758.9658869395711	1269.6770833333337	864.9625	742.2881056816706
3935215	3036930.0	577	1395.1483516483515	866.0727605727606	1269.6770833333337	864.9625	125.47618041333034
3935208	3036930.0	577	838.9987360057783	594.2515348501264	1269.6770833333337	864.9625	508.6927024335719
3935199	3036930.0	577	1353.3898305084747	533.7116187668877	1269.6770833333337	864.9625	341.6649972668001
3935194	3036930.0	577	656.7063983488132	489.2746818025456	1269.6770833333337	864.9625	718.9397731328792
3935185	3036930.0	577	1293.7889995258415	361.0400663821716	1269.6770833333337	864.9625	504.4989629382693
3935169	3036930.0	577	829.6250688705235	271.4831955922865	1269.6770833333337	864.9625	738.8257305975752
3934995	3037066.0	578	500.0596963423051	879.8067632850242	1269.5876068376067	864.9551282051282	769.6712129837073
3934991	3037066.0	578	1329.1843137254905	855.733725490196	1269.5876068376067	864.9551282051282	60.305901368865165
3934984	3037066.0	578	535.5343731946851	759.2778740612363	1269.5876068376067	864.9551282051282	741.621083751684
3934987	3037066.0	578	1370.8639274279617	797.1858769121309	1269.5876068376067	864.9551282051282	121.85878931424594
3934981	3037066.0	578	845.3088701161563	594.842837029215	1269.5876068376067	864.9551282051282	502.9643091495172
3934974	3037066.0	578	1352.9889485115625	532.2397470295132	1269.5876068376067	864.9551282051282	343.0091961797099
3934970	3037066.0	578	653.598751835536	442.6835535976505	1269.5876068376067	864.9551282051282	746.8303369629816
3934966	3037066.0	578	1295.0700090334235	361.27371273712737	1269.5876068376067	864.9551282051282	504.32561020586513
3934956	3037066.0	578	759.8747802059785	277.48467721677974	1269.5876068376067	864.9551282051282	777.7716222756251
3934952	3037066.0	578	1027.5594023323615	271.8977162293489	1269.5876068376067	864.9551282051282	640.5425400981906
3934953	3037066.0	578	830.2647733792312	271.0940906483075	1269.5876068376067	864.9551282051282	738.6985067847093
3934951	3037066.0	578	1120.3602630925786	229.19247952345492	1269.5876068376067	864.9551282051282	653.0413046507344
3934946	3037066.0	578	1223.519577930333	223.53178235443684	1269.5876068376067	864.9551282051282	643.075556905794
3934941	3037066.0	578	1016.191452991453	166.16923076923078	1269.5876068376067	864.9551282051282	743.3110662699137
3934936	3037066.0	578	987.8441541303774	121.76656109791502	1269.5876068376067	864.9551282051282	794.800993596676
3934938	3037066.0	578	853.1063624577048	167.40364608038453	1269.5876068376067	864.9551282051282	812.4251947931318
3934939	3037066.0	578	1178.22690078418	180.80764859643145	1269.5876068376067	864.9551282051282	690.2206549108138
3934934	3037066.0	578	1064.1385312350978	114.65975202670482	1269.5876068376067	864.9551282051282	777.9154672460544
3935036	3037176.0	579	828.436507936508	272.0291005291005	1269.7818086225025	865.0636172450053	739.2398883001902
3935031	3037176.0	579	1025.2292863984676	271.2543103448276	1269.7818086225025	865.0636172450053	642.1957871921977
3935024	3037176.0	579	1237.268539902489	248.45124454708755	1269.7818086225025	865.0636172450053	617.4689715338056
3935023	3037176.0	579	1120.2492832942405	228.41295282773	1269.7818086225025	865.0636172450053	653.9755688357213
3935013	3037176.0	579	1015.965191740413	165.84129793510323	1269.7818086225025	865.0636172450053	743.8647234723448
3935008	3037176.0	579	855.7883182590012	171.75016460477525	1269.7818086225025	865.0636172450053	807.5110857909449
3935010	3037176.0	579	1178.0591206179442	180.45888294711824	1269.7818086225025	865.0636172450053	690.7218642245676
3935001	3037176.0	579	990.4067062608264	123.58314773570898	1269.7818086225025	865.0636172450053	792.365909465648
3934999	3037176.0	579	1063.6477737665464	113.50216606498196	1269.7818086225025	865.0636172450053	779.3175573704336
3935093	3037176.0	579	498.5030303030303	871.3094696969697	1269.7818086225025	865.0636172450053	771.3040675108807
3935083	3037176.0	579	1414.0157988429016	831.6860258121941	1269.7818086225025	865.0636172450053	148.04562656408962
3935077	3037176.0	579	535.2856311809192	759.0424665503199	1269.7818086225025	865.0636172450053	742.1085628605313
3935073	3037176.0	579	1391.481846272692	711.8997682502896	1269.7818086225025	865.0636172450053	195.6273595459838
3935068	3037176.0	579	846.3900597119775	593.7068844397612	1269.7818086225025	865.0636172450053	502.88671635294725
3935056	3037176.0	579	1358.5662011895529	536.4030256012413	1269.7818086225025	865.0636172450053	340.4415557230478
3935049	3037176.0	579	1295.1321759259258	360.8488425925926	1269.7818086225025	865.0636172450053	504.85164167327594
3935051	3037176.0	579	660.7270483711748	373.8086541625535	1269.7818086225025	865.0636172450053	782.4826769570961
3935042	3037176.0	579	715.9220069547939	291.65722801788377	1269.7818086225025	865.0636172450053	797.2173901200842
3935166	3037197.0	580	1014.3150042625746	165.20645069622051	1269.892820512821	864.8005128205128	744.8166700059907
3935160	3037197.0	580	1174.68254497002	182.3224516988674	1269.892820512821	864.8005128205128	689.0872952545972
3935155	3037197.0	580	919.6447122973166	168.1385421150811	1269.892820512821	864.8005128205128	779.7510107308073
3935272	3037197.0	580	1380.7492606675116	923.827841149134	1269.892820512821	864.8005128205128	125.59210091954577
3935269	3037197.0	580	507.2007735583685	864.4581575246133	1269.892820512821	864.8005128205128	762.6921237922423
3935136	3037197.0	580	989.9971398855954	122.30213208528342	1269.892820512821	864.8005128205128	793.5020084588416
3935266	3037197.0	580	535.0017064846417	758.7101820250285	1269.892820512821	864.8005128205128	742.50933177023
3935260	3037197.0	580	846.7913580246914	593.9920634920635	1269.892820512821	864.8005128205128	502.34655745538197
3935261	3037197.0	580	1398.8081560283688	618.3627659574468	1269.892820512821	864.8005128205128	278.11998635486617
3935131	3037197.0	580	1060.787211740042	111.99522478453297	1269.892820512821	864.8005128205128	781.3072105869554
3935253	3037197.0	580	1355.4152215799616	531.5464996788696	1269.892820512821	864.8005128205128	344.05278426325714
3935244	3037197.0	580	659.7791185729276	350.1372857642532	1269.892820512821	864.8005128205128	798.1960702601612
3935245	3037197.0	580	1294.0354490209318	361.2317128066621	1269.892820512821	864.8005128205128	504.14720356129146
3935237	3037197.0	580	706.1863323500492	297.5840707964602	1269.892820512821	864.8005128205128	799.6871243800482
3935221	3037197.0	580	828.8729235880398	272.06063122923587	1269.892820512821	864.8005128205128	738.8092559736821
3935214	3037197.0	580	1241.0928534167972	270.19353155972874	1269.892820512821	864.8005128205128	595.304040191896
3935207	3037197.0	580	1023.7797212741752	274.8805460750853	1269.892820512821	864.8005128205128	639.2004574323909
3935196	3037197.0	580	1117.63126949844	226.46664266858653	1269.892820512821	864.8005128205128	656.2421121053122
3935182	3037197.0	580	849.1079812206572	192.79600938967133	1269.892820512821	864.8005128205128	792.8744753171613
3935168	3037197.0	580	797.8667575482177	179.9939917196809	1269.892820512821	864.8005128205128	831.7262623364057
3935295	3037338.0	581	839.3332201855623	221.0007920343969	1269.7200854700857	865.1014957264958	774.6602934874716
3935289	3037338.0	581	1004.120202020202	163.6010101010101	1269.7200854700857	865.1014957264958	750.0974799460295
3935290	3037338.0	581	796.5069769863585	179.9103925856503	1269.7200854700857	865.1014957264958	832.7169350170565
3935285	3037338.0	581	924.080612796172	175.82646445936558	1269.7200854700857	865.1014957264958	771.0815221483424
3935286	3037338.0	581	1172.965285095422	180.7099285797916	1269.7200854700857	865.1014957264958	691.1970114063449
3935281	3037338.0	581	991.059804719284	119.94778953078384	1269.7200854700857	865.1014957264958	795.5536423933466
3935278	3037338.0	581	1061.5758236434108	110.91206395348836	1269.7200854700857	865.1014957264958	782.384644998522
3935370	3037338.0	581	1388.3573170731706	956.290650406504	1269.7200854700857	865.1014957264958	149.6337350121906
3935360	3037338.0	581	503.4789552799699	865.9802705749718	1269.7200854700857	865.1014957264958	766.2416341078448
3935352	3037338.0	581	535.2480653482373	759.0583261679565	1269.7200854700857	865.1014957264958	742.0877994899862
3935340	3037338.0	581	844.5076949982512	592.6829310947884	1269.7200854700857	865.1014957264958	504.99252605040766
3935343	3037338.0	581	1399.03726825577	618.898789254635	1269.7200854700857	865.1014957264958	278.0983754675589
3935329	3037338.0	581	1356.3043310131477	531.6700180458881	1269.7200854700857	865.1014957264958	344.49003161852863
3935316	3037338.0	581	658.6535881958416	352.1790744466801	1269.7200854700857	865.1014957264958	797.8042832315219
3935318	3037338.0	581	1294.4105467856327	360.04518416838255	1269.7200854700857	865.1014957264958	505.6594671561688
3935312	3037338.0	581	714.920814479638	295.5022624434389	1269.7200854700857	865.1014957264958	795.1386782493847
3935305	3037338.0	581	1023.8608074011776	273.73605270535467	1269.7200854700857	865.1014957264958	640.4372504876299
3935306	3037338.0	581	830.2143233280674	271.79252238020007	1269.7200854700857	865.1014957264958	738.3636318300569
3935307	3037338.0	581	1237.1232102486813	286.89638281838734	1269.7200854700857	865.1014957264958	579.123224251349
3935300	3037338.0	581	1117.090066716086	225.5291574005436	1269.7200854700857	865.1014957264958	657.5322794939976
3935421	3037271.0	582	925.4009491360428	186.18451366918143	1269.7818086225025	865.0636172450053	761.2325621336405
3935422	3037271.0	582	1172.0246699096597	182.1411860088024	1269.7818086225025	865.0636172450053	689.8836896570959
3935418	3037271.0	582	991.2043971631208	119.02425531914892	1269.7818086225025	865.0636172450053	796.3542576756581
3935415	3037271.0	582	1060.381934566145	110.83499288762448	1269.7818086225025	865.0636172450053	782.7573858194156
3935485	3037271.0	582	1366.734222222222	959.2817777777778	1269.7818086225025	865.0636172450053	135.19183509735475
3935476	3037271.0	582	534.8600788288288	758.7756193693695	1269.7818086225025	865.0636172450053	742.5679008786581
3935479	3037271.0	582	497.8071833648393	864.9026465028355	1269.7818086225025	865.0636172450053	771.9746420403258
3935470	3037271.0	582	842.9566010211524	592.3059810357403	1269.7818086225025	865.0636172450053	506.5337954711426
3935467	3037271.0	582	1403.1407599309157	598.4287564766839	1269.7818086225025	865.0636172450053	298.12540795950594
3935461	3037271.0	582	1356.207490366089	535.2129094412331	1269.7818086225025	865.0636172450053	340.985172556657
3935456	3037271.0	582	652.1341381623072	360.9688128772636	1269.7818086225025	865.0636172450053	797.2453929722377
3935457	3037271.0	582	1294.7915787004456	360.344475721323	1269.7818086225025	865.0636172450053	505.33840188506787
3935445	3037271.0	582	725.2687991021324	313.81004489337823	1269.7818086225025	865.0636172450053	774.8386403422077
3935446	3037271.0	582	1233.9335171568628	317.84068627450984	1269.7818086225025	865.0636172450053	548.3958754229877
3935440	3037271.0	582	1026.4281620175773	271.8977837218189	1269.7818086225025	865.0636172450053	641.1448380632658
3935442	3037271.0	582	830.0044462409054	274.63230935057936	1269.7818086225025	865.0636172450053	736.2154968521356
3935439	3037271.0	582	1116.7650878533232	225.56824548001015	1269.7818086225025	865.0636172450053	657.547296659185
3935435	3037271.0	582	809.9263959390863	235.8430021754895	1269.7818086225025	865.0636172450053	779.3494614116922
3935425	3037271.0	582	797.7489151873767	180.88441814595663	1269.7818086225025	865.0636172450053	831.21370835938
3935427	3037271.0	582	1000.6394993894992	166.7704517704518	1269.7818086225025	865.0636172450053	748.3655039937007
3935409	3037476.0	583	1313.7453703703702	923.0757275132275	1269.7147435897436	865.1378205128206	72.77016670506286
3935404	3037476.0	583	497.7131661442006	865.7096830372692	1269.7147435897436	865.1378205128206	772.0017892499691
3935400	3037476.0	583	535.117094017094	759.2074074074073	1269.7147435897436	865.1378205128206	742.1960382394565
3935395	3037476.0	583	841.5604453870626	594.6311417462	1269.7147435897436	865.1378205128206	506.4483846620285
3935381	3037476.0	583	1394.0660952380952	517.4622857142857	1269.7147435897436	865.1378205128206	369.24454790046553
3935382	3037476.0	583	1350.1782549420586	531.5429447852761	1269.7147435897436	865.1378205128206	343.1616496213118
3935372	3037476.0	583	726.8069522036002	363.9649286157666	1269.7147435897436	865.1378205128206	738.8661160996871
3935368	3037476.0	583	632.386524822695	356.4748549323017	1269.7147435897436	865.1378205128206	815.4295009318383
3935366	3037476.0	583	1294.957736389685	360.7908309455588	1269.7147435897436	865.1378205128206	504.97831099073704
3935361	3037476.0	583	1213.5009066183136	341.020398912058	1269.7147435897436	865.1378205128206	527.1233888687563
3935355	3037476.0	583	703.1997497914929	272.1727828746178	1269.7147435897436	865.1378205128206	820.089491494378
3935348	3037476.0	583	1027.716709230208	271.46181442296	1269.7147435897436	865.1378205128206	641.1039298278299
3935351	3037476.0	583	832.9342173686948	277.3361934477379	1269.7147435897436	865.1378205128206	732.3168582425881
3935337	3037476.0	583	1117.1375515818431	223.9557542411738	1269.7147435897436	865.1378205128206	659.0859136936506
3935331	3037476.0	583	924.1253960893424	195.37958883994125	1269.7147435897436	865.1378205128206	753.6631117411382
3935327	3037476.0	583	1006.4234828496042	168.15083553210204	1269.7147435897436	865.1378205128206	745.0591555136039
3935323	3037476.0	583	796.4359095193214	180.10467064614093	1269.7147435897436	865.1378205128206	832.6243277705277
3935317	3037476.0	583	1171.4941579597798	185.60403325469048	1269.7147435897436	865.1378205128206	686.5955515926904
3935315	3037476.0	583	991.3166388425152	121.18196994991652	1269.7147435897436	865.1378205128206	794.3398594516221
3935311	3037476.0	583	1061.6803554274736	111.21013448607108	1269.7147435897436	865.1378205128206	782.1031021647331
3935551	3037405.0	584	1350.2799342105263	535.9733552631579	1269.742902208202	865.1529968454258	338.8885509366963
3935547	3037405.0	584	736.9706976744186	428.75891472868216	1269.742902208202	865.1529968454258	688.6842649794627
3935538	3037405.0	584	1389.7987974098055	387.5425531914894	1269.742902208202	865.1529968454258	492.4684293028015
3935533	3037405.0	584	1295.1336559940432	361.7993298585257	1269.742902208202	865.1529968454258	503.9936551653923
3935535	3037405.0	584	1180.4644732777265	361.47281433426014	1269.742902208202	865.1529968454258	511.53139114503534
3935528	3037405.0	584	618.7030273116156	352.67933530766703	1269.742902208202	865.1529968454258	828.5421971603378
3935513	3037405.0	584	833.1224799779067	275.3019884009942	1269.742902208202	865.1529968454258	733.8675665755193
3935510	3037405.0	584	1027.671502019831	272.2306891908434	1269.742902208202	865.1529968454258	640.4337793274132
3935511	3037405.0	584	556.485985985986	266.8178178178178	1269.742902208202	865.1529968454258	930.9889446179396
3935507	3037405.0	584	1117.0719144800778	222.19266277939747	1269.742902208202	865.1529968454258	660.837666659657
3935500	3037405.0	584	925.0172971225348	194.65333010022636	1269.742902208202	865.1529968454258	753.9267510223409
3935496	3037405.0	584	793.9596038981452	183.45232107303784	1269.742902208202	865.1529968454258	831.3155587978171
3935497	3037405.0	584	1176.666783461808	187.2228451296426	1269.742902208202	865.1529968454258	684.2897445426737
3935499	3037405.0	584	1008.9723723723724	168.8864864864865	1269.742902208202	865.1529968454258	743.4973588912567
3935493	3037405.0	584	990.9113530326596	120.92146189735614	1269.742902208202	865.1529968454258	794.7500301521181
3935490	3037405.0	584	1061.298715203426	110.91113490364026	1269.742902208202	865.1529968454258	782.5150256713883
3935578	3037405.0	584	1214.4417989417989	908.889770723104	1269.742902208202	865.1529968454258	70.50615158770563
3935570	3037405.0	584	493.75115125752745	866.3575982996812	1269.742902208202	865.1529968454258	775.9926859243952
3935567	3037405.0	584	534.9700421940928	758.863994374121	1269.742902208202	865.1529968454258	742.4207081296013
3935560	3037405.0	584	839.6562618236852	594.8079833522512	1269.742902208202	865.1529968454258	507.9969926661627
3935549	3037547.0	585	1007.9621676891614	169.49298860648554	1269.7904608788851	865.0434083601286	743.198790051567
3935544	3037547.0	585	1176.6543720366085	185.7394971882236	1269.7904608788851	865.0434083601286	685.6589055633157
3935537	3037547.0	585	793.7428209030949	186.47595129375952	1269.7904608788851	865.0434083601286	828.899963394883
3935527	3037547.0	585	992.6872688853672	121.76994189117802	1269.7904608788851	865.0434083601286	793.2475180987121
3935521	3037547.0	585	1061.5217494089834	110.9966903073286	1269.7904608788851	865.0434083601286	782.280198639549
3935621	3037547.0	585	499.4091243561442	869.1736571008095	1269.7904608788851	865.0434083601286	770.3924082032638
3935622	3037547.0	585	1185.0805194805196	993.7545454545456	1269.7904608788851	865.0434083601286	154.08546649133498
3935616	3037547.0	585	534.8390070921986	758.8750354609929	1269.7904608788851	865.0434083601286	742.5802063260332
3935612	3037547.0	585	840.3362877997914	595.7954466458117	1269.7904608788851	865.0434083601286	506.8780441707477
3935608	3037547.0	585	1346.5885204879576	534.7901678657074	1269.7904608788851	865.0434083601286	339.0651040977008
3935603	3037547.0	585	751.2773237997957	458.3403132448077	1269.7904608788851	865.0434083601286	658.9865559326537
3935598	3037547.0	585	1174.5977366255145	418.93930041152265	1269.7904608788851	865.0434083601286	456.1474869813488
3935589	3037547.0	585	616.3512339242267	348.44160583941607	1269.7904608788851	865.0434083601286	832.9827403318457
3935591	3037547.0	585	1295.6821646341464	362.203506097561	1269.7904608788851	865.0434083601286	503.50605520765964
3935580	3037547.0	585	1027.063176456281	273.1059832178037	1269.7904608788851	865.0434083601286	639.7706228698667
3935581	3037547.0	585	831.4292595650977	273.4738508120011	1269.7904608788851	865.0434083601286	736.2846489198007
3935582	3037547.0	585	1398.756195786865	287.0780669144981	1269.7904608788851	865.0434083601286	592.1791086256924
3935569	3037547.0	585	1114.7233601560597	226.2176298463789	1269.7904608788851	865.0434083601286	657.376742074346
3935571	3037547.0	585	503.608896797153	248.91423487544483	1269.7904608788851	865.0434083601286	983.1832726189198
3935558	3037547.0	585	924.2861028684472	194.42515661061657	1269.7904608788851	865.0434083601286	754.3885610106882
3935934	3037617.0	586	1011.310876871372	167.08509013137794	1269.742902208202	865.1529968454258	744.3694741886106
3935935	3037617.0	586	1177.7795947582863	186.3135667877987	1269.742902208202	865.1529968454258	685.040306637567
3936059	3037617.0	586	1205.3773521505375	940.6209677419356	1269.742902208202	865.1529968454258	99.18839985332032
3935927	3037617.0	586	994.0268482490272	122.97782101167316	1269.742902208202	865.1529968454258	791.734383511718
3936055	3037617.0	586	501.9569536423841	850.1353936718175	1269.742902208202	865.1529968454258	767.9328038443159
3935923	3037617.0	586	1061.9935714285714	111.14785714285716	1269.742902208202	865.1529968454258	782.1019979115732
3936051	3037617.0	586	535.061149032992	758.9618885096701	1269.742902208202	865.1529968454258	742.3165294792891
3936046	3037617.0	586	841.0543442352164	595.8164849686158	1269.742902208202	865.1529968454258	506.2766401552859
3936036	3037617.0	586	1345.7360548807917	530.6349527665317	1269.742902208202	865.1529968454258	343.0412235686675
3936020	3037617.0	586	773.5703484549639	494.21499013806704	1269.742902208202	865.1529968454258	619.5015802385321
3936010	3037617.0	586	1167.0805284111475	433.6208830980818	1269.742902208202	865.1529968454258	443.5758426570329
3935986	3037617.0	586	1295.9066615027111	359.9076942938291	1269.742902208202	865.1529968454258	505.9222845960391
3935980	3037617.0	586	612.67673992674	334.992673992674	1269.742902208202	865.1529968454258	844.278336535187
3935973	3037617.0	586	830.3767693588676	272.95906189286706	1269.742902208202	865.1529968454258	737.3847403422275
3935970	3037617.0	586	1026.8049903100775	274.2567829457364	1269.742902208202	865.1529968454258	638.8874428554755
3935967	3037617.0	586	1111.7353192398034	225.3191330343797	1269.742902208202	865.1529968454258	659.0552097926909
3935959	3037617.0	586	549.7114155251141	214.50114155251143	1269.742902208202	865.1529968454258	970.4602921352163
3935945	3037617.0	586	923.2572149177212	194.90899694037876	1269.742902208202	865.1529968454258	754.5060310599735
3935936	3037617.0	586	1393.3459330143542	183.58389154704943	1269.742902208202	865.1529968454258	692.6861876215636
3935937	3037617.0	586	796.6283797729618	189.1111455108359	1269.742902208202	865.1529968454258	825.1484327652965
3935928	3037617.0	587	1260.4219670200237	862.2290930506479	1269.742902208202	865.1529968454258	9.768779155213672
3935925	3037617.0	587	510.1691973969631	841.8138105567607	1269.742902208202	865.1529968454258	759.93218819661
3935798	3037617.0	587	922.6173604228608	197.07036669970267	1269.742902208202	865.1529968454258	752.8814929736245
3935919	3037617.0	587	535.2440824282929	759.2254246727931	1269.742902208202	865.1529968454258	742.0978148495436
3935909	3037617.0	587	841.987486398259	594.8286180631121	1269.742902208202	865.1529968454258	506.01379973156963
3935778	3037617.0	587	796.2326042671813	194.62490618634075	1269.742902208202	865.1529968454258	820.8653498711664
3935895	3037617.0	587	1350.3058887677207	530.1020840906336	1269.742902208202	865.1529968454258	344.60050629853777
3935886	3037617.0	587	781.9853741496598	503.2455782312925	1269.742902208202	865.1529968454258	607.3585315328377
3935759	3037617.0	587	1178.0325581395348	185.45514950166117	1269.742902208202	865.1529968454258	685.8570921795159
3935877	3037617.0	587	1144.1683991683992	459.4158004158004	1269.742902208202	865.1529968454258	424.7253564131366
3935744	3037617.0	587	1021.4177318911832	166.07980989839396	1269.742902208202	865.1529968454258	741.8683919141293
3935738	3037617.0	587	994.10684430512	121.28944618599792	1269.742902208202	865.1529968454258	793.2894921880678
3935733	3037617.0	587	1347.8187276858162	119.1234988640052	1269.742902208202	865.1529968454258	750.103890392805
3935729	3037617.0	587	1060.9864162532483	111.07429718875504	1269.742902208202	865.1529968454258	782.4410237865576
3935859	3037617.0	587	1296.1834515366431	359.3931442080378	1269.742902208202	865.1529968454258	506.4505219550891
3935724	3037617.0	587	561.1324324324324	116.37177177177178	1269.742902208202	865.1529968454258	1030.9229461500208
3935848	3037617.0	587	608.5991161616162	328.39299242424244	1269.742902208202	865.1529968454258	851.5999108585219
3935837	3037617.0	587	829.4741200828158	273.4816252587992	1269.742902208202	865.1529968454258	737.5036355634938
3935834	3037617.0	587	1026.6045865184155	273.68322909427843	1269.742902208202	865.1529968454258	639.4941178150605
3935825	3037617.0	587	1110.095369096745	225.88972948188905	1269.742902208202	865.1529968454258	658.8966989057378
3935803	3037843.0	588	797.5508492569002	203.993949044586	1269.7816455696202	865.0791139240506	812.4257013474245
3935785	3037843.0	588	1179.383764267412	184.30619613324015	1269.7816455696202	865.0791139240506	686.7485293332207
3935774	3037843.0	588	1025.749764373233	161.5804272698712	1269.7816455696202	865.0791139240506	744.6220257045873
3935897	3037843.0	588	509.39528377298166	836.3389288569144	1269.7816455696202	865.0791139240506	760.9293117261429
3935767	3037843.0	588	994.2635480572598	120.82387525562372	1269.7816455696202	865.0791139240506	793.6158279307612
3935888	3037843.0	588	1391.254732510288	786.0962962962963	1269.7816455696202	865.0791139240506	144.89305135621288
3935885	3037843.0	588	535.0296108291033	759.0549915397631	1269.7816455696202	865.0791139240506	742.3622209425047
3935758	3037843.0	588	1062.0386077453077	111.24768353528154	1269.7816455696202	865.0791139240506	781.9328585028585
3935880	3037843.0	588	843.3554991539763	593.660744500846	1269.7816455696202	865.0791139240506	505.47718999698424
3935753	3037843.0	588	1277.678814382896	81.05004859086492	1269.7816455696202	865.0791139240506	784.0688366224576
3935747	3037843.0	588	591.1046046046046	74.60276943610278	1269.7816455696202	865.0791139240506	1041.8518978857112
3935871	3037843.0	588	1353.9061654312272	530.7814448758677	1269.7816455696202	865.0791139240506	344.71998255539864
3935856	3037843.0	588	1140.5291757840992	492.6382202771699	1269.7816455696202	865.0791139240506	394.23142975433115
3935858	3037843.0	588	782.7477622627998	506.8619763694952	1269.7816455696202	865.0791139240506	604.5837585700601
3935843	3037843.0	588	1295.9923780487804	360.6178861788618	1269.7816455696202	865.0791139240506	505.14169575998903
3935839	3037843.0	588	598.8333333333334	312.42461398728426	1269.7816455696202	865.0791139240506	869.2517667471716
3935833	3037843.0	588	829.6953850012542	273.2200902934537	1269.7816455696202	865.0791139240506	737.5452668101201
3935835	3037843.0	588	1024.9349319593075	277.1217465979654	1269.7816455696202	865.0791139240506	636.9017027444593
3935826	3037843.0	588	1110.8670734625507	225.56748025843504	1269.7816455696202	865.0791139240506	658.9605229614574
3935814	3037843.0	588	921.6880791384924	195.7883379247016	1269.7816455696202	865.0791139240506	754.3999428874267
3935679	3038121.0	589	799.668848606915	506.591641490433	1269.7646464646464	864.8424242424243	591.0445689674439
3935672	3038121.0	589	1146.0660644704217	487.83616719801626	1269.7646464646464	864.8424242424243	396.7808677822258
3935666	3038121.0	589	1294.8768421052632	360.0833918128655	1269.7646464646464	864.8424242424243	505.383323022354
3935656	3038121.0	589	830.5519727891157	272.93156462585034	1269.7646464646464	864.8424242424243	737.0659661449847
3935657	3038121.0	589	1025.8985995507992	276.9288545382481	1269.7646464646464	864.8424242424243	636.484889278366
3935655	3038121.0	589	589.7541420949171	279.6755124964897	1269.7646464646464	864.8424242424243	897.1257440601333
3935651	3038121.0	589	1109.9704264099037	224.9534617148097	1269.7646464646464	864.8424242424243	659.5392915722083
3935645	3038121.0	589	791.8082668303663	218.8367096378146	1269.7646464646464	864.8424242424243	803.5954729432717
3935640	3038121.0	589	1179.5148943540007	185.23524997113492	1269.7646464646464	864.8424242424243	685.573430842415
3935642	3038121.0	589	924.0722439660796	199.63470319634703	1269.7646464646464	864.8424242424243	749.6696267587122
3935637	3038121.0	589	1026.0589788732395	154.0404929577465	1269.7646464646464	864.8424242424243	751.4198812476291
3935635	3038121.0	589	995.346651730147	118.8313417973612	1269.7646464646464	864.8424242424243	794.8822371678452
3935630	3038121.0	589	1066.069759450172	114.06449026345936	1269.7646464646464	864.8424242424243	777.9197343849573
3935626	3038121.0	589	1257.3357596117953	69.65341545352743	1269.7646464646464	864.8424242424243	795.2861352538904
3935627	3038121.0	589	595.0903716216217	89.97916666666666	1269.7646464646464	864.8424242424243	1027.4232064129542
3935716	3038121.0	589	1363.2982937233394	826.1867763558806	1269.7646464646464	864.8424242424243	101.20673042363366
3935715	3038121.0	589	510.719001610306	823.8530595813205	1269.7646464646464	864.8424242424243	760.1515763238688
3935709	3038121.0	589	535.163856098932	758.9721753794266	1269.7646464646464	864.8424242424243	742.1905623222686
3935701	3038121.0	589	843.1061470215462	594.4489860583017	1269.7646464646464	864.8424242424243	505.1238328965174
3935689	3038121.0	589	1360.3614629693027	535.0112404427707	1269.7646464646464	864.8424242424243	342.04735486107654
3935805	3037917.0	590	507.6648898365317	811.4267945984365	1269.8664596273293	864.8571428571429	764.0720091107922
3935675	3037917.0	590	565.3367117117117	96.59966216216216	1269.8664596273293	864.8571428571429	1042.392307311332
3935799	3037917.0	590	535.3859574468086	759.3164539007092	1269.8664596273293	864.8571428571429	742.0245582922095
3935795	3037917.0	590	842.7802527646129	594.4339652448657	1269.8664596273293	864.8571428571429	505.5010614057148
3935777	3037917.0	590	1362.716772524112	531.7532345330511	1269.8664596273293	864.8571428571429	345.8025366387809
3935770	3037917.0	590	809.6621433542102	513.2432150313152	1269.8664596273293	864.8571428571429	579.1548730326936
3935762	3037917.0	590	1145.8757507507507	487.9331831831832	1269.8664596273293	864.8571428571429	396.7938599121882
3935754	3037917.0	590	1294.8134673134673	359.443635943636	1269.8664596273293	864.8571428571429	506.02881949855555
3935742	3037917.0	590	1026.2350951104304	275.9893399719137	1269.8664596273293	864.8571428571429	637.2766518955823
3935743	3037917.0	590	830.3171866447728	272.1187739463602	1269.8664596273293	864.8571428571429	737.9311196571866
3935735	3037917.0	590	610.9041343669251	259.1162790697674	1269.8664596273293	864.8571428571429	895.071695549845
3935730	3037917.0	590	1109.4901060070672	224.92002355712603	1269.8664596273293	864.8571428571429	659.7272856707804
3935725	3037917.0	590	786.8365251622514	241.1510267049686	1269.8664596273293	864.8571428571429	788.8772001490263
3935720	3037917.0	590	923.5288468837774	201.4725195475594	1269.8664596273293	864.8571428571429	748.350787027381
3935714	3037917.0	590	1177.5437217059805	185.5374076721468	1269.8664596273293	864.8571428571429	685.5645779568159
3935697	3037917.0	590	1008.8955408753096	128.37985136251032	1269.8664596273293	864.8571428571429	781.3479515053093
3935808	3037917.0	590	1327.6400966183576	873.1602254428341	1269.8664596273293	864.8571428571429	58.367236628059764
3935682	3037917.0	590	1069.8995006242196	117.7007490636704	1269.8664596273293	864.8571428571429	773.4529471657715
3935683	3037917.0	590	1283.5504132231406	114.85316804407714	1269.8664596273293	864.8571428571429	750.1287974884114
3936060	3037819.0	591	557.1652360515021	92.50515021459228	1269.7200854700857	865.1014957264958	1051.0183283503143
3936061	3037819.0	591	1068.7319255547602	116.6496062992126	1269.7200854700857	865.1014957264958	774.9686904729884
3936063	3037819.0	591	1008.6363809523808	119.5144761904762	1269.7200854700857	865.1014957264958	789.9776607381332
3936125	3037819.0	591	1343.2864923747277	974.4616557734204	1269.7200854700857	865.1014957264958	131.8015964635797
3936119	3037819.0	591	509.402394106814	794.1434622467772	1269.7200854700857	865.1014957264958	763.6216565258505
3936115	3037819.0	591	535.0805757331182	759.4052999730966	1269.7200854700857	865.1014957264958	742.2040791206371
3936110	3037819.0	591	840.5202443280978	599.5	1269.7200854700857	865.1014957264958	504.7342450918696
3936097	3037819.0	591	810.0368620037807	513.4417139256459	1269.7200854700857	865.1014957264958	578.768751810768
3936099	3037819.0	591	1363.6337501532423	528.552470270933	1269.7200854700857	865.1014957264958	349.40667273151706
3936094	3037819.0	591	1122.8997113997114	494.498556998557	1269.7200854700857	865.1014957264958	398.6260910125541
3936090	3037819.0	591	1294.0475017593244	358.5785831574009	1269.7200854700857	865.1014957264958	507.1067778493884
3936084	3037819.0	591	1027.023167757669	275.01110255422924	1269.7200854700857	865.1014957264958	638.0505199287184
3936085	3037819.0	591	830.4259547934529	272.7270719667446	1269.7200854700857	865.1014957264958	737.4868074559951
3936077	3037819.0	591	1108.2030178326474	224.7844078646548	1269.7200854700857	865.1014957264958	660.3739366041527
3936074	3037819.0	591	630.9246719160105	225.08293963254596	1269.7200854700857	865.1014957264958	904.258443434346
3936075	3037819.0	591	787.7967349551857	240.13956466069143	1269.7200854700857	865.1014957264958	789.1942289785236
3936068	3037819.0	591	1362.1999085086916	166.7650198231168	1269.7200854700857	865.1014957264958	704.4333547230729
3936069	3037819.0	591	1176.2273242630386	184.693537414966	1269.7200854700857	865.1014957264958	686.8011984059016
3936071	3037819.0	591	926.2256535947712	197.00669934640524	1269.7200854700857	865.1014957264958	751.2250539482159
3936190	3038041.0	592	1356.2184841453982	991.3406805877804	1269.7232704402516	864.9465408805031	153.15645773600838
3936185	3038041.0	592	535.0134920634921	759.5902116402116	1269.7232704402516	864.9465408805031	742.2253125253919
3936187	3038041.0	592	504.0337341349365	783.9903139612559	1269.7232704402516	864.9465408805031	769.9573862782596
3936182	3038041.0	592	838.9207436399217	603.9021526418786	1269.7232704402516	864.9465408805031	503.7211428245062
3936174	3038041.0	592	1079.4989583333331	514.5753472222221	1269.7232704402516	864.9465408805031	398.6793978400175
3936175	3038041.0	592	1374.3413553639848	530.568127394636	1269.7232704402516	864.9465408805031	350.3624795814115
3936171	3038041.0	592	810.3538905878355	513.1092422697927	1269.7232704402516	864.9465408805031	578.6274378558932
3936166	3038041.0	592	1294.431519923646	360.0872106895729	1269.7232704402516	864.9465408805031	505.46359005705676
3936156	3038041.0	592	1025.3378594249202	274.8145633652822	1269.7232704402516	864.9465408805031	638.7331054541933
3936157	3038041.0	592	830.290782927468	273.0606179628175	1269.7232704402516	864.9465408805031	737.1769508264573
3936153	3038041.0	592	1109.2119963369964	226.4377289377289	1269.7232704402516	864.9465408805031	658.3747960264147
3936148	3038041.0	592	787.5828447339849	238.79381107491855	1269.7232704402516	864.9465408805031	790.2699735806781
3936144	3038041.0	592	924.9622961675358	195.94317523383825	1269.7232704402516	864.9465408805031	752.612538181525
3936147	3038041.0	592	669.4596688034188	213.0606303418804	1269.7232704402516	864.9465408805031	886.1555347729831
3936141	3038041.0	592	1368.053048616707	178.49086757990867	1269.7232704402516	864.9465408805031	693.4624262948955
3936139	3038041.0	592	1175.595799640611	185.1898023360288	1269.7232704402516	864.9465408805031	686.2428173436557
3936132	3038041.0	592	556.0362448009506	94.67557932263814	1269.7232704402516	864.9465408805031	1050.0792945226328
3936133	3038041.0	592	1006.7916341906988	115.26552351260068	1269.7232704402516	864.9465408805031	794.4524360480244
3936135	3038041.0	592	1072.2277409860192	118.37343635025756	1269.7232704402516	864.9465408805031	772.2537695358544
3936043	3037979.0	593	1376.8087907184292	960.624051762606	1269.8943217665617	864.9700315457413	143.45868832144046
3936038	3037979.0	593	503.83628028814667	783.9783889980354	1269.8943217665617	864.9700315457413	770.327572579562
3936033	3037979.0	593	534.992660795303	759.4175340272218	1269.8943217665617	864.9700315457413	742.4431163602447
3936029	3037979.0	593	839.7456935630099	606.4392565729828	1269.8943217665617	864.9700315457413	501.8625349170951
3936021	3037979.0	593	1013.7329180822952	515.5879577198943	1269.8943217665617	864.9700315457413	433.2279979968323
3936017	3037979.0	593	1375.2358234295416	530.3089417091114	1269.8943217665617	864.9700315457413	350.84879510018624
3936012	3037979.0	593	809.1648468304519	513.7790415529269	1269.8943217665617	864.9700315457413	579.3157692718511
3936005	3037979.0	593	1295.4425717852685	360.42609238451934	1269.8943217665617	864.9700315457413	505.1903597886061
3935992	3037979.0	593	832.3951138398567	270.2730877462266	1269.8943217665617	864.9700315457413	738.2885695315737
3935988	3037979.0	593	1026.5686076290604	275.2199083434425	1269.8943217665617	864.9700315457413	637.9753999784409
3935981	3037979.0	593	1103.582191780822	232.8626875407697	1269.8943217665617	864.9700315457413	653.6202406026094
3935977	3037979.0	593	1358.1192179303769	232.9608965188364	1269.8943217665617	864.9700315457413	638.1372728971193
3935972	3037979.0	593	689.2113686534217	213.1081677704194	1269.8943217665617	864.9700315457413	872.9928874170931
3935971	3037979.0	593	791.5811872996173	231.40216154721276	1269.8943217665617	864.9700315457413	793.8461440972461
3935966	3037979.0	593	924.3155920775388	194.5857985672145	1269.8943217665617	864.9700315457413	754.2146102003636
3935956	3037979.0	593	1175.873967624711	185.3745732848805	1269.8943217665617	864.9700315457413	686.0683740573883
3935947	3037979.0	593	1074.862181818182	119.43527272727272	1269.8943217665617	864.9700315457413	770.6228728887799
3935940	3037979.0	593	571.8086196503918	89.3297166968053	1269.8943217665617	864.9700315457413	1043.5236200096203
3935942	3037979.0	593	1005.833210829352	114.71891461472498	1269.8943217665617	864.9700315457413	795.3647017347645
3936248	3038176.0	594	503.5890921409214	784.1764905149051	1269.6582278481012	865.0833333333333	770.3296942854997
3936250	3038176.0	594	1388.968309859155	904.7609546165884	1269.6582278481012	865.0833333333333	125.73467819254077
3936245	3038176.0	594	837.7474006116207	609.6149847094802	1269.6582278481012	865.0833333333333	501.80777179384086
3936247	3038176.0	594	535.1940418679549	759.3982823403113	1269.6582278481012	865.0833333333333	742.0289552914204
3936236	3038176.0	594	986.3248031496064	542.1217191601049	1269.6582278481012	865.0833333333333	429.6301127490423
3936232	3038176.0	594	814.6020856201976	512.767105744603	1269.6582278481012	865.0833333333333	575.5022300579694
3936233	3038176.0	594	1373.9892193308551	526.8630731102851	1269.6582278481012	865.0833333333333	353.94618264521637
3936225	3038176.0	594	1379.163783160323	320.96539792387546	1269.6582278481012	865.0833333333333	555.0277418998882
3936227	3038176.0	594	1296.0232760766742	359.19703759024145	1269.6582278481012	865.0833333333333	506.57285753261783
3936217	3038176.0	594	841.12435500516	267.0794633642931	1269.6582278481012	865.0833333333333	735.6968864088788
3936218	3038176.0	594	1024.4185377086933	275.8353483016695	1269.6582278481012	865.0833333333333	638.2442271447104
3936214	3038176.0	594	1098.032135452661	235.0648468094909	1269.6582278481012	865.0833333333333	652.9768824029846
3936208	3038176.0	594	790.5683255572835	222.51264904095385	1269.6582278481012	865.0833333333333	801.5137046794658
3936210	3038176.0	594	688.2213563029807	225.8516543614985	1269.6582278481012	865.0833333333333	864.1099322385595
3936204	3038176.0	594	1175.73715631504	185.76454157081827	1269.6582278481012	865.0833333333333	685.7807146016878
3936206	3038176.0	594	924.4726272704016	193.27709559137037	1269.6582278481012	865.0833333333333	755.2990930189164
3936201	3038176.0	594	1082.199733688415	119.43164669329784	1269.6582278481012	865.0833333333333	768.8544236861402
3936196	3038176.0	594	567.0568896512293	93.9622641509434	1269.6582278481012	865.0833333333333	1043.204842671384
3936197	3038176.0	594	1005.7706740792216	108.89344452165857	1269.6582278481012	865.0833333333333	800.9118484422216
3936316	3038312.0	595	503.51079622132255	784.3448043184885	1269.7147435897436	865.1378205128206	770.4518157735289
3936318	3038312.0	595	1428.6478187208809	871.208598051673	1269.7147435897436	865.1378205128206	159.04897582369384
3936313	3038312.0	595	534.9667742803337	759.52528921173	1269.7147435897436	865.1378205128206	742.2995252404015
3936310	3038312.0	595	837.2500736811082	611.2291482463896	1269.7147435897436	865.1378205128206	501.493075297443
3936304	3038312.0	595	983.0556634304209	547.1249190938511	1269.7147435897436	865.1378205128206	428.1420718718265
3936297	3038312.0	595	1375.4165115990572	530.0607244758716	1269.7147435897436	865.1378205128206	351.35384450557746
3936295	3038312.0	595	813.3530901722391	512.0734549138805	1269.7147435897436	865.1378205128206	576.9925519153089
3936288	3038312.0	595	1296.5810372771475	360.6058887088061	1269.7147435897436	865.1378205128206	505.24673966923183
3936287	3038312.0	595	1378.6605415860736	350.86557059961314	1269.7147435897436	865.1378205128206	525.6853944441006
3936280	3038312.0	595	837.486143187067	264.63805491403645	1269.7147435897436	865.1378205128206	739.8794033423632
3936281	3038312.0	595	1026.8743452152803	274.1312763510924	1269.7147435897436	865.1378205128206	638.9524194528547
3936276	3038312.0	595	1094.2927473583093	233.4827089337176	1269.7147435897436	865.1378205128206	655.5616345896321
3936275	3038312.0	595	688.8032714412025	241.3912466843501	1269.7147435897436	865.1378205128206	852.3602095572862
3936268	3038312.0	595	921.12012012012	193.66966966966967	1269.7147435897436	865.1378205128206	756.5630767547733
3936270	3038312.0	595	798.452686790837	218.5760008563477	1269.7147435897436	865.1378205128206	800.0813163771701
3936267	3038312.0	595	1176.7744263070736	184.23905843387743	1269.7147435897436	865.1378205128206	687.2125048172804
3936262	3038312.0	595	1088.7599704579025	124.67380600689316	1269.7147435897436	865.1378205128206	762.2542795533722
3936263	3038312.0	595	989.65	119.67611940298508	1269.7147435897436	865.1378205128206	796.3349850556351
3936256	3038312.0	595	567.1415873015873	88.07142857142857	1269.7147435897436	865.1378205128206	1047.5882862181666
3936257	3038312.0	595	1009.3865532198864	89.27177177177177	1269.7147435897436	865.1378205128206	818.3757647256498
3936380	3038547.0	596	1417.8080867850097	859.6360946745563	1269.8261316872429	864.8765432098766	148.0747153818261
3936377	3038547.0	596	534.7831598612223	759.1888177208434	1269.8261316872429	864.8765432098766	742.6022257910847
3936379	3038547.0	596	504.0568822553897	785.1928689883914	1269.8261316872429	864.8765432098766	769.9039104413353
3936374	3038547.0	596	839.003777576307	613.7731943185253	1269.8261316872429	864.8765432098766	498.65899432993314
3936369	3038547.0	596	983.6283269961978	548.7062737642585	1269.8261316872429	864.8765432098766	426.4655000012173
3936367	3038547.0	596	1377.994390155628	527.8550488599349	1269.8261316872429	864.8765432098766	353.9546013176706
3936361	3038547.0	596	813.2245508982036	509.7511643379907	1269.8261316872429	864.8765432098766	578.4453632781147
3936357	3038547.0	596	1386.5779132791329	408.0823170731707	1269.8261316872429	864.8765432098766	471.4784656129189
3936350	3038547.0	596	1296.4329696024945	359.7520135100026	1269.8261316872429	864.8765432098766	505.8247861941596
3936345	3038547.0	596	835.758064516129	263.6235180590019	1269.8261316872429	864.8765432098766	741.5661043971367
3936346	3038547.0	596	703.2144866385372	262.2943741209564	1269.8261316872429	864.8765432098766	827.1360388767428
3936341	3038547.0	596	1096.2812865497076	233.22397660818717	1269.8261316872429	864.8765432098766	655.0593699568863
3936343	3038547.0	596	1025.3456446915543	270.5027799841144	1269.8261316872429	864.8765432098766	642.6903445149953
3936336	3038547.0	596	799.194795617362	214.70954487989889	1269.8261316872429	864.8765432098766	802.6275476261292
3936332	3038547.0	596	1177.1778444522886	184.82297917402047	1269.8261316872429	864.8765432098766	686.335599459507
3936334	3038547.0	596	917.2919428862824	193.751402345742	1269.8261316872429	864.8765432098766	758.082653127913
3936328	3038547.0	596	990.2618343195268	119.84344181459566	1269.8261316872429	864.8765432098766	795.7578265636951
3936329	3038547.0	596	1091.9638233054077	127.492637725311	1269.8261316872429	864.8765432098766	758.5314922998159
3936325	3038547.0	596	567.4900590245418	85.55529667598633	1269.8261316872429	864.8765432098766	1049.1032190696983
3936326	3038547.0	596	970.6075757575755	83.78727272727272	1269.8261316872429	864.8765432098766	836.4401907343297
3936828	3038289.0	597	503.9730743012952	785.7423312883435	1269.742902208202	865.1529968454258	769.8762778114367
3936830	3038289.0	597	1425.0723390694711	804.538240917782	1269.742902208202	865.1529968454258	166.73746607108689
3936824	3038289.0	597	534.9330666666667	759.2426666666667	1269.742902208202	865.1529968454258	742.4031872555181
3936822	3038289.0	597	843.684620596206	608.479674796748	1269.742902208202	865.1529968454258	497.4000940708306
3936816	3038289.0	597	985.6600571632728	563.2513397642015	1269.742902208202	865.1529968454258	414.54514036134884
3936812	3038289.0	597	813.7855670103093	511.4353951890034	1269.742902208202	865.1529968454258	577.0729877947286
3936811	3038289.0	597	1380.0911640953716	526.5185834502104	1269.742902208202	865.1529968454258	356.16008316070605
3936807	3038289.0	597	1372.9425505050503	438.53724747474746	1269.742902208202	865.1529968454258	438.9204540912837
3936801	3038289.0	597	1296.1985583224116	357.2671472258628	1269.742902208202	865.1529968454258	508.57441735130436
3936791	3038289.0	597	705.5709932967702	271.5319926873857	1269.742902208202	865.1529968454258	818.9480077406433
3936787	3038289.0	597	837.1806324110672	263.4910408432148	1269.742902208202	865.1529968454258	741.0176965177388
3936783	3038289.0	597	1024.579282174903	271.58088924601583	1269.742902208202	865.1529968454258	642.2095043736407
3936775	3038289.0	597	1095.2524936209695	234.57608443516585	1269.742902208202	865.1529968454258	654.2737539851312
3936760	3038289.0	597	800.6640961074389	214.22290420732347	1269.742902208202	865.1529968454258	802.3371559604888
3936748	3038289.0	597	916.6930909390716	193.06096957704676	1269.742902208202	865.1529968454258	759.1784127297668
3936743	3038289.0	597	1175.298117273449	185.44692072133375	1269.742902208202	865.1529968454258	686.2362328829496
3936737	3038289.0	597	989.5682148040638	121.85679729075954	1269.742902208202	865.1529968454258	794.3469618085139
3936732	3038289.0	597	1088.9255523535062	128.6839577329491	1269.742902208202	865.1529968454258	758.3413212925498
3936728	3038289.0	597	926.5865475070556	86.24412041392286	1269.742902208202	865.1529968454258	851.1494120044761
3936724	3038289.0	597	576.2541549074945	82.00893697083725	1269.742902208202	865.1529968454258	1046.059874552866
3936701	3038392.0	598	1415.9818672839506	752.934413580247	1269.7147435897436	865.1378205128206	184.3466191744593
3936685	3038392.0	598	845.5890052356021	613.9356020942408	1269.7147435897436	865.1378205128206	492.9352862931011
3936673	3038392.0	598	985.8230316409124	561.1287711552612	1269.7147435897436	865.1378205128206	415.9519277567122
3936664	3038392.0	598	815.3164948453608	514.9621993127148	1269.7147435897436	865.1378205128206	573.6730202343857
3936657	3038392.0	598	1379.274647887324	524.9552845528455	1269.7147435897436	865.1378205128206	357.3898857016727
3936649	3038392.0	598	1366.7331877729257	468.5302765647744	1269.7147435897436	865.1378205128206	408.3015092161999
3936642	3038392.0	598	1296.361047254151	359.790932311622	1269.7147435897436	865.1378205128206	506.0489135583738
3936636	3038392.0	598	702.517873100983	272.2575215966637	1269.7147435897436	865.1378205128206	820.4994446891207
3936633	3038392.0	598	1097.2997740112994	234.14836158192088	1269.7147435897436	865.1378205128206	654.1212571203029
3936634	3038392.0	598	1025.2316979685704	271.02203909543886	1269.7147435897436	865.1378205128206	642.4527385928016
3936635	3038392.0	598	837.8379737045631	262.315158546017	1269.7147435897436	865.1378205128206	741.5609928705799
3936624	3038392.0	598	917.2167932489452	192.28827004219409	1269.7147435897436	865.1378205128206	759.5928663191803
3936626	3038392.0	598	800.5106951871658	213.8050225437769	1269.7147435897436	865.1378205128206	802.7371006422661
3936620	3038392.0	598	1175.6508393285371	183.98405275779376	1269.7147435897436	865.1378205128206	687.6179705415867
3936616	3038392.0	598	990.3097868981848	123.35845830044724	1269.7147435897436	865.1378205128206	792.6561373180726
3936618	3038392.0	598	1085.2985765124556	140.90284697508898	1269.7147435897436	865.1378205128206	747.3457162349142
3936613	3038392.0	598	862.4795482295482	106.52838827838828	1269.7147435897436	865.1378205128206	861.0045150956552
3936611	3038392.0	598	586.1788321167883	100.30900243309004	1269.7147435897436	865.1378205128206	1025.7604316985528
3936711	3038392.0	598	504.0683006535948	785.3323529411765	1269.7147435897436	865.1378205128206	769.7943804907296
3936705	3038392.0	598	535.0145449693088	759.2664798505472	1269.7147435897436	865.1378205128206	742.2891098665893
3936440	3038597.0	599	814.943137254902	515.401247771836	1269.8943217665617	864.9700315457413	573.7411566880396
3936435	3038597.0	599	1384.4842336735542	514.8062816363787	1269.8943217665617	864.9700315457413	368.43656124418345
3936426	3038597.0	599	1295.8814123202403	357.9722043356944	1269.8943217665617	864.9700315457413	507.66339800221334
3936417	3038597.0	599	700.0608088016652	271.6341064525721	1269.8943217665617	864.9700315457413	822.6528748531069
3936413	3038597.0	599	1023.936395984242	271.87704918032784	1269.8943217665617	864.9700315457413	642.0705467362926
3936408	3038597.0	599	1099.729501177478	232.21847570113468	1269.8943217665617	864.9700315457413	655.2332390758922
3936409	3038597.0	599	839.7716840138777	259.5104083266613	1269.8943217665617	864.9700315457413	742.688924689144
3936400	3038597.0	599	800.4546035805627	213.21419437340157	1269.8943217665617	864.9700315457413	803.2181025716288
3936396	3038597.0	599	917.6032308904648	190.40543735224583	1269.8943217665617	864.9700315457413	761.0166913084795
3936392	3038597.0	599	1082.598296836983	158.6425790754258	1269.8943217665617	864.9700315457413	730.7381686128261
3936395	3038597.0	599	1175.3895384240652	183.14060406771404	1269.8943217665617	864.9700315457413	688.3476754152852
3936390	3038597.0	599	989.4334419994566	122.39948383591414	1269.8943217665617	864.9700315457413	793.7690617590304
3936384	3038597.0	599	580.5795660036166	88.64767932489451	1269.8943217665617	864.9700315457413	1038.1865088076597
3936386	3038597.0	599	816.9477335800185	99.26626580326857	1269.8943217665617	864.9700315457413	889.6419890169492
3936473	3038597.0	599	503.9307535641548	785.316021724372	1269.8943217665617	864.9700315457413	770.0941170363437
3936467	3038597.0	599	535.1418468107819	759.225914064585	1269.8943217665617	864.9700315457413	742.3227181189543
3936462	3038597.0	599	1420.4862258953167	717.8502558048012	1269.8943217665617	864.9700315457413	210.5282641432942
3936457	3038597.0	599	845.419987042436	616.0289925494008	1269.8943217665617	864.9700315457413	492.0874939846233
3936450	3038597.0	599	985.557622173596	560.4478482859226	1269.8943217665617	864.9700315457413	416.630674378096
3936438	3038521.0	600	993.191256830601	120.71693989071038	1269.7357723577236	864.905487804878	793.910236685942
3936432	3038521.0	600	569.5484379478361	95.26382917741472	1269.7357723577236	864.905487804878	1040.4857451992586
3936430	3038521.0	600	801.3719622778383	78.41149800507799	1269.7357723577236	864.905487804878	915.3892366549624
3936533	3038521.0	600	504.7445119891928	785.3733535967579	1269.7357723577236	864.905487804878	769.1144185437767
3936526	3038521.0	600	534.9606535947713	759.0124183006536	1269.7357723577236	864.905487804878	742.3663632749917
3936516	3038521.0	600	845.5942094209421	614.0508550855086	1269.7357723577236	864.905487804878	492.77186624971347
3936517	3038521.0	600	1380.4665052461662	627.0702179176756	1269.7357723577236	864.905487804878	262.3488342042519
3936509	3038521.0	600	985.4090594744122	559.0909405255878	1269.7357723577236	864.905487804878	417.56941577020007
3936502	3038521.0	600	815.6591683708248	513.766530334015	1269.7357723577236	864.905487804878	574.00708161311
3936498	3038521.0	600	1386.9277841561425	518.4202449292001	1269.7357723577236	864.905487804878	365.76767374930535
3936494	3038521.0	600	1295.400215362527	360.7017229002154	1269.7357723577236	864.905487804878	504.8565144462168
3936488	3038521.0	600	701.3096506808762	271.11397276494966	1269.7357723577236	864.905487804878	822.0076758388547
3936485	3038521.0	600	841.3574543472336	253.0630962115018	1269.7357723577236	864.905487804878	746.8996555710806
3936481	3038521.0	600	1100.12472551603	233.04633289415895	1269.7357723577236	864.905487804878	654.2277117756655
3936483	3038521.0	600	1025.6851572327043	271.09396226415095	1269.7357723577236	864.905487804878	642.0068773836507
3936476	3038521.0	600	801.9909090909091	213.0574655647383	1269.7357723577236	864.905487804878	802.3036215865367
3936466	3038521.0	600	920.5525552427268	193.11709751727668	1269.7357723577236	864.905487804878	757.1185907372673
3936458	3038521.0	600	1175.3222779968926	185.0705748774949	1269.7357723577236	864.905487804878	686.3595389825986
3936448	3038521.0	600	1080.5353675450765	159.1773000462321	1269.7357723577236	864.905487804878	730.6497575298114
3936702	3038679.0	601	1102.9847682119205	232.63730684326708	1269.5876068376067	864.9551282051282	653.897800156834
3936691	3038679.0	601	802.7181798669242	213.9112470487229	1269.5876068376067	864.9551282051282	801.1399359856734
3936682	3038679.0	601	923.5146275538596	194.3204944749185	1269.5876068376067	864.9551282051282	754.6637124897296
3936803	3038679.0	601	503.1008273009307	785.2776628748708	1269.5876068376067	864.9551282051282	770.6169487403969
3936671	3038679.0	601	1174.635369135369	187.0096525096525	1269.5876068376067	864.9551282051282	684.5626307801406
3936793	3038679.0	601	535.1333597673804	759.2655300026435	1269.5876068376067	864.9551282051282	742.0197653753542
3936663	3038679.0	601	1079.6737403822287	154.98597666914867	1269.5876068376067	864.9551282051282	734.9309306354917
3936785	3038679.0	601	849.6121933621934	616.0970418470419	1269.5876068376067	864.9551282051282	488.1697400184214
3936659	3038679.0	601	1001.8928374655646	121.78732782369146	1269.5876068376067	864.9551282051282	789.9106715780802
3936654	3038679.0	601	568.1768545049347	92.68465456860872	1269.5876068376067	864.9551282051282	1043.253913454754
3936650	3038679.0	601	808.5666082383874	47.784253578732105	1269.5876068376067	864.9551282051282	938.2476216261305
3936778	3038679.0	601	1412.4863945578231	569.2422126745435	1269.5876068376067	864.9551282051282	328.42988893142206
3936774	3038679.0	601	984.3615787504676	559.2684249906472	1269.5876068376067	864.9551282051282	418.08880351009594
3936756	3038679.0	601	815.5341365461848	513.7379518072289	1269.5876068376067	864.9551282051282	574.0366354864437
3936745	3038679.0	601	1383.1079188797682	519.6343956220827	1269.5876068376067	864.9551282051282	363.5014024702531
3936730	3038679.0	601	1295.609217660728	358.9076942938291	1269.5876068376067	864.9551282051282	506.7160246114589
3936718	3038679.0	601	700.9594112399643	272.55322628605416	1269.5876068376067	864.9551282051282	821.1443467661254
3936713	3038679.0	601	1022.9608717186726	272.07937097573057	1269.5876068376067	864.9551282051282	642.1264750699479
3936715	3038679.0	601	851.360206913954	248.11266717133483	1269.5876068376067	864.9551282051282	745.2575258131419
3936573	3038828.0	602	1391.0725490196078	475.4511586452763	1269.7816455696202	865.0791139240506	408.0703699050358
3936569	3038828.0	602	1294.9342757936508	359.5443948412699	1269.7816455696202	865.0791139240506	506.16006065798285
3936561	3038828.0	602	700.5395327942498	271.9875711290806	1269.7816455696202	865.0791139240506	822.0670052324721
3936558	3038828.0	602	1022.8545166788408	272.836376917458	1269.7816455696202	865.0791139240506	641.6575928946089
3936553	3038828.0	602	1109.260560297658	233.43149485664264	1269.7816455696202	865.0791139240506	651.7251978329623
3936555	3038828.0	602	854.0386034255599	240.42068511198948	1269.7816455696202	865.0791139240506	750.3602000220633
3936548	3038828.0	602	802.85554866708	214.73827237032444	1269.7816455696202	865.0791139240506	800.6017675233105
3936545	3038828.0	602	922.8064057534704	193.79586887439373	1269.7816455696202	865.0791139240506	755.6540293877036
3936542	3038828.0	602	1173.6983695652175	187.49966032608697	1269.7816455696202	865.0791139240506	684.35802900664
3936536	3038828.0	602	1000.7639892904954	122.22717536813924	1269.7816455696202	865.0791139240506	790.0629734433762
3936539	3038828.0	602	1082.509348093481	149.10467404674048	1269.7816455696202	865.0791139240506	740.0610190785753
3936531	3038828.0	602	573.2416378316033	97.29267589388697	1269.7816455696202	865.0791139240506	1036.6600198728236
3936525	3038828.0	602	800.4671765455704	48.20968769917145	1269.7816455696202	865.0791139240506	942.0890246342376
3936604	3038828.0	602	535.5588075880759	758.7815718157182	1269.7816455696202	865.0791139240506	741.8775797070199
3936606	3038828.0	602	500.1742424242424	778.0804473304473	1269.7816455696202	865.0791139240506	774.5090851405405
3936601	3038828.0	602	843.6654822335025	615.7788494077834	1269.7816455696202	865.0791139240506	493.6857366221691
3936587	3038828.0	602	985.5985761226724	558.9286235852501	1269.7816455696202	865.0791139240506	417.71777517239644
3936581	3038828.0	602	1376.1791194665382	535.890375190809	1269.7816455696202	865.0791139240506	345.9561361797587
3936579	3038828.0	602	815.084960231381	513.0842371655821	1269.7816455696202	865.0791139240506	575.0212769296377
3936900	3038747.0	603	506.9476495726496	771.1014957264957	1269.742902208202	865.1529968454258	768.5715856743991
3936898	3038747.0	603	535.9133554083885	758.0449779249449	1269.742902208202	865.1529968454258	741.6049699627758
3936895	3038747.0	603	841.2709437963945	615.9849770236833	1269.742902208202	865.1529968454258	495.65403382514495
3936885	3038747.0	603	985.455749002539	558.7397533550961	1269.742902208202	865.1529968454258	417.98117333684314
[truncated: 11,609 more rows]
