# Supplementary material for: The First of Us: Ophiocordyceps use a novel scramblase-binding peptide to manipulate zombie ants
Source: bioRxiv. 2025 Sep 19:2025.09.09.674826. Preprint. [Version 2] doi: 10.1101/2025.09.09.674826 (PMC12458967; doi:10.1101/2025.09.09.674826)
Supplement: Supplement 11 [file media-11.zip › Data S12. Nest behavior tests data/SBP Aversion Assay data files/LH11_Sham1-all-spots_matches.csv]

No_Overlap_ID	Citronella_ID	Frame	No_Overlap_X	No_Overlap_Y	Citronella_X	Citronella_Y	Distance
3283125	2119750.0	0	883.6923597025017	994.0469912102772	581.6609977324264	830.3662131519274	343.53215383612263
3283106	2119750.0	0	939.6773504273503	971.1925747863248	581.6609977324264	830.3662131519274	384.71778348311153
3283111	2119750.0	0	1249.272926963207	974.7149917627676	581.6609977324264	830.3662131519274	683.0389871286164
3283118	2119750.0	0	1183.082269503546	977.2017730496452	581.6609977324264	830.3662131519274	619.0866076642809
3283096	2119750.0	0	1365.9271698113207	824.5246540880504	581.6609977324264	830.3662131519274	784.2879270265345
3283097	2119750.0	0	974.8895885810244	823.8455079764904	581.6609977324264	830.3662131519274	393.28265186346465
3283072	2119750.0	0	645.2452033768227	591.5450243028907	581.6609977324264	830.3662131519274	247.14067138109036
3283085	2119750.0	0	1392.9496915549882	689.9318230163796	581.6609977324264	830.3662131519274	823.3536073019063
3283062	2119750.0	0	715.0390365448505	562.3524363233665	581.6609977324264	830.3662131519274	299.36781023910726
3283065	2119750.0	0	562.5453991468617	572.6066422912858	581.6609977324264	830.3662131519274	258.4674108655607
3283050	2119750.0	0	1383.4200336700335	417.9590347923681	581.6609977324264	830.3662131519274	901.6081368699455
3283053	2119750.0	0	1292.5028842192007	453.7826534816646	581.6609977324264	830.3662131519274	804.4323246849311
3283026	2119750.0	0	1314.1808410111032	180.5635483108906	581.6609977324264	830.3662131519274	979.1980514847495
3283034	2119750.0	0	682.2045892788276	241.45005784805244	581.6609977324264	830.3662131519274	597.4372366859529
3283038	2119750.0	0	800.9653594771241	277.14629629629627	581.6609977324264	830.3662131519274	595.102242884364
3283039	2119750.0	0	1310.1391242937852	245.33474576271183	581.6609977324264	830.3662131519274	934.3137581743757
3283022	2119750.0	0	1402.772360069244	176.3811309867282	581.6609977324264	830.3662131519274	1049.7239432599636
3283023	2119750.0	0	580.7484492327783	157.94041789095658	581.6609977324264	830.3662131519274	672.4264144700988
3283021	2119750.0	0	1161.5399257195916	144.615753636645	581.6609977324264	830.3662131519274	898.0608352717342
3283510	2121813.0	1	1240.3163716814158	970.5462143559488	581.8409586056645	829.8289760348583	673.3433082655504
3283515	2121813.0	1	892.7329615861214	984.7481412639404	581.8409586056645	829.8289760348583	347.35253744931254
3283512	2121813.0	1	944.5773669027012	959.0691056910568	581.8409586056645	829.8289760348583	385.07234777089036
3283389	2121813.0	1	717.9066769786027	298.9859499871101	581.8409586056645	829.8289760348583	548.003830296718
3283495	2121813.0	1	1032.5982956797463	912.14962346413	581.8409586056645	829.8289760348583	458.2126863360419
3283371	2121813.0	1	1302.9673076923077	258.34134615384613	581.8409586056645	829.8289760348583	920.1202760802786
3283475	2121813.0	1	1368.7720174532092	815.5778504994832	581.8409586056645	829.8289760348583	787.0600904365199
3283357	2121813.0	1	701.5222875336763	231.4774675483713	581.8409586056645	829.8289760348583	610.2033662657308
3283457	2121813.0	1	1416.0211146838158	733.4742765273312	581.8409586056645	829.8289760348583	839.726598906903
3283337	2121813.0	1	1405.214742053985	223.8282223287015	581.8409586056645	829.8289760348583	1022.341088268701
3283442	2121813.0	1	626.1360911270983	591.1786570743405	581.8409586056645	829.8289760348583	242.72625219586007
3283440	2121813.0	1	562.7550529355149	585.6260827718961	581.8409586056645	829.8289760348583	244.9475961777367
3283317	2121813.0	1	1345.036323288951	217.63735108619483	581.8409586056645	829.8289760348583	978.3893654018016
3283320	2121813.0	1	633.3389799635701	206.7816029143898	581.8409586056645	829.8289760348583	625.1720366076011
3283425	2121813.0	1	714.605002748763	481.2159611508155	581.8409586056645	829.8289760348583	373.0379679922307
3283433	2121813.0	1	714.6030303030303	555.160606060606	581.8409586056645	829.8289760348583	305.07127223927404
3283415	2121813.0	1	1373.7285559174811	410.51031487513575	581.8409586056645	829.8289760348583	896.0547451875159
3283292	2121813.0	1	1172.7215568862275	145.11643379906852	581.8409586056645	829.8289760348583	904.417573314116
3283521	2121813.0	1	1190.838254593176	995.0436351706036	581.8409586056645	829.8289760348583	631.0099762392362
3283406	2121813.0	1	1250.249050873197	394.7327258921792	581.8409586056645	829.8289760348583	797.5450612328704
3283763	2120130.0	2	973.9249384741591	978.4469510527756	581.780583613917	830.2867564534231	419.199997987206
3283633	2120130.0	2	1228.9894211576843	390.5219560878243	581.780583613917	830.2867564534231	782.4783441318677
3283627	2120130.0	2	1365.556653491436	400.82312252964425	581.780583613917	830.2867564534231	893.7247566089166
3283755	2120130.0	2	1205.442564102564	920.882222222222	581.780583613917	830.2867564534231	630.2077469572133
3283602	2120130.0	2	698.3774574049803	236.68064657055484	581.780583613917	830.2867564534231	604.9487950794852
3283734	2120130.0	2	1355.4638292433538	809.4092535787322	581.780583613917	830.2867564534231	773.9648794964679
3283607	2120130.0	2	1281.9416749750749	255.7382851445663	581.780583613917	830.2867564534231	905.7215354287387
3283615	2120130.0	2	828.8071253071253	316.7110682110682	581.780583613917	830.2867564534231	569.8965694356432
3283588	2120130.0	2	1183.4688796680498	141.71196403872753	581.780583613917	830.2867564534231	914.4200623113356
3283723	2120130.0	2	1000.5	748.8005265289592	581.780583613917	830.2867564534231	426.5746773145408
3283593	2120130.0	2	658.232635253054	209.9547993019197	581.780583613917	830.2867564534231	625.0253220976315
3283598	2120130.0	2	1370.62734375	236.8923177083333	581.780583613917	830.2867564534231	987.11507480678
3283703	2120130.0	2	1416.521186440678	712.0167137476459	581.780583613917	830.2867564534231	843.0775035601478
3283681	2120130.0	2	542.5285714285715	562.2422619047619	581.780583613917	830.2867564534231	270.9032512142403
3283691	2120130.0	2	594.8387856257744	590.4189591078067	581.780583613917	830.2867564534231	240.22297317954454
3283795	2120130.0	2	1090.0264303482586	997.422263681592	581.780583613917	830.2867564534231	535.0216056376837
3283650	2120130.0	2	788.4389114070643	491.6510326191855	581.780583613917	830.2867564534231	396.7137732711053
3283779	2120130.0	2	816.3804200542006	995.6788617886178	581.780583613917	830.2867564534231	287.0394254540933
3283657	2120130.0	2	691.4278048780487	511.6752845528455	581.780583613917	830.2867564534231	336.9507132469051
3283508	2119616.0	3	541.1847690387017	561.4291510611736	581.8921568627451	829.8888888888889	271.52849253436136
3283384	2119616.0	3	679.8690476190476	191.56700680272107	581.8921568627451	829.8888888888889	645.7974111687813
3283361	2119616.0	3	1178.3489289740698	143.7468996617813	581.8921568627451	829.8888888888889	909.1487834111605
3283481	2119616.0	3	1209.9472517730496	416.5864361702128	581.8921568627451	829.8888888888889	751.8458084381832
3283466	2119616.0	3	816.6707198780573	338.4045243539112	581.8921568627451	829.8888888888889	544.6814245353753
3283469	2119616.0	3	1363.3840304182509	404.80703422053233	581.8921568627451	829.8888888888889	889.6202176218707
3283569	2119616.0	3	1033.2223236009734	1008.904805352798	581.8921568627451	829.8888888888889	485.5364226866716
3283426	2119616.0	3	1413.437242798354	261.696159122085	581.8921568627451	829.8888888888889	1007.1296878274969
3283431	2119616.0	3	686.5456719273075	248.00741272118603	581.8921568627451	829.8888888888889	591.217735290877
3283563	2119616.0	3	737.4845261121857	994.0012894906512	581.8921568627451	829.8888888888889	226.14567296308715
3283565	2119616.0	3	875.521238021238	984.481610981611	581.8921568627451	829.8888888888889	331.8387364760456
3283542	2119616.0	3	1341.819786374886	795.2358343102775	581.8921568627451	829.8888888888889	760.7173169368303
3283541	2119616.0	3	746.7708933717579	743.9769452449568	581.8921568627451	829.8888888888889	185.91896033887087
3283545	2119616.0	3	1186.871851851852	819.0713580246913	581.8921568627451	829.8888888888889	605.0764004017267
3283421	2119616.0	3	1276.3927093282396	246.17558102515125	581.8921568627451	829.8888888888889	907.2222677779154
3283522	2119616.0	3	599.2227693225904	598.904058490003	581.8921568627451	829.8888888888889	231.6340691751441
3283520	2119616.0	3	778.3302965344766	595.9365844944623	581.8921568627451	829.8888888888889	305.48588093257786
3283534	2119616.0	3	1426.6270588235295	681.8707189542483	581.8921568627451	829.8888888888889	857.6050566674011
3283407	2119616.0	3	1351.2219041203548	264.04440327832043	581.8921568627451	829.8888888888889	955.0121684624477
3284657	2120669.0	4	1338.9458140729328	412.0344119157678	581.8133333333334	829.7277777777778	864.7065058596672
3284651	2120669.0	4	860.9795760390616	416.3729308086221	581.8133333333334	829.7277777777778	498.79456751184415
3284783	2120669.0	4	478.1810865191147	765.0650570087189	581.8133333333334	829.7277777777778	122.15117697763056
3284639	2120669.0	4	723.9995685936152	357.6041127408686	581.8133333333334	829.7277777777778	493.0696508459792
3284765	2120669.0	4	1328.3329591378535	762.6486304445442	581.8133333333334	829.7277777777778	749.5272935112333
3284742	2120669.0	4	1409.7664067576347	663.8027940220923	581.8133333333334	829.7277777777778	844.4154143708362
3284613	2120669.0	4	1344.913378302417	323.3197863968521	581.8133333333334	829.7277777777778	915.8442729887439
3284723	2120669.0	4	650.1985138004246	603.2882923870185	581.8133333333334	829.7277777777778	236.5404266749101
3284601	2120669.0	4	1401.3087404453308	310.8215353938185	581.8133333333334	829.7277777777778	969.9672214372497
3284578	2120669.0	4	680.5415549597856	272.16867739052725	581.8133333333334	829.7277777777778	566.2326484495237
3284843	2120669.0	4	959.4154704944178	1003.9443381180224	581.8133333333334	829.7277777777778	415.8542820332677
3284695	2120669.0	4	721.6295195641407	560.8071652633317	581.8133333333334	829.7277777777778	303.0954664248091
3284830	2120669.0	4	670.0872558437401	996.2829010566762	581.8133333333334	829.7277777777778	188.5017095037134
3284700	2120669.0	4	549.1487341772151	551.4412798874824	581.8133333333334	829.7277777777778	280.1969859689344
3284547	2120669.0	4	1235.795142071494	210.72700886037276	581.8133333333334	829.7277777777778	900.4744072325291
3284675	2120669.0	4	1165.325870646766	470.84121061359866	581.8133333333334	829.7277777777778	685.0448520300323
3284804	2120669.0	4	742.2694532071504	874.0793901156678	581.8133333333334	829.7277777777778	166.47291648172447
3284555	2120669.0	4	730.0385500575373	195.3565400843882	581.8133333333334	829.7277777777778	651.4580432273287
3284815	2120669.0	4	1280.0949535192565	881.3212483399735	581.8133333333334	829.7277777777778	700.1850521784437
3283120	2121505.0	5	1303.0374274366025	423.5485792850596	581.8688430698741	830.1953035509737	827.9164724981074
3283130	2121505.0	5	1135.6888320545609	510.9407502131288	581.8688430698741	830.1953035509737	639.2495991597848
3283134	2121505.0	5	748.9072496450347	546.9273782677691	581.8688430698741	830.1953035509737	328.8503409841927
3283107	2121505.0	5	762.3706720977597	396.7257298031229	581.8688430698741	830.1953035509737	469.5495518553452
3283094	2121505.0	5	1396.4268041237112	360.5073883161512	581.8688430698741	830.1953035509737	940.2719870515224
3283092	2121505.0	5	1327.9710244125029	333.1274241387178	581.8688430698741	830.1953035509737	896.518232802672
3283102	2121505.0	5	1002.5541809415048	383.32159624413146	581.8688430698741	830.1953035509737	613.7363145377087
3283076	2121505.0	5	683.0380918048546	276.5956500841144	581.8688430698741	830.1953035509737	562.76797457587
3283059	2121505.0	5	1225.7788911155644	171.98931195724785	581.8688430698741	830.1953035509737	920.7905719239762
3283057	2121505.0	5	852.6117402793507	158.04548886372214	581.8688430698741	830.1953035509737	724.6289324706045
3283069	2121505.0	5	1255.246136865342	227.22406181015447	581.8688430698741	830.1953035509737	903.8867728680253
3283170	2121505.0	5	625.9648318042813	1000.5290519877676	581.8688430698741	830.1953035509737	175.94897578273645
3283172	2121505.0	5	864.5867363089586	1007.0754985754986	581.8688430698741	830.1953035509737	333.4906453702418
3283152	2121505.0	5	1265.958857696031	729.8465634075508	581.8688430698741	830.1953035509737	691.4108892399568
3283156	2121505.0	5	691.7755983222305	754.393905748828	581.8688430698741	830.1953035509737	133.51159784400946
3283167	2121505.0	5	1351.7335390946505	951.9837962962964	581.8688430698741	830.1953035509737	779.4383151670817
3283165	2121505.0	5	515.6754591637358	816.9017194216491	581.8688430698741	830.1953035509737	67.51506092679494
3283136	2121505.0	5	600.8652762119503	535.7476512589252	581.8688430698741	830.1953035509737	295.0597980281632
3283142	2121505.0	5	646.3895602551192	614.1696878147029	581.8688430698741	830.1953035509737	225.4550722435255
3283146	2121505.0	5	1376.6044083526683	646.4334880123744	581.8688430698741	830.1953035509737	815.704004878856
3283889	2121603.0	6	959.4871259568544	234.2258176757133	581.8617486338799	829.8136612021858	705.2133045787159
3284031	2121603.0	6	1301.1232713400095	613.6041964711492	581.8617486338799	829.8136612021858	751.055038385884
3283880	2121603.0	6	1251.479293957909	232.46096401900883	581.8617486338799	829.8136612021858	897.3393459766459
3284012	2121603.0	6	784.3343318809004	588.9191176470588	581.8617486338799	829.8136612021858	314.68290084044077
3283991	2121603.0	6	652.3730886850153	525.3646788990826	581.8617486338799	829.8136612021858	312.50765094826414
3283864	2121603.0	6	1050.7530730296455	192.02892263195952	581.8617486338799	829.8136612021858	791.5986652633435
3283998	2121603.0	6	1096.212505026136	554.9616003216727	581.8617486338799	829.8136612021858	583.1812376710616
3284096	2121603.0	6	557.4007936507936	970.4553571428572	581.8617486338799	829.8136612021858	142.75302082881763
3284102	2121603.0	6	802.159251769464	995.4201213346817	581.8617486338799	829.8136612021858	275.6020492038995
3283972	2121603.0	6	1254.20987654321	429.325	581.8617486338799	829.8136612021858	782.5874857514016
3283957	2121603.0	6	1335.642603550296	412.00493096646943	581.8617486338799	829.8136612021858	861.8292825726593
3283834	2121603.0	6	1259.5029673590504	134.22601384767557	581.8617486338799	829.8136612021858	971.1023614776749
3284088	2121603.0	6	1342.5848434925863	962.5315760571116	581.8617486338799	829.8136612021858	772.2134885993949
3284064	2121603.0	6	476.4723154362416	714.1526845637584	581.8617486338799	829.8136612021858	156.47489941416902
3283937	2121603.0	6	1302.6051062243755	333.8445148465648	581.8617486338799	829.8136612021858	874.9036413500315
3284055	2121603.0	6	637.1700655498908	669.8765477057539	581.8617486338799	829.8136612021858	169.2302874595811
3284060	2121603.0	6	1088.8445787176906	692.0357502517624	581.8617486338799	829.8136612021858	525.3706717600945
3283905	2121603.0	6	687.3578154425612	286.2271657250471	581.8617486338799	829.8136612021858	553.7289031441461
3284039	2121603.0	6	585.3930718954248	626.860522875817	581.8617486338799	829.8136612021858	202.9838579801353
3283913	2121603.0	6	902.3782791185728	317.310073452256	581.8617486338799	829.8136612021858	604.4756188387544
3284274	2120952.0	7	1061.0720375106564	591.1334185848252	581.8688430698741	830.1953035509737	535.5243098177881
3284276	2120952.0	7	1199.0577211394302	588.7081459270364	581.8688430698741	830.1953035509737	662.750449649071
3284129	2120952.0	7	1241.0318421870147	122.5363466915191	581.8688430698741	830.1953035509737	967.0972332855238
3284267	2120952.0	7	708.1477438136827	535.0524017467249	581.8688430698741	830.1953035509737	321.02288587964745
3284137	2120952.0	7	917.15371809101	127.21883092859784	581.8688430698741	830.1953035509737	778.8400788856057
3284243	2120952.0	7	1245.2723651960785	412.15471813725486	581.8688430698741	830.1953035509737	784.1314712613555
3284240	2120952.0	7	776.2414900449583	404.6348747591522	581.8688430698741	830.1953035509737	467.8486982407664
3284248	2120952.0	7	1313.1236867239734	411.1615090735434	581.8688430698741	830.1953035509737	842.8066013515405
3284230	2120952.0	7	674.4974309569685	322.3792549775209	581.8688430698741	830.1953035509737	516.1949190787454
3284336	2120952.0	7	1324.926423821914	966.4881468632552	581.8688430698741	830.1953035509737	755.4537096680515
3284342	2120952.0	7	721.2437834435001	1021.4556185080264	581.8688430698741	830.1953035509737	236.65561916342241
3284220	2120952.0	7	1298.9380441264163	308.0948717948718	581.8688430698741	830.1953035509737	887.0045659092043
3284322	2120952.0	7	609.7341744134573	704.4955732625054	581.8688430698741	830.1953035509737	128.7513063447565
3284203	2120952.0	7	1180.191800714924	302.68521000893656	581.8688430698741	830.1953035509737	797.6573577883232
3284332	2120952.0	7	497.1066609244904	905.356732701694	581.8688430698741	830.1953035509737	113.28666273673147
3284309	2120952.0	7	475.6407849829352	677.6493174061434	581.8688430698741	830.1953035509737	185.8888867410336
3284315	2120952.0	7	893.8050297458085	676.4749414097711	581.8688430698741	830.1953035509737	347.75585443633565
3284288	2120952.0	7	826.3955880945546	631.2630395253134	581.8688430698741	830.1953035509737	315.2259105827758
3284171	2120952.0	7	1238.7645116440738	236.15623913799095	581.8688430698741	830.1953035509737	885.6603917079033
3284302	2120952.0	7	546.0303401360544	636.9459863945578	581.8688430698741	830.1953035509737	196.54438906760578
3283248	2121183.0	8	762.9878892733564	542.9490580545944	581.780583613917	830.2867564534231	339.70434284166834
3283386	2121183.0	8	696.2262238852511	1015.6721234798878	581.780583613917	830.2867564534231	217.8658736118455
3283260	2121183.0	8	1095.318574023615	560.7472752043597	581.780583613917	830.2867564534231	579.9765508587785
3283363	2121183.0	8	470.6272965879265	853.3475065616798	581.780583613917	830.2867564534231	113.52026872870627
3283244	2121183.0	8	956.4941634241244	483.5933852140078	581.780583613917	830.2867564534231	510.49638642749636
3283372	2121183.0	8	1293.133442265795	964.6040305010893	581.780583613917	830.2867564534231	723.9226613525749
3283207	2121183.0	8	1290.8540020263426	405.0874366767984	581.780583613917	830.2867564534231	826.7887119679291
3283214	2121183.0	8	1243.8080324244656	412.9694178334561	581.780583613917	830.2867564534231	782.5816916408509
3283343	2121183.0	8	683.3666154633897	776.5432667690733	581.780583613917	830.2867564534231	114.92643103470111
3283186	2121183.0	8	1295.849416249702	294.78270192994995	581.780583613917	830.2867564534231	892.5574996340077
3283189	2121183.0	8	1213.7650459531574	349.85566755608266	581.780583613917	830.2867564534231	793.8629553123782
3283322	2121183.0	8	881.5909523809523	710.4342857142857	581.780583613917	830.2867564534231	322.87903611492266
3283192	2121183.0	8	672.7918296392872	354.1792698826597	581.780583613917	830.2867564534231	484.7281564669213
3283298	2121183.0	8	488.1592865928659	650.3096555965559	581.780583613917	830.2867564534231	202.87115144531225
3283306	2121183.0	8	560.8623188405796	667.9915201973482	581.780583613917	830.2867564534231	163.63776310052214
3283176	2121183.0	8	1206.1934306569342	106.10653458463678	581.780583613917	830.2867564534231	956.2052066885492
3283183	2121183.0	8	1245.955675498855	204.91674844618908	581.780583613917	830.2867564534231	912.258844624339
3283181	2121183.0	8	871.2123188405798	144.65072463768115	581.780583613917	830.2867564534231	744.2227472204502
3283289	2121183.0	8	1021.037807606264	626.4771812080537	581.780583613917	830.2867564534231	484.2367724483146
3283273	2121183.0	8	811.3824210057854	635.9635514018692	581.780583613917	830.2867564534231	300.7964623382899
3284154	2119997.0	9	801.0530283224401	640.8636601307189	581.8688430698741	830.1953035509737	289.634559859568
3283771	2119997.0	9	1272.0499664654594	152.13346747149563	581.8688430698741	830.1953035509737	967.5318271969483
3284027	2119997.0	9	1029.2106828455865	521.4557458957887	581.8688430698741	830.1953035509737	543.5391762099936
3283896	2119997.0	9	1020.7837391042982	401.0479410880673	581.8688430698741	830.1953035509737	613.8515656653312
3284386	2119997.0	9	677.9274193548387	1014.3807123655912	581.8688430698741	830.1953035509737	207.72942713564237
3284132	2119997.0	9	524.307131280389	621.5005402485143	581.8688430698741	830.1953035509737	216.4875398123534
3284264	2119997.0	9	473.0082201572552	728.4921372408863	581.8688430698741	830.1953035509737	148.97707628497977
3283758	2119997.0	9	1160.2709419534235	92.82916232186304	581.8688430698741	830.1953035509737	937.1541037758966
3283868	2119997.0	9	689.1963934426229	361.0615300546448	581.8688430698741	830.1953035509737	481.2542992056484
3283842	2119997.0	9	1325.061277157604	292.93404153162885	581.8688430698741	830.1953035509737	917.0521565057595
3284353	2119997.0	9	1276.5068269516178	973.6303057287028	581.8688430698741	830.1953035509737	709.2922729742787
3284210	2119997.0	9	657.1489707475623	654.8867822318526	581.8688430698741	830.1953035509737	190.788299615741
3284087	2119997.0	9	792.5399865591397	546.2516801075268	581.8688430698741	830.1953035509737	353.5623169870747
3284343	2119997.0	9	668.8171948356808	896.18808685446	581.8688430698741	830.1953035509737	109.15614193865305
3283936	2119997.0	9	1293.481212473368	414.4860546194073	581.8688430698741	830.1953035509737	824.1397599529474
3284179	2119997.0	9	994.0633865248226	647.4193262411347	581.8688430698741	830.1953035509737	450.9006537316177
3283805	2119997.0	9	1222.4487941856623	303.10279704878315	581.8688430698741	830.1953035509737	829.5596326860821
3283910	2119997.0	9	1231.915793714746	415.8725490196079	581.8688430698741	830.1953035509737	770.8595092266522
3284298	2119997.0	9	823.369365361803	789.3890865954924	581.8688430698741	830.1953035509737	244.92376285181535
3283784	2119997.0	9	870.0739514348786	231.61846946284032	581.8688430698741	830.1953035509737	664.3466044126792
3283762	2120638.0	10	1286.547711571675	407.3199481865285	581.8725490196078	829.8736383442266	821.6560751212579
3284026	2120638.0	10	618.1280879864636	1012.4989847715736	581.8725490196078	829.8736383442266	186.18936936217844
3284004	2120638.0	10	1263.4166666666667	978.791816009558	581.8725490196078	829.8736383442266	697.623829824119
3283986	2120638.0	10	783.9286389413988	914.2125078764966	581.8725490196078	829.8736383442266	218.95138361851966
3283732	2120638.0	10	919.8835784313726	382.078431372549	581.8725490196078	829.8736383442266	561.0454557260119
3283737	2120638.0	10	1180.7056619483762	396.63127948931447	581.8725490196078	829.8736383442266	739.1211258285936
3283724	2120638.0	10	717.6670131670131	362.5584430584431	581.8725490196078	829.8736383442266	486.64527968333454
3283828	2120638.0	10	482.65040352164345	589.0644411836635	581.8725490196078	829.8736383442266	260.44981012535635
3283801	2120638.0	10	951.1574205784732	533.3181602655287	581.8725490196078	829.8736383442266	473.62059492882355
3283806	2120638.0	10	792.7557836428804	543.7098403388726	581.8725490196078	829.8736383442266	355.4735685448684
3283641	2120638.0	10	1259.2567190226878	137.32094240837696	581.8725490196078	829.8736383442266	968.7510260220502
3283626	2120638.0	10	1147.935947079703	86.13956114875766	581.8725490196078	829.8736383442266	934.6486763512466
3283861	2120638.0	10	683.938416922552	651.240702831798	581.8725490196078	829.8736383442266	205.73567274677654
3283871	2120638.0	10	975.7418996893032	651.7237017310252	581.8725490196078	829.8736383442266	432.2851666576764
3283844	2120638.0	10	540.6702016234616	592.6060487038492	581.8725490196078	829.8736383442266	240.81848459930822
3283700	2120638.0	10	1363.389608177172	360.12544009085747	581.8725490196078	829.8736383442266	911.8290867901584
3283956	2120638.0	10	705.214405360134	828.9103852596315	581.8725490196078	829.8736383442266	123.34561760367485
3283685	2120638.0	10	929.7185737976782	314.5321724709784	581.8725490196078	829.8736383442266	621.7504993180899
3283664	2120638.0	10	1213.664830272677	188.8915414579855	581.8725490196078	829.8736383442266	900.0108528121423
3283909	2120638.0	10	772.3594577750077	704.6692115923964	581.8725490196078	829.8736383442266	227.95045708539925
3282995	2121324.0	11	757.2147426851068	767.4101514723868	581.8173588924388	829.9760383386581	186.22226623225137
3283001	2121324.0	11	748.41493955095	852.4056563039724	581.8173588924388	829.9760383386581	168.10068900316577
3283004	2121324.0	11	824.4903336451512	953.1900530090428	581.8173588924388	829.9760383386581	272.16147061353917
3282978	2121324.0	11	631.7054086903677	593.4462169553327	581.8173588924388	829.9760383386581	241.73368386773996
3282980	2121324.0	11	874.770631627478	583.2157676348547	581.8173588924388	829.9760383386581	383.03035284946355
3282990	2121324.0	11	989.5083542188804	654.422305764411	581.8173588924388	829.9760383386581	443.8818093716106
3282988	2121324.0	11	742.7778932778933	640.8700623700623	581.8173588924388	829.9760383386581	248.33317091497503
3282989	2121324.0	11	683.7282780410742	635.7717219589258	581.8173588924388	829.9760383386581	219.31974818114043
3282960	2121324.0	11	1257.2482833039044	391.7685893662939	581.8173588924388	829.9760383386581	805.1289971092793
3282967	2121324.0	11	909.6437125748504	516.9017678927859	581.8173588924388	829.9760383386581	453.3052139386009
3282964	2121324.0	11	1373.0375948237397	441.870035698349	581.8173588924388	829.9760383386581	881.280733383309
3282973	2121324.0	11	812.0249917245944	562.9313141343927	581.8173588924388	829.9760383386581	352.57401909317815
3282947	2121324.0	11	970.3340220385676	302.3477961432507	581.8173588924388	829.9760383386581	655.237941136209
3282951	2121324.0	11	734.42835957107	353.017453798768	581.8173588924388	829.9760383386581	500.7790020502344
3282949	2121324.0	11	1158.8116011505274	349.59683604985617	581.8173588924388	829.9760383386581	750.7906056888376
3282935	2121324.0	11	1131.5634771732334	80.22701688555347	581.8173588924388	829.9760383386581	929.7012368146497
3282939	2121324.0	11	1165.986267806268	155.31549857549857	581.8173588924388	829.9760383386581	892.4237547572853
3282940	2121324.0	11	1256.4798882681564	144.49441340782124	581.8173588924388	829.9760383386581	961.797580918907
3283009	2121324.0	11	1255.6075268817206	981.4640633842672	581.8173588924388	829.9760383386581	690.6097394413458
3283019	2121324.0	11	575.2433489827856	1007.0721439749608	581.8173588924388	829.9760383386581	177.21808101273612
3285303	2121067.0	12	1342.973157637872	592.6743533430941	581.7486064659978	830.1633221850614	797.4107019776209
3285156	2121067.0	12	1168.0820056232428	323.00734145579503	581.7486064659978	830.1633221850614	775.2380561845201
3285164	2121067.0	12	747.7805949966194	333.2545638945233	581.7486064659978	830.1633221850614	523.9130989785203
3285392	2121067.0	12	541.2491007194244	991.8225419664268	581.7486064659978	830.1633221850614	166.6550728481931
3285143	2121067.0	12	1060.626852809376	296.7250947948983	581.7486064659978	830.1633221850614	716.8547393036254
3285383	2121067.0	12	918.82509290677	884.5433026337049	581.7486064659978	830.1633221850614	341.434825383778
3285381	2121067.0	12	818.0436207766012	852.5398386283409	581.7486064659978	830.1633221850614	237.352148244301
3285262	2121067.0	12	896.8816107087997	554.0903006363835	581.7486064659978	830.1633221850614	418.9571858676141
3285388	2121067.0	12	1223.3527267424906	976.3955963837856	581.7486064659978	830.1633221850614	658.0575394090574
3285360	2121067.0	12	706.6894290123456	645.5273919753085	581.7486064659978	830.1633221850614	222.9363942091526
3285365	2121067.0	12	614.4534686971235	687.6054709531867	581.7486064659978	830.1633221850614	146.2612353339265
3285368	2121067.0	12	1012.3623481781376	712.3353576248313	581.7486064659978	830.1633221850614	446.44330410897226
3285241	2121067.0	12	809.7458333333333	530.0810897435898	581.7486064659978	830.1633221850614	376.87143920208734
3285372	2121067.0	12	786.0915647070526	751.8232865811201	581.7486064659978	830.1633221850614	218.84516389706275
3285350	2121067.0	12	810.4046132500868	612.8135622615332	581.7486064659978	830.1633221850614	315.4750189432765
3284970	2121067.0	12	1128.765577737447	103.74228675136116	581.7486064659978	830.1633221850614	909.3487161587456
3285058	2121067.0	12	1120.3447272727274	175.21660606060607	581.7486064659978	830.1633221850614	847.9628425292378
3285067	2121067.0	12	1242.8329243353785	158.26932515337424	581.7486064659978	830.1633221850614	942.5889976973216
3285195	2121067.0	12	1218.736540330418	352.8469387755102	581.7486064659978	830.1633221850614	795.9802496042453
3285320	2121067.0	12	1029.589644012945	577.9708737864078	581.7486064659978	830.1633221850614	513.9675339361755
3283376	2121042.0	13	915.132983377078	485.4689413823272	581.823163841808	830.1112994350283	479.45155204958974
3283509	2121042.0	13	645.232663316583	905.3184254606366	581.823163841808	830.1112994350283	98.37111582508973
3283514	2121042.0	13	500.6715686274509	960.2196691176472	581.823163841808	830.1112994350283	153.34200098897853
3283513	2121042.0	13	1186.5559610705595	964.4668491484184	581.823163841808	830.1112994350283	619.4781431034493
3283388	2121042.0	13	734.4778470058843	528.6872620283835	581.823163841808	830.1112994350283	337.8755726868205
3283478	2121042.0	13	820.6122135601228	774.9523978266004	581.823163841808	830.1112994350283	245.07695667284602
3283228	2121042.0	13	1094.5469165337586	189.2372408293461	581.823163841808	830.1112994350283	820.7345524396034
3283206	2121042.0	13	1258.3774961597544	177.72043010752688	581.823163841808	830.1112994350283	939.8614849859927
3283460	2121042.0	13	886.7269503546099	743.9639132248644	581.823163841808	830.1112994350283	316.8401666151049
3283467	2121042.0	13	1049.8506686478454	742.7159484893511	581.823163841808	830.1112994350283	476.1173097272178
3283191	2121042.0	13	1125.40319792567	118.63425525785075	581.823163841808	830.1112994350283	895.365198031343
3283323	2121042.0	13	1223.6974606784158	344.1185332575327	581.823163841808	830.1112994350283	805.1034602560987
3283448	2121042.0	13	1273.9701275735758	738.9928634583807	581.823163841808	830.1112994350283	698.1188930103064
3283429	2121042.0	13	998.6177552897884	692.7655627108248	581.823163841808	830.1112994350283	438.8411818147918
3283304	2121042.0	13	1175.9613504430183	304.28337916284755	581.823163841808	830.1112994350283	793.4073269862974
3283437	2121042.0	13	763.4567851733049	723.6141406041165	581.823163841808	830.1112994350283	210.5526471860424
3283295	2121042.0	13	758.5222972972973	311.56891891891894	581.823163841808	830.1112994350283	547.8218543972432
3283423	2121042.0	13	780.947108066971	649.0502283105022	581.823163841808	830.1112994350283	269.1346440734573
3283276	2121042.0	13	1111.3077172503242	253.4594682230869	581.823163841808	830.1112994350283	782.8673110676555
3283405	2121042.0	13	847.542904290429	628.6056105610561	581.823163841808	830.1112994350283	333.4839173223449
3284020	2119545.0	14	1132.1861239119305	743.1815156169995	581.780583613917	830.2867564534231	557.2554008458955
3283902	2119545.0	14	1115.75989268947	284.7018779342723	581.780583613917	830.2867564534231	763.4112667426133
3284005	2119545.0	14	785.7463318867534	715.8612316594338	581.780583613917	830.2867564534231	233.87010752312477
3283887	2119545.0	14	1166.1117576842732	296.1729334527007	581.780583613917	830.2867564534231	791.6568050051033
3283990	2119545.0	14	838.6869688385269	603.3684293358514	581.780583613917	830.2867564534231	342.7722537648183
3283870	2119545.0	14	1027.0526858251485	212.40711773978416	581.780583613917	830.2867564534231	761.6052080602564
3283997	2119545.0	14	752.5710710710711	642.9294294294294	581.780583613917	830.2867564534231	253.5195428274278
3283969	2119545.0	14	664.966107617051	477.8794549266248	581.780583613917	830.2867564534231	362.09216723518847
3283849	2119545.0	14	1268.9088283828382	180.11097359735973	581.780583613917	830.2867564534231	945.9776812228254
3283977	2119545.0	14	941.4009990917348	547.0867393278837	581.780583613917	830.2867564534231	457.7434793946759
3283952	2119545.0	14	978.3130511463844	434.922020660116	581.780583613917	830.2867564534231	559.956491270794
3283832	2119545.0	14	1123.123392913139	123.0945437441204	581.780583613917	830.2867564534231	890.6025280093548
3284092	2119545.0	14	1178.508383635144	978.586519114688	581.780583613917	830.2867564534231	614.8795710735241
3284075	2119545.0	14	554.8960216998191	952.4993972272453	581.780583613917	830.2867564534231	125.13476429124026
3283923	2119545.0	14	772.4988287655189	307.303232607168	581.780583613917	830.2867564534231	556.673346989375
3284049	2119545.0	14	803.6802147239264	844.3376789366052	581.780583613917	830.2867564534231	222.3440458150086
3284059	2119545.0	14	1139.5274734000318	912.6959663331744	581.780583613917	830.2867564534231	563.8021558482101
3284062	2119545.0	14	482.4283434870902	926.0230635335074	581.780583613917	830.2867564534231	137.9721280242892
3284033	2119545.0	14	880.1908462867012	764.9884597268017	581.780583613917	830.2867564534231	305.4710336903288
3283914	2119545.0	14	1237.0267907501411	318.2992103778906	581.780583613917	830.2867564534231	831.5520665014627
3283634	2119966.0	15	1297.6391788448154	232.0417536534447	581.914766558089	829.8876221498372	932.5669503158397
3284147	2119966.0	15	745.3724517906336	939.2482093663912	581.914766558089	829.8876221498372	196.66762035965945
3283746	2119966.0	15	1102.3035835023663	275.0419202163624	581.914766558089	829.8876221498372	760.6959141172739
3284140	2119966.0	15	473.6899705014749	896.117994100295	581.914766558089	829.8876221498372	126.88210531903906
3283729	2119966.0	15	1155.816277678037	285.9275882704967	581.914766558089	829.8876221498372	790.7309674748884
3283611	2119966.0	15	1120.9841560024377	125.28762949421083	581.914766558089	829.8876221498372	887.1623054921864
3283867	2119966.0	15	1061.7815829528158	420.8193810248604	581.914766558089	829.8876221498372	630.5624373318574
3284124	2119966.0	15	964.989075630252	809.8841736694677	581.914766558089	829.8876221498372	383.59622550570265
3283841	2119966.0	15	627.9443190368697	374.3777276147479	581.914766558089	829.8876221498372	457.82964486888017
3284110	2119966.0	15	1253.9952092788706	760.6886031265759	581.914766558089	829.8876221498372	675.6334995554494
3283826	2119966.0	15	799.3097996620805	302.2996620806179	581.914766558089	829.8876221498372	570.622165735161
3283711	2119966.0	15	985.6126743181538	290.071269900037	581.914766558089	829.8876221498372	674.0724700550633
3283964	2119966.0	15	744.3320634920634	621.8809523809524	581.914766558089	829.8876221498372	263.90557593897233
3283948	2119966.0	15	1094.9921104536488	618.9710716633793	581.914766558089	829.8876221498372	554.7379129715482
3284061	2119966.0	15	699.0485185185184	749.4481481481482	581.914766558089	829.8876221498372	142.09442221985984
3284189	2119966.0	15	651.2678690714763	1005.4124916499666	581.914766558089	829.8876221498372	188.7295224422238
3283654	2119966.0	15	1246.8576293024112	253.5754647524388	581.914766558089	829.8876221498372	879.9344938565928
3284036	2119966.0	15	833.9771809149471	741.0333551697784	581.914766558089	829.8876221498372	267.26492753814887
3284174	2119966.0	15	1208.6700393479484	983.8729623383924	581.914766558089	829.8876221498372	645.3941872707534
3284792	2120830.0	16	456.8739368998629	852.70109739369	581.7903954802259	829.9824858757063	126.96557381260725
3284540	2120830.0	16	1120.4015015015016	136.26996996996996	581.7903954802259	829.9824858757063	878.2590610143048
3284777	2120830.0	16	772.7606516290726	819.1738274257071	581.7903954802259	829.9824858757063	191.27588930925106
3284764	2120830.0	16	1342.5735294117646	819.2710784313726	581.7903954802259	829.9824858757063	760.8585355531816
3284593	2120830.0	16	1169.7194058326518	229.42940855819023	581.7903954802259	829.9824858757063	840.4311511893887
3284576	2120830.0	16	1110.7014547754584	206.3342820999368	581.7903954802259	829.9824858757063	817.731001440907
3284582	2120830.0	16	603.1038592508513	221.8605751040484	581.7903954802259	829.9824858757063	608.4952934070025
3284561	2120830.0	16	1227.1814725890356	209.6438575430172	581.7903954802259	829.9824858757063	895.1813538123722
3284821	2120830.0	16	713.1647173489279	999.844193817878	581.7903954802259	829.9824858757063	214.73754276207256
3284802	2120830.0	16	1309.132183908046	972.1927389963556	581.7903954802259	829.9824858757063	741.1139138391743
3284812	2120830.0	16	580.2803738317757	973.6408099688472	581.7903954802259	829.9824858757063	143.66625994515448
3284667	2120830.0	16	699.8953866146849	635.0545808966862	581.7903954802259	829.9824858757063	227.91594299298265
3284655	2120830.0	16	1169.2552919283553	454.7626192137707	581.7903954802259	829.9824858757063	697.068829382445
3284626	2120830.0	16	843.9620906235981	324.9313593539704	581.7903954802259	829.9824858757063	569.0436170762517
3284635	2120830.0	16	929.6335181335182	350.28782628782625	581.7903954802259	829.9824858757063	592.5384412967022
3284609	2120830.0	16	1299.9362793776895	252.84558093346573	581.7903954802259	829.9824858757063	921.3145595317476
3284734	2120830.0	16	751.5341530054645	759.3536733454766	581.7903954802259	829.9824858757063	183.85149544732377
3284702	2120830.0	16	888.7551636479186	751.8157504501642	581.7903954802259	829.9824858757063	316.7608047459976
3284680	2120830.0	16	939.1977564102564	707.935576923077	581.7903954802259	829.9824858757063	377.6711130492514
3284687	2120830.0	16	1039.2079337401915	743.5807904678873	581.7903954802259	829.9824858757063	465.50623763506394
3283764	2120342.0	17	634.2273312725399	822.4439721792891	583.9323432343234	830.5847084708471	50.94955749693054
3283643	2120342.0	17	987.0087498250036	634.8984320313594	583.9323432343234	830.5847084708471	448.066633813328
3283883	2120342.0	17	651.539921831379	963.3316582914572	583.9323432343234	830.5847084708471	148.9715992074752
3283859	2120342.0	17	1344.234669529945	964.0237413505132	583.9323432343234	830.5847084708471	771.923314109889
3283606	2120342.0	17	1237.9072153812915	441.1949665154461	583.9323432343234	830.5847084708471	761.1225292551371
3283735	2120342.0	17	913.642202291978	791.0737917289488	583.9323432343234	830.5847084708471	332.06882374231355
3283586	2120342.0	17	893.1630012218149	419.8945351549484	583.9323432343234	830.5847084708471	514.0914493527584
3283713	2120342.0	17	920.5248366013072	704.983660130719	583.9323432343234	830.5847084708471	359.26331559893816
3283570	2120342.0	17	603.7374854481956	207.639697322468	583.9323432343234	830.5847084708471	623.2597617147812
3283568	2120342.0	17	1167.4908485856906	214.3222407099279	583.9323432343234	830.5847084708471	848.7166537418125
3283825	2120342.0	17	544.3313161875946	935.6928895612708	583.9323432343234	830.5847084708471	112.3208398975589
3283579	2120342.0	17	1274.6360748913407	279.9466733533935	583.9323432343234	830.5847084708471	883.3311330655899
3283582	2120342.0	17	855.0746336996338	337.40842490842493	583.9323432343234	830.5847084708471	562.7974665429983
3283814	2120342.0	17	868.572463768116	881.8816425120773	583.9323432343234	830.5847084708471	289.2254720101988
3283557	2120342.0	17	1217.882589465219	163.27362283876158	583.9323432343234	830.5847084708471	920.4330500930993
3283564	2120342.0	17	1132.100531738119	197.9054503157195	583.9323432343234	830.5847084708471	837.1209032076879
3283792	2120342.0	17	453.6956790123456	843.691975308642	583.9323432343234	830.5847084708471	130.89457265916477
3283546	2120342.0	17	1119.8527508090615	135.08281847602237	583.9323432343234	830.5847084708471	878.0282240574312
3283778	2120342.0	17	1330.4306885544916	837.5396716826266	583.9323432343234	830.5847084708471	746.5307435591827
3283649	2120342.0	17	763.9080687830689	632.6749338624339	583.9323432343234	830.5847084708471	267.50615071872693
3284273	2119764.0	18	458.04048683556886	806.6455538996522	583.8133333333334	830.7277777777778	128.05765273136316
3284152	2119764.0	18	1257.4296471117104	426.6959991009216	583.8133333333334	830.7277777777778	785.4938678112981
3283900	2119764.0	18	1216.9997701149423	102.35655172413792	583.8133333333334	830.7277777777778	965.1164213021519
3284003	2119764.0	18	1110.4925127283618	136.85729260257563	583.8133333333334	830.7277777777778	871.1183663575754
3284141	2119764.0	18	857.7891816920943	352.1983356449376	583.8133333333334	830.7277777777778	551.4101853174913
3284368	2119764.0	18	759.8593656493118	1000.8230101735488	583.8133333333334	830.7277777777778	244.7950031719804
3284250	2119764.0	18	852.1169696969697	663.3793939393939	583.8133333333334	830.7277777777778	316.21562715854105
3284123	2119764.0	18	1270.3963714637148	296.0639606396064	583.8133333333334	830.7277777777778	870.207828972542
3284352	2119764.0	18	566.292008757526	957.295019157088	583.8133333333334	830.7277777777778	127.7742673829882
3284362	2119764.0	18	957.545792079208	986.9319306930691	583.8133333333334	830.7277777777778	405.06257307756863
3284232	2119764.0	18	798.5036231884058	627.3853754940711	583.8133333333334	830.7277777777778	295.70264308011144
3284105	2119764.0	18	685.0573770491803	255.692517864649	583.8133333333334	830.7277777777778	583.8800446421302
3284082	2119764.0	18	1123.8490015360985	238.83855606758837	583.8133333333334	830.7277777777778	801.2311612187215
3284341	2119764.0	18	508.5373376623377	911.5354437229438	583.8133333333334	830.7277777777778	110.43710608199271
3284349	2119764.0	18	1299.1790980052035	960.1525007227522	583.8133333333334	830.7277777777778	726.979323071814
3284204	2119764.0	18	872.5263046245227	590.1656767076793	583.8133333333334	830.7277777777778	375.7995533034165
3284308	2119764.0	18	1284.436091954023	848.4512643678161	583.8133333333334	830.7277777777778	700.8468961721755
3284057	2119764.0	18	1217.4695006747638	180.5906882591093	583.8133333333334	830.7277777777778	907.8537181603851
3284166	2119764.0	18	883.9394049346879	447.8707063376875	583.8133333333334	830.7277777777778	486.472194484478
3284297	2119764.0	18	987.1092360441444	853.2099539269259	583.8133333333334	830.7277777777778	403.92206350697063
3284528	2119764.0	19	740.3218469496425	893.2155028145444	583.8133333333334	830.7277777777778	168.5218995105887
3284543	2119764.0	19	493.99163079866094	924.2541846006696	583.8133333333334	830.7277777777778	129.6731545826979
3284519	2119764.0	19	599.0720682899524	819.024209347887	583.8133333333334	830.7277777777778	19.230249776575537
3284516	2119764.0	19	466.0640486208509	723.3010752688173	583.8133333333334	830.7277777777778	159.39068499209722
3284523	2119764.0	19	1239.3844515441958	839.35303514377	583.8133333333334	830.7277777777778	655.6278564070246
3284499	2119764.0	19	815.0259232527368	574.0093227475039	583.8133333333334	830.7277777777778	345.490415048477
3284505	2119764.0	19	913.1991041087427	589.836422613531	583.8133333333334	830.7277777777778	408.0730706407589
3284511	2119764.0	19	799.5027447392498	644.5512351326624	583.8133333333334	830.7277777777778	284.9274069371339
3284491	2119764.0	19	838.3343839541548	501.5137535816619	583.8133333333334	830.7277777777778	416.12839237010434
3284464	2119764.0	19	854.4202350965575	374.4450041981528	583.8133333333334	830.7277777777778	530.4922852854756
3284469	2119764.0	19	791.1817820206842	372.3560063643596	583.8133333333334	830.7277777777778	503.0967643899862
3284603	2119764.0	19	861.2055933484505	1006.6972789115646	583.8133333333334	830.7277777777778	328.4992104184851
3284454	2119764.0	19	1171.1721364221364	345.52702702702703	583.8133333333334	830.7277777777778	761.8465279142536
3284581	2119764.0	19	1273.5381410256412	973.9230769230768	583.8133333333334	830.7277777777778	704.4325404490501
3284458	2119764.0	19	1242.8572999120493	365.7099824098505	583.8133333333334	830.7277777777778	806.5857052369915
3284566	2119764.0	19	1114.0016760946994	962.5354075005238	583.8133333333334	830.7277777777778	546.3267612456599
3284444	2119764.0	19	1256.0170556552962	301.26361460203475	583.8133333333334	830.7277777777778	855.6810997041434
3284416	2119764.0	19	1239.5458598726116	89.61613588110404	583.8133333333334	830.7277777777778	989.5613230701616
3284424	2119764.0	19	1108.3920099875156	138.71972534332085	583.8133333333334	830.7277777777778	868.3650917870796
3284431	2119764.0	19	1272.034956304619	143.06679151061175	583.8133333333334	830.7277777777778	972.8960038766538
3284789	2121158.0	20	750.8941338221815	670.4333944393524	583.8627118644068	830.628813559322	231.43480340748
3284798	2121158.0	20	969.1496666666666	693.0133333333333	583.8627118644068	830.628813559322	409.1259683014854
3284771	2121158.0	20	463.3094615216917	642.506976237192	583.8627118644068	830.628813559322	223.43435690521565
3284524	2121158.0	20	1244.2761904761903	361.8047619047619	583.8627118644068	830.628813559322	809.9024349524542
3284884	2121158.0	20	802.4741697416974	964.5307503075032	583.8627118644068	830.628813559322	256.36048482585676
3284890	2121158.0	20	1263.5085925925923	982.8724444444445	583.8627118644068	830.628813559322	696.4887984281415
3284504	2121158.0	20	1271.175430055177	284.74862057773447	583.8627118644068	830.628813559322	877.7151916632184
3284610	2121158.0	20	850.3146684233641	383.2973210364515	583.8627118644068	830.628813559322	520.6746674813702
3284743	2121158.0	20	771.4435897435898	541.7511396011396	583.8627118644068	830.628813559322	344.437071549238
3284492	2121158.0	20	1296.5750877192982	168.66456140350877	583.8627118644068	830.628813559322	972.7053006069871
3284876	2121158.0	20	1033.4547511312217	977.5453648915188	583.8627118644068	830.628813559322	472.9878167854212
3284721	2121158.0	20	841.54485434936	499.8426065920774	583.8627118644068	830.628813559322	419.3084798515438
3284849	2121158.0	20	1203.4293248945148	820.6698312236286	583.8627118644068	830.628813559322	619.6466487529503
3284597	2121158.0	20	779.510498687664	376.6717285339333	583.8627118644068	830.628813559322	494.32286163355496
3284856	2121158.0	20	496.8488943488944	862.0763035763036	583.8627118644068	830.628813559322	92.52215446578757
3284479	2121158.0	20	1107.30827294686	139.67028985507247	583.8627118644068	830.628813559322	866.8442402741567
3284861	2121158.0	20	725.691909060515	899.2840187228352	583.8627118644068	830.628813559322	157.5723908980777
3284457	2121158.0	20	1277.8988824414355	84.18192563937245	583.8627118644068	830.628813559322	1019.2493132470603
3284823	2121158.0	20	768.1365658362989	763.2842526690391	583.8627118644068	830.628813559322	196.1941465466267
3284548	2121158.0	20	1184.435016835017	351.4996632996633	583.8627118644068	830.628813559322	768.2784886525551
3283256	2121746.0	21	691.075042158516	447.4411186059584	583.7990033222592	830.6018826135105	397.89485996083073
3283236	2121746.0	21	1187.026046114432	396.1077426700826	583.7990033222592	830.6018826135105	743.4164531411508
3283368	2121746.0	21	950.1397273612464	892.2766958779616	583.7990033222592	830.6018826135105	371.4960412717938
3283247	2121746.0	21	769.6934027777777	425.2180555555555	583.7990033222592	830.6018826135105	445.97396223219334
3283375	2121746.0	21	788.8659832953683	949.8925588458618	583.7990033222592	830.6018826135105	237.2398189833722
3283345	2121746.0	21	1134.722578919208	788.3132691278759	583.7990033222592	830.6018826135105	552.544218121106
3283220	2121746.0	21	1234.5939054726368	373.8967661691542	583.7990033222592	830.6018826135105	795.0557012256265
3283224	2121746.0	21	849.2881539126674	384.8391699092088	583.7990033222592	830.6018826135105	518.8341595526592
3283202	2121746.0	21	1285.2731330285217	76.93588068800348	583.7990033222592	830.6018826135105	1029.6010863948895
3283333	2121746.0	21	819.3077640910788	762.5668159761104	583.7990033222592	830.6018826135105	245.13903542932644
3283211	2121746.0	21	1319.917014178482	222.6640255768696	583.7990033222592	830.6018826135105	954.7031810595508
3283208	2121746.0	21	1108.6949806949806	141.78764478764478	583.7990033222592	830.6018826135105	866.014342429554
3283215	2121746.0	21	1249.831245650661	235.4293667362561	583.7990033222592	830.6018826135105	893.212892583095
3283324	2121746.0	21	467.4228110599078	771.0533794162827	583.7990033222592	830.6018826135105	130.72659392225447
3283297	2121746.0	21	706.146761734997	652.5840760546644	583.7990033222592	830.6018826135105	216.00766986531846
3283309	2121746.0	21	818.3429695982627	677.6274429967426	583.7990033222592	830.6018826135105	280.0215193383238
3283409	2121746.0	21	1270.7229472539425	986.6430125067972	583.7990033222592	830.6018826135105	704.424118670728
3283288	2121746.0	21	452.5844608446085	559.5442804428044	583.7990033222592	830.6018826135105	301.14694063223016
3283393	2121746.0	21	964.9185555555556	957.574	583.7990033222592	830.6018826135105	401.7138679310397
3283269	2121746.0	21	833.6728058208276	502.1905411550705	583.7990033222592	830.6018826135105	412.66321180064705
3285157	2121354.0	22	735.675022324276	604.6949228217885	583.9532871972318	830.5565167243368	272.0899566506647
3285166	2121354.0	22	509.2819019893256	666.2726831635129	583.9532871972318	830.5565167243368	180.45773393874816
3285039	2121354.0	22	842.455949137148	394.5118074477748	583.9532871972318	830.5565167243368	506.9108548039823
3285014	2121354.0	22	1259.0718556480888	378.4859064702114	583.9532871972318	830.5565167243368	812.4979496113647
3285271	2121354.0	22	883.4320655423992	979.6576366463344	583.9532871972318	830.5565167243368	334.54249751131437
3285252	2121354.0	22	1231.1864879955333	983.2546063651592	583.9532871972318	830.5565167243368	665.00189683607
3285000	2121354.0	22	557.5626488095238	341.7078869047619	583.9532871972318	830.5565167243368	489.5604647752783
3285129	2121354.0	22	470.14320987654327	484.6748148148148	583.9532871972318	830.5565167243368	364.1248212022473
3285235	2121354.0	22	746.1826175869121	939.5192229038854	583.9532871972318	830.5565167243368	195.42575822202835
3284974	2121354.0	22	1382.5139275766016	266.88873413803776	583.9532871972318	830.5565167243368	977.4561194697511
3285201	2121354.0	22	1149.424633936262	755.8298880275624	583.9532871972318	830.5565167243368	570.3875112756572
3285079	2121354.0	22	783.7497150301255	463.407995440482	583.9532871972318	830.5565167243368	417.9912071511862
3284958	2121354.0	22	1184.5511182108626	258.2106851260206	583.9532871972318	830.5565167243368	829.636972154837
3285086	2121354.0	22	1166.3179436804191	432.79535036018336	583.9532871972318	830.5565167243368	705.2393484400544
3285213	2121354.0	22	1095.281779008926	782.8490304709142	583.9532871972318	830.5565167243368	513.5492486442193
3284931	2121354.0	22	1271.1150907354347	72.51743075453678	583.9532871972318	830.5565167243368	1023.1395799693244
3285184	2121354.0	22	631.2466907340554	673.2695547533092	583.9532871972318	830.5565167243368	164.24327817043937
3285194	2121354.0	22	765.6997126436783	753.6573275862069	583.9532871972318	830.5565167243368	197.34550527605788
3284939	2121354.0	22	1108.0170857511284	147.9119922630561	583.9532871972318	830.5565167243368	860.6081638769801
3284401	2120269.0	23	587.3629316420014	813.254052149401	584.2194616977225	830.8064182194618	17.831628022926154
3284406	2120269.0	23	1126.891629297459	873.1765321375187	584.2194616977225	830.8064182194618	544.3237162211708
3284409	2120269.0	23	1185.4169018501098	977.8574788334902	584.2194616977225	830.8064182194618	618.9203312814129
3284414	2120269.0	23	701.0979142526072	982.1975666280416	584.2194616977225	830.8064182194618	191.25860108265218
3284159	2120269.0	23	1276.3816355810618	69.78742228598757	584.2194616977225	830.8064182194618	1028.7071435187486
3284287	2120269.0	23	761.5348977135981	457.5009626955475	584.2194616977225	830.8064182194618	413.27681639963447
3284391	2120269.0	23	673.1687675070027	710.4737394957983	584.2194616977225	830.8064182194618	149.63934166109274
3284388	2120269.0	23	705.7676271556429	636.9073346430911	584.2194616977225	830.8064182194618	228.84669789608583
3284394	2120269.0	23	1147.1535552193643	755.9780635400907	584.2194616977225	830.8064182194618	567.8856190405373
3284244	2120269.0	23	837.4551763367463	400.460409556314	584.2194616977225	830.8064182194618	499.32555947101196
3284359	2120269.0	23	523.9114910444289	535.2215631542219	584.2194616977225	830.8064182194618	301.67442362298027
3284237	2120269.0	23	486.9709881039087	371.2237193493567	584.2194616977225	830.8064182194618	469.75900493450507
3284214	2120269.0	23	502.66180530548553	308.2942623934701	584.2194616977225	830.8064182194618	528.8389209410741
3284344	2120269.0	23	1123.959288800266	505.4601196410768	584.2194616977225	830.8064182194618	630.2136899174272
3284196	2120269.0	23	1396.3079767564714	290.53618594823035	584.2194616977225	830.8064182194618	975.3869386908634
3284206	2120269.0	23	1329.9415223433823	305.447615993158	584.2194616977225	830.8064182194618	912.1969429954618
3284188	2120269.0	23	1186.4471393034826	288.39925373134326	584.2194616977225	830.8064182194618	810.4836258447596
3284417	2120269.0	23	771.0924561990848	986.7701707398728	584.2194616977225	830.8064182194618	243.40543990255068
3284172	2120269.0	23	1109.9453074433657	152.989644012945	584.2194616977225	830.8064182194618	857.8014014215062
3285047	2121805.0	24	550.9781273983116	324.7409823484267	583.9282407407408	830.5578703703703	506.8889761846102
3285305	2121805.0	24	801.5006365372375	995.3884998939104	583.9282407407408	830.5578703703703	272.9594912102416
3285294	2121805.0	24	1077.1175438596492	932.1783625730994	583.9282407407408	830.5578703703703	503.5498119813367
3285167	2121805.0	24	721.5368040264234	495.2122784942854	583.9282407407408	830.5578703703703	362.4814239106212
3285010	2121805.0	24	1409.1775332790005	276.9254278728606	583.9282407407408	830.5578703703703	993.7531263954124
3285267	2121805.0	24	1131.1014019821123	833.5587382160986	583.9282407407408	830.5578703703703	547.181390025925
3285144	2121805.0	24	689.8746105919004	411.1412253374871	583.9282407407408	830.5578703703703	432.5909793503307
3284993	2121805.0	24	1351.8139583333334	276.6814583333333	583.9282407407408	830.5578703703703	946.7985821143336
3285258	2121805.0	24	716.920528664607	827.1529351184346	583.9282407407408	830.5578703703703	133.0358682134048
3285134	2121805.0	24	771.6992455418381	409.0973936899863	583.9282407407408	830.5578703703703	461.39666627281804
3285242	2121805.0	24	1151.325	765.8638888888889	583.9282407407408	830.5578703703703	571.0730195498961
3285112	2121805.0	24	836.7527964205817	401.3856823266219	583.9282407407408	830.5578703703703	498.10543356298325
3285222	2121805.0	24	630.5070580686559	641.8265960859801	583.9282407407408	830.5578703703703	194.39413601412213
3284968	2121805.0	24	1112.3449535192565	151.65770252324037	583.9282407407408	830.5578703703703	860.3078868908001
3285202	2121805.0	24	1043.2717536813925	578.6499330655957	583.9282407407408	830.5578703703703	523.8836433386758
3284944	2121805.0	24	1254.6617418351475	74.35562467599792	583.9282407407408	830.5578703703703	1010.8042668506957
3285083	2121805.0	24	491.8818034118603	378.4314920119144	583.9282407407408	830.5578703703703	461.40091962681777
3285187	2121805.0	24	721.7834445503654	578.2581823959326	583.9282407407408	830.5578703703703	287.50511259696196
3285312	2121805.0	24	661.21743697479	979.5889355742296	583.9282407407408	830.5578703703703	167.88054756374342
3285066	2121805.0	24	1230.1649528706084	344.3023421879463	583.9282407407408	830.5578703703703	808.7436718716194
3284671	2120634.0	25	1217.731487658439	82.26584389593062	583.7990033222592	830.6018826135105	980.7533948654778
3284799	2120634.0	25	688.050538946512	530.8872279845434	583.7990033222592	830.6018826135105	317.32831086963523
3284763	2120634.0	25	737.023290161327	412.16098613951374	583.7990033222592	830.6018826135105	445.612461584394
3284766	2120634.0	25	1284.1854130052725	432.093438781488	583.7990033222592	830.6018826135105	805.8226248214194
3284867	2120634.0	25	902.6602246448628	968.2023455566568	583.7990033222592	830.6018826135105	347.2842724131206
3284865	2120634.0	25	734.6206165703276	977.2410404624276	583.7990033222592	830.6018826135105	210.35731895370205
3284878	2120634.0	25	596.5261904761904	985.9091269841268	583.7990033222592	830.6018826135105	155.8278583785503
3284748	2120634.0	25	797.4599042489527	413.6944943147816	583.7990033222592	830.6018826135105	468.4685165546063
3284850	2120634.0	25	1149.1127527216174	783.7255054432349	583.7990033222592	830.6018826135105	567.253937841396
3284854	2120634.0	25	1002.4521337946944	840.5570934256056	583.7990033222592	830.6018826135105	418.77147691394066
3284863	2120634.0	25	831.4663938897982	974.117894162575	583.7990033222592	830.6018826135105	286.2446190262537
3284732	2120634.0	25	836.4369488536156	401.3139329805997	583.7990033222592	830.6018826135105	498.11050503109567
3284718	2120634.0	25	623.978992826819	386.15832235397454	583.7990033222592	830.6018826135105	446.25610338992374
3284845	2120634.0	25	469.8159748427673	741.6444025157233	583.7990033222592	830.6018826135105	144.5875653253241
3284693	2120634.0	25	1335.0391783142736	326.0516730199068	583.7990033222592	830.6018826135105	904.9490121122747
3284827	2120634.0	25	719.0828350772297	639.2372944693573	583.7990033222592	830.6018826135105	234.35469001043813
3284701	2120634.0	25	486.386655948553	341.2191854233655	583.7990033222592	830.6018826135105	498.9835565727159
3284681	2120634.0	25	1112.3673267326733	152.64488448844887	583.7990033222592	830.6018826135105	859.6570035890134
3284686	2120634.0	25	1415.9212299915755	244.5752597584948	583.7990033222592	830.6018826135105	1017.7694251705324
3284813	2120634.0	25	1016.4352540272614	635.4876084262701	583.7990033222592	830.6018826135105	474.59846756568356
3285170	2120211.0	26	1355.370642466148	542.4253817343705	583.7744444444445	830.6033333333334	823.6547969807024
3285300	2120211.0	26	979.0651070003628	861.3944504896626	583.7744444444445	830.6033333333334	396.4880840575561
3285287	2120211.0	26	1116.33125	784.3817708333333	583.7744444444445	830.6033333333334	534.5588685855648
3285028	2120211.0	26	525.1885844748858	263.3645357686454	583.7744444444445	830.6033333333334	570.2562200020319
3285161	2120211.0	26	754.5531189083821	525.0655458089668	583.7744444444445	830.6033333333334	350.0267064910112
3285017	2120211.0	26	1420.886827458256	256.13017934446503	583.7744444444445	830.6033333333334	1015.2716614034789
3285148	2120211.0	26	801.0187231430326	460.5598526703499	583.7744444444445	830.6033333333334	429.1005176044951
3285002	2120211.0	26	1112.300857237059	152.30283547642597	583.7744444444445	830.6033333333334	859.9021656051098
3285259	2120211.0	26	700.1761793067501	729.5250195465208	583.7744444444445	830.6033333333334	154.1628664657603
3285232	2120211.0	26	1030.642483660131	704.1954248366013	583.7744444444445	830.6033333333334	464.4028464630578
3285115	2120211.0	26	1401.5159429410533	416.79284665408017	583.7744444444445	830.6033333333334	916.4825569803277
3284991	2120211.0	26	1172.320673635308	81.9541231126597	583.7744444444445	830.6033333333334	952.2931816719171
3285223	2120211.0	26	539.5556976413754	654.9376243250924	583.7744444444445	830.6033333333334	181.1456289569304
3285330	2120211.0	26	707.2073820395738	953.195205479452	583.7744444444445	830.6033333333334	173.9668278714462
3285335	2120211.0	26	985.1580969267138	988.6959219858156	583.7744444444445	830.6033333333334	431.39552972515855
3285085	2120211.0	26	836.3342330184435	402.29487179487177	583.7744444444445	830.6033333333334	497.22689491819216
3285341	2120211.0	26	563.2745643307378	985.3479792361884	583.7744444444445	830.6033333333334	156.0966063701461
3285065	2120211.0	26	694.6000290360047	374.6310975609756	583.7744444444445	830.6033333333334	469.2472589108046
3285321	2120211.0	26	827.6007020852982	933.2835062349368	583.7744444444445	830.6033333333334	264.5646647272593
3285196	2120211.0	26	704.1419075144508	580.4791907514451	583.7744444444445	830.6033333333334	277.57956133014204
3284914	2121247.0	27	786.8322570725707	329.7739852398524	583.9532871972318	830.5565167243368	540.3175180000064
3285301	2121247.0	27	975.6634108527132	1006.4897674418604	583.9532871972318	830.5565167243368	429.4057867358422
3285176	2121247.0	27	987.4859013091642	820.4966431688485	583.9532871972318	830.5565167243368	403.65798853480175
3284927	2121247.0	27	836.4589436307145	402.4875721260542	583.9532871972318	830.5565167243368	496.99308633057615
3284899	2121247.0	27	1416.0133394664213	270.0216191352346	583.9532871972318	830.5565167243368	1003.2563490940048
3285024	2121247.0	27	881.1371584699453	607.6625683060109	583.9532871972318	830.5565167243368	371.4834661006437
3285162	2121247.0	27	688.5994781474233	816.6340508806262	583.9532871972318	830.5565167243368	105.56827333793623
3285292	2121247.0	27	1302.074517631404	978.09248170326	583.9532871972318	830.5565167243368	733.120019207327
3284880	2121247.0	27	1113.0775047258978	153.49212350346565	583.9532871972318	830.5565167243368	859.2954265809108
3284888	2121247.0	27	677.422710248553	224.5309839972761	583.9532871972318	830.5565167243368	613.1912257711003
3285279	2121247.0	27	522.4177986764194	972.124172762104	583.9532871972318	830.5565167243368	154.36326500668025
3284869	2121247.0	27	1115.2885623148782	77.98484848484848	583.9532871972318	830.5565167243368	921.2389974491481
3285006	2121247.0	27	718.3492183560262	624.8201210287443	583.9532871972318	830.5565167243368	245.74322132228346
3285135	2121247.0	27	1155.4251908396946	772.548854961832	583.9532871972318	830.5565167243368	574.4084134793757
3284987	2121247.0	27	1406.5430950048972	582.3116225922298	583.9532871972318	830.5565167243368	859.2319357261536
3284964	2121247.0	27	801.7136054421769	475.8527210884354	583.9532871972318	830.5565167243368	416.2142943732893
3285101	2121247.0	27	707.0843396961434	737.763991689391	583.9532871972318	830.5565167243368	154.18076660806548
3285209	2121247.0	27	839.4990560471977	861.7888495575221	583.9532871972318	830.5565167243368	257.4472734198656
3285064	2121247.0	27	654.7547233468285	671.5047233468285	583.9532871972318	830.5565167243368	174.09858223847488
3284937	2121247.0	27	1402.768575706532	418.938704847464	583.9532871972318	830.5565167243368	916.4538721348025
3284400	2120816.0	28	938.156593832326	326.7099798543313	583.8970420932878	830.6285551763367	615.9819482362319
3284408	2120816.0	28	835.5265228141154	402.2664643740166	583.8970420932878	830.6285551763367	496.8012443667673
3284541	2120816.0	28	875.2174840085288	840.8845060412224	583.8970420932878	830.6285551763367	291.50091664664495
3284515	2120816.0	28	1027.580056980057	767.4367521367521	583.8970420932878	830.6285551763367	448.1604865117033
3284390	2120816.0	28	1415.9311251314407	291.30914826498423	583.8970420932878	830.6285551763367	991.5372600201935
3284393	2120816.0	28	798.1365461847389	318.94678714859435	583.8970420932878	830.6285551763367	554.7222700102703
3284521	2120816.0	28	779.0690168818272	779.1617014233698	583.8970420932878	830.6285551763367	201.84384255678333
3284377	2120816.0	28	1113.0112758727216	152.7375656472042	583.8970420932878	830.6285551763367	859.9407340467038
3284356	2120816.0	28	1082.2682181476257	63.21744240714621	583.8970420932878	830.6285551763367	915.0375102275485
3284490	2120816.0	28	1379.534749034749	729.1875804375804	583.8970420932878	830.6285551763367	802.0783204045696
3284488	2120816.0	28	843.637637494022	739.3973696795792	583.8970420932878	830.6285551763367	275.2967600722385
3284495	2120816.0	28	725.0207266520362	740.7589612289686	583.8970420932878	830.6285551763367	167.30940876024255
3284467	2120816.0	28	765.464512406232	650.5594345066359	583.8970420932878	830.6285551763367	255.71788067047862
3284477	2120816.0	28	1211.7627235213206	708.3940852819808	583.8970420932878	830.6285551763367	639.6534839625609
3284456	2120816.0	28	556.7667735899491	550.2580860732425	583.8970420932878	830.6285551763367	281.68005150196984
3284584	2120816.0	28	929.3858914728684	988.8007751937984	583.8970420932878	830.6285551763367	379.9749942178811
3284436	2120816.0	28	777.0970695970695	526.7737262737263	583.8970420932878	830.6285551763367	360.07500284648563
3284573	2120816.0	28	523.7505070993915	960.2292089249491	583.8970420932878	830.6285551763367	142.87734293385964
3284418	2120816.0	28	1337.573033707865	448.6342072409488	583.8970420932878	830.6285551763367	844.9539527044053
3284556	2120816.0	28	1188.1734287987272	869.6471758154336	583.8970420932878	830.6285551763367	605.5348084844994
3284277	2121846.0	29	535.4813638288861	906.3301567132572	583.9532871972318	830.5565167243368	89.95094147476891
3284028	2121846.0	29	801.2819727891157	551.4690476190476	583.9532871972318	830.5565167243368	353.72527898454143
3284002	2121846.0	29	1304.4537497696704	551.1605859590934	583.9532871972318	830.5565167243368	772.7761659725762
3284138	2121846.0	29	912.2935967302452	732.9160990009082	583.9532871972318	830.5565167243368	342.55074082162
3284271	2121846.0	29	1067.29229480737	871.7358458961473	583.9532871972318	830.5565167243368	485.09002610710667
3284115	2121846.0	29	1287.434659090909	656.0184659090909	583.9532871972318	830.5565167243368	724.8100246159648
3283733	2121846.0	29	828.5176928520877	320.3018400566171	583.9532871972318	830.5565167243368	565.8370645111472
3284120	2121846.0	29	811.3283898305085	705.2415254237288	583.9532871972318	830.5565167243368	259.62142504455323
3284249	2121846.0	29	829.7613636363636	836.8977272727273	583.9532871972318	830.5565167243368	245.88985622413358
3284108	2121846.0	29	739.7841750841751	627.8152637485971	583.9532871972318	830.5565167243368	255.70936877206117
3284218	2121846.0	29	1366.5967741935483	824.1858198924732	583.9532871972318	830.5565167243368	782.6694152168442
3283707	2121846.0	29	1403.4323167469236	319.53879079721776	583.9532871972318	830.5565167243368	965.7561783822191
3283961	2121846.0	29	473.6244277985852	526.2869330004161	583.9532871972318	830.5565167243368	323.65481117346974
3283819	2121846.0	29	1047.22021058038	429.2380585516179	583.9532871972318	830.5565167243368	612.9214853233781
3284183	2121846.0	29	1086.6714992133063	768.244212182513	583.9532871972318	830.5565167243368	506.5653205559494
3283678	2121846.0	29	1113.2878504672897	153.58566978193144	583.9532871972318	830.5565167243368	859.3512712984258
3284160	2121846.0	29	749.2521869695782	772.5856508682596	583.9532871972318	830.5565167243368	175.16948237079293
3283783	2121846.0	29	835.5176378655949	402.2113194909578	583.9532871972318	830.5565167243368	496.7536920044958
3284292	2121846.0	29	894.8164114961054	996.4358044587698	583.9532871972318	830.5565167243368	352.3518414144301
3283653	2121846.0	29	1067.3191148171904	64.90517425700236	583.9532871972318	830.5565167243368	905.463694210187
3284915	2121668.0	30	827.703953279425	406.7230458221025	583.9532871972318	830.5565167243368	488.9265775886477
3285049	2121668.0	30	1334.6825059101654	641.1269503546099	583.9532871972318	830.5565167243368	774.2595949966358
3284926	2121668.0	30	1050.148669201521	576.8617237008872	583.9532871972318	830.5565167243368	530.7534099837098
3285180	2121668.0	30	522.7295019157089	766.1444444444444	583.9532871972318	830.5565167243368	88.86656817717287
3284900	2121668.0	30	1377.2835842928846	333.578535577207	583.9532871972318	830.5565167243368	936.1410545611989
3285160	2121668.0	30	739.6210398050365	767.0759545085297	583.9532871972318	830.5565167243368	168.1137441769698
3284883	2121668.0	30	1049.737266767524	60.37468482097831	583.9532871972318	830.5565167243368	900.0748690072129
3284891	2121668.0	30	1113.7847805788983	153.57438530967943	583.9532871972318	830.5565167243368	859.6663408752139
3284895	2121668.0	30	833.4693121693122	313.8936507936508	583.9532871972318	830.5565167243368	573.758454185712
3285003	2121668.0	30	862.782337317397	629.5177954847278	583.9532871972318	830.5565167243368	343.7473005400491
3285361	2121668.0	30	904.1158295281584	978.7252663622528	583.9532871972318	830.5565167243368	352.78609933083504
3285352	2121668.0	30	812.8144228055321	961.632373694609	583.9532871972318	830.5565167243368	263.7390749820968
3285229	2121668.0	30	1032.5495344506517	807.6224084419615	583.9532871972318	830.5565167243368	449.1821082507173
3284947	2121668.0	30	522.9451845684151	591.4344990285873	583.9532871972318	830.5565167243368	246.78194409894448
3285328	2121668.0	30	1400.4586374695864	935.2539103232534	583.9532871972318	830.5565167243368	823.1904586727102
3285082	2121668.0	30	647.9370298732001	663.4541156243284	583.9532871972318	830.5565167243368	178.93331657411542
3285337	2121668.0	30	1155.447214931467	948.444590259551	583.9532871972318	830.5565167243368	583.5262696048459
3285319	2121668.0	30	805.3781499202552	909.9306220095692	583.9532871972318	830.5565167243368	235.22163680610015
3284933	2121668.0	30	838.329533116178	563.8821932681867	583.9532871972318	830.5565167243368	368.5410008107803
3284936	2121668.0	30	1286.1763858891288	594.2438804895609	583.9532871972318	830.5565167243368	740.9189850318854
3285299	2121922.0	31	1284.4513288504645	887.6697086135126	583.9282407407408	830.5578703703703	702.8473227111949
3285304	2121922.0	31	770.6167728237792	878.4256900212314	583.9282407407408	830.5578703703703	192.72762170858397
3285055	2121922.0	31	1322.341009894234	338.3751279426817	583.9282407407408	830.5578703703703	887.4104290533049
3285163	2121922.0	31	893.2064034421664	615.5311313591495	583.9282407407408	830.5578703703703	376.68220081889876
3285150	2121922.0	31	1239.020662890707	608.2428151877491	583.9282407407408	830.5578703703703	691.7875868495772
3285021	2121922.0	31	835.5968494749125	313.7045896538312	583.9282407407408	830.5578703703703	574.8690306579779
3285277	2121922.0	31	677.8344952233412	737.017557449006	583.9282407407408	830.5578703703703	132.54499150242407
3285001	2121922.0	31	1113.7318025616994	154.09293970634175	583.9282407407408	830.5578703703703	859.2418847661369
3285133	2121922.0	31	1396.3763020833333	598.3328993055555	583.9282407407408	830.5578703703703	844.9853783145546
3284990	2121922.0	31	1045.858015457492	60.96023435552231	583.9282407407408	830.5578703703703	897.5854489292432
3285116	2121922.0	31	534.0463768115942	592.7967391304347	583.9282407407408	830.5578703703703	242.93734969645934
3285216	2121922.0	31	631.2215176822353	675.8039488607072	583.9282407407408	830.5578703703703	161.81912824658235
3285344	2121922.0	31	1370.5561914672217	959.2287547693376	583.9282407407408	830.5578703703703	797.0820091785757
3285353	2121922.0	31	685.1659912191827	978.7296521445458	583.9282407407408	830.5578703703703	179.45461553292282
3285103	2121922.0	31	854.5681647940074	554.3078651685394	583.9282407407408	830.5578703703703	386.7299236748684
3285331	2121922.0	31	1146.9572436695723	939.9799709422996	583.9282407407408	830.5578703703703	573.5632957508767
3285078	2121922.0	31	812.4786683904331	413.5730446024564	583.9282407407408	830.5578703703703	475.51197976450055
3285087	2121922.0	31	612.6441134751774	518.6758865248227	583.9282407407408	830.5578703703703	313.2011704868531
3285188	2121922.0	31	1146.7268894911172	639.541704305932	583.9282407407408	830.5578703703703	594.331132226141
3285322	2121922.0	31	672.4506618531889	908.512515042118	583.9282407407408	830.5578703703703	117.95399809039134
3285426	2122004.0	32	1219.7096953524572	599.4506337558372	583.9561403508771	830.5833333333334	676.4650083419897
3285427	2122004.0	32	1401.3446215139445	615.6181938911022	583.9561403508771	830.5833333333334	845.1827851497474
3285438	2122004.0	32	905.0883011474951	628.8431290232297	583.9561403508771	830.5833333333334	379.242633063567
3285411	2122004.0	32	787.4344262295082	422.9115747640338	583.9561403508771	830.5833333333334	455.63107396126003
3285418	2122004.0	32	588.1499859826184	475.1236333052986	583.9561403508771	830.5833333333334	355.4844394417333
3285422	2122004.0	32	916.3670349907918	563.6627992633518	583.9561403508771	830.5833333333334	426.3139387628707
3285394	2122004.0	32	1043.493166287016	58.98595292331056	583.9561403508771	830.5833333333334	898.0739366343068
3285396	2122004.0	32	1113.8777988016398	155.0291706086408	583.9561403508771	830.5833333333334	858.5979215382873
3285400	2122004.0	32	838.2768020490304	314.42279546286136	583.9561403508771	830.5833333333334	575.413503335924
3285405	2122004.0	32	1237.4473504273506	354.67333333333335	583.9561403508771	830.5833333333334	808.4188826018437
3285459	2122004.0	32	633.5836125069794	973.3418481295366	583.9561403508771	830.5833333333334	151.13861035295542
3285457	2122004.0	32	1056.0284522003035	944.6637582195244	583.9561403508771	830.5833333333334	485.6610041552399
3285462	2122004.0	32	1391.0436218282932	964.052311435523	583.9561403508771	830.5833333333334	818.0490027334556
3285443	2122004.0	32	640.0496824421225	684.6449498053677	583.9561403508771	830.5833333333334	156.34736087026837
3285440	2122004.0	32	1156.904583168708	659.862307388384	583.9561403508771	830.5833333333334	597.8424431462469
3285445	2122004.0	32	1250.2773375594295	690.6925515055467	583.9561403508771	830.5833333333334	680.8475370373517
3285450	2122004.0	32	697.2504789272031	741.4711446360153	583.9561403508771	830.5833333333334	144.14086626586365
3285454	2122004.0	32	720.65625	845.5125	583.9561403508771	830.5833333333334	137.51290846841732
3285554	2122085.0	33	1043.538535645472	60.30563583815029	583.9532871972318	830.5565167243368	896.9420383152843
3285558	2122085.0	33	839.9320029563931	316.5088691796009	583.9532871972318	830.5565167243368	574.256116091058
3285556	2122085.0	33	1113.3483992467045	154.96202134337727	583.9532871972318	830.5565167243368	858.3047866876469
3285565	2122085.0	33	1165.972446236559	357.7516801075269	583.9532871972318	830.5565167243368	749.8604636978096
3285633	2122085.0	33	642.533367381682	1005.9702076949268	583.9532871972318	830.5565167243368	184.9367155930435
3285616	2122085.0	33	924.6696947225312	925.31621554814	583.9532871972318	830.5565167243368	353.64823041848206
3285622	2122085.0	33	1398.7059134107708	930.1279479056668	583.9532871972318	830.5565167243368	820.8144198473593
3285620	2122085.0	33	669.5443695591126	946.5612187587756	583.9532871972318	830.5565167243368	144.16283943505408
3285602	2122085.0	33	1122.4598803209574	686.9584523323814	583.9532871972318	830.5565167243368	557.3237433797683
3285603	2122085.0	33	734.5269865067467	700.686031984008	583.9532871972318	830.5565167243368	198.84361123868217
3285615	2122085.0	33	738.0259336099585	832.1535269709543	583.9532871972318	830.5565167243368	154.08092294099526
3285590	2122085.0	33	1258.1821533923303	622.8355457227138	583.9532871972318	830.5565167243368	705.5016412486827
3285595	2122085.0	33	1395.099290780142	638.3223010244286	583.9532871972318	830.5565167243368	833.6137191855021
3285592	2122085.0	33	911.5508966244726	617.9483122362869	583.9532871972318	830.5565167243368	390.541217182099
3285597	2122085.0	33	638.7145290691285	662.4702165073085	583.9532871972318	830.5565167243368	176.7817805431356
3285571	2122085.0	33	519.8311793214863	452.45395799676896	583.9532871972318	830.5565167243368	383.5012250759607
3285569	2122085.0	33	739.278713298791	419.9337219343696	583.9532871972318	830.5565167243368	439.018299840399
3285575	2122085.0	33	581.4973937972374	508.0770132916341	583.9532871972318	830.5565167243368	322.4888549184214
3285578	2122085.0	33	955.10625	575.0607638888889	583.9532871972318	830.5565167243368	450.5913908567554
3285579	2122085.0	33	1189.495413800292	570.2062747550552	583.9532871972318	830.5565167243368	659.1384646524734
3285936	2122256.0	34	1113.906984126984	154.90761904761905	583.9675767918088	830.4635949943117	858.6103028056705
3285945	2122256.0	34	836.7676822633297	313.45937613347843	583.9675767918088	830.4635949943117	575.5008737146387
3285930	2122256.0	34	1006.9249713631156	89.0311187476136	583.9675767918088	830.4635949943117	853.5895233986056
3286025	2122256.0	34	719.575036075036	1002.1095238095238	583.9675767918088	830.4635949943117	218.75033232452233
3286029	2122256.0	34	652.1607553366174	1013.947290640394	583.9675767918088	830.4635949943117	195.7462034574063
3286007	2122256.0	34	1409.2908992416037	859.2309498013723	583.9675767918088	830.4635949943117	825.8245257209085
3286011	2122256.0	34	719.3180369662205	906.3811344805608	583.9675767918088	830.4635949943117	155.1876923955994
3286015	2122256.0	34	809.2872364288918	921.2899282189322	583.9675767918088	830.4635949943117	242.93697089163007
3285987	2122256.0	34	725.0831195798216	643.9160254061317	583.9675767918088	830.4635949943117	233.90936735328143
3285990	2122256.0	34	562.75169243205	651.020359704961	583.9675767918088	830.4635949943117	180.6930780087492
3285994	2122256.0	34	1000.2877019748654	700.1324057450628	583.9675767918088	830.4635949943117	436.2438143097956
3285993	2122256.0	34	1403.9943337241111	685.3870652598671	583.9675767918088	830.4635949943117	832.7611191480414
3285999	2122256.0	34	1095.0939597315437	703.4742729306488	583.9675767918088	830.4635949943117	526.6654224982358
3285968	2122256.0	34	516.4230973216654	431.73548130469374	583.9675767918088	830.4635949943117	404.4086613233866
3285972	2122256.0	34	1174.200144657987	513.6270923744576	583.9675767918088	830.4635949943117	669.8954049419085
3285977	2122256.0	34	971.2928908233588	575.7129125861443	583.9675767918088	830.4635949943117	463.59336608396995
3285982	2122256.0	34	903.8054159687326	600.9745951982133	583.9675767918088	830.4635949943117	393.65142499015224
3285980	2122256.0	34	647.4687408705814	576.0115395851592	583.9675767918088	830.4635949943117	262.2560701705523
3285954	2122256.0	34	1141.2935858068918	354.48328215626066	583.9675767918088	830.4635949943117	732.9185074304572
3285966	2122256.0	34	700.7935680139069	409.3328987396784	583.9675767918088	830.4635949943117	437.03475325531946
3285680	2122364.0	35	1078.0983992467045	472.0548493408663	583.7990033222592	830.6018826135105	610.6454518621146
3285694	2122364.0	35	727.9378246257256	570.0426214482127	583.7990033222592	830.6018826135105	297.77026108353823
3285821	2122364.0	35	696.9028340080972	931.952766531714	583.7990033222592	830.6018826135105	151.86993839075552
3285664	2122364.0	35	1130.7724358974358	343.5993589743589	583.7990033222592	830.6018826135105	732.3601531855578
3285671	2122364.0	35	667.1098111658456	402.3277914614122	583.7990033222592	830.6018826135105	436.30194573907966
3285674	2122364.0	35	496.5329052969502	429.86597110754417	583.7990033222592	830.6018826135105	410.1275931159479
3285803	2122364.0	35	806.6980724493187	913.585742771685	583.7990033222592	830.6018826135105	237.8451514419857
3285648	2122364.0	35	995.9786324786324	77.94381905357515	583.7990033222592	830.6018826135105	858.1294816828503
3285659	2122364.0	35	836.2569279493271	314.7466349960412	583.7990033222592	830.6018826135105	574.3184136012765
3285656	2122364.0	35	1113.969431643625	155.64807987711214	583.7990033222592	830.6018826135105	858.2792779129561
3285766	2122364.0	35	1038.6714806141035	797.795862607338	583.7990033222592	830.6018826135105	456.0539502583711
3285774	2122364.0	35	1425.0141304347826	835.8086956521739	583.7990033222592	830.6018826135105	841.231241089487
3285745	2122364.0	35	1415.627651060424	726.5200080032013	583.7990033222592	830.6018826135105	838.3149383258656
3285873	2122364.0	35	649.8141085271318	1005.6367441860464	583.7990033222592	830.6018826135105	187.07003202257488
3285757	2122364.0	35	985.4593941767856	752.7072072072073	583.7990033222592	830.6018826135105	409.1438011727225
3285717	2122364.0	35	491.7219596258001	634.7951255539143	583.7990033222592	830.6018826135105	216.3757566967135
3285723	2122364.0	35	719.519728879206	649.1009440813363	583.7990033222592	830.6018826135105	226.63341773393475
3285849	2122364.0	35	681.4264032073311	1000.4911225658648	583.7990033222592	830.6018826135105	195.942499371393
3285697	2122364.0	35	874.2873563218391	585.9282977558839	583.7990033222592	830.6018826135105	379.800798255468
3285708	2122364.0	35	1023.3105975197294	605.999812100714	583.7990033222592	830.6018826135105	493.57525415344406
3285552	2122509.0	36	606.2431846344485	1013.0873605947957	583.9532871972318	830.5565167243368	183.8867817213175
3285538	2122509.0	36	828.2063564942353	897.0626976839098	583.9532871972318	830.5565167243368	253.14547984673604
3285542	2122509.0	36	736.0027045300878	913.8995943204868	583.9532871972318	830.5565167243368	173.39288882321242
3285545	2122509.0	36	1002.2249715585892	934.9783845278728	583.9532871972318	830.5565167243368	431.10918386653066
3285551	2122509.0	36	796.2370184254606	974.5209380234506	583.9532871972318	830.5565167243368	256.49588133957946
3285521	2122509.0	36	1412.4502139245428	739.8158304161805	583.9532871972318	830.5565167243368	833.4512761693239
3285526	2122509.0	36	903.032883100177	786.070670525808	583.9532871972318	830.5565167243368	322.165763285899
3285530	2122509.0	36	1406.1754563894524	817.1926977687626	583.9532871972318	830.5565167243368	822.3307650624765
3285504	2122509.0	36	832.1786018755329	556.7824666098323	583.9532871972318	830.5565167243368	369.55112956564045
3285510	2122509.0	36	471.23333333333335	640.1743086978381	583.9532871972318	830.5565167243368	221.24912007084777
3285512	2122509.0	36	684.2495076317085	653.0545297882817	583.9532871972318	830.5565167243368	203.87811849163367
3285513	2122509.0	36	1086.1091562618235	647.90711312902	583.9532871972318	830.5565167243368	534.3419518152587
3285489	2122509.0	36	632.9918400652795	401.4494084047328	583.9532871972318	830.5565167243368	431.90009270409365
3285495	2122509.0	36	958.0960729312764	497.6549789621319	583.9532871972318	830.5565167243368	500.80560895548274
3285492	2122509.0	36	478.8338441890166	435.918135376756	583.9532871972318	830.5565167243368	408.39876264625974
3285503	2122509.0	36	893.1683775306531	564.4495295124037	583.9532871972318	830.5565167243368	407.9545326784809
3285474	2122509.0	36	988.9192825112108	64.697807673144	583.9532871972318	830.5565167243368	866.3353967085734
3285477	2122509.0	36	1114.088349514563	154.9760517799353	583.9532871972318	830.5565167243368	858.7503414338153
3285482	2122509.0	36	1127.7364463098984	326.4150052465897	583.9532871972318	830.5565167243368	741.5246373045329
3285483	2122509.0	36	839.1869033982435	314.56720122184043	583.9532871972318	830.5565167243368	575.6641143512248
3286199	2122413.0	37	840.0481643038895	313.7286441294075	583.8244147157191	830.6750278706801	576.961154252347
3286334	2122413.0	37	794.6413838988689	931.8682634730538	583.8244147157191	830.6750278706801	233.84581550082666
3286205	2122413.0	37	1055.7186749055957	340.1628904909029	583.8244147157191	830.6750278706801	680.6514157166121
3286307	2122413.0	37	1346.1883217324053	824.4334880123743	583.8244147157191	830.6750278706801	762.3894566043981
3286185	2122413.0	37	1113.667135270228	155.21446422992815	583.8244147157191	830.6750278706801	858.4755567623845
3286317	2122413.0	37	817.6107196241725	865.9028400597907	583.8244147157191	830.6750278706801	236.42553820258
3286296	2122413.0	37	799.7723004694836	776.7969483568075	583.8244147157191	830.6750278706801	222.56760054784283
3286174	2122413.0	37	1000.0300813008132	59.858048780487806	583.8244147157191	830.6750278706801	876.0056918486731
3286273	2122413.0	37	630.6559177888023	606.0222064729506	583.8244147157191	830.6750278706801	229.48219940127018
3286278	2122413.0	37	460.5047565752658	652.1969781757135	583.8244147157191	830.6750278706801	216.9381301357537
3286282	2122413.0	37	1161.0059790732437	688.678624813154	583.8244147157191	830.6750278706801	594.3917367489851
3286286	2122413.0	37	1412.954926624738	745.498322851153	583.8244147157191	830.6750278706801	833.4941372658209
3286263	2122413.0	37	904.0856209150328	572.3816993464053	583.8244147157191	830.6750278706801	411.4397692936213
3286240	2122413.0	37	838.6490610328639	486.03051643192487	583.8244147157191	830.6750278706801	428.62039106360334
3286250	2122413.0	37	947.7529604434368	498.6216931216931	583.8244147157191	830.6750278706801	492.64937177815864
3286224	2122413.0	37	607.5600900371893	405.2492660011744	583.8244147157191	830.6750278706801	426.0873867473849
3286234	2122413.0	37	472.6878367975366	426.03964588144726	583.8244147157191	830.6750278706801	419.62022271208116
3286366	2122413.0	37	570.0165562913908	992.25559760328	583.8244147157191	830.6750278706801	162.16947144693378
3286340	2122413.0	37	891.8933662280701	944.720394736842	583.8244147157191	830.6750278706801	328.50087456437126
3286348	2122413.0	37	934.4551626953626	969.141045349731	583.8244147157191	830.6750278706801	376.98111282300755
3286064	2122175.0	38	467.4453846153846	428.3069230769231	583.7744444444445	830.6033333333334	418.77780727482076
3286192	2122175.0	38	1199.8553951062977	851.1558363417569	583.7744444444445	830.6033333333334	616.4236717942653
3286072	2122175.0	38	776.3316885964913	455.3486842105263	583.7744444444445	830.6033333333334	421.775229196443
3286054	2122175.0	38	930.8678940568476	401.8769379844961	583.7744444444445	830.6033333333334	551.6159758678543
3286057	2122175.0	38	588.5333730631704	404.1291219705999	583.7744444444445	830.6033333333334	426.50076243667326
3286163	2122175.0	38	1402.9623243933588	741.4054916985951	583.7744444444445	830.6033333333334	824.0297552925456
3286032	2122175.0	38	1003.9055052030884	59.60708291372944	583.7744444444445	830.6033333333334	878.034923209363
3286038	2122175.0	38	1113.5820031298904	155.48059467918625	583.7744444444445	830.6033333333334	858.1880688334626
3286047	2122175.0	38	841.0769774011299	316.1045197740113	583.7744444444445	830.6033333333334	575.2509214420054
3286145	2122175.0	38	1240.134977938227	715.9444444444445	583.7744444444445	830.6033333333334	666.3000905969301
3286133	2122175.0	38	460.2155481911074	652.5600202522324	583.7744444444445	830.6033333333334	216.7169171436273
3286141	2122175.0	38	707.6547357634314	719.261967501098	583.7744444444445	830.6033333333334	166.56298004858326
3286246	2122175.0	38	538.211007751938	982.5827906976745	583.7744444444445	830.6033333333334	158.6624789419087
3286121	2122175.0	38	596.6263650546022	631.4131565262611	583.7744444444445	830.6033333333334	199.6043546614214
3286252	2122175.0	38	936.2483582873656	996.3920409771474	583.7744444444445	830.6033333333334	389.5173366128304
3286231	2122175.0	38	987.9633493846976	905.3087212413056	583.7744444444445	830.6033333333334	411.0347501845575
3286238	2122175.0	38	853.7498192335503	971.5513376717282	583.7744444444445	830.6033333333334	304.5538423981781
3286109	2122175.0	38	908.9913690476192	598.6008928571429	583.7744444444445	830.6033333333334	399.4886486938713
3286210	2122175.0	38	758.2589313451382	872.7925339132236	583.7744444444445	830.6033333333334	179.51257564462875
3286083	2122175.0	38	924.6305534872176	502.8926532638372	583.7744444444445	830.6033333333334	472.83948323230214
3285820	2122627.0	39	543.1868818606673	620.7800782523639	583.9532871972318	830.5565167243368	213.70085152392474
3285908	2122627.0	39	849.8508771929825	979.9781561747508	583.9532871972318	830.5565167243368	305.0054994612357
3285787	2122627.0	39	883.8745342976113	529.1500109577032	583.9532871972318	830.5565167243368	425.2042287897647
3285915	2122627.0	39	905.9423027499358	1001.7572603443846	583.9532871972318	830.5565167243368	364.67330688255316
3285760	2122627.0	39	848.02472899729	454.0792682926829	583.9532871972318	830.5565167243368	459.85741807763713
3285898	2122627.0	39	1110.881981981982	921.5483912483912	583.9532871972318	830.5565167243368	534.727379715086
3285896	2122627.0	39	492.70097640358017	908.2583401139136	583.9532871972318	830.5565167243368	119.85223228311678
3285769	2122627.0	39	702.3960487934236	486.1653407584196	583.9532871972318	830.5565167243368	364.18946972382344
3285879	2122627.0	39	706.3561348077935	863.823328067404	583.9532871972318	830.5565167243368	126.84296527639842
3285748	2122627.0	39	559.3746881596622	402.3052197274995	583.9532871972318	830.5565167243368	428.9560361040779
3285884	2122627.0	39	1172.969174503657	874.1154649947754	583.9532871972318	830.5565167243368	590.6243285488689
3285863	2122627.0	39	1383.8002207505515	790.6258278145696	583.9532871972318	830.5565167243368	800.8430414453617
3285860	2122627.0	39	1316.6086274509803	764.4250980392158	583.9532871972318	830.5565167243368	735.6338845782207
3285742	2122627.0	39	493.95212215320913	396.7140269151139	583.9532871972318	830.5565167243368	443.0795816477522
3285843	2122627.0	39	642.9663127807269	664.693276167143	583.9532871972318	830.5565167243368	176.04871983815096
3285713	2122627.0	39	1012.4252503576538	62.75357653791131	583.9532871972318	830.5565167243368	879.2665000859897
3285719	2122627.0	39	1113.7198383084578	155.51523631840797	583.9532871972318	830.5565167243368	858.0986708580541
3285726	2122627.0	39	839.5424242424242	314.63404634581104	583.9532871972318	830.5565167243368	575.761932066533
3285833	2122627.0	39	451.0084119060824	635.8657792567942	583.9532871972318	830.5565167243368	235.75161319031278
3285838	2122627.0	39	928.0707246376812	624.1110144927536	583.9532871972318	830.5565167243368	401.2936034155444
3286842	2122726.0	40	1331.0611814345991	798.1596343178622	583.7990033222592	830.6018826135105	747.9660836640087
3286846	2122726.0	40	478.7452344152499	809.053580628542	583.7990033222592	830.6018826135105	107.24096083121741
3286822	2122726.0	40	666.9037952338923	681.501912327155	583.7990033222592	830.6018826135105	170.69624359682888
3286574	2122726.0	40	837.7409638554217	315.2991967871486	583.7990033222592	830.6018826135105	574.4766116555908
3286545	2122726.0	40	1026.9221076746849	77.33333333333333	583.7990033222592	830.6018826135105	873.9402685227369
3286682	2122726.0	40	743.7947154471545	569.0963995354239	583.7990033222592	830.6018826135105	306.5676851500429
3286555	2122726.0	40	1113.3519544475223	155.60156971375807	583.7990033222592	830.6018826135105	857.9345840215552
3286787	2122726.0	40	581.4559393725767	648.7647162495593	583.7990033222592	830.6018826135105	181.85226152001397
3286898	2122726.0	40	824.4410336455082	988.997745404093	583.7990033222592	830.6018826135105	288.0934503026207
3286901	2122726.0	40	1197.8075251290409	985.7969301820156	583.7990033222592	830.6018826135105	633.3182198872378
3286909	2122726.0	40	914.6858974358976	995.9779487179486	583.7990033222592	830.6018826135105	369.912665282428
3286752	2122726.0	40	921.5356354462316	613.8664459161148	583.7990033222592	830.6018826135105	401.2982459453994
3286881	2122726.0	40	710.931906614786	860.8677969242171	583.7990033222592	830.6018826135105	130.6858854989705
3286887	2122726.0	40	1106.1637586332242	876.7002908033442	583.7990033222592	830.6018826135105	524.3948901626721
3286763	2122726.0	40	834.1929526399274	628.4089055064582	583.7990033222592	830.6018826135105	321.8371169494159
3286632	2122726.0	40	746.4952099182868	473.5197238658777	583.7990033222592	830.6018826135105	392.39995379281953
3286617	2122726.0	40	553.481441048035	401.8682678311499	583.7990033222592	830.6018826135105	429.8042194146086
3286599	2122726.0	40	496.9731534478059	391.12115017716	583.7990033222592	830.6018826135105	447.975493067659
3286853	2122726.0	40	1387.7426702751466	825.3610735227786	583.7990033222592	830.6018826135105	803.9607488637618
3286728	2122726.0	40	459.8328755836309	630.3215691659801	583.7990033222592	830.6018826135105	235.54151392302572
3286832	2122936.0	41	804.1096628432394	992.0999304831422	583.9282407407408	830.5578703703703	273.08551009630133
3286712	2122936.0	41	1331.9660297239916	815.1107572540694	583.9282407407408	830.5578703703703	748.1972647975789
3286461	2122936.0	41	1103.2814885496184	154.07092875318068	583.9282407407408	830.5578703703703	852.8554263110533
3286560	2122936.0	41	889.8198830409357	606.0228070175439	583.9282407407408	830.5578703703703	379.45446565295316
3286821	2122936.0	41	1300.8871380988985	973.8374327440432	583.9282407407408	830.5578703703703	731.1354823116004
3286441	2122936.0	41	1044.4916103949254	102.35410272150604	583.9282407407408	830.5578703703703	861.6259888636242
3286701	2122936.0	41	790.2360886007564	802.3700702323068	583.9282407407408	830.5578703703703	208.22459068336468
3286805	2122936.0	41	1014.3086495308036	965.2425540595676	583.9282407407408	830.5578703703703	450.9625930060726
3286531	2122936.0	41	788.7795202952029	573.40098400984	583.9282407407408	830.5578703703703	328.7760802396414
3286667	2122936.0	41	655.3991132432039	712.8424916412268	583.9282407407408	830.5578703703703	137.71345615301735
3286516	2122936.0	41	749.193657219973	526.5885290148449	583.9282407407408	830.5578703703703	345.9913559153842
3286645	2122936.0	41	460.1647824597465	673.1671234441019	583.9282407407408	830.5578703703703	200.22297776149492
3286510	2122936.0	41	552.6775019700552	402.6268715524034	583.9282407407408	830.5578703703703	429.0705634543769
3286764	2122936.0	41	743.2178150936113	859.9788650839606	583.9282407407408	830.5578703703703	161.9838369327501
3286608	2122936.0	41	644.3271062271062	623.7978021978022	583.9282407407408	830.5578703703703	215.4013666223246
3286492	2122936.0	41	524.0728525359133	348.42436235708004	583.9282407407408	830.5578703703703	485.83473223551243
3286848	2122936.0	41	885.7034492050661	996.8168957154406	583.9282407407408	830.5578703703703	344.5436691515022
3286475	2122936.0	41	838.1053726825578	314.51097237987136	583.9282407407408	830.5578703703703	575.2481337021306
3286735	2122936.0	41	1395.5024844720497	846.1525879917185	583.9282407407408	830.5578703703703	811.7240592133114
3286320	2122936.0	42	1090.1489226869455	153.19961977186313	583.9282407407408	830.5578703703703	845.6202330147681
3286457	2122936.0	42	610.1050228310502	807.5980308219179	583.9282407407408	830.5578703703703	34.819221023656254
3286433	2122936.0	42	546.3778334526367	652.0072774994035	583.9282407407408	830.5578703703703	182.4564257626359
3286315	2122936.0	42	1048.6847719710315	95.46770405167352	583.9282407407408	830.5578703703703	869.6874070260311
3286446	2122936.0	42	748.6262766945217	781.8897400185701	583.9282407407408	830.5578703703703	171.73826003244804
3286417	2122936.0	42	887.9067495559502	594.8410301953819	583.9282407407408	830.5578703703703	384.66266073483064
3286431	2122936.0	42	461.4306603773585	649.9358490566037	583.9282407407408	830.5578703703703	218.24291919408074
3286402	2122936.0	42	786.1296928327645	564.721558589306	583.9282407407408	830.5578703703703	333.9975626999128
3286529	2122936.0	42	774.8606031440487	1002.1669874879692	583.9282407407408	830.5578703703703	256.71941120762546
3286513	2122936.0	42	1362.444032158318	939.9155844155844	583.9282407407408	830.5578703703703	786.1589833537051
3286517	2122936.0	42	850.5140148392416	957.5656773838969	583.9282407407408	830.5578703703703	295.29469686074975
3286523	2122936.0	42	966.3169154228856	1000.9258706467662	583.9282407407408	830.5578703703703	418.62435911368704
3286396	2122936.0	42	668.2445161290323	561.7703225806451	583.9282407407408	830.5578703703703	281.70193492798023
3286369	2122936.0	42	553.0535491905355	409.4479036944791	583.9282407407408	830.5578703703703	422.2402759236623
3286383	2122936.0	42	742.8109024517476	528.8440271257173	583.9282407407408	830.5578703703703	340.99111923601953
3286481	2122936.0	42	750.4380863039399	870.0275171982489	583.9282407407408	830.5578703703703	171.12387819996925
3286487	2122936.0	42	1391.4600340136055	863.0042517006804	583.9282407407408	830.5578703703703	808.1833732562931
3286346	2122936.0	42	838.035925925926	314.2885185185185	583.9282407407408	830.5578703703703	575.4170307974073
3286474	2122936.0	42	1347.3303703703702	851.7259259259259	583.9282407407408	830.5578703703703	763.6955532796146
3286350	2122936.0	42	590.4084905660377	330.575786163522	583.9282407407408	830.5578703703703	500.0240775858921
3285943	2122936.0	43	779.9078913656161	950.9842428900846	583.9282407407408	830.5578703703703	230.02290028887387
3285822	2122936.0	43	644.0113600995953	369.02754435107374	583.9282407407408	830.5578703703703	465.4247770234934
3285795	2122936.0	43	1090.8848368522074	153.84516954574536	583.9282407407408	830.5578703703703	845.5442447313346
3285928	2122936.0	43	660.3584210526316	915.0666666666668	583.9282407407408	830.5578703703703	113.94432462372612
3285805	2122936.0	43	838.9906810035843	316.3659498207885	583.9282407407408	830.5578703703703	573.9775079141203
3285933	2122936.0	43	1357.519832735962	943.8400238948624	583.9282407407408	830.5578703703703	781.8419261672063
3285777	2122936.0	43	1073.5296296296297	93.57809523809524	583.9282407407408	830.5578703703703	884.7873806491297
3285909	2122936.0	43	1336.3986784140968	833.7375183553597	583.9282407407408	830.5578703703703	752.4771556224417
3285919	2122936.0	43	769.4244869495916	878.9055588762702	583.9282407407408	830.5578703703703	191.69339149130346
3285916	2122936.0	43	1391.0813333333333	869.3635555555555	583.9282407407408	830.5578703703703	808.0853891046899
3285892	2122936.0	43	482.8613305248376	669.073196419168	583.9282407407408	830.5578703703703	190.5041213772436
3285899	2122936.0	43	664.636815920398	761.6304839439167	583.9282407407408	830.5578703703703	106.13603868202378
3285882	2122936.0	43	618.1520072169599	616.6465944970681	583.9282407407408	830.5578703703703	216.63171544712188
3285865	2122936.0	43	771.1121426466254	568.8975832596522	583.9282407407408	830.5578703703703	321.72024957029873
3285871	2122936.0	43	895.5216698534098	576.442638623327	583.9282407407408	830.5578703703703	402.07588347480555
3285842	2122936.0	43	721.9615583075336	527.4047987616099	583.9282407407408	830.5578703703703	333.0990567148477
3285841	2122936.0	43	597.1064904362777	489.7733720180529	583.9282407407408	830.5578703703703	341.0392068110037
3285953	2122936.0	43	769.7336835402738	991.7553326965934	583.9282407407408	830.5578703703703	245.98431745610256
3285829	2122936.0	43	530.0110725977277	415.0347583285192	583.9282407407408	830.5578703703703	419.00658426987366
3285962	2122936.0	43	906.1379765949416	1000.173839184598	583.9282407407408	830.5578703703703	364.12730020697836
3285686	2122936.0	44	697.8256484149856	522.6738712776176	583.9282407407408	830.5578703703703	328.27606731569585
3285695	2122936.0	44	788.1910828025477	574.8604033970275	583.9282407407408	830.5578703703703	327.26824359193546
3285823	2122936.0	44	845.8003264417846	984.4038810301053	583.9282407407408	830.5578703703703	303.7195816297167
3285670	2122936.0	44	706.8515500159795	449.007510386705	583.9282407407408	830.5578703703703	400.86259137869246
3285797	2122936.0	44	746.7717450027013	934.726634251756	583.9282407407408	830.5578703703703	193.3109884328644
3285672	2122936.0	44	568.2103463489963	487.87160820648575	583.9282407407408	830.5578703703703	343.046536901285
3285807	2122936.0	44	1344.9907021926172	957.6634748820428	583.9282407407408	830.5578703703703	771.6034635286875
3285651	2122936.0	44	1090.9765599741352	154.53621079857743	583.9282407407408	830.5578703703703	845.0463195870457
3285658	2122936.0	44	813.0937279774489	245.85482734319945	583.9282407407408	830.5578703703703	628.0083351880543
3285663	2122936.0	44	513.5214584469904	414.815875613748	583.9282407407408	830.5578703703703	421.66161930768004
3285639	2122936.0	44	1104.2472293265132	84.00788576300086	583.9282407407408	830.5578703703703	909.982818189544
3285767	2122936.0	44	811.064883239728	876.6834663513646	583.9282407407408	830.5578703703703	231.772787380906
3285773	2122936.0	44	1387.0702656383892	877.1825192802056	583.9282407407408	830.5578703703703	804.4942324483503
3285746	2122936.0	44	1351.7481927710844	817.8666666666667	583.9282407407408	830.5578703703703	767.9248305578666
3285743	2122936.0	44	575.9339234252778	810.8852065321806	583.9282407407408	830.5578703703703	21.234943179361856
3285721	2122936.0	44	488.77274381368267	723.5227438136827	583.9282407407408	830.5578703703703	143.21692257705266
3285724	2122936.0	44	602.4583927722301	692.8670946267237	583.9282407407408	830.5578703703703	138.93205626923293
3285699	2122936.0	44	906.7455954897816	564.0595489781537	583.9282407407408	830.5578703703703	418.607692036395
3285827	2122936.0	44	798.1156156156156	1006.5046713380046	583.9282407407408	830.5578703703703	277.18857899728573
3285711	2122936.0	44	660.9642140468227	649.2841694537346	583.9282407407408	830.5578703703703	196.96369164703745
3286577	2123292.0	45	547.1940045248869	615.4111990950227	583.9822451317297	830.5194730813287	218.2314005461053
3286716	2123292.0	45	715.761996407493	926.5148832435206	583.9822451317297	830.5194730813287	163.03687196002477
3286561	2123292.0	45	925.9169835234474	541.4676806083651	583.9822451317297	830.5194730813287	447.739102660071
3286567	2123292.0	45	815.1655583264062	565.9646716541978	583.9822451317297	830.5194730813287	351.33312860847116
3286440	2123292.0	45	1148.412997234631	82.69400127632419	583.9822451317297	830.5194730813287	936.9231613103735
3286702	2123292.0	45	1382.1003401360545	880.124149659864	583.9822451317297	830.5194730813287	799.6581253959679
3286557	2123292.0	45	574.5608570797438	540.6042633090346	583.9822451317297	830.5194730813287	290.06825302011134
3286665	2123292.0	45	1394.271265771266	820.9151404151404	583.9822451317297	830.5194730813287	810.3459385811357
3286542	2123292.0	45	658.8928761297182	493.7012227538544	583.9822451317297	830.5194730813287	345.0480204119101
3286514	2123292.0	45	759.4090029041627	404.8555985801871	583.9822451317297	830.5194730813287	460.3957877716427
3286526	2123292.0	45	498.4811122770199	419.1972717733473	583.9822451317297	830.5194730813287	420.1147426695262
3286652	2123292.0	45	689.4089521871821	835.086469989827	583.9822451317297	830.5194730813287	105.52557993831836
3286753	2123292.0	45	829.8797920727745	1001.5269655620532	583.9822451317297	830.5194730813287	299.51488456530575
3286506	2123292.0	45	597.2802197802198	336.03846153846155	583.9822451317297	830.5194730813287	494.65978905325323
3286639	2123292.0	45	833.1221611162033	832.8875140034627	583.9822451317297	830.5194730813287	249.1511696833059
3286618	2123292.0	45	758.9357030015798	759.3865718799368	583.9822451317297	830.5194730813287	188.861330223909
3286726	2123292.0	45	1313.590061284306	961.5143884892086	583.9822451317297	830.5194730813287	741.2740608261222
3286603	2123292.0	45	491.4807943690296	750.930467571644	583.9822451317297	830.5194730813287	122.02839092287022
3286734	2123292.0	45	852.7061155152888	969.9915062287656	583.9822451317297	830.5194730813287	302.7622277368821
3286476	2123292.0	45	1092.0467579015965	155.7730531117628	583.9822451317297	830.5194730813287	844.6373662098001
3286969	2123255.0	46	970.9793510324484	480.016814159292	584.1204620462046	830.5528052805281	522.0491174774825
3286944	2123255.0	46	579.7191590086327	419.1538568643832	584.1204620462046	830.5528052805281	411.42249115275456
3287073	2123255.0	46	884.2648379852421	1005.2295476419634	584.1204620462046	830.5528052805281	347.2731068335663
3286950	2123255.0	46	499.3469049013864	419.13249365358325	584.1204620462046	830.5528052805281	420.0633628516038
3287062	2123255.0	46	1288.437554206418	967.622578779994	584.1204620462046	830.5528052805281	717.5309673569592
3287063	2123255.0	46	634.3853448275862	964.28908045977	584.1204620462046	830.5528052805281	142.87039490336673
3286932	2123255.0	46	770.7969387755102	329.6289115646258	584.1204620462046	830.5528052805281	534.5772668750211
3286938	2123255.0	46	634.8806468858594	415.9709970596097	584.1204620462046	830.5528052805281	417.6777131625319
3286913	2123255.0	46	1091.134254845885	158.86193199872895	584.1204620462046	830.5528052805281	841.5649798673797
3287045	2123255.0	46	1384.8620833333334	879.84375	584.1204620462046	830.5528052805281	802.257278740977
3287049	2123255.0	46	829.2319550235763	870.60119695321	584.1204620462046	830.5528052805281	248.36166706068934
3287030	2123255.0	46	825.4335997540732	801.5809509171022	584.1204620462046	830.5528052805281	243.04608364602856
3286903	2123255.0	46	1202.402312599681	90.75139553429028	584.1204620462046	830.5528052805281	964.1465514051026
3287039	2123255.0	46	1398.2521645021643	831.5396825396825	584.1204620462046	830.5528052805281	814.1323005940521
3287008	2123255.0	46	763.2368785486775	605.3853344412131	584.1204620462046	830.5528052805281	287.72049038061425
3287013	2123255.0	46	516.6003020187569	631.8355587347004	584.1204620462046	830.5528052805281	209.8750010956222
3287022	2123255.0	46	549.0575950111778	757.9818213907519	584.1204620462046	830.5528052805281	80.59747109832995
3286996	2123255.0	46	849.6131267321745	569.054295792391	584.1204620462046	830.5528052805281	372.64973563196605
3286982	2123255.0	46	802.0479041916168	541.4680638722555	584.1204620462046	830.5528052805281	362.0253551274135
3286990	2123255.0	46	608.7098519991164	574.8314557101833	584.1204620462046	830.5528052805281	256.9008499875679
3286201	2122932.0	47	540.3740019960079	925.6479540918164	584.2751937984497	830.3549280177187	104.91937599906619
3286079	2122932.0	47	713.4456494639741	549.7521815008726	584.2751937984497	830.3549280177187	308.9059856487677
3286207	2122932.0	47	1291.646743610882	975.0259686727125	584.2751937984497	830.3549280177187	722.0140022799012
3286178	2122932.0	47	1384.9299025836508	879.3077085980516	584.2751937984497	830.3549280177187	802.1498223065698
3286049	2122932.0	47	493.8136733970953	423.3951470067304	584.2751937984497	830.3549280177187	416.89273204726925
3286186	2122932.0	47	862.280310880829	894.0968911917098	584.2751937984497	830.3549280177187	285.21900882175066
3286056	2122932.0	47	941.288790560472	490.6899705014749	584.2751937984497	830.3549280177187	492.77884658076346
3286061	2122932.0	47	1015.9161831076724	479.5876853642811	584.2751937984497	830.3549280177187	556.1938530499417
3286033	2122932.0	47	803.7382864792504	238.79685408299864	584.2751937984497	830.3549280177187	630.955627509873
3286039	2122932.0	47	698.2694167422181	393.7822605016621	584.2751937984497	830.3549280177187	451.20990335611975
3286167	2122932.0	47	1410.358553791887	846.488712522046	584.2751937984497	830.3549280177187	826.2408950545108
3286037	2122932.0	47	592.0158510310864	375.1269621421976	584.2751937984497	830.3549280177187	455.2937718545662
3286028	2122932.0	47	1091.1663677130043	162.47518684603887	584.2751937984497	830.3549280177187	838.4521518011778
3286134	2122932.0	47	812.1042703150913	787.6829394693201	584.2751937984497	830.3549280177187	231.79082534280863
3286142	2122932.0	47	638.1347804758401	803.1597988717194	584.2751937984497	830.3549280177187	60.33597704791823
3286013	2122932.0	47	1244.5843608046723	88.86469824789098	584.2751937984497	830.3549280177187	992.8826501035072
3286099	2122932.0	47	643.4318970676242	628.1707360861759	584.2751937984497	830.3549280177187	210.6607771007411
3286108	2122932.0	47	510.4886762360446	637.9326953748006	584.2751937984497	830.3549280177187	206.08436570800907
3286082	2122932.0	47	804.9913863822806	558.0236532677058	584.2751937984497	830.3549280177187	350.5423809978899
3286220	2122932.0	47	945.9389299542414	976.140619500176	584.2751937984497	830.3549280177187	389.94118260474147
3286711	2123012.0	48	793.0687158030254	752.0406072309837	584.0841807909604	830.4344632768361	223.2042395205495
3286837	2123012.0	48	912.1457415565344	919.9798091042584	584.0841807909604	830.4344632768361	340.0628715565653
3286584	2123012.0	48	497.8358681875793	431.8961615064277	584.0841807909604	830.4344632768361	407.7640854770951
3286819	2123012.0	48	1384.9230287859823	879.2859824780976	584.0841807909604	830.4344632768361	802.327446486947
3286575	2123012.0	48	756.0737234652897	447.2535283993115	584.0841807909604	830.4344632768361	420.0095613708558
3286551	2123012.0	48	612.2430620517619	216.0500467726848	584.0841807909604	830.4344632768361	615.0293764016532
3286556	2123012.0	48	804.8144297416509	355.387838689351	584.0841807909604	830.4344632768361	523.8235755803635
3286785	2123012.0	48	810.0707150368033	856.4227129337539	584.0841807909604	830.4344632768361	227.4759389049264
3286662	2123012.0	48	669.9142559291113	686.3756841282252	584.0841807909604	830.4344632768361	167.68939634934847
3286532	2123012.0	48	950.8356862745098	129.33333333333331	584.0841807909604	830.4344632768361	791.2328741795974
3286543	2123012.0	48	1091.050477897252	164.54032258064515	584.0841807909604	830.4344632768361	836.9168614714267
3286771	2123012.0	48	1410.8919491525423	843.3580508474577	584.0841807909604	830.4344632768361	826.9087645797176
3286640	2123012.0	48	528.3781069118148	644.891215526047	584.0841807909604	830.4344632768361	193.72522668186392
3286524	2123012.0	48	1330.5955725840784	107.60387398893144	584.0841807909604	830.4344632768361	1039.1166050483448
3286626	2123012.0	48	813.4638303408794	545.1552172781682	584.0841807909604	830.4344632768361	366.05910974214555
3286884	2123012.0	48	1283.495799579958	982.6269126912692	584.0841807909604	830.4344632768361	715.7787047375821
3286875	2123012.0	48	990.1983365323096	958.439219449776	584.0841807909604	830.4344632768361	425.80972874794975
3286597	2123012.0	48	947.3407884761184	453.25890826383625	584.0841807909604	830.4344632768361	523.6571037676213
3286602	2123012.0	48	1022.513380909902	483.55649717514126	584.0841807909604	830.4344632768361	559.0567832374306
3286856	2123012.0	48	493.2661985710766	929.9956885932496	584.0841807909604	830.4344632768361	134.7603186438678
3286322	2123306.0	49	1391.9077331867325	855.3317757009346	584.2744444444445	830.3322222222222	808.0201153181887
3286184	2123306.0	49	989.7650452135952	480.92968506392265	584.2744444444445	830.3322222222222	535.2613943530615
3286291	2123306.0	49	781.7206098843324	719.1935856992638	584.2744444444445	830.3322222222222	226.57622288117042
3286149	2123306.0	49	804.8056014086056	435.45675140310334	584.2744444444445	830.3322222222222	452.28379215551405
3286277	2123306.0	49	676.1909532483303	701.7496660595021	584.2744444444445	830.3322222222222	158.0573261194617
3286405	2123306.0	49	895.4507803121248	1013.1538615446178	584.2744444444445	830.3322222222222	360.9078328445692
3286131	2123306.0	49	1127.3836477987422	413.0751572327045	584.2744444444445	830.3322222222222	684.8876295070648
3286129	2123306.0	49	964.935546875	280.2672526041667	584.2744444444445	830.3322222222222	668.9352328174666
3286393	2123306.0	49	1239.636752136752	978.3504273504274	584.2744444444445	830.3322222222222	671.8698857614934
3286140	2123306.0	49	494.2761104441777	428.6796718687475	584.2744444444445	830.3322222222222	411.6120398242429
3286370	2123306.0	49	488.6386184515531	912.782568382012	584.2744444444445	830.3322222222222	126.27062522697732
3286115	2123306.0	49	1385.9023385087214	175.39342534023388	584.2744444444445	830.3322222222222	1035.1580112249308
3286245	2123306.0	49	571.6299823633158	640.9809523809524	584.2744444444445	830.3322222222222	189.77298493679876
3286379	2123306.0	49	1002.8259325044404	925.6891651865008	584.2744444444445	830.3322222222222	429.2764781917705
3286097	2123306.0	49	1030.8407643312105	129.2324840764331	584.2744444444445	830.3322222222222	831.2414335710795
3286353	2123306.0	49	937.047928262214	911.6673469387756	584.2744444444445	830.3322222222222	362.02835993549365
3286102	2123306.0	49	590.5394532463498	147.8237030133582	584.2744444444445	830.3322222222222	682.5372730686319
3286110	2123306.0	49	1090.9101206237128	164.72683142100618	584.2744444444445	830.3322222222222	836.4868466636303
3286212	2123306.0	49	811.908	539.3728	584.2744444444445	830.3322222222222	369.4244455836045
3286709	2123130.0	50	1194.476470588235	974.3372549019608	583.8627118644068	830.628813559322	627.2968025233129
3286438	2123130.0	50	848.3694287507847	460.0809792843691	583.8627118644068	830.628813559322	455.2686028751251
3286565	2123130.0	50	649.3077971323617	681.3213058419244	583.8627118644068	830.628813559322	163.02083010005384
3286316	2123130.0	50	1087.996427461945	162.8420316868593	583.8627118644068	830.628813559322	836.7138036663191
3286294	2123130.0	50	1022.4459557490026	126.6418208197316	583.8627118644068	830.628813559322	829.4292903936217
3286421	2123130.0	50	493.6384464110128	425.092133726647	583.8627118644068	830.628813559322	415.4520631388345
3286685	2123130.0	50	971.6271630236796	975.6132741347903	583.8627118644068	830.628813559322	413.9828056709742
3286403	2123130.0	50	969.5872737886748	408.5607122008173	583.8627118644068	830.628813559322	571.7734864927207
3286541	2123130.0	50	758.7908244153786	655.2601070154578	583.8627118644068	830.628813559322	247.69745213771048
3286643	2123130.0	50	1009.5875350140057	901.5245098039215	583.8627118644068	830.628813559322	431.5875632959825
3286525	2123130.0	50	609.7291666666666	619.6643518518518	583.8627118644068	830.628813559322	212.54429558931943
3286629	2123130.0	50	476.71860060843113	867.9634941329856	583.8627118644068	830.628813559322	113.46250019442721
3286376	2123130.0	50	1378.8429378531073	263.2	583.8627118644068	830.628813559322	976.7133756483449
3286490	2123130.0	50	808.3191304347827	541.6002898550724	583.8627118644068	830.628813559322	365.948317870294
3286466	2123130.0	50	1383.76766004415	526.457229580574	583.8627118644068	830.628813559322	855.7851825210449
3286339	2123130.0	50	709.5191725529768	170.80474268415742	583.8627118644068	830.628813559322	671.68247752867
3286601	2123130.0	50	1388.4579531222043	858.1557523707282	583.8627118644068	830.628813559322	805.065981528856
3286479	2123130.0	50	918.6945868945868	525.7188034188034	583.8627118644068	830.628813559322	452.86035244887273
3286732	2123130.0	50	871.9405270655271	987.5950854700856	583.8627118644068	830.628813559322	328.0659051602507
3287090	2123376.0	51	1292.7542921930678	655.8129251700681	583.9822451317297	830.5194730813287	729.9864331469383
3287098	2123376.0	51	590.9084331337325	727.0385479041917	583.9822451317297	830.5194730813287	103.71245805473572
3287082	2123376.0	51	731.7972085385878	601.7565225323847	583.9822451317297	830.5194730813287	272.36327019410936
3287084	2123376.0	51	932.4601190476192	585.375	583.9822451317297	830.5194730813287	426.06647520223987
3286934	2123376.0	51	889.0105394783852	212.62182922472311	583.9822451317297	830.5194730813287	689.0861764943297
3287064	2123376.0	51	617.8895538628944	576.8821182444685	583.9822451317297	830.5194730813287	255.89375403481387
3286942	2123376.0	51	1367.911469933185	369.57034149962885	583.9822451317297	830.5194730813287	909.4059222392021
3287040	2123376.0	51	808.8081702392047	538.2673190431811	583.9822451317297	830.5194730813287	368.7248542482173
3286919	2123376.0	51	1077.7865761689293	165.96184012066365	583.9822451317297	830.5194730813287	827.93693291058
3286927	2123376.0	51	978.0987345987346	193.17765567765568	583.9822451317297	830.5194730813287	749.3546553409891
3287153	2123376.0	51	745.11	951.7403703703704	583.9822451317297	830.5194730813287	201.63496554032943
3287159	2123376.0	51	1157.4160186625195	975.5549507516848	583.9822451317297	830.5194730813287	591.4909825253717
3287164	2123376.0	51	982.1518105849582	992.154363974002	583.9822451317297	830.5194730813287	429.72647208090314
3287141	2123376.0	51	1403.7796227962278	871.5627306273062	583.9822451317297	830.5194730813287	820.8241525537449
3287020	2123376.0	51	869.0547589359933	462.8352036575228	583.9822451317297	830.5194730813287	465.2505347749747
3287125	2123376.0	51	469.2612105146896	863.3743096973712	583.9822451317297	830.5194730813287	119.33296305996494
3287000	2123376.0	51	931.7392253136932	439.69558101473	583.9822451317297	830.5194730813287	523.1426496428703
3287110	2123376.0	51	970.9241149667016	850.1077812828602	583.9822451317297	830.5194730813287	387.4373658407028
3286986	2123376.0	51	491.8983883647799	425.48368710691824	583.9822451317297	830.5194730813287	415.37142968310246
3287116	2123376.0	51	1356.742292346754	849.342219804135	583.9822451317297	830.5194730813287	772.989253719583
3287089	2124071.0	52	1305.6744234800838	890.1398322851153	583.9561403508771	830.5833333333334	724.1714277506143
3286694	2124071.0	52	966.7236513040372	212.3517327617006	583.9561403508771	830.5833333333334	727.132229643715
3287077	2124071.0	52	1403.394036894037	865.4794079794079	583.9561403508771	830.5833333333334	820.1805912826655
3286952	2124071.0	52	864.6589984350549	589.3638497652582	583.9561403508771	830.5833333333334	370.10935382596705
3286672	2124071.0	52	910.0851851851852	193.58148148148143	583.9561403508771	830.5833333333334	715.6336445048031
3286915	2124071.0	52	563.5335768963117	564.7265135699374	583.9561403508771	830.5833333333334	266.6400752189411
3287050	2124071.0	52	466.7625350982752	834.6353790613719	583.9561403508771	830.5833333333334	117.26363539770038
3287027	2124071.0	52	921.3914495657982	809.3203072812291	583.9561403508771	830.5833333333334	338.1045758073408
3286648	2124071.0	52	1042.8518873960334	180.44017914267437	583.9561403508771	830.5833333333334	795.7835306143946
3286776	2124071.0	52	1309.814296379246	449.4692049272117	583.9561403508771	830.5833333333334	819.8280560847264
3286759	2124071.0	52	933.6299772468714	435.77019340159273	583.9561403508771	830.5833333333334	527.398528318317
3287012	2124071.0	52	1014.1919052016004	738.878270236996	583.9561403508771	830.5833333333334	439.90070692622226
3286864	2124071.0	52	734.2115646258503	555.5626757369614	583.9561403508771	830.5833333333334	313.3896211248756
3287121	2124071.0	52	1144.4008561170947	998.5104943385804	583.9561403508771	830.5833333333334	585.062228171977
3286742	2124071.0	52	855.4385900270205	442.8435273888479	583.9561403508771	830.5833333333334	473.33379088760074
3286876	2124071.0	52	807.9643237486688	540.2191160809372	583.9561403508771	830.5833333333334	366.730207222933
3286720	2124071.0	52	500.0373919579106	432.2557309282225	583.9561403508771	830.5833333333334	407.07153569077525
3287111	2124071.0	52	1028.4277849740934	976.297603626943	583.9561403508771	830.5833333333334	467.7474654568058
3287118	2124071.0	52	572.5558121632024	970.897998460354	583.9561403508771	830.5833333333334	140.77703197785718
3286988	2124071.0	52	516.5897390897392	725.0534105534106	583.9561403508771	830.5833333333334	125.19902803461824
3287728	2123772.0	53	904.3931497869552	808.6750245821042	584.0841807909604	830.4344632768361	321.04720648463353
3287739	2123772.0	53	471.95961386918833	824.6796690307328	584.0841807909604	830.4344632768361	112.27215222044127
3287612	2123772.0	53	811.467296729673	540.6218121812182	584.0841807909604	830.4344632768361	368.3672815941562
3287440	2123772.0	53	865.4287974683544	424.18473101265823	584.0841807909604	830.4344632768361	494.15952717524937
3287825	2123772.0	53	525.3658881811748	993.7799009200282	584.0841807909604	830.4344632768361	173.57871380400985
3287580	2123772.0	53	714.7064864864865	522.8718918918919	584.0841807909604	830.4344632768361	334.15104677695444
3287562	2123772.0	53	1279.8997856377275	463.7302608074312	584.0841807909604	830.4344632768361	786.5311996716944
3287694	2123772.0	53	493.7405335141856	754.4108172261783	584.0841807909604	830.4344632768361	118.07442298019502
3287820	2123772.0	53	1037.3654336734694	976.2621173469388	584.0841807909604	830.4344632768361	476.1613160540518
3287802	2123772.0	53	1265.30245398773	924.1568507157464	584.0841807909604	830.4344632768361	687.6352388035663
3287419	2123772.0	53	972.2917917917918	260.7395729062396	584.0841807909604	830.4344632768361	689.389162486138
3287675	2123772.0	53	969.049652118912	727.1878557874763	584.0841807909604	830.4344632768361	398.57029000267175
3287394	2123772.0	53	1033.4469696969695	189.28	584.0841807909604	830.4344632768361	782.9469725550987
3287785	2123772.0	53	1092.9503937007871	894.133595800525	584.0841807909604	830.4344632768361	512.837598197967
3287507	2123772.0	53	933.971264367816	430.1713191023536	584.0841807909604	830.4344632768361	531.6310335546262
3287766	2123772.0	53	1401.2321578505455	861.0067170445004	584.0841807909604	830.4344632768361	817.7196824786637
3287639	2123772.0	53	531.7801418439717	578.5190369540874	584.0841807909604	830.4344632768361	257.28796028874024
3287385	2123772.0	53	946.7600660066006	159.03399339933995	584.0841807909604	830.4344632768361	763.0939579558149
3287646	2123772.0	53	898.2200835571472	591.2370934049537	584.0841807909604	830.4344632768361	394.8376212575914
3287497	2123772.0	53	504.97978386435625	435.340320476989	584.0841807909604	830.4344632768361	402.93533884218664
3287093	2123558.0	54	1046.0889801505818	283.1091718001369	584.0468926553673	830.4525423728813	716.2874115373438
3287229	2123558.0	54	1411.119357638889	849.4635416666666	584.0468926553673	830.4525423728813	827.2909285300225
3287201	2123558.0	54	588.3326229042341	703.838732594487	584.0468926553673	830.4525423728813	126.68632250707044
3287078	2123558.0	54	1046.1407407407407	121.8942760942761	584.0468926553673	830.4525423728813	845.9228931469411
3287083	2123558.0	54	1033.6952695269529	201.88806380638064	584.0468926553673	830.4525423728813	772.8369598685277
3287214	2123558.0	54	463.5138458359165	819.8940896879521	584.0468926553673	830.4525423728813	120.99461268453153
3287189	2123558.0	54	948.4833172922682	678.4454603785691	584.0468926553673	830.4525423728813	394.86714294627393
3287177	2123558.0	54	909.840438677788	590.2605807846771	584.0468926553673	830.4525423728813	404.763650840157
3287181	2123558.0	54	538.0963285024154	618.804347826087	584.0468926553673	830.4525423728813	216.57888309087812
3287309	2123558.0	54	522.103786342123	974.292427315754	584.0468926553673	830.4525423728813	156.61053898161748
3287163	2123558.0	54	809.4246376811594	542.8314888010541	584.0468926553673	830.4525423728813	365.4052523030818
3287291	2123558.0	54	1057.2135416666663	975.2595108695652	584.0468926553673	830.4525423728813	494.82899658546836
3287274	2123558.0	54	1224.88058419244	954.5193298969072	584.0468926553673	830.4525423728813	652.7330143140945
3287144	2123558.0	54	1281.9920546932742	465.2058388765706	584.0468926553673	830.4525423728813	787.7389184412829
3287151	2123558.0	54	640.4728549734244	477.3227031131359	584.0468926553673	830.4525423728813	357.60952531935226
3287127	2123558.0	54	936.714923653126	433.9407951598963	584.0468926553673	830.4525423728813	530.6564856531297
3287134	2123558.0	54	505.4404694835681	435.36384976525824	584.0468926553673	830.4525423728813	402.83252697649044
3287233	2123558.0	54	897.1047979797979	852.5830176767677	584.0468926553673	830.4525423728813	313.83914673490955
3287109	2123558.0	54	864.4973617802249	346.8646478550126	584.0468926553673	830.4525423728813	559.0256857753301
3287241	2123558.0	54	1039.4779372674109	847.6047315257841	584.0468926553673	830.4525423728813	455.75391823785145
3286708	2123852.0	55	1165.2299832495812	394.7452261306533	584.0468926553673	830.4525423728813	726.3708764946783
3286847	2123852.0	55	809.5844947735192	543.4030197444831	584.0468926553673	830.4525423728813	365.05429515401823
3286699	2123852.0	55	796.9718534906588	299.67514749262534	584.0468926553673	830.4525423728813	571.8930685561608
3286955	2123852.0	55	472.845700152207	774.7058599695587	584.0468926553673	830.4525423728813	124.39211314670172
3286830	2123852.0	55	577.094751925488	533.5443310048361	584.0468926553673	830.4525423728813	296.9895928117682
3286941	2123852.0	55	757.6975254730713	769.2344978165938	584.0468926553673	830.4525423728813	184.12547693701887
3287043	2123852.0	55	1094.983864050606	978.6987777420392	584.0468926553673	830.4525423728813	532.0089614279694
3286642	2123852.0	55	1052.3214180641369	241.43086201824067	584.0468926553673	830.4525423728813	752.4809439943399
3287029	2123852.0	55	1186.716798592788	972.2502198768688	584.0468926553673	830.4525423728813	619.126478894373
3286907	2123852.0	55	505.06235011990407	673.488209432454	584.0468926553673	830.4525423728813	175.71670317579293
3286783	2123852.0	55	914.9674392935984	468.0264900662252	584.0468926553673	830.4525423728813	490.7759688268495
3287010	2123852.0	55	866.5064494229464	913.3041412084182	584.0468926553673	830.4525423728813	294.3599643955373
3286880	2123852.0	55	955.466534128562	579.7965540092777	584.0468926553673	830.4525423728813	448.08590088800105
3286625	2123852.0	55	1113.3874045801526	117.47582697201018	584.0468926553673	830.4525423728813	887.9961566744581
3286762	2123852.0	55	1281.5411819021238	463.1888273314866	584.0468926553673	830.4525423728813	788.2771846995477
3287019	2123852.0	55	995.8080768218888	945.5807682188896	584.0468926553673	830.4525423728813	427.5532495171397
3286994	2123852.0	55	1409.117283950617	847.005291005291	584.0468926553673	830.4525423728813	825.2364170826348
3286737	2123852.0	55	508.9424311060778	436.8742921857304	584.0468926553673	830.4525423728813	400.68007083580824
3287006	2123852.0	55	480.3176162409954	911.1041257367388	584.0468926553673	830.4525423728813	131.39421861157518
3286981	2123852.0	55	916.8607465733452	800.4702537182852	584.0468926553673	830.4525423728813	334.1616360276934
3287216	2123786.0	56	1280.700354609929	462.1304964539007	584.0841807909604	830.4344632768361	787.9859805882903
3287224	2123786.0	56	1230.0483965872315	497.394380700206	584.0841807909604	830.4344632768361	726.7636924695263
3287231	2123786.0	56	569.3397452015757	550.3891962115498	584.0841807909604	830.4344632768361	280.4331470894927
3287200	2123786.0	56	736.8897495481539	286.1341337464498	584.0841807909604	830.4344632768361	565.3427195693746
3287211	2123786.0	56	872.1513284031773	458.094905505341	584.0841807909604	830.4344632768361	470.7647266043956
3287209	2123786.0	56	514.9124767225326	445.7599627560522	584.0841807909604	830.4344632768361	390.84420936563043
3287198	2123786.0	56	1065.4357165255567	255.10175603637504	584.0841807909604	830.4344632768361	750.1380039530676
3287196	2123786.0	56	1202.729766803841	191.7794924554184	584.0841807909604	830.4344632768361	889.1583283353568
3287282	2123786.0	56	830.4057665260196	956.78129395218	584.0841807909604	830.4344632768361	276.8354117896375
3287280	2123786.0	56	477.1702898550725	933.1802536231884	584.0841807909604	830.4344632768361	148.28107603112244
3287288	2123786.0	56	1115.012104283054	973.4694380545516	584.0841807909604	830.4344632768361	549.8576760883566
3287295	2123786.0	56	986.7238633072692	1000.2141615986098	584.0841807909604	830.4344632768361	436.9712346357211
3287292	2123786.0	56	1186.240008783487	976.49209486166	584.0841807909604	830.4344632768361	619.6163917534245
3287266	2123786.0	56	871.108319374651	853.7264098269123	584.0841807909604	830.4344632768361	287.9676560028942
3287252	2123786.0	56	464.375	751.1545848822801	584.0841807909604	830.4344632768361	143.5812908560807
3287259	2123786.0	56	792.1463733961771	853.3421052631579	584.0841807909604	830.4344632768361	209.31945932727743
3287261	2123786.0	56	1406.873263888889	841.0902777777778	584.0841807909604	830.4344632768361	822.8580811098644
3287236	2123786.0	56	808.9997298757428	543.5815775256618	584.0841807909604	830.4344632768361	364.51554463957416
3287240	2123786.0	56	949.7044282681225	576.4645131938125	584.0841807909604	830.4344632768361	445.172888786407
3287246	2123786.0	56	466.3614492753623	663.1714492753623	584.0841807909604	830.4344632768361	204.5374229043449
3287346	2124261.0	57	1207.169610729473	547.9141315014721	583.9395480225988	830.4333333333334	684.2753908079162
3287349	2124261.0	57	808.3907284768212	542.6418322295806	583.9395480225988	830.4333333333334	364.96887609061304
3287355	2124261.0	57	951.8154533844188	563.6165389527458	583.9395480225988	830.4333333333334	454.4489888967864
3287329	2124261.0	57	820.2759462759464	462.8144078144078	583.9395480225988	830.4333333333334	437.0338288268475
3287342	2124261.0	57	582.1297729618163	548.438596491228	583.9395480225988	830.4333333333334	282.0005441349695
3287315	2124261.0	57	672.4826902271908	287.18061065031856	583.9395480225988	830.4333333333334	550.4211194476201
3287326	2124261.0	57	1276.6863437605114	460.5782038345106	583.9395480225988	830.4333333333334	785.2967208779978
3287324	2124261.0	57	512.4676945668135	463.02771659324526	583.9395480225988	830.4333333333334	374.2928172548463
3287296	2124261.0	57	1361.5736015701668	168.96156362446845	583.9395480225988	830.4333333333334	1020.9111730991093
3287310	2124261.0	57	1068.6259671928196	254.88254410399256	583.9395480225988	830.4333333333334	752.4490919062684
3287408	2124261.0	57	850.7408880053016	963.9267726971505	583.9395480225988	830.4333333333334	298.3344656082278
3287415	2124261.0	57	1183.5030661410426	976.2691633815156	583.9395480225988	830.4333333333334	617.0449753335714
3287412	2124261.0	57	558.748766041461	979.9761434682462	583.9395480225988	830.4333333333334	151.64968697583186
3287417	2124261.0	57	979.4609800362977	1001.8998790078646	583.9395480225988	830.4333333333334	431.08929407690357
3287393	2124261.0	57	782.8950431843786	925.2223682563524	583.9395480225988	830.4333333333334	220.38205506961376
3287398	2124261.0	57	1116.9088287721506	919.7404320016776	583.9395480225988	830.4333333333334	540.3998631525104
3287380	2124261.0	57	1412.1296296296296	824.8462532299742	583.9395480225988	830.4333333333334	828.208926984213
3287388	2124261.0	57	845.0178140096618	879.7436594202899	583.9395480225988	830.4333333333334	265.6941272019643
3287370	2124261.0	57	481.4381496881497	657.2787595287595	583.9395480225988	830.4333333333334	201.2188934716645
3287375	2124261.0	57	470.5602924264827	720.0989814358469	583.9395480225988	830.4333333333334	158.2040606563808
3287473	2124020.0	58	1067.835119047619	255.57857142857145	583.9323432343234	830.5847084708471	751.5277467107205
3287732	2124020.0	58	898.7647778943686	963.3782791185728	583.9323432343234	830.5847084708471	341.6922508915649
3287723	2124020.0	58	1109.106873681037	885.8262988644358	583.9323432343234	830.5847084708471	528.0718897452687
3287597	2124020.0	58	946.0579021471314	573.3687082013375	583.9323432343234	830.5847084708471	444.17900807282405
3287445	2124020.0	58	1322.3439252336448	228.0576323987539	583.9323432343234	830.5847084708471	953.0427806928326
3287573	2124020.0	58	810.3038918372504	544.3420520596411	583.9323432343234	830.5847084708471	364.9368936764698
3287681	2124020.0	58	1413.638047138047	800.9225589225589	583.9323432343234	830.5847084708471	830.235748571572
3287433	2124020.0	58	667.2009192796877	232.3390630902909	583.9323432343234	830.5847084708471	604.0128375899149
3287566	2124020.0	58	583.760557502921	549.3440994825572	583.9323432343234	830.5847084708471	281.240661452859
3287799	2124020.0	58	975.3194685153092	1003.438186019642	583.9323432343234	830.5847084708471	427.8576942587638
3287677	2124020.0	58	859.0041860465117	794.1505426356589	583.9323432343234	830.5847084708471	277.47426393847627
3287653	2124020.0	58	471.9660123591421	700.5472555434388	583.9323432343234	830.5847084708471	171.59894642304334
3287531	2124020.0	58	806.6231155778894	457.284757118928	583.9323432343234	830.5847084708471	434.67693033599
3287506	2124020.0	58	1272.9158808933005	463.4197684036394	583.9323432343234	830.5847084708471	780.7101948736389
3287634	2124020.0	58	1204.1616352201256	628.2575471698113	583.9323432343234	830.5847084708471	652.3960873866005
3287771	2124020.0	58	1178.5118443316414	973.7990693739424	583.9323432343234	830.5847084708471	611.5841203743094
3287518	2124020.0	58	515.7751178817555	474.41730141458106	583.9323432343234	830.5847084708471	362.63015486435296
3287644	2124020.0	58	539.73213911586	677.5970039807248	583.9323432343234	830.5847084708471	159.2447668505022
3287746	2124020.0	58	795.5361363011817	987.6765594943666	583.9323432343234	830.5847084708471	263.54129638118854
3287756	2124020.0	58	532.9033107599698	965.6143717080512	583.9323432343234	830.5847084708471	144.35017183648026
3287729	2123601.0	59	1273.3468603874417	467.8570474281897	583.9282407407408	830.5578703703703	779.005725318176
3287862	2123601.0	59	1102.5853783231084	869.2005112474437	583.9282407407408	830.5578703703703	520.0946837443058
3287736	2123601.0	59	518.4338858195212	487.05119705340695	583.9282407407408	830.5578703703703	349.6946455692933
3287713	2123601.0	59	1350.1887532693984	337.78160418483	583.9282407407408	830.5578703703703	911.0343690423779
3287844	2123601.0	59	1418.6039426523296	776.3525985663083	583.9282407407408	830.5578703703703	836.4339417150381
3287717	2123601.0	59	779.6618096031085	422.8000277546489	583.9282407407408	830.5578703703703	452.3030932839468
3287698	2123601.0	59	1068.1238009592328	255.5290767386091	583.9282407407408	830.5578703703703	751.7336323731286
3287827	2123601.0	59	832.8504993757803	727.5845817727841	583.9282407407408	830.5578703703703	269.3803797765741
3287682	2123601.0	59	666.3424814179532	228.296598056032	583.9282407407408	830.5578703703703	607.8739566687219
3287809	2123601.0	59	946.6748731721872	592.0708743658608	583.9282407407408	830.5578703703703	434.1211427742374
3287817	2123601.0	59	481.22857704402514	662.6246069182389	583.9282407407408	830.5578703703703	196.84715364236658
3287823	2123601.0	59	527.7285375962108	696.0222024866785	583.9282407407408	830.5578703703703	145.8021006928375
3287801	2123601.0	59	1239.9086118638963	582.4584462511292	583.9282407407408	830.5578703703703	701.3298593010082
3287781	2123601.0	59	808.5227450980392	543.7138562091503	583.9282407407408	830.5578703703703	364.3105541260406
3287890	2123601.0	59	927.2301169590644	989.6666666666666	583.9282407407408	830.5578703703703	378.3804795095507
3287767	2123601.0	59	583.6198772191804	547.5793927327028	583.9282407407408	830.5578703703703	282.9786456505037
3287896	2123601.0	59	854.9952267303103	990.181914611509	583.9282407407408	830.5578703703703	314.57454822882045
3287874	2123601.0	59	489.7559945964201	929.241641337386	583.9282407407408	830.5578703703703	136.40710610571912
3287877	2123601.0	59	920.3292847503374	935.2020917678813	583.9282407407408	830.5578703703703	352.30111479051243
3287886	2123601.0	59	1168.187636522499	965.7463958060288	583.9282407407408	830.5578703703703	599.6957386614755
3287611	2124155.0	60	1208.0444761000315	672.0036403925293	583.9822451317297	830.5194730813287	643.8795984764213
3287480	2124155.0	60	721.598351494831	350.5240290583962	583.9822451317297	830.5194730813287	499.3333746239205
3287718	2124155.0	60	484.4369918699187	940.2269647696476	583.9822451317297	830.5194730813287	148.1384189854227
3287460	2124155.0	60	1068.7199816681944	255.61304613504427	583.9822451317297	830.5194730813287	751.9894101426153
3287588	2124155.0	60	482.7619603267211	653.3642551536367	583.9822451317297	830.5194730813287	204.0331279351838
3287575	2124155.0	60	952.488364779874	624.3732704402515	583.9822451317297	830.5194730813287	422.247577946243
3287700	2124155.0	60	997.6889708465052	869.5948366701791	583.9822451317297	830.5194730813287	415.54799836028735
3287450	2124155.0	60	670.9388223109928	218.02892439710016	583.9822451317297	830.5194730813287	618.6324583646096
3287556	2124155.0	60	809.2352348026506	543.993229616825	583.9822451317297	830.5194730813287	364.46700474743665
3287540	2124155.0	60	584.1386870458532	547.5147832623403	583.9822451317297	830.5194730813287	283.0047330586793
3287679	2124155.0	60	1157.6052045362496	852.3247266099636	583.9822451317297	830.5194730813287	574.0372537017503
3287504	2124155.0	60	1266.3914562063408	464.6841303958445	583.9822451317297	830.5194730813287	774.285366849509
3287761	2124155.0	60	1151.6352966282543	977.9562526675204	583.9822451317297	830.5194730813287	586.4875027211265
3287509	2124155.0	60	517.2176811594203	489.1583574879227	583.9822451317297	830.5194730813287	347.8288634394611
3287637	2124155.0	60	484.837552742616	726.2863444572306	583.9822451317297	830.5194730813287	143.85484048755447
3287772	2124155.0	60	928.4263009845288	996.0974683544304	583.9822451317297	830.5194730813287	382.1750647687333
3287645	2124155.0	60	1421.9699312714777	745.1060996563574	583.9822451317297	830.5194730813287	842.3293931008715
3287488	2124155.0	60	1324.3215488215487	410.0229215229216	583.9822451317297	830.5194730813287	851.4221247186605
3287748	2124155.0	60	848.8493940721273	973.8967002482112	583.9822451317297	830.5194730813287	301.1837244239447
3287626	2124155.0	60	834.4725330620549	714.3389284503221	583.9822451317297	830.5194730813287	276.12189934551475
3287730	2124388.0	61	1425.6861418614185	714.319188191882	584.0841807909604	830.4344632768361	849.5743746051286
3287870	2124388.0	61	1213.9939393939394	868.21045943304	584.0841807909604	830.4344632768361	631.0414644608204
3287487	2124388.0	61	623.589618456078	339.2361727299616	584.0841807909604	830.4344632768361	492.78437499710185
3287456	2124388.0	61	1069.1485507246375	255.8583937198068	584.0841807909604	830.4344632768361	751.9475398501942
3287716	2124388.0	61	834.9488215488216	713.0555555555555	584.0841807909604	830.4344632768361	276.9672831949861
3287595	2124388.0	61	809.2131062951497	543.5294117647059	584.0841807909604	830.4344632768361	364.6882801542283
3287574	2124388.0	61	584.5189978430396	548.2989049278248	584.0841807909604	830.4344632768361	282.1358934109185
3287831	2124388.0	61	1039.149281176864	767.0148779672351	584.0841807909604	830.4344632768361	459.4630446402346
3287705	2124388.0	61	1147.5694586312563	686.7557030983997	584.0841807909604	830.4344632768361	581.5146124296174
3287554	2124388.0	61	501.87210231814544	507.9108713029577	584.0841807909604	830.4344632768361	332.8367365940141
3287938	2124388.0	61	490.5515635395875	950.6363938789088	584.0841807909604	830.4344632768361	152.30513651993923
3287943	2124388.0	61	916.8183333333334	993.39	584.0841807909604	830.4344632768361	370.49497056886685
3287941	2124388.0	61	1167.0457427536232	957.1159420289856	584.0841807909604	830.4344632768361	596.5671628448711
3287434	2124388.0	61	664.6832592592592	213.67866666666663	584.0841807909604	830.4344632768361	621.9999389888907
3287822	2124388.0	61	459.98441358024695	761.8262345679012	584.0841807909604	830.4344632768361	141.80212011225643
3287543	2124388.0	61	1255.117303331589	470.1061398918542	584.0841807909604	830.4344632768361	761.6573719068558
3287655	2124388.0	61	486.25614927905	653.4484732824427	584.0841807909604	830.4344632768361	202.2235505666708
3287508	2124388.0	61	1317.1844526218952	391.2752223244404	584.0841807909604	830.4344632768361	854.574073718876
3287643	2124388.0	61	959.5815533980584	635.4974110032363	584.0841807909604	830.4344632768361	423.0824165383785
3287901	2124388.0	61	894.6464735147791	906.3021656423764	584.0841807909604	830.4344632768361	319.6949263346246
3287867	2124479.0	62	1424.4913623871223	692.6806046329015	583.9822451317297	830.5194730813287	851.7365378123579
3287871	2124479.0	62	1133.5701566951568	679.144943019943	583.9822451317297	830.5194730813287	570.053612292699
3287740	2124479.0	62	667.4974758098443	212.7550834385079	583.9822451317297	830.5194730813287	623.3840187765368
3287850	2124479.0	62	969.9643982356648	632.3815374921235	583.9822451317297	830.5194730813287	433.8673346016057
3287855	2124479.0	62	490.6963322545847	651.7880258899677	583.9822451317297	830.5194730813287	201.61148716390278
3287826	2124479.0	62	585.2822437038922	546.3056474179598	583.9822451317297	830.5194730813287	284.21679875492134
3287837	2124479.0	62	811.7200051163982	537.0584548477872	583.9822451317297	830.5194730813287	371.4617834252959
3287811	2124479.0	62	1246.554466230937	476.47368862074745	583.9822451317297	830.5194730813287	751.2325643012589
3287818	2124479.0	62	499.5081000176088	513.8389681281916	583.9822451317297	830.5194730813287	327.7536016737809
3287920	2124479.0	62	1118.9230936819172	887.8307189542484	583.9822451317297	830.5194730813287	538.0021285748793
3287927	2124479.0	62	1000.6087807606264	889.9095357941835	583.9822451317297	830.5194730813287	420.8382702882108
3287935	2124479.0	62	919.5585913782636	996.3773527625984	583.9822451317297	830.5194730813287	374.32648906073985
3287933	2124479.0	62	488.569351230425	940.9426334292106	583.9822451317297	830.5194730813287	145.93455609908042
3287913	2124479.0	62	1221.9801872074884	828.7220488819552	583.9822451317297	830.5194730813287	638.0004740019051
3287789	2124479.0	62	584.6040663456394	399.1046013911183	583.9822451317297	830.5194730813287	431.41531982198165
3287903	2124479.0	62	482.7237330037083	785.725587144623	583.9822451317297	830.5194730813287	110.7238840345264
3287773	2124479.0	62	1299.5876397703234	370.7598972499245	583.9822451317297	830.5194730813287	850.5703665215067
3287879	2124479.0	62	1069.87870538415	714.9053236539625	583.9822451317297	830.5194730813287	499.46171187954457
3287752	2124479.0	62	1068.650209455416	255.96289646918012	583.9822451317297	830.5194730813287	751.6769887191823
3287887	2124479.0	62	833.9626917712692	714.7653417015341	583.9822451317297	830.5194730813287	275.4800222041417
3287482	2124381.0	63	1031.1089743589744	596.2701923076924	583.9664351851852	830.5393518518518	504.79549270205496
3287328	2124381.0	63	664.0860477741585	212.1836319218241	583.9664351851852	830.5393518518518	623.5246175505745
3287341	2124381.0	63	1066.9890310786109	254.56886045094453	583.9664351851852	830.5393518518518	751.6999634882433
3287572	2124381.0	63	1196.8053935114112	784.0276839627469	583.9664351851852	830.5393518518518	614.6014351530594
3287582	2124381.0	63	1056.1161117961365	795.7018084669132	583.9664351851852	830.5393518518518	473.43317538267564
3287455	2124381.0	63	808.4378349410504	533.6953376205788	583.9664351851852	830.5393518518518	372.160957239329
3287553	2124381.0	63	834.4946018893387	712.2580971659919	583.9664351851852	830.5393518518518	277.0465981061767
3287431	2124381.0	63	589.411026293469	544.1577608142494	583.9664351851852	830.5393518518518	286.43334173514955
3287437	2124381.0	63	498.41218130311614	525.2990557129367	583.9664351851852	830.5393518518518	317.00342071386257
3287670	2124381.0	63	860.7118644067797	992.9935028248586	583.9664351851852	830.5393518518518	320.90401020150097
3287416	2124381.0	63	1237.6240594925634	470.6081364829397	583.9664351851852	830.5393518518518	746.2029011013747
3287648	2124381.0	63	491.5653658536585	949.8147967479674	583.9664351851852	830.5393518518518	150.8793868252914
3287524	2124381.0	63	1050.8829723225028	690.4241877256318	583.9664351851852	830.5393518518518	487.4867299428998
3287397	2124381.0	63	596.5494606682452	408.495790581426	583.9664351851852	830.5393518518518	422.2310980258691
3287532	2124381.0	63	1143.5311255881288	679.3479913137894	583.9664351851852	830.5393518518518	579.6304600752901
3287512	2124381.0	63	1423.105616605617	674.8243793243793	583.9664351851852	830.5393518518518	853.464538492481
3287640	2124381.0	63	1011.598274085523	941.9066202988153	583.9664351851852	830.5393518518518	441.8955285162122
3287621	2124381.0	63	487.9845153014477	862.5421477002017	583.9664351851852	830.5393518518518	101.17661729213607
3287503	2124381.0	63	491.7147071217867	652.755583649389	583.9664351851852	830.5393518518518	200.29340869571885
3287373	2124381.0	63	1264.114	367.6923333333333	583.9664351851852	830.5393518518518	822.6956135017401
3287985	2124573.0	64	1054.9295349662762	582.9288249911252	583.9095563139932	830.6058020477816	532.1688691134802
3287990	2124573.0	64	1421.818824404762	652.4594494047618	583.9095563139932	830.6058020477816	856.6376506507397
3287991	2124573.0	64	490.9310269799826	650.8342036553524	583.9095563139932	830.6058020477816	202.39277285932002
3287993	2124573.0	64	1013.2848963169296	659.5696378830083	583.9095563139932	830.6058020477816	462.1867069213874
3287998	2124573.0	64	973.6390644753476	700.2294563843236	583.9095563139932	830.6058020477816	410.95873398706186
3287999	2124573.0	64	1158.16529209622	703.8408934707903	583.9095563139932	830.6058020477816	588.0807700693158
3287968	2124573.0	64	1213.361749510066	446.49768394797786	583.9095563139932	830.6058020477816	737.3934566495141
3287974	2124573.0	64	480.9569452029856	544.9431094119789	583.9095563139932	830.6058020477816	303.6485041927779
3287972	2124573.0	64	589.6693187468921	545.3403779214322	583.9095563139932	830.6058020477816	285.3235655624496
3287973	2124573.0	64	807.7473958333333	534.5234375	583.9095563139932	830.6058020477816	371.17131488962247
3287953	2124573.0	64	1067.0968367651449	254.06132497761865	583.9095563139932	830.6058020477816	752.2456261287847
3287958	2124573.0	64	1232.2693754702784	371.2498118886381	583.9095563139932	830.6058020477816	794.5932171818848
3287964	2124573.0	64	600.3947804473902	412.3668876001104	583.9095563139932	830.6058020477816	418.5636775606488
3287949	2124573.0	64	663.6512399077278	212.116493656286	583.9095563139932	830.6058020477816	623.6086598957345
3288034	2124573.0	64	811.8432282003711	977.3277674706244	583.9095563139932	830.6058020477816	271.0739639234075
3288024	2124573.0	64	605.081679389313	891.4638676844785	583.9095563139932	830.6058020477816	64.4357272680071
3288030	2124573.0	64	495.82597754548976	952.747386759582	583.9095563139932	830.6058020477816	150.58978572458716
3288029	2124573.0	64	1004.3435906999875	960.7090016163124	583.9095563139932	830.6058020477816	440.10410110342355
3288001	2124573.0	64	834.7927927927927	711.3128898128898	583.9095563139932	830.6058020477816	277.80064300782107
3288015	2124573.0	64	1178.8877349159247	778.9821958456973	583.9095563139932	830.6058020477816	597.2135545429121
3288113	2124722.0	65	709.9630184907546	981.7971014492751	584.107580824972	830.3372352285396	196.92557544831192
3288117	2124722.0	65	768.901646090535	983.5216735253772	584.107580824972	830.3372352285396	240.0298287581999
3288100	2124722.0	65	1219.8488757641696	792.0291679618692	584.107580824972	830.3372352285396	636.8944199070012
3288107	2124722.0	65	1042.9915924826903	934.1343083227356	584.107580824972	830.3372352285396	470.4767460119605
3288111	2124722.0	65	490.462195565249	950.2161032351872	584.107580824972	830.3372352285396	152.11969358040793
3288087	2124722.0	65	947.0410404624278	676.1350674373796	584.107580824972	830.3372352285396	394.3336210316155
3288089	2124722.0	65	1158.7588614393126	694.6392767633369	584.107580824972	830.3372352285396	590.4557817849915
3288092	2124722.0	65	833.2111111111111	711.6088235294118	584.107580824972	830.3372352285396	275.95109085780945
3288069	2124722.0	65	1050.1712328767123	575.9927994380049	584.107580824972	830.3372352285396	530.9486037098234
3288075	2124722.0	65	1418.178391959799	618.9572864321608	584.107580824972	830.3372352285396	860.439190611555
3288078	2124722.0	65	494.6720430107527	638.3897849462365	584.107580824972	830.3372352285396	211.76057020606046
3288076	2124722.0	65	998.6135200240892	627.9516711833785	584.107580824972	830.3372352285396	461.2755035390675
3288050	2124722.0	65	1231.3979870351416	367.88348686455134	584.107580824972	830.3372352285396	795.5176549565881
3288054	2124722.0	65	603.3874213836477	403.5330188679245	584.107580824972	830.3372352285396	427.23945435220134
3288058	2124722.0	65	589.6204433497537	544.6506568144499	584.107580824972	830.3372352285396	285.73976401468343
3288056	2124722.0	65	1212.1853725850965	434.0927629561484	584.107580824972	830.3372352285396	742.6246658364506
3288060	2124722.0	65	806.8423645320197	535.6803503010399	584.107580824972	830.3372352285396	369.3690075090263
3288061	2124722.0	65	480.33909268119794	552.8916356547935	584.107580824972	830.3372352285396	296.2160695412726
3288039	2124722.0	65	665.5283596978766	212.126763574177	584.107580824972	830.3372352285396	623.5491404014442
3288042	2124722.0	65	1068.1039573820394	254.5456621004566	584.107580824972	830.3372352285396	752.1890907249873
3288375	2124819.0	66	589.7226368159204	544.2242122719736	583.9822451317297	830.5194730813287	286.3528041744739
3288337	2124819.0	66	606.9765840220385	403.98729721456994	583.9822451317297	830.5194730813287	427.151538298335
3288345	2124819.0	66	1214.451623591783	437.54489728296886	583.9822451317297	830.5194730813287	742.9136251272464
3288323	2124819.0	66	1069.9247357897743	255.19294487289343	583.9822451317297	830.5194730813287	753.0874572633084
3288329	2124819.0	66	1163.9795446460334	347.852899324084	583.9822451317297	830.5194730813287	754.5620510378473
3288434	2124819.0	66	1145.4684504792333	944.6803780617678	583.9822451317297	830.5194730813287	572.9742324236684
3288435	2124819.0	66	480.45964912280704	937.7561403508772	583.9822451317297	830.5194730813287	149.05244275591883
3288313	2124819.0	66	664.133953750705	214.9692611393119	583.9822451317297	830.5194730813287	620.7466148247631
3288444	2124819.0	66	733.6986719787517	992.1796812749004	583.9822451317297	830.5194730813287	220.33844735095295
3288423	2124819.0	66	1274.2628909109926	837.5582575044451	583.9822451317297	830.5194730813287	690.3165320514868
3288430	2124819.0	66	714.5372843628269	923.9515859766276	583.9822451317297	830.5194730813287	160.54338350960845
3288401	2124819.0	66	490.5843000773396	632.493426140758	583.9822451317297	830.5194730813287	218.94632083524945
3288405	2124819.0	66	878.21875	632.9290865384615	583.9822451317297	830.5194730813287	354.425001447775
3288411	2124819.0	66	833.8917790622993	712.383429672447	583.9822451317297	830.5194730813287	276.4252157486717
3288409	2124819.0	66	1207.451811594203	695.0293478260869	583.9822451317297	830.5194730813287	638.02184472523
3288384	2124819.0	66	805.3634872571284	534.7563714357809	583.9822451317297	830.5194730813287	369.4393951109966
3288388	2124819.0	66	479.707100591716	556.9134122287968	583.9822451317297	830.5194730813287	292.8029752309223
3288389	2124819.0	66	1056.358604091456	560.7454873646209	583.9822451317297	830.5194730813287	543.9829297629906
3288393	2124819.0	66	1413.712231672742	575.7851356824625	583.9822451317297	830.5194730813287	867.9524371850038
3288396	2124819.0	66	995.5474918373404	597.7537845057881	583.9822451317297	830.5194730813287	472.8274717842607
3288241	2124698.0	67	804.3510898848886	536.6258878275778	584.0468926553673	830.4525423728813	367.24384574588714
3288380	2124698.0	67	689.4562259686483	993.3121857438626	584.0468926553673	830.4525423728813	193.99585301875288
3288230	2124698.0	67	589.8273137697516	544.2890644594934	584.0468926553673	830.4525423728813	286.2218533930379
3288359	2124698.0	67	1159.5044241670123	910.455758329877	584.0468926553673	830.4525423728813	580.9921558308147
3288238	2124698.0	67	1407.3645235361653	529.9810562571756	584.0468926553673	830.4525423728813	876.4331322398479
3288336	2124698.0	67	497.5757446808511	871.0568794326241	584.0468926553673	830.4525423728813	95.52995142933905
3288343	2124698.0	67	1270.654441349427	887.7927886103373	584.0468926553673	830.4525423728813	688.997699388204
3288217	2124698.0	67	1212.70725479838	436.7187004754358	584.0468926553673	830.4525423728813	741.7817665493717
3288195	2124698.0	67	1098.0320846340617	368.7979535206382	584.0468926553673	830.4525423728813	690.873169968055
3288327	2124698.0	67	831.3107995846314	860.2570093457944	584.0468926553673	830.4525423728813	249.05370087887317
3288203	2124698.0	67	605.5346083788706	400.8922282938677	584.0468926553673	830.4525423728813	430.0974138014259
3288309	2124698.0	67	834.916426973474	712.0413870246084	584.0468926553673	830.4525423728813	277.4107513415739
3288187	2124698.0	67	1073.4874666666667	255.83946666666665	584.0468926553673	830.4525423728813	754.8061090512359
3288318	2124698.0	67	1269.3072033898304	773.0112994350283	584.0468926553673	830.4525423728813	687.6635731650604
3288293	2124698.0	67	1013.9654714475432	617.9837317397078	584.0468926553673	830.4525423728813	479.55498108408773
3288171	2124698.0	67	663.8488700564972	216.7187696170747	584.0468926553673	830.4525423728813	618.9002338165712
3288272	2124698.0	67	1060.8500747384155	559.3980568011958	584.0468926553673	830.4525423728813	548.4631333034623
3288280	2124698.0	67	494.0672547903623	611.97770821476	584.0468926553673	830.4525423728813	236.2786244896818
3288284	2124698.0	67	774.738315952105	605.382966396292	584.0468926553673	830.4525423728813	294.99073366669904
3288261	2124698.0	67	475.546571323799	560.3863219655299	584.0468926553673	830.4525423728813	291.04653087464504
3288503	2124891.0	68	1256.0453915453916	780.7401247401248	584.2744444444445	830.3322222222222	673.5989767670206
3288486	2124891.0	68	1060.3443785031322	645.4340586877679	584.2744444444445	830.3322222222222	510.71509963291385
3288493	2124891.0	68	832.8235014272121	711.3763082778306	584.2744444444445	830.3322222222222	275.54880364350805
3288466	2124891.0	68	689.4725532683278	550.9644275911882	584.2744444444445	830.3322222222222	298.51801750837285
3288467	2124891.0	68	471.72271964185785	557.9480507368028	584.2744444444445	830.3322222222222	294.72194969468353
3288473	2124891.0	68	1013.7513605442176	561.6887755102041	584.2744444444445	830.3322222222222	506.5764729277155
3288478	2124891.0	68	497.8012306046014	611.9874264312466	584.2744444444445	830.3322222222222	234.84477120173244
3288459	2124891.0	68	589.7055848173229	544.0063121812557	584.2744444444445	830.3322222222222	286.37741539188727
3288456	2124891.0	68	1383.6564223798266	486.81245074862096	584.2744444444445	830.3322222222222	870.0674571785563
3288463	2124891.0	68	804.3559733947301	536.7530058838578	584.2744444444445	830.3322222222222	366.91229967247426
3288433	2124891.0	68	606.853141442278	404.2248529866914	584.2744444444445	830.3322222222222	426.70515309162244
3288567	2124891.0	68	656.4770408163265	997.43537414966	584.2744444444445	830.3322222222222	182.03482718129865
3288436	2124891.0	68	1210.6722619702807	438.0138506696019	584.2744444444445	830.3322222222222	739.1129348474634
3288441	2124891.0	68	1013.639338731444	424.9092442645074	584.2744444444445	830.3322222222222	590.526886349968
3288550	2124891.0	68	1293.4070019723868	861.4788954635108	584.2744444444445	830.3322222222222	709.8162434039672
3288420	2124891.0	68	663.7541528239203	214.26508859357696	584.2744444444445	830.3322222222222	621.172872219563
3288427	2124891.0	68	1075.98984375	259.06119791666663	584.2744444444445	830.3322222222222	753.74705115532
3288553	2124891.0	68	1152.421835400827	879.9496465252768	584.2744444444445	830.3322222222222	570.3098689703816
3288537	2124891.0	68	465.4690987124464	850.293991416309	584.2744444444445	830.3322222222222	120.47067030550463
3288513	2124891.0	68	808.105006105006	809.8453398453399	584.2744444444445	830.3322222222222	224.7661733508996
3288242	2124969.0	69	1141.5678405678404	875.9135954135954	583.9822451317297	830.5194730813287	559.430355433238
3288124	2124969.0	69	664.0294825511431	215.81242478941036	583.9822451317297	830.5194730813287	619.8970200269097
3288231	2124969.0	69	457.8961403508772	845.401052631579	583.9822451317297	830.5194730813287	126.96128240025985
3288210	2124969.0	69	781.9437810945274	775.168855721393	583.9822451317297	830.5194730813287	205.55403319535247
3288215	2124969.0	69	1200.2802672955977	789.5055031446541	583.9822451317297	830.5194730813287	617.6612322730496
3288221	2124969.0	69	1296.407372598162	812.3620509607351	583.9822451317297	830.5194730813287	712.6564770095251
3288194	2124969.0	69	797.1810717372515	672.7492077211178	583.9822451317297	830.5194730813287	265.2266885096647
3288176	2124969.0	69	999.7614913176712	583.2592781750086	583.9822451317297	830.5194730813287	483.74578607369926
3288190	2124969.0	69	1127.6630262741376	645.0694840139284	583.9822451317297	830.5194730813287	574.4392833265478
3288166	2124969.0	69	481.8728564429201	578.8040176384126	583.9822451317297	830.5194730813287	271.6376221498728
3288147	2124969.0	69	977.8688163688164	485.8872053872054	583.9822451317297	830.5194730813287	523.3717903526158
3288151	2124969.0	69	587.5718839120952	536.8270424425432	583.9822451317297	830.5194730813287	293.7143668959544
3288154	2124969.0	69	803.678664580073	537.7681272822117	583.9822451317297	830.5194730813287	366.0189437523918
3288153	2124969.0	69	655.9820512820513	526.0822222222222	583.9822451317297	830.5194730813287	312.83543884338684
3288130	2124969.0	69	606.437984496124	407.0495262704565	583.9822451317297	830.5194730813287	424.064919655475
3288128	2124969.0	69	1077.9825716498838	260.04789568809707	583.9822451317297	830.5194730813287	754.6351060039314
3288134	2124969.0	69	1208.3112384069832	437.3026913984361	583.9822451317297	830.5194730813287	737.8388233490721
3288263	2124969.0	69	614.3126379690949	998.21385209713	583.9822451317297	830.5194730813287	170.41519146826124
3288143	2124969.0	69	1353.8796516231196	457.4956452889944	583.9822451317297	830.5194730813287	855.5049927516575
3288378	2125086.0	70	562.117004048583	978.1483130904184	584.1906318082789	830.4237472766885	149.36462896994266
3288255	2125086.0	70	471.9039772727273	551.3789772727273	584.1906318082789	830.4237472766885	300.78942211013657
3288228	2125086.0	70	590.4018471872376	536.2209907640638	584.1906318082789	830.4237472766885	294.2683148694581
3288357	2125086.0	70	1136.3841331603978	881.7086756016718	584.1906318082789	830.4237472766885	554.5699295930236
3288234	2125086.0	70	650.337264957265	513.5010256410256	584.1906318082789	830.4237472766885	323.7520479717501
3288239	2125086.0	70	804.2717086834734	538.5515406162465	584.1906318082789	830.4237472766885	365.54762401003376
3288338	2125086.0	70	1185.6657791977282	808.6522896698616	584.1906318082789	830.4237472766885	601.8690466318114
3288346	2125086.0	70	460.7750165672631	837.6441351888668	584.1906318082789	830.4237472766885	123.62664796442871
3288216	2125086.0	70	995.7039155860664	516.5717009916094	584.1906318082789	830.4237472766885	517.5386842381052
3288328	2125086.0	70	1261.4423680745467	764.7255646713259	584.1906318082789	830.4237472766885	680.4308675194873
3288201	2125086.0	70	1211.8874436351025	434.3404439819632	584.1906318082789	830.4237472766885	742.2164581349703
3288204	2125086.0	70	1310.285046728972	425.1190476190477	584.1906318082789	830.4237472766885	831.5557701943953
3288307	2125086.0	70	834.1102895871843	632.2637091805299	584.1906318082789	830.4237472766885	318.9470740461436
3288314	2125086.0	70	750.7719502719503	743.6138306138306	584.1906318082789	830.4237472766885	187.84381089646644
3288185	2125086.0	70	605.6715237302249	407.6898417985013	584.1906318082789	830.4237472766885	423.27932096737635
3288289	2125086.0	70	999.4968454258676	588.4866806869962	584.1906318082789	830.4237472766885	480.6379045179473
3288164	2125086.0	70	666.5839729119639	217.35267118133936	584.1906318082789	830.4237472766885	618.5829022879128
3288172	2125086.0	70	1078.4199689199688	260.3883708883709	584.1906318082789	830.4237472766885	754.4554115360505
3288282	2125086.0	70	499.160346695558	609.0175153485012	584.1906318082789	830.4237472766885	237.17265635605816
3288270	2125086.0	70	1222.9894439488553	575.1488254534642	584.1906318082789	830.4237472766885	687.9165705985463
3288500	2125552.0	71	984.3884010245152	487.259238931577	584.2527964205817	830.5134228187919	527.1925045254659
3288504	2125552.0	71	589.4664133366022	537.8546620903816	584.2527964205817	830.5134228187919	292.70519645615445
3288509	2125552.0	71	644.920892494929	507.9070317782285	584.2527964205817	830.5134228187919	328.261330987223
3288483	2125552.0	71	669.9441134751773	216.99744680851063	584.2527964205817	830.5134228187919	619.4714316563753
3288485	2125552.0	71	1077.1737477052188	260.3161552583268	584.2527964205817	830.5134228187919	753.7214260910807
3288491	2125552.0	71	608.8282997762864	405.40072706935126	584.2527964205817	830.5134228187919	425.82245062061105
3288489	2125552.0	71	1271.4952380952382	392.3874458874458	584.2527964205817	830.5134228187919	815.0193527156212
3288495	2125552.0	71	1211.2766393442623	433.2484631147541	584.2527964205817	830.5134228187919	742.2791575973498
3288578	2125552.0	71	1126.2878284923927	886.2048409405255	584.2527964205817	830.5134228187919	544.8885299265336
3288585	2125552.0	71	517.9934279705573	950.4221871713984	584.2527964205817	830.5134228187919	136.99786741393095
3288560	2125552.0	71	1243.023079945001	739.917403260656	584.2527964205817	830.5134228187919	664.9706198131026
3288574	2125552.0	71	461.5107019200504	833.3485993075228	584.2527964205817	830.5134228187919	122.77483450650467
3288572	2125552.0	71	1210.5836720867208	826.879403794038	584.2527964205817	830.5134228187919	626.3414180037792
3288546	2125552.0	71	853.5482669258179	683.806446388079	584.2527964205817	830.5134228187919	306.6642909894764
3288551	2125552.0	71	725.9816265622086	720.7141391531432	584.2527964205817	830.5134228187919	179.28453359619095
3288539	2125552.0	71	495.4790116390002	610.0435985498951	584.2527964205817	830.5134228187919	237.67147131619475
3288541	2125552.0	71	1005.8045404208196	591.1522702104097	584.2527964205817	830.5134228187919	484.767608496747
3288523	2125552.0	71	806.1546448087431	537.8035519125683	584.2527964205817	830.5134228187919	367.31389688387867
3288520	2125552.0	71	1318.1321839080458	524.7652997825411	584.2527964205817	830.5134228187919	795.0225595032922
3288526	2125552.0	71	478.7288198298188	551.9938956714761	584.2527964205817	830.5134228187919	297.839615628768
3288888	2125132.0	72	723.6511558980438	673.6964038727524	584.2744444444445	830.3322222222222	209.6679452983407
3288742	2125132.0	72	713.9318813716404	409.6210997837504	584.2744444444445	830.3322222222222	440.2373217867478
3288869	2125132.0	72	493.6169654173457	608.7084012312149	584.2744444444445	830.3322222222222	239.4491522937655
3288749	2125132.0	72	1211.6410484668645	436.6928783382789	584.2744444444445	830.3322222222222	740.6353953842641
3288723	2125132.0	72	1077.2503267973857	260.0145098039216	584.2744444444445	830.3322222222222	753.8484686458575
3288852	2125132.0	72	998.6403692093348	582.1276558690352	584.2744444444445	830.3322222222222	483.0161760902386
3288731	2125132.0	72	1215.5033718689788	342.39161849710985	584.2744444444445	830.3322222222222	797.8320572533765
3288709	2125132.0	72	669.0802469135803	215.42273546955195	584.2744444444445	830.3322222222222	620.7299743293104
3288817	2125132.0	72	804.2459333849729	537.3719339013684	584.2744444444445	830.3322222222222	366.35117917068425
3288825	2125132.0	72	1359.594623655914	546.9728494623656	584.2744444444445	830.3322222222222	825.4779914833371
3288828	2125132.0	72	476.4996402230617	552.3139953228998	584.2744444444445	830.3322222222222	298.1770328398894
3288811	2125132.0	72	588.6123280692817	562.9921039225675	584.2744444444445	830.3322222222222	267.3753094188317
3288913	2125132.0	72	829.3961226851852	714.5561342592592	584.2744444444445	830.3322222222222	271.08806629500486
3288918	2125132.0	72	485.421967769296	812.8562340966921	584.2744444444445	830.3322222222222	100.38536898260848
3288788	2125132.0	72	647.2802197802198	503.580253080253	584.2744444444445	830.3322222222222	332.77105803212004
3288917	2125132.0	72	1256.4786422578184	802.8649885583524	584.2744444444445	830.3322222222222	672.7651391704738
3288922	2125132.0	72	1133.7520824199912	896.7491597252666	584.2744444444445	830.3322222222222	553.4770855441708
3288927	2125132.0	72	498.1725269573371	904.6645569620254	584.2744444444445	830.3322222222222	113.74900519488864
3288903	2125132.0	72	1211.205206596257	713.2656105243653	584.2744444444445	830.3322222222222	637.7670202406748
3288773	2125132.0	72	909.335728952772	437.41033538672144	584.2744444444445	830.3322222222222	509.9533781048753
3288628	2125254.0	73	665.441946679287	215.1444234106326	584.2430786267995	830.2386489479513	620.4306266315027
3288892	2125254.0	73	1351.2777777777778	841.9503901895206	584.2430786267995	830.2386489479513	767.1241063768896
3288637	2125254.0	73	1073.3291156462583	260.84312925170065	584.2430786267995	830.2386489479513	750.6106910093692
3288748	2125254.0	73	995.7155777039496	582.5232558139535	584.2430786267995	830.2386489479513	480.28380515308487
3288877	2125254.0	73	473.8330743330743	777.8941983941984	584.2430786267995	830.2386489479513	122.1896499377697
3288722	2125254.0	73	479.77856109906	556.998553868402	584.2430786267995	830.2386489479513	292.52860540703455
3288857	2125254.0	73	767.3320346320346	719.5271284271284	584.2430786267995	830.2386489479513	213.9593573254498
3288833	2125254.0	73	1190.2116784869977	679.6691725768322	584.2430786267995	830.2386489479513	624.3949961612457
3288823	2125254.0	73	786.9076015727392	655.8276539973788	584.2430786267995	830.2386489479513	267.38007409033673
3288699	2125254.0	73	803.676753121998	536.9462055715659	584.2430786267995	830.2386489479513	366.29441006402897
3288675	2125254.0	73	638.0707124955246	495.2747941281776	584.2430786267995	830.2386489479513	339.2612536138308
3288804	2125254.0	73	625.4778147531891	644.6275651691625	584.2430786267995	830.2386489479513	190.13620876873912
3288808	2125254.0	73	1359.4946373130117	634.5688681907988	584.2430786267995	830.2386489479513	799.5634073336233
3288662	2125254.0	73	760.2045908183633	467.5499001996008	584.2430786267995	830.2386489479513	403.11981127375265
3288642	2125254.0	73	1146.7675250357654	297.32308059132095	584.2430786267995	830.2386489479513	774.8759615606771
3288771	2125254.0	73	496.0750813575081	604.8599876026653	584.2430786267995	830.2386489479513	242.01061285049232
3288902	2125254.0	73	485.2953216374269	879.7140350877193	584.2430786267995	830.2386489479513	110.62762967227974
3288651	2125254.0	73	1213.7168883747831	436.1171197223829	584.2430786267995	830.2386489479513	742.6769532964795
3288655	2125254.0	73	795.7319538017324	442.5279114533205	584.2430786267995	830.2386489479513	441.6414386030696
3288908	2125254.0	73	1135.0918163672654	896.41374394069	584.2430786267995	830.2386489479513	554.8094042710186
3288625	2125307.0	74	806.2487848554618	538.0118956254796	584.0468926553673	830.4525423728813	367.28083637366797
3288631	2125307.0	74	476.3591208030461	561.4679820006922	584.0468926553673	830.4525423728813	289.7401420672279
3288609	2125307.0	74	1210.9503144654088	438.8090146750524	584.0468926553673	830.4525423728813	739.1837072505988
3288619	2125307.0	74	616.7905701754386	468.6140350877193	584.0468926553673	830.4525423728813	363.3170155276142
3288620	2125307.0	74	756.463985278654	475.16745531019984	584.0468926553673	830.4525423728813	394.91156847806343
3288595	2125307.0	74	1076.1078767123288	261.42808219178085	584.0468926553673	830.4525423728813	752.2717915191943
3288720	2125307.0	74	479.36532205595313	859.5654955541098	584.0468926553673	830.4525423728813	108.65447651198055
3288600	2125307.0	74	1140.453477868112	291.68563685636855	584.0468926553673	830.4525423728813	774.5050461733264
3288732	2125307.0	74	1138.6861781352395	892.91927316056	584.0468926553673	830.4525423728813	558.1458854573091
3288605	2125307.0	74	773.1558167570826	403.5223025919229	584.0468926553673	830.4525423728813	466.93855571620446
3288708	2125307.0	74	1322.2468992248062	842.2926356589147	584.0468926553673	830.4525423728813	738.294952920675
3288591	2125307.0	74	664.0698075974346	216.800279559283	584.0468926553673	830.4525423728813	618.8479349339989
3288702	2125307.0	74	467.78662605163913	800.069480707862	584.0468926553673	830.4525423728813	120.16480361116692
3288674	2125307.0	74	826.6779100529101	677.5674603174604	584.0468926553673	830.4525423728813	286.78155261184344
3288681	2125307.0	74	731.4352640545145	693.7492901760363	584.0468926553673	830.4525423728813	201.02515062769427
3288684	2125307.0	74	1369.902097902098	694.9880536130537	584.0468926553673	830.4525423728813	797.4453155723861
3288658	2125307.0	74	616.7453993291633	655.7056023932554	584.0468926553673	830.4525423728813	177.77987898223824
3288668	2125307.0	74	1154.5722189290657	680.4678917210038	584.0468926553673	830.4525423728813	589.910623188696
3288641	2125307.0	74	996.293800069662	585.797109021247	584.0468926553673	830.4525423728813	479.37854952127975
3288644	2125307.0	74	496.2743055555556	607.953216374269	584.0468926553673	830.4525423728813	239.18607216146762
3289009	2125549.0	75	473.5178826895565	555.6900929899857	584.2254901960785	830.3943355119825	296.1732520323234
3289013	2125549.0	75	990.1086471408646	585.5270571827058	584.2254901960785	830.3943355119825	474.02649829714517
3289016	2125549.0	75	500.68973503798406	609.8307392996109	584.2254901960785	830.3943355119825	235.8527556844889
3289020	2125549.0	75	613.9833064081853	635.3148447316461	584.2254901960785	830.3943355119825	197.3360974298136
3289000	2125549.0	75	803.243935983996	534.4139784946237	584.2254901960785	830.3943355119825	368.2030028876437
3288982	2125549.0	75	617.9980434009249	462.3445393098541	584.2254901960785	830.3943355119825	369.59604683275825
3288980	2125549.0	75	1211.0111633372503	438.7690951821386	584.2254901960785	830.3943355119825	739.074156575942
3288990	2125549.0	75	753.9407294832827	477.82826747720367	584.2254901960785	830.3943355119825	391.28773910744667
3288967	2125549.0	75	1142.3526409232136	290.962494451842	584.2254901960785	830.3943355119825	776.2039857719894
3288971	2125549.0	75	673.9892996108949	314.26686121919585	584.2254901960785	830.3943355119825	523.8750912197589
3289072	2125549.0	75	476.671967769296	844.9728583545377	584.2254901960785	830.3943355119825	108.53706055849912
3288950	2125549.0	75	660.1987720076934	209.62694185530404	584.2254901960785	830.3943355119825	625.3991498047728
3289076	2125549.0	75	1287.0594956658786	846.9763593380615	584.2254901960785	830.3943355119825	703.029588821759
3289083	2125549.0	75	1148.1542100283823	894.9315673289183	584.2254901960785	830.3943355119825	567.6095976481494
3288957	2125549.0	75	1073.554054054054	263.9138684138684	584.2254901960785	830.3943355119825	748.5603269015841
3289066	2125549.0	75	461.7077483099324	780.9277171086844	584.2254901960785	830.3943355119825	132.12699729100714
3289041	2125549.0	75	722.6737553577316	696.327563468513	584.2254901960785	830.3943355119825	192.72213545004902
3289050	2125549.0	75	1379.8762962962962	718.3548148148147	584.2254901960785	830.3943355119825	803.5005036998903
3289048	2125549.0	75	839.3929483402081	720.0464545275977	584.2254901960785	830.3943355119825	278.00555126378345
3289036	2125549.0	75	1159.405788767491	702.409430707303	584.2254901960785	830.3943355119825	589.247411298991
3289394	2125686.0	76	583.0991792065663	618.0191974464204	584.0468926553673	830.4525423728813	212.43545889852228
3289379	2125686.0	76	792.9377260981912	521.5966408268733	584.0468926553673	830.4525423728813	372.8637126568299
3289385	2125686.0	76	485.19659863945583	580.0298469387756	584.0468926553673	830.4525423728813	269.22649761031147
3289388	2125686.0	76	988.2777777777776	588.6018775007695	584.0468926553673	830.4525423728813	471.0566341597683
3289360	2125686.0	76	1147.6649168853892	289.72484689413824	584.0468926553673	830.4525423728813	781.0580758782959
3289367	2125686.0	76	1214.3331545064375	435.6827610872675	584.0468926553673	830.4525423728813	743.7095885454801
3289371	2125686.0	76	612.2306362378977	463.09163208852	584.0468926553673	830.4525423728813	368.4404454009907
3289374	2125686.0	76	751.1193583469277	474.3901576943992	584.0468926553673	830.4525423728813	393.3111116853744
3289350	2125686.0	76	658.7272506082725	205.5867802108678	584.0468926553673	830.4525423728813	629.3126223001475
3289355	2125686.0	76	1078.578535577207	272.62695600826686	584.0468926553673	830.4525423728813	745.473628409483
3289356	2125686.0	76	653.0295186194369	288.3737511353316	584.0468926553673	830.4525423728813	546.4503807249672
3289462	2125686.0	76	1139.0251178451178	894.5953535353535	584.0468926553673	830.4525423728813	558.6726507164907
3289440	2125686.0	76	456.3482012892493	727.7902890413807	584.0468926553673	830.4525423728813	163.8489976646799
3289448	2125686.0	76	468.1939487179487	816.572	584.0468926553673	830.4525423728813	116.68150699889
3289455	2125686.0	76	1286.545473000406	847.8991067803491	584.0468926553673	830.4525423728813	702.7151898147774
3289428	2125686.0	76	735.1702253855279	722.2197508896797	584.0468926553673	830.4525423728813	185.88329362187727
3289435	2125686.0	76	1336.1791000592068	727.3416222616933	584.0468926553673	830.4525423728813	759.1671220886401
3289408	2125686.0	76	1183.0936044706614	672.2671530580565	584.0468926553673	830.4525423728813	619.580164570654
3289421	2125686.0	76	877.5529595015577	688.123676012461	584.0468926553673	830.4525423728813	326.19521375238287
3289008	2126606.0	77	971.3706976744186	594.946511627907	584.0468926553673	830.4525423728813	453.3021293262242
3289012	2126606.0	77	1207.642857142857	631.0464067500727	584.0468926553673	830.4525423728813	654.7020191271023
3289018	2126606.0	77	575.2669324534872	618.3060672715608	584.0468926553673	830.4525423728813	212.3280824551049
3288998	2126606.0	77	499.839547730019	615.1835836354221	584.0468926553673	830.4525423728813	231.15276666154466
3288986	2126606.0	77	471.3151908253431	557.3659522466629	584.0468926553673	830.4525423728813	295.43987933970374
3289090	2126606.0	77	1137.732586495961	894.059670781893	584.0468926553673	830.4525423728813	557.3272955348411
3288975	2126606.0	77	783.880916976456	511.5255266418836	584.0468926553673	830.4525423728813	376.3616327941008
3288947	2126606.0	77	1215.7791130985654	437.1951742127818	584.0468926553673	830.4525423728813	744.1350387922218
3289080	2126606.0	77	470.5873440285205	827.9643493761141	584.0468926553673	830.4525423728813	113.48682865864644
3288953	2126606.0	77	612.0938615274804	461.3290506780871	584.0468926553673	830.4525423728813	370.1874992269054
3289087	2126606.0	77	1287.9755189972582	849.3198198198198	584.0468926553673	830.4525423728813	704.1814291372935
3288956	2126606.0	77	743.6634040239261	465.2547580206634	584.0468926553673	830.4525423728813	398.5559589282769
3288931	2126606.0	77	658.4822429906542	203.45732087227412	584.0468926553673	830.4525423728813	631.3981542292726
3288935	2126606.0	77	641.6329225352113	272.81279342723	584.0468926553673	830.4525423728813	560.6052447502532
3288936	2126606.0	77	1087.376133786848	280.8679138321996	584.0468926553673	830.4525423728813	745.2406248361607
3289064	2126606.0	77	774.6521671343935	793.4473027751793	584.0468926553673	830.4525423728813	194.16425628036757
3288941	2126606.0	77	1156.698762567672	285.5317092034029	584.0468926553673	830.4525423728813	790.4864821969935
3289040	2126606.0	77	468.13878608438193	662.1535899333827	584.0468926553673	830.4525423728813	204.35074397002697
3289052	2126606.0	77	1328.8255159474672	763.8530331457162	584.0468926553673	830.4525423728813	747.7504211581395
3289030	2126606.0	77	878.1688492063493	644.3785714285714	584.0468926553673	830.4525423728813	348.0391472066923
3288756	2125727.0	78	730.8010916476263	463.9496064991115	584.1303418803418	830.4284188034188	394.7391907389905
3288737	2125727.0	78	1160.5543565147882	272.0111910471623	584.1303418803418	830.4284188034188	802.554948213688
3288746	2125727.0	78	1256.3374434854088	434.18968351829017	584.1303418803418	830.4284188034188	780.299636542683
3288872	2125727.0	78	1362.040381791483	771.120851688693	584.1303418803418	830.4284188034188	780.1675574590506
3288750	2125727.0	78	609.8159177986764	460.683908045977	584.1303418803418	830.4284188034188	370.6356054745909
3288878	2125727.0	78	767.7711682743837	802.9565916398714	584.1303418803418	830.4284188034188	185.68428691300315
3288725	2125727.0	78	600.6818181818181	230.5596590909091	584.1303418803418	830.4284188034188	600.097059021941
3288730	2125727.0	78	1091.4013517400058	275.99324129997126	584.1303418803418	830.4284188034188	751.4800353284994
3288858	2125727.0	78	495.4717157550257	732.3634876110332	584.1303418803418	830.4284188034188	132.2009179854509
3288842	2125727.0	78	455.49850523168914	636.6860986547085	584.1303418803418	830.4284188034188	232.55587719129142
3288713	2125727.0	78	652.7734880783199	181.77917258803092	584.1303418803418	830.4284188034188	652.2712059686122
3288826	2125727.0	78	577.680721799057	636.0433442147262	584.1303418803418	830.4284188034188	194.49204308157317
3288801	2125727.0	78	839.1969363419555	603.1727206017244	584.1303418803418	830.4284188034188	341.6198471625806
3288809	2125727.0	78	523.3256439830834	602.4492502883506	584.1303418803418	830.4284188034188	235.94853795520478
3288813	2125727.0	78	929.9653907496012	589.2311004784689	584.1303418803418	830.4284188034188	421.6373173635729
3288787	2125727.0	78	1240.900628581993	570.1738768718802	584.1303418803418	830.4284188034188	706.4556858644172
3288796	2125727.0	78	472.1315689622462	556.2241510149877	584.1303418803418	830.4284188034188	296.1953841783305
3288897	2125727.0	78	1289.179389312977	849.0831212892282	584.1303418803418	830.4284188034188	705.295794125061
3288772	2125727.0	78	780.161069129583	511.1745032185839	584.1303418803418	830.4284188034188	374.6346335326131
3288906	2125727.0	78	1137.568754660701	896.582774049217	584.1303418803418	830.4284188034188	557.3782158093645
3289526	2125910.0	79	602.0401069518716	455.9773618538324	584.1131549609811	830.5200668896321	374.9714835867092
3289918	2125910.0	79	1287.243081371334	848.9188351920694	584.1131549609811	830.5200668896321	703.37060507877
3289633	2125910.0	79	470.3905070118663	556.8928443006113	584.1131549609811	830.5200668896321	296.3185745078088
3289642	2125910.0	79	1255.077002438567	573.3763834177453	584.1131549609811	830.5200668896321	718.5508740314879
3289492	2125910.0	79	1091.9263829787235	275.8804255319149	584.1131549609811	830.5200668896321	751.9969456821063
3289876	2125910.0	79	1347.9880546075085	818.9308873720137	584.1131549609811	830.5200668896321	763.9628075972572
3289731	2125910.0	79	593.5564240790657	643.1847259658581	584.1131549609811	830.5200668896321	187.57319981986552
3289478	2125910.0	79	592.872040946897	202.29622520793345	584.1131549609811	830.5200668896321	628.2848982277277
3289862	2125910.0	79	770.4608454608455	803.6819126819126	584.1131549609811	830.5200668896321	188.27041264072952
3289739	2125910.0	79	905.6917977181622	621.7759790317607	584.1131549609811	830.5200668896321	383.38872922031163
3289614	2125910.0	79	534.7121212121212	559.0382395382395	584.1131549609811	830.5200668896321	275.93992954537646
3289485	2125910.0	79	1160.4005376344087	256.55600358422936	584.1131549609811	830.5200668896321	813.3522566481499
3289471	2125910.0	79	650.2908309455587	177.56287806431075	584.1131549609811	830.5200668896321	656.3021981049477
3289554	2125910.0	79	711.8196488510199	505.0174283501162	584.1131549609811	830.5200668896321	349.65828501248654
3289815	2125910.0	79	460.9364912280702	670.7225438596491	584.1131549609811	830.5200668896321	201.76158914641934
3289567	2125910.0	79	777.8132768361581	505.3209039548023	584.1131549609811	830.5200668896321	378.51582897941324
3289665	2125910.0	79	799.8446868901899	577.8720063863757	584.1131549609811	830.5200668896321	332.22151698013226
3289540	2125910.0	79	1281.083905939838	474.0098488318827	584.1131549609811	830.5200668896321	782.8587122205485
3289930	2125910.0	79	1137.6305900842976	894.4158451207315	584.1131549609811	830.5200668896321	557.1931635090768
3289144	2126056.0	80	570.6344262295082	437.5987249544626	584.0468926553673	830.4525423728813	393.08270900136154
3289278	2126056.0	80	771.7622573214873	803.913951957881	584.0468926553673	830.4525423728813	189.58205324594823
3289149	2126056.0	80	1279.2142401021713	475.5038314176245	584.0468926553673	830.4525423728813	780.5422655852942
3289123	2126056.0	80	1156.8131962296486	256.4340188517566	584.0468926553673	830.4525423728813	810.8998112316452
3289131	2126056.0	80	1091.1165062700495	276.4871682706328	584.0468926553673	830.4525423728813	750.9974891806145
3289256	2126056.0	80	484.1889733099552	666.1132865770504	584.0468926553673	830.4525423728813	192.2992331017531
3289263	2126056.0	80	881.1060906984443	642.2997351870242	584.0468926553673	830.4525423728813	351.6328283791409
3289104	2126056.0	80	651.2323578722757	177.51798506325255	584.0468926553673	830.4525423728813	656.3820707983524
3289112	2126056.0	80	591.4688929551693	197.2392497712717	584.0468926553673	830.4525423728813	633.2567883693171
3289245	2126056.0	80	615.8557719054241	652.6780250347705	584.0468926553673	830.4525423728813	180.59785107786576
3289203	2126056.0	80	804.6030303030302	565.869696969697	584.0468926553673	830.4525423728813	344.4547748771966
3289210	2126056.0	80	473.8823754789272	556.2275862068966	584.0468926553673	830.4525423728813	295.5258828410033
3289318	2126056.0	80	1333.166356877323	885.8615241635688	584.0468926553673	830.4525423728813	751.1658451628847
3289194	2126056.0	80	1258.4346615880456	568.1035745678289	584.0468926553673	830.4525423728813	723.6199581233038
3289325	2126056.0	80	1137.065107646622	893.4348181143282	584.0468926553673	830.4525423728813	556.5931307244864
3289173	2126056.0	80	540.7824655894674	523.2061639736685	584.0468926553673	830.4525423728813	310.27753332907116
3289304	2126056.0	80	1286.7508460236886	847.7584602368865	584.0468926553673	830.4525423728813	702.9170227506114
3289163	2126056.0	80	777.6674603174603	498.6515873015873	584.0468926553673	830.4525423728813	384.16246303876954
3289167	2126056.0	80	710.8808033385498	516.4966092853416	584.0468926553673	830.4525423728813	338.6076916138457
3289264	2125692.0	81	484.1982705373687	644.2339921762405	584.0468926553673	830.4525423728813	211.29859388126965
3289147	2125692.0	81	1279.8635689936268	480.5929301911961	584.0468926553673	830.4525423728813	778.8212858585347
3289279	2125692.0	81	769.8017806935333	805.9679787566386	584.0468926553673	830.4525423728813	187.36160835547238
3289122	2125692.0	81	1157.4550078247262	254.91627543035992	584.0468926553673	830.4525423728813	812.4277574702936
3289252	2125692.0	81	635.6069571454186	656.9019185942263	584.0468926553673	830.4525423728813	181.0476712475985
3289125	2125692.0	81	1092.3781453208933	276.5834040147017	584.0468926553673	830.4525423728813	751.7790133158381
3289132	2125692.0	81	562.0680104883644	416.3125204850869	584.0468926553673	830.4525423728813	414.722833939167
3289239	2125692.0	81	866.2755511022044	624.308951235805	584.0468926553673	830.4525423728813	349.4970612402793
3289103	2125692.0	81	649.7114886731392	177.20533980582525	584.0468926553673	830.4525423728813	656.5392195686878
3289100	2125692.0	81	572.8545669025951	150.91725648803504	584.0468926553673	830.4525423728813	679.6274515632487
3289201	2125692.0	81	806.3378578024007	568.1710987996307	584.0468926553673	830.4525423728813	343.8092913649482
3289191	2125692.0	81	1265.7008811398575	567.8256467941508	584.0468926553673	830.4525423728813	730.4964382515051
3289320	2125692.0	81	1136.9470588235297	895.9956259426847	584.0468926553673	830.4525423728813	556.7714877331811
3289193	2125692.0	81	476.29467113843856	552.3209427985839	584.0468926553673	830.4525423728813	298.27458477649515
3289327	2125692.0	81	1305.0358527131782	917.8908268733852	584.0468926553673	830.4525423728813	726.271666886183
3289169	2125692.0	81	552.6220275344181	505.54589069670425	584.0468926553673	830.4525423728813	326.4228154576431
3289302	2125692.0	81	1285.6788423153691	848.036127744511	584.0468926553673	830.4525423728813	701.8522460306134
3289182	2125692.0	81	717.475800156128	530.9574551131929	584.0468926553673	830.4525423728813	327.8728116961438
3289158	2125692.0	81	766.0998980632008	476.9250764525994	584.0468926553673	830.4525423728813	397.6493001855288
3289649	2126189.0	82	580.1219681219682	136.8960498960499	584.2430786267995	830.2386489479513	693.3548465337491
3289663	2126189.0	82	648.4806295399516	174.67917675544794	584.2430786267995	830.2386489479513	658.6992367755054
3289766	2126189.0	82	549.7832590706556	505.8093570973902	584.2430786267995	830.2386489479513	326.25426368784605
3289894	2126189.0	82	880.2845957174817	620.2833173537872	584.2430786267995	830.2386489479513	362.93500947989037
3289732	2126189.0	82	1274.5113731393208	472.9821876567988	584.2430786267995	830.2386489479513	777.2403087485244
3289738	2126189.0	82	761.3690969345485	469.0274785970726	584.2430786267995	830.2386489479513	402.30229423632244
3289869	2126189.0	82	1275.6351695300427	576.194482319789	584.2430786267995	830.2386489479513	736.5877150491692
3289968	2126189.0	82	1137.580316091954	892.3594827586207	584.2430786267995	830.2386489479513	556.8133406797126
3289846	2126189.0	82	472.6669450631032	565.5866740905716	584.2430786267995	830.2386489479513	287.2105523425888
3289722	2126189.0	82	561.3687459389214	416.0974658869396	584.2430786267995	830.2386489479513	414.7724130207917
3289980	2126189.0	82	1258.182743837085	920.9176491604144	584.2430786267995	830.2386489479513	680.0127597503472
3289699	2126189.0	82	1091.2430612805715	277.61733992855176	584.2430786267995	830.2386489479513	749.9595279701698
3289964	2126189.0	82	1286.5811327975507	849.7123995407577	584.2430786267995	830.2386489479513	702.6079769676031
3289819	2126189.0	82	829.5624870680737	555.7460169666874	584.2430786267995	830.2386489479513	368.1410289141626
3289947	2126189.0	82	772.4342537804076	802.6459566074951	584.2430786267995	830.2386489479513	190.2032467553882
3289688	2126189.0	82	1156.7718646864687	256.463696369637	584.2430786267995	830.2386489479513	810.5596258593228
3289926	2126189.0	82	656.5014851944677	670.0395897150282	584.2430786267995	830.2386489479513	175.74133235756477
3289799	2126189.0	82	733.8428270042194	539.3575949367089	584.2430786267995	830.2386489479513	327.0961208838752
3289932	2126189.0	82	477.6044937736871	649.444414365638	584.2430786267995	830.2386489479513	209.90079332312922
3289392	2126569.0	83	645.6332398316971	172.7850241545894	583.9323432343234	830.5847084708471	660.6870857883391
3289524	2126569.0	83	1287.5342493030666	851.3263639984069	583.9323432343234	830.5847084708471	703.9075638871858
3289403	2126569.0	83	1157.251256281407	256.7211055276382	583.9323432343234	830.5847084708471	811.1806277521981
3289404	2126569.0	83	1092.2568881685577	278.5213398163155	583.9323432343234	830.5847084708471	750.4450719358383
3289512	2126569.0	83	770.4619232010325	804.1666666666666	583.9323432343234	830.5847084708471	188.39107498850456
3289390	2126569.0	83	583.534170153417	135.26778242677824	583.9323432343234	830.5847084708471	695.317040050922
3289491	2126569.0	83	667.1706441598759	677.5808110205666	583.9323432343234	830.5847084708471	174.18038746066904
3289473	2126569.0	83	829.0947334617855	570.32830229073	583.9323432343234	830.5847084708471	357.5443952012568
3289482	2126569.0	83	889.2744171392565	619.3327032136106	583.9323432343234	830.5847084708471	371.296635888031
3289484	2126569.0	83	463.678283077937	642.9239578184215	583.9323432343234	830.5847084708471	222.88471531158805
3289458	2126569.0	83	1304.7488074794885	562.3847548177829	583.9323432343234	830.5847084708471	769.0953063609263
3289449	2126569.0	83	469.0988424669922	559.9186109603907	583.9323432343234	830.5847084708471	294.0184845209916
3289454	2126569.0	83	738.3978451715882	551.8038042032455	583.9323432343234	830.5847084708471	318.7136392955168
3289427	2126569.0	83	761.6301907968574	470.4607182940517	583.9323432343234	830.5847084708471	401.5791495200096
3289431	2126569.0	83	550.6448646414548	503.0054763380864	583.9323432343234	830.5847084708471	329.26616825261567
3289536	2126569.0	83	1137.632526769573	892.5878876373243	583.9323432343234	830.5847084708471	557.1609170371871
3289417	2126569.0	83	562.9410526315789	422.8536842105263	583.9323432343234	830.5847084708471	408.2710159018629
3289423	2126569.0	83	1248.2123388581954	467.66648250460406	583.9323432343234	830.5847084708471	756.9528065371952
3289549	2126569.0	83	1218.4028815368197	940.858591248666	583.9323432343234	830.5847084708471	643.9822926111832
3290033	2126028.0	84	1203.1460674157304	962.9524344569288	584.2744444444445	830.3322222222222	632.9219591800336
3289767	2126028.0	84	647.7169364067353	174.03310446297203	584.2744444444445	830.3322222222222	659.3583864318065
3290023	2126028.0	84	1137.8464052287582	895.8603683897802	584.2744444444445	830.3322222222222	557.4368607355873
3289896	2126028.0	84	549.1602756141402	502.3635909726384	584.2744444444445	830.3322222222222	329.84303530068445
3290001	2126028.0	84	771.1179318962825	805.3434864104967	584.2744444444445	830.3322222222222	188.5070972685998
3289753	2126028.0	84	582.4303322615219	137.4264022865309	584.2744444444445	830.3322222222222	692.9082739082395
3289881	2126028.0	84	761.1905182567726	471.99499411071855	584.2744444444445	830.3322222222222	399.6309124977758
3290012	2126028.0	84	1286.918098510882	849.6653302787324	584.2744444444445	830.3322222222222	702.909577162639
3289991	2126028.0	84	693.8741610738255	707.3635346756153	584.2744444444445	830.3322222222222	164.72217823406675
3289843	2126028.0	84	552.8915343915344	424.9077380952381	584.2744444444445	830.3322222222222	406.6373069124625
3289969	2126028.0	84	887.1896657467034	616.3626188285801	584.2744444444445	830.3322222222222	370.8646956411853
3289979	2126028.0	84	460.2710257656782	627.0376762275158	584.2744444444445	830.3322222222222	238.12920920209513
3289854	2126028.0	84	1189.9602987421383	440.59787735849056	584.2744444444445	830.3322222222222	720.2417744498644
3289965	2126028.0	84	728.9073114565342	581.5900978698907	584.2744444444445	830.3322222222222	287.7347922088109
3289811	2126028.0	84	1091.7701472556894	278.9829986613119	584.2744444444445	830.3322222222222	749.3582952720935
3289944	2126028.0	84	466.7013826269913	548.0928263701031	584.2744444444445	830.3322222222222	305.7490824779362
3289948	2126028.0	84	862.7117622610142	544.8310473815461	584.2744444444445	830.3322222222222	398.7960140075271
3289794	2126028.0	84	1162.153690186537	252.1918085969181	584.2744444444445	830.3322222222222	817.4293611843701
3289927	2126028.0	84	1325.5375059952037	540.9637889688249	584.2744444444445	830.3322222222222	795.7418027118661
3289266	2126012.0	85	894.2686116700202	630.5747820254863	583.9822451317297	830.5194730813287	369.1280384107263
3289139	2126012.0	85	1093.4179202955925	279.4229348112959	583.9822451317297	830.5194730813287	750.4879090450922
3289124	2126012.0	85	1157.887547649301	233.1980093180856	583.9822451317297	830.5194730813287	828.3478902792282
3289253	2126012.0	85	738.6673548031929	615.9717864024223	583.9822451317297	830.5194730813287	264.496111527831
3289106	2126012.0	85	645.3916051660517	172.67573800738006	583.9822451317297	830.5194730813287	660.7037833067619
3289235	2126012.0	85	889.9006798385384	551.1581686849373	583.9822451317297	830.5194730813287	414.2810967055065
3289244	2126012.0	85	562.4846655165804	592.8774199731647	583.9822451317297	830.5194730813287	238.61242912885552
3289217	2126012.0	85	499.591896869245	557.6276243093922	583.9822451317297	830.5194730813287	285.64259487343423
3289099	2126012.0	85	582.7490196078431	135.84771241830063	583.9822451317297	830.5194730813287	694.6728553123867
3289206	2126012.0	85	446.30369163952224	527.7805646036916	583.9822451317297	830.5194730813287	332.57515060199216
3289343	2126012.0	85	1167.646804835924	975.539378238342	583.9822451317297	830.5194730813287	601.4109170495996
3289319	2126012.0	85	1287.7165680473372	851.7532544378698	583.9822451317297	830.5194730813287	704.0545935651481
3289195	2126012.0	85	1340.397220667786	521.6067897780265	583.9822451317297	830.5194730813287	817.0622137394796
3289326	2126012.0	85	1138.1067547723935	893.1816446402349	583.9822451317297	830.5194730813287	557.6562739976875
3289303	2126012.0	85	773.8323970037453	803.1560549313358	583.9822451317297	830.5194730813287	191.8119829903199
3289172	2126012.0	85	768.5801721818672	471.8836427226258	583.9822451317297	830.5194730813287	403.3559885365336
3289183	2126012.0	85	548.9425736620565	498.81789937863294	583.9822451317297	830.5194730813287	333.54716693977105
3289156	2126012.0	85	1122.3587570621469	386.235632183908	583.9822451317297	830.5194730813287	698.0239250061042
3289288	2126012.0	85	697.597707628711	706.2548853814355	583.9822451317297	830.5194730813287	168.37506072642526
3289166	2126012.0	85	555.6743951612904	425.3467741935484	583.9822451317297	830.5194730813287	406.1603750908707
3289648	2126288.0	86	547.1738861386139	497.476691419142	584.0468926553673	830.4525423728813	335.01124746484464
3289785	2126288.0	86	770.6595810227973	804.7806531115218	584.0468926553673	830.4525423728813	188.370224180912
3289635	2126288.0	86	455.22352216748766	486.1504515599344	584.0468926553673	830.4525423728813	367.6130989532667
3289639	2126288.0	86	1344.460023515579	506.00676072898295	584.0468926553673	830.4525423728813	826.7364724089229
3289623	2126288.0	86	559.2507919746569	425.39827525519183	584.0468926553673	830.4525423728813	405.8125255819693
3289628	2126288.0	86	769.0077209797656	454.496272630458	584.0468926553673	830.4525423728813	418.9911989207951
3289757	2126288.0	86	697.476543568867	705.4988368711835	584.0468926553673	830.4525423728813	168.75933818596067
3289606	2126288.0	86	1150.853535353535	213.09508124725517	584.0468926553673	830.4525423728813	838.0930765817407
3289733	2126288.0	86	766.8830678960603	679.2194747136072	584.0468926553673	830.4525423728813	237.2772802656841
3289610	2126288.0	86	1097.7942229038856	290.8328220858896	584.0468926553673	830.4525423728813	745.0676223404769
3289615	2126288.0	86	1108.879574003277	369.23093027489534	584.0468926553673	830.4525423728813	698.6950113440782
3289588	2126288.0	86	584.4871358304956	138.2090427544457	584.0468926553673	830.4525423728813	692.2436396082179
3289593	2126288.0	86	647.8611814345991	172.4308016877637	584.0468926553673	830.4525423728813	661.1088221062182
3289727	2126288.0	86	865.6223421655217	650.7855740922473	584.0468926553673	830.4525423728813	334.0134028119229
3289706	2126288.0	86	906.7114241901476	580.9721104082806	584.0468926553673	830.4525423728813	407.8638079602099
3289838	2126288.0	86	1152.5137711864406	983.152895480226	584.0468926553673	830.4525423728813	588.6187134520698
3289693	2126288.0	86	495.2953732912723	574.5340694006309	584.0468926553673	830.4525423728813	270.8709969669766
3289821	2126288.0	86	1137.8761230394398	893.0548956905741	584.0468926553673	830.4525423728813	557.356143833301
3289673	2126288.0	86	617.933439829606	550.6214057507988	584.0468926553673	830.4525423728813	281.87543898431187
3289804	2126288.0	86	1289.5525059665872	851.7549721559268	584.0468926553673	830.4525423728813	705.8271487611554
3290040	2126644.0	87	1287.8305785123966	850.4996064541518	584.0468926553673	830.4525423728813	704.0691452242346
3289660	2126644.0	87	584.5512548603747	137.15182043124778	584.0468926553673	830.4525423728813	693.3009053982435
3289788	2126644.0	87	467.3475648323846	430.7979127134725	584.0468926553673	830.4525423728813	416.3442759574523
3289916	2126644.0	87	1358.610260770975	513.72940287226	584.0468926553673	830.4525423728813	836.8165619308238
3290044	2126644.0	87	1139.3874014576825	893.2059348505131	584.0468926553673	830.4525423728813	558.8748240744666
3289883	2126644.0	87	545.4650829994276	498.7781911848884	584.0468926553673	830.4525423728813	333.9108133503664
3290013	2126644.0	87	771.4793018226753	806.1521470497373	584.0468926553673	830.4525423728813	189.00110375106874
3289984	2126644.0	87	843.085626911315	686.506116207951	584.0468926553673	830.4525423728813	296.3471603551808
3289737	2126644.0	87	1102.8901912399754	330.92422373020764	584.0468926553673	830.4525423728813	720.2269847847506
3289973	2126644.0	87	697.9431053811659	706.8767750373693	584.0468926553673	830.4525423728813	168.0574828617904
3289850	2126644.0	87	653.8235740620256	472.1775103014531	584.0468926553673	830.4525423728813	365.0065531931026
3289978	2126644.0	87	759.3227424749164	689.7647714604236	584.0468926553673	830.4525423728813	224.75469386484747
3289954	2126644.0	87	493.1308353808354	593.269656019656	584.0468926553673	830.4525423728813	254.01073018514975
3289704	2126644.0	87	1136.4686924493556	190.26657458563537	584.0468926553673	830.4525423728813	845.5814084044906
3289810	2126644.0	87	563.3099902056807	426.5026118184786	584.0468926553673	830.4525423728813	404.4818481936051
3289680	2126644.0	87	646.8393378773126	173.06312885426811	584.0468926553673	830.4525423728813	660.38150502819
3290054	2126644.0	87	1117.594125283999	981.6652061019148	584.0468926553673	830.4525423728813	554.561014783496
3289931	2126644.0	87	911.8615891225834	556.9004673889951	584.0468926553673	830.4525423728813	426.9580927302851
3289800	2126644.0	87	791.6967938087341	431.8805970149254	584.0468926553673	830.4525423728813	449.4197114896368
3289523	2126546.0	88	792.9677824267783	429.7694560669456	584.0468926553673	830.4525423728813	451.8792690913448
3289525	2126546.0	88	449.0618068158903	426.6443839483767	584.0468926553673	830.4525423728813	425.77224217799926
3289528	2126546.0	88	562.5803452855246	426.8256972111554	584.0468926553673	830.4525423728813	404.19728201855787
3289516	2126546.0	88	1104.1516431924883	323.5430881585811	584.0468926553673	830.4525423728813	726.268646096691
3289490	2126546.0	88	646.8008591065293	174.18556701030928	584.0468926553673	830.4525423728813	659.2604972671215
3289624	2126546.0	88	1106.0777051561363	982.5686274509804	584.0468926553673	830.4525423728813	543.7421011285594
3289501	2126546.0	88	1135.8372898120674	187.46191889218596	584.0468926553673	830.4525423728813	847.2954527662959
3289605	2126546.0	88	1288.806274509804	852.0494117647058	584.0468926553673	830.4525423728813	705.090214851529
3289487	2126546.0	88	579.5066948555321	139.02889358703314	584.0468926553673	830.4525423728813	691.4385551127428
3289613	2126546.0	88	1135.3014281373444	896.4867821330903	584.0468926553673	830.4525423728813	555.1955364645497
3289584	2126546.0	88	832.7041901188243	701.7551594746717	584.0468926553673	830.4525423728813	279.98833537609835
3289595	2126546.0	88	774.3351648351648	789.6474358974359	584.0468926553673	830.4525423728813	194.61419075608325
3289573	2126546.0	88	479.4098088113051	626.0324189526184	584.0468926553673	830.4525423728813	229.64430359698633
3289579	2126546.0	88	687.3342608050455	699.5523094045632	584.0468926553673	830.4525423728813	166.74277018943616
3289581	2126546.0	88	757.7603581929965	686.5320769847634	584.0468926553673	830.4525423728813	225.58694214565153
3289557	2126546.0	88	1350.2729877457464	530.5515736577624	584.0468926553673	830.4525423728813	822.8262391499906
3289565	2126546.0	88	870.3004755728491	536.0209684392564	584.0468926553673	830.4525423728813	410.6471301033617
3289537	2126546.0	88	636.741452991453	451.4933523266856	584.0468926553673	830.4525423728813	382.6052592548645
3289544	2126546.0	88	519.625331700347	476.8821187997551	584.0468926553673	830.4525423728813	359.39140493556783
3290162	2126248.0	89	759.4828120597351	691.5233868695407	584.0468926553673	830.4525423728813	223.78353841631707
3290168	2126248.0	89	866.6	696.6659649122806	584.0468926553673	830.4525423728813	312.62614538571285
3290147	2126248.0	89	857.8247607655502	548.049043062201	584.0468926553673	830.4525423728813	393.32690918607915
3290152	2126248.0	89	483.50127307447485	667.4482283046891	584.0468926553673	830.4525423728813	191.51978493551886
3290159	2126248.0	89	665.1994477106717	687.7788170318903	584.0468926553673	830.4525423728813	164.13874952210637
3290129	2126248.0	89	442.673273657289	441.0142796248935	584.0468926553673	830.4525423728813	414.3050333278424
3290132	2126248.0	89	499.3529748283753	462.0957284515637	584.0468926553673	830.4525423728813	377.967990812912
3290137	2126248.0	89	620.6129905277402	503.9535408209292	584.0468926553673	830.4525423728813	328.5402220855668
3290143	2126248.0	89	1312.8211449676824	545.3034164358264	584.0468926553673	830.4525423728813	782.5739165446548
3290118	2126248.0	89	1119.729508196721	290.2831594634873	584.0468926553673	830.4525423728813	760.7488592340717
3290120	2126248.0	89	1107.2057057057057	342.7796325737502	584.0468926553673	830.4525423728813	715.2062713820332
3290124	2126248.0	89	793.3339080459771	428.27758620689656	584.0468926553673	830.4525423728813	453.37153657703425
3290125	2126248.0	89	554.7626792584821	420.2128366561735	584.0468926553673	830.4525423728813	411.2835777183492
3290103	2126248.0	89	648.4794973544974	172.92906746031747	584.0468926553673	830.4525423728813	660.6728998599892
3290101	2126248.0	89	579.3527542372881	139.4675141242938	584.0468926553673	830.4525423728813	691.0009726470646
3290109	2126248.0	89	1135.6572139303482	188.98507462686567	584.0468926553673	830.4525423728813	846.0227294308194
3290198	2126248.0	89	1069.135584137192	948.9833869239014	584.0468926553673	830.4525423728813	499.36019035714787
3290179	2126248.0	89	799.7284122562675	820.9772516248839	584.0468926553673	830.4525423728813	215.88955285541857
3290191	2126248.0	89	1135.8598345588234	895.1366421568628	584.0468926553673	830.4525423728813	555.591176691109
3290188	2126248.0	89	1289.668098159509	851.860327198364	584.0468926553673	830.4525423728813	705.9458753390747
3290041	2126521.0	90	1100.6014234875445	339.15381573744565	584.0468926553673	830.4525423728813	712.8835964705958
3290022	2126521.0	90	1129.784030010718	286.2441050375134	584.0468926553673	830.4525423728813	770.708665032265
3290007	2126521.0	90	1135.7041612483745	181.5221066319896	584.0468926553673	830.4525423728813	851.7255734227786
3289988	2126521.0	90	582.6454545454545	140.26022727272726	584.0468926553673	830.4525423728813	690.1937379113825
3289995	2126521.0	90	648.5377485675767	173.25935288169867	584.0468926553673	830.4525423728813	660.3498760580507
3290098	2126521.0	90	783.727701674277	924.0878234398782	584.0468926553673	830.4525423728813	220.54476042504794
3290096	2126521.0	90	1135.930890464933	896.714342001576	584.0468926553673	830.4525423728813	555.8476168234439
3290105	2126521.0	90	1026.4652777777778	928.2956871345028	584.0468926553673	830.4525423728813	453.1084952538025
3290082	2126521.0	90	500.0764462809917	710.3803948576676	584.0468926553673	830.4525423728813	146.52083972332102
3290080	2126521.0	90	927.7093969663337	685.9102848686643	584.0468926553673	830.4525423728813	372.82218425638297
3290095	2126521.0	90	1286.8325358851675	848.0913078149921	584.0468926553673	830.4525423728813	703.0069604038398
3290067	2126521.0	90	1311.5792934986846	543.2516910935739	584.0468926553673	830.4525423728813	782.1686028295946
3290064	2126521.0	90	487.84323671497583	520.5729468599034	584.0468926553673	830.4525423728813	324.4695781295745
3290071	2126521.0	90	849.387880621093	570.6885460778383	584.0468926553673	830.4525423728813	371.3262361667952
3290069	2126521.0	90	673.1608409321175	522.4566869300912	584.0468926553673	830.4525423728813	320.6286680061647
3290078	2126521.0	90	765.3509461426493	693.0834061135371	584.0468926553673	830.4525423728813	227.46744691836125
3290077	2126521.0	90	642.7518394337338	703.1552109527801	584.0468926553673	830.4525423728813	140.18160137097146
3290051	2126521.0	90	561.4175438596491	388.9680701754386	584.0468926553673	830.4525423728813	442.0640526194964
3290056	2126521.0	90	793.64714204867	428.1445953593661	584.0468926553673	830.4525423728813	453.634157417587
3290060	2126521.0	90	496.0693956135945	462.6175288799598	584.0468926553673	830.4525423728813	378.2097792721295
3290423	2126831.0	91	983.8082595870206	918.705383480826	584.0468926553673	830.4525423728813	409.3869983947806
3290292	2126831.0	91	829.6258130081301	552.6926829268293	584.0468926553673	830.4525423728813	370.75537169556856
3290427	2126831.0	91	686.7749244712991	959.562437059416	584.0468926553673	830.4525423728813	164.99216171304369
3290272	2126831.0	91	480.74210755497495	560.9014805138254	584.0468926553673	830.4525423728813	288.6687609942975
3290406	2126831.0	91	1135.0947447447447	897.5148648648649	584.0468926553673	830.4525423728813	555.113583323571
3290280	2126831.0	91	681.616571699905	570.764245014245	584.0468926553673	830.4525423728813	277.41278639219496
3290389	2126831.0	91	1289.410447761194	847.7541459369818	584.0468926553673	830.4525423728813	705.5757155383255
3290266	2126831.0	91	1317.028796353843	547.4820799668531	584.0468926553673	830.4525423728813	785.706531564886
3290250	2126831.0	91	498.3580355399336	458.9247217340363	584.0468926553673	830.4525423728813	381.28139443513237
3290226	2126831.0	91	1036.190781049936	277.2475458813487	584.0468926553673	830.4525423728813	714.4717376885925
3290227	2126831.0	91	1138.505212858384	282.68969012452936	584.0468926553673	830.4525423728813	779.4024449189269
3290239	2126831.0	91	795.7599721059971	428.3602510460251	584.0468926553673	830.4525423728813	454.42341351975927
3290236	2126831.0	91	573.3877654196158	375.7979440512302	584.0468926553673	830.4525423728813	454.77952984765034
3290208	2126831.0	91	582.0838084378563	140.50494108703916	584.0468926553673	830.4525423728813	689.9503940282465
3290215	2126831.0	91	1122.9238162212846	165.08180965775904	584.0468926553673	830.4525423728813	856.2164158118707
3290213	2126831.0	91	648.5653198653198	174.03198653198652	584.0468926553673	830.4525423728813	659.583636531498
3290347	2126831.0	91	521.8260964912281	716.9173245614035	584.0468926553673	830.4525423728813	129.4668805478802
3290351	2126831.0	91	795.7841918294849	726.3123149792776	584.0468926553673	830.4525423728813	235.96158760090864
3290326	2126831.0	91	921.1947835738068	668.3227894931558	584.0468926553673	830.4525423728813	374.1052754500969
3290331	2126831.0	91	654.6440351348929	695.4179887066416	584.0468926553673	830.4525423728813	152.37548100043855
3289777	2126957.0	92	764.4853409815169	570.9416826003824	584.2430786267995	830.2386489479513	315.7882041745687
3289915	2126957.0	92	972.9421091445428	918.637168141593	584.2430786267995	830.2386489479513	398.62417704030713
3289760	2126957.0	92	474.3559701492537	548.6007462686567	584.2430786267995	830.2386489479513	302.3162000871732
3289888	2126957.0	92	1287.156330749354	847.8772609819121	584.2430786267995	830.2386489479513	703.1345252823179
3289638	2126957.0	92	1096.748854961832	148.6623409669211	584.2430786267995	830.2386489479513	852.7651695383827
3289637	2126957.0	92	583.3515151515152	140.09734848484848	584.2430786267995	830.2386489479513	690.1418763488659
3289647	2126957.0	92	647.8841692255204	173.67911975435004	584.2430786267995	830.2386489479513	659.636721072681
3289900	2126957.0	92	1135.034910896874	895.9069529652352	584.2430786267995	830.2386489479513	554.6926794612781
3289748	2126957.0	92	1316.9574457445744	549.9872487248725	584.2430786267995	830.2386489479513	784.4814791362495
3289870	2126957.0	92	795.5447718082033	784.7975158867707	584.2430786267995	830.2386489479513	216.1326030824874
3289717	2126957.0	92	794.4541838134431	429.3211248285323	584.2430786267995	830.2386489479513	452.6848461013855
3289726	2126957.0	92	496.9779308967445	470.07539444777314	584.2430786267995	830.2386489479513	370.58437082600835
3289852	2126957.0	92	552.7109792975111	701.189927890207	584.2430786267995	830.2386489479513	132.84519447368666
3289701	2126957.0	92	578.2801194239551	378.35036880927294	584.2430786267995	830.2386489479513	451.9276209849841
3289839	2126957.0	92	699.1375754037751	719.6393267172602	584.2430786267995	830.2386489479513	159.4771314876296
3289809	2126957.0	92	920.1951600312256	677.1311475409836	584.2430786267995	830.2386489479513	369.19602921354766
3289687	2126957.0	92	1145.1622073578596	281.19509476031214	584.2430786267995	830.2386489479513	784.9070603398893
3289666	2126957.0	92	938.0182036189228	233.55646391977325	584.2430786267995	830.2386489479513	693.6760547930088
3289792	2126957.0	92	655.0611425873466	595.6676109537299	584.2430786267995	830.2386489479513	245.02810052891203
3289921	2126957.0	92	565.5955109837631	945.7699777141038	584.2430786267995	830.2386489479513	117.02657691940931
3290169	2126812.0	93	901.8320626853028	248.44599745870397	583.9444444444445	830.4988425925926	663.2028742091671
3290145	2126812.0	93	1061.3436400201106	136.3868778280543	583.9444444444445	830.4988425925926	842.4377790469636
3290278	2126812.0	93	788.4022687609075	842.4720767888307	583.9444444444445	830.4988425925926	204.80810594637032
3290276	2126812.0	93	739.8420024768981	769.332714108793	583.9444444444445	830.4988425925926	167.46744123613678
3290153	2126812.0	93	647.0298279466152	174.7077504421933	583.9444444444445	830.4988425925926	658.8184288219551
3290287	2126812.0	93	1287.970893141946	847.0558213716108	583.9444444444445	830.4988425925926	704.221111592023
3290259	2126812.0	93	916.7746353610816	679.3875844895055	583.9444444444445	830.4988425925926	365.52776681273195
3290264	2126812.0	93	583.3431952662722	688.6550788954635	583.9444444444445	830.4988425925926	141.8450379827975
3290142	2126812.0	93	583.0948553054662	137.5607359771347	583.9444444444445	830.4988425925926	692.9386274422293
3290245	2126812.0	93	807.4537480063796	604.8691045796309	583.9444444444445	830.4988425925926	317.59280132669727
3290251	2126812.0	93	556.6126532500579	628.7546842470507	583.9444444444445	830.4988425925926	203.5871612760604
3290231	2126812.0	93	479.4703476482618	529.3364008179959	583.9444444444445	830.4988425925926	318.7689652977772
3290237	2126812.0	93	1316.3071955719556	549.4165641656417	583.9444444444445	830.4988425925926	784.4504104688472
3290192	2126812.0	93	1147.6462887989203	281.1434547908232	583.9444444444445	830.4988425925926	787.115691264931
3290321	2126812.0	93	608.6058451816746	931.1268562401264	583.9444444444445	830.4988425925926	103.60589663224044
3290197	2126812.0	93	585.8817142857143	381.3910476190477	583.9444444444445	830.4988425925926	449.111973254374
3290203	2126812.0	93	496.6973597359736	421.5624862486249	583.9444444444445	830.4988425925926	418.1399255392956
3290206	2126812.0	93	794.7674863387979	425.47404371584696	583.9444444444445	830.4988425925926	456.608631870595
3290304	2126812.0	93	1135.687102633969	896.8165304268847	583.9444444444445	830.4988425925926	555.7139521244084
3290317	2126812.0	93	972.923091676256	913.921173762946	583.9444444444445	830.4988425925926	397.823671166242
3290416	2127002.0	94	470.6121537086685	502.6800714924039	584.0468926553673	830.4525423728813	346.8461224621073
3290425	2127002.0	94	1316.5017830609213	550.6090638930164	584.0468926553673	830.4525423728813	784.0934503786667
3290430	2127002.0	94	837.3156221616712	601.0240690281563	584.0468926553673	830.4525423728813	341.73450766205707
3290401	2127002.0	94	587.6123829344433	381.94086021505376	584.0468926553673	830.4525423728813	448.52585405188665
3290407	2127002.0	94	796.4044585987261	423.822983014862	584.0468926553673	830.4525423728813	458.74103190916435
3290387	2127002.0	94	515.268315018315	310.3303571428572	584.0468926553673	830.4525423728813	524.6499597924616
3290372	2127002.0	94	736.8636159712876	274.59645580978014	584.0468926553673	830.4525423728813	576.47978272812
3290377	2127002.0	94	1149.2121925693357	279.92072213500785	584.0468926553673	830.4525423728813	788.9848549378322
3290352	2127002.0	94	1024.3043248945148	125.1967299578059	584.0468926553673	830.4525423728813	831.3918255474103
3290362	2127002.0	94	649.7955326460481	174.69278350515464	584.0468926553673	830.4525423728813	659.0476045103899
3290466	2127002.0	94	714.8953153153153	1010.8942342342342	584.0468926553673	830.4525423728813	222.89126020188368
3290349	2127002.0	94	580.9110993283846	138.25220926122304	584.0468926553673	830.4525423728813	692.2074359320914
3290453	2127002.0	94	1287.697373503283	846.6672460409425	584.0468926553673	830.4525423728813	703.8372793569164
3290459	2127002.0	94	852.5227342549923	923.1592933947773	584.0468926553673	830.4525423728813	284.03137011193456
3290457	2127002.0	94	1134.4652434456927	897.4764794007491	584.0468926553673	830.4525423728813	554.4840565980751
3290462	2127002.0	94	970.5430220356768	913.6808324589016	584.0468926553673	830.4525423728813	395.35579709497586
3290438	2127002.0	94	919.5983606557376	672.5659380692168	584.0468926553673	830.4525423728813	370.8408924265843
3290437	2127002.0	94	607.4210589651022	668.7274368231047	584.0468926553673	830.4525423728813	163.40551219515686
3290442	2127002.0	94	472.5666275889019	710.9015240328254	584.0468926553673	830.4525423728813	163.46343776341482
3290445	2127002.0	94	742.9253106038717	794.1784166425889	584.0468926553673	830.4525423728813	162.96675700067397
3290419	2126843.0	95	917.7838944494996	978.835456475584	584.04802259887	830.5937853107345	365.1783471533426
3290293	2126843.0	95	675.1362007168459	257.9776981282358	584.04802259887	830.5937853107345	579.8156944176718
3290403	2126843.0	95	975.2293348712034	912.3308342945022	584.04802259887	830.5937853107345	399.6295337530494
3290277	2126843.0	95	530.0212247738344	180.3615170494085	584.04802259887	830.5937853107345	652.4729094540985
3290413	2126843.0	95	716.6340067340067	938.672053872054	584.04802259887	830.5937853107345	171.05541594552162
3290263	2126843.0	95	579.6041275797373	141.52126328955598	584.04802259887	830.5937853107345	689.086851425543
3290267	2126843.0	95	1020.7117834394904	123.8359872611465	584.04802259887	830.5937853107345	830.7718249527826
3290392	2126843.0	95	1137.4414104329203	894.975906379073	584.04802259887	830.5937853107345	557.1259276067716
3290271	2126843.0	95	649.5461257673802	172.94317239090756	584.04802259887	830.5937853107345	660.9041762559053
3290369	2126843.0	95	739.2942113648434	747.6492299522039	584.04802259887	830.5937853107345	176.01471072039567
3290373	2126843.0	95	542.453716690042	821.5820476858345	584.04802259887	830.5937853107345	42.55934326393209
3290381	2126843.0	95	1289.599110032363	848.5279126213592	584.04802259887	830.5937853107345	705.7789809146898
3290339	2126843.0	95	872.6256944444444	624.9085648148149	584.04802259887	830.5937853107345	354.3775989227692
3290350	2126843.0	95	925.5296852646636	681.0643776824035	584.04802259887	830.5937853107345	372.7851521757196
3290348	2126843.0	95	656.0576174112257	673.1162657502863	584.04802259887	830.5937853107345	173.16047733807784
3290324	2126843.0	95	796.4589531680441	424.7256198347108	584.04802259887	830.5937853107345	458.09100752157906
3290329	2126843.0	95	466.0398801290917	501.9981558321808	584.04802259887	830.5937853107345	349.14325054563835
3290335	2126843.0	95	1320.6533766489465	553.5929316794645	584.04802259887	830.5937853107345	786.9669119649762
3290312	2126843.0	95	1148.955798864558	279.13287374966205	584.04802259887	830.5937853107345	789.4491324114641
3290318	2126843.0	95	587.816221033868	382.39019607843136	584.04802259887	830.5937853107345	448.2194292086908
3290544	2127077.0	96	954.0544778532168	1008.803265438086	583.9444444444445	830.4988425925926	410.8210121647955
3290531	2127077.0	96	1135.842149262806	897.4928560571515	583.9444444444445	830.4988425925926	555.9489854508819
3290528	2127077.0	96	1288.5700453234444	850.0389369592089	583.9444444444445	830.4988425925926	704.8964836782405
3290533	2127077.0	96	530.1818181818181	926.3742424242424	583.9444444444445	830.4988425925926	109.9204816016267
3290539	2127077.0	96	973.7578184591916	913.977879481312	583.9444444444445	830.4988425925926	398.6517479713708
3290514	2127077.0	96	933.8554852320676	688.696905766526	583.9444444444445	830.4988425925926	377.55201728066754
3290512	2127077.0	96	670.6295564339042	676.054457619675	583.9444444444445	830.4988425925926	177.10837555092635
3290523	2127077.0	96	810.1899076727158	790.2335243553009	583.9444444444445	830.4988425925926	229.80057764097427
3290520	2127077.0	96	743.26401179941	741.6434611602754	583.9444444444445	830.4988425925926	182.42259550739868
3290499	2127077.0	96	794.9321098179647	426.38719785138767	583.9444444444445	830.4988425925926	455.8750008008888
3290496	2127077.0	96	586.6526744597945	382.3087141339001	583.9444444444445	830.4988425925926	448.1983107483063
3290503	2127077.0	96	497.6522547652255	458.3370525337053	583.9444444444445	830.4988425925926	382.034998369874
3290506	2127077.0	96	1318.1550187379723	551.3903068975995	583.9444444444445	830.4988425925926	785.4723051147223
3290508	2127077.0	96	856.759282051282	623.2671794871794	583.9444444444445	830.4988425925926	342.5972822599161
3290484	2127077.0	96	663.2880174291939	258.30544662309364	583.9444444444445	830.4988425925926	577.6683174323256
3290492	2127077.0	96	1148.279651941098	278.1661311914324	583.9444444444445	830.4988425925926	789.6490679435065
3290471	2127077.0	96	1020.5145379023884	123.04672897196262	583.9444444444445	830.4988425925926	831.3133822862319
3290475	2127077.0	96	521.2051098376313	176.06661891117477	583.9444444444445	830.4988425925926	657.4327033997555
3290472	2127077.0	96	577.3713679399282	148.69327456741755	583.9444444444445	830.4988425925926	681.8372517873057
3290473	2127077.0	96	647.9930523028884	172.32763466042155	583.9444444444445	830.4988425925926	661.2802455234073
3290550	2127243.0	97	524.1113809854268	156.49814943326393	584.3288590604027	830.4865771812081	676.6731451770905
3290551	2127243.0	97	579.1697303921568	146.5	584.3288590604027	830.4865771812081	684.0060338715443
3290548	2127243.0	97	1019.7933130699088	121.29736575481256	584.3288590604027	830.4865771812081	832.2130906861476
3290553	2127243.0	97	650.1287550200803	173.21534136546182	584.3288590604027	830.4865771812081	660.556662020044
3290559	2127243.0	97	617.9713057388522	242.14387122575485	584.3288590604027	830.4865771812081	589.3037874216466
3290628	2127243.0	97	970.223865877712	992.5795529257068	584.3288590604027	830.4865771812081	418.5559569188305
3290610	2127243.0	97	1288.0352798053527	848.7457420924575	584.3288590604027	830.4865771812081	703.9432673880225
3290613	2127243.0	97	1135.9982724951178	896.9904611686945	584.3288590604027	830.4865771812081	555.6634847682757
3290619	2127243.0	97	973.2305122494432	915.2253155159616	584.3288590604027	830.4865771812081	398.02656899726503
3290622	2127243.0	97	515.5472521828455	959.568053415511	584.3288590604027	830.4865771812081	146.26324538818952
3290592	2127243.0	97	934.7030178326474	695.9125514403293	584.3288590604027	830.4865771812081	375.3294813087095
3290599	2127243.0	97	818.3132854578097	763.3453022142429	584.3288590604027	830.4865771812081	243.42691428992234
3290596	2127243.0	97	752.1763763197587	758.2933634992459	584.3288590604027	830.4865771812081	182.71466594627609
3290577	2127243.0	97	1320.1178911151587	553.0060716454159	584.3288590604027	830.4865771812081	786.3720052522684
3290580	2127243.0	97	828.6376811594203	617.21547314578	584.3288590604027	830.4865771812081	324.30134808831707
3290589	2127243.0	97	679.2801177536232	670.3172554347826	584.3288590604027	830.4865771812081	186.19869268106274
3290566	2127243.0	97	1147.8631227529531	277.59090909090907	584.3288590604027	830.4865771812081	789.4710166614879
3290570	2127243.0	97	796.3120860927153	426.137417218543	584.3288590604027	830.4865771812081	456.54696549812473
3290568	2127243.0	97	590.157584931046	391.7250252270434	584.3288590604027	830.4865771812081	438.80026608754724
3290572	2127243.0	97	542.4015206372194	453.90405503258506	584.3288590604027	830.4865771812081	378.90935287357354
3290939	2127163.0	98	771.2115078100096	823.2346721921156	584.317880794702	830.575055187638	187.03772090532402
3290916	2127163.0	98	878.7903324184202	664.5304971027753	584.317880794702	830.575055187638	338.06037927399956
3290922	2127163.0	98	714.4760258183495	659.5567081604426	584.317880794702	830.575055187638	214.91490812856867
3290926	2127163.0	98	954.556862745098	700.6653594771242	584.317880794702	830.575055187638	392.3690008082493
3290897	2127163.0	98	1320.3024918300653	553.8845996732026	584.317880794702	830.575055187638	786.2766407910518
3290904	2127163.0	98	811.2175826790387	622.6434689507495	584.317880794702	830.575055187638	307.76455167902213
3290883	2127163.0	98	603.9710074505992	407.2392290249433	584.317880794702	830.575055187638	423.7917732804685
3290887	2127163.0	98	796.0758347481608	426.1598754951896	584.317880794702	830.575055187638	456.50089663464024
3290891	2127163.0	98	577.1507447354904	489.1890087313817	584.317880794702	830.575055187638	341.461272407757
3290865	2127163.0	98	601.5321897501059	249.1037695891571	584.317880794702	830.575055187638	581.7260424017153
3290876	2127163.0	98	1148.0309895833334	277.17395833333336	584.317880794702	830.575055187638	789.9526840385383
3290979	2127163.0	98	1015.6478310502284	1002.6272831050228	584.317880794702	830.575055187638	464.3786118231229
3290848	2127163.0	98	652.3044115378682	173.26029615918557	584.317880794702	830.575055187638	660.8213531652286
3290858	2127163.0	98	527.0405291005292	170.81301587301587	584.317880794702	830.575055187638	662.2436436370583
3290834	2127163.0	98	1018.1276543209876	118.1316049382716	584.317880794702	830.575055187638	834.1262430892272
3290839	2127163.0	98	581.111212675198	142.43601462522852	584.317880794702	830.575055187638	688.1465119192148
3290969	2127163.0	98	973.0018642803876	914.4944071588368	584.317880794702	830.575055187638	397.6401597595076
3290972	2127163.0	98	539.8304347826087	987.5023188405796	584.317880794702	830.575055187638	163.11130840710823
3290951	2127163.0	98	1288.5214806290758	850.7639048714999	584.317880794702	830.575055187638	704.4929379853629
3290958	2127163.0	98	1135.4054094892715	896.1949229374434	584.317880794702	830.575055187638	554.9805684221656
3290934	2127373.0	99	1147.774213836478	275.96943396226413	584.3106575963719	830.562358276644	790.610201622976
3290915	2127373.0	99	661.7912423625255	173.3794976238968	584.3106575963719	830.562358276644	661.7345036730617
3290921	2127373.0	99	537.2328559027777	198.05859375	584.3106575963719	830.562358276644	634.2533654247943
3290927	2127373.0	99	565.1918907650615	249.6488430268918	584.3106575963719	830.562358276644	581.2280442691784
3290903	2127373.0	99	1020.4026328862394	118.78067560854446	584.3106575963719	830.562358276644	834.751085470423
3290907	2127373.0	99	572.8708737864077	134.59126213592234	584.3106575963719	830.562358276644	696.0651085329133
3291012	2127373.0	99	971.9823232323232	915.1468253968252	584.3106575963719	830.562358276644	396.7919510460839
3291016	2127373.0	99	573.7110271480549	1000.1949342289394	584.3106575963719	830.562358276644	169.96341662208414
3291017	2127373.0	99	995.2319034852547	1001.3665475126602	584.3106575963719	830.562358276644	445.0060015139622
3290994	2127373.0	99	729.7850637522769	659.6029143897996	584.3106575963719	830.562358276644	224.47702399246182
3290996	2127373.0	99	1011.2144329896907	721.6405498281787	584.3106575963719	830.562358276644	440.5800651422547
3291001	2127373.0	99	1288.3545454545454	850.0551515151515	584.3106575963719	830.562358276644	704.3136836798583
3291004	2127373.0	99	1134.8231337767922	894.6881744271988	584.3106575963719	830.562358276644	554.2347036475364
3291005	2127373.0	99	783.6559822106519	918.9332357088622	584.3106575963719	830.562358276644	218.0549711052532
3290976	2127373.0	99	1317.869106639448	552.1174783707592	584.3106575963719	830.562358276644	784.6270128591584
3290983	2127373.0	99	812.5885275519422	617.8672086720867	584.3106575963719	830.562358276644	312.00963539089184
3290963	2127373.0	99	564.7592281879195	472.33501118568233	584.3106575963719	830.562358276644	358.76049196607755
3290944	2127373.0	99	619.3368627450981	422.55607843137255	584.3106575963719	830.562358276644	409.50697117423846
3290949	2127373.0	99	795.2256613756614	428.1267195767196	584.3106575963719	830.562358276644	454.3562282119986
3290957	2127373.0	99	893.211590296496	473.9516322252171	584.3106575963719	830.562358276644	471.79550247743185
3290675	2127352.0	100	1050.0208783297337	715.2091432685385	584.2623873873873	830.543918918919	479.82609595479005
3290672	2127352.0	100	768.8544898918665	686.9071462153267	584.2623873873873	830.543918918919	233.89263943041806
3290683	2127352.0	100	1134.953686200378	895.9306868304977	584.2623873873873	830.543918918919	554.5595874261495
3290680	2127352.0	100	1289.988519398258	850.3048297703879	584.2623873873873	830.543918918919	706.0027386637423
3290659	2127352.0	100	632.3201174743025	458.98825256975033	584.2623873873873	830.543918918919	374.6507154901503
3290665	2127352.0	100	1319.2646389406166	553.2179805503828	584.2623873873873	830.543918918919	785.5813044365972
3290668	2127352.0	100	815.182560137457	600.5876288659794	584.2623873873873	830.543918918919	325.889584856334
3290643	2127352.0	100	1148.18416988417	276.18519948519946	584.2623873873873	830.543918918919	790.7726389971658
3290641	2127352.0	100	536.2945554249902	258.5701135918527	584.2623873873873	830.543918918919	573.9816607553742
3290647	2127352.0	100	891.8223508459483	362.53176016622143	584.2623873873873	830.543918918919	560.0254564419296
3290650	2127352.0	100	555.7543396226415	423.6813836477988	584.2623873873873	830.543918918919	407.86006349555794
3290652	2127352.0	100	805.6706777316735	425.0734439834025	584.2623873873873	830.543918918919	461.98261555778595
3290631	2127352.0	100	1026.7248275862069	124.24528735632184	584.2623873873873	830.543918918919	833.4451199292557
3290634	2127352.0	100	664.9784294716433	170.42874454677653	584.2623873873873	830.543918918919	665.0316705887858
3290633	2127352.0	100	572.9915953060577	146.29733587059945	584.2623873873873	830.543918918919	684.3394020275622
3290637	2127352.0	100	546.2156729900632	201.43970189701895	584.2623873873873	830.543918918919	630.2536539768488
3290690	2127352.0	100	976.9869820315364	916.8846718005134	584.2623873873873	830.543918918919	402.10363446078395
3290694	2127352.0	100	529.2391634980988	936.1927756653992	584.2623873873873	830.543918918919	119.1185799907347
3290696	2127352.0	100	746.864217598613	965.497615951452	584.2623873873873	830.543918918919	211.30985668157783
3290700	2127352.0	100	934.6986733001658	982.53184079602	584.2623873873873	830.543918918919	381.9763328805364
3290802	2127470.0	101	1134.2803102247549	896.3181386514719	584.04802259887	830.5937853107345	554.1437186940519
[truncated: 21,759 more rows]
