# Supplementary material for: The First of Us: Ophiocordyceps use a novel scramblase-binding peptide to manipulate zombie ants
Source: bioRxiv. 2025 Sep 19:2025.09.09.674826. Preprint. [Version 2] doi: 10.1101/2025.09.09.674826 (PMC12458967; doi:10.1101/2025.09.09.674826)
Supplement: Supplement 11 [file media-11.zip › Data S12. Nest behavior tests data/SBP Aversion Assay data files/LH14_SBP1-all-spots_matches.csv]

No_Overlap_ID	Citronella_ID	Frame	No_Overlap_X	No_Overlap_Y	Citronella_X	Citronella_Y	Distance
3978040	2814577.0	0	1426.6505882352942	612.0322352941176	1262.2001763668432	898.783950617284	330.5608630864843
3978036	2814577.0	0	1337.6543044384869	601.7511170688115	1262.2001763668432	898.783950617284	306.46668603436586
3978027	2814577.0	0	637.7242019302153	436.4084385053204	1262.2001763668432	898.783950617284	777.0208213744188
3978011	2814577.0	0	756.2932427469702	348.5159138205411	1262.2001763668432	898.783950617284	747.4869482504721
3978005	2814577.0	0	891.322191272052	325.96912720519964	1262.2001763668432	898.783950617284	682.3981988169293
3977996	2814577.0	0	1055.5353120243533	262.9678843226788	1262.2001763668432	898.783950617284	668.559972113232
3977992	2814577.0	0	1380.8320684712037	278.32772577789024	1262.2001763668432	898.783950617284	631.6956963334584
3978118	2814577.0	0	610.569783197832	1011.0433604336044	1262.2001763668432	898.783950617284	661.2294188811541
3977984	2814577.0	0	515.7995884773662	217.7696844993141	1262.2001763668432	898.783950617284	1010.3931255991173
3977986	2814577.0	0	622.8021690351534	262.37534280728	1262.2001763668432	898.783950617284	902.1339855444994
3978108	2814577.0	0	1410.7281151981751	931.540490447676	1262.2001763668432	898.783950617284	152.0971384186565
3977977	2814577.0	0	1302.5103244837758	132.49178255372945	1262.2001763668432	898.783950617284	767.3516761412279
3977979	2814577.0	0	916.2235431235432	156.33020979020978	1262.2001763668432	898.783950617284	819.1076779145005
3978097	2814577.0	0	546.4249465811967	903.5104166666666	1262.2001763668432	898.783950617284	715.790834710819
3977970	2814577.0	0	900.8336510962822	84.58929138862409	1262.2001763668432	898.783950617284	890.7854448196784
3978092	2814577.0	0	1366.2899018904045	910.6131849724816	1262.2001763668432	898.783950617284	104.7597334141345
3978080	2814577.0	0	752.037365311088	879.044664581161	1262.2001763668432	898.783950617284	510.5445457524015
3978072	2814577.0	0	645.6454081632653	848.9753401360543	1262.2001763668432	898.783950617284	618.5634000429046
3978064	2814577.0	0	887.2245131729668	731.1368843069874	1262.2001763668432	898.783950617284	410.74601255537027
3978055	2814577.0	0	960.3998800959232	691.8483213429257	1262.2001763668432	898.783950617284	365.93137811943603
3979581	2815546.0	1	919.8416746871992	796.7223291626564	1262.2001763668432	898.783950617284	357.2476987277573
3979321	2815546.0	1	1302.3592132505175	132.531884057971	1262.2001763668432	898.783950617284	767.30370633136
3979828	2815546.0	1	1318.3925861062462	971.1748394629304	1262.2001763668432	898.783950617284	91.64075348982954
3979314	2815546.0	1	918.2671769637324	156.8658647712776	1262.2001763668432	898.783950617284	817.7605726518136
3979680	2815546.0	1	540.3005886681383	890.0426784400294	1262.2001763668432	898.783950617284	721.9525085203576
3979809	2815546.0	1	544.2796610169491	949.151379195746	1262.2001763668432	898.783950617284	719.6851702111583
3979548	2815546.0	1	940.5124794745484	640.2467980295567	1262.2001763668432	898.783950617284	412.70380856013276
3979291	2815546.0	1	906.4332788671024	51.54139433551198	1262.2001763668432	898.783950617284	918.9069781710565
3979658	2815546.0	1	731.2603276353276	877.5388176638177	1262.2001763668432	898.783950617284	531.3647322181395
3979399	2815546.0	1	789.4429198682766	352.83211367239903	1262.2001763668432	898.783950617284	722.1930710243249
3979374	2815546.0	1	889.5411492573654	325.99306062819574	1262.2001763668432	898.783950617284	683.3477549101001
3979360	2815546.0	1	628.6456702253855	266.9526690391459	1262.2001763668432	898.783950617284	894.76370100313
3979484	2815546.0	1	1306.1907373552713	526.7659963436929	1262.2001763668432	898.783950617284	374.60983403800856
3979612	2815546.0	1	645.3782722513089	849.1902268760908	1262.2001763668432	898.783950617284	618.8124100494681
3979352	2815546.0	1	1380.4288399111565	276.0632154450709	1262.2001763668432	898.783950617284	633.8447214396408
3979478	2815546.0	1	1397.834349593496	514.3689024390244	1262.2001763668432	898.783950617284	407.64145791709075
3979598	2815546.0	1	1365.2825348284064	843.1167176350663	1262.2001763668432	898.783950617284	117.15294897651839
3979337	2815546.0	1	1148.5710659898475	229.6362098138748	1262.2001763668432	898.783950617284	678.7269508037631
3979458	2815546.0	1	571.2939886480908	474.3666150670794	1262.2001763668432	898.783950617284	810.8522892263392
3979331	2815546.0	1	509.8397633744856	208.74408436213992	1262.2001763668432	898.783950617284	1020.8825633046379
3978421	2815603.0	2	613.9962742175857	520.3864878291107	1262.2001763668432	898.783950617284	750.5684103438215
3978538	2815603.0	2	645.4544270833334	848.9014756944445	1262.2001763668432	898.783950617284	618.7597114904182
3978277	2815603.0	2	887.3382242287435	325.6570102834212	1262.2001763668432	898.783950617284	684.8328065281643
3978401	2815603.0	2	1415.539063622002	495.3773517162143	1262.2001763668432	898.783950617284	431.56656309493997
3978266	2815603.0	2	644.7382005899705	265.7927728613569	1262.2001763668432	898.783950617284	884.2720863213511
3978513	2815603.0	2	1370.3156565656566	770.9098124098124	1262.2001763668432	898.783950617284	167.45373176171248
3978252	2815603.0	2	1380.1037017816986	275.75090814737933	1262.2001763668432	898.783950617284	634.0910134314769
3978501	2815603.0	2	1013.0567673378076	767.5145413870247	1262.2001763668432	898.783950617284	281.609829484467
3978618	2815603.0	2	1244.8816725978647	1001.9433570581256	1262.2001763668432	898.783950617284	104.6030291627488
3978485	2815603.0	2	908.8986636971048	642.2702301410542	1262.2001763668432	898.783950617284	436.6019327113459
3978358	2815603.0	2	1226.2239629961207	422.4200238734706	1262.2001763668432	898.783950617284	477.72050262813815
3978231	2815603.0	2	500.60123456790126	168.0104938271605	1262.2001763668432	898.783950617284	1055.4917305683898
3978219	2815603.0	2	1245.9440771349862	144.5085399449036	1262.2001763668432	898.783950617284	754.4505655821487
3978213	2815603.0	2	920.5040882297016	160.29264118653737	1262.2001763668432	898.783950617284	813.7110241068164
3978586	2815603.0	2	532.4789325842696	905.422440699126	1262.2001763668432	898.783950617284	729.7514393121488
3978185	2815603.0	2	1301.680402336145	132.24064460307162	1262.2001763668432	898.783950617284	767.5593320635126
3978308	2815603.0	2	791.8758018988966	371.28175519630486	1262.2001763668432	898.783950617284	706.7273755788847
3978560	2815603.0	2	698.156282450675	882.2646244375217	1262.2001763668432	898.783950617284	564.2857453467586
3978177	2815603.0	2	907.5457839262187	53.51449275362319	1262.2001763668432	898.783950617284	916.6570757238258
3978939	2815265.0	3	705.3028455284554	503.5565294715447	1262.3081936685287	899.0493482309125	683.1321450106666
3979062	2815265.0	3	681.6211812627291	901.38900203666	1262.3081936685287	899.0493482309125	580.6917257518863
3979056	2815265.0	3	544.3496732026144	889.6953904368766	1262.3081936685287	899.0493482309125	718.0194521292701
3978667	2815265.0	3	611.3873507057546	143.02225841476655	1262.3081936685287	899.0493482309125	997.6346547405213
3978916	2815265.0	3	1416.4505736981466	471.9810238305384	1262.3081936685287	899.0493482309125	454.034389696792
3978661	2815265.0	3	1302.599852227148	131.91861937935403	1262.3081936685287	899.0493482309125	768.1881103595185
3978773	2815265.0	3	886.1552598225603	325.23586818757923	1262.3081936685287	899.0493482309125	686.1143778703157
3979030	2815265.0	3	645.2782135076252	849.0899782135077	1262.3081936685287	899.0493482309125	619.049218616663
3978647	2815265.0	3	858.4485756566777	91.7693303736589	1262.3081936685287	899.0493482309125	902.6647319422012
3978896	2815265.0	3	791.7533140515786	374.0342251144854	1262.3081936685287	899.0493482309125	705.0267897266596
3978638	2815265.0	3	1269.362726406101	79.31855735621227	1262.3081936685287	899.0493482309125	819.7611456639105
3978763	2815265.0	3	1111.5403598346704	306.4615852176027	1262.3081936685287	899.0493482309125	611.4664312879919
3979005	2815265.0	3	1404.4915865384614	719.9447115384615	1262.3081936685287	899.0493482309125	228.68009990539292
3978992	2815265.0	3	1151.680088345226	690.5319401970778	1262.3081936685287	899.0493482309125	236.04679015096238
3978737	2815265.0	3	658.8020912068531	262.7186948853615	1262.3081936685287	899.0493482309125	877.0041710822466
3979104	2815265.0	3	1263.1421920723596	1014.183958499601	1262.3081936685287	899.0493482309125	115.13763083831616
3978723	2815265.0	3	1377.681191660124	276.98643461572016	1262.3081936685287	899.0493482309125	632.671476487593
3978966	2815265.0	3	904.9612532443456	618.5949202817947	1262.3081936685287	899.0493482309125	454.25931139250366
3979090	2815265.0	3	513.4742647058823	919.7068014705884	1262.3081936685287	899.0493482309125	749.1188046898724
3978697	2815265.0	3	919.934023782125	167.27723436900652	1262.3081936685287	899.0493482309125	807.9050060689849
3978681	2814927.0	4	662.0692525681899	957.4925611052072	1262.1879432624114	898.7482269503546	602.9870145499352
3978420	2814927.0	4	670.3323179576444	141.56440382941688	1262.1879432624114	898.7482269503546	961.0517276405762
3978416	2814927.0	4	1302.514954486346	131.6436931079324	1262.1879432624114	898.7482269503546	768.1638065385893
3978669	2814927.0	4	562.7822491730981	891.954612274899	1262.1879432624114	898.7482269503546	699.4386878954529
3978543	2814927.0	4	885.6640211640212	325.67863441672966	1262.1879432624114	898.7482269503546	685.6960126754491
3978665	2814927.0	4	511.9886160143259	897.425044768483	1262.1879432624114	898.7482269503546	750.200494144443
3978663	2814927.0	4	645.5710164225477	849.0051043053707	1262.1879432624114	898.7482269503546	618.6200875463969
3978402	2814927.0	4	820.6254411292911	67.50352903432788	1262.1879432624114	898.7482269503546	941.2466154539778
3978524	2814927.0	4	681.4672011661808	259.9016034985423	1262.1879432624114	898.7482269503546	863.3432623218754
3978654	2814927.0	4	1424.5188389081122	698.3427527873894	1262.1879432624114	898.7482269503546	257.9024500768039
3978649	2814927.0	4	876.0338455909258	574.6430662275887	1262.1879432624114	898.7482269503546	504.1419863050578
3978395	2814927.0	4	1257.191632928475	64.23751686909581	1262.1879432624114	898.7482269503546	834.5256666857406
3978640	2814927.0	4	1231.5697324917342	501.8868349864743	1262.1879432624114	898.7482269503546	398.0407507558821
3978633	2814927.0	4	1411.505539727762	446.7394745172523	1262.1879432624114	898.7482269503546	476.0332518746131
3978506	2814927.0	4	1364.68879484079	277.93135832325675	1262.1879432624114	898.7482269503546	629.2217486278173
3978625	2814927.0	4	740.761175898931	441.35325558794943	1262.1879432624114	898.7482269503546	693.6108660846834
3978465	2814927.0	4	968.2667154709612	221.98340653977547	1262.1879432624114	898.7482269503546	737.8348800997395
3978589	2814927.0	4	816.9342800934465	387.53627197835976	1262.1879432624114	898.7482269503546	677.9295593730006
3978448	2814927.0	4	919.4004352557128	172.13139281828074	1262.1879432624114	898.7482269503546	803.4147741295029
3978692	2814927.0	4	1195.7357798165135	991.828134556575	1262.1879432624114	898.7482269503546	114.36677501190135
3978300	2814835.0	5	1358.0247432306255	267.9246668364316	1262.1879432624114	898.7482269503546	638.061953279579
3978418	2814835.0	5	826.7842574888465	492.2237093690249	1262.1879432624114	898.7482269503546	595.6832656537684
3978537	2814835.0	5	1088.8496441281138	1004.1797153024912	1262.1879432624114	898.7482269503546	202.88411638893263
3978410	2814835.0	5	755.4956678700361	449.871119133574	1262.1879432624114	898.7482269503546	676.9251951761438
3978279	2814835.0	5	914.7665742024964	176.44618585298198	1262.1879432624114	898.7482269503546	801.5122246434524
3978394	2814835.0	5	1420.829417773238	441.6162751106571	1262.1879432624114	898.7482269503546	483.87678062471724
3978267	2814835.0	5	1302.1480888319454	131.82714072175955	1262.1879432624114	898.7482269503546	767.961435057768
3978263	2814835.0	5	687.6303752396603	108.67145987400713	1262.1879432624114	898.7482269503546	976.9020917400223
3978258	2814835.0	5	1255.6547967479676	66.94	1262.1879432624114	898.7482269503546	831.833882710768
3978504	2814835.0	5	646.9043824701196	972.691899070385	1262.1879432624114	898.7482269503546	619.7108413024872
3978251	2814835.0	5	833.5730488273741	57.62456747404844	1262.1879432624114	898.7482269503546	944.0337590692247
3978375	2814835.0	5	814.5037764350453	372.2904078549849	1262.1879432624114	898.7482269503546	691.0708708334956
3978356	2814835.0	5	1302.2936046511627	347.781492248062	1262.1879432624114	898.7482269503546	552.424480652275
3978481	2814835.0	5	557.2329768270945	909.6383244206772	1262.1879432624114	898.7482269503546	705.0390761686418
3978346	2814835.0	5	885.4199101796407	325.0963073852296	1262.1879432624114	898.7482269503546	686.3167458060545
3978459	2814835.0	5	645.3766937669377	849.1233062330623	1262.1879432624114	898.7482269503546	618.8042907578817
3978317	2814835.0	5	912.0749547101448	251.89809782608697	1262.1879432624114	898.7482269503546	735.5230753015716
3978447	2814835.0	5	507.5210555099808	820.8803664205633	1262.1879432624114	898.7482269503546	758.6735234430068
3978436	2814835.0	5	1430.0341657995143	686.6290322580645	1262.1879432624114	898.7482269503546	270.4938209587796
3978305	2814835.0	5	706.1936472896738	246.5497915133677	1262.1879432624114	898.7482269503546	857.0253533826602
3978301	2815802.0	6	645.541884816754	849.0859511343804	1262.282383419689	898.8540587219344	618.7452683858223
3978292	2815802.0	6	1384.3668916385452	773.2101612298463	1262.282383419689	898.8540587219344	175.18851595935817
3978287	2815802.0	6	517.7907801418439	717.3602836879433	1262.282383419689	898.8540587219344	766.2948112360576
3978272	2815802.0	6	759.4937673130194	447.1346952908587	1262.282383419689	898.8540587219344	675.9044132013315
3978275	2815802.0	6	825.7785898538264	465.77142447692745	1262.282383419689	898.8540587219344	614.8952186202001
3978264	2815802.0	6	1418.0720106566368	442.6059395079141	1262.282383419689	898.8540587219344	482.112802403087
3978253	2815802.0	6	801.7802730865972	364.7154749071745	1262.282383419689	898.8540587219344	705.2419587211671
3978245	2815802.0	6	1205.059595959596	329.719696969697	1262.282383419689	898.8540587219344	572.0038191584298
3978242	2815802.0	6	887.0900966183574	323.4347826086956	1262.282383419689	898.8540587219344	686.9327444502092
3978234	2815802.0	6	902.8231316725978	260.19513641755634	1262.282383419689	898.8540587219344	732.8684552534434
3978229	2815802.0	6	1354.5675353432125	254.68540282745695	1262.282383419689	898.8540587219344	650.7455773975306
3978230	2815802.0	6	727.4742228961335	233.54346727318676	1262.282383419689	898.8540587219344	853.6146388485096
3978222	2815802.0	6	915.92417521486	177.95337769152576	1262.282383419689	898.8540587219344	799.788597256154
3978216	2815802.0	6	1302.4368191721132	131.56644880174292	1262.282383419689	898.8540587219344	768.3375918485542
3978208	2815802.0	6	848.5931818181818	81.35719696969696	1262.282383419689	898.8540587219344	916.2095145197136
3978200	2815802.0	6	666.1673640167364	68.11680613668061	1262.282383419689	898.8540587219344	1022.4859408278817
3978321	2815802.0	6	1111.8344632768362	1003.9031073446328	1262.282383419689	898.8540587219344	183.4935401910494
3978195	2815802.0	6	1255.4329787234042	65.84078014184398	1262.282383419689	898.8540587219344	833.0414375260361
3978315	2815802.0	6	618.4450280112044	981.2860644257704	1262.282383419689	898.8540587219344	649.0928868688584
3978306	2815802.0	6	545.1581013561741	930.0260528194148	1262.282383419689	898.8540587219344	717.8014552375365
3979325	2815507.0	7	544.6752503576538	930.903791130186	1262.1879432624114	898.7482269503546	718.2328625085045
3979194	2815507.0	7	950.6856693294602	269.6670297748729	1262.1879432624114	898.7482269503546	701.980640263773
3979189	2815507.0	7	781.7589333333333	236.82693333333336	1262.1879432624114	898.7482269503546	817.8947563868257
3979313	2815507.0	7	645.2669237360755	848.8941730934018	1262.1879432624114	898.7482269503546	618.9321214958759
3979179	2815507.0	7	1356.7221674472105	234.157793114781	1262.1879432624114	898.7482269503546	671.2802427362046
3979301	2815507.0	7	1415.4767282683092	730.9568788501027	1262.1879432624114	898.7482269503546	227.2694174452081
3979169	2815507.0	7	923.9538084464556	178.33305052790345	1262.1879432624114	898.7482269503546	795.8645339343183
3979161	2815507.0	7	1302.463768115942	131.77492314448835	1262.1879432624114	898.7482269503546	768.0300715587365
3979290	2815507.0	7	512.4620622568093	552.8540856031128	1262.1879432624114	898.7482269503546	825.6704267853922
3979156	2815507.0	7	854.2911467617349	99.07635175282236	1262.1879432624114	898.7482269503546	897.6942155196567
3979281	2815507.0	7	1066.8589993502274	474.2936972059779	1262.1879432624114	898.7482269503546	467.2419546127778
3979149	2815507.0	7	1254.2101300479126	67.01403148528405	1262.1879432624114	898.7482269503546	831.7724553083095
3979144	2815507.0	7	637.653346328785	57.82456140350877	1262.1879432624114	898.7482269503546	1047.4712759993902
3979275	2815507.0	7	772.9722113757647	452.0572042171027	1262.1879432624114	898.7482269503546	662.4687933147236
3979253	2815507.0	7	823.2817028985507	429.76388888888886	1262.1879432624114	898.7482269503546	642.3277957377294
3979244	2815507.0	7	1427.4780018331803	430.8255423159181	1262.1879432624114	898.7482269503546	496.25844300911047
3979218	2815507.0	7	803.9317190997997	358.59343702132674	1262.1879432624114	898.7482269503546	708.3544056946679
3979347	2815507.0	7	1173.4671320535194	1010.1553228621292	1262.1879432624114	898.7482269503546	142.41812862504267
3979336	2815507.0	7	628.473973973974	994.6791791791792	1262.1879432624114	898.7482269503546	640.9338050585533
3979200	2815507.0	7	886.8640219560878	324.4693113772455	1262.1879432624114	898.7482269503546	686.0497932195458
3979450	2816550.0	8	633.6109780439122	1014.4840319361276	1262.401754385965	898.9614035087719	639.3147253830514
3979323	2816550.0	8	1009.9417670682732	318.0109007458405	1262.401754385965	898.9614035087719	633.4347100190768
3979309	2816550.0	8	809.2631058358062	243.9987636003956	1262.401754385965	898.9614035087719	796.4362463409195
3979437	2816550.0	8	543.2325842696629	943.8827715355804	1262.401754385965	898.9614035087719	720.570763042167
3979429	2816550.0	8	644.4014756944445	848.34375	1262.401754385965	898.9614035087719	620.0697471329586
3979293	2816550.0	8	1353.6831301318737	217.2545824002654	1262.401754385965	898.9614035087719	687.7910144105774
3979415	2816550.0	8	1415.43777329297	682.918432559704	1262.401754385965	898.9614035087719	264.75382599578234
3979405	2816550.0	8	939.8920377867748	602.636302294197	1262.401754385965	898.9614035087719	437.9738381578494
3979279	2816550.0	8	927.5773515981735	185.19625570776256	1262.401754385965	898.9614035087719	788.3958821033998
3979397	2816550.0	8	770.4656807687508	492.87464120803696	1262.401754385965	898.9614035087719	637.8930623872741
3979265	2816550.0	8	1302.7107255520505	131.72460567823344	1262.401754385965	898.9614035087719	768.2949414786791
3979252	2816550.0	8	854.1034370946822	99.22535667963685	1262.401754385965	898.9614035087719	897.9338842591839
3979381	2816550.0	8	828.4922630560928	434.6640876853643	1262.401754385965	898.9614035087719	635.4914980918073
3979242	2816550.0	8	610.2997390737117	75.26027397260275	1262.401754385965	898.9614035087719	1050.581072156482
3979371	2816550.0	8	528.7503109452737	388.1365049751244	1262.401754385965	898.9614035087719	893.9723247531331
3979235	2816550.0	8	1266.332641770401	66.77731673582296	1262.401754385965	898.9614035087719	832.1933706499686
3979357	2816550.0	8	806.0754350958874	357.7567342866644	1262.401754385965	898.9614035087719	707.9097425976285
3979345	2816550.0	8	1374.4221644675465	351.7416366786619	1262.401754385965	898.9614035087719	558.5678521759427
3979332	2816550.0	8	884.8778459964185	324.85124072652854	1262.401754385965	898.9614035087719	687.1148233123578
3979461	2816550.0	8	1202.067560022334	1011.3520379676158	1262.401754385965	898.9614035087719	127.56123911114175
3979063	2815986.0	9	624.4335572974991	1015.9624860022396	1262.1879432624114	898.7482269503546	648.4364574440311
3979055	2815986.0	9	1272.0389492753625	977.7653985507246	1262.1879432624114	898.7482269503546	79.62886240044826
3978923	2815986.0	9	884.0767156862745	325.83284313725494	1262.1879432624114	898.7482269503546	686.4401921717904
3979047	2815986.0	9	541.7775979863359	954.088996763754	1262.1879432624114	898.7482269503546	722.5328133616729
3979037	2815986.0	9	643.0341055341055	848.3502788502788	1262.1879432624114	898.7482269503546	621.2016000835697
3978907	2815986.0	9	1392.8398106626807	299.3760587942202	1262.1879432624114	898.7482269503546	613.4467429332093
3979031	2815986.0	9	811.9800637958532	829.8266347687401	1262.1879432624114	898.7482269503546	455.45287418417263
3978768	2815986.0	9	1351.7898587933248	199.82212237911853	1262.1879432624114	898.7482269503546	704.646154405125
3979023	2815986.0	9	1404.4877344877343	615.5974025974026	1262.1879432624114	898.7482269503546	316.8968600578534
3978761	2815986.0	9	580.2623735302161	185.28397593656	1262.1879432624114	898.7482269503546	986.9415991482242
3978885	2815986.0	9	848.2970204841713	243.86662011173183	1262.1879432624114	898.7482269503546	774.7100199001944
3978752	2815986.0	9	1302.5274893097128	131.75432702097334	1262.1879432624114	898.7482269503546	768.053983457012
3979008	2815986.0	9	743.1662746635307	546.2868809617144	1262.1879432624114	898.7482269503546	627.3854420460283
3978747	2815986.0	9	588.6529411764706	110.41176470588236	1262.1879432624114	898.7482269503546	1036.8817563922314
3978739	2815986.0	9	868.8897577430236	85.28534191965655	1262.1879432624114	898.7482269503546	903.5515082469342
3978734	2815986.0	9	1266.0602027883397	70.49968314321927	1262.1879432624114	898.7482269503546	828.2575956261894
3978991	2815986.0	9	806.9449021627188	451.3777892207346	1262.1879432624114	898.7482269503546	638.2683879247728
3978969	2815986.0	9	1097.1238009592328	403.88549160671465	1262.1879432624114	898.7482269503546	521.6658872363357
3978831	2815986.0	9	935.8425975894944	191.1559633027523	1262.1879432624114	898.7482269503546	779.2227513466953
3978950	2815986.0	9	802.9771435631333	340.8454410674574	1262.1879432624114	898.7482269503546	722.5856883832868
3978042	2815373.0	10	1226.27527487262	478.4833735585949	1262.401754385965	898.9614035087719	422.027127318624
3978037	2815373.0	10	743.6795977011494	423.8491379310345	1262.401754385965	898.9614035087719	703.4233012476604
3978032	2815373.0	10	780.8556940371457	336.61546920821115	1262.401754385965	898.9614035087719	740.3509695150262
3978020	2815373.0	10	883.6950743721044	325.88697878566205	1262.401754385965	898.9614035087719	686.9010450995426
3978008	2815373.0	10	838.8954056695992	244.07111436950143	1262.401754385965	898.9614035087719	779.8967356079812
3978006	2815373.0	10	1392.371485943775	260.3384789156627	1262.401754385965	898.9614035087719	651.7141788675963
3977994	2815373.0	10	951.6761316872428	195.52752629172383	1262.401754385965	898.9614035087719	769.0056126050822
3977985	2815373.0	10	1334.6856294466984	167.14185335450108	1262.401754385965	898.9614035087719	735.3807262784326
3978114	2815373.0	10	598.395928986838	1013.6218243036426	1262.401754385965	898.9614035087719	673.8328785840245
3977987	2815373.0	10	552.5689265536723	156.43988700564972	1262.401754385965	898.9614035087719	1027.2296948290025
3977978	2815373.0	10	574.0362206754319	108.9220159835009	1262.401754385965	898.9614035087719	1047.8594093874867
3978103	2815373.0	10	544.9246165357276	949.555368499813	1262.401754385965	898.9614035087719	719.2587800168193
3977969	2815373.0	10	874.7087442472058	61.02333990795529	1262.401754385965	898.9614035087719	923.2800596468757
3978098	2815373.0	10	1361.9159315690993	915.3591285752472	1262.401754385965	898.9614035087719	100.85611953566305
3977971	2815373.0	10	1264.2503180661577	64.33555979643766	1262.401754385965	898.9614035087719	834.6278908472958
3978083	2815373.0	10	640.5501700680272	849.3061224489796	1262.401754385965	898.9614035087719	623.8309385208914
3978075	2815373.0	10	711.0241090146751	832.9450434261755	1262.401754385965	898.9614035087719	555.3156468295692
3978067	2815373.0	10	1417.6733333333334	556.3419047619047	1262.401754385965	898.9614035087719	376.1613804610508
3978056	2815373.0	10	685.0088729016787	522.8884892086331	1262.401754385965	898.9614035087719	689.0670333566442
3979693	2814849.0	11	638.6185590515277	849.5383036935705	1262.3065134099618	899.1743295019157	625.6599711263738
3979567	2814849.0	11	882.8828260331602	326.2760455332838	1262.3065134099618	899.1743295019157	687.1497495574105
3979677	2814849.0	11	1391.640615748964	785.3176435760805	1262.3065134099618	899.1743295019157	172.30976454586013
3979546	2814849.0	11	830.4529499626587	230.21670400796617	1262.3065134099618	899.1743295019157	796.2423029258349
3979535	2814849.0	11	1403.9594009382895	228.3487910501624	1262.3065134099618	899.1743295019157	685.6182929182957
3979657	2814849.0	11	698.5141911069063	743.8970356354462	1262.3065134099618	899.1743295019157	584.7844223971482
3979645	2814849.0	11	1258.9788851351352	610.3375563063063	1262.3065134099618	899.1743295019157	288.85594101556467
3979519	2814849.0	11	966.5028125567048	200.53565596080568	1262.3065134099618	899.1743295019157	758.6803184515629
3979509	2814849.0	11	1237.0127458120903	167.80444282592862	1262.3065134099618	899.1743295019157	731.8071370352584
3979628	2814849.0	11	1409.7683982683984	487.8939393939394	1262.3065134099618	899.1743295019157	436.9171165946375
3979496	2814849.0	11	563.176582278481	146.02278481012658	1262.3065134099618	899.1743295019157	1027.6282936332266
3979754	2814849.0	11	574.1783302639656	1004.1000613873542	1262.3065134099618	899.1743295019157	696.081752132251
3979613	2814849.0	11	678.3437646507267	451.957805907173	1262.3065134099618	899.1743295019157	735.5372940338298
3979487	2814849.0	11	1343.128006012024	167.80936873747495	1262.3065134099618	899.1743295019157	735.817110089455
3979483	2814849.0	11	1303.557060518732	131.94899135446687	1262.3065134099618	899.1743295019157	768.3334739110617
3979479	2814849.0	11	562.5829241680306	100.28286961265684	1262.3065134099618	899.1743295019157	1061.9984303310443
3979728	2814849.0	11	542.2020899752036	967.4868933758412	1262.3065134099618	899.1743295019157	723.3373950193192
3979475	2814849.0	11	880.5903119868636	61.86617405582923	1262.3065134099618	899.1743295019157	920.2131305330341
3979599	2814849.0	11	718.294621749409	416.0295508274231	1262.3065134099618	899.1743295019157	727.5835453255644
3979586	2814849.0	11	749.8293709757306	333.10562159484897	1262.3065134099618	899.1743295019157	763.5879802544899
3979838	2816421.0	12	652.7011289364231	798.2644087938205	1262.1879432624114	898.7482269503546	617.7144765573794
3979583	2816421.0	12	1344.7969406622965	152.67019667170953	1262.1879432624114	898.7482269503546	750.6375115299508
3979824	2816421.0	12	1299.7693726937268	744.6964944649446	1262.1879432624114	898.7482269503546	158.56954348126646
3979566	2816421.0	12	564.3787361229719	95.90734415029888	1262.1879432624114	898.7482269503546	1063.715738655655
3979557	2816421.0	12	881.059375	62.70243055555556	1262.1879432624114	898.7482269503546	918.8207437880195
3979687	2816421.0	12	882.4391148631364	327.0080583269378	1262.1879432624114	898.7482269503546	686.3643297026406
3979810	2816421.0	12	1381.0775978407555	624.3350877192983	1262.1879432624114	898.7482269503546	299.06073120421723
3979671	2816421.0	12	733.6426065987065	312.2891044612518	1262.1879432624114	898.7482269503546	789.4900096009054
3979918	2816421.0	12	576.8889973958334	1002.0836588541666	1262.1879432624114	898.7482269503546	693.0460711183567
3979774	2816421.0	12	666.2203594884203	438.93933632907016	1262.1879432624114	898.7482269503546	752.7294180539149
3979643	2816421.0	12	1232.1002393776182	233.5885697187313	1262.1879432624114	898.7482269503546	665.8398002023832
3979893	2816421.0	12	539.6985739750446	971.3969696969696	1262.1879432624114	898.7482269503546	726.1327210337797
3979626	2816421.0	12	984.301624235788	214.2440459895976	1262.1879432624114	898.7482269503546	738.7602994577626
3979610	2816421.0	12	845.5641406636948	196.4695393759287	1262.1879432624114	898.7482269503546	816.5603149266271
3979606	2816421.0	12	1406.7133489157252	206.96643293078824	1262.1879432624114	898.7482269503546	706.7175131664594
3979862	2816421.0	12	638.4552488498535	849.3561271434546	1262.1879432624114	898.7482269503546	625.685267209069
3979731	2816421.0	12	744.0188770571152	406.8756050338819	1262.1879432624114	898.7482269503546	714.4493385559637
3979594	2816421.0	12	1303.2056003068662	131.04008438818565	1262.1879432624114	898.7482269503546	768.8031219666528
3979718	2816421.0	12	1400.8669663669664	393.6914751914752	1262.1879432624114	898.7482269503546	523.7501254858695
3979587	2816421.0	12	627.8341127565601	127.0757339568719	1262.1879432624114	898.7482269503546	998.941048671153
3978173	2816051.0	13	1389.936866359447	785.9248847926267	1262.1879432624114	898.7482269503546	170.43736059940636
3978164	2816051.0	13	1409.466467746519	554.8384484228474	1262.1879432624114	898.7482269503546	374.1188307758043
3978158	2816051.0	13	590.3784658605106	425.643520214975	1262.1879432624114	898.7482269503546	821.6787921458024
3978144	2816051.0	13	761.0838131797825	367.6404350607805	1262.1879432624114	898.7482269503546	730.1923279463347
3978146	2816051.0	13	1414.6319234642497	357.6453507888553	1262.1879432624114	898.7482269503546	562.1667810267923
3978137	2816051.0	13	882.1756965944272	327.0972652218782	1262.1879432624114	898.7482269503546	686.4358161275829
3978132	2816051.0	13	746.799855891808	293.0819753907549	1262.1879432624114	898.7482269503546	795.271330353223
3978134	2816051.0	13	1229.7549371633752	312.0562537402753	1262.1879432624114	898.7482269503546	587.5877562660378
3978130	2816051.0	13	1001.0787696239504	223.0910003650968	1262.1879432624114	898.7482269503546	724.3553605759002
3978124	2816051.0	13	1407.6764082173625	190.14850894632207	1262.1879432624114	898.7482269503546	723.3812644728521
3978121	2816051.0	13	855.1238859180037	157.31105169340464	1262.1879432624114	898.7482269503546	845.8310893048898
3978119	2816051.0	13	1324.3015885295786	147.5815410799938	1262.1879432624114	898.7482269503546	753.7303860730551
3978096	2816051.0	13	558.1305147058823	98.12959558823528	1262.1879432624114	898.7482269503546	1066.1552680495392
3978207	2816051.0	13	588.4222925457103	1009.5446554149088	1262.1879432624114	898.7482269503546	682.8147630552526
3978073	2816051.0	13	721.8044444444444	68.80380952380952	1262.1879432624114	898.7482269503546	990.3646105411053
3978196	2816051.0	13	538.7184162062615	969.285635359116	1262.1879432624114	898.7482269503546	726.9000499132419
3978061	2816051.0	13	880.8092535259717	62.87598899208807	1262.1879432624114	898.7482269503546	918.7666206248704
3978184	2816051.0	13	638.6705855232826	850.1509912402028	1262.1879432624114	898.7482269503546	625.4083359859003
3978186	2816051.0	13	735.3021338506304	872.9138376980278	1262.1879432624114	898.7482269503546	527.5187881275399
3979197	2815213.0	14	534.946583253128	378.9448722061812	1262.2001763668432	898.783950617284	893.940969046678
3979193	2815213.0	14	766.8958736299162	370.77627337201807	1262.2001763668432	898.783950617284	723.9602610224226
3979186	2815213.0	14	1423.00516681429	332.74948331857104	1262.2001763668432	898.783950617284	588.4328875266416
3979176	2815213.0	14	882.6155589123867	326.52920443101715	1262.2001763668432	898.783950617284	686.7022472227354
3979172	2815213.0	14	1239.2974033816424	309.4323671497584	1262.2001763668432	898.783950617284	589.7964275460571
3979171	2815213.0	14	762.4830949284785	279.4337884698743	1262.2001763668432	898.783950617284	795.8088871288759
3979158	2815213.0	14	1011.0704748472028	229.0450869769629	1262.2001763668432	898.783950617284	715.2735647677553
3979141	2815213.0	14	1397.274934136244	164.36764521390035	1262.2001763668432	898.783950617284	746.7345578107513
3979136	2815213.0	14	1316.0126674197193	157.6332365122909	1262.2001763668432	898.783950617284	743.1017192899347
3979137	2815213.0	14	852.641082960755	145.78315946348732	1262.2001763668432	898.783950617284	857.1749194125201
3979262	2815213.0	14	601.2947386638975	1012.3778123918312	1262.2001763668432	898.783950617284	670.5964233562368
3979131	2815213.0	14	548.5252894576478	100.76934795856184	1262.2001763668432	898.783950617284	1070.5882262856298
3979124	2815213.0	14	881.1314872866598	63.40003483106932	1262.2001763668432	898.783950617284	918.1936792156646
3979126	2815213.0	14	781.0666933974873	81.56148088746325	1262.2001763668432	898.783950617284	948.3364347453551
3979250	2815213.0	14	541.0954198473282	976.1753907669938	1262.2001763668432	898.783950617284	725.2458237615126
3979245	2815213.0	14	879.3676075268817	901.6727150537636	1262.2001763668432	898.783950617284	382.84346765299955
3979230	2815213.0	14	638.5293560606061	852.4128787878788	1262.2001763668432	898.783950617284	625.3923315839926
3979217	2815213.0	14	1380.5600113765645	769.5728100113766	1262.2001763668432	898.783950617284	175.22719366641698
3979213	2815213.0	14	1386.1328907523878	615.0425110645236	1262.2001763668432	898.783950617284	309.6264236373274
3979448	2815442.0	15	1056.6505094614265	967.495924308588	1262.2001763668432	898.783950617284	216.73024914275854
3979446	2815442.0	15	525.9533980582524	947.426860841424	1262.2001763668432	898.783950617284	737.851916908029
3979315	2815442.0	15	1400.3231066887784	222.4375345494749	1262.2001763668432	898.783950617284	690.3060324294494
3979433	2815442.0	15	638.6321279554937	853.3697264719518	1262.2001763668432	898.783950617284	625.2196116199983
3979292	2815442.0	15	852.8484320557492	156.9678281068525	1262.2001763668432	898.783950617284	847.2661979489957
3979423	2815442.0	15	1371.1870428422153	725.7126436781609	1262.2001763668432	898.783950617284	204.52827273933727
3979286	2815442.0	15	538.2192505288607	112.98534300392868	1262.2001763668432	898.783950617284	1068.4698557770876
3979280	2815442.0	15	1328.023443223443	152.43469863469863	1262.2001763668432	898.783950617284	749.246226813749
3979404	2815442.0	15	521.3308105206656	400.603166935051	1262.2001763668432	898.783950617284	892.7886146673025
3979407	2815442.0	15	1401.8698450223271	670.1979248752298	1262.2001763668432	898.783950617284	267.8790538785736
3979385	2815442.0	15	766.3242917420132	341.8622664255576	1262.2001763668432	898.783950617284	745.6907236082575
3979377	2815442.0	15	881.9580696202531	326.3918776371308	1262.2001763668432	898.783950617284	687.1802856264156
3979233	2815442.0	15	880.772373540856	62.58495460440986	1262.2001763668432	898.783950617284	919.0842886817285
3979363	2815442.0	15	1327.201644245142	297.7825112107623	1262.2001763668432	898.783950617284	604.5063448757543
3979227	2815442.0	15	804.6804547653605	59.96782776971457	1262.2001763668432	898.783950617284	955.4772543620946
3979351	2815442.0	15	799.109107351846	263.0544206830514	1262.2001763668432	898.783950617284	786.5147000735925
3979338	2815442.0	15	1029.504058291828	242.2129680870688	1262.2001763668432	898.783950617284	696.5866338567469
3979459	2815442.0	15	620.2863945578231	1019.341836734694	1262.2001763668432	898.783950617284	653.1366680729667
3979832	2814961.0	16	1412.719814241486	684.9195046439628	1262.1879432624114	898.7482269503546	261.5006054747192
3979699	2814961.0	16	1040.3695227958133	251.8019336526521	1262.1879432624114	898.7482269503546	683.9173327749
3979820	2814961.0	16	522.9504267892318	427.3858612387831	1262.1879432624114	898.7482269503546	876.7294825490037
3979664	2814961.0	16	1373.3374183006536	231.7930283224401	1262.1879432624114	898.7482269503546	676.153416598687
3979920	2814961.0	16	663.9529750479846	1018.0444657709533	1262.1879432624114	898.7482269503546	610.0136636102977
3979780	2814961.0	16	750.8745889387145	333.6133034379671	1262.1879432624114	898.7482269503546	762.1147079561597
3979910	2814961.0	16	1107.0546357615897	1004.3584437086092	1262.1879432624114	898.7482269503546	187.6695526180793
3979644	2814961.0	16	551.0936552367623	187.50583158385817	1262.1879432624114	898.7482269503546	1005.7439194095963
3979761	2814961.0	16	882.3501016260162	326.5810467479675	1262.1879432624114	898.7482269503546	686.769297537205
3979889	2814961.0	16	520.8291713961407	963.18407113129	1262.1879432624114	898.7482269503546	744.1537520152505
3979635	2814961.0	16	861.8987715568155	167.5257500590598	1262.1879432624114	898.7482269503546	833.617257316445
3979623	2814961.0	16	1382.2524993903926	154.6567910265789	1262.1879432624114	898.7482269503546	753.7158368067606
3979614	2814961.0	16	1300.401489117984	140.8089919816724	1262.1879432624114	898.7482269503546	758.9019429358231
3979865	2814961.0	16	638.7874704491726	852.801182033097	1262.1879432624114	898.7482269503546	625.0914176665667
3979739	2814961.0	16	833.5144528561597	251.51502638219773	1262.1879432624114	898.7482269503546	776.3193784099292
3979592	2814961.0	16	772.2108152300864	94.56797477224949	1262.1879432624114	898.7482269503546	941.6918094515032
3979845	2814961.0	16	1360.815293484114	717.1717824448034	1262.1879432624114	898.7482269503546	206.6333937461026
3979584	2814961.0	16	880.7827697262479	62.782769726247984	1262.1879432624114	898.7482269503546	918.8624228207727
3978938	2816423.0	17	896.4401178010471	241.9655322862129	1262.401754385965	898.9614035087719	752.0448751606522
3979061	2816423.0	17	638.3282535074989	853.3863086598935	1262.401754385965	898.9614035087719	625.7354263338373
3978930	2816423.0	17	531.7138271604938	211.43185185185183	1262.401754385965	898.9614035087719	1003.295435748923
3978922	2816423.0	17	876.6848463523341	172.15329580107905	1262.401754385965	898.9614035087719	822.8168438800105
3978918	2816423.0	17	1393.9008160703077	179.8662900188324	1262.401754385965	898.9614035087719	731.019688838113
3978913	2816423.0	17	1321.871427352615	150.25778517191364	1262.401754385965	898.9614035087719	751.0617485356742
3978898	2816423.0	17	1214.143979721166	87.2934093789607	1262.401754385965	898.9614035087719	813.1013131893895
3978890	2816423.0	17	690.0822222222222	65.53792592592593	1262.401754385965	898.9614035087719	1011.0115429026565
3979019	2816423.0	17	1340.9228675136117	697.4449485783424	1262.401754385965	898.9614035087719	216.27400864304644
3978880	2816423.0	17	870.9329268292682	60.85060975609756	1262.401754385965	898.9614035087719	925.0284025657551
3979007	2816423.0	17	1410.3478494623655	689.2994623655915	1262.401754385965	898.9614035087719	256.60509857031644
3978997	2816423.0	17	522.6614102155676	392.61649145163005	1262.401754385965	898.9614035087719	896.4379213082703
3979108	2816423.0	17	677.3090436908035	1017.5617170791322	1262.401754385965	898.9614035087719	596.9920556318984
3978978	2816423.0	17	882.0459196725504	326.0333844973139	1262.401754385965	898.9614035087719	687.6896654515988
3978968	2816423.0	17	705.490774907749	293.0369003690037	1262.401754385965	898.9614035087719	822.9789441829971
3979094	2816423.0	17	1160.6038701622972	1006.708988764045	1262.401754385965	898.9614035087719	148.23073689608916
3978958	2816423.0	17	1050.7545142650777	263.22273383893105	1262.401754385965	898.9614035087719	670.0434391622439
3979081	2816423.0	17	523.2083333333334	966.2997967479674	1262.401754385965	898.9614035087719	742.2542508679419
3978686	2815072.0	18	599.1918505942275	92.84889643463498	1262.401754385965	898.9614035087719	1043.8700831754861
3978936	2815072.0	18	1398.461682743837	665.0506430868168	1262.401754385965	898.9614035087719	270.6040427375884
3978677	2815072.0	18	1309.9150477952514	74.50801726796176	1262.401754385965	898.9614035087719	825.8213481949564
3978674	2815072.0	18	1164.1123399301514	78.67966627861855	1262.401754385965	898.9614035087719	826.1494643388598
3978795	2815072.0	18	941.3862389430076	283.57378792968314	1262.401754385965	898.9614035087719	694.0842013496806
3978915	2815072.0	18	1339.4113444152815	644.8945756780403	1262.401754385965	898.9614035087719	265.4815058727332
3979034	2815072.0	18	685.9538587848932	1017.5804597701148	1262.401754385965	898.9614035087719	588.5258336311464
3978769	2815072.0	18	1053.8197297297295	272.75063063063067	1262.401754385965	898.9614035087719	660.0351453357113
3978758	2815072.0	18	695.310752688172	256.73410138248846	1262.401754385965	898.9614035087719	856.7660776448906
3978881	2815072.0	18	519.3849301397206	342.6125748502994	1262.401754385965	898.9614035087719	928.2230444578656
3979004	2815072.0	18	557.8848303393213	987.3091816367264	1262.401754385965	898.9614035087719	710.0348063076137
3978750	2815072.0	18	512.4025157232704	237.954140461216	1262.401754385965	898.9614035087719	999.714689196994
3978736	2815072.0	18	876.8369538981414	178.48672459570358	1262.401754385965	898.9614035087719	817.1560305903054
3978995	2815072.0	18	1180.733655819408	978.2144532395192	1262.401754385965	898.9614035087719	113.8012487413963
3978725	2815072.0	18	813.0337859683156	171.52101519560296	1262.401754385965	898.9614035087719	855.044495677868
3978848	2815072.0	18	882.7176245210728	325.5515964240102	1262.401754385965	898.9614035087719	687.7200341216213
3978711	2815072.0	18	1394.6141386618226	143.34498940357253	1262.401754385965	898.9614035087719	767.0960043052677
3978705	2815072.0	18	1319.6090620031796	158.2124536301007	1262.401754385965	898.9614035087719	742.954697670837
3978952	2815072.0	18	635.0231946437111	857.0289335246293	1262.401754385965	898.9614035087719	628.7783307837793
3978813	2815887.0	19	1359.8875816993464	613.3901960784314	1262.1879432624114	898.7482269503546	301.6196696732647
3978791	2815887.0	19	750.2506681939672	320.36177930507824	1262.1879432624114	898.7482269503546	772.4057589274086
3978783	2815887.0	19	883.539618488628	325.74235754463194	1262.1879432624114	898.7482269503546	686.8116774104825
3978770	2815887.0	19	544.975828460039	306.8001949317739	1262.1879432624114	898.7482269503546	929.9439177874987
3978762	2815887.0	19	938.0673667205168	293.3709746903608	1262.1879432624114	898.7482269503546	686.6846187965116
3978884	2815887.0	19	713.7947799385876	1016.816615489594	1262.1879432624114	898.7482269503546	560.9591838561545
3978749	2815887.0	19	500.78205128205127	255.00381887615933	1262.1879432624114	898.7482269503546	997.0686010848019
3978746	2815887.0	19	1055.2928184667996	278.189465184763	1262.1879432624114	898.7482269503546	654.1397170851469
3978869	2815887.0	19	611.2835820895523	979.849087893864	1262.1879432624114	898.7482269503546	655.9373728029424
3978729	2815887.0	19	662.8915108340753	209.4477589789255	1262.1879432624114	898.7482269503546	913.3955052806874
3978852	2815887.0	19	1194.3562949078414	888.9720399875039	1262.1879432624114	898.7482269503546	68.53252038288576
3978720	2815887.0	19	1335.3859953703702	177.24942129629628	1262.1879432624114	898.7482269503546	725.202372715804
3978845	2815887.0	19	624.0809399477807	867.2123585726719	1262.1879432624114	898.7482269503546	638.885794703179
3978708	2815887.0	19	1303.7697666318356	132.33106931382792	1262.1879432624114	898.7482269503546	767.5443358884088
3978709	2815887.0	19	888.7594840667679	149.30880121396055	1262.1879432624114	898.7482269503546	837.3220807940803
3978828	2815887.0	19	1403.0668276972624	658.4777241009125	1262.1879432624114	898.7482269503546	278.52607529481304
3978702	2815887.0	19	1355.4214559386974	132.53256704980845	1262.1879432624114	898.7482269503546	771.8671682114667
3978696	2815887.0	19	1275.6671722278395	61.380687563195146	1262.1879432624114	898.7482269503546	837.4760209300374
3978699	2815887.0	19	601.4538136711533	76.6575613618369	1262.1879432624114	898.7482269503546	1054.7050073145995
3978694	2815887.0	19	1159.1128950050968	54.97910295616718	1262.1879432624114	898.7482269503546	850.0416461439794
3978414	2816379.0	20	1059.2162921348315	283.45009363295884	1262.2001763668432	898.783950617284	647.9492362902519
3978542	2816379.0	20	1379.4301648884575	613.4793081150985	1262.2001763668432	898.783950617284	308.450335130435
3978398	2816379.0	20	506.4024979854956	249.39820037604085	1262.2001763668432	898.783950617284	996.4597248574662
3978386	2816379.0	20	1341.613789188717	186.46742642563967	1262.2001763668432	898.783950617284	716.7296230363914
3978503	2816379.0	20	882.8262999246421	326.932554634514	1262.2001763668432	898.783950617284	686.2496318499742
3978631	2816379.0	20	733.5532926001358	1015.1792260692464	1262.2001763668432	898.783950617284	541.3089578639806
3978366	2816379.0	20	1359.4748517200476	138.48956109134045	1262.2001763668432	898.783950617284	766.4919576940769
3978357	2816379.0	20	662.4922898997687	145.66602415831406	1262.2001763668432	898.783950617284	962.7233040934783
3978613	2816379.0	20	1168.7286967418545	992.5714285714286	1262.2001763668432	898.783950617284	132.4122672726505
3978353	2816379.0	20	885.9834437086092	129.17908388520974	1262.2001763668432	898.783950617284	856.6391777345528
3978483	2816379.0	20	945.8911730545876	310.261556329849	1262.2001763668432	898.783950617284	668.1392026772621
3978607	2816379.0	20	611.754926624738	986.1825995807128	1262.2001763668432	898.783950617284	656.2907486417146
3978345	2816379.0	20	657.4336582724073	88.0978878960195	1262.2001763668432	898.783950617284	1011.4120988492145
3978336	2816379.0	20	1283.5798775671408	106.86749605055292	1262.2001763668432	898.783950617284	792.2050003862356
3978582	2816379.0	20	615.6329763498438	875.6360999553771	1262.2001763668432	898.783950617284	646.9814271894429
3978442	2816379.0	20	592.3516225448335	299.75135212069455	1262.2001763668432	898.783950617284	898.6307023015705
3978570	2816379.0	20	1404.024466071911	687.8995674506623	1262.2001763668432	898.783950617284	254.13845087651248
3979441	2816235.0	21	1359.9552706552706	128.30797720797722	1262.401754385965	898.9614035087719	776.803316165463
3979432	2816235.0	21	909.1908602150538	122.08225806451613	1262.401754385965	898.9614035087719	853.4044424463771
3979562	2816235.0	21	743.3208333333333	1023.3944444444444	1262.401754385965	898.9614035087719	533.7870214583221
3979424	2816235.0	21	652.6901657158381	118.19220320565064	1262.401754385965	898.9614035087719	990.6304888810082
3979412	2816235.0	21	1295.0102040816328	105.3692905733722	1262.401754385965	898.9614035087719	794.2617658586036
3979542	2816235.0	21	1302.216891133558	990.9023569023568	1262.401754385965	898.9614035087719	100.19173631168829
3979536	2816235.0	21	603.8486542443064	997.5923395445136	1262.401754385965	898.9614035087719	665.8980757214094
3979396	2816235.0	21	728.1896877956481	64.05566067486596	1262.401754385965	898.9614035087719	991.1862244340028
3979527	2816235.0	21	595.0244131455398	889.6230046948357	1262.401754385965	898.9614035087719	667.4426726645121
3979520	2816235.0	21	1419.1364150409952	733.6945151258128	1262.401754385965	898.9614035087719	227.76939708054053
3979513	2816235.0	21	1407.9684343434344	630.306186868687	1262.401754385965	898.9614035087719	305.5573329864157
3979501	2816235.0	21	598.5638371290545	334.43167701863354	1262.401754385965	898.9614035087719	871.4210190711624
3979489	2816235.0	21	882.3082298136646	326.6687370600414	1262.401754385965	898.9614035087719	687.0152716590744
3979485	2816235.0	21	972.5622926649464	334.40158496129743	1262.401754385965	898.9614035087719	634.6138213820175
3979481	2816235.0	21	582.7238792480115	289.9907809110629	1262.401754385965	898.9614035087719	912.58272673719
3979477	2816235.0	21	1060.8291222159835	293.2669848399776	1262.401754385965	898.9614035087719	638.3551165663696
3979466	2816235.0	21	537.6743471582181	184.21530977982596	1262.401754385965	898.9614035087719	1017.8859431625135
3979460	2816235.0	21	1343.102045200653	200.2262180974478	1262.401754385965	898.9614035087719	703.3799800032502
3979580	2816139.0	22	930.720830433774	130.12630480167016	1262.1879432624114	898.7482269503546	837.0484490723885
3979701	2816139.0	22	1413.565481758653	663.38868101029	1262.1879432624114	898.7482269503546	279.83794422182007
3979575	2816139.0	22	545.7317213586643	123.68077144502016	1262.1879432624114	898.7482269503546	1055.4804964982086
3979570	2816139.0	22	1372.0494743351885	111.32189239332097	1262.1879432624114	898.7482269503546	795.0533242264825
3979561	2816139.0	22	607.1209569633788	86.29818230419673	1262.1879432624114	898.7482269503546	1043.6416202818095
3979555	2816139.0	22	793.5801346801347	69.01313131313131	1262.1879432624114	898.7482269503546	952.9184682838273
3979811	2816139.0	22	739.7605363984675	1024.003657262278	1262.1879432624114	898.7482269503546	537.2330204531455
3979545	2816139.0	22	1305.3320295523686	107.449098218166	1262.1879432624114	898.7482269503546	792.4744307005217
3979673	2816139.0	22	589.0998721636305	348.0420262064557	1262.1879432624114	898.7482269503546	869.6694032753234
3979797	2816139.0	22	593.1100323624596	985.812702265372	1262.1879432624114	898.7482269503546	674.7188108509523
3979659	2816139.0	22	1015.7152752237342	354.3599975481182	1262.1879432624114	898.7482269503546	597.5845717568401
3979764	2816139.0	22	565.0939134569662	903.5456490727532	1262.1879432624114	898.7482269503546	697.1105376118019
3979633	2816139.0	22	881.5825371549895	327.3240445859873	1262.1879432624114	898.7482269503546	686.575612259117
3979621	2816139.0	22	1059.471808560457	302.0559614123818	1262.1879432624114	898.7482269503546	630.1868699214065
3979742	2816139.0	22	1405.6673559415494	871.1895505927764	1262.1879432624114	898.7482269503546	146.1020961702197
3979607	2816139.0	22	583.9582219846784	288.1450204881525	1262.1879432624114	898.7482269503546	912.5962034582403
3979597	2816139.0	22	1332.10907369146	234.86131198347107	1262.1879432624114	898.7482269503546	667.5588366164604
3979719	2816139.0	22	1407.3861512319456	767.3354573775135	1262.1879432624114	898.7482269503546	195.83624691146613
3979960	2816501.0	23	1030.94721019721	375.0820105820106	1262.2463768115942	898.8514492753623	572.5676635871583
3979814	2816501.0	23	537.4978407557355	132.89865047233468	1262.2463768115942	898.8514492753623	1054.4876151521655
3979936	2816501.0	23	881.2592592592592	325.87191358024694	1262.2463768115942	898.8514492753623	688.0819224963163
3979916	2816501.0	23	1058.777120315582	307.48234714003945	1262.2463768115942	898.8514492753623	625.3935987035508
3979786	2816501.0	23	955.6047691527144	114.28741755454084	1262.2463768115942	898.8514492753623	842.3596591822595
3980036	2816501.0	23	596.0520325203253	978.7617886178862	1262.2463768115942	898.8514492753623	670.96987018756
3980038	2816501.0	23	753.3414055080722	1019.0257993035772	1262.2463768115942	898.8514492753623	522.9016582705992
3980032	2816501.0	23	552.2182175622543	909.894495412844	1262.2463768115942	898.8514492753623	710.1140301353021
3979763	2816501.0	23	1369.1676217765043	107.12878064310728	1262.2463768115942	898.8514492753623	798.9098426299589
3980015	2816501.0	23	1411.3276265730174	835.6240854550775	1262.2463768115942	898.8514492753623	161.93492077402723
3980000	2816501.0	23	1402.9154420340565	776.2984604618614	1262.2463768115942	898.8514492753623	186.56639830817176
3979747	2816501.0	23	897.2117339928551	89.06746358889805	1262.2463768115942	898.8514492753623	888.2569413925569
3979864	2816501.0	23	594.2284055508354	283.9544510525819	1262.2463768115942	898.8514492753623	907.9352005240936
3979734	2816501.0	23	614.5245298446443	81.26315072226764	1262.2463768115942	898.8514492753623	1043.0696127149047
3979986	2816501.0	23	1404.9323379069142	701.0636265805757	1262.2463768115942	898.8514492753623	243.88379671482784
3979720	2816501.0	23	1322.2949233716474	114.67308429118772	1262.2463768115942	898.8514492753623	786.4741165818671
3979969	2816501.0	23	552.9036402569593	363.8208422555318	1262.2463768115942	898.8514492753623	888.4958459952566
3979842	2816501.0	23	1326.8429819770618	250.88840342253775	1262.2463768115942	898.8514492753623	651.1749612736755
3978302	2814871.0	24	1324.724705882353	79.40875816993464	1262.401754385965	898.9614035087719	821.9189064409621
3978552	2814871.0	24	1393.5084328882642	777.0382993675333	1262.401754385965	898.9614035087719	179.03688019885894
3978417	2814871.0	24	1327.7408059998193	252.223863739044	1262.401754385965	898.9614035087719	650.0297200999338
3978405	2814871.0	24	621.0883997204752	231.206698612359	1262.401754385965	898.9614035087719	925.8397079319939
3978528	2814871.0	24	1423.0434956105348	723.5877893056664	1262.401754385965	898.9614035087719	237.82698245220485
3978387	2814871.0	24	1380.5420310981535	161.1377551020408	1262.401754385965	898.9614035087719	747.2220962537524
3978382	2814871.0	24	519.9810092961487	141.11142098273572	1262.401754385965	898.9614035087719	1060.9077051065428
3978373	2814871.0	24	1304.0971615720523	131.72580058224162	1262.401754385965	898.9614035087719	768.3677357739913
3978502	2814871.0	24	1024.663423629658	419.2475518250032	1262.401754385965	898.9614035087719	535.3922799294664
3978630	2814871.0	24	774.0816599732262	1017.537483266399	1262.401754385965	898.9614035087719	502.51049869425935
3978615	2814871.0	24	581.7340168878167	983.7312022517089	1262.401754385965	898.9614035087719	685.9260074160815
3978482	2814871.0	24	540.8665583243048	366.4967497291441	1262.401754385965	898.9614035087719	896.7338772904686
3978355	2814871.0	24	955.2866465863456	117.37148594377511	1262.401754385965	898.9614035087719	839.7633527834078
3978348	2814871.0	24	1370.0278858625163	103.42801556420234	1262.401754385965	898.9614035087719	802.7806397211962
3978468	2814871.0	24	881.241289651586	328.19162766510664	1262.401754385965	898.9614035087719	686.3391558793331
3978595	2814871.0	24	551.8380221653879	915.7054560954816	1262.401754385965	898.9614035087719	710.7609871428386
3978452	2814871.0	24	1061.3087334518868	318.3499308437068	1262.401754385965	898.9614035087719	614.449416354747
3978320	2814871.0	24	649.8436304795529	84.47205060311856	1262.401754385965	898.9614035087719	1019.1272546450779
3978573	2814871.0	24	1420.548645660586	836.4096185737977	1262.401754385965	898.9614035087719	170.06811875944913
3978313	2814871.0	24	946.218948035488	61.40747782002535	1262.401754385965	898.9614035087719	895.2475330702083
3979965	2814915.0	25	1379.2009765109526	857.2988915281077	1262.1879432624114	898.7482269503546	124.13741320395773
3979953	2814915.0	25	1387.453024911032	782.6537366548042	1262.1879432624114	898.7482269503546	170.79013834943513
3979688	2814915.0	25	679.2648165569144	64.44700533082471	1262.1879432624114	898.7482269503546	1017.7710450017494
3979946	2814915.0	25	1419.9493491794	741.475947934352	1262.1879432624114	898.7482269503546	222.76272341617715
3979819	2814915.0	25	516.8732517482517	140.2995337995338	1262.1879432624114	898.7482269503546	1063.3618431789976
3979678	2814915.0	25	1315.916034247908	65.08571706557696	1262.1879432624114	898.7482269503546	835.3920565508944
3979802	2814915.0	25	1386.5149075730471	134.15593321407275	1262.1879432624114	898.7482269503546	774.6344748948414
3979930	2814915.0	25	1011.9486977111286	494.5837937384898	1262.1879432624114	898.7482269503546	475.3615141001037
3979788	2814915.0	25	1303.797080709788	131.45000954016407	1262.1879432624114	898.7482269503546	768.4255817969432
3979773	2814915.0	25	956.1620672960544	127.65565238441056	1262.1879432624114	898.7482269503546	829.5996596622446
3979903	2814915.0	25	881.4712599435463	327.4086476777008	1262.1879432624114	898.7482269503546	686.5668997270186
3979890	2814915.0	25	498.8255184851217	318.5393748121431	1262.1879432624114	898.7482269503546	958.8349720683974
3980018	2814915.0	25	797.1084987809127	1018.8197492163008	1262.1879432624114	898.7482269503546	480.32911648002465
3979876	2814915.0	25	1060.1768933912203	326.54196816208395	1262.1879432624114	898.7482269503546	606.8183145444195
3979751	2814915.0	25	597.0497498610339	141.75579025384474	1262.1879432624114	898.7482269503546	1007.6935871270432
3979983	2814915.0	25	569.7463424278371	988.2844998022936	1262.1879432624114	898.7482269503546	698.2063554011555
3979850	2814915.0	25	1327.6641509433962	252.4078167115903	1262.1879432624114	898.7482269503546	649.648412358483
3979714	2814915.0	25	989.5130909090908	88.3528484848485	1262.1879432624114	898.7482269503546	855.0393233905421
3979970	2814915.0	25	548.7466091245376	923.7494862309906	1262.1879432624114	898.7482269503546	713.8792616556716
3979958	2816095.0	26	1401.6521084337348	801.3732429718876	1262.282383419689	898.8540587219344	170.07771661739028
3979831	2816095.0	26	1327.6028442594518	252.4310613943809	1262.282383419689	898.8540587219344	649.7149021519033
3979696	2816095.0	26	592.4996163069544	134.32570743405276	1262.282383419689	898.8540587219344	1016.4214455845362
3979949	2816095.0	26	1423.9977531060006	751.013613534232	1262.282383419689	898.8540587219344	219.10878126190752
3979929	2816095.0	26	981.106095093576	538.8834092058675	1262.282383419689	898.8540587219344	456.770154048914
3979799	2816095.0	26	1373.7878787878788	201.40298142717495	1262.282383419689	898.8540587219344	706.3083467699684
3979660	2816095.0	26	1106.2400587136376	82.88484120629838	1262.282383419689	898.8540587219344	830.7556626546389
3979648	2816095.0	26	659.9940087145969	75.49945533769063	1262.282383419689	898.8540587219344	1020.1294472854545
3979775	2816095.0	26	964.2686183872626	136.71314843348742	1262.282383419689	898.8540587219344	818.3342662287246
3980016	2816095.0	26	821.1105407255304	1014.1967830253252	1262.282383419689	898.8540587219344	456.0005908284412
3979884	2816095.0	26	880.8528781793841	328.9570281124498	1262.282383419689	898.8540587219344	685.7631464036045
3979629	2816095.0	26	1292.780530010877	68.98719469989123	1262.282383419689	898.8540587219344	830.4270882788434
3979750	2816095.0	26	1303.2322849932052	131.47204426324984	1262.282383419689	898.8540587219344	768.4738450679694
3979998	2816095.0	26	564.6288989101841	987.445509207065	1262.282383419689	898.8540587219344	703.2558777197055
3979861	2816095.0	26	1054.6823714173538	334.8719081272085	1262.282383419689	898.8540587219344	600.9772301616941
3979984	2816095.0	26	542.1829753381065	927.9514717581544	1262.282383419689	898.8540587219344	720.6870450929765
3979726	2816095.0	26	529.486820428336	125.85502471169688	1262.282383419689	898.8540587219344	1065.1370070186156
3979841	2816095.0	26	527.2937458416501	283.68629407850966	1262.282383419689	898.8540587219344	958.456924449508
3979971	2816095.0	26	1350.1635030198447	880.9843255680184	1262.282383419689	898.8540587219344	89.67953247630714
3978943	2815152.0	27	881.8518800813009	328.0480182926829	1262.2001763668432	898.783950617284	685.8602852868405
3979060	2815152.0	27	540.9698748043818	926.8485915492956	1262.2001763668432	898.783950617284	721.7761231590595
3978931	2815152.0	27	1395.4577314071696	257.31326912787586	1262.2001763668432	898.783950617284	655.16578908381
3978927	2815152.0	27	1331.496650397167	248.9899990429706	1262.2001763668432	898.783950617284	653.4785236070092
3978917	2815152.0	27	507.046835443038	210.1087201125176	1262.2001763668432	898.783950617284	1022.0225738305284
3978912	2815152.0	27	998.7202699261522	130.58963585434174	1262.2001763668432	898.783950617284	812.1232457774507
3978908	2815152.0	27	1303.723801402312	131.68286905438697	1262.2001763668432	898.783950617284	768.224108428688
3979036	2815152.0	27	1407.8438058748404	844.7306513409961	1262.2001763668432	898.783950617284	155.35065490339818
3978901	2815152.0	27	599.7434744268078	129.49823633156967	1262.2001763668432	898.783950617284	1015.2090386464013
3978903	2815152.0	27	543.1111111111111	112.29574350469872	1262.2001763668432	898.783950617284	1065.6701101642718
3979000	2815152.0	27	1427.8754169874262	763.6488324352066	1262.2001763668432	898.783950617284	213.7984694069911
3978873	2815152.0	27	1318.5972222222222	76.73082010582011	1262.2001763668432	898.783950617284	823.9854223012148
3978865	2815152.0	27	629.0480519480519	69.93896103896104	1262.2001763668432	898.783950617284	1043.0079718799464
3978859	2815152.0	27	1173.558197127291	65.24640911342249	1262.2001763668432	898.783950617284	838.237575857708
3978980	2815152.0	27	904.9016786570744	566.2440714095391	1262.2001763668432	898.783950617284	488.1034600667764
3978850	2815152.0	27	1255.3966101694916	64.5713747645951	1262.2001763668432	898.783950617284	834.2403192268879
3978964	2815152.0	27	1051.3585380290026	349.7860806944856	1262.2001763668432	898.783950617284	588.0925587326833
3979088	2815152.0	27	1268.6559469116896	1006.3149566105157	1262.2001763668432	898.783950617284	107.72462217730977
3979083	2815152.0	27	839.4846513179846	1004.878044711378	1262.2001763668432	898.783950617284	435.8260798976797
3979076	2815152.0	27	556.6668549905838	990.154990583804	1262.2001763668432	898.783950617284	711.4252838610527
3979302	2816576.0	28	556.0492227979274	923.007340241796	1262.2491039426525	898.7150537634409	706.6175679327329
3979175	2816576.0	28	1046.004782928624	366.7471354987911	1262.2491039426525	898.7150537634409	574.2399084299552
3979157	2816576.0	28	880.716810683425	328.9990835297198	1262.2491039426525	898.7150537634409	685.6698750411857
3979272	2816576.0	28	1403.6948717948717	891.5712820512821	1262.2491039426525	898.7150537634409	141.62605239707605
3979138	2816576.0	28	1399.2083977331274	289.5236991241628	1262.2491039426525	898.7150537634409	624.3972731545392
3979384	2816576.0	28	855.5790200138026	1001.886818495514	1262.2491039426525	898.7150537634409	419.55329840275124
3979130	2816576.0	28	1317.3954540933055	237.78160748035413	1262.2491039426525	898.7150537634409	663.2300810055108
3979120	2816576.0	28	1330.6526828257715	180.4397141081417	1262.2491039426525	898.7150537634409	721.5251299580317
3979249	2816576.0	28	1417.7559300873909	801.2980024968789	1262.2491039426525	898.7150537634409	183.500558187385
3979116	2816576.0	28	520.8954344624448	158.27098674521355	1262.2491039426525	898.7150537634409	1047.7894252349859
3979113	2816576.0	28	1304.2677626606198	131.91553287981858	1262.2491039426525	898.7150537634409	767.9499156245867
3979109	2816576.0	28	1055.4701221096389	117.27526630293582	1262.2491039426525	898.7150537634409	808.3351339353109
3979105	2816576.0	28	606.3924142961341	140.88739970824216	1262.2491039426525	898.7150537634409	1002.2229046499065
3979353	2816576.0	28	540.1110552763819	981.109380234506	1262.2491039426525	898.7150537634409	726.8233529311984
3979099	2816576.0	28	543.0738952297337	109.67500731635936	1262.2491039426525	898.7150537634409	1067.6128398087403
3979092	2816576.0	28	1188.6427006299646	72.0012325390304	1262.2491039426525	898.7150537634409	829.9841232289306
3979089	2816576.0	28	628.3172043010753	76.50716845878136	1262.2491039426525	898.7150537634409	1038.2174435253623
3979341	2816576.0	28	1109.23025237627	972.7530317928548	1262.2491039426525	898.7150537634409	169.98938533149226
3979206	2816576.0	28	847.1153740938313	637.9995212693202	1262.2491039426525	898.7150537634409	490.2128135227464
3978814	2816222.0	29	1411.0400168491997	821.5379106992418	1262.4100529100529	899.062610229277	167.6333654669449
3978668	2816222.0	29	629.0311459819305	95.5130765572991	1262.4100529100529	899.062610229277	1023.1621048523622
3978797	2816222.0	29	820.8882513661201	701.273087431694	1262.4100529100529	899.062610229277	483.79974841570095
3978655	2816222.0	29	557.7732626619553	97.4896937573616	1262.4100529100529	899.062610229277	1067.2544900783662
3978648	2816222.0	29	1274.6007130124776	78.2055852644088	1262.4100529100529	899.062610229277	820.9475425554955
3978776	2816222.0	29	1039.7271505376343	381.94975186104216	1262.4100529100529	899.062610229277	563.0216543782043
3978765	2816222.0	29	880.8878542510122	327.21686909581643	1262.4100529100529	899.062610229277	687.4348985337485
3978889	2816222.0	29	866.8511705685619	1001.672054998142	1262.4100529100529	899.062610229277	408.65086266276774
3978753	2816222.0	29	1329.557982387305	259.1327491498823	1262.4100529100529	899.062610229277	643.443137762907
3978741	2816222.0	29	1407.798412698413	236.94629629629628	1262.4100529100529	899.062610229277	677.8906905527963
3978735	2816222.0	29	1270.353784334893	231.3751349406261	1262.4100529100529	899.062610229277	667.7347284111279
3978863	2816222.0	29	529.5512548603747	951.280487804878	1262.4100529100529	899.062610229277	734.7167648946902
3978853	2816222.0	29	1386.704539239814	953.787120590648	1262.4100529100529	899.062610229277	135.80828901901015
3978722	2816222.0	29	1344.9394757131845	185.50693909020816	1262.4100529100529	899.062610229277	718.3124678320327
3978716	2816222.0	29	619.7123735871505	165.10876462423158	1262.4100529100529	899.062610229277	975.5760116390107
3978846	2816222.0	29	558.8986619441165	923.525974025974	1262.4100529100529	899.062610229277	703.9365975619368
3978704	2816222.0	29	1304.3378048780487	132.10162601626016	1262.4100529100529	899.062610229277	768.1061695430451
3978695	2816222.0	29	1087.00662427133	122.32962374138845	1262.4100529100529	899.062610229277	796.2917148109818
3978688	2816222.0	29	531.68955453149	134.28125960061442	1262.4100529100529	899.062610229277	1057.7537336355833
3978819	2816222.0	29	1023.194364851958	847.2968799745305	1262.4100529100529	899.062610229277	244.7526021146965
3978276	2815865.0	30	682.9275814275813	206.477625977626	1262.1879432624114	898.7482269503546	902.6522872979169
3978534	2815865.0	30	534.9216027874564	904.1141114982578	1262.1879432624114	898.7482269503546	727.2861353723268
3978392	2815865.0	30	880.5406698564593	328.9827219564061	1262.1879432624114	898.7482269503546	685.775015569397
3978262	2815865.0	30	1344.4864517636067	185.63665031534688	1262.1879432624114	898.7482269503546	717.84480581278
3978510	2815865.0	30	1420.988830867421	861.7402088772845	1262.1879432624114	898.7482269503546	163.05617224084335
3978243	2815865.0	30	1385.0386834513506	161.76173616574874	1262.1879432624114	898.7482269503546	747.1555339847106
3978493	2815865.0	30	760.559366567249	774.8414287743218	1262.1879432624114	898.7482269503546	516.7050644143626
3978232	2815865.0	30	1304.4050608828006	132.14992389649925	1262.1879432624114	898.7482269503546	767.7598864653093
3978221	2815865.0	30	1155.416727184701	120.94855967078188	1262.1879432624114	898.7482269503546	785.0938892915466
3978335	2815865.0	30	1306.959449463729	241.42619009880065	1262.1879432624114	898.7482269503546	658.8450105284326
3978584	2815865.0	30	876.9728682170543	998.7057787174066	1262.1879432624114	898.7482269503546	397.97256965457177
3978458	2815865.0	30	1054.2198113207546	701.5732704402516	1262.1879432624114	898.7482269503546	286.58106597970385
3978198	2815865.0	30	625.0120556798408	106.42418593089737	1262.1879432624114	898.7482269503546	1016.7450504890787
3978577	2815865.0	30	1341.4300841311283	980.1498404409632	1262.1879432624114	898.7482269503546	113.60255088831416
3978188	2815865.0	30	1336.813651983755	96.48031865042174	1262.1879432624114	898.7482269503546	805.7312164053918
3978183	2815865.0	30	543.2236785560808	111.2875662512534	1262.1879432624114	898.7482269503546	1066.3038526017713
3978561	2815865.0	30	564.0295037123876	920.1342321219228	1262.1879432624114	898.7482269503546	698.4859110476907
3978434	2815865.0	30	1032.0572011161194	394.6713887100236	1262.1879432624114	898.7482269503546	554.1241894477915
3979710	2815731.0	31	1234.2649122807018	131.8906432748538	1262.1879432624114	898.7482269503546	767.3657858543298
3979834	2815731.0	31	1327.7519089574157	231.06097650513948	1262.1879432624114	898.7482269503546	670.898575050467
3979959	2815731.0	31	520.8815261044176	863.2090178897408	1262.1879432624114	898.7482269503546	742.1578265438394
3979948	2815731.0	31	1110.851883080382	581.7878021360315	1262.1879432624114	898.7482269503546	351.235695808235
3979686	2815731.0	31	524.5312056737588	133.0954609929078	1262.1879432624114	898.7482269503546	1063.1846596561782
3979672	2815731.0	31	1375.4128205128204	104.12596153846154	1262.1879432624114	898.7482269503546	802.6483772591204
3979928	2815731.0	31	1018.4936285441224	412.58569608155466	1262.1879432624114	898.7482269503546	543.8206739788156
3979663	2815731.0	31	560.997975708502	81.63765182186235	1262.1879432624114	898.7482269503546	1076.7251564745145
3980021	2815731.0	31	1257.3539834798828	1001.1746602717826	1262.1879432624114	898.7482269503546	102.54043792635198
3979886	2815731.0	31	880.3909531502424	327.2116316639742	1262.1879432624114	898.7482269503546	687.3303582777786
3979753	2815731.0	31	1393.1561403508772	148.5242914979757	1262.1879432624114	898.7482269503546	761.5698405098894
3980007	2815731.0	31	877.3876210235131	994.877593360996	1262.1879432624114	898.7482269503546	396.6259485733016
3979997	2815731.0	31	569.8053557154277	924.1662669864108	1262.1879432624114	898.7482269503546	692.848990976772
3979738	2815731.0	31	605.1267374273439	143.10197119029567	1262.1879432624114	898.7482269503546	1001.3644152143761
3979863	2815731.0	31	759.7388266666667	286.44069333333334	1262.1879432624114	898.7482269503546	792.0704706602841
3979985	2815731.0	31	1389.5498194945849	908.7666666666668	1262.1879432624114	898.7482269503546	127.75529989682954
3979721	2815731.0	31	1303.9448217317488	132.64374646293152	1262.1879432624114	898.7482269503546	767.2416255146794
3979975	2815731.0	31	721.561399973129	883.0234448475077	1262.1879432624114	898.7482269503546	540.8551821708842
3980092	2817918.0	32	744.256350877193	944.8309473684212	1262.1879432624114	898.7482269503546	519.9776452039239
3980089	2817918.0	32	573.1936744847192	926.0607675906184	1262.1879432624114	898.7482269503546	689.5354068390781
3980087	2817918.0	32	1363.9933980059282	929.579493398006	1262.1879432624114	898.7482269503546	106.37160150294021
3980083	2817918.0	32	515.3767076502733	850.3558743169399	1262.1879432624114	898.7482269503546	748.3774725564134
3980078	2817918.0	32	1088.407045589106	524.048549437537	1262.1879432624114	898.7482269503546	413.0371033265043
3980072	2817918.0	32	1007.1023045780132	420.97607183639576	1262.1879432624114	898.7482269503546	541.604020724795
3980060	2817918.0	32	881.1190835850957	324.6007049345418	1262.1879432624114	898.7482269503546	689.1000310932136
3980063	2817918.0	32	795.7839937839938	368.8093758093758	1262.1879432624114	898.7482269503546	705.9517193389977
3980056	2817918.0	32	1325.566414777498	260.90906801007554	1262.1879432624114	898.7482269503546	640.9802050993706
3980057	2817918.0	32	1390.6517615176151	250.2520325203252	1262.1879432624114	898.7482269503546	661.0977740024061
3980052	2817918.0	32	1346.8493298746218	183.91839602248163	1262.1879432624114	898.7482269503546	719.825838357775
3980049	2817918.0	32	1234.7123385939742	127.86848397895744	1262.1879432624114	898.7482269503546	771.3692286937195
3980050	2817918.0	32	1304.7999071494894	132.60956360259982	1262.1879432624114	898.7482269503546	767.3227684244735
3980051	2817918.0	32	571.8040349524545	167.74723721408378	1262.1879432624114	898.7482269503546	1005.481172299481
3980045	2817918.0	32	535.487275242047	120.34979253112031	1262.1879432624114	898.7482269503546	1064.8934142004819
3980047	2817918.0	32	1374.3766775480594	125.85956958046184	1262.1879432624114	898.7482269503546	780.9885970945102
3980043	2817918.0	32	564.4876416065912	82.56934431857191	1262.1879432624114	898.7482269503546	1073.7474933077553
3980109	2817918.0	32	876.3843537414965	994.2068027210884	1262.1879432624114	898.7482269503546	397.4377301859997
3980111	2817918.0	32	1175.268008764722	984.7352780060256	1262.1879432624114	898.7482269503546	122.26548148325917
3980221	2817189.0	33	822.5622756144711	945.2344656172328	1262.1879432624114	898.7482269503546	442.07657486038687
3980217	2817189.0	33	567.8384194053208	922.3967136150236	1262.1879432624114	898.7482269503546	694.7521228482123
3980213	2817189.0	33	515.3470122390208	858.8214542836573	1262.1879432624114	898.7482269503546	747.9074297180521
3980194	2817189.0	33	854.806870772517	464.939420908983	1262.1879432624114	898.7482269503546	595.1045441114167
3980188	2817189.0	33	1112.1006289308175	450.967409948542	1262.1879432624114	898.7482269503546	472.26461014782956
3980180	2817189.0	33	996.2636363636364	431.50344827586207	1262.1879432624114	898.7482269503546	537.6182848435956
3980163	2817189.0	33	882.1294284975432	320.75859839668993	1262.1879432624114	898.7482269503546	691.7488600358377
3980152	2817189.0	33	1321.516539774219	260.2373763892535	1262.1879432624114	898.7482269503546	641.2612483600748
3980155	2817189.0	33	1395.2378210806023	288.25494537939176	1262.1879432624114	898.7482269503546	624.8234285225855
3980144	2817189.0	33	554.655701754386	173.1703216374269	1262.1879432624114	898.7482269503546	1013.4422378466701
3980141	2817189.0	33	1223.2741007194245	142.4484412470024	1262.1879432624114	898.7482269503546	757.3002396648219
3980136	2817189.0	33	1304.7020087170742	132.57352662497632	1262.1879432624114	898.7482269503546	767.353319651493
3980128	2817189.0	33	1366.7867731839897	139.78655356064348	1262.1879432624114	898.7482269503546	766.1355864959373
3980131	2817189.0	33	533.1712454212454	119.23137973137972	1262.1879432624114	898.7482269503546	1067.291834893085
3980122	2817189.0	33	571.747433264887	73.87816563997262	1262.1879432624114	898.7482269503546	1075.6945272203604
3980232	2817189.0	33	1061.9749034749034	977.6409266409266	1262.1879432624114	898.7482269503546	215.19600220594492
3980233	2817189.0	33	876.7901655306719	993.6353456669912	1262.1879432624114	898.7482269503546	396.90680565960116
3980226	2817189.0	33	1378.1238286479252	964.5642570281124	1262.1879432624114	898.7482269503546	133.31496290859212
3980090	2817075.0	34	582.4855684618093	74.21594508975713	1262.282383419689	898.8540587219344	1068.7149891723768
3980202	2817075.0	34	883.1124744376278	990.7573278800272	1262.282383419689	898.8540587219344	390.1487290244702
3980193	2817075.0	34	1370.6566229985444	981.5477438136828	1262.282383419689	898.8540587219344	136.32028960631064
3980191	2817075.0	34	949.8140225787284	958.3395721925134	1262.282383419689	898.8540587219344	318.0801830348681
3980184	2817075.0	34	563.3481012658228	921.5199462984274	1262.282383419689	898.8540587219344	699.3017040087708
3980173	2817075.0	34	859.6456340167047	905.8347000759302	1262.282383419689	898.8540587219344	402.6972576558161
3980165	2817075.0	34	518.9150439098893	882.1834669721267	1262.282383419689	898.8540587219344	743.5542415178376
3980153	2817075.0	34	939.755819712729	497.4124566617137	1262.282383419689	898.8540587219344	514.955089460524
3980149	2817075.0	34	985.0975177304964	438.0894868585732	1262.282383419689	898.8540587219344	537.7131581536407
3980137	2817075.0	34	1280.2284615384615	374.23615384615385	1262.282383419689	898.8540587219344	524.9247639767995
3980133	2817075.0	34	1389.6322263222633	361.4243542435424	1262.282383419689	898.8540587219344	552.3121126166275
3980129	2817075.0	34	887.2150415721844	316.2689594356261	1262.282383419689	898.8540587219344	692.8787114863543
3980125	2817075.0	34	1320.3317426652527	257.81203605514315	1262.282383419689	898.8540587219344	643.6649772463555
3980121	2817075.0	34	519.1994496290979	200.43347690835125	1262.282383419689	898.8540587219344	1019.7860342207359
3980117	2817075.0	34	1298.532973280273	173.29135872654916	1262.282383419689	898.8540587219344	726.4677122142688
3980118	2817075.0	34	1245.8396965247186	187.19946157611355	1262.282383419689	898.8540587219344	711.8445248726063
3980115	2817075.0	34	1304.4889724310776	133.43099415204676	1262.282383419689	898.8540587219344	766.5858490290142
3980108	2817075.0	34	1352.7013676019806	123.90737247504518	1262.282383419689	898.8540587219344	780.2037933934902
3980110	2817075.0	34	540.4310954063604	114.67844522968198	1262.282383419689	898.8540587219344	1065.8333241189505
3980300	2816644.0	35	882.8833504624871	991.9179513532032	1262.1879432624114	898.7482269503546	390.5797891141055
3980303	2816644.0	35	1315.3355058969582	1008.9171322160148	1262.1879432624114	898.7482269503546	122.3186457635429
3980299	2816644.0	35	962.5540701128936	983.8351158645276	1262.1879432624114	898.7482269503546	311.48071626294006
3980295	2816644.0	35	561.4785858585858	922.3476767676768	1262.1879432624114	898.7482269503546	701.1066520758183
3980287	2816644.0	35	528.3788830715532	892.920942408377	1262.1879432624114	898.7482269503546	733.8321974834054
3980282	2816644.0	35	896.2061652820289	869.8410581547879	1262.1879432624114	898.7482269503546	367.1216232006191
3980274	2816644.0	35	919.0347841598287	503.3162682839815	1262.1879432624114	898.7482269503546	523.5652056208535
3980268	2816644.0	35	985.3988483268143	437.61212516297263	1262.1879432624114	898.7482269503546	537.8277674562087
3980266	2816644.0	35	1418.47052154195	393.3987150415722	1262.1879432624114	898.7482269503546	528.9634897231988
3980259	2816644.0	35	1340.5122033898306	339.2690395480226	1262.1879432624114	898.7482269503546	564.9350855283121
3980254	2816644.0	35	894.1935028248588	311.32085687382295	1262.1879432624114	898.7482269503546	693.174453732953
3980248	2816644.0	35	524.9280277591225	230.49126930826057	1262.1879432624114	898.7482269503546	995.0475086371424
3980250	2816644.0	35	1300.9725240119667	254.41371437568887	1262.1879432624114	898.7482269503546	645.5007419041057
3980246	2816644.0	35	1234.7796296296297	179.73425925925926	1262.1879432624114	898.7482269503546	719.53617100955
3980240	2816644.0	35	588.400314795383	73.39996502273523	1262.1879432624114	898.7482269503546	1065.45273088118
3980241	2816644.0	35	1337.3628442945474	78.34794828555368	1262.1879432624114	898.7482269503546	823.8372915682286
3980242	2816644.0	35	538.7432109817964	113.35228290062668	1262.1879432624114	898.7482269503546	1067.810409011981
3980243	2816644.0	35	1311.1092636579572	131.39224069675376	1262.1879432624114	898.7482269503546	768.9138477283915
3980981	2816870.0	36	954.2399436331028	995.861772995132	1262.1879432624114	898.7482269503546	322.8978341535969
3980975	2816870.0	36	888.9037996545768	987.081347150259	1262.1879432624114	898.7482269503546	383.5932637485769
3980840	2816870.0	36	1316.493574079102	256.68372703412075	1262.1879432624114	898.7482269503546	644.3569845909038
3980958	2816870.0	36	561.1309204647007	923.2506702412868	1262.1879432624114	898.7482269503546	701.4850810539133
3980821	2816870.0	36	513.2032131469217	232.2267598724553	1262.1879432624114	898.7482269503546	1002.6110871229423
3980814	2816870.0	36	1227.121018309506	200.89804364183595	1262.1879432624114	898.7482269503546	698.7306831457923
3980937	2816870.0	36	518.4339589850539	902.6706638859924	1262.1879432624114	898.7482269503546	743.7643273510486
3980803	2816870.0	36	542.8922724296006	107.54027504911592	1262.1879432624114	898.7482269503546	1069.2970986730377
3980926	2816870.0	36	930.8205953914412	850.7209818233863	1262.1879432624114	898.7482269503546	334.829711210828
3980792	2816870.0	36	1275.9324975208951	120.65986683666245	1262.1879432624114	898.7482269503546	778.2097460943155
3980915	2816870.0	36	915.2814569536424	589.1791758646063	1262.1879432624114	898.7482269503546	464.9484999795426
3980905	2816870.0	36	980.6182266009852	441.27755883962783	1262.1879432624114	898.7482269503546	537.1786644334179
3980779	2816870.0	36	1312.233918128655	76.22124756335283	1262.1879432624114	898.7482269503546	824.0480759153667
3980773	2816870.0	36	589.9688261929641	71.86781609195403	1262.1879432624114	898.7482269503546	1065.6499215103356
3980894	2816870.0	36	1422.294663573086	373.8047177107502	1262.1879432624114	898.7482269503546	548.8167725037484
3980886	2816870.0	36	1256.497159090909	353.0230429292929	1262.1879432624114	898.7482269503546	545.7548547647636
3980881	2816870.0	36	1302.4641530054644	332.3773770491803	1262.1879432624114	898.7482269503546	567.801120718377
3980869	2816870.0	36	897.7264492753623	307.6247735507246	1262.1879432624114	898.7482269503546	694.4487869946756
3980992	2816870.0	36	1257.2136941733215	998.2692990239574	1262.1879432624114	898.7482269503546	99.64530566303438
3980348	2817510.0	37	541.2035947712418	109.54411764705884	1262.429188255613	898.8160621761658	1069.1662916111982
3980345	2817510.0	37	573.5648336727766	76.43177189409369	1262.429188255613	898.8160621761658	1072.7767800980666
3980347	2817510.0	37	1349.4771825396826	91.11805555555556	1262.429188255613	898.8160621761658	812.3751739238385
3980341	2817510.0	37	1221.124891961971	89.91673869201959	1262.429188255613	898.8160621761658	809.9531840948724
3980447	2817510.0	37	1173.3760529482552	1007.5839350180504	1262.429188255613	898.8160621761658	140.57350771258066
3980440	2817510.0	37	883.1601661249549	978.3280967858432	1262.429188255613	898.8160621761658	387.5140704486951
3980441	2817510.0	37	997.7527094898228	984.1407613005553	1262.429188255613	898.8160621761658	278.08981047950215
3980433	2817510.0	37	563.6870020964361	925.822431865828	1262.429188255613	898.8160621761658	699.263889187995
3980429	2817510.0	37	515.1727704306544	923.5413699559172	1262.429188255613	898.8160621761658	747.6653628632215
3980423	2817510.0	37	978.7590395480228	847.6111581920903	1262.429188255613	898.8160621761658	288.2545671100543
3980416	2817510.0	37	885.0198037153873	674.2976399112046	1262.429188255613	898.8160621761658	439.14276206648276
3980408	2817510.0	37	964.5910993610928	448.6414408460013	1262.429188255613	898.8160621761658	539.7821013020877
3980409	2817510.0	37	1347.748730964467	434.6597292724196	1262.429188255613	898.8160621761658	471.93275553059595
3980401	2817510.0	37	1422.7995828593098	361.9012135001896	1262.429188255613	898.8160621761658	560.3536545736913
3980386	2817510.0	37	1298.7830361225424	319.2807498856881	1262.429188255613	898.8160621761658	580.6744186257505
3980379	2817510.0	37	903.2134986225896	305.5084940312213	1262.429188255613	898.8160621761658	693.5775242152795
3980375	2817510.0	37	1255.0487778498812	240.62156608263032	1262.429188255613	898.8160621761658	658.2358734872934
3980368	2817510.0	37	1311.419959473151	248.2825059101655	1262.429188255613	898.8160621761658	652.3756613275656
3980356	2817510.0	37	516.7536809075549	218.06770456191165	1262.429188255613	898.8160621761658	1009.6783094893583
3980354	2817510.0	37	1303.928571428571	132.48633715089412	1262.429188255613	898.8160621761658	767.4525693885223
3980600	2816832.0	38	516.4049312470365	202.37790422000947	1262.1879432624114	898.7482269503546	1020.354804658796
3980719	2816832.0	38	1407.3680272108843	467.1323129251701	1262.1879432624114	898.7482269503546	455.3784733769056
3980580	2816832.0	38	1379.1182983682984	142.09032634032636	1262.1879432624114	898.7482269503546	765.6395277810337
3980575	2816832.0	38	1303.5825	136.5275	1262.1879432624114	898.7482269503546	763.3439237461895
3980703	2816832.0	38	949.9902945113788	458.6377733154842	1262.1879432624114	898.7482269503546	539.5966857611012
3980571	2816832.0	38	540.0853018372703	110.32545931758531	1262.1879432624114	898.7482269503546	1069.1317436475645
3980559	2816832.0	38	579.4332634521314	71.79769392033543	1262.1879432624114	898.7482269503546	1072.3810595499488
3980555	2816832.0	38	1223.9192192192193	69.6996996996997	1262.1879432624114	898.7482269503546	829.9312958169331
3980675	2816832.0	38	1212.7969696969697	357.84519104084325	1262.1879432624114	898.7482269503546	543.1533508373748
3980667	2816832.0	38	1397.9769354191735	354.77436823104694	1262.1879432624114	898.7482269503546	560.6658624893462
3980790	2816832.0	38	1089.7785346654557	1007.4125037844384	1262.1879432624114	898.7482269503546	203.79629347126613
3980785	2816832.0	38	1028.2040275569689	1005.1038685744568	1262.1879432624114	898.7482269503546	257.02139077151946
3980647	2816832.0	38	906.3190013869626	305.70018492834026	1262.1879432624114	898.7482269503546	691.6275615804336
3980768	2816832.0	38	526.8440860215054	961.5159754224272	1262.1879432624114	898.7482269503546	738.0178714842801
3980628	2816832.0	38	1247.3796040515654	253.12615101289137	1262.1879432624114	898.7482269503546	645.79187967021
3980757	2816832.0	38	885.739619047619	945.731619047619	1262.1879432624114	898.7482269503546	379.3689232621601
3980753	2816832.0	38	565.7281988590057	925.838630806846	1262.1879432624114	898.7482269503546	696.9864170524164
3980621	2816832.0	38	1307.2755	243.05975	1262.1879432624114	898.7482269503546	657.236842072963
3980743	2816832.0	38	1007.1801451529292	873.8341109383101	1262.1879432624114	898.7482269503546	256.22195509617836
3980738	2816832.0	38	839.0590709799739	762.9277758028203	1262.1879432624114	898.7482269503546	444.393111455305
3980856	2816755.0	39	1015.9327348425708	999.9491282851938	1262.401754385965	898.9614035087719	266.3559613566033
3980730	2816755.0	39	1304.6424731182797	358.09976105137395	1262.401754385965	898.9614035087719	542.5086124668775
3980591	2816755.0	39	570.5454854039375	83.44602851323829	1262.401754385965	898.9614035087719	1069.4533294089263
3980841	2816755.0	39	617.1584734799483	984.3576972833116	1262.401754385965	898.9614035087719	650.8697400746083
3980833	2816755.0	39	1060.4491472868217	974.9880620155038	1262.401754385965	898.9614035087719	215.78903660251177
3980578	2816755.0	39	1288.9729523014878	83.33465442914755	1262.401754385965	898.9614035087719	816.059447817904
3980706	2816755.0	39	903.685906351414	302.59758924432083	1262.401754385965	898.9614035087719	695.9359586881482
3980697	2816755.0	39	1248.3145418816016	281.71886514369936	1262.401754385965	898.9614035087719	617.403272362158
3980818	2816755.0	39	563.9611628939192	923.9642698624056	1262.401754385965	898.9614035087719	698.8879761232529
3980812	2816755.0	39	895.5937721160651	922.7133757961784	1262.401754385965	898.9614035087719	367.5761853608812
3980680	2816755.0	39	1312.44160775072	242.7614122370603	1262.401754385965	898.9614035087719	658.1051705234967
3980800	2816755.0	39	1027.7315589353611	898.1280101394169	1262.401754385965	898.9614035087719	234.6716752770404
3980649	2816755.0	39	531.7775063968364	183.17224936031636	1262.401754385965	898.9614035087719	1022.8225187911347
3980777	2816755.0	39	766.26431959139	818.535145324091	1262.401754385965	898.9614035087719	502.61390471228526
3980630	2816755.0	39	1303.725366245234	136.22747340959262	1262.401754385965	898.9614035087719	763.8525309388164
3980755	2816755.0	39	1410.5576441102758	477.905656999642	1262.401754385965	898.9614035087719	446.36096304265095
3980620	2816755.0	39	1386.4479267116683	130.1837029893925	1262.401754385965	898.9614035087719	778.7211347359995
3980741	2816755.0	39	930.5676960948864	465.4090298757973	1262.401754385965	898.9614035087719	545.968408357767
3980742	2816755.0	39	1171.4809843400446	461.18540268456377	1262.401754385965	898.9614035087719	447.1178964472125
3980608	2816755.0	39	537.7792792792792	117.00543647095373	1262.401754385965	898.9614035087719	1066.082954472019
3980342	2817036.0	40	1099.8766025641023	509.1012820512821	1262.1879432624114	898.7482269503546	422.101543456623
3980335	2817036.0	40	905.5072607260726	469.3646864686469	1262.1879432624114	898.7482269503546	558.2036672498622
3980329	2817036.0	40	1404.0721583652617	423.3109833971903	1262.1879432624114	898.7482269503546	496.1569338957008
3980330	2817036.0	40	1242.2599451303156	435.59396433470505	1262.1879432624114	898.7482269503546	463.5827823470139
3980324	2817036.0	40	1262.2126789366052	316.3174846625767	1262.1879432624114	898.7482269503546	582.4307428130365
3980321	2817036.0	40	905.3063623789764	296.9253112033195	1262.1879432624114	898.7482269503546	699.6822741016972
3980316	2817036.0	40	1403.963697967086	207.71716682800903	1262.1879432624114	898.7482269503546	705.4249008051054
3980312	2817036.0	40	523.0875232774674	171.9727653631285	1262.1879432624114	898.7482269503546	1036.5674133346301
3980314	2817036.0	40	1329.4724362266736	216.86175312446497	1262.1879432624114	898.7482269503546	685.1980488735819
3980308	2817036.0	40	1321.3412983322116	113.53821703687083	1262.1879432624114	898.7482269503546	787.4349999106892
3980310	2817036.0	40	546.8437908496732	105.259477124183	1262.1879432624114	898.7482269503546	1068.3359268000863
3980307	2817036.0	40	636.9344086021505	60.10824372759856	1262.1879432624114	898.7482269503546	1046.0683553501724
3980387	2817036.0	40	999.3754466564574	1006.0911179173048	1262.1879432624114	898.7482269503546	283.88889483986014
3980380	2817036.0	40	626.6470951792336	998.0385249278944	1262.1879432624114	898.7482269503546	643.2501324172064
3980378	2817036.0	40	1055.2243763149984	970.2520288548242	1262.1879432624114	898.7482269503546	218.96737594991163
3980370	2817036.0	40	562.8109895120839	921.9126766985864	1262.1879432624114	898.7482269503546	699.7604698532392
3980367	2817036.0	40	906.895048439182	918.2929673484032	1262.1879432624114	898.7482269503546	355.830068978294
3980359	2817036.0	40	1028.00556621881	883.686308381318	1262.1879432624114	898.7482269503546	234.66624620676026
3980352	2817036.0	40	719.8543031891656	863.1354303189166	1262.1879432624114	898.7482269503546	543.5016544951901
3980593	2817670.0	41	1262.81814730448	335.19729182485446	1262.1879432624114	898.7482269503546	563.5512874956106
3980581	2817670.0	41	1378.7889561270802	293.41149773071106	1262.1879432624114	898.7482269503546	616.4643963307229
3980576	2817670.0	41	906.861604207758	295.8543721236029	1262.1879432624114	898.7482269503546	699.8126945217863
3980574	2817670.0	41	1352.8426225429212	196.5991954880982	1262.1879432624114	898.7482269503546	707.9770711391978
3980560	2817670.0	41	519.4914011127971	156.10698027314112	1262.1879432624114	898.7482269503546	1050.2924235598769
3980684	2817670.0	41	999.8014546580008	510.978489631693	1262.1879432624114	898.7482269503546	468.2008528210263
3980815	2817670.0	41	1036.347619047619	947.9784126984129	1262.1879432624114	898.7482269503546	231.1438150378047
3980554	2817670.0	41	1343.9636157944674	137.32344354426684	1262.1879432624114	898.7482269503546	765.8034743999779
3980550	2817670.0	41	691.9288781535158	101.53140096618355	1262.1879432624114	898.7482269503546	980.1785903452225
3980545	2817670.0	41	611.237275985663	88.90681003584228	1262.1879432624114	898.7482269503546	1039.0283402189514
3980791	2817670.0	41	920.2545454545456	926.6314393939392	1262.1879432624114	898.7482269503546	343.0683927041463
3980653	2817670.0	41	1252.8277153558054	516.8513108614233	1262.1879432624114	898.7482269503546	382.01160765701854
3980783	2817670.0	41	562.9697357203751	921.1901108269394	1262.1879432624114	898.7482269503546	699.5782586031589
3980634	2817670.0	41	885.3716362847222	472.7483723958333	1262.1879432624114	898.7482269503546	568.7410705099267
3980880	2817670.0	41	634.4424083769634	1014.7102966841186	1262.1879432624114	898.7482269503546	638.3663980705404
3980750	2817670.0	41	722.6707345420734	868.0624128312413	1262.1879432624114	898.7482269503546	540.3891539377317
3980873	2817670.0	41	974.5081751054852	996.7291666666669	1262.1879432624114	898.7482269503546	303.9077385564811
3980609	2817670.0	41	1413.218606180145	387.2406311637081	1262.1879432624114	898.7482269503546	533.3388057218464
3980737	2817670.0	41	1035.6750326797387	831.7326797385622	1262.1879432624114	898.7482269503546	236.2185052630929
3981117	2816946.0	42	560.378954607978	920.4330582301696	1262.236936936937	898.6783783783784	702.1950537096734
3981115	2816946.0	42	1011.880065359477	923.9826797385622	1262.236936936937	898.6783783783784	251.63241208830735
3980971	2816946.0	42	1304.5184036393712	137.44065343258893	1262.236936936937	898.6783783783784	762.4110415695399
3981089	2816946.0	42	721.4973444175038	867.5967555709503	1262.236936936937	898.6783783783784	541.6321391815904
3980963	2816946.0	42	538.3911405559886	136.0900233826968	1262.236936936937	898.6783783783784	1051.4246221738338
3980949	2816946.0	42	732.6709159584514	89.9057286748505	1262.236936936937	898.6783783783784	966.723005562323
3980942	2816946.0	42	643.7245229395047	65.93280552172148	1262.236936936937	898.6783783783784	1037.3151861325914
3981061	2816946.0	42	1124.7006398537478	794.3086532602072	1262.236936936937	898.6783783783784	172.65362010858001
3981055	2816946.0	42	1342.7364384586608	565.2605686494576	1262.236936936937	898.6783783783784	342.99796732586753
3981168	2816946.0	42	924.5630963373346	1002.7948599569096	1262.236936936937	898.6783783783784	353.3608132795404
3981042	2816946.0	42	987.8772542175684	517.7696335078534	1262.236936936937	898.6783783783784	469.430194406699
3981166	2816946.0	42	628.0353925353926	1014.3863148863148	1262.236936936937	898.6783783783784	644.6704006639584
3981033	2816946.0	42	880.9804553264605	469.9037800687285	1262.236936936937	898.6783783783784	573.7631575185019
3981022	2816946.0	42	1330.3877325764745	436.45711132134977	1262.236936936937	898.6783783783784	467.2183971828453
3981017	2816946.0	42	1225.944252873563	376.6183908045977	1262.236936936937	898.6783783783784	523.3199686062628
3981147	2816946.0	42	944.412092283214	937.3114558472554	1262.236936936937	898.6783783783784	320.1642493375539
3981012	2816946.0	42	1405.1835300730747	316.58347386172005	1262.236936936937	898.6783783783784	599.389861737322
3981006	2816946.0	42	913.1099334995844	293.4908561928512	1262.236936936937	898.6783783783784	698.6713115179434
3980994	2816946.0	42	1363.2077021940695	185.83594969246303	1262.236936936937	898.6783783783784	719.9579318067448
3981119	2817745.0	43	717.4941284403669	846.4792048929664	1262.282383419689	898.8540587219344	547.3000713292669
3981112	2817745.0	43	1202.4063936481405	802.1985652597855	1262.282383419689	898.8540587219344	113.69880635931979
3981088	2817745.0	43	1413.1483216237316	563.864168618267	1262.282383419689	898.8540587219344	367.3945532827796
3981090	2817745.0	43	1008.7550274223034	596.4506398537477	1262.282383419689	898.8540587219344	394.6187374950575
3981087	2817745.0	43	1377.4227350427352	516.5444444444445	1262.282383419689	898.8540587219344	399.27176426699873
3981081	2817745.0	43	1192.4554933084344	480.7054154995332	1262.282383419689	898.8540587219344	423.93877200763814
3981075	2817745.0	43	861.2155727155728	473.7854997854998	1262.282383419689	898.8540587219344	584.4124112685054
3981067	2817745.0	43	917.528783068783	285.45089947089946	1262.282383419689	898.8540587219344	703.6465595269138
3981063	2817745.0	43	1403.5061213133	263.84585420144685	1262.282383419689	898.8540587219344	650.5225314721824
3981059	2817745.0	43	1352.1343209876543	202.4553909465021	1262.282383419689	898.8540587219344	702.1712577171714
3981048	2817745.0	43	1389.8684279705574	146.9814668769716	1262.282383419689	898.8540587219344	762.6208711619413
3981051	2817745.0	43	1304.395279323851	137.3915687487116	1262.282383419689	898.8540587219344	762.6261335921129
3981040	2817745.0	43	549.2746135069162	113.40507187415244	1262.282383419689	898.8540587219344	1060.8063870924761
3981037	2817745.0	43	723.4965241571081	71.3696558915537	1262.282383419689	898.8540587219344	987.4313338500401
3981034	2817745.0	43	670.0956873315364	61.44878706199461	1262.282383419689	898.8540587219344	1025.6376904285742
3981163	2817745.0	43	622.5183246073299	1016.8887434554974	1262.282383419689	898.8540587219344	650.5614788382535
3981151	2817745.0	43	876.8101402373246	997.299352750809	1262.282383419689	898.8540587219344	397.8446005420653
3981145	2817745.0	43	961.125629113434	956.717576461479	1262.282383419689	898.8540587219344	306.6652529216061
3981139	2817745.0	43	559.3674033149172	918.9976979742172	1262.282383419689	898.8540587219344	703.2035519378567
3981131	2817745.0	43	958.1328502415458	871.8066022544284	1262.282383419689	898.8540587219344	305.34980503325045
3980606	2817483.0	44	1239.115778380006	553.7947907256851	1262.1879432624114	898.7482269503546	345.72416455256354
3980589	2817483.0	44	1407.118545837724	491.0233579206182	1262.1879432624114	898.7482269503546	432.7175156937363
3980704	2817483.0	44	629.1543816543817	1022.3316953316952	1262.1879432624114	898.7482269503546	644.9840027313151
3980577	2817483.0	44	855.4725844199264	476.2385489802742	1262.1879432624114	898.7482269503546	586.4569985060732
3980698	2817483.0	44	1036.4829545454545	969.7132575757576	1262.1879432624114	898.7482269503546	236.59834636655012
3980564	2817483.0	44	922.40919461556	283.43360711841206	1262.1879432624114	898.7482269503546	702.8952122549621
3980693	2817483.0	44	833.9416971916972	940.942918192918	1262.1879432624114	898.7482269503546	430.31992661590044
3980689	2817483.0	44	559.2223684210526	918.3587719298245	1262.1879432624114	898.7482269503546	703.2390581348806
3980558	2817483.0	44	1403.8178233438489	201.34647739221876	1262.1879432624114	898.7482269503546	711.6377050287816
3980552	2817483.0	44	1352.1295484080572	202.9327485380117	1262.1879432624114	898.7482269503546	701.6043559830375
3980547	2817483.0	44	1304.0391321978914	137.52615571776155	1262.1879432624114	898.7482269503546	762.3716703465261
3980541	2817483.0	44	577.4305555555555	104.67944444444444	1262.1879432624114	898.7482269503546	1048.5408486890417
3980543	2817483.0	44	1390.2737027981527	130.46740016299918	1262.1879432624114	898.7482269503546	778.8847094435159
3980536	2817483.0	44	721.8755230125523	71.75034867503486	1262.1879432624114	898.7482269503546	987.8577843739153
3980658	2817483.0	44	675.7560925237506	822.4060994079582	1262.1879432624114	898.7482269503546	591.3801112638728
3980531	2817483.0	44	678.0445065176909	67.70186219739293	1262.1879432624114	898.7482269503546	1015.8058943819168
3980646	2817483.0	44	877.0264797507789	803.1822429906542	1262.1879432624114	898.7482269503546	396.8402830668887
3980637	2817483.0	44	1246.709765177549	787.4067869415808	1262.1879432624114	898.7482269503546	112.41214462883491
3980622	2817483.0	44	1081.5055506865322	671.814928425358	1262.1879432624114	898.7482269503546	290.0773154977469
3980614	2817483.0	44	1421.9888103651354	550.2711032587358	1262.1879432624114	898.7482269503546	383.37008603067375
3980476	2817638.0	45	1426.879917184265	486.3195307108351	1262.2001763668432	898.783950617284	444.1242109190362
3980475	2817638.0	45	830.1952073236403	477.7092622509424	1262.2001763668432	898.783950617284	603.2679226188231
3980469	2817638.0	45	923.538795986622	281.464994425864	1262.2001763668432	898.783950617284	704.1123661989619
3980464	2817638.0	45	1304.3163306862148	136.95489716961922	1262.2001763668432	898.783950617284	762.9923178719547
3980467	2817638.0	45	1364.6608660586885	196.6903343879893	1262.2001763668432	898.783950617284	709.5305764250451
3980461	2817638.0	45	613.6280617678382	91.88684771033012	1262.2001763668432	898.783950617284	1035.2433156099391
3980462	2817638.0	45	1392.8461538461538	117.17975427350429	1262.2001763668432	898.783950617284	792.4477845093204
3980456	2817638.0	45	666.987149980821	59.94802454929037	1262.2001763668432	898.783950617284	1028.5544504993188
3980454	2817638.0	45	728.1199233716476	50.204597701149424	1262.2001763668432	898.783950617284	1002.6607775489065
3980537	2817638.0	45	630.2654320987654	1018.1778176025488	1262.2001763668432	898.783950617284	643.114621577566
3980532	2817638.0	45	556.8320430107526	918.125376344086	1262.2001763668432	898.783950617284	705.633257651169
3980529	2817638.0	45	1141.9141512495942	915.8245699448232	1262.2001763668432	898.783950617284	121.48707974749232
3980524	2817638.0	45	745.3121104185218	851.2628376372811	1262.2001763668432	898.783950617284	519.067942468666
3980506	2817638.0	45	618.6115041928722	756.1598532494759	1262.2001763668432	898.783950617284	659.2025577170018
3980488	2817638.0	45	1305.4527302363488	705.6481934256996	1262.2001763668432	898.783950617284	197.9196910926276
3980489	2817638.0	45	840.4017857142857	701.7142857142857	1262.2001763668432	898.783950617284	465.564533853329
3980490	2817638.0	45	1141.6683997689197	715.2648757943385	1262.2001763668432	898.783950617284	219.56128983434573
3980485	2817638.0	45	1314.330323875036	581.6367153912296	1262.2001763668432	898.783950617284	321.4030508423282
3980481	2817638.0	45	1418.8313273152792	522.3836509528586	1262.2001763668432	898.783950617284	407.6892235942728
3981626	2817264.0	46	556.5223602484472	917.5049689440992	1262.2001763668432	898.783950617284	705.9260986029782
3981499	2817264.0	46	928.9370695053224	274.61918179920684	1262.2001763668432	898.783950617284	707.5633943532672
3981622	2817264.0	46	618.1888888888889	778.2763888888888	1262.2001763668432	898.783950617284	655.1889886381907
3981612	2817264.0	46	1144.7077335591307	710.7819644369179	1262.2001763668432	898.783950617284	221.6962357025625
3981480	2817264.0	46	1363.207686409814	194.55494856558687	1262.2001763668432	898.783950617284	711.4358751256574
3981601	2817264.0	46	1379.3291957589863	678.7421773985001	1262.2001763668432	898.783950617284	249.2741244995793
3981591	2817264.0	46	578.3835758835759	658.3023562023562	1262.2001763668432	898.783950617284	724.8700161745127
3981451	2817264.0	46	631.9551331781743	115.65619343160073	1262.2001763668432	898.783950617284	1005.235245372229
3981562	2817264.0	46	1342.4193645083933	604.5989208633093	1262.2001763668432	898.783950617284	304.9261383965572
3981435	2817264.0	46	1294.2874694749696	120.58898046398043	1262.2001763668432	898.783950617284	778.8562164808776
3981555	2817264.0	46	873.4300218681662	587.4703217744456	1262.2001763668432	898.783950617284	498.0546240446139
3981421	2817264.0	46	672.8246113007206	66.40784982935153	1262.2001763668432	898.783950617284	1019.9085889725283
3981541	2817264.0	46	803.1370418423613	479.1215807114282	1262.2001763668432	898.783950617284	621.9770624343327
3981414	2817264.0	46	762.5761334473909	53.474337040205306	1262.2001763668432	898.783950617284	981.9228722608556
3981519	2817264.0	46	1409.280721790772	464.749581239531	1262.2001763668432	898.783950617284	458.27777672863886
3981637	2817264.0	46	619.2783000391696	1017.1850763807286	1262.2001763668432	898.783950617284	653.7334056347032
3981632	2817264.0	46	1165.386652542373	967.949858757062	1262.2001763668432	898.783950617284	118.98227281453092
3981502	2817317.0	47	1216.6361635220126	724.5257861635221	1262.34126984127	898.9567901234568	180.319527190278
3981364	2817317.0	47	783.2889107181838	479.52106526959176	1262.34126984127	898.9567901234568	636.7240297531432
3981481	2817317.0	47	1375.8408786661798	701.8057076792016	1262.34126984127	898.9567901234568	227.4878249760831
3981598	2817317.0	47	594.8399532710281	1015.217289719626	1262.34126984127	898.9567901234568	677.5503755362823
3981343	2817317.0	47	1399.6331574318383	412.2275285839929	1262.34126984127	898.9567901234568	505.7216986020405
3981339	2817317.0	47	935.7919880034276	274.5207797772065	1262.34126984127	898.9567901234568	704.6664207168901
3981332	2817317.0	47	1358.5346879351816	188.72331940751997	1262.34126984127	898.9567901234568	716.7180454054409
3981588	2817317.0	47	1235.7905634758995	991.1374745417515	1262.34126984127	898.9567901234568	95.92819496021687
3981447	2817317.0	47	551.5332749562172	660.4360770577933	1262.34126984127	898.9567901234568	749.760052386003
3981314	2817317.0	47	659.3169687814702	143.69410876132932	1262.34126984127	898.9567901234568	966.4678088415417
3981310	2817317.0	47	1304.4286592865928	137.2785977859779	1262.34126984127	898.9567901234568	762.8400992559395
3981303	2817317.0	47	687.6453442879499	118.09096244131456	1262.34126984127	898.9567901234568	969.5498170229854
3981431	2817317.0	47	1350.7738208293763	630.4955682177905	1262.34126984127	898.9567901234568	282.6512758530331
3981559	2817317.0	47	555.4153911564626	916.0867346938776	1262.34126984127	898.9567901234568	707.1333912037196
3981290	2817317.0	47	1218.253294084665	92.0564900476591	1262.34126984127	898.9567901234568	808.1038571054636
3981281	2817317.0	47	655.2148919753085	65.3503086419753	1262.34126984127	898.9567901234568	1031.2624324916417
3981393	2817317.0	47	555.9028409874501	542.4409736588057	1262.34126984127	898.9567901234568	791.3019532080725
3981378	2817317.0	47	900.8336374695864	521.4282238442822	1262.34126984127	898.9567901234568	522.7002837380037
3981247	2817632.0	48	544.215816993464	544.6620915032679	1262.1879432624114	898.7482269503546	800.5379225339708
3981236	2817632.0	48	970.1907352456316	487.2415100560501	1262.1879432624114	898.7482269503546	504.57917866150984
3981232	2817632.0	48	768.9230268607265	477.4085315347296	1262.1879432624114	898.7482269503546	648.7198291139965
3981226	2817632.0	48	528.7959207459207	477.3700466200466	1262.1879432624114	898.7482269503546	845.8270683474905
3981219	2817632.0	48	1354.0005294366797	385.8959127488352	1262.1879432624114	898.7482269503546	521.0058033859714
3981209	2817632.0	48	936.5893555692816	272.27784640724724	1262.1879432624114	898.7482269503546	706.0308619356426
3981205	2817632.0	48	1352.331344672929	201.7853516120843	1262.1879432624114	898.7482269503546	702.7681569462628
3981200	2817632.0	48	1409.7606109759397	185.2291159772912	1262.1879432624114	898.7482269503546	728.6200751968602
3981196	2817632.0	48	1304.189465906692	137.73538104285413	1262.1879432624114	898.7482269503546	762.1710303735449
3981198	2817632.0	48	686.2091346153846	167.6290064102564	1262.1879432624114	898.7482269503546	930.7453479086581
3981190	2817632.0	48	680.7082368082367	107.17644787644788	1262.1879432624114	898.7482269503546	982.1937336616758
3981186	2817632.0	48	612.2426303854875	72.62320483749055	1262.1879432624114	898.7482269503546	1051.1476879542963
3981183	2817632.0	48	1159.875964271214	83.87894167005008	1262.1879432624114	898.7482269503546	821.2671265418637
3981276	2817632.0	48	550.145691180187	950.996082891079	1262.1879432624114	898.7482269503546	713.9565863557312
3981279	2817632.0	48	1214.8568945538818	969.1910003862496	1262.1879432624114	898.7482269503546	84.86702835135699
3981272	2817632.0	48	552.6466508125247	916.4076496234642	1262.1879432624114	898.7482269503546	709.7610167518382
3981262	2817632.0	48	1386.1720040665905	746.3009912314144	1262.1879432624114	898.7482269503546	196.49989061533975
3981258	2817632.0	48	1302.6671126969966	710.7777282188523	1262.1879432624114	898.7482269503546	192.27967014607538
3981252	2817632.0	48	1344.3551964512042	641.6036121673004	1262.1879432624114	898.7482269503546	269.95334857807654
3980983	2817866.0	49	1313.1472727272728	719.6236363636364	1262.401754385965	898.9614035087719	186.37902874607667
3980849	2817866.0	49	1304.198911480797	137.46857670979668	1262.401754385965	898.9614035087719	762.639054604145
3980968	2817866.0	49	1359.6613095238097	642.1098214285714	1262.401754385965	898.9614035087719	274.64915125067006
3980836	2817866.0	49	557.6974842767296	116.10251572327044	1262.401754385965	898.9614035087719	1053.3167360746445
3980824	2817866.0	49	693.6004993757803	92.08208489388264	1262.401754385965	898.9614035087719	987.2127949482772
3980955	2817866.0	49	555.4649532710281	550.6030633437176	1262.401754385965	898.9614035087719	788.10733655586
3980817	2817866.0	49	1102.270391517129	85.18134855899945	1262.401754385965	898.9614035087719	829.3853333694088
3980939	2817866.0	49	1071.619341563786	505.7915479582146	1262.401754385965	898.9614035087719	437.0131169151544
3980933	2817866.0	49	527.8242840778923	490.8699885452463	1262.401754385965	898.9614035087719	840.322951519914
3980921	2817866.0	49	749.7248955156443	469.7114537444934	1262.401754385965	898.9614035087719	668.6501932952493
3980911	2817866.0	49	1402.9591688462656	358.99142691078174	1262.401754385965	898.9614035087719	557.964122849309
3980904	2817866.0	49	1344.595238095238	327.7910381543922	1262.401754385965	898.9614035087719	577.054031285912
3980897	2817866.0	49	1370.0131150679688	259.2200842427724	1262.401754385965	898.9614035087719	648.7288805996184
3981025	2817866.0	49	1160.5202868135711	946.6794333683106	1262.401754385965	898.9614035087719	112.50263911740274
3980893	2817866.0	49	936.5412871888282	270.45223638939484	1262.401754385965	898.9614035087719	707.9610280481753
3981016	2817866.0	49	551.2058727834716	936.3734341955426	1262.401754385965	898.9614035087719	712.179220455396
3980884	2817866.0	49	1352.6686162377612	202.7743263148774	1262.401754385965	898.9614035087719	702.0146385940602
3980876	2817866.0	49	752.842012476268	172.19839978302144	1262.401754385965	898.9614035087719	887.6010332123054
3981002	2817866.0	49	1407.5537515375154	802.6323493234931	1262.401754385965	898.9614035087719	174.20789005471042
3981246	2818101.0	50	1354.0050953749674	201.7952704468252	1262.3065134099618	899.1743295019157	703.3819602058019
3980986	2818101.0	50	1304.1236492103076	137.3027847049044	1262.3065134099618	899.1743295019157	763.0182983506548
3981367	2818101.0	50	1383.8973856209152	851.2475816993465	1262.3065134099618	899.1743295019157	130.69549862161082
3980972	2818101.0	50	568.5363901018923	96.04039301310044	1262.3065134099618	899.1743295019157	1061.2921859388744
3981349	2818101.0	50	1296.352330908111	770.0766639719752	1262.3065134099618	899.1743295019157	133.5115161115238
3980962	2818101.0	50	656.8691250903832	65.92552422270427	1262.3065134099618	899.1743295019157	1029.9796127470024
3980956	2818101.0	50	1095.0570795827975	63.919631375910846	1262.3065134099618	899.1743295019157	851.8349510656806
3981338	2818101.0	50	1348.9308560677327	660.7931953590466	1262.3065134099618	899.1743295019157	253.63229655572547
3981319	2818101.0	50	1138.109271523179	545.7756228319142	1262.3065134099618	899.1743295019157	374.587240530579
3981311	2818101.0	50	558.0187584345479	544.3734143049933	1262.3065134099618	899.1743295019157	788.6094922284935
3981305	2818101.0	50	529.0341852337265	496.41786806465706	1262.3065134099618	899.1743295019157	836.6009051503939
3981300	2818101.0	50	742.5511288180611	459.84871624612657	1262.3065134099618	899.1743295019157	680.5531972409283
3981417	2818101.0	50	554.0192574120255	949.3509282349684	1262.3065134099618	899.1743295019157	710.062340974019
3981286	2818101.0	50	1410.3894814814817	291.5157037037037	1262.3065134099618	899.1743295019157	625.4419005310103
3981277	2818101.0	50	1376.567214339059	273.52962409758527	1262.3065134099618	899.1743295019157	635.9927713247063
3981268	2818101.0	50	938.4889872173056	269.3633235004916	1262.3065134099618	899.1743295019157	708.1805515192135
3981397	2818101.0	50	552.2242538881883	914.6370323665406	1262.3065134099618	899.1743295019157	710.2505969497154
3981388	2818101.0	50	1074.0843439911798	908.742190371187	1262.3065134099618	899.1743295019157	188.4651931321176
3981261	2818101.0	50	1288.8944343617666	257.30399274047187	1262.3065134099618	899.1743295019157	642.4207707996285
3980998	2818101.0	50	808.3148148148149	150.7981220657277	1262.3065134099618	899.1743295019157	875.3144636357148
3981245	2818705.0	51	552.4531531531532	914.067117117117	1262.1879432624114	898.7482269503546	709.9000920463204
3980991	2818705.0	51	554.4204279505182	99.13557338682716	1262.1879432624114	898.7482269503546	1067.8554450250635
3981237	2818705.0	51	1354.5548845947396	941.2263821792808	1262.1879432624114	898.7482269503546	101.66634410040776
3980982	2818705.0	51	876.2881481481481	101.21555555555555	1262.1879432624114	898.7482269503546	885.9892853818013
3981221	2818705.0	51	1077.233850129199	820.8159837578443	1262.1879432624114	898.7482269503546	200.70239434482482
3980967	2818705.0	51	630.2146187146187	71.36247086247086	1262.1879432624114	898.7482269503546	1041.1327832304141
3981095	2818705.0	51	1387.71322537112	323.2236167341431	1262.1879432624114	898.7482269503546	589.054474062453
3981217	2818705.0	51	1315.518271991647	795.9933437744714	1262.1879432624114	898.7482269503546	115.76998738385404
3980953	2818705.0	51	1129.7304302747536	59.25868325557284	1262.1879432624114	898.7482269503546	849.8751006587664
3981203	2818705.0	51	1344.8502148557398	724.5199508901165	1262.1879432624114	898.7482269503546	192.84331288352132
3981199	2818705.0	51	1176.629726585224	628.9842931937172	1262.1879432624114	898.7482269503546	283.0066932014788
3981066	2818705.0	51	1418.163969795038	264.11380798274	1262.1879432624114	898.7482269503546	653.5207468713356
3981058	2818705.0	51	939.6656614394852	268.586851628468	1262.1879432624114	898.7482269503546	707.9011097744082
3981182	2818705.0	51	561.1085150571132	555.7655763239875	1262.1879432624114	898.7482269503546	780.4802773186242
3981175	2818705.0	51	526.4061688311689	496.57976190476194	1262.1879432624114	898.7482269503546	838.5191076310164
3981038	2818705.0	51	1361.114697206316	197.99071664063857	1262.1879432624114	898.7482269503546	707.7058646792109
3981020	2818705.0	51	1304.125128521489	137.11628624305985	1262.1879432624114	898.7482269503546	762.7856452588854
3981015	2818705.0	51	1251.2721724979658	143.72213181448333	1262.1879432624114	898.7482269503546	755.1049982535566
3981265	2818705.0	51	556.4961549837326	948.298284531204	1262.1879432624114	898.7482269503546	707.4292249053789
3981128	2818705.0	51	727.9810155275983	452.3161623030715	1262.1879432624114	898.7482269503546	696.1886454008738
3981758	2817770.0	52	887.5752389762566	84.99337033610854	1262.1879432624114	898.7482269503546	895.8413056316717
3981759	2817770.0	52	632.4472759226713	93.10310486233158	1262.1879432624114	898.7482269503546	1022.5641157627851
3981755	2817770.0	52	1209.099270916689	81.6263448030586	1262.1879432624114	898.7482269503546	818.844660125088
3981878	2817770.0	52	1137.6806071871126	751.7465923172243	1262.1879432624114	898.7482269503546	192.64360181791588
3981860	2817770.0	52	1348.6821926489229	730.9309252217998	1262.1879432624114	898.7482269503546	188.79592669437767
3981854	2817770.0	52	1205.038501696685	732.2997911772384	1262.1879432624114	898.7482269503546	175.9861938976793
3981844	2817770.0	52	541.8998510796724	558.3212956068503	1262.1879432624114	898.7482269503546	796.684022259895
3981972	2817770.0	52	1339.8169766521569	995.0595567867036	1262.1879432624114	898.7482269503546	123.70181518422531
3981832	2817770.0	52	527.7140522875817	496.1622004357298	1262.1879432624114	898.7482269503546	837.5723283803854
3981940	2817770.0	52	557.1813110181312	947.6143654114366	1262.1879432624114	898.7482269503546	706.6981328661619
3981805	2817770.0	52	720.256217077055	439.2760627220385	1262.1879432624114	898.7482269503546	710.496070043243
3981795	2817770.0	52	1411.2821548821548	341.1885521885522	1262.1879432624114	898.7482269503546	577.1497854621447
3981913	2817770.0	52	552.539011703511	913.8979193758128	1262.1879432624114	898.7482269503546	709.8106220980881
3981786	2817770.0	52	1411.2520229705035	273.4551031062386	1262.1879432624114	898.7482269503546	642.8153627488639
3981779	2817770.0	52	938.1755089450955	263.75971622455273	1262.1879432624114	898.7482269503546	712.8775956263493
3981772	2817770.0	52	1361.246052631579	199.3048245614035	1262.1879432624114	898.7482269503546	706.423090065172
3981895	2817770.0	52	1338.2107884998577	819.4106177056647	1262.1879432624114	898.7482269503546	109.88143263836625
3981760	2817770.0	52	554.4766949152543	98.67902542372882	1262.1879432624114	898.7482269503546	1068.160071463329
3981763	2817770.0	52	1304.0065600656003	137.46863468634686	1262.1879432624114	898.7482269503546	762.4273173942456
3981365	2818759.0	53	1415.174973204716	315.2818863879957	1262.282383419689	898.8540587219344	603.268285536149
3981354	2818759.0	53	1400.315356959425	279.7480739599384	1262.282383419689	898.8540587219344	634.3069620872392
3981479	2818759.0	53	552.2643051771117	914.0844686648502	1262.282383419689	898.8540587219344	710.1814112030193
3981345	2818759.0	53	941.7216216216216	263.2306306306306	1262.282383419689	898.8540587219344	711.8822545499348
3981461	2818759.0	53	1329.5313790255989	803.5952380952381	1262.282383419689	898.8540587219344	116.60476112574814
3981207	2818759.0	53	1304.0533416355336	137.1417600664176	1262.282383419689	898.8540587219344	762.8567617012653
3981328	2818759.0	53	1361.0816044260027	198.83990318118947	1262.282383419689	898.8540587219344	706.9519814166141
3981455	2818759.0	53	1170.3908424908425	767.639194139194	1262.282383419689	898.8540587219344	160.1917475456984
3981449	2818759.0	53	1258.2421551213736	771.9970396684429	1262.282383419689	898.8540587219344	126.92134071085295
3981191	2818759.0	53	555.0246440306681	97.5806863818912	1262.282383419689	898.8540587219344	1068.7621471341758
3981181	2818759.0	53	946.1983447488584	86.77197488584476	1262.282383419689	898.8540587219344	871.4278113475774
3981177	2818759.0	53	1216.6509068923822	85.53377670294236	1262.282383419689	898.8540587219344	814.5993572263084
3981433	2818759.0	53	1370.6545090797167	711.9912280701755	1262.282383419689	898.8540587219344	216.01443261796368
3981422	2818759.0	53	560.8480662983426	550.5620889239674	1262.282383419689	898.8540587219344	783.1458340955645
3981167	2818759.0	53	641.1372228280626	70.24736459469284	1262.282383419689	898.8540587219344	1035.5724813256063
3981413	2818759.0	53	526.7418321936394	496.5168240529687	1262.282383419689	898.8540587219344	838.3884260287658
3981387	2818759.0	53	707.4635381498987	422.0903668692325	1262.282383419689	898.8540587219344	731.5241410476633
3981511	2818759.0	53	558.8382716049382	947.484126984127	1262.282383419689	898.8540587219344	705.123040317099
3981504	2818759.0	53	1386.8087744396755	953.7432045779684	1262.282383419689	898.8540587219344	136.08688545656244
3981993	2818855.0	54	1420.5152573054047	803.9649599172485	1262.401754385965	898.9614035087719	184.45651005180915
3981852	2818855.0	54	701.8790128156326	412.2548534449943	1262.401754385965	898.9614035087719	742.3402250265751
3981971	2818855.0	54	1191.978277153558	780.3842696629214	1262.401754385965	898.9614035087719	137.91302627598338
3981835	2818855.0	54	1359.1948051948052	318.16185666185663	1262.401754385965	898.9614035087719	588.8098235444658
3981823	2818855.0	54	942.908695652174	257.8467908902691	1262.401754385965	898.9614035087719	716.3126140813428
3981951	2818855.0	54	1262.579413252403	752.6221547799696	1262.401754385965	898.9614035087719	146.33935656952676
3982064	2818855.0	54	560.5283140283141	945.78861003861	1262.401754385965	898.9614035087719	703.4338018256395
3981806	2818855.0	54	1364.266212465304	214.4271385314156	1262.401754385965	898.9614035087719	692.0719093763934
3981934	2818855.0	54	1367.8724075743914	728.0482416591524	1262.401754385965	898.9614035087719	200.83666890642152
3982053	2818855.0	54	552.0677704194261	913.9181015452538	1262.401754385965	898.9614035087719	710.4914296414346
3981790	2818855.0	54	1304.0233990147783	137.26580459770113	1262.401754385965	898.9614035087719	762.8319255918055
3981784	2818855.0	54	554.9712397284745	98.13344051446946	1262.401754385965	898.9614035087719	1068.54263339474
3981781	2818855.0	54	618.6137135098438	85.58452138492872	1262.401754385965	898.9614035087719	1037.3258860881756
3981905	2818855.0	54	575.720796578455	539.2460572039562	1262.401754385965	898.9614035087719	775.1940842025517
3982034	2818855.0	54	1413.8956868260666	870.4710501640881	1262.401754385965	898.9614035087719	154.14964093331847
3981774	2818855.0	54	1235.0936559388747	82.9773481515783	1262.401754385965	898.9614035087719	816.4408801854348
3981766	2818855.0	54	991.7383630115588	71.4493908153702	1262.401754385965	898.9614035087719	870.6519411235352
3981890	2818855.0	54	527.288577704558	495.2602416254805	1262.401754385965	898.9614035087719	838.6691902273202
3981625	2818544.0	55	696.1052917723813	404.4278724175426	1262.185288640596	898.7867783985103	751.5565785601354
3981488	2818544.0	55	613.041335978836	84.02711640211639	1262.185288640596	898.7867783985103	1041.73949627237
3981478	2818544.0	55	969.6442080378253	74.14479905437352	1262.185288640596	898.7867783985103	874.9941016583211
3981602	2818544.0	55	1373.9463804190002	252.1403235843186	1262.185288640596	898.7867783985103	656.2333267666793
3981595	2818544.0	55	946.240105540897	258.67238346525943	1262.185288640596	898.7867783985103	713.8401763172651
3981571	2818544.0	55	1356.9429153924566	205.0736493374108	1262.185288640596	898.7867783985103	700.1549208992153
3981681	2818544.0	55	560.6629716063788	956.9414624659668	1262.185288640596	898.7867783985103	703.9286388378031
3981550	2818544.0	55	1304.579241071429	136.30431547619048	1262.185288640596	898.7867783985103	763.6601033619567
3981675	2818544.0	55	552.1916439600363	914.4418710263398	1262.185288640596	898.7867783985103	710.1662181573906
3981664	2818544.0	55	1365.2878429828015	853.2127478009714	1262.185288640596	898.7867783985103	112.7259019781739
3981532	2818544.0	55	554.8285766556897	97.40669593852908	1262.185288640596	898.7867783985103	1068.9076454744177
3981663	2818544.0	55	1207.162958843159	831.7350760103819	1262.185288640596	898.7867783985103	86.73746347158213
3981657	2818544.0	55	1406.9848269321951	785.3653390232338	1262.185288640596	898.7867783985103	183.93294756356138
3981648	2818544.0	55	1192.1418940106616	715.7119786767012	1262.185288640596	898.7867783985103	196.01647743101907
3981651	2818544.0	55	1366.0471637985977	748.8830465264499	1262.185288640596	898.7867783985103	182.36890617785397
3981644	2818544.0	55	609.776635021097	499.9045358649789	1262.185288640596	898.7867783985103	764.6856182289465
3981509	2818544.0	55	1287.5952267303103	97.6285600636436	1262.185288640596	898.7867783985103	801.5610742539965
3981638	2818544.0	55	526.446035112525	495.00606810415934	1262.185288640596	898.7867783985103	839.2562845685778
3981634	2818544.0	55	1368.7282847287552	464.0073690812167	1262.185288640596	898.7867783985103	447.6433231734125
3982263	2818614.0	56	552.1158344579397	914.304768331084	1262.2001763668432	898.783950617284	710.2539464210709
3982001	2818614.0	56	626.4414511494252	70.6612787356322	1262.2001763668432	898.783950617284	1044.019308429917
3982253	2818614.0	56	1202.4910104279038	818.1030204962244	1262.2001763668432	898.783950617284	100.37229190530167
3982123	2818614.0	56	1403.5905289052891	250.74747847478477	1262.2001763668432	898.783950617284	663.2816151664707
3982247	2818614.0	56	1403.199564980968	804.0328983143013	1262.2001763668432	898.783950617284	169.87816075670105
3982105	2818614.0	56	948.8036437246964	258.1981556455241	1262.2001763668432	898.783950617284	713.1392202029853
3982235	2818614.0	56	1312.078316294333	781.7058563675375	1262.2001763668432	898.783950617284	127.26000548396485
3982227	2818614.0	56	1365.5693490350018	762.0472685639515	1262.2001763668432	898.783950617284	171.41209431383103
3982220	2818614.0	56	1065.010476190476	738.5914285714285	1262.2001763668432	898.783950617284	254.05791067206982
3982088	2818614.0	56	1364.4003333333333	207.42558333333332	1262.2001763668432	898.783950617284	698.8714217204086
3982203	2818614.0	56	1409.444966910484	534.7399860675723	1262.2001763668432	898.783950617284	392.69458420929664
3982071	2818614.0	56	1257.1270974204858	113.98184322564488	1262.2001763668432	898.783950617284	784.8185037932999
3982194	2818614.0	56	524.9131795716639	502.68714991762766	1262.2001763668432	898.783950617284	836.9496945263543
3982062	2818614.0	56	540.1987600291758	116.27972283005106	1262.2001763668432	898.783950617284	1064.7060212558636
3982054	2818614.0	56	1324.7201941747574	127.91812297734629	1262.2001763668432	898.783950617284	773.3969723561813
3982166	2818614.0	56	621.5591266612422	425.07336588011935	1262.2001763668432	898.783950617284	796.7575996875842
3982024	2818614.0	56	937.881974248927	83.44134477825466	1262.2001763668432	898.783950617284	877.4769860921574
3982145	2818614.0	56	692.8050745550746	402.5474987974988	1262.2001763668432	898.783950617284	755.2889500594619
3982274	2818614.0	56	559.3280078895464	958.9650887573964	1262.2001763668432	898.783950617284	705.4438706288522
3981756	2818734.0	57	636.1759776536313	53.142458100558656	1262.34126984127	898.9567901234568	1052.3710644994817
3982006	2818734.0	57	556.0740544361965	964.8736302580418	1262.34126984127	898.9567901234568	709.3365980755293
3981867	2818734.0	57	1285.7868124585818	654.8554671968191	1262.34126984127	898.9567901234568	245.22469150384276
3981981	2818734.0	57	551.9519230769231	914.0622710622712	1262.34126984127	898.9567901234568	710.5499275565852
3981848	2818734.0	57	1414.1660104986877	622.8950131233596	1262.34126984127	898.9567901234568	315.0569100910874
3981834	2818734.0	57	517.1620031090384	479.7662669331556	1262.34126984127	898.9567901234568	854.9928855260405
3981950	2818734.0	57	1155.1136279926336	846.9556169429098	1262.34126984127	898.9567901234568	119.17167947365975
3981939	2818734.0	57	1418.6493108728944	847.8884635017865	1262.34126984127	898.9567901234568	164.43897857588854
3981807	2818734.0	57	610.5699551569506	418.29491778774286	1262.34126984127	898.9567901234568	809.8405288466367
3981801	2818734.0	57	690.367362982929	400.23270440251576	1262.34126984127	898.9567901234568	758.8674876452297
3981914	2818734.0	57	1365.2032863849763	801.9359937402191	1262.34126984127	898.9567901234568	141.39883089430177
3981787	2818734.0	57	947.1648672964462	257.6196581196581	1262.34126984127	898.9567901234568	714.5974262533799
3981783	2818734.0	57	1416.59375	235.57857142857145	1262.34126984127	898.9567901234568	681.075978635217
3981778	2818734.0	57	1383.2965111051165	195.09437100980128	1262.34126984127	898.9567901234568	714.1795820588281
3981770	2818734.0	57	622.0058043117745	127.97512437810946	1262.34126984127	898.9567901234568	1002.2186574447446
3981765	2818734.0	57	1273.5760869565215	80.83605072463769	1262.34126984127	898.9567901234568	818.1978766472592
3981767	2818734.0	57	872.3678652968036	79.86358447488585	1262.34126984127	898.9567901234568	907.1895809540882
3981762	2818734.0	57	1319.838374717833	108.5548532731377	1262.34126984127	898.9567901234568	792.4904660914996
3981891	2818734.0	57	927.2042115572968	748.2068233757753	1262.34126984127	898.9567901234568	367.48115640079067
3981750	2818081.0	58	554.10443490701	972.1745350500717	1262.1879432624114	898.7482269503546	711.8803814729328
3981740	2818081.0	58	552.3997361477573	913.7748460861918	1262.1879432624114	898.7482269503546	709.9472503233524
3981743	2818081.0	58	1098.7348094747683	937.430655681428	1262.1879432624114	898.7482269503546	167.9680244497021
3981733	2818081.0	58	1412.4686455923927	867.5611667951683	1262.1879432624114	898.7482269503546	153.4826446668015
3981730	2818081.0	58	1360.9662329615862	835.0278810408922	1262.1879432624114	898.7482269503546	117.54757759611911
3981725	2818081.0	58	1357.7981715893109	726.7876230661041	1262.1879432624114	898.7482269503546	196.75305600919637
3981727	2818081.0	58	778.8720362622036	721.2723152022315	1262.1879432624114	898.7482269503546	514.8708238094882
3981721	2818081.0	58	1311.4868268113134	600.5966033837013	1262.1879432624114	898.7482269503546	302.19988510024206
3981714	2818081.0	58	520.4245872378402	464.7248995983936	1262.1879432624114	898.7482269503546	859.4120810335995
3981709	2818081.0	58	683.5074652188666	387.48450401538287	1262.1879432624114	898.7482269503546	772.1798301289882
3981705	2818081.0	58	1400.6029364311066	284.0091965150048	1262.1879432624114	898.7482269503546	630.1291818940651
3981707	2818081.0	58	558.6804180418042	366.6413641364136	1262.1879432624114	898.7482269503546	882.0774067482499
3981701	2818081.0	58	944.9525294525296	258.9063294063294	1262.1879432624114	898.7482269503546	714.1680205860984
3981696	2818081.0	58	1389.076055523424	175.77549643339117	1262.1879432624114	898.7482269503546	734.0232708193366
3981692	2818081.0	58	726.163829787234	124.35418439716312	1262.1879432624114	898.7482269503546	941.8110125543892
3981691	2818081.0	58	654.5959828273536	125.91735663906776	1262.1879432624114	898.7482269503546	983.0745365898854
3981684	2818081.0	58	1288.445417758771	100.86524578102728	1262.1879432624114	898.7482269503546	798.314916938535
3981686	2818081.0	58	815.3816999682841	73.50729464002538	1262.1879432624114	898.7482269503546	938.4340229376982
3981371	2818383.0	59	641.0805243445693	86.13466121893087	1262.34126984127	898.9567901234568	1023.0565610619982
3981362	2818383.0	59	1284.29289267946	84.00646766169154	1262.34126984127	898.9567901234568	815.2459149396367
3981363	2818383.0	59	1232.0954781545984	75.66773602199817	1262.34126984127	898.9567901234568	823.8444480106837
3981491	2818383.0	59	507.34713245101057	437.8175336000821	1262.34126984127	898.9567901234568	884.6838765347727
3981465	2818383.0	59	681.2309900410077	379.3545987111892	1262.34126984127	898.9567901234568	779.5354992622016
3981589	2818383.0	59	1053.9876480541457	994.4079526226736	1262.34126984127	898.9567901234568	229.17712829657324
3981584	2818383.0	59	557.9134615384615	971.4636752136752	1262.34126984127	898.9567901234568	708.1495502334126
3981452	2818383.0	59	530.7281198395848	357.30301958008965	1262.34126984127	898.9567901234568	910.3002847408294
3981441	2818383.0	59	1419.597058823529	301.8934640522876	1262.34126984127	898.9567901234568	617.4252979167603
3981564	2818383.0	59	552.303683737646	914.2565139263252	1262.34126984127	898.9567901234568	710.2024044089864
3981429	2818383.0	59	943.01766004415	259.27108167770416	1262.34126984127	898.9567901234568	714.958301835574
3981558	2818383.0	59	1392.3438266557646	921.1080675933498	1262.34126984127	898.9567901234568	131.8762445319628
3981548	2818383.0	59	1357.5302206104564	864.848745844666	1262.34126984127	898.9567901234568	101.11525618353798
3981416	2818383.0	59	1302.4736526946108	137.67704590818363	1262.34126984127	898.9567901234568	762.3368396620741
3981540	2818383.0	59	1330.7044989775052	743.8104976141785	1262.34126984127	898.9567901234568	169.54027007560157
3981411	2818383.0	59	785.7950724637682	132.38782608695652	1262.34126984127	898.9567901234568	902.6207702346264
3981403	2818383.0	59	1386.9578446115288	160.34260651629072	1262.34126984127	898.9567901234568	749.0528705860166
3981523	2818383.0	59	699.2961282516637	658.9186327888688	1262.34126984127	898.9567901234568	612.0769138304796
3981508	2818383.0	59	1346.1613737075331	621.0270802560315	1262.34126984127	898.9567901234568	290.29421874908627
3981377	2818383.0	59	764.8778723404255	71.49546099290781	1262.34126984127	898.9567901234568	965.4854131780438
3982255	2818130.0	60	1382.419061302682	137.98879310344827	1262.1879432624114	898.7482269503546	770.201556692973
3982246	2818130.0	60	840.8326713008937	109.4169149288315	1262.1879432624114	898.7482269503546	894.7537009408699
3982234	2818130.0	60	746.0695067264573	88.11943198804185	1262.1879432624114	898.7482269503546	960.9876605630111
3982218	2818130.0	60	1199.48973880597	77.74222636815921	1262.1879432624114	898.7482269503546	823.3965738537132
3982205	2818130.0	60	1245.4478863478862	80.2029799029799	1262.1879432624114	898.7482269503546	818.7164044828644
3982320	2818130.0	60	1350.951631701632	982.3155594405596	1262.1879432624114	898.7482269503546	121.91181831497515
3982323	2818130.0	60	1016.6367331855135	1027.4748706577975	1262.1879432624114	898.7482269503546	277.24708397098027
3982319	2818130.0	60	570.240478994896	979.0461327051432	1262.1879432624114	898.7482269503546	696.5910184425646
3982314	2818130.0	60	552.5494148244474	914.497399219766	1262.1879432624114	898.7482269503546	709.8132694383578
3982308	2818130.0	60	1333.605229993699	880.3160050409579	1262.1879432624114	898.7482269503546	73.75754638392047
3982306	2818130.0	60	1274.999669312169	695.2824074074074	1262.1879432624114	898.7482269503546	203.86878144202754
3982296	2818130.0	60	1338.844987418885	610.1384584823202	1262.1879432624114	898.7482269503546	298.61664533977336
3982171	2818130.0	60	621.1167922497309	59.08736993182633	1262.1879432624114	898.7482269503546	1056.410230672636
3982293	2818130.0	60	673.6823410986483	546.8100373885534	1262.1879432624114	898.7482269503546	685.7108231974845
3982289	2818130.0	60	673.467813787727	363.01731818688046	1262.1879432624114	898.7482269503546	795.9893199366604
3982291	2818130.0	60	536.5529372347554	420.2791675973494	1262.1879432624114	898.7482269503546	869.1828361920788
3982283	2818130.0	60	1412.3552048726467	278.05398671096344	1262.1879432624114	898.7482269503546	638.601242032829
3982277	2818130.0	60	1303.52620353443	138.0506804793825	1262.1879432624114	898.7482269503546	761.8199321160309
3982279	2818130.0	60	941.2058437294812	259.6022105493544	1262.1879432624114	898.7482269503546	715.2182453641934
3981876	2818825.0	61	1304.004396482814	138.24680255795363	1262.282383419689	898.8540587219344	761.7506970809669
3981999	2818825.0	61	542.3705161854768	407.7790901137358	1262.282383419689	898.8540587219344	871.4515025967844
3981862	2818825.0	61	1149.2941415785192	120.18565229183618	1262.282383419689	898.8540587219344	786.8232520501331
3982114	2818825.0	61	1035.3943974203949	1041.162636033857	1262.282383419689	898.8540587219344	267.82436290852894
3981849	2818825.0	61	709.5700330628193	91.39810640216412	1262.282383419689	898.8540587219344	978.5070552498036
3982102	2818825.0	61	1293.0126050420167	1001.6378151260504	1262.282383419689	898.8540587219344	107.27929484060773
3981841	2818825.0	61	1369.8393543029172	111.81724281116996	1262.282383419689	898.8540587219344	794.3522213631243
3981960	2818825.0	61	675.4000556483028	356.7375069560378	1262.282383419689	898.8540587219344	798.9500750040061
3982091	2818825.0	61	643.2559860102233	955.875033629271	1262.282383419689	898.8540587219344	621.6470640718292
3982084	2818825.0	61	552.2446900736888	914.6785869094062	1262.282383419689	898.8540587219344	710.2140111716078
3982080	2818825.0	61	1354.710754553339	873.8032668401272	1262.282383419689	898.8540587219344	95.76296760400317
3981822	2818825.0	61	892.1073298429319	72.21902268760908	1262.282383419689	898.8540587219344	905.7345378696925
3981816	2818825.0	61	1203.7230739747029	82.31078318640603	1262.282383419689	898.8540587219344	818.6404055169543
3982066	2818825.0	61	1134.8289949385394	586.7772957339117	1262.282383419689	898.8540587219344	337.09979565762023
3982061	2818825.0	61	1308.3290051436456	593.5018818216033	1262.282383419689	898.8540587219344	308.804539004789
3981803	2818825.0	61	618.5101351351351	58.739489489489486	1262.282383419689	898.8540587219344	1058.4116387766935
3981912	2818825.0	61	939.025748502994	256.2259481037924	1262.282383419689	898.8540587219344	719.3509161558832
3981892	2818825.0	61	1406.2995034140283	210.0869025450031	1262.282383419689	898.8540587219344	703.6626509056176
3982017	2818825.0	61	697.4891650732951	447.1886551943913	1262.282383419689	898.8540587219344	723.1825607920698
3981883	2818484.0	62	639.6859649122806	59.06947368421053	1262.3081936685287	899.0493482309125	1045.5738278021745
3982139	2818484.0	62	1035.049945115258	598.4758507135017	1262.3081936685287	899.0493482309125	376.8165852843385
3982004	2818484.0	62	1303.7096838735497	138.13985594237695	1262.3081936685287	899.0493482309125	762.0349984390438
3982130	2818484.0	62	1320.1815072912634	599.4799974190217	1262.3081936685287	899.0493482309125	305.1083682489438
3981875	2818484.0	62	914.8372395833334	58.1396484375	1262.3081936685287	899.0493482309125	909.8709727975298
3981980	2818484.0	62	673.0439286650932	111.1110674009966	1262.3081936685287	899.0493482309125	983.9101119549705
3982106	2818484.0	62	717.6494573643411	440.86434108527135	1262.3081936685287	899.0493482309125	711.7490005651753
3982092	2818484.0	62	544.759631147541	404.0931693989071	1262.3081936685287	899.0493482309125	871.6980890996125
3981961	2818484.0	62	1103.6702370751211	101.79134532990574	1262.3081936685287	899.0493482309125	812.8876456570327
3982206	2818484.0	62	1054.1393972012918	1043.3629350556153	1262.3081936685287	899.0493482309125	253.29954434390308
3982073	2818484.0	62	674.8520612081763	358.9453579993148	1262.3081936685287	899.0493482309125	798.0081627586079
3981941	2818484.0	62	1373.3400241472984	109.0077975651474	1262.3081936685287	899.0493482309125	797.8055647573743
3982195	2818484.0	62	1204.551509769094	1013.1086441681468	1262.3081936685287	899.0493482309125	127.84896372187303
3982178	2818484.0	62	660.4346955128204	943.9154647435896	1262.3081936685287	899.0493482309125	603.5434335597716
3982038	2818484.0	62	936.4413053000438	258.51708278580816	1262.3081936685287	899.0493482309125	718.6590373822597
3982167	2818484.0	62	552.4060308555399	914.777232351566	1262.3081936685287	899.0493482309125	710.0763670940414
3981906	2818484.0	62	1158.217757009346	75.8608722741433	1262.3081936685287	899.0493482309125	829.7433856029994
3982153	2818484.0	62	1372.7681359044996	907.246250382614	1262.3081936685287	899.0493482309125	110.76365849708372
3982020	2818484.0	62	1413.9917463075587	205.80147697654212	1262.3081936685287	899.0493482309125	709.648160104649
3982014	2818784.0	63	661.7606516290726	110.79498746867168	1262.1879432624114	898.7482269503546	990.6478890846256
3982127	2818784.0	63	545.5709195792331	432.232609433322	1262.1879432624114	898.7482269503546	855.0887556387554
3981991	2818784.0	63	1366.3277997766272	111.31581886485937	1262.1879432624114	898.7482269503546	794.2889316981091
3982119	2818784.0	63	740.5565604364053	401.05842664369794	1262.1879432624114	898.7482269503546	720.9677086237989
3982107	2818784.0	63	519.6902313624679	365.7461439588689	1262.1879432624114	898.7482269503546	913.9989456503296
3982226	2818784.0	63	1170.5446173800258	1026.1863813229572	1262.1879432624114	898.7482269503546	156.96809347342037
3982089	2818784.0	63	677.194933681235	343.28560556642753	1262.1879432624114	898.7482269503546	806.694207871574
3982217	2818784.0	63	1113.2608695652175	999.1556395715188	1262.1879432624114	898.7482269503546	179.61325616247302
3981956	2818784.0	63	1073.9897959183672	82.0160791589363	1262.1879432624114	898.7482269503546	838.1348005540121
3982204	2818784.0	63	1356.876980568012	965.3173393124064	1262.1879432624114	898.7482269503546	115.74739956704379
3982068	2818784.0	63	935.2084444444444	259.6631111111111	1262.1879432624114	898.7482269503546	717.8756005983963
3982197	2818784.0	63	660.1938361719384	939.5198702351988	1262.1879432624114	898.7482269503546	603.3732110955892
3981933	2818784.0	63	1122.4573232323232	78.32070707070707	1262.1879432624114	898.7482269503546	832.2415283737422
3982189	2818784.0	63	552.4477211796246	914.6434316353888	1262.1879432624114	898.7482269503546	709.918192733573
3982057	2818784.0	63	1385.1584525702172	175.32856385797564	1262.1879432624114	898.7482269503546	733.7968077799959
3982173	2818784.0	63	975.9558316080056	687.4492753623189	1262.1879432624114	898.7482269503546	355.7753064566782
3982041	2818784.0	63	1304.282262996942	138.19989806320083	1262.1879432624114	898.7482269503546	761.7123422440752
3981902	2818784.0	63	669.467363403007	61.98588192152548	1262.1879432624114	898.7482269503546	1025.4213318665718
3981893	2818784.0	63	895.3270997375329	55.906496062992126	1262.1879432624114	898.7482269503546	919.2219872462748
3982151	2818784.0	63	1335.885776128633	606.1693877551021	1262.1879432624114	898.7482269503546	301.7179936861886
3982525	2818931.0	64	1323.9126382306476	1015.1454976303318	1262.401754385965	898.9614035087719	131.46228568757473
3982526	2818931.0	64	1133.2412364563415	1009.0114722753348	1262.401754385965	898.9614035087719	169.6863489717832
3982516	2818931.0	64	552.4945205479452	914.7118721461188	1262.401754385965	898.9614035087719	710.0819374676735
3982519	2818931.0	64	659.6282051282051	945.7720352564104	1262.401754385965	898.9614035087719	604.5884442572568
3982510	2818931.0	64	871.9171104011359	814.9419595314164	1262.401754385965	898.9614035087719	399.42148684594156
3982497	2818931.0	64	1353.7857320872274	628.8769470404984	1262.401754385965	898.9614035087719	285.12566528860145
3982478	2818931.0	64	580.3659520516367	400.50622406639	1262.401754385965	898.9614035087719	844.7664775420294
3982469	2818931.0	64	507.1815887645381	391.911893789774	1262.401754385965	898.9614035087719	909.6464719150686
3982452	2818931.0	64	763.4590443686006	336.43970420932874	1262.401754385965	898.9614035087719	751.9138847382757
3982449	2818931.0	64	675.4271921494144	331.5110794555239	1262.401754385965	898.9614035087719	816.4184019122342
3982438	2818931.0	64	935.818046999772	265.0092402464066	1262.401754385965	898.9614035087719	713.1285040125258
3982435	2818931.0	64	1386.8943775100402	147.6041499330656	1262.401754385965	898.9614035087719	761.6010344748365
3982430	2818931.0	64	1305.1300860719873	139.05379499217526	1262.401754385965	898.9614035087719	761.1079317745176
3982421	2818931.0	64	649.7322274881517	106.1419167983149	1262.401754385965	898.9614035087719	1001.9614202637858
3982419	2818931.0	64	1341.7784471218206	101.757234064463	1262.401754385965	898.9614035087719	801.1461459241209
3982412	2818931.0	64	853.6196741854637	80.56234335839599	1262.401754385965	898.9614035087719	914.8113525465607
3982405	2818931.0	64	1106.7774595901742	66.68251240931653	1262.401754385965	898.9614035087719	846.7036516399504
3982406	2818931.0	64	1057.6614583333333	63.80859375	1262.401754385965	898.9614035087719	859.8830179016742
3982407	2818931.0	64	693.6075388026608	64.65816703621581	1262.401754385965	898.9614035087719	1009.7468742559237
3982530	2818931.0	64	1188.097142857143	1024.2438095238094	1262.401754385965	898.9614035087719	145.6600719187172
3982396	2819086.0	65	1140.0649940734888	63.91064138021863	1262.282383419689	898.8540587219344	843.840980529426
3982397	2819086.0	65	1057.2809234917424	50.997135153353554	1262.282383419689	898.8540587219344	872.2883476326896
3982398	2819086.0	65	687.8994093761535	55.79678848283499	1262.282383419689	898.8540587219344	1020.1281104714734
3982513	2819086.0	65	1212.721436984688	1020.518374558304	1262.282383419689	898.8540587219344	131.37158429228504
3982500	2819086.0	65	1325.473123566044	992.8602097672896	1262.282383419689	898.8540587219344	113.27058786201427
3982496	2819086.0	65	1154.800557194363	987.379711569977	1262.282383419689	898.8540587219344	139.24487129120178
3982491	2819086.0	65	657.8890041493776	949.5221300138312	1262.282383419689	898.8540587219344	606.5134873638239
3982480	2819086.0	65	552.4853881278539	914.7963470319636	1262.282383419689	898.8540587219344	709.9760073987554
3982476	2819086.0	65	718.4426605504588	860.7003058103975	1262.282383419689	898.8540587219344	545.1764421099978
3982470	2819086.0	65	1356.0776382218935	608.7327299593646	1262.282383419689	898.8540587219344	304.9064368398436
3982451	2819086.0	65	509.2142203932328	408.9343850022863	1262.282383419689	898.8540587219344	898.4057796238889
3982446	2819086.0	65	604.3493643829453	395.06958038024527	1262.282383419689	898.8540587219344	828.658348269546
3982439	2819086.0	65	676.6249197174053	320.915970884179	1262.282383419689	898.8540587219344	822.8044106370315
3982425	2819086.0	65	780.2221482467821	262.6868619618287	1262.282383419689	898.8540587219344	798.1796618359613
3982420	2819086.0	65	939.6177685950412	263.8989898989899	1262.282383419689	898.8540587219344	712.2361919222362
3982413	2819086.0	65	607.4024700789407	108.42029539088362	1262.282383419689	898.8540587219344	1026.4761249590142
3982414	2819086.0	65	1385.862637362637	127.4398656898657	1262.282383419689	898.8540587219344	781.2502392805529
3982410	2819086.0	65	1320.8365859325086	115.12775164082012	1262.282383419689	898.8540587219344	785.9106304427454
3982401	2819086.0	65	819.4009186351707	60.02427821522309	1262.282383419689	898.8540587219344	948.5670205708283
3982388	2819005.0	66	1241.9306320482558	999.9993443482824	1262.2001763668432	898.783950617284	103.22504713006539
3982389	2819005.0	66	1349.3657453109577	991.6882198091477	1262.2001763668432	898.783950617284	127.39324802918503
3982380	2819005.0	66	552.7461340206186	914.8986254295534	1262.2001763668432	898.783950617284	709.6370346491957
3982381	2819005.0	66	1166.2471502590674	942.2813471502592	1262.2001763668432	898.783950617284	105.35182354561488
3982383	2819005.0	66	655.1673286991063	950.4109566368752	1262.2001763668432	898.783950617284	609.2242820982669
3982377	2819005.0	66	585.5249534450652	861.7767225325885	1262.2001763668432	898.783950617284	677.6864261933764
3982366	2819005.0	66	1336.37308124298	586.4613128665918	1262.2001763668432	898.783950617284	321.009423334136
3982357	2819005.0	66	527.2276764843384	422.994623655914	1262.2001763668432	898.783950617284	875.534156520402
3982353	2819005.0	66	643.1806692773229	389.9967366797199	1262.2001763668432	898.783950617284	801.2799630738942
3982350	2819005.0	66	682.3291385307961	307.64671577655	1262.2001763668432	898.783950617284	828.0662116861208
3982340	2819005.0	66	814.8236268939395	189.15767045454547	1262.2001763668432	898.783950617284	838.8773655999348
3982341	2819005.0	66	1403.7252433702586	180.52786169855656	1262.2001763668432	898.783950617284	732.0663589177883
3982343	2819005.0	66	937.450276243094	265.5071362799263	1262.2001763668432	898.783950617284	711.6895539542905
3982336	2819005.0	66	774.9132630654369	111.13877909530083	1262.2001763668432	898.783950617284	926.192988581055
3982337	2819005.0	66	557.6199606686332	124.21116027531956	1262.2001763668432	898.783950617284	1047.089436433905
3982332	2819005.0	66	703.7086920869208	65.06252562525626	1262.2001763668432	898.783950617284	1003.4959653650471
3982335	2819005.0	66	1309.183619663208	121.2695186256166	1262.2001763668432	898.783950617284	778.9326902238138
3982328	2819005.0	66	1060.3668720054757	44.472963723477065	1262.2001763668432	898.783950617284	877.8291092672303
3982329	2819005.0	66	1160.1327704356338	61.11649534997553	1262.2001763668432	898.783950617284	843.8628567294181
3982649	2819498.0	67	1305.1390154968094	952.7941355211182	1262.2491039426525	898.7150537634409	69.02239924022452
3982650	2819498.0	67	1202.03981264637	938.3579234972676	1262.2491039426525	898.7150537634409	72.0882506316651
3982645	2819498.0	67	554.9455486542444	912.3451345755694	1262.2491039426525	898.7150537634409	707.4348722155047
3982647	2819498.0	67	652.2188498402556	943.2944621938232	1262.2491039426525	898.7150537634409	611.6569582504867
3982642	2819498.0	67	510.5964132938467	819.2061533399145	1262.2491039426525	898.7150537634409	755.8461699354887
3982636	2819498.0	67	520.2500622354992	489.7130943490167	1262.2491039426525	898.7150537634409	847.2574465291952
3982639	2819498.0	67	1344.3075720736367	584.0038786615723	1262.2491039426525	898.7150537634409	325.2333253619664
3982631	2819498.0	67	645.6009265387161	389.21795720273553	1262.2491039426525	898.7150537634409	799.9014102371525
3982627	2819498.0	67	683.4881848598914	318.6189878711836	1262.2491039426525	898.7150537634409	819.4361763561556
3982621	2819498.0	67	1416.061224489796	263.5587507730365	1262.2491039426525	898.7150537634409	653.5148794447202
3982618	2819498.0	67	529.2889130961026	163.3155410312273	1262.2491039426525	898.7150537634409	1038.2885363388098
3982619	2819498.0	67	936.0193343122858	267.9297601566324	1262.2491039426525	898.7150537634409	710.1520606346993
3982613	2819498.0	67	1301.9360164197751	126.16833244095425	1262.2491039426525	898.7150537634409	773.5654385041323
3982615	2819498.0	67	883.9354682193109	123.9475982532751	1262.2491039426525	898.7150537634409	862.1982469779847
3982608	2819498.0	67	698.7509992006395	62.81734612310152	1262.2491039426525	898.7150537634409	1008.0947830864988
3982610	2819498.0	67	765.112165010539	86.37955435109907	1262.2491039426525	898.7150537634409	952.3833785069387
3982604	2819498.0	67	1196.7563228189829	51.370133560670645	1262.2491039426525	898.7150537634409	849.8721775495136
3982605	2819498.0	67	1011.7711323763956	44.2695374800638	1262.2491039426525	898.7150537634409	890.4023554195672
3982661	2819498.0	67	1367.2723132969031	968.155737704918	1262.2491039426525	898.7150537634409	125.90426160113437
3982601	2819228.0	68	1248.509930486594	983.0465077788812	1262.1879432624114	898.7482269503546	85.40075048932859
3982593	2819228.0	68	1370.9687800192123	944.651777137368	1262.1879432624114	898.7482269503546	118.06949803095388
3982589	2819228.0	68	648.3249194414608	933.876655925528	1262.1879432624114	898.7482269503546	614.8673178311437
3982587	2819228.0	68	555.645376344086	911.129247311828	1262.1879432624114	898.7482269503546	706.6510373110108
3982580	2819228.0	68	507.9135864135864	775.1856476856477	1262.1879432624114	898.7482269503546	764.3281470639789
3982582	2819228.0	68	1319.4494399031182	838.2250983953982	1262.1879432624114	898.7482269503546	83.3182338243764
3982573	2819228.0	68	1337.5398564178736	567.3019556875852	1262.1879432624114	898.7482269503546	339.90372394279774
3982570	2819228.0	68	524.1340460526316	544.3837719298245	1262.1879432624114	898.7482269503546	818.7171197480492
3982565	2819228.0	68	638.9092419522326	373.5932502596054	1262.1879432624114	898.7482269503546	815.0239806594432
3982560	2819228.0	68	1420.6046013911182	313.01337613697166	1262.1879432624114	898.7482269503546	606.7793281169387
3982556	2819228.0	68	934.8148276659728	268.4345362017118	1262.1879432624114	898.7482269503546	710.2594635487055
3982559	2819228.0	68	684.0468605010826	318.5898030724817	1262.1879432624114	898.7482269503546	819.0426779923615
3982553	2819228.0	68	521.4944490702193	193.27102414654453	1262.1879432624114	898.7482269503546	1022.9002571192009
3982546	2819228.0	68	1285.9935817805383	138.81387163561075	1262.1879432624114	898.7482269503546	760.3071305813796
3982540	2819228.0	68	975.5311427817364	56.16402744787543	1262.1879432624114	898.7482269503546	890.0113788671755
3982543	2819228.0	68	868.7114695340501	103.62442396313364	1262.1879432624114	898.7482269503546	887.155903691435
3982537	2819228.0	68	767.2722832722833	57.015567765567766	1262.1879432624114	898.7482269503546	976.4503981471648
3982538	2819228.0	68	1228.7677364864865	70.79560810810811	1262.1879432624114	898.7482269503546	828.6268456118712
3982539	2819228.0	68	690.4006835544833	57.31383192601528	1262.1879432624114	898.7482269503546	1017.3261578738047
3983160	2819995.0	69	1333.9913258983893	990.4429987608428	1262.1879432624114	898.7482269503546	116.4631140548206
3983026	2819995.0	69	525.7330190959633	208.3472322939328	1262.1879432624114	898.7482269503546	1009.4649021890684
3983018	2819995.0	69	1400.02829218107	194.4429012345679	1262.1879432624114	898.7482269503546	717.6670214114885
3983141	2819995.0	69	627.6452581032413	912.2763105242096	1262.1879432624114	898.7482269503546	634.6868742412993
3983008	2819995.0	69	1278.2110590496786	145.7426863699165	1262.1879432624114	898.7482269503546	753.1759982795322
3983138	2819995.0	69	555.7637054821929	911.5896358543416	1262.1879432624114	898.7482269503546	706.5409439699882
3983135	2819995.0	69	1401.6429024081117	906.0063371356148	1262.1879432624114	898.7482269503546	139.64371018341754
3983123	2819995.0	69	1303.0136399064693	711.2544816835542	1262.1879432624114	898.7482269503546	191.88705537540687
3983116	2819995.0	69	504.8845419847328	692.097010178117	1262.1879432624114	898.7482269503546	784.9924630085229
3982985	2819995.0	69	830.6500358937545	117.21596075616176	1262.1879432624114	898.7482269503546	892.7584491892251
3983110	2819995.0	69	563.5754257907543	618.2445255474453	1262.1879432624114	898.7482269503546	752.8225395595027
3982978	2819995.0	69	927.2865911237016	75.35174693106704	1262.1879432624114	898.7482269503546	888.8985763136811
3982968	2819995.0	69	1262.1788966952902	82.16419463960447	1262.1879432624114	898.7482269503546	816.5840323608616
3983098	2819995.0	69	1356.773186757645	560.2701541571898	1262.1879432624114	898.7482269503546	351.44526465557556
3983084	2819995.0	69	625.3753369998922	365.9791329666775	1262.1879432624114	898.7482269503546	830.2850131123953
3982959	2819995.0	69	690.2657772130452	58.520330368487926	1262.1879432624114	898.7482269503546	1016.4043891153691
3982949	2819995.0	69	760.172493100276	48.90202391904324	1262.1879432624114	898.7482269503546	987.0451261255629
3983069	2819995.0	69	685.6710800357037	316.5299514033522	1262.1879432624114	898.7482269503546	819.3593924314821
3983044	2819995.0	69	934.7226890756302	269.07819794584503	1262.1879432624114	898.7482269503546	709.7308208934943
3982725	2819136.0	70	1376.0089430894309	951.7338211382114	1262.2001763668432	898.783950617284	125.52340089042909
3982712	2819136.0	70	554.6619861619862	911.0502645502644	1262.2001763668432	898.783950617284	707.6445103693427
3982715	2819136.0	70	618.5773237179487	908.6826923076924	1262.2001763668432	898.783950617284	643.698968104621
3982711	2819136.0	70	1406.0995872033025	899.7332301341589	1262.2001763668432	898.783950617284	143.90254191876272
3982704	2819136.0	70	1248.6990586932448	622.1068660022148	1262.2001763668432	898.783950617284	277.0062983571501
3982707	2819136.0	70	644.7960960960961	653.2645645645646	1262.2001763668432	898.783950617284	664.4302576363235
3982703	2819136.0	70	519.8509823509823	618.7291042291042	1262.2001763668432	898.783950617284	793.4185798438962
3982696	2819136.0	70	1332.2798127798128	529.2212047212047	1262.2001763668432	898.783950617284	376.1486123781717
3982685	2819136.0	70	686.9708308187488	316.04123918728624	1262.2001763668432	898.783950617284	818.8271293163622
3982683	2819136.0	70	600.9259565552983	309.1191421325394	1262.2001763668432	898.783950617284	885.9955869826427
3982676	2819136.0	70	1383.616709365215	149.52021064617136	1262.2001763668432	898.783950617284	759.0376318212714
3982678	2819136.0	70	505.2032863849765	229.39906103286387	1262.2001763668432	898.783950617284	1010.5050330632522
3982679	2819136.0	70	934.2954055994256	269.1456089973678	1262.2001763668432	898.783950617284	709.9056133951266
3982675	2819136.0	70	1275.157652322674	147.39761810764574	1262.2001763668432	898.783950617284	751.4980484774599
3982668	2819136.0	70	694.9079197179279	118.79970165446164	1262.2001763668432	898.783950617284	964.4666573209862
3982671	2819136.0	70	775.3401766004415	115.62759381898454	1262.2001763668432	898.783950617284	922.1532077513616
3982664	2819136.0	70	770.7509157509157	60.70512820512821	1262.2001763668432	898.783950617284	971.544383101301
3982666	2819136.0	70	1318.4009113079194	93.41862405339494	1262.2001763668432	898.783950617284	807.3238704753356
3982667	2819136.0	70	865.0280588776449	103.86307881018094	1262.2001763668432	898.783950617284	888.6196505510208
3982908	2819647.0	71	1298.071858454272	130.99693368376947	1262.1879432624114	898.7482269503546	768.5894246488242
3982909	2819647.0	71	818.8580570098895	89.9610238510762	1262.1879432624114	898.7482269503546	922.322138919926
3983144	2819647.0	71	1391.939915458937	939.1989734299516	1262.1879432624114	898.7482269503546	135.91113706994216
3983019	2819647.0	71	1344.9629061140956	503.93246354566384	1262.1879432624114	898.7482269503546	403.3995308722191
3982887	2819647.0	71	761.4464189553042	59.66478190630048	1262.1879432624114	898.7482269503546	977.1402672658636
3983005	2819647.0	71	576.7411111111111	447.102962962963	1262.1879432624114	898.7482269503546	820.8658868466234
3983121	2819647.0	71	617.2649769585254	910.581797235023	1262.1879432624114	898.7482269503546	645.0315231458735
3982991	2819647.0	71	689.4683159722222	317.10785590277777	1262.1879432624114	898.7482269503546	816.2801557772773
3983102	2819647.0	71	554.9090354090354	911.624135124135	1262.1879432624114	898.7482269503546	707.3961001486819
3983097	2819647.0	71	1407.6750897542115	896.706572769953	1262.1879432624114	898.7482269503546	145.5014712850659
3982971	2819647.0	71	589.8799131049813	294.3649085581489	1262.1879432624114	898.7482269503546	904.0338948097789
3983080	2819647.0	71	745.1543654365437	689.3919891989199	1262.1879432624114	898.7482269503546	557.8115765066667
3982953	2819647.0	71	933.8562801932368	269.9157004830918	1262.1879432624114	898.7482269503546	709.3884882890128
3982945	2819647.0	71	494.8396875827376	227.28554408260524	1262.1879432624114	898.7482269503546	1019.6496849303655
3982934	2819647.0	71	705.7886140183953	192.6420869013638	1262.1879432624114	898.7482269503546	898.9805863299141
3983056	2819647.0	71	1188.3245192307693	572.258547008547	1262.1879432624114	898.7482269503546	334.74067054689084
3982927	2819647.0	71	1395.6366218236174	164.98340807174887	1262.1879432624114	898.7482269503546	745.8011526095178
3982921	2819647.0	71	762.8807894136436	125.3537531371207	1262.1879432624114	898.7482269503546	920.5686536100424
3983295	2819458.0	72	820.3726212400245	89.97636586863106	1262.1879432624114	898.7482269503546	921.5816307041607
3983291	2819458.0	72	743.5861952861953	57.17777777777778	1262.1879432624114	898.7482269503546	988.5284992980827
3983380	2819458.0	72	1398.3166198063104	948.330365510778	1262.1879432624114	898.7482269503546	144.87720677117747
3983371	2819458.0	72	616.4745343975674	914.070125427594	1262.1879432624114	898.7482269503546	645.8951671601236
3983364	2819458.0	72	554.6449456975773	911.4043441938178	1262.1879432624114	898.7482269503546	707.6561811407508
3983361	2819458.0	72	1422.3380364491477	884.2707231040564	1262.1879432624114	898.7482269503546	160.80314196351978
3983358	2819458.0	72	868.125	695.7101449275362	1262.1879432624114	898.7482269503546	443.2945589606748
3983351	2819458.0	72	1190.9631147540983	537.0459016393443	1262.1879432624114	898.7482269503546	368.6482718411013
3983347	2819458.0	72	1361.5916396785417	481.5280676502339	1262.1879432624114	898.7482269503546	428.89830518155264
3983339	2819458.0	72	697.1342072409489	319.9643059811599	1262.1879432624114	898.7482269503546	808.8736315174873
3983330	2819458.0	72	629.6644090305446	297.71726427622843	1262.1879432624114	898.7482269503546	872.5389615657049
3983324	2819458.0	72	933.1571285140562	270.28689759036143	1262.1879432624114	898.7482269503546	709.3834784902284
3983322	2819458.0	72	570.8933050447902	263.4107024988213	1262.1879432624114	898.7482269503546	938.9047059231488
3983323	2819458.0	72	651.5970464135022	234.1871609403255	1262.1879432624114	898.7482269503546	902.4758466414165
3983318	2819458.0	72	502.56937514849136	239.2191732002851	1262.1879432624114	898.7482269503546	1005.9815812249766
3983313	2819458.0	72	1412.1635745207172	158.76716141001856	1262.1879432624114	898.7482269503546	755.0262692976572
3983311	2819458.0	72	676.9442774855999	121.35925369396443	1262.1879432624114	898.7482269503546	973.0589725563939
3983307	2819458.0	72	1302.8241063813289	131.21737613398466	1262.1879432624114	898.7482269503546	768.605818809569
3982776	2820231.0	73	608.0719139297848	921.9718761796904	1262.282383419689	898.8540587219344	654.6187989007121
3982778	2820231.0	73	1398.5478755236384	930.4958108916816	1262.282383419689	898.8540587219344	139.89097475785624
3982771	2820231.0	73	554.3166259168704	912.0753871230644	1262.282383419689	898.8540587219344	708.0892015284729
3982765	2820231.0	73	990.0266728337958	635.8456675917361	1262.282383419689	898.8540587219344	378.5453549464384
3982767	2820231.0	73	1424.914756025867	861.082304526749	1262.282383419689	898.8540587219344	166.9610554425679
3982761	2820231.0	73	1147.6908418657565	544.8316268486917	1262.282383419689	898.8540587219344	372.106306940841
3982754	2820231.0	73	1319.111111111111	460.97718676122935	1262.282383419689	898.8540587219344	441.54915840608
3982748	2820231.0	73	699.65337889142	317.46930252738906	1262.282383419689	898.8540587219344	809.0485964834635
3982744	2820231.0	73	930.2062775075284	268.94984943247624	1262.282383419689	898.8540587219344	712.0771397807698
3982740	2820231.0	73	504.3058186738836	253.7656743346865	1262.282383419689	898.8540587219344	995.3228101350846
3982737	2820231.0	73	1417.5483509446044	216.5377841818764	1262.282383419689	898.8540587219344	699.7592580121194
3982738	2820231.0	73	642.1252856054837	241.50812388931203	1262.282383419689	898.8540587219344	903.7137290150637
3982739	2820231.0	73	570.4574074074075	266.23796296296297	1262.282383419689	898.8540587219344	937.4566240886658
3982732	2820231.0	73	592.258471965496	130.0606900800986	1262.282383419689	898.8540587219344	1019.7917854091775
3982733	2820231.0	73	1274.8382235869442	144.49186853178665	1262.282383419689	898.8540587219344	754.4666746190863
3982734	2820231.0	73	586.1378363536519	173.77732015376165	1262.282383419689	898.8540587219344	991.4170289740815
3982728	2820231.0	73	697.4611111111111	85.26018518518518	1262.282383419689	898.8540587219344	990.4332691851646
3982729	2820231.0	73	820.2148631840796	88.6592039800995	1262.282383419689	898.8540587219344	922.9514586896777
3982731	2820231.0	73	1364.531295200526	113.14589086127548	1262.282383419689	898.8540587219344	792.3333673418776
3983292	2819339.0	74	598.3411458333333	927.6369047619048	1262.282383419689	898.8540587219344	664.5648344547448
3983284	2819339.0	74	554.7964669738863	913.3360215053764	1262.282383419689	898.8540587219344	707.6341210083206
3983286	2819339.0	74	1413.058602677114	917.4702905648056	1262.282383419689	898.8540587219344	151.92113869238423
3983279	2819339.0	74	1416.0518783542038	845.350327966607	1262.282383419689	898.8540587219344	162.81187541808595
3983273	2819339.0	74	1145.6234567901236	499.63144517066087	1262.282383419689	898.8540587219344	415.9182616008485
3983275	2819339.0	74	1054.5823170731708	552.7741361788618	1262.282383419689	898.8540587219344	403.62189032282083
3983269	2819339.0	74	1326.7869475138125	453.6101519337017	1262.282383419689	898.8540587219344	449.8921818847504
3983265	2819339.0	74	1345.37125748503	373.5434131736527	1262.282383419689	898.8540587219344	531.841174900739
3983257	2819339.0	74	700.7055267702935	314.5818221070812	1262.282383419689	898.8540587219344	810.396577240513
3983253	2819339.0	74	527.7893897996357	277.62090163934425	1262.282383419689	898.8540587219344	961.9826366082445
3983249	2819339.0	74	931.321582733813	268.3465227817746	1262.282383419689	898.8540587219344	712.0918511456006
3983247	2819339.0	74	577.5648249452954	240.42833698030637	1262.282383419689	898.8540587219344	949.9276635271332
3983241	2819339.0	74	1376.6842277059668	138.47023110066587	1262.282383419689	898.8540587219344	768.9417060376377
3983242	2819339.0	74	1256.9603465511495	148.2505831389537	1262.282383419689	898.8540587219344	750.6223428820118
3983234	2819339.0	74	555.2395798966238	141.70400307929177	1262.282383419689	898.8540587219344	1035.9467808596216
3983225	2819339.0	74	677.1348837209302	123.38888888888889	1262.282383419689	898.8540587219344	971.4647837301685
3983217	2819339.0	74	645.3643790849673	68.43464052287581	1262.282383419689	898.8540587219344	1034.4970924049999
3983214	2819339.0	74	803.5284153005464	57.127049180327866	1262.282383419689	898.8540587219344	958.6237853594679
3982782	2819806.0	75	797.0601659751037	64.99654218533887	1262.282383419689	898.8540587219344	954.856046474355
3982844	2819806.0	75	594.3990918264379	931.7633703329968	1262.282383419689	898.8540587219344	668.6935875123596
3982840	2819806.0	75	1419.1075581395348	899.6007751937984	1262.282383419689	898.8540587219344	156.82695243930334
3982842	2819806.0	75	554.5053995680346	914.9812814974802	1262.282383419689	898.8540587219344	707.9606953670502
3982828	2819806.0	75	1089.1088854648176	554.8086800205444	1262.282383419689	898.8540587219344	385.1704596665075
3982831	2819806.0	75	1409.9906298003073	817.5092165898618	1262.282383419689	898.8540587219344	168.6259451873561
3982825	2819806.0	75	1140.2581508515816	505.6304136253041	1262.282383419689	898.8540587219344	411.72168803321046
3982818	2819806.0	75	1313.3087142677243	467.2141417957436	1262.282383419689	898.8540587219344	434.6454926993515
3982814	2819806.0	75	1404.2036059806508	343.57563764292	1262.282383419689	898.8540587219344	573.1280470620865
3982805	2819806.0	75	702.4982599238716	314.5940728656879	1262.282383419689	898.8540587219344	809.1464613966509
3982807	2819806.0	75	530.3250930356194	302.1281233386497	1262.282383419689	898.8540587219344	944.3745638810086
3982797	2819806.0	75	573.8839756029942	206.79063857314483	1262.282383419689	898.8540587219344	976.1373599000299
3982798	2819806.0	75	931.5234567901236	269.8007407407408	1262.282383419689	898.8540587219344	710.7105911749809
3982792	2819806.0	75	1397.1137378513265	156.8255844496979	1262.282383419689	898.8540587219344	754.1788586062679
3982793	2819806.0	75	1204.467401642888	171.20125378296586	1262.282383419689	898.8540587219344	729.9460094098744
3982788	2819806.0	75	540.974914630943	139.77396900446544	1262.282383419689	898.8540587219344	1047.1327743585857
3982790	2819806.0	75	589.2515576323988	130.89933800623052	1262.282383419689	898.8540587219344	1021.1390431912084
3982791	2819806.0	75	1305.0728580362727	139.74473629351678	1262.282383419689	898.8540587219344	760.3144008340522
3982784	2819806.0	75	698.0999446290144	91.66196013289036	1262.282383419689	898.8540587219344	984.8151645178797
3982787	2819806.0	75	628.4439446366782	103.1878892733564	1262.282383419689	898.8540587219344	1017.2688040453505
3982902	2819938.0	76	1304.9233355020604	139.56788115376276	1262.2001763668432	898.783950617284	760.4171936891823
3982898	2819938.0	76	1407.3484848484848	155.206088664422	1262.2001763668432	898.783950617284	757.6120829563578
3983021	2819938.0	76	1139.55978115826	498.1906858820389	1262.2001763668432	898.783950617284	418.9458560341176
3982891	2819938.0	76	556.5151791135397	108.56162720097149	1262.2001763668432	898.783950617284	1059.4539328228811
3982884	2819938.0	76	612.1556420233463	76.49740596627755	1262.2001763668432	898.783950617284	1048.1951431598723
3983012	2819938.0	76	1305.557486196817	485.3905488795064	1262.2001763668432	898.783950617284	415.66087248624194
3982886	2819938.0	76	756.5297454768477	79.13170806501074	1262.2001763668432	898.783950617284	963.0848266884099
3982881	2819938.0	76	709.6147353361945	68.05250357653792	1262.2001763668432	898.783950617284	997.7301272094816
3982988	2819938.0	76	514.1578690127078	311.6857282502444	1262.2001763668432	898.783950617284	950.9214564296236
3982983	2819938.0	76	1406.275924381429	294.7780094523214	1262.2001763668432	898.783950617284	620.9516874351294
3982973	2819938.0	76	703.5595048347677	306.13532036978006	1262.2001763668432	898.783950617284	814.439561185513
3983077	2819938.0	76	586.107881773399	941.235960591133	1262.2001763668432	898.783950617284	677.4237698512271
3983073	2819938.0	76	555.4448760636329	913.993895671476	1262.2001763668432	898.783950617284	706.9189465103
3982947	2819938.0	76	931.7346440503726	270.4342071446929	1262.2001763668432	898.783950617284	709.9513139443291
3982937	2819938.0	76	1178.2017027725774	211.4229740572345	1262.2001763668432	898.783950617284	692.4744440510071
3983060	2819938.0	76	1420.4873892297203	879.1816632583503	1262.2001763668432	898.783950617284	159.49636806397814
3983054	2819938.0	76	1418.121052631579	793.8409356725145	1262.2001763668432	898.783950617284	187.94774816650815
3982916	2819938.0	76	574.7790445168296	192.5374592833876	1262.2001763668432	898.783950617284	985.5617276636675
3983046	2819938.0	76	1131.552396878484	561.3648272017838	1262.2001763668432	898.783950617284	361.8293895356256
3982910	2820234.0	77	1422.2183600713013	837.8689839572193	1262.1879432624114	898.7482269503546	171.21920608227407
3982904	2820234.0	77	1414.2734753146176	784.2773475314617	1262.1879432624114	898.7482269503546	190.35123139748097
3982899	2820234.0	77	1176.5183535762485	556.6881241565452	1262.1879432624114	898.7482269503546	352.6250026874257
3982895	2820234.0	77	1139.5525252525251	492.3565656565656	1262.1879432624114	898.7482269503546	424.49220030477034
3982888	2820234.0	77	1306.3299832495811	481.091050490548	1262.1879432624114	898.7482269503546	419.98337674556467
3982878	2820234.0	77	511.07642455368057	321.51711910002444	1262.1879432624114	898.7482269503546	947.2931253878367
3982871	2820234.0	77	709.4581878152892	299.5371556072953	1262.1879432624114	898.7482269503546	815.2080044851942
3982864	2820234.0	77	1172.4361643835616	254.76584474885848	1262.1879432624114	898.7482269503546	650.2066520713486
3982867	2820234.0	77	931.9392127553564	270.10787244643745	1262.1879432624114	898.7482269503546	710.1076814908653
3982863	2820234.0	77	1396.1315481416443	233.27992390986245	1262.1879432624114	898.7482269503546	678.8143720043325
3982856	2820234.0	77	1305.7057889822595	139.63053221288516	1262.1879432624114	898.7482269503546	760.3640426530087
3982857	2820234.0	77	545.0022321428571	171.0718005952381	1262.1879432624114	898.7482269503546	1021.6987450843884
3982859	2820234.0	77	566.8321858864027	224.76467775865365	1262.1879432624114	898.7482269503546	968.3870372413112
3982852	2820234.0	77	681.3606893227284	86.77404193781634	1262.1879432624114	898.7482269503546	998.3297932276131
3982854	2820234.0	77	581.1477146042363	105.9855072463768	1262.1879432624114	898.7482269503546	1045.1260798598546
3982855	2820234.0	77	1368.8368721927318	126.62263508915204	1262.1879432624114	898.7482269503546	779.4561717306476
3982850	2820234.0	77	614.1615727475325	71.3567335243553	1262.1879432624114	898.7482269503546	1050.9590193134995
3982851	2820234.0	77	760.2699171446782	73.56692160611854	1262.1879432624114	898.7482269503546	965.8394750845189
3982929	2820234.0	77	580.8669115075201	949.718607904862	1262.1879432624114	898.7482269503546	683.2249468851363
3982919	2820234.0	77	555.2308612440191	912.9417862838916	1262.1879432624114	898.7482269503546	707.0995495278685
3983544	2819333.0	78	506.07949897750507	344.7382413087935	1262.2001763668432	898.783950617284	937.3820601968334
3983418	2819333.0	78	563.5810028929604	92.37656702025072	1262.2001763668432	898.783950617284	1066.9403066081738
3983408	2819333.0	78	783.1176950701926	64.91332027424095	1262.2001763668432	898.783950617284	961.6965488313137
3983404	2819333.0	78	620.5770239265814	63.65535889872173	1262.2001763668432	898.783950617284	1053.1476793181516
3983401	2819333.0	78	671.8714128035319	63.63217439293599	1262.2001763668432	898.783950617284	1022.7250551447692
3983526	2819333.0	78	712.4622621338465	300.1850545221296	1262.2001763668432	898.783950617284	812.7314518040895
3983516	2819333.0	78	1181.4256533635248	303.1015661854892	1262.2001763668432	898.783950617284	601.1339507038028
3983480	2819333.0	78	932.2704081632652	270.2028668610301	1262.2001763668432	898.783950617284	709.9069169990199
3983593	2819333.0	78	580.6175869120655	954.8953646898432	1262.2001763668432	898.783950617284	683.8883805396187
3983589	2819333.0	78	554.998789346247	913.2792574656982	1262.2001763668432	898.783950617284	707.3499245242659
3983462	2819333.0	78	535.8905747126437	224.46545977011496	1262.2001763668432	898.783950617284	991.075710807951
3983586	2819333.0	78	1427.0131578947369	823.7891363022942	1262.2001763668432	898.783950617284	181.07330298598308
3983446	2819333.0	78	1403.2109266943291	188.60013831258644	1262.2001763668432	898.783950617284	724.04770489765
3983574	2819333.0	78	1407.4444923784872	752.8528904227783	1262.2001763668432	898.783950617284	205.89265568053358
3983570	2819333.0	78	1266.420647995607	567.948380010983	1262.2001763668432	898.783950617284	330.8624898037944
3983436	2819333.0	78	1305.871148459384	139.13565426170467	1262.2001763668432	898.783950617284	760.9025482671493
3983556	2819333.0	78	1161.084577114428	468.07296849087896	1262.2001763668432	898.783950617284	442.42096981999777
3983429	2819333.0	78	1377.7109881724532	127.52073000127176	1262.2001763668432	898.783950617284	779.8651826559347
3983555	2819333.0	78	1306.7512965582273	479.6586515794437	1262.2001763668432	898.783950617284	421.4864394068523
3983550	2820015.0	79	932.3243309002432	270.8557177615572	1262.5515463917525	898.6666666666667	709.3635185265802
3983543	2820015.0	79	1408.211173358232	237.07142857142856	1262.5515463917525	898.6666666666667	677.4400239123083
3983538	2820015.0	79	543.1319481442017	235.0618895400462	1262.5515463917525	898.6666666666667	978.7419775241783
3983520	2820015.0	79	538.965699444743	175.1335303600215	1262.5515463917525	898.6666666666667	1023.2676469212498
3983506	2820015.0	79	1305.5502804487178	138.84795673076923	1262.5515463917525	898.6666666666667	761.0344033610788
3983624	2820015.0	79	581.7953629032259	961.7772177419356	1262.5515463917525	898.6666666666667	683.6753052545401
3983495	2820015.0	79	1389.091619509566	145.48517919698193	1262.5515463917525	898.6666666666667	763.7373522171798
3983619	2820015.0	79	555.1749408983452	913.6958234830574	1262.5515463917525	898.6666666666667	707.5362446927982
3983613	2820015.0	79	1424.5545203588683	811.3861283643893	1262.5515463917525	898.6666666666667	184.01862933009076
3983607	2820015.0	79	1410.828510638298	723.826524822695	1262.5515463917525	898.6666666666667	229.24906395924825
3983603	2820015.0	79	1375.489966555184	572.097547380156	1262.5515463917525	898.6666666666667	345.54663421972305
3983596	2820015.0	79	1307.643189043776	479.0505013450722	1262.5515463917525	898.6666666666667	422.03196850032293
3983467	2820015.0	79	680.495202020202	94.71818181818182	1262.5515463917525	898.6666666666667	992.5335028669549
3983588	2820015.0	79	1155.049578918772	441.35112741102967	1262.5515463917525	898.6666666666667	469.78098668979345
3983458	2820015.0	79	566.0698412698413	88.51111111111112	1262.5515463917525	898.6666666666667	1068.3813877857738
3983581	2820015.0	79	502.20620581304007	355.97132757266303	1262.5515463917525	898.6666666666667	934.1537710752517
3983451	2820015.0	79	817.821	74.68733333333333	1262.5515463917525	898.6666666666667	936.337119126627
3983572	2820015.0	79	1207.3594483568074	344.99315336463224	1262.5515463917525	898.6666666666667	556.4175833110571
3983442	2820015.0	79	607.3329979879276	57.75687458081825	1262.5515463917525	898.6666666666667	1066.039691849361
3983557	2820015.0	79	716.8280423280423	295.5569312169312	1262.5515463917525	898.6666666666667	813.3606185953586
3983167	2819548.0	80	577.86	971.7480701754386	1262.282383419689	898.8540587219344	688.293204842
3983162	2819548.0	80	552.7938331318016	909.0832325675132	1262.282383419689	898.8540587219344	709.5622868974725
3983158	2819548.0	80	1403.8141025641023	783.150641025641	1262.282383419689	898.8540587219344	182.80729851561185
3983024	2819548.0	80	934.816139385603	267.3413571756075	1262.282383419689	898.8540587219344	711.3665955020181
3983140	2819548.0	80	1412.552935514918	722.4589348732757	1262.282383419689	898.8540587219344	231.72500629968403
3983015	2819548.0	80	544.9880790499502	240.04256187109056	1262.282383419689	898.8540587219344	973.9320856528533
3983130	2819548.0	80	1398.027969348659	515.9457215836526	1262.282383419689	898.8540587219344	406.2581183794405
3982997	2819548.0	80	534.0334962329465	159.65312563632662	1262.282383419689	898.8540587219344	1037.672617526049
3983117	2819548.0	80	1308.5537471612415	479.3403986878627	1262.282383419689	898.8540587219344	422.0577567794315
3982984	2819548.0	80	1408.0834078045873	154.61602621388144	1262.282383419689	898.8540587219344	758.385250214654
3982972	2819548.0	80	1305.416205695554	139.0541897152223	1262.282383419689	898.8540587219344	761.0232372055027
3983103	2819548.0	80	1130.7340852130326	426.1721804511278	1262.282383419689	898.8540587219344	490.6456081599885
3982964	2819548.0	80	833.022983759978	77.86856592347921	1262.282383419689	898.8540587219344	926.4344615685116
3982967	2819548.0	80	624.3754081888973	120.4698568198945	1262.282383419689	898.8540587219344	1006.3832643773313
3983088	2819548.0	80	511.7429149797571	372.5564102564103	1262.282383419689	898.8540587219344	916.67808333484
3983082	2819548.0	80	1239.588818321786	368.42561585835256	1262.282383419689	898.8540587219344	530.9136755589715
3982951	2819548.0	80	578.3349291459211	80.38356951359633	1262.282383419689	898.8540587219344	1066.619923830651
3983059	2819548.0	80	1406.8567990373044	290.0430204572804	1262.282383419689	898.8540587219344	625.7416735075752
3983053	2819548.0	80	719.5068129445947	288.68184550646225	1262.282383419689	898.8540587219344	816.6489145800854
3983677	2819712.0	81	1413.6360870957417	339.6091898815242	1262.282383419689	898.8540587219344	579.3641056717148
3983665	2819712.0	81	721.7085794218216	280.9480364729044	1262.282383419689	898.8540587219344	820.9920157348326
3983660	2819712.0	81	939.8689403689403	261.52145002145	1262.282383419689	898.8540587219344	714.2431535358271
3983656	2819712.0	81	533.556134723336	249.39423505301613	1262.282383419689	898.8540587219344	976.135240680881
3983650	2819712.0	81	1405.0850569860702	190.5090052061348	1262.282383419689	898.8540587219344	722.596234710649
3983640	2819712.0	81	1305.2228226319137	139.09673659673658	1262.282383419689	898.8540587219344	760.9698219000477
3983642	2819712.0	81	565.9737313968084	166.94988344988343	1262.282383419689	898.8540587219344	1010.2125819165896
3983634	2819712.0	81	585.1464281411878	115.15727020840863	1262.282383419689	898.8540587219344	1035.7093020038694
3983635	2819712.0	81	889.8884773662552	102.2838134430727	1262.282383419689	898.8540587219344	879.3187004319649
3983753	2819712.0	81	574.4380092100602	984.9856535600424	1262.282383419689	898.8540587219344	693.2160808587694
3983627	2819712.0	81	591.9351663272234	60.44229463679566	1262.282383419689	898.8540587219344	1073.4522241907032
3983744	2819712.0	81	553.3467432950191	909.5127713920816	1262.282383419689	898.8540587219344	709.0157614572191
3983734	2819712.0	81	1404.738377843719	776.7476096274316	1262.282383419689	898.8540587219344	187.6264780296418
3983726	2819712.0	81	1418.5457280385078	724.376052948255	1262.282383419689	898.8540587219344	234.22384031139913
3983719	2819712.0	81	1376.1299717731588	486.3503977418527	1262.282383419689	898.8540587219344	427.9258623825759
3983713	2819712.0	81	1308.701244054153	480.027625320161	1262.282383419689	898.8540587219344	421.3909015850389
3983706	2819712.0	81	1081.4798071127186	423.3800482218204	1262.282383419689	898.8540587219344	508.6895971614717
3983694	2819712.0	81	512.6345127773097	408.8659084526818	1262.282383419689	898.8540587219344	895.5782028181219
3983688	2819712.0	81	1278.1369665513264	380.0803537101115	1262.282383419689	898.8540587219344	519.0159196190149
3983238	2820140.0	82	570.0773420479303	987.6365286855485	1262.429188255613	898.8160621761658	698.0258979566097
3983229	2820140.0	82	1421.0045931758532	783.5541338582677	1262.429188255613	898.8160621761658	196.03946328527422
3983231	2820140.0	82	551.9651741293533	909.5008291873964	1262.429188255613	898.8160621761658	710.5443544315038
3983224	2820140.0	82	1409.197137580794	728.57540781779	1262.429188255613	898.8160621761658	224.77257694275534
3983216	2820140.0	82	1313.7424355621963	483.35867264350645	1262.429188255613	898.8160621761658	418.6142518673229
3983210	2820140.0	82	1012.7116832279434	449.7547425474255	1262.429188255613	898.8160621761658	513.8238035591091
3983200	2820140.0	82	1309.0373961218836	381.14349030470913	1262.429188255613	898.8160621761658	519.7665021031213
3983202	2820140.0	82	1375.070278352887	426.11329652634	1262.429188255613	898.8160621761658	485.93818519570607
3983203	2820140.0	82	511.979555916599	424.6719469266179	1262.429188255613	898.8160621761658	887.6864833394378
3983193	2820140.0	82	1409.7797823596793	275.2860824742268	1262.429188255613	898.8160621761658	640.7041697772239
3983190	2820140.0	82	942.8367455747492	258.55224994668373	1262.429188255613	898.8160621761658	715.5956111305817
3983191	2820140.0	82	732.5836175710593	267.5730749354005	1262.429188255613	898.8160621761658	824.1383607833611
3983184	2820140.0	82	598.896955237446	194.3002726653033	1262.429188255613	898.8160621761658	967.7900195415269
3983185	2820140.0	82	530.3680787811223	240.14418431809736	1262.429188255613	898.8160621761658	984.7650027727918
3983180	2820140.0	82	1305.2007064868335	139.41201027617214	1262.429188255613	898.8160621761658	760.6075971313538
3983181	2820140.0	82	1394.787356321839	162.91726811013098	1262.429188255613	898.8160621761658	747.7069745305922
3983176	2820140.0	82	637.6547619047619	107.67460317460316	1262.429188255613	898.8160621761658	1008.0912121297142
3983179	2820140.0	82	951.0620437956204	106.80261557177616	1262.429188255613	898.8160621761658	851.01985773032
3983175	2820140.0	82	574.48011646073	86.67440704445391	1262.429188255613	898.8160621761658	1064.3533216857631
3983289	2820213.0	83	587.7716291217761	70.0122428991185	1262.1879432624114	898.7482269503546	1068.4758752730033
3983396	2820213.0	83	1315.0881490173072	379.7986212965679	1262.1879432624114	898.7482269503546	521.6388836897906
3983514	2820213.0	83	564.5223907547852	983.2992054893464	1262.1879432624114	898.7482269503546	702.7702975565148
3983499	2820213.0	83	552.6466194968554	909.5998427672956	1262.1879432624114	898.7482269503546	709.6243003849404
3983363	2820213.0	83	942.4114683815648	258.31629153269023	1262.1879432624114	898.7482269503546	715.82823204316
3983487	2820213.0	83	1421.1415548675611	790.9599243206054	1262.1879432624114	898.7482269503546	192.05355718164446
3983355	2820213.0	83	1407.6271065409885	241.32290774064552	1262.1879432624114	898.7482269503546	673.3205778477
3983476	2820213.0	83	1401.2568922305763	734.0864661654135	1262.1879432624114	898.7482269503546	215.53113007616142
3983345	2820213.0	83	749.4223663522013	255.80237814465409	1262.1879432624114	898.7482269503546	822.379414480046
3983334	2820213.0	83	646.6578416540594	218.06984367120523	1262.1879432624114	898.7482269503546	917.7147527688027
3983327	2820213.0	83	516.8939308530628	226.51099210823	1262.1879432624114	898.7482269503546	1003.6762749220547
3983320	2820213.0	83	1409.6406035665295	174.7312757201646	1262.1879432624114	898.7482269503546	738.8794439551157
3983447	2820213.0	83	954.062996941896	452.9030581039755	1262.1879432624114	898.7482269503546	541.9583905879462
3983314	2820213.0	83	1304.7872611464968	139.41167728237792	1262.1879432624114	898.7482269503546	760.5305368924097
3983443	2820213.0	83	1312.703387587667	472.2108640995105	1262.1879432624114	898.7482269503546	429.518255750708
3983310	2820213.0	83	544.171339563863	113.68068535825545	1262.1879432624114	898.7482269503546	1063.8979688148017
3983306	2820213.0	83	1014.1008303677344	107.65361803084224	1262.1879432624114	898.7482269503546	829.0825627438635
3983430	2820213.0	83	517.2858376511226	456.8039723661485	1262.1879432624114	898.7482269503546	866.1373280860959
3983296	2820213.0	83	679.5107019200505	69.64856783128738	1262.1879432624114	898.7482269503546	1013.370126029822
3983424	2820213.0	83	1376.7569444444443	435.1966845878136	1262.1879432624114	898.7482269503546	477.49983084660806
3983413	2820445.0	84	670.0005299417064	291.17355590885	1262.1879432624114	898.7482269503546	848.4296749799951
3983528	2820445.0	84	560.9901114706939	983.2644732110753	1262.1879432624114	898.7482269503546	706.2728900300566
3983403	2820445.0	84	942.2301990681914	257.573485811097	1262.1879432624114	898.7482269503546	716.5737971380532
3983399	2820445.0	84	751.5483870967741	254.87757026976044	1262.1879432624114	898.7482269503546	821.77988467432
3983392	2820445.0	84	1410.896966615828	195.93543467208949	1262.1879432624114	898.7482269503546	718.3732975387509
3983393	2820445.0	84	520.8576768257619	220.2624113475177	1262.1879432624114	898.7482269503546	1004.944558624644
3983388	2820445.0	84	533.1505529225909	119.7176935229068	1262.1879432624114	898.7482269503546	1066.9508369769198
3983389	2820445.0	84	1304.640782828283	139.57954545454547	1262.1879432624114	898.7482269503546	760.3547399413585
3983519	2820445.0	84	552.5854377104378	909.1877104377104	1262.1879432624114	898.7482269503546	709.6792928507366
3983385	2820445.0	84	725.7499340195302	80.8995777249934	1262.1879432624114	898.7482269503546	978.0808508503852
3983381	2820445.0	84	1084.914781297134	81.92805429864254	1262.1879432624114	898.7482269503546	835.8354912325392
3983511	2820445.0	84	1419.7104097452934	802.607788851975	1262.1879432624114	898.7482269503546	184.54352138343694
3983378	2820445.0	84	590.9531306550851	72.10767281939921	1262.1879432624114	898.7482269503546	1064.843077354558
3983497	2820445.0	84	1394.9529051987768	743.5932721712538	1262.1879432624114	898.7482269503546	204.20478718793382
3983478	2820445.0	84	514.0974676089518	497.05182567726735	1262.1879432624114	898.7482269503546	849.1168109036404
3983463	2820445.0	84	1314.984992679356	469.5001220107369	1262.1879432624114	898.7482269503546	432.48290604530064
3983450	2820445.0	84	1379.368913857678	442.90757876184176	1262.1879432624114	898.7482269503546	470.66131815836775
3983444	2820445.0	84	912.286467486819	417.1968365553603	1262.1879432624114	898.7482269503546	595.2501863429273
3983431	2820445.0	84	1354.8585507246378	373.1876328502415	1262.1879432624114	898.7482269503546	533.6682298566047
3983664	2820104.0	85	658.1635543106131	395.11531279178337	1262.2001763668432	898.783950617284	786.4746261095116
3983662	2820104.0	85	1372.3593182996372	391.7427423535511	1262.2001763668432	898.783950617284	518.8697557469654
3983647	2820104.0	85	1382.7326947637291	256.62745849297573	1262.2001763668432	898.783950617284	653.3705291551589
3983641	2820104.0	85	942.2993464052288	253.38823529411764	1262.2001763668432	898.783950617284	720.3278214588349
3983638	2820104.0	85	760.428483470683	246.4627735152032	1262.2001763668432	898.783950617284	822.9810142936001
3983628	2820104.0	85	526.2151997075222	192.33392742893705	1262.2001763668432	898.783950617284	1020.1693590434077
3983757	2820104.0	85	562.2177274361741	984.3633585041352	1262.2001763668432	898.783950617284	705.1944865533485
3983620	2820104.0	85	554.2398239823982	111.52035203520352	1262.2001763668432	898.783950617284	1058.7690183419209
3983621	2820104.0	85	1352.6797067600885	146.26592707927858	1262.2001763668432	898.783950617284	757.9379401835799
3983749	2820104.0	85	552.1962025316456	908.887341772152	1262.2001763668432	898.783950617284	710.0758560707442
3983623	2820104.0	85	1305.8307462686566	139.267960199005	1262.2001763668432	898.783950617284	760.7681422950203
3983617	2820104.0	85	1138.0073891625616	72.63300492610837	1262.2001763668432	898.783950617284	835.433560171
3983612	2820104.0	85	590.7427281845537	67.65245737211634	1262.2001763668432	898.783950617284	1068.4730524367071
3983614	2820104.0	85	802.5831024930748	65.88965835641736	1262.2001763668432	898.783950617284	951.2942534657795
3983735	2820104.0	85	1425.162227155013	799.3871624121347	1262.2001763668432	898.783950617284	190.88308333266554
3983725	2820104.0	85	1374.2465589467386	769.9066427289049	1262.2001763668432	898.783950617284	170.77398027157514
3983712	2820104.0	85	510.0985443959244	518.4461426491995	1262.2001763668432	898.783950617284	842.8011111663812
3983697	2820104.0	85	1315.5481770833337	468.1186197916667	1262.2001763668432	898.783950617284	433.95695219178714
3983684	2820104.0	85	900.629143214509	427.4412132582864	1262.2001763668432	898.783950617284	594.0518395526768
3983926	2820740.0	86	602.3600368324126	470.7249846531614	1262.1879432624114	898.7482269503546	786.4965111495391
3983909	2820740.0	86	1314.914137533615	469.4859136893328	1262.1879432624114	898.7482269503546	432.4883641770358
3983900	2820740.0	86	1389.795358649789	458.49132676980776	1262.1879432624114	898.7482269503546	458.3773452281763
3983887	2820740.0	86	907.28440509475	424.603137620379	1262.1879432624114	898.7482269503546	592.2584631220184
3983873	2820740.0	86	1367.2813589671098	373.4343134483084	1262.1879432624114	898.7482269503546	535.7231876102768
3983861	2820740.0	86	945.9688620071684	250.01724910394267	1262.1879432624114	898.7482269503546	721.6968816390104
3983856	2820740.0	86	774.216903898037	236.06777374639503	1262.1879432624114	898.7482269503546	822.9587585760012
3983985	2820740.0	86	560.2808676307008	979.994623655914	1262.1879432624114	898.7482269503546	706.593602999275
3983855	2820740.0	86	1396.3286703970157	224.47069011457495	1262.1879432624114	898.7482269503546	687.4910409289175
3983848	2820740.0	86	1305.0873113015095	139.21685026519788	1262.1879432624114	898.7482269503546	760.7419194098636
3983850	2820740.0	86	526.0834719911259	186.97402477352563	1262.1879432624114	898.7482269503546	1023.949367649612
3983846	2820740.0	86	1386.0502666146444	147.20074131876706	1262.1879432624114	898.7482269503546	761.6859577971583
3983968	2820740.0	86	552.5500841750842	908.4179292929292	1262.1879432624114	898.7482269503546	709.7037369166371
3983841	2820740.0	86	1223.509702660407	80.74882629107981	1262.1879432624114	898.7482269503546	818.9133200620194
3983843	2820740.0	86	573.9340400471143	109.85718492343932	1262.1879432624114	898.7482269503546	1046.9204895699595
3983837	2820740.0	86	614.0381944444445	52.15432098765432	1262.1879432624114	898.7482269503546	1066.2173036046522
3983838	2820740.0	86	861.7261092150171	77.20449374288965	1262.1879432624114	898.7482269503546	913.9495533677234
3983948	2820740.0	86	1425.4521800281295	794.3157524613222	1262.1879432624114	898.7482269503546	193.80751464944507
3983944	2820740.0	86	1348.0589558955896	777.2572757275728	1262.1879432624114	898.7482269503546	148.77460146027542
3983939	2820740.0	86	508.682264586944	540.8648180242634	1262.1879432624114	898.7482269503546	834.1770448656188
3984056	2820357.0	87	566.1805684275564	512.9831634229225	1262.3081936685287	899.0493482309125	796.0155586895477
3984048	2820357.0	87	1398.1247906197657	480.480138789184	1262.3081936685287	899.0493482309125	440.05264582784673
3983917	2820357.0	87	1304.7924260834347	138.87768327258	1262.3081936685287	899.0493482309125	761.3579120291632
3983908	2820357.0	87	1395.393040675899	164.39460848358155	1262.3081936685287	899.0493482309125	746.6117887739208
3984035	2820357.0	87	1314.643209876543	469.7978557504873	1262.3081936685287	899.0493482309125	432.43010732159445
3983892	2820357.0	87	978.8312425328556	84.78584229390681	1262.3081936685287	899.0493482309125	862.197331778521
3984017	2820357.0	87	907.8063533507398	424.649985494633	1262.3081936685287	899.0493482309125	592.2215042982543
3983884	2820357.0	87	568.1768172888015	89.75049115913556	1262.3081936685287	899.0493482309125	1066.2002662410562
3983872	2820357.0	87	648.84229390681	57.19820788530466	1262.3081936685287	899.0493482309125	1041.6591345884965
3983875	2820357.0	87	1301.6739130434785	76.15389924085576	1262.3081936685287	899.0493482309125	823.8365006665184
3983995	2820357.0	87	1365.8538432049072	374.0160053670692	1262.3081936685287	899.0493482309125	535.146440384959
3984113	2820357.0	87	552.9385767790262	966.860299625468	1262.3081936685287	899.0493482309125	712.6033809174597
3984104	2820357.0	87	552.6923390383048	908.5101874490628	1262.3081936685287	899.0493482309125	709.6789193862917
3984097	2820357.0	87	1425.656496062992	787.0944881889764	1262.3081936685287	899.0493482309125	198.03171105194872
3983956	2820357.0	87	947.6417304569704	248.7331245650661	1262.3081936685287	899.0493482309125	722.4445818421494
3984079	2820357.0	87	1318.913586097946	756.1413902053712	1262.3081936685287	899.0493482309125	153.71029542330024
3983945	2820357.0	87	790.4176874536006	225.0061247216036	1262.3081936685287	899.0493482309125	822.8091619656416
3984068	2820357.0	87	510.4371174179187	541.330550918197	1262.3081936685287	899.0493482309125	832.6300818809673
3983936	2820357.0	87	523.1867768595041	213.9305785123967	1262.3081936685287	899.0493482309125	1007.8135727436859
3983924	2820581.0	88	908.288603988604	424.9361823361823	1262.1879432624114	898.7482269503546	591.390392177536
3984036	2820581.0	88	527.97082868822	967.2539947974732	1262.1879432624114	898.7482269503546	737.4061374588462
3983889	2820581.0	88	1365.7378858929271	374.3160414224306	1262.1879432624114	898.7482269503546	534.5574878685902
3984014	2820581.0	88	552.587898089172	907.7904458598726	1262.1879432624114	898.7482269503546	709.6576539661015
3984011	2820581.0	88	1421.449524745985	765.673058013766	1262.1879432624114	898.7482269503546	207.5409644483482
3983999	2820581.0	88	1279.4713228492135	714.4744064138144	1262.1879432624114	898.7482269503546	185.08256575127353
3983864	2820581.0	88	952.0922883869496	248.12468628793064	1262.1879432624114	898.7482269503546	720.7428853875357
3983986	2820581.0	88	520.4170159262363	556.3066499022074	1262.1879432624114	898.7482269503546	817.0008215004384
3983859	2820581.0	88	528.4393595919524	242.16968924152263	1262.1879432624114	898.7482269503546	984.6229533269436
3983852	2820581.0	88	812.1574074074075	217.70555555555555	1262.1879432624114	898.7482269503546	816.3005595137774
3983845	2820581.0	88	1390.638755980861	178.82513100934153	1262.1879432624114	898.7482269503546	731.2926058407287
3983975	2820581.0	88	580.3544204935957	537.203217744455	1262.1879432624114	898.7482269503546	771.7588654839199
3983839	2820581.0	88	1305.1101970343288	138.66595571805811	1262.1879432624114	898.7482269503546	761.2932279421034
3983832	2820581.0	88	1390.1621983914208	131.86601557513086	1262.1879432624114	898.7482269503546	777.4868076691579
3983962	2820581.0	88	1383.015503875969	512.4496124031008	1262.1879432624114	898.7482269503546	404.7541463715359
3983824	2820581.0	88	1357.5767271569564	97.87535816618912	1262.1879432624114	898.7482269503546	806.5335529582507
3983819	2820581.0	88	1101.781982784209	77.27411694864945	1262.1879432624114	898.7482269503546	836.9885217612176
3983813	2820581.0	88	582.72071197411	89.62815533980583	1262.1879432624114	898.7482269503546	1056.575131582061
3983942	2820581.0	88	1313.743666268736	470.6748242472476	1262.1879432624114	898.7482269503546	431.1668246473994
3983810	2820581.0	88	614.1022176022176	71.005544005544	1262.1879432624114	898.7482269503546	1051.272113666663
3984187	2820576.0	89	956.8027888446215	247.3240371845949	1262.401754385965	898.9614035087719	719.7374416617834
3984315	2820576.0	89	552.0661375661376	908.514652014652	1262.401754385965	898.9614035087719	710.3998543635969
3984305	2820576.0	89	1412.3835784313724	729.4460784313726	1262.401754385965	898.9614035087719	226.34043602521385
3984179	2820576.0	89	528.977480129526	268.9565793347071	1262.401754385965	898.9614035087719	966.8594750795891
3984296	2820576.0	89	1228.2646484375	675.4664713541666	1262.401754385965	898.9614035087719	226.08698923495874
3984170	2820576.0	89	821.7201528175741	214.392741165234	1262.401754385965	898.9614035087719	814.1465024328869
3984161	2820576.0	89	1368.9018460153084	212.5213117214468	1262.401754385965	898.9614035087719	694.6526247917371
3984287	2820576.0	89	565.1150793650793	599.2264957264957	1262.401754385965	898.9614035087719	758.9793950463555
3984148	2820576.0	89	1306.520668921458	138.26381059751972	1262.401754385965	898.9614035087719	761.9759225072426
3984276	2820576.0	89	513.1937367303609	576.0199044585987	1262.401754385965	898.9614035087719	815.8454912103228
3984141	2820576.0	89	1352.6765612952968	125.94667180673348	1262.401754385965	898.9614035087719	778.2681518544182
3984131	2820576.0	89	576.7597864768683	94.99199288256229	1262.401754385965	898.9614035087719	1056.6322545620656
3984259	2820576.0	89	1376.0517056137523	545.475825946817	1262.401754385965	898.9614035087719	371.30629533901964
3984125	2820576.0	89	1180.9157232704404	65.90911949685535	1262.401754385965	898.9614035087719	837.0281244763709
3984118	2820576.0	89	606.4102564102565	65.62145748987854	1262.401754385965	898.9614035087719	1060.5566043579126
3984243	2820576.0	89	1316.0696827873114	470.9795891835674	1262.401754385965	898.9614035087719	431.3336063095315
3984226	2820576.0	89	907.187465790914	424.6789819376026	1262.401754385965	898.9614035087719	592.5546440907375
3984208	2820576.0	89	1365.602586457425	374.4754916206529	1262.401754385965	898.9614035087719	534.5426863304309
3984323	2820576.0	89	523.5526673462454	964.2920489296636	1262.401754385965	898.9614035087719	741.7318023723517
3984063	2820768.0	90	1385.3429817605074	588.5806238435105	1262.1879432624114	898.7482269503546	333.7230970797681
3984058	2820768.0	90	516.5583613916948	575.1764870931537	1262.1879432624114	898.7482269503546	812.8112598844308
3984049	2820768.0	90	1321.9639417430114	464.2488841907446	1262.1879432624114	898.7482269503546	438.59189328222396
3983922	2820768.0	90	1305.4479103573592	138.76549565919646	1262.1879432624114	898.7482269503546	761.2129640342607
3983916	2820768.0	90	1367.2704430567946	138.03702051739518	1262.1879432624114	898.7482269503546	767.9348093137368
3983911	2820768.0	90	1251.879946588978	88.14797280893421	1262.1879432624114	898.7482269503546	810.6657923025707
3984039	2820768.0	90	906.67995378394	426.1652224147892	1262.1879432624114	898.7482269503546	591.3718176907715
3983904	2820768.0	90	576.695666029318	91.16347992351815	1262.1879432624114	898.7482269503546	1059.288811314748
3983902	2820768.0	90	590.9652118912081	70.4595192915876	1262.1879432624114	898.7482269503546	1066.115443253895
3984018	2820768.0	90	1365.2324774132192	374.8398953875416	1262.1879432624114	898.7482269503546	533.9457986530911
3983998	2820768.0	90	544.5784565916399	323.0662379421222	1262.1879432624114	898.7482269503546	919.9853954429727
3983977	2820768.0	90	962.8092105263158	248.9549220272904	1262.1879432624114	898.7482269503546	715.4431946265956
3984100	2820768.0	90	527.0880028735633	955.3854166666666	1262.1879432624114	898.7482269503546	737.2785726024117
3984093	2820768.0	90	553.2037037037037	908.145622895623	1262.1879432624114	898.7482269503546	709.046516804921
3983952	2820768.0	90	1384.909934771701	225.3242180966717	1262.1879432624114	898.7482269503546	684.514852213282
3984081	2820768.0	90	1417.105422647528	681.2065390749601	1262.1879432624114	898.7482269503546	267.0651818989394
3984077	2820768.0	90	1161.1067907995618	664.7453450164294	1262.1879432624114	898.7482269503546	254.901447890357
3984073	2820768.0	90	524.975620975161	662.071910456915	1262.1879432624114	898.7482269503546	774.272359651992
3983938	2820768.0	90	829.8491163406105	212.3473679236367	1262.1879432624114	898.7482269503546	811.2108237300184
3984184	2820964.0	91	538.248807975726	366.6585392284353	1262.401754385965	898.9614035087719	898.745697689664
3984314	2820964.0	91	574.6084529505582	978.2328548644338	1262.401754385965	898.9614035087719	692.3464367637414
3984173	2820964.0	91	1367.261796618723	277.6244007065354	1262.401754385965	898.9614035087719	630.1232415236898
3984301	2820964.0	91	553.5797468354431	909.2016877637132	1262.401754385965	898.9614035087719	708.8959738985503
3984293	2820964.0	91	1103.1237779880164	704.0894039735099	1262.401754385965	898.9614035087719	251.68347178211093
3984166	2820964.0	91	970.0909742120344	251.77889207258832	1262.401754385965	898.9614035087719	710.1343501864544
3984154	2820964.0	91	846.9951205510907	214.1386337543054	1262.401754385965	898.9614035087719	800.964978889964
3984278	2820964.0	91	523.8619839802834	667.1873074553296	1262.401754385965	898.9614035087719	774.0544064032367
3984138	2820964.0	91	1386.4623166413758	174.87076378351037	1262.401754385965	898.9614035087719	734.6415980904343
3984267	2820964.0	91	1411.477191267514	648.1089931573803	1262.401754385965	898.9614035087719	291.8054448781374
3984129	2820964.0	91	1305.1172292934884	139.4714074893931	1262.401754385965	898.9614035087719	760.6902561819044
3984254	2820964.0	91	1375.039825422804	614.6993998908893	1262.401754385965	898.9614035087719	305.76497796142894
3984117	2820964.0	91	1331.606856634016	97.80097951914514	1262.401754385965	898.9614035087719	804.1438746545308
3984242	2820964.0	91	509.8484573502722	564.8294010889292	1262.401754385965	898.9614035087719	823.3958099968602
3984111	2820964.0	91	568.607078692059	98.15780332974008	1262.401754385965	898.9614035087719	1059.5458735141724
3984231	2820964.0	91	1331.8605702364396	455.2854659248957	1262.401754385965	898.9614035087719	449.08002036416826
3984217	2820964.0	91	907.9304904717276	424.19415807560136	1262.401754385965	898.9614035087719	592.4979445341202
3984197	2820964.0	91	1361.2178378378378	376.266036036036	1262.401754385965	898.9614035087719	531.9540069651002
3984384	2820991.0	92	572.470231100666	982.9911868390128	1262.2463768115942	898.8514492753623	694.8889311459089
3984380	2820991.0	92	554.0805340223944	909.7687338501293	1262.2463768115942	898.8514492753623	708.2499897605535
3984372	2820991.0	92	1091.6616939364774	755.0222970805261	1262.2463768115942	898.8514492753623	223.12767433173667
3984364	2820991.0	92	531.2411689145794	628.8436095054592	1262.2463768115942	898.8514492753623	779.2771313915016
3984365	2820991.0	92	1413.007343550447	638.080459770115	1262.2463768115942	898.8514492753623	301.2148370508652
3984361	2820991.0	92	509.2238827213208	551.2241673783092	1262.2463768115942	898.8514492753623	829.3898984947123
3984362	2820991.0	92	1366.6741025641024	628.9769230769231	1262.2463768115942	898.8514492753623	289.37416919392285
3984352	2820991.0	92	907.2964729690664	425.40633130962703	1262.2463768115942	898.8514492753623	591.7260463790728
3984354	2820991.0	92	1335.83649122807	457.41333333333336	1262.2463768115942	898.8514492753623	447.53001591656187
3984344	2820991.0	92	538.9489101541733	369.6093035619352	1262.2463768115942	898.8514492753623	896.2457665575862
3984346	2820991.0	92	1364.6357142857144	384.9398589065256	1262.2463768115942	898.8514492753623	524.0121173635359
3984340	2820991.0	92	1416.1646035956385	289.33583849101086	1262.2463768115942	898.8514492753623	628.6494256150763
3984337	2820991.0	92	975.5221904080172	254.5696731090432	1262.2463768115942	898.8514492753623	705.2019329020732
3984333	2820991.0	92	852.5060827250608	214.0451993262212	1262.2463768115942	898.8514492753623	798.0267593054285
3984328	2820991.0	92	1389.4306338629765	151.84785580044422	1262.2463768115942	898.8514492753623	757.7533925401804
3984329	2820991.0	92	1305.7118726811168	138.9877953524702	1262.2463768115942	898.8514492753623	761.1057888915524
3984326	2820991.0	92	574.5756227758008	96.2838078291815	1262.2463768115942	898.8514492753623	1056.884991402869
3984327	2820991.0	92	1334.972597299444	98.44731268202275	1262.2463768115942	898.8514492753623	803.7013655719247
3983804	2820826.0	93	522.6455145514551	546.3898889888989	1262.1879432624114	898.7482269503546	819.1943616716727
3983807	2820826.0	93	1415.6382575757575	612.9876893939394	1262.1879432624114	898.7482269503546	324.354873228993
3983800	2820826.0	93	1328.9649908172637	466.6369375573921	1262.1879432624114	898.7482269503546	437.2405979560814
3983793	2820826.0	93	907.3102836879432	424.1634160756501	1262.1879432624114	898.7482269503546	592.5950522726554
3983781	2820826.0	93	1362.1164321789322	389.2659632034632	1262.1879432624114	898.7482269503546	519.1896377719767
3983776	2820826.0	93	980.8489932885906	260.0147899577429	1262.1879432624114	898.7482269503546	697.9484281125409
3983777	2820826.0	93	1423.2574021012415	283.3627825533269	1262.1879432624114	898.7482269503546	636.1152535086395
3983778	2820826.0	93	546.0244552619379	366.1175243393602	1262.1879432624114	898.7482269503546	892.5164462960254
3983770	2820826.0	93	869.2830658550083	215.01014572957016	1262.1879432624114	898.7482269503546	788.5886167083611
3983764	2820826.0	93	1367.4840780688237	125.68053415511044	1262.1879432624114	898.7482269503546	780.2056995747546
3983766	2820826.0	93	1305.3796036642364	139.37212563095906	1262.1879432624114	898.7482269503546	760.6034333233788
3983762	2820826.0	93	573.6930857487922	85.59239130434783	1262.1879432624114	898.7482269503546	1065.4799772252195
3983829	2820826.0	93	568.6900584795321	981.702485380117	1262.1879432624114	898.7482269503546	698.4416405040291
3983827	2820826.0	93	553.9042122316728	909.8475091130013	1262.1879432624114	898.7482269503546	708.3706922984248
3983822	2820826.0	93	1060.799414122726	784.7010484119643	1262.1879432624114	898.7482269503546	231.43918985688967
3983812	2820826.0	93	1349.2323640280022	669.9200323101777	1262.1879432624114	898.7482269503546	244.82457770554797
3983811	2820826.0	93	547.2363962202672	638.4120234604105	1262.1879432624114	898.7482269503546	760.874926295717
3984180	2820533.0	94	546.1085150571132	366.95233644859815	1262.2463768115942	898.8514492753623	892.0594729412265
3984300	2820533.0	94	555.8814432989691	986.7264222985872	1262.2463768115942	898.8514492753623	711.8099677442905
3984174	2820533.0	94	1419.5488845144357	321.5203412073491	1262.2463768115942	898.8514492753623	598.3772115251737
3984165	2820533.0	94	986.2650503630828	265.8438744436636	1262.2463768115942	898.8514492753623	690.5536056980576
3984295	2820533.0	94	553.4843428100536	909.690770498558	1262.2463768115942	898.8514492753623	708.8449137340132
3984159	2820533.0	94	888.5009373828271	220.5398387701537	1262.2463768115942	898.8514492753623	774.4625842737479
3984280	2820533.0	94	1061.1388625592415	833.9717219589257	1262.2463768115942	898.8514492753623	211.31401114316918
3984272	2820533.0	94	1355.6643075215095	742.3162642242576	1262.2463768115942	898.8514492753623	182.29145327498523
3984146	2820533.0	94	1380.962801164946	146.3382314005825	1262.2463768115942	898.8514492753623	761.820013183889
3984136	2820533.0	94	1320.721893734089	125.20616736470394	1262.2463768115942	898.8514492753623	775.8520531016045
3984266	2820533.0	94	529.4929274292743	693.1731242312422	1262.2463768115942	898.8514492753623	761.0723953571321
3984139	2820533.0	94	544.7121212121212	110.3031968031968	1262.2463768115942	898.8514492753623	1066.1443403383971
3984124	2820533.0	94	608.726722049152	77.15351332641052	1262.2463768115942	898.8514492753623	1049.893059841615
3984253	2820533.0	94	1401.6865384615385	595.7108974358974	1262.2463768115942	898.8514492753623	333.67312275713465
3984120	2820533.0	94	1303.5209471766848	65.49969641772921	1262.2463768115942	898.8514492753623	834.3732582901446
3984244	2820533.0	94	525.9787610619469	538.595575221239	1262.2463768115942	898.8514492753623	819.6793865848833
3984237	2820533.0	94	1317.5374064837906	478.9751217195108	1262.2463768115942	898.8514492753623	423.5011551389209
3984222	2820533.0	94	909.1343599033816	423.8233695652174	1262.2463768115942	898.8514492753623	591.8950692463096
3984200	2820533.0	94	1375.9000981836032	408.0238095238095	1262.2463768115942	898.8514492753623	503.8143907490002
3984446	2820863.0	95	553.1814997939844	909.3726823238566	1262.1879432624114	898.7482269503546	709.0860426857458
3984447	2820863.0	95	556.0467455621301	991.2065088757396	1262.1879432624114	898.7482269503546	712.1684667170975
3984440	2820863.0	95	1352.518101887768	811.9096198603569	1262.1879432624114	898.7482269503546	125.30156119782812
3984443	2820863.0	95	1032.3916586768937	862.3223074464685	1262.1879432624114	898.7482269503546	232.66538208554326
3984437	2820863.0	95	521.1980721393035	760.7453358208955	1262.1879432624114	898.7482269503546	753.7312432605733
3984432	2820863.0	95	1402.5995490808186	560.2741935483871	1262.1879432624114	898.7482269503546	366.4424788911624
3984428	2820863.0	95	1318.867356650012	496.77075898167976	1262.1879432624114	898.7482269503546	405.95374201560145
3984429	2820863.0	95	525.4128718882818	524.4019429265331	1262.1879432624114	898.7482269503546	826.4215910543464
3984421	2820863.0	95	908.6069456553328	423.5802092414996	1262.1879432624114	898.7482269503546	592.2872334620929
3984414	2820863.0	95	1393.713415201414	413.8018885477719	1262.1879432624114	898.7482269503546	502.46582062748263
3984408	2820863.0	95	546.4766489597167	367.2684816290394	1262.1879432624114	898.7482269503546	891.4669800274424
3984406	2820863.0	95	1411.8981753014011	345.72906484196807	1262.1879432624114	898.7482269503546	572.9252544933153
3984402	2820863.0	95	897.7809389671362	224.03793427230045	1262.1879432624114	898.7482269503546	766.8288230271227
3984403	2820863.0	95	988.5960372960373	268.7039627039627	1262.1879432624114	898.7482269503546	686.8830365645163
3984398	2820863.0	95	1405.7264457439894	150.14197530864195	1262.1879432624114	898.7482269503546	762.2431512920987
3984392	2820863.0	95	1326.271589245821	118.96891610815808	1262.1879432624114	898.7482269503546	782.40813345725
3984395	2820863.0	95	558.5502065459167	102.34556720686368	1262.1879432624114	898.7482269503546	1062.7150422281682
3984390	2820863.0	95	1300.343497632971	69.3114731272626	1262.1879432624114	898.7482269503546	830.3139014384338
3984391	2820863.0	95	592.5762548262549	72.03571428571429	1262.1879432624114	898.7482269503546	1063.8765867743323
3984514	2821059.0	96	541.4125	991.6173611111112	1262.1879432624114	898.7482269503546	726.7337309426983
3984509	2821059.0	96	552.6143200962696	909.2196149217808	1262.1879432624114	898.7482269503546	709.650883645736
3984506	2821059.0	96	982.5802354399008	902.687112763321	1262.1879432624114	898.7482269503546	279.63545035493274
3984503	2821059.0	96	1308.7065124250214	880.7842045129962	1262.1879432624114	898.7482269503546	49.866655984399486
3984498	2821059.0	96	515.8997126436781	832.8580459770116	1262.1879432624114	898.7482269503546	749.1913234339675
3984493	2821059.0	96	1416.1479007633588	523.10368956743	1262.1879432624114	898.7482269503546	405.9710420452732
3984489	2821059.0	96	1304.6659609503647	502.9189602446483	1262.1879432624114	898.7482269503546	398.10198488261176
3984491	2821059.0	96	524.0480984340045	506.8783956535634	1262.1879432624114	898.7482269503546	835.7107126296038
3984482	2821059.0	96	908.8324364723468	421.50418535127056	1262.1879432624114	898.7482269503546	593.8198290901809
3984472	2821059.0	96	546.7674004892151	367.9967756281965	1262.1879432624114	898.7482269503546	890.7994477448176
3984473	2821059.0	96	1423.3786786786786	359.8462462462462	1262.1879432624114	898.7482269503546	562.4924870528034
3984475	2821059.0	96	1395.304175045485	407.4399597816719	1262.1879432624114	898.7482269503546	509.02234189907483
3984466	2821059.0	96	991.3319910514542	270.60917225950783	1262.1879432624114	898.7482269503546	684.0479653328521
3984460	2821059.0	96	1415.0599873377653	189.26986388097495	1262.1879432624114	898.7482269503546	725.7612620713394
3984461	2821059.0	96	910.4739450580572	229.6638818087416	1262.1879432624114	898.7482269503546	755.8945676789016
3984456	2821059.0	96	542.9556331006979	102.7691924227318	1262.1879432624114	898.7482269503546	1072.789699516211
3984453	2821059.0	96	569.3481658692185	78.35518341307815	1262.1879432624114	898.7482269503546	1073.8117633098477
3984455	2821059.0	96	1331.2656412542726	123.41135384158122	1262.1879432624114	898.7482269503546	778.4079876015821
3984451	2821059.0	96	1301.5875781948168	70.11721775394697	1262.1879432624114	898.7482269503546	829.5671646314503
3984568	2821114.0	97	997.4169859514687	980.1155810983396	1262.2001763668432	898.783950617284	276.9927292245257
3984564	2821114.0	97	553.4468886246532	909.0505350772888	1262.2001763668432	898.783950617284	708.8276417027188
3984566	2821114.0	97	515.3708211619604	950.461376176566	1262.2001763668432	898.783950617284	748.6151495315709
3984567	2821114.0	97	1265.6520176893312	982.3725815367604	1262.2001763668432	898.783950617284	83.65987346098544
3984558	2821114.0	97	505.230449657869	853.1410068426197	1262.2001763668432	898.783950617284	758.3445427180683
3984552	2821114.0	97	525.8147016011645	505.3835516739447	1262.2001763668432	898.783950617284	834.8816930168324
3984555	2821114.0	97	1416.930182421227	505.8568822553897	1262.2001763668432	898.783950617284	422.29498673920153
3984551	2821114.0	97	1279.9086370744617	499.7034163358595	1262.2001763668432	898.783950617284	399.47323117197783
3984547	2821114.0	97	911.3186077643908	423.6482597054886	1262.2001763668432	898.783950617284	590.6537056204309
3984540	2821114.0	97	1399.318528101193	397.63957165444873	1262.2001763668432	898.783950617284	519.5643665113984
3984538	2821114.0	97	546.1108077360637	368.8133105802048	1262.2001763668432	898.783950617284	890.8719678872715
3984533	2821114.0	97	992.5165083672546	272.4156490275893	1262.2001763668432	898.783950617284	681.9578652835312
3984531	2821114.0	97	929.1148301737755	232.3438981042654	1262.2001763668432	898.783950617284	745.0424091567611
3984527	2821114.0	97	1317.5888554216867	216.46310240963857	1262.2001763668432	898.783950617284	684.565296860892
3984520	2821114.0	97	533.3813387423935	114.95030425963488	1262.2001763668432	898.783950617284	1070.314011511847
3984521	2821114.0	97	1383.5814371257486	129.99820359281438	1262.2001763668432	898.783950617284	778.3090230052542
3984523	2821114.0	97	1305.8540360873694	139.20750237416902	1262.2001763668432	898.783950617284	760.829836556194
3984517	2821114.0	97	564.8702928870293	75.88842398884239	1262.2001763668432	898.783950617284	1078.6222759330863
3984518	2821114.0	97	1319.630828670397	97.09952038369303	1262.2001763668432	898.783950617284	803.738891371426
3984575	2821236.0	98	605.3986083499005	85.68389662027833	1262.1879432624114	898.7482269503546	1045.2013374034275
3984624	2821236.0	98	1003.3800834202294	988.4217935349322	1262.1879432624114	898.7482269503546	273.9030062998382
3984625	2821236.0	98	1258.5800702811243	992.7013052208836	1262.1879432624114	898.7482269503546	94.02232534859604
3984617	2821236.0	98	527.9279803465218	909.914533229894	1262.1879432624114	898.7482269503546	734.3448641729389
3984618	2821236.0	98	556.4945629443747	904.08678377248	1262.1879432624114	898.7482269503546	705.7135730688764
3984610	2821236.0	98	522.2731807511738	842.3412558685445	1262.1879432624114	898.7482269503546	742.0617239614811
3984605	2821236.0	98	1419.558712121212	479.2834595959596	1262.1879432624114	898.7482269503546	448.0136716026496
3984606	2821236.0	98	1256.9960098219767	495.8836709637815	1262.1879432624114	898.7482269503546	402.89801022480685
3984607	2821236.0	98	525.9328439369222	501.7765089722676	1262.1879432624114	898.7482269503546	836.4556869059232
3984600	2821236.0	98	910.895283018868	424.3452830188679	1262.1879432624114	898.7482269503546	590.3089753271984
3984593	2821236.0	98	1388.8998411753028	406.7310899344848	1262.1879432624114	898.7482269503546	508.0716171859831
3984589	2821236.0	98	1421.628773875539	342.8995686999384	1262.1879432624114	898.7482269503546	578.2638751862268
3984590	2821236.0	98	545.7483252483253	368.8154308154308	1262.1879432624114	898.7482269503546	891.131019928915
3984584	2821236.0	98	961.317450076805	249.64992319508448	1262.1879432624114	898.7482269503546	715.4380906882991
3984586	2821236.0	98	1313.2696457893503	242.31444991789817	1262.1879432624114	898.7482269503546	658.4182895106632
3984581	2821236.0	98	1305.4129820310925	139.39238845144357	1262.1879432624114	898.7482269503546	760.5850994063308
3984582	2821236.0	98	1400.132454361055	168.10730223123733	1262.1879432624114	898.7482269503546	743.5488208696524
3984576	2821236.0	98	1341.365241334629	80.0354713313897	1262.1879432624114	898.7482269503546	822.53244358093
3984579	2821236.0	98	548.2736021998167	127.61365719523371	1262.1879432624114	898.7482269503546	1050.8673613002995
3984800	2821181.0	99	1325.6680911680912	994.2692307692308	1262.2001763668432	898.783950617284	114.6543280252179
3984785	2821181.0	99	1014.3761620185924	971.7167994687916	1262.2001763668432	898.783950617284	258.33300704571
3984780	2821181.0	99	544.7150833715772	905.667661006578	1262.2001763668432	898.783950617284	717.5181141540255
3984773	2821181.0	99	539.7044589450788	844.6511691136487	1262.2001763668432	898.783950617284	724.5208207678439
3984765	2821181.0	99	1195.3625508130085	499.9757367886178	1262.2001763668432	898.783950617284	404.3702011856039
3984757	2821181.0	99	1421.5473333333332	482.4183333333333	1262.2001763668432	898.783950617284	445.815930277899
3984758	2821181.0	99	526.9626194491287	498.91596402473306	1262.2001763668432	898.783950617284	836.9400646425703
3984750	2821181.0	99	909.7213953488372	424.493488372093	1262.2001763668432	898.783950617284	590.9253198541219
3984740	2821181.0	99	1390.935327121531	407.54107804829175	1262.2001763668432	898.783950617284	507.8309747245311
3984735	2821181.0	99	546.6824393577041	370.30366700831337	1262.2001763668432	898.783950617284	889.5263021058441
3984728	2821181.0	99	1395.4247983346345	309.1435076762945	1262.2001763668432	898.783950617284	604.5036408906957
3984716	2821181.0	99	966.6640491843194	251.6307523739956	1262.2001763668432	898.783950617284	711.4413991795542
3984719	2821181.0	99	1359.65703125	264.2036458333333	1262.2001763668432	898.783950617284	642.0202502907587
3984708	2821181.0	99	541.99609375	120.73763020833331	1262.2001763668432	898.783950617284	1060.2122416383788
3984709	2821181.0	99	1305.209250203749	139.22819885900572	1262.2001763668432	898.783950617284	760.7724498569803
3984711	2821181.0	99	1405.9473322332233	191.51526402640263	1262.2001763668432	898.783950617284	721.7286469662013
3984704	2821181.0	99	613.1400437636762	77.02698760029176	1262.2001763668432	898.783950617284	1047.1693091385705
3984705	2821181.0	99	1358.599715099715	86.47056030389363	1262.2001763668432	898.783950617284	818.0133954589893
3984693	2821306.0	100	1292.9433470507545	1000.10109739369	1262.401754385965	898.9614035087719	105.65049248175258
3984691	2821306.0	100	1052.1652719665271	981.0913528591352	1262.401754385965	898.9614035087719	225.70934212032924
3984687	2821306.0	100	548.2159324174957	903.2947260382126	1262.401754385965	898.9614035087719	714.198968064868
3984682	2821306.0	100	564.2856730213749	849.4864240323512	1262.401754385965	898.9614035087719	699.8670135490336
3984669	2821306.0	100	1425.1222222222225	460.29219219219215	1262.401754385965	898.9614035087719	467.87672266309704
3984670	2821306.0	100	517.5421836228288	467.00344637441407	1262.401754385965	898.9614035087719	861.0478830408512
3984671	2821306.0	100	1173.1325913712558	476.3084638636988	1262.401754385965	898.9614035087719	431.97741938204194
3984659	2821306.0	100	909.3225030084236	422.6780986762936	1262.401754385965	898.9614035087719	592.8834153655106
3984652	2821306.0	100	546.2604057362714	370.13810190043137	1262.401754385965	898.9614035087719	890.2317201547853
3984655	2821306.0	100	1394.413591449889	402.0763258721517	1262.401754385965	898.9614035087719	514.1224615818124
3984650	2821306.0	100	1409.4124828532238	283.4031550068587	1262.401754385965	898.9614035087719	632.8697429828806
3984646	2821306.0	100	1385.8081807081808	250.78302808302809	1262.401754385965	898.9614035087719	659.8214549612471
3984641	2821306.0	100	967.4656671858776	255.055036344756	1262.401754385965	898.9614035087719	708.2391581995859
3984637	2821306.0	100	1305.168080808081	138.72646464646465	1262.401754385965	898.9614035087719	761.4368791584888
3984639	2821306.0	100	1409.6120955832998	191.08611894213988	1262.401754385965	898.9614035087719	723.0202646231473
3984632	2821306.0	100	633.7322097378277	73.58801498127342	1262.401754385965	898.9614035087719	1037.5290968726906
3984634	2821306.0	100	570.7939508506616	109.208254568368	1262.401754385965	898.9614035087719	1049.7768287460963
3984635	2821306.0	100	1377.7464285714286	127.49434523809524	1262.401754385965	898.9614035087719	780.0421885127512
3984823	2821486.0	101	1236.110576923077	1000.1076388888888	1262.401754385965	898.9614035087719	104.50735354009822
3984818	2821486.0	101	1043.455288621955	966.9804804804804	1262.401754385965	898.9614035087719	229.26872813934733
3984812	2821486.0	101	546.9443881000676	905.3796484110886	1262.401754385965	898.9614035087719	715.4861541919444
3984808	2821486.0	101	1146.2399536321484	497.706208140134	1262.401754385965	898.9614035087719	417.73112855602847
3984811	2821486.0	101	612.2908713692946	893.8225449515907	1262.401754385965	898.9614035087719	650.1311929787599
3984805	2821486.0	101	513.145732689211	455.60493827160496	1262.401754385965	898.9614035087719	870.6029757107668
3984806	2821486.0	101	1427.205545509343	451.34508740204944	1262.401754385965	898.9614035087719	476.99125360282164
3984801	2821486.0	101	910.2172958735732	422.5520924787825	1262.401754385965	898.9614035087719	592.4522971967749
3984788	2821486.0	101	1400.4571984435795	390.4439289633842	1262.401754385965	898.9614035087719	526.9244040201252
3984778	2821486.0	101	546.3563554943162	368.96090251464005	1262.401754385965	898.9614035087719	890.8543900817525
3984760	2821486.0	101	1370.3348390085707	253.72608292795923	1262.401754385965	898.9614035087719	654.2004048310996
3984762	2821486.0	101	1416.913516609393	279.82846506300115	1262.401754385965	898.9614035087719	638.1218380010856
3984759	2821486.0	101	972.8211781999096	257.5646766169154	1262.401754385965	898.9614035087719	703.7376438502026
3984746	2821486.0	101	1410.0923749836793	190.55118161639905	1262.401754385965	898.9614035087719	723.6418740607394
3984737	2821486.0	101	1305.2740877408771	139.47314473144732	1262.401754385965	898.9614035087719	760.6973459845296
3984738	2821486.0	101	1389.0893108298171	139.55400843881856	1262.401754385965	898.9614035087719	769.9021552409413
3984732	2821486.0	101	593.6523280912735	89.87326549491212	1262.401754385965	898.9614035087719	1049.6901496366506
3984829	2821558.0	102	567.8217308217309	126.04681954681952	1262.2001763668432	898.783950617284	1038.8859895930152
3984830	2821558.0	102	1305.7242749304728	139.45669447755265	1262.2001763668432	898.783950617284	760.5736184436518
3984831	2821558.0	102	1402.7075256556443	179.6477258330166	1262.2001763668432	898.783950617284	732.7340752286149
3984827	2821558.0	102	1364.8646012621916	108.49254159495123	1262.2001763668432	898.783950617284	796.9319263987336
3984881	2821558.0	102	1155.9480729626362	1014.4593998234776	1262.2001763668432	898.783950617284	157.06788031571887
3984879	2821558.0	102	632.8736906962415	968.3693776956252	1262.2001763668432	898.783950617284	633.1618728478406
3984875	2821558.0	102	1070.1977513227512	941.7896825396824	1262.2001763668432	898.783950617284	196.75981348078514
3984870	2821558.0	102	528.2722222222222	916.464705882353	1262.2001763668432	898.783950617284	734.1408931408548
3984866	2821558.0	102	562.5683311432326	903.6226456416996	1262.2001763668432	898.783950617284	699.6485773733364
3984856	2821558.0	102	1424.6843174008122	446.6518275538894	1262.2001763668432	898.783950617284	480.4420389530451
3984859	2821558.0	102	1112.249426218442	514.2783178074794	1262.2001763668432	898.783950617284	412.7103210879714
3984852	2821558.0	102	910.7012111202864	421.8969171483623	1262.2001763668432	898.783950617284	592.4295445537709
3984854	2821558.0	102	523.0733995584989	445.6887417218543	1262.2001763668432	898.783950617284	866.9507832161438
3984841	2821558.0	102	545.4127264173136	369.9935309338979	1262.2001763668432	898.783950617284	890.732033977717
3984839	2821558.0	102	1395.2677631578947	373.9322368421053	1262.2001763668432	898.783950617284	541.4575736908075
3984833	2821558.0	102	978.1275816122584	257.103320008883	1262.2001763668432	898.783950617284	701.748723396486
3984835	2821558.0	102	1347.4218707758855	264.5183833468505	1262.2001763668432	898.783950617284	639.9652701692748
3984954	2821397.0	103	1399.5480153036824	377.0088474414156	1262.2491039426525	898.7150537634409	539.4704410584917
3984949	2821397.0	103	546.5805275945852	370.4011917158394	1262.2491039426525	898.7150537634409	889.5487889957029
3984937	2821397.0	103	1418.0013169446884	304.9594673690372	1262.2491039426525	898.7150537634409	613.8439933970144
3984928	2821397.0	103	979.4532883642496	259.13310848791457	1262.2491039426525	898.7150537634409	699.3129042360654
3984912	2821397.0	103	574.9692442882249	183.55067369654364	1262.2491039426525	898.7150537634409	991.8738306876935
3984913	2821397.0	103	1303.4609655880845	234.6576784797124	1262.2491039426525	898.7150537634409	665.33496466742
3984906	2821397.0	103	1305.3280343931217	139.5785842831434	1262.2491039426525	898.7150537634409	760.3577931104323
3984900	2821397.0	103	564.9907084785134	146.40611691831205	1262.2491039426525	898.7150537634409	1025.7377864260798
3984902	2821397.0	103	1394.649494949495	158.0155303030303	1262.2491039426525	898.7150537634409	752.439796657011
3984898	2821397.0	103	1364.091872791519	108.17373380447586	1262.2491039426525	898.7150537634409	797.0743554583013
3984999	2821397.0	103	1111.6416596814752	1024.917714445376	1262.2491039426525	898.7150537634409	196.4935465354608
3984993	2821397.0	103	1077.6527638190955	962.664824120603	1262.2491039426525	898.7150537634409	195.35962201986803
3984994	2821397.0	103	619.6479562464019	993.8209556706968	1262.2491039426525	898.7150537634409	649.6009294929703
3984984	2821397.0	103	561.6764705882352	900.6948779511805	1262.2491039426525	898.7150537634409	700.5754308487824
3984987	2821397.0	103	527.5486111111111	922.140625	1262.2491039426525	898.7150537634409	735.0738544899206
3984976	2821397.0	103	1418.304886211513	462.041499330656	1262.2491039426525	898.7150537634409	463.72103717699537
3984972	2821397.0	103	1080.5565380493033	461.6496516613076	1262.2491039426525	898.7150537634409	473.3268999492935
3984969	2821397.0	103	528.1648177496038	433.3658214474379	1262.2491039426525	898.7150537634409	869.1545588976975
3984970	2821397.0	103	906.1994122586062	441.3908480268682	1262.2491039426525	898.7150537634409	579.5833090254511
3984953	2821420.0	104	1136.3326888373292	1007.5358339778292	1262.282383419689	898.8540587219344	166.35820941018372
3984950	2821420.0	104	640.2828478964402	979.3983818770226	1262.282383419689	898.8540587219344	627.1928014443793
3984951	2821420.0	104	1040.0610661268556	980.2061403508771	1262.282383419689	898.8540587219344	236.6441950370309
3984946	2821420.0	104	525.7059536171686	924.1417445482866	1262.282383419689	898.8540587219344	737.0103825558224
3984939	2821420.0	104	561.3193668528864	895.0959031657355	1262.282383419689	898.8540587219344	700.9730910153514
3984932	2821420.0	104	1413.449672526715	474.5127542226818	1262.282383419689	898.8540587219344	450.4631971649788
3984926	2821420.0	104	923.1159122085048	474.0561042524005	1262.282383419689	898.8540587219344	543.5873410183016
3984921	2821420.0	104	522.9558697514996	425.9681519565838	1262.282383419689	898.8540587219344	877.6245066257251
3984914	2821420.0	104	1123.803888259721	410.570215175538	1262.282383419689	898.8540587219344	507.5405456613403
3984901	2821420.0	104	1400.2344110854503	374.4213818321786	1262.282383419689	898.8540587219344	542.2733577512821
3984903	2821420.0	104	547.0994361309911	370.3221643895033	1262.282383419689	898.8540587219344	889.2876989024287
3984892	2821420.0	104	979.2385720751302	261.2818510975334	1262.282383419689	898.8540587219344	697.5758876821263
3984894	2821420.0	104	1410.4530380053254	274.7900024207213	1262.282383419689	898.8540587219344	641.4128851585847
3984888	2821420.0	104	1304.6621263715474	139.59004918653045	1262.282383419689	898.8540587219344	760.4458421139822
3984889	2821420.0	104	1392.919820522825	152.0359604629991	1262.282383419689	898.8540587219344	758.1579069428535
3984890	2821420.0	104	561.1282051282051	154.3697270471464	1262.282383419689	898.8540587219344	1022.6798628333609
3984891	2821420.0	104	510.2519310754605	200.80778371954844	1262.282383419689	898.8540587219344	1026.0693949717884
3984885	2821420.0	104	1345.4442084395355	99.45383743981876	1262.282383419689	898.8540587219344	803.714254524907
3984887	2821420.0	104	1247.0548079618727	146.43075413512756	1262.282383419689	898.8540587219344	752.577376978377
3985343	2821744.0	105	670.3548689138577	996.9310237203496	1262.282383419689	898.8540587219344	599.9977279059909
3985332	2821744.0	105	557.1572481572482	894.7203112203113	1262.282383419689	898.8540587219344	705.1372520632297
3985334	2821744.0	105	523.5269151138716	925.1532091097308	1262.282383419689	898.8540587219344	739.2234352770937
[truncated: 20,647 more rows]
