# Supplementary material for: The First of Us: Ophiocordyceps use a novel scramblase-binding peptide to manipulate zombie ants
Source: bioRxiv. 2025 Sep 19:2025.09.09.674826. Preprint. [Version 2] doi: 10.1101/2025.09.09.674826 (PMC12458967; doi:10.1101/2025.09.09.674826)
Supplement: Supplement 11 [file media-11.zip › Data S12. Nest behavior tests data/SBP Aversion Assay data files/Gen19_SBP3-all-spots_matches.csv]

No_Overlap_ID	Citronella_ID	Frame	No_Overlap_X	No_Overlap_Y	Citronella_X	Citronella_Y	Distance
518040	1530635	0	1284.197795071336	120.18720276696928	1324.219626	242.6814642	128.86656290483674
518055	1530635	0	1130.927435387674	329.70212060967526	1324.219626	242.6814642	211.9775119999349
518053	1530635	0	714.6936787945608	317.4792355751562	1324.219626	242.6814642	614.0981899658866
518050	1530635	0	810.8655030800821	210.7703627652293	1324.219626	242.6814642	514.3449950312129
518049	1530635	0	1106.5026757229598	200.21822578985285	1324.219626	242.6814642	221.8192891842642
518062	1530635	0	502.4878493317132	622.6486431753747	1324.219626	242.6814642	905.3276588533698
518061	1530635	0	1100.986153846154	484.8302564102564	1324.219626	242.6814642	329.3466572758071
518058	1530635	0	700.98435171386	432.8258817685048	1324.219626	242.6814642	651.59581540015
518068	1530635	0	1227.2122668174109	677.8033729037121	1324.219626	242.6814642	445.8043328294841
518066	1530635	0	657.9106404958678	678.2066115702479	1324.219626	242.6814642	796.0212422764998
518078	1530635	0	1256.2592883307168	736.2367870225013	1324.219626	242.6814642	498.212268197549
518082	1530635	0	1022.5365474339036	811.0386210471746	1324.219626	242.6814642	643.4613722924798
518081	1530635	0	1114.2653746770025	780.3950904392765	1324.219626	242.6814642	577.2492802004978
518095	1530635	0	524.325929938606	854.0099313831707	1324.219626	242.6814642	1006.7534056497067
518089	1530635	0	758.4132324813077	825.2812554338376	1324.219626	242.6814642	812.1326195224154
518103	1530635	0	988.708964084298	857.635945384387	1324.219626	242.6814642	700.5258155042334
518111	1530635	0	1302.0763986835918	1022.6384579219556	1324.219626	242.6814642	780.271257045764
518107	1530635	0	1222.6927710843374	890.2447973713034	1324.219626	242.6814642	655.4738535876122
519948	1531305	1	685.7165734621251	349.3357905439756	1324.282051	242.7051282	647.4071109086531
520076	1531305	1	1025.3378719112457	805.7158345940494	1324.282051	242.7051282	637.4548436755153
519954	1531305	1	1128.5363726955657	329.27877428998505	1324.282051	242.7051282	214.03590066196148
520088	1531305	1	762.0898664343786	821.682781649245	1324.282051	242.7051282	807.0162176686785
519971	1531305	1	704.0791335101679	434.158709106985	1324.282051	242.7051282	649.0809907130287
520111	1531305	1	989.0218080888184	858.9158075601374	1324.282051	242.7051282	701.50911030032
519980	1531305	1	1117.13399339934	475.1617161716171	1324.282051	242.7051282	311.3621413388797
520117	1531305	1	1269.1934404283802	941.5734047300313	1324.282051	242.7051282	701.0361067411349
519997	1531305	1	575.0932439977666	600.4060580681185	1324.282051	242.7051282	830.2010742982366
520124	1531305	1	566.2642688280987	965.8353596757852	1324.282051	242.7051282	1047.6202984684053
520010	1531305	1	494.89328289775335	620.9934662998625	1324.282051	242.7051282	911.5853198667243
520029	1531305	1	1226.655544488712	678.6098937583001	1324.282051	242.7051282	446.7033684784962
519897	1531305	1	1199.7669300225734	127.13449962377727	1324.282051	242.7051282	169.88403556993336
519918	1531305	1	822.5071633237823	177.29345749761222	1324.282051	242.7051282	506.0204784063175
520045	1531305	1	1173.152329749104	753.0002986857826	1324.282051	242.7051282	532.2042405566565
520042	1531305	1	1250.001312335958	740.6251093613299	1324.282051	242.7051282	503.43016971192225
520054	1531305	1	1115.7359098228665	751.5636070853461	1324.282051	242.7051282	549.9349457284753
519931	1531305	1	1066.2314185711346	197.42382128886143	1324.282051	242.7051282	261.9933694819739
518916	1530910	2	1141.647582697201	320.9814249363868	1324.171852	242.7125926	198.59788266701668
519048	1530910	2	1112.70799692426	740.8613994617456	1324.171852	242.7125926	541.1739053033454
518815	1530910	2	826.4440653432589	105.98893713813068	1324.171852	242.7125926	516.1650003371734
519066	1530910	2	769.1412327947337	769.5347097546379	1324.171852	242.7125926	765.2454059833854
518937	1530910	2	683.0845026504521	357.30028063610854	1324.171852	242.7125926	651.2475164985198
519077	1530910	2	1244.3452226545612	759.0983571119758	1324.171852	242.7125926	522.5194240822746
518947	1530910	2	704.7864077669902	433.625	1324.171852	242.7125926	648.1403210933465
518952	1530910	2	1117.2935779816514	474.4620795107034	1324.171852	242.7125926	310.65486467168864
518835	1530910	2	765.415606060606	122.06863636363636	1324.171852	242.7125926	571.6323176244027
518976	1530910	2	575.1534473820633	589.7731985484708	1324.171852	242.7125926	825.5177979048779
518860	1530910	2	1053.54092118543	175.0158271401046	1324.171852	242.7125926	278.96944773091656
519116	1530910	2	599.3884010245152	932.138126600805	1324.171852	242.7125926	1000.3092610489158
519113	1530910	2	988.8289541473468	859.5976300875836	1324.171852	242.7125926	702.1410176141773
519125	1530910	2	1321.9973976012673	995.9254356189184	1324.171852	242.7125926	753.2159817347041
518868	1530910	2	1158.4182242990655	154.6316199376947	1324.171852	242.7125926	187.70328404467983
519000	1530910	2	525.7003385322209	622.768286785153	1324.171852	242.7125926	884.3071234034497
518882	1530910	2	822.313904494382	183.4007490636704	1324.171852	242.7125926	505.3506646460749
519029	1530910	2	1037.453711093376	705.6875498802873	1324.171852	242.7125926	544.5668952421131
519024	1530910	2	1209.7683438155136	664.3393807450411	1324.171852	242.7125926	436.87219088243785
519038	1530910	2	1182.866990775368	733.857516828721	1324.171852	242.7125926	511.067901947822
518146	1531511	3	1176.1888279643592	256.12531414210645	1324.171852	242.7125926	148.58962447593407
518158	1531511	3	1139.0771526001706	316.0920716112532	1324.171852	242.7125926	199.1095067692051
518165	1531511	3	680.6938441388344	352.35952848722985	1324.171852	242.7125926	652.7529372974376
518293	1531511	3	988.7477619799896	859.3196419167983	1324.171852	242.7125926	701.9355906583742
518175	1531511	3	908.4338337503476	398.23366694467614	1324.171852	242.7125926	443.8748746927117
518181	1531511	3	703.4011082693946	432.8759590792839	1324.171852	242.7125926	649.2445011107783
518305	1531511	3	634.2343189964157	886.5197132616487	1324.171852	242.7125926	943.6638215284693
518191	1531511	3	567.2306768404692	576.0421788893599	1324.171852	242.7125926	827.0843703926022
518315	1531511	3	1360.784480799818	993.1868893433312	1324.171852	242.7125926	751.3668575736029
518186	1531511	3	1101.32089093702	482.8274961597542	1324.171852	242.7125926	327.5938304641952
518213	1531511	3	557.1837954405422	650.7140480591497	1324.171852	242.7125926	868.7553548391161
518220	1531511	3	1184.3492547425476	647.7662601626016	1324.171852	242.7125926	428.50768057262906
518232	1531511	3	707.0384715701617	679.5735524256651	1324.171852	242.7125926	756.1091901706794
518249	1531511	3	1102.9318950930626	751.8714043993232	1324.171852	242.7125926	555.1484613732457
518132	1531511	3	1057.0003359247528	156.43598233995584	1324.171852	242.7125926	280.75660718834314
518257	1531511	3	1150.5933862433862	779.7701058201059	1324.171852	242.7125926	564.4114246545547
518267	1531511	3	1246.0856102003645	767.5956284153006	1324.171852	242.7125926	530.659648404773
518138	1531511	3	815.9018191546281	184.8571428571429	1324.171852	242.7125926	511.55222544094516
518543	1530760	4	1199.1732831394022	310.5346794433037	1324.171852	242.7125926	142.21279014553585
518667	1530760	4	649.8435299830055	661.121510075261	1324.171852	242.7125926	793.5897605797816
518550	1530760	4	1125.9197195838988	316.5	1324.171852	242.7125926	211.53838776530583
518687	1530760	4	1188.086945436002	648.9864864864865	1324.171852	242.7125926	428.45954143678506
518562	1530760	4	680.7947901355545	352.53854319777884	1324.171852	242.7125926	652.6835245032864
518449	1530760	4	752.5942560342194	92.92468683165292	1324.171852	242.7125926	590.8784688279717
518577	1530760	4	704.0281602002503	431.4749687108886	1324.171852	242.7125926	648.2356308581406
518716	1530760	4	1184.8583406884377	781.1051779935275	1324.171852	242.7125926	556.1248335047478
518712	1530760	4	1249.0873015873017	765.2464494569757	1324.171852	242.7125926	527.9008631102088
518599	1530760	4	499.994171578258	521.4024230517355	1324.171852	242.7125926	870.021189685964
518469	1530760	4	822.416221033868	110.75626507287409	1324.171852	242.7125926	518.8171022438131
518725	1530760	4	1053.5554254488682	834.3064012490241	1324.171852	242.7125926	650.5509086544744
518729	1530760	4	988.644	858.8413333333334	1324.171852	242.7125926	701.5650822449596
518740	1530760	4	1432.1598597359737	958.1753300330032	1324.171852	242.7125926	723.5664022533877
518610	1530760	4	1100.8443396226414	507.63176100628925	1324.171852	242.7125926	346.492919947492
518736	1530760	4	627.4503105590062	890.1930641821947	1324.171852	242.7125926	951.1318874836526
518489	1530760	4	1081.691114916286	153.35235920852358	1324.171852	242.7125926	258.4224432367288
518504	1530760	4	800.3205128205128	171.61111111111111	1324.171852	242.7125926	528.654562290024
518523	1530760	4	1161.308141878275	227.91938734381296	1324.171852	242.7125926	163.5341768449793
518650	1530760	4	537.7388322637473	668.6562853907135	1324.171852	242.7125926	894.3740402983926
518403	1530543	5	518.8844182470528	508.5189646335213	1324.216021	242.7369021	848.0560684042083
518425	1530543	5	1089.205202312139	578.2126341866226	1324.216021	242.7369021	409.6023092212666
518319	1530543	5	782.1396797153025	168.07829181494662	1324.216021	242.7369021	547.1934464796699
518573	1530543	5	1259.6162393162392	741.2897435897436	1324.216021	242.7369021	502.7206655301599
518454	1530543	5	666.0355654761905	652.9757440476191	1324.216021	242.7369021	775.5626470350753
518582	1530543	5	1162.7782175315156	755.3296687188508	1324.216021	242.7369021	537.4137221719377
518596	1530543	5	1065.107100591716	807.1852071005917	1324.216021	242.7369021	621.0791589267727
518338	1530543	5	1126.4271123491178	316.81940575673167	1324.216021	242.7369021	211.207646010642
518350	1530543	5	680.531892504452	353.39914197830666	1324.216021	242.7369021	653.1273907990362
518481	1530543	5	1183.208232249717	670.3018761119198	1324.216021	242.7369021	450.2166184072486
518609	1530543	5	987.6687797147384	858.7746962493397	1324.216021	242.7369021	701.9733680397743
518224	1530543	5	1318.5013227513227	139.27755731922397	1324.216021	242.7369021	103.61705360866485
518622	1530543	5	628.661963190184	884.3004089979551	1324.216021	242.7369021	946.2553464678036
518374	1530543	5	704.0106042416967	431.2246898759504	1324.216021	242.7369021	648.2147831675951
518638	1530543	5	1420.42696142176	966.5598179453837	1324.216021	242.7369021	730.1891251995971
518250	1530543	5	1069.9679962013297	163.1868945868946	1324.216021	242.7369021	266.40244332468194
518389	1530543	5	1175.2816554809845	474.2161073825503	1324.216021	242.7369021	275.2527342476234
518520	1530543	5	512.3748759920635	700.7486359126984	1324.216021	242.7369021	932.1270262351111
518145	1531949	6	1007.4297029702972	664.3085808580857	1324.230594	242.7572298	527.3218619933286
518161	1531949	6	494.2890695573622	695.5936088527552	1324.230594	242.7572298	945.4436631485667
518171	1531949	6	1300.039402173913	697.9846014492754	1324.230594	242.7572298	455.869689341893
518185	1531949	6	1056.585413929041	745.1890056942619	1324.230594	242.7572298	569.2728975135547
518200	1531949	6	1135.739706711788	811.8522278623802	1324.230594	242.7572298	599.4980662273383
518085	1531949	6	1084.4383890811228	169.33237216455208	1324.230594	242.7572298	250.78180009450978
518212	1531949	6	601.9986254295533	842.9202749140893	1324.230594	242.7572298	939.0498906585099
518094	1531949	6	770.9723707664884	173.86512180629828	1324.230594	242.7572298	557.5309714440249
518225	1531949	6	988.307546145494	858.7926167209554	1324.230594	242.7572298	701.6722112344994
518096	1531949	6	1446.179419525066	211.64182058047493	1324.230594	242.7572298	125.85580931304459
518108	1531949	6	680.7735002361833	352.58644307983	1324.230594	242.7572298	652.7629643328761
518104	1531949	6	1127.0222841225627	320.45403899721447	1324.230594	242.7572298	211.9620523682098
518118	1531949	6	702.518018018018	430.1408681408682	1324.230594	242.7572298	649.3374739317093
518253	1531949	6	1385.892302498312	985.5882286743192	1324.230594	242.7572298	745.3858458433119
518121	1531949	6	566.776350877193	486.36301754385966	1324.230594	242.7572298	795.6636916732162
518129	1531949	6	1293.1276255707762	608.3728310502283	1324.230594	242.7572298	366.9361831745069
518143	1531949	6	1186.7612881806108	669.4357569721116	1324.230594	242.7572298	448.27711919328107
518136	1531949	6	682.4633288429875	650.3807064810657	1324.230594	242.7572298	760.2776607060546
518404	1531262	7	1048.2512525788388	840.7867668729738	1324.171852	242.7125926	658.6538507571578
518274	1531262	7	1294.9222222222222	643.4955555555556	1324.171852	242.7125926	401.84888233958213
518413	1531262	7	988.1818058934848	858.6016490943498	1324.171852	242.7125926	701.575826972508
518290	1531262	7	722.3085427825848	644.613171267683	1324.171852	242.7125926	723.7150807573076
518302	1531262	7	1106.0325	653.3729166666667	1324.171852	242.7125926	465.00180500028125
518168	1531262	7	831.8789263578108	102.2623699968484	1324.171852	242.7125926	511.93611873613764
518184	1531262	7	781.7415099268547	131.14276384535003	1324.171852	242.7125926	553.7856107646093
518194	1531262	7	1111.3654601168246	147.98836541223787	1324.171852	242.7125926	232.93612781759376
518322	1531262	7	499.63322166387496	684.0698492462311	1324.171852	242.7125926	935.2326881107504
518450	1531262	7	1389.4301075268818	1001.6370967741937	1324.171852	242.7125926	761.725044192757
518339	1531262	7	1209.1251193887297	670.2496020375677	1324.171852	242.7125926	442.74557606298896
518208	1531262	7	747.1576650300054	182.70076377523188	1324.171852	242.7125926	580.1265306495964
518218	1531262	7	1122.9161103693814	324.0696484201157	1324.171852	242.7125926	217.0779677235986
518355	1531262	7	1326.2958592132509	697.3351966873706	1324.171852	242.7125926	454.6275657654561
518226	1531262	7	680.0813482796201	353.17460688151954	1324.171852	242.7125926	653.4940195456293
518234	1531262	7	1447.3279408076248	381.2810383747178	1324.171852	242.7125926	185.38779996216715
518245	1531262	7	702.5222222222222	430.0910331384016	1324.171852	242.7125926	649.2757058303132
518254	1531262	7	632.7889997229149	513.0712108617345	1324.171852	242.7125926	742.3638130264648
518388	1531262	7	891.7401869158879	790.2308411214954	1324.171852	242.7125926	697.6914629200099
518393	1531262	7	593.6670984455959	804.5280656303972	1324.171852	242.7125926	921.5605355601712
519045	1531032	8	1091.3597549301169	157.94715680643307	1324.171852	242.7125926	247.7632976196232
519561	1531032	8	874.2793964620188	918.4035726673604	1324.171852	242.7125926	811.7644498833295
519189	1531032	8	833.7038102544432	617.666986318885	1324.171852	242.7125926	617.3732237008809
519065	1531032	8	733.4462102689487	178.62768269491986	1324.171852	242.7125926	594.1916016539653
519215	1531032	8	1201.5934594168637	676.1159180457054	1324.171852	242.7125926	450.4041572140087
519101	1531032	8	1122.877748460862	324.2291116974494	1324.171852	242.7125926	217.173338615471
519226	1531032	8	509.0181493786145	698.6971207087486	1324.171852	242.7125926	934.0221885864984
519488	1531032	8	979.9737588652484	771.7683687943263	1324.171852	242.7125926	631.167443427004
519117	1531032	8	682.2919962773383	347.3714130603381	1324.171852	242.7125926	650.3562238363636
519370	1531032	8	1362.3668730650154	719.9867561059511	1324.171852	242.7125926	478.80004885595235
519509	1531032	8	592.7763102725368	802.8446540880503	1324.171852	242.7125926	921.2422942774947
519261	1531032	8	1274.0478150728309	693.1236014355078	1324.171852	242.7125926	453.1914561839136
519004	1531032	8	836.1677485664828	107.35253705506872	1324.171852	242.7125926	506.4290173411055
519130	1531032	8	707.2671653241273	427.46892980437286	1324.171852	242.7125926	643.9769379254451
519140	1531032	8	1428.531734317343	518.4084870848709	1324.171852	242.7125926	294.7867216702658
519150	1531032	8	629.4096479977198	535.7672082086361	1324.171852	242.7125926	754.0394736614466
519403	1531032	8	1318.7541993281077	727.859649122807	1324.171852	242.7125926	485.17730513000805
519027	1531032	8	792.5029623905203	148.1710458526533	1324.171852	242.7125926	540.0091779219662
519536	1531032	8	987.396290278906	856.7193338748984	1324.171852	242.7125926	700.3014046134554
519167	1531032	8	1174.863394216134	576.0513698630137	1324.171852	242.7125926	365.25026487738177
519555	1531758	9	860.3095439785401	184.93046731610897	1324.221713	242.6766055	467.49237110497165
519681	1531758	9	921.7508894044856	528.7496519721577	1324.221713	242.6766055	493.78188683214466
519808	1531758	9	987.7015629210456	857.2973592023712	1324.221713	242.6766055	700.71712002122
519692	1531758	9	911.7925577416596	618.0209580838323	1324.221713	242.6766055	557.6568757970123
519816	1531758	9	932.7207407407408	936.707037037037	1324.221713	242.6766055	796.8382842079257
519701	1531758	9	671.4385412291755	633.6975360492789	1324.221713	242.6766055	760.9357643551798
519709	1531758	9	1374.2528422010005	652.5729877216917	1324.221713	242.6766055	412.93844341203976
519729	1531758	9	1194.273633030448	675.4457994579947	1324.221713	242.6766055	451.8580293928896
519743	1531758	9	500.1096929337773	690.6900357627328	1324.221713	242.6766055	938.0174067219705
519614	1531758	9	1123.8396311291049	324.30836707152497	1324.221713	242.6766055	216.3717246596338
519493	1531758	9	834.6933077578857	110.05093776641093	1324.221713	242.6766055	507.17613043268113
519627	1531758	9	682.2980318650422	347.88691034051857	1324.221713	242.6766055	650.4884477425328
519511	1531758	9	1090.757359370446	170.2913144855727	1324.221713	242.6766055	244.4283837260082
519766	1531758	9	1329.5340136054422	718.6455424274973	1324.221713	242.6766055	475.9985813609264
519773	1531758	9	1371.5536959553694	717.0714783821479	1324.221713	242.6766055	476.7502616961596
519526	1531758	9	708.2568238213399	167.18458781362006	1324.221713	242.6766055	620.5737582554063
519782	1531758	9	1235.515708015708	744.0719565719565	1324.221713	242.6766055	509.18174888427
519652	1531758	9	709.0627753303964	427.4273127753304	1324.221713	242.6766055	642.3031546190085
519663	1531758	9	1231.039363484087	479.3111390284757	1324.221713	242.6766055	254.32037417309888
519804	1531758	9	592.5361356932153	800.4800884955753	1324.221713	242.6766055	920.0589707626124
519170	1531917	10	1125.9900465904277	324.22765777213044	1324.181784	242.7637944	214.28095065343078
519433	1531917	10	592.3004866180048	798.2952149229521	1324.181784	242.7637944	918.8391549372511
519188	1531917	10	684.2532808398951	348.41010498687666	1324.181784	242.7637944	648.5904964593232
519313	1531917	10	1175.1772194304856	674.6532663316583	1324.181784	242.7637944	456.87074345810026
519448	1531917	10	1311.5109081684425	808.2742262810756	1324.181784	242.7637944	565.6523664413147
519335	1531917	10	784.6503649635036	666.8380373073804	1324.181784	242.7637944	686.2456671083639
519078	1531917	10	828.3342359562492	112.58888180949349	1324.181784	242.7637944	512.6502694517441
519329	1531917	10	518.5833630633845	691.634974432156	1324.181784	242.7637944	922.211554947686
519209	1531917	10	1127.3728878648233	381.4951356886841	1324.181784	242.7637944	240.79062825140056
519479	1531917	10	987.1028890705912	856.9276369582992	1324.181784	242.7637944	700.5850461669924
519487	1531917	10	911.4345493562232	867.2643061516452	1324.181784	242.7637944	748.5727545697558
519118	1531917	10	1097.7468755829136	160.69166200335758	1324.181784	242.7637944	240.84975122674788
519373	1531917	10	1326.3299681190224	715.7982642578817	1324.181784	242.7637944	473.03934759038424
519263	1531917	10	708.9417758369723	426.5796943231441	1324.181784	242.7637944	642.1125701222472
519134	1531917	10	892.9351540616245	156.82717086834734	1324.181784	242.7637944	439.72577715802294
519259	1531917	10	1239.2317442300416	432.7920923193341	1324.181784	242.7637944	208.15201960835432
519151	1531917	10	683.132281241981	160.3539902489094	1324.181784	242.7637944	646.324872495655
519278	1531917	10	972.3874788494078	612.2388606880993	1324.181784	242.7637944	510.1676761075553
519400	1531917	10	1378.909574468085	717.4985815602837	1324.181784	242.7637944	477.8789064079293
519295	1531917	10	1364.5988125530112	648.2883799830365	1324.181784	242.7637944	407.5337111324024
518663	1530957	11	1169.0757941294733	369.3165125318322	1324.221713	242.6766055	200.26962374561734
518924	1530957	11	986.9016680118376	856.5559591068065	1324.221713	242.6766055	700.4517638892248
518805	1530957	11	500.24293181278216	724.2286766452839	1324.221713	242.6766055	954.3759369719489
518455	1530957	11	915.3559027777778	72.6674558080808	1324.221713	242.6766055	442.8028474927002
518711	1530957	11	708.8777044371104	426.9044737807114	1324.221713	242.6766055	642.3302548732237
518587	1530957	11	1080.4044738863288	169.8818164362519	1324.221713	242.6766055	254.45221045188163
518715	1530957	11	1206.0978142076503	440.05409836065576	1324.221713	242.6766055	230.02419471408535
518841	1530957	11	1352.0038979447202	714.5516182376565	1324.221713	242.6766055	472.69215928177414
518597	1530957	11	661.649507847832	163.92936951316838	1324.221713	242.6766055	667.2353814178115
518738	1530957	11	1115.0493421052631	559.9934210526316	1324.221713	242.6766055	380.0566302252707
518864	1530957	11	1254.75824964132	754.9222859875658	1324.221713	242.6766055	516.9340479403073
518746	1530957	11	1353.8775485138783	585.256079587325	1324.221713	242.6766055	343.8606762134547
518617	1530957	11	1122.4838509316771	322.20186335403724	1324.221713	242.6766055	216.8465624091116
518503	1530957	11	810.9748209018121	118.02739148756848	1324.221713	242.6766055	528.1664499022687
518881	1530957	11	862.8033586132178	771.0211267605633	1324.221713	242.6766055	701.4662008329838
518764	1530957	11	925.241016109046	673.038258983891	1324.221713	242.6766055	586.853260433117
518645	1530957	11	685.2446874515279	349.9380331937336	1324.221713	242.6766055	647.9171652685787
518770	1530957	11	1142.374013044971	689.474081702712	1324.221713	242.6766055	482.3863293254145
518897	1530957	11	623.2814313346229	782.6553836234687	1324.221713	242.6766055	884.8131776170901
519183	1530587	12	1118.2088468912627	319.0987400712134	1324.221713	242.6766055	219.7308436582291
519176	1530587	12	1145.871486587581	333.82296676285137	1324.221713	242.6766055	200.29094446035063
519573	1530587	12	740.8350185372431	764.6351533535558	1324.221713	242.6766055	782.8031431679198
519060	1530587	12	921.0856169348992	90.39763665361752	1324.221713	242.6766055	430.9380423025189
519314	1530587	12	525.7125736738703	710.1863130320891	1324.221713	242.6766055	925.3011251609369
519198	1530587	12	684.4009092310064	350.7547387887193	1324.221713	242.6766055	648.8848463562507
519320	1530587	12	823.552783109405	700.4350607805503	1324.221713	242.6766055	678.389401994628
519334	1530587	12	1385.7995780590718	712.1237693389593	1324.221713	242.6766055	473.46855555746885
519222	1530587	12	708.3232323232323	427.3419913419913	1324.221713	242.6766055	642.9869697187667
519612	1530587	12	986.5918678878712	856.6018595614765	1324.221713	242.6766055	700.6412276514197
519227	1530587	12	1328.4644846796657	467.48467966573816	1324.221713	242.6766055	224.8481072227067
519354	1530587	12	1082.34092046023	724.6464065366017	1324.221713	242.6766055	539.2598695535656
519244	1530587	12	1148.978766025641	485.84615384615387	1324.221713	242.6766055	299.7357497982688
519112	1530587	12	785.0046147867483	123.38895365782572	1324.221713	242.6766055	552.2541289003996
519143	1530587	12	1068.4443181818183	184.8480113636364	1324.221713	242.6766055	262.23314435777223
519394	1530587	12	979.5104077559168	746.4505275163957	1324.221713	242.6766055	610.4212057807797
519265	1530587	12	1207.8834115805946	551.103025560772	1324.221713	242.6766055	329.63837302209856
519146	1530587	12	646.2820895522389	171.73208955223882	1324.221713	242.6766055	681.6415901216374
519287	1530587	12	1258.2648135438114	612.0554792953558	1324.221713	242.6766055	375.22135465908536
519411	1530587	12	1321.7678787878788	726.2206060606061	1324.221713	242.6766055	483.5502267401971
519684	1530742	13	1069.2541384499625	179.1775771256584	1324.180835	242.7259508	262.72802745532994
519811	1530742	13	1244.506633499171	438.5506988865198	1324.180835	242.7259508	211.4126541812094
519951	1530742	13	1362.0820497021975	798.0943725611008	1324.180835	242.7259508	556.660206917396
519711	1530742	13	633.4671618451915	179.26596299192076	1324.180835	242.7259508	693.6227709177439
519962	1530742	13	844.3441475826971	793.5267175572519	1324.180835	242.7259508	730.4962226130857
519844	1530742	13	1037.840937896071	502.7513730460498	1324.180835	242.7259508	386.78644868677225
519842	1530742	13	1231.053196681308	521.9328940946804	1324.180835	242.7259508	294.32851408379713
519855	1530742	13	551.2995870434894	706.0749128919861	1324.180835	242.7259508	901.131335663417
519848	1530742	13	1265.4465811965813	616.3138651471985	1324.180835	242.7259508	378.1767342343182
519861	1530742	13	809.5462143559489	710.1076696165192	1324.180835	242.7259508	695.1938318550663
519856	1530742	13	1397.8838028169014	705.2453051643192	1324.180835	242.7259508	468.3548661288852
519999	1530742	13	986.6307879772544	856.9432710533442	1324.180835	242.7259508	700.8587238126219
519867	1530742	13	1079.5755512321662	726.6715304798963	1324.180835	242.7259508	542.250005937163
519616	1530742	13	983.9352791878172	123.59757473209253	1324.180835	242.7259508	360.4977229255657
519767	1530742	13	1117.2110073901206	320.3451964216258	1324.180835	242.7259508	221.04582518503588
519643	1530742	13	771.6426659017021	130.09992350353795	1324.180835	242.7259508	563.8998584279682
519896	1530742	13	898.3774916339298	746.9321257092972	1324.180835	242.7259508	659.948751069648
519781	1530742	13	685.6868045760853	350.8063783106096	1324.180835	242.7259508	647.5770268453406
519806	1530742	13	1134.0861629881151	438.9289756649689	1324.180835	242.7259508	273.1878681301014
519800	1530742	13	708.8181981981983	426.3021621621622	1324.180835	242.7259508	642.1615062815205
519814	1530992	14	1193.471250971251	509.9281274281274	1324.171852	242.7125926	297.46729091239325
519946	1530992	14	1079.5782578518133	713.5126670137081	1324.171852	242.7125926	530.5456967748216
519827	1530992	14	935.520778072502	493.8258178603006	1324.171852	242.7125926	462.7175263220834
519705	1530992	14	1117.9189814814815	321.0231481481481	1324.171852	242.7125926	220.61910549040923
519584	1530992	14	760.0389460035194	141.96457349263684	1324.171852	242.7125926	573.0585476040746
519854	1530992	14	1132.6548297252816	553.8847322445879	1324.171852	242.7125926	365.38591969582774
519987	1530992	14	796.5161750713606	781.1625436092611	1324.171852	242.7125926	753.8891583892795
519730	1530992	14	685.4258734655335	349.98394711992444	1324.171852	242.7125926	647.6909514533087
519601	1530992	14	991.0723892906992	165.84513386626062	1324.171852	242.7125926	341.85356261037845
519998	1530992	14	853.1394736842105	820.1687134502924	1324.171852	242.7125926	745.2027059326184
519878	1530992	14	1260.1200345423144	605.2335307179867	1324.171852	242.7125926	368.1359339884899
520003	1530992	14	986.9998659157952	857.211182622687	1324.171852	242.7125926	700.9232949045405
519628	1530992	14	1063.4024483185672	187.2988949223588	1324.171852	242.7125926	266.5921225142991
520017	1530992	14	1410.3577604842196	894.3324686554259	1324.171852	242.7125926	657.2948148979566
519772	1530992	14	1161.4342585829072	405.7461650840029	1324.171852	242.7125926	230.35509559826022
519899	1530992	14	1422.4437115215478	679.4828496042217	1324.171852	242.7125926	447.68919551107854
519661	1530992	14	617.4868972746332	186.18684486373164	1324.171852	242.7125926	708.94201835717
519792	1530992	14	708.7103524229075	426.053597650514	1324.171852	242.7125926	642.189054402686
519920	1530992	14	549.1754975124378	723.7982587064677	1324.171852	242.7125926	912.1747461983996
519929	1530992	14	862.8702770780857	711.5520570948783	1324.171852	242.7125926	657.7306336892655
518798	1531401	15	1050.46006543495	195.28194765204003	1324.171852	242.7125926	277.7909433095524
518922	1531401	15	822.2369791666667	502.8541666666666	1324.171852	242.7125926	565.342599778309
519061	1531401	15	792.8904850169911	782.7786530738338	1324.171852	242.7125926	757.5824975400773
518932	1531401	15	1219.1974789915969	549.5177404295051	1324.171852	242.7125926	324.26689273373535
519071	1531401	15	845.0852417302799	823.75	1324.171852	242.7125926	753.0793111869721
518819	1531401	15	591.9666666666667	185.85631313131316	1324.171852	242.7125926	734.4093340529124
518957	1531401	15	814.0313486693731	646.437302661254	1324.171852	242.7125926	650.5666565790694
519095	1531401	15	987.3356312516896	856.8122465531225	1324.171852	242.7125926	700.4120391550599
518838	1531401	15	1117.6610169491526	322.5512510088781	1324.171852	242.7125926	221.40672160060504
518973	1531401	15	1422.1116052520117	656.1704786107582	1324.171852	242.7125926	424.89953962266196
519108	1531401	15	1424.5882731958764	955.6612972508592	1324.171852	242.7125926	719.9856339602379
518991	1531401	15	1195.103629814353	664.4443059019119	1324.171852	242.7125926	441.0399573538995
518857	1531401	15	685.5849673202614	352.6921568627451	1324.171852	242.7125926	647.9882050164161
518879	1531401	15	708.8927427961579	425.3559231590181	1324.171852	242.7125926	641.815369417377
518873	1531401	15	1159.5423137519697	422.1666666666667	1324.171852	242.7125926	243.5295660959555
518754	1531401	15	749.3580893544632	152.03532097770616	1324.171852	242.7125926	581.9220130873059
518903	1531401	15	1078.9887218045112	475.6137844611529	1324.171852	242.7125926	338.1682014956515
518774	1531401	15	985.3022222222222	166.32967320261437	1324.171852	242.7125926	347.37152497203283
519025	1531401	15	572.2790889481031	706.4053419616799	1324.171852	242.7125926	883.3763031349717
519032	1531401	15	1053.1654719235364	703.1173408431473	1324.171852	242.7125926	534.2443170001759
518530	1531293	16	765.7158674292418	607.0528669892947	1324.223242	242.6720183	666.8612227003846
518166	1531293	16	737.8613513513513	167.2254954954955	1324.223242	242.6720183	591.195775194942
518676	1531293	16	988.2263305322128	856.3579831932773	1324.223242	242.6720183	699.6459018838635
518418	1531293	16	697.7897460018814	351.7695202257761	1324.223242	242.6720183	635.8625557735489
518554	1531293	16	1418.3523260776783	633.7244985061886	1324.223242	242.6720183	402.2217382796636
518706	1531293	16	1459.1139798488664	903.8616708648194	1324.223242	242.6720183	674.8090602653451
518207	1531293	16	1033.9587003327465	200.16686239968683	1324.223242	242.6720183	293.3601752580106
518591	1531293	16	565.0190224237843	715.8961955152431	1324.223242	242.6720183	894.6128598021462
518457	1531293	16	709.0748148148149	425.9107407407408	1324.223242	242.6720183	641.8598109167779
518604	1531293	16	996.547889456748	707.3440280143857	1324.223242	242.6720183	568.5870322794485
518219	1531293	16	575.1200980392157	192.54117647058823	1324.223242	242.6720183	750.7786768378928
518475	1531293	16	1156.6628232005592	474.1256696948521	1324.223242	242.6720183	285.7398934210163
518483	1531293	16	818.8998577018854	538.6956599075062	1324.223242	242.6720183	585.6464113345777
518364	1531293	16	1009.4827777777778	331.2575	1324.223242	242.6720183	326.9693370743517
518630	1531293	16	781.3535751840169	793.1595688748686	1324.223242	242.6720183	773.1390680122271
518501	1531293	16	1066.6233405744629	560.4650012068549	1324.223242	242.6720183	409.0844524047364
518252	1531293	16	982.6276686592656	229.93168232280104	1324.223242	242.6720183	341.83307605730164
518377	1531293	16	1121.7235673930588	327.0048426150121	1324.223242	242.6720183	219.3584816524398
518647	1531293	16	1304.348538792464	817.2202195519952	1324.223242	242.6720183	574.8918501679171
518655	1531293	16	834.0880258899676	826.1987055016181	1324.223242	242.6720183	762.0603156888063
518407	1531314	17	1145.7682159283463	573.9427499394819	1324.077927	242.7468307	376.145038493587
518292	1531314	17	729.7755779962796	182.446053680574	1324.077927	242.7468307	597.35371911497
518546	1531314	17	1459.926455026455	895.0875132275132	1324.077927	242.7468307	666.3356426362141
518417	1531314	17	682.5305782621858	590.729034211323	1324.077927	242.7468307	729.845610134852
518428	1531314	17	1431.843646864687	606.30899339934	1324.077927	242.7468307	379.19770110665957
518317	1531314	17	1024.8615880803125	196.9197328972472	1324.077927	242.7468307	302.7053689142702
518460	1531314	17	551.4626587005228	716.1151356733881	1324.077927	242.7468307	906.0970725936884
518329	1531314	17	563.5302806499261	210.77031019202363	1324.077927	242.7468307	761.2195611204655
518476	1531314	17	909.51428054953	728.8089298626176	1324.077927	242.7468307	638.8422193317224
518346	1531314	17	1013.584871970215	271.8182888838234	1324.077927	242.7468307	311.8510652581821
518359	1531314	17	1119.3657657657657	329.59099099099103	1324.077927	242.7468307	222.37125968487592
518484	1531314	17	1423.1284693597142	766.7297334432536	1324.077927	242.7468307	533.2626860272519
518502	1531314	17	752.5903484427998	823.1823928461301	1324.077927	242.7468307	814.5572381662728
518373	1531314	17	702.7509346493196	357.6342904142366	1324.077927	242.7468307	631.8594462561534
518391	1531314	17	912.6331065759638	519.6571428571428	1324.077927	242.7468307	495.9497567624504
518513	1531314	17	835.4077946768061	827.6156527249683	1324.077927	242.7468307	762.1483039419834
518384	1531314	17	715.6887550200804	422.7690763052209	1324.077927	242.7468307	634.4646510997746
518527	1531314	17	989.2968	856.9432	1324.077927	242.7468307	699.5109599260702
518396	1531314	17	839.1608378870674	529.4307832422587	1324.077927	242.7468307	563.3225292485753
519943	1531441	18	1116.8836846213894	330.87704918032784	1324.164389	242.6860289	225.26195077238
520069	1531441	18	749.0860875039344	818.1783128737803	1324.164389	242.6860289	813.5763158825101
519949	1531441	18	702.973044798785	353.1517843583903	1324.164389	242.6860289	630.9368979854524
520073	1531441	18	843.4710144927536	818.8703361085416	1324.164389	242.6860289	750.3695597294382
520080	1531441	18	1472.5092421441775	843.3432943109468	1324.164389	242.6860289	618.7045708133439
520092	1531441	18	989.2995570321152	856.8289036544851	1324.164389	242.6860289	699.5040573867909
519979	1531441	18	719.0037878787879	415.5892255892256	1324.164389	242.6860289	629.3765713583084
519991	1531441	18	871.9860459924091	488.5421969189552	1324.164389	242.6860289	514.6945785978859
520004	1531441	18	845.3004509582863	527.8190529875986	1324.164389	242.6860289	557.3253202413805
519873	1531441	18	720.5412774664176	186.99844319900365	1324.164389	242.6860289	606.1864135550132
520015	1531441	18	569.1492312569345	557.6998731970201	1324.164389	242.6860289	818.0963332765729
519886	1531441	18	561.4835943325876	219.76771066368383	1324.164389	242.6860289	763.0250610991075
519880	1531441	18	1027.0667349127425	193.39412108803745	1324.164389	242.6860289	301.15894182290975
520020	1531441	18	1451.414928425358	581.4333333333334	1324.164389	242.6860289	361.85969110263454
520030	1531441	18	1394.7585992540403	635.04399778975	1324.164389	242.6860289	398.6581471294444
519910	1531441	18	1015.9679788903152	273.2562401939809	1324.164389	242.6860289	309.70883911030967
520037	1531441	18	1195.159905341447	651.1182105025919	1324.164389	242.6860289	428.3211456053302
520047	1531441	18	555.6398539778448	692.8306898288016	1324.164389	242.6860289	890.651546169278
519924	1531441	18	1070.135187580854	310.7464424320828	1324.164389	242.6860289	262.9886975970776
520056	1531441	18	819.9902255639098	759.5693400167085	1324.164389	242.6860289	722.0525911507093
518790	1531915	19	847.6252775134792	822.94211861719	1324.171852	242.7125926	750.8414882763005
518415	1531915	19	1047.9225288600287	294.219246031746	1324.171852	242.7125926	281.01000673113094
518665	1531915	19	1446.2402540516862	570.8578624616732	1324.171852	242.7125926	350.1142855012381
518800	1531915	19	988.0988467874794	857.3223503569468	1324.171852	242.7125926	700.4928401936937
518557	1531915	19	790.0220938137321	423.4791525039656	1324.171852	242.7125926	563.9082490529487
518564	1531915	19	716.5624743115495	414.68043567612	1324.171852	242.7125926	631.4761237823636
518313	1531915	19	565.3492672714585	226.48464759246335	1324.171852	242.7125926	758.9960877983971
518704	1531915	19	1229.0041101520758	656.5133579942458	1324.171852	242.7125926	424.6033119622323
518724	1531915	19	569.7358841010401	717.0588162456661	1324.171852	242.7125926	891.1666339953177
518602	1531915	19	1417.1808481901676	462.1778768233388	1324.171852	242.7125926	238.36040852359164
518229	1531915	19	1021.790145815919	196.1174421844525	1324.171852	242.7125926	305.95065660502075
518745	1531915	19	1460.3453815261043	728.236055332441	1324.171852	242.7125926	504.2581313249166
518631	1531915	19	516.4357021996616	530.1081500282008	1324.171852	242.7125926	857.3411772006176
518500	1531915	19	703.2427992473586	346.78441163699523	1324.171852	242.7125926	629.5902096363646
518765	1531915	19	822.3015564202335	761.8252269779507	1324.171852	242.7125926	722.0468965075178
518646	1531915	19	845.1759371221282	540.3424022571544	1324.171852	242.7125926	563.9331432592371
518517	1531915	19	1117.604489471593	330.8913388955105	1324.171852	242.7125926	224.60090507429013
518772	1531915	19	748.2108145106092	788.0219028062971	1324.171852	242.7125926	793.1540584927513
518258	1531915	19	714.7203835040715	216.16316434637943	1324.171852	242.7125926	610.0294784618509
518022	1531118	20	1478.1426961688178	677.7257734070887	1324.171852	242.7125926	461.45800278027383
518018	1531118	20	1248.191076430572	647.4803921568626	1324.171852	242.7125926	411.8374070118404
518029	1531118	20	767.9958419958419	745.4899514899515	1324.171852	242.7125926	749.7445076267651
518026	1531118	20	582.1243920688365	730.7243421873052	1324.171852	242.7125926	888.1384467106209
518039	1531118	20	847.3795066413662	827.7906388361797	1324.171852	242.7125926	754.7498001193057
518033	1531118	20	838.9655117099775	756.4631055502085	1324.171852	242.7125926	706.6574716326429
518041	1531118	20	987.292345276873	855.835776330076	1324.171852	242.7125926	699.5769010461408
517954	1531118	20	1019.592761904762	203.35590476190475	1324.171852	242.7125926	307.11133323410314
517967	1531118	20	715.371063421443	240.84729128500396	1324.171852	242.7125926	608.8036461149593
517962	1531118	20	1123.557273087594	220.07808164883076	1324.171852	242.7125926	201.88742000976816
517973	1531118	20	568.2693430656934	244.21946472019465	1324.171852	242.7125926	755.9040108881326
517984	1531118	20	1014.1958333333332	287.18966049382715	1324.171852	242.7125926	313.15066935401853
517997	1531118	20	1119.3302107728337	332.4297423887588	1324.171852	242.7125926	223.62751384133773
517996	1531118	20	1428.6343988376316	346.4864390362029	1324.171852	242.7125926	147.24617107405206
517995	1531118	20	703.5732584916523	345.5528209556707	1324.171852	242.7125926	629.0617830013089
517994	1531118	20	768.3707659115425	336.2354908306364	1324.171852	242.7125926	563.6145666947997
518014	1531118	20	850.2371212121212	567.648106060606	1324.171852	242.7125926	574.6278943411003
518013	1531118	20	1435.5687768659634	550.9591637358343	1324.171852	242.7125926	327.75787326407897
518010	1531118	20	554.9356846473029	456.22583371753495	1324.171852	242.7125926	798.3183483397968
518009	1531118	20	728.1076388888889	417.8078703703704	1324.171852	242.7125926	621.249468771806
517894	1531416	21	1023.7642299107144	208.25111607142856	1324.192535	242.777901	302.4057958709201
517889	1531416	21	1156.2877206065125	105.26758637832464	1324.192535	242.777901	217.02790908973807
517903	1531416	21	567.0444444444444	263.51388888888886	1324.192535	242.777901	757.4319852142844
517897	1531416	21	718.6917153478491	251.10993096123207	1324.192535	242.777901	605.558143635028
517908	1531416	21	1437.7843887729066	302.4324982602644	1324.192535	242.777901	128.303469235441
517904	1531416	21	997.2177360686746	278.8551578641059	1324.192535	242.777901	328.95909715193966
517918	1531416	21	703.2954113692824	344.8724974426421	1324.192535	242.777901	629.2348883808688
517914	1531416	21	773.4202803328953	332.97809899255367	1324.192535	242.777901	558.1094446692169
517923	1531416	21	1115.0215932914043	344.00440251572326	1324.192535	242.777901	232.37746763482343
517932	1531416	21	630.7230372181472	391.4424069546319	1324.192535	242.777901	709.2256902316426
517939	1531416	21	731.8968428781204	423.2885462555066	1324.192535	242.777901	619.1916342754442
517948	1531416	21	842.8028141101862	632.2277051129607	1324.192535	242.777901	619.1988479495066
517945	1531416	21	1476.2115384615386	602.1442307692307	1324.192535	242.777901	390.19730443103623
517944	1531416	21	1445.3238993710693	499.2085953878407	1324.192535	242.777901	283.6009669564385
517955	1531416	21	1274.4122357463164	650.1822549647662	1324.192535	242.777901	410.43438674559764
517966	1531416	21	862.8868352788586	741.5173476005189	1324.192535	242.777901	679.3702850365208
517964	1531416	21	584.856150013113	727.8093364804615	1324.192535	242.777901	884.2362713493013
517969	1531416	21	767.7650972364381	745.081030365063	1324.192535	242.777901	749.6131850935238
517982	1531416	21	843.3425298483382	827.7081316553727	1324.192535	242.777901	757.205455731072
517988	1531416	21	980.4646962233168	855.787903667214	1324.192535	242.777901	702.8016011081272
518789	1531872	22	1112.3095818107995	349.5653674380837	1324.221713	242.6766055	237.34354588613783
518660	1531872	22	1006.5186511489107	283.2179946284691	1324.221713	242.6766055	320.27931519538214
518929	1531872	22	1308.1046464646463	643.0913131313132	1324.221713	242.6766055	400.73893986132055
518438	1531872	22	1100.6227824463117	138.74766573295983	1324.221713	242.6766055	246.57190891473047
518693	1531872	22	574.5385012919896	280.40051679586566	1324.221713	242.6766055	750.6317415352855
518571	1531872	22	1027.9996448232996	215.8734683004795	1324.221713	242.6766055	297.43221385488494
518825	1531872	22	646.9401436552274	394.048683160415	1324.221713	242.6766055	693.9912319830479
518953	1531872	22	604.8895249374918	712.0590209238057	1324.221713	242.6766055	858.9287797552727
518966	1531872	22	879.1769742310889	730.4600997506234	1324.221713	242.6766055	660.3011106830248
518846	1531872	22	734.3218972628421	424.173790776153	1324.221713	242.6766055	617.1896150049018
518603	1531872	22	717.6241301322199	250.94789491997216	1324.221713	242.6766055	606.6539720216972
518856	1531872	22	1447.0721668512367	465.546142488003	1324.221713	242.6766055	254.48588276896953
518984	1531872	22	774.7830188679245	749.8605870020964	1324.221713	242.6766055	747.742248172376
518876	1531872	22	1468.1844547563803	532.026102088167	1324.221713	242.6766055	323.1847802571154
519001	1531872	22	844.3451801363194	827.3889970788705	1324.221713	242.6766055	756.4192406722276
518744	1531872	22	772.5183908045976	323.3215256008359	1324.221713	242.6766055	557.5662820324719
519012	1531872	22	978.2092989985694	856.5692417739627	1324.221713	242.6766055	704.6905416666903
518766	1531872	22	711.6956838728491	339.2649460484106	1324.221713	242.6766055	620.0947055798581
518506	1531872	22	1441.5477885652645	226.61974110032364	1324.221713	242.6766055	118.41972344966763
518898	1531872	22	837.3285115303983	623.4865828092243	1324.221713	242.6766055	618.1271943989926
518788	1531956	23	711.4449156172363	250.81440075387647	1324.221713	242.6766055	612.8308307537003
519310	1531956	23	871.6067961165048	637.3948220064725	1324.221713	242.6766055	600.5520239142514
519181	1531956	23	665.3240881458967	415.1029635258359	1324.221713	242.6766055	681.0851114071078
519059	1531956	23	710.9236830256641	337.9403421882035	1324.221713	242.6766055	620.6526025871483
519454	1531956	23	886.8057012941589	747.9120321790836	1324.221713	242.6766055	668.2780885740906
519196	1531956	23	747.9597449908925	421.3612021857924	1324.221713	242.6766055	603.3291314585214
518949	1531956	23	1063.0661590524537	288.60186125211504	1324.221713	242.6766055	265.16287913949583
519459	1531956	23	784.72049689441	755.6959972394756	1324.221713	242.6766055	744.4799919945143
519477	1531956	23	843.1988304093568	825.3826754385965	1324.221713	242.6766055	755.5986881401371
519228	1531956	23	1446.8570042685294	462.88339154055103	1324.221713	242.6766055	252.05246137029903
518969	1531956	23	592.4095951192458	289.726566833056	1324.221713	242.6766055	733.3230357342915
519363	1531956	23	1384.741071428571	686.8690476190476	1324.221713	242.6766055	448.29623953395964
518850	1531956	23	791.7304878048781	273.26951219512193	1324.221713	242.6766055	533.369319374351
519489	1531956	23	976.9936998854524	855.0189003436426	1324.221713	242.6766055	703.9391871077038
518620	1531956	23	1403.1860625331217	131.48028616852147	1324.221713	242.6766055	136.38178005165196
519131	1531956	23	1108.4686856201072	358.18397198187057	1324.221713	242.6766055	244.72703270208197
518762	1531956	23	1016.049240181567	234.37122557726465	1324.221713	242.6766055	308.2843692740336
519273	1531956	23	1476.2825839499146	536.1186681844052	1324.221713	242.6766055	330.5007604023401
518654	1531956	23	1017.8131844064828	144.70586946999563	1324.221713	242.6766055	321.68999287062843
519417	1531956	23	616.0809708737864	728.7810355987056	1324.221713	242.6766055	858.9300481533124
518915	1531769	24	709.5725499161714	335.8011736015851	1324.221713	242.6766055	621.6637184714559
519040	1531769	24	618.6340193556291	738.4347053779247	1324.221713	242.6766055	862.3398906562035
518799	1531769	24	1042.9223081882656	147.34590586718247	1324.221713	242.6766055	297.0139684255918
519063	1531769	24	787.1036666666666	759.79	1324.221713	242.6766055	745.5883974876817
518930	1531769	24	1105.992924528302	364.11006289308176	1324.221713	242.6766055	249.73964181175262
519057	1531769	24	891.6708289975719	769.3364550815123	1324.221713	242.6766055	681.5209933762152
518948	1531769	24	756.7850779510022	423.09873793615446	1324.221713	242.6766055	595.4296605549127
518967	1531769	24	1445.1495726495727	456.8678774928775	1324.221713	242.6766055	245.97042146842293
519094	1531769	24	842.7484977023684	825.4413220219159	1324.221713	242.6766055	755.9306660480896
518962	1531769	24	683.1801590683141	455.527268853856	1324.221713	242.6766055	675.4551641355088
518840	1531769	24	692.9088669950739	244.1078431372549	1324.221713	242.6766055	631.3144683689846
519104	1531769	24	977.032768361582	855.9810734463276	1324.221713	242.6766055	704.7570742334315
518862	1531769	24	1013.8720583854632	242.2051931287856	1324.221713	242.6766055	310.35001264537743
518995	1531769	24	1476.7566585956415	534.5813155770783	1324.221713	242.6766055	329.3558400773371
518878	1531769	24	608.6076003415884	290.4797893538286	1324.221713	242.6766055	717.2089671932781
519015	1531769	24	920.110305958132	680.8892914653785	1324.221713	242.6766055	596.1009876206797
519010	1531769	24	1410.9828963795258	660.0153558052434	1324.221713	242.6766055	426.2618156107324
518894	1531769	24	1116.8402845134174	307.23294536049144	1324.221713	242.6766055	217.1970945876552
518768	1531769	24	1295.4390156918687	95.43461721350452	1324.221713	242.6766055	150.02881982769838
518781	1531769	24	774.422751961376	128.73214644940654	1324.221713	242.6766055	561.4821789758627
519685	1531995	25	977.2865887590428	855.3823038397329	1324.174981	242.914966	703.8805272146726
519309	1531995	25	1102.2532206119165	366.2902576489533	1324.174981	242.914966	253.9108708251976
519563	1531995	25	635.81005852729	775.5626105893562	1324.174981	242.914966	870.3791011837594
519187	1531995	25	1098.6237408424909	106.53193681318682	1324.174981	242.914966	263.57862695363116
519326	1531995	25	761.7275426874536	427.2453600593912	1324.174981	242.914966	591.8824334599195
519193	1531995	25	823.8240310077518	186.78197674418604	1324.174981	242.914966	503.4898068888172
519588	1531995	25	791.6117478510029	768.9084686405603	1324.174981	242.914966	748.5270617166744
519200	1531995	25	1144.075596816976	201.4580017683466	1324.174981	242.914966	184.80927483870772
519339	1531995	25	1443.2701421800948	471.8977093206951	1324.174981	242.914966	258.10221648638384
519218	1531995	25	691.9249501566505	248.67335991645305	1324.174981	242.914966	632.2762533908048
519473	1531995	25	1484.087852935202	543.5676416819013	1324.174981	242.914966	340.53510539333655
519230	1531995	25	1018.5275273819908	252.8859649122807	1324.174981	242.914966	305.81005006781857
519619	1531995	25	902.9001727115716	799.1151986183074	1324.174981	242.914966	697.7328735720507
519253	1531995	25	616.5084459459459	286.8519144144144	1324.174981	242.914966	709.0291815372492
519518	1531995	25	1403.1030347528144	605.9233969652472	1324.174981	242.914966	371.4899172535613
519269	1531995	25	710.6278683574878	332.9221014492754	1324.174981	242.914966	620.1139765105667
519284	1531995	25	1162.507229294358	326.85297815495835	1324.174981	242.914966	182.15941322392047
519666	1531995	25	842.6534563879841	825.7964169381107	1324.174981	242.914966	756.0514298064631
519419	1531995	25	763.1337174940899	509.6434692671395	1324.174981	242.914966	621.2176702343844
519544	1531995	25	942.2177142857142	731.7853333333333	1324.174981	242.914966	620.3914809638154
519299	1531694	26	611.9899290780141	284.8296453900709	1324.154545	242.7484848	713.4068013748657
519182	1531694	26	690.819873997709	248.52835051546396	1324.154545	242.7484848	633.3610442245947
519693	1531694	26	895.5075223319229	808.6949537690018	1324.154545	242.7484848	709.9532912668892
519447	1531694	26	1102.5568227290917	366.8461384553821	1324.154545	242.7484848	253.97987746753844
519720	1531694	26	846.5454220314735	825.8243919885551	1324.154545	242.7484848	753.7161188979055
519223	1531694	26	924.885944248135	257.89595602669806	1324.154545	242.7484848	399.55583018010867
519475	1531694	26	761.7364532019704	426.1633825944171	1324.154545	242.7484848	591.5700590079533
519728	1531694	26	977.7181393992416	854.9383202099738	1324.154545	242.7484848	703.4163615561298
519613	1531694	26	1407.86201494336	633.439744516751	1324.154545	242.7484848	399.5580069819403
519352	1531694	26	712.1909201152039	331.0123541003486	1324.154545	242.7484848	618.2960365439912
519254	1531694	26	1007.8988735279058	280.5806963645673	1324.154545	242.7484848	318.51048015745323
519636	1531694	26	969.9478311840564	764.5894880812818	1324.154545	242.7484848	630.6983659546809
519376	1531694	26	1199.7067871868062	317.1826831588963	1324.154545	242.7484848	145.0092904267271
519516	1531694	26	1423.0260744234802	499.3550838574423	1324.154545	242.7484848	274.99550180023857
519129	1531694	26	1086.0332369942196	87.40715317919076	1324.154545	242.7484848	284.3108978497131
519656	1531694	26	645.6778322440086	785.656454248366	1324.154545	242.7484848	868.9532283401242
519664	1531694	26	790.2055195806352	780.7022818378044	1324.154545	242.7484848	757.9550445070479
519548	1531694	26	823.2744887744888	516.2161447161446	1324.154545	242.7484848	570.6710013172944
519160	1531694	26	1133.522679983354	235.1808156471078	1324.154545	242.7484848	190.78201586138147
519557	1532606	27	1387.7137178776115	504.7194490663708	1324.189342	242.7932729	269.51932786309936
519813	1532606	27	981.0399218313792	852.5954773869347	1324.189342	242.7932729	699.7215540193013
519424	1532606	27	712.4375835934017	330.4988111160648	1324.189342	242.7932729	618.0068570390903
519322	1532606	27	1182.777458351762	278.4003390830016	1324.189342	242.7932729	145.8258687582673
519715	1532606	27	656.9557025834908	760.600693131695	1324.189342	242.7932729	844.5858476294776
519341	1532606	27	980.5553486447342	279.98168839230294	1324.189342	242.7932729	345.64041956361956
519467	1532606	27	1100.0062713797035	367.5843785632839	1324.189342	242.7932729	256.57527005814427
519732	1532606	27	779.5298642533936	785.5497737556561	1324.189342	242.7932729	768.9203898455819
519357	1532606	27	608.6444545179813	278.7680568147477	1324.189342	242.7932729	716.4486520884574
519739	1532606	27	973.1829865361076	788.4090167278662	1324.189342	242.7932729	648.7696058608788
519239	1532606	27	1188.8907631837535	80.04951413909815	1324.189342	242.7932729	211.63940192063166
519621	1532606	27	899.0671435163821	625.67489616982	1324.189342	242.7932729	572.1251795553809
519497	1532606	27	777.3288288288288	423.6822276822277	1324.189342	242.7932729	576.0010718983458
519768	1532606	27	902.9344780454468	832.943020673159	1324.189342	242.7932729	725.0740549778983
519266	1532606	27	691.7251872659176	248.89634831460677	1324.189342	242.7932729	632.4936004047895
519279	1532606	27	1113.2186700767263	240.9317988064791	1324.189342	242.7932729	210.9788840087045
519660	1532606	27	1430.0639891918447	650.6616310488823	1324.189342	242.7932729	421.3858546475695
519541	1532606	27	1432.7754789272033	470.5582375478928	1324.189342	242.7932729	252.32484668345532
519795	1532606	27	841.5673234811167	829.4530377668309	1324.189342	242.7932729	759.6668299148295
519289	1532606	27	912.8410315627406	245.69245573518089	1324.189342	242.7932729	411.3585270304965
520077	1531192	28	1269.410621071695	82.18222009161606	1324.192535	242.777901	169.68214643879207
520209	1531192	28	1435.494246260069	467.3991177598773	1324.192535	242.777901	250.68458657864784
520223	1531192	28	1048.4153005464482	702.784760170006	1324.192535	242.777901	536.3388793722705
520094	1531192	28	1181.5861967694566	195.3149779735683	1324.192535	242.777901	150.29736114029782
520216	1531192	28	1427.1233735509818	631.3377099597824	1324.192535	242.777901	401.9620413219025
520225	1531192	28	630.3007984031937	725.1715901530273	1324.192535	242.777901	845.0972804665738
520114	1531192	28	904.824423480084	246.4299440950384	1324.192535	242.777901	419.38401302213305
520112	1531192	28	693.8196667602733	249.63994196386784	1324.192535	242.777901	630.410216144194
520250	1531192	28	1005.5761478163494	775.3368794326242	1324.192535	242.777901	620.5928356750198
520130	1531192	28	610.1869881710646	276.9170457992114	1324.192535	242.777901	714.8212378700764
520257	1531192	28	757.9724888035829	799.4932821497121	1324.192535	242.777901	794.0636979004529
520140	1531192	28	1033.5094495629576	287.5302386014647	1324.192535	242.777901	294.1078507622575
520267	1531192	28	904.8070947695496	833.7093906438805	1324.192535	242.777901	724.6269198215205
520136	1531192	28	935.2994082840236	294.35660749506906	1324.192535	242.777901	392.2986451297441
520151	1531192	28	712.1378896882494	330.5329736211031	1324.192535	242.777901	618.3137080951932
520279	1531192	28	984.5878953771288	847.3576642335767	1324.192535	242.777901	693.4320452394363
520273	1531192	28	836.0683848797252	826.7635738831615	1324.192535	242.777901	761.1205240061782
520164	1531192	28	1101.1526946107786	367.26646706586826	1324.192535	242.777901	255.42939040366005
520191	1531192	28	780.8493975903615	432.081124497992	1324.192535	242.777901	575.3759426643418
520185	1531192	28	1349.2181342983513	428.2925211097708	1324.192535	242.777901	187.19496492885224
520321	1530612	29	1023.6426301152164	790.8384982121573	1324.140235	242.7848752	625.0292667053627
520334	1530612	29	829.9749670619235	825.9489459815547	1324.140235	242.7848752	764.3818715058758
520204	1530612	29	712.2687012391006	330.5376319412575	1324.140235	242.7848752	618.1321219145676
520332	1530612	29	706.3071987480438	831.7560250391236	1324.140235	242.7848752	853.5834323761975
520331	1530612	29	905.7040289256198	824.9330234159779	1324.140235	242.7848752	716.927698603711
520336	1530612	29	987.7167388167388	844.794660894661	1324.140235	242.7848752	689.6350852851822
520229	1530612	29	1100.0402697495183	367.63217726396914	1324.140235	242.7848752	256.53000459579596
520245	1530612	29	1414.0383010997346	388.38945771710274	1324.140235	242.7848752	171.12088340834387
520255	1530612	29	776.5125638005496	436.688457008245	1324.140235	242.7848752	580.9429105354503
520138	1530612	29	1295.9042763157895	88.15712719298246	1324.140235	242.7848752	157.1846360702539
520264	1530612	29	1435.519495412844	467.6701070336391	1324.140235	242.7848752	250.95558799712293
520149	1530612	29	1215.3533163265306	154.390873015873	1324.140235	242.7848752	140.17165653795885
520274	1530612	29	1413.6067262347976	581.5533631173988	1324.140235	242.7848752	350.38313523870823
520158	1530612	29	894.9916851441242	236.0447154471545	1324.140235	242.7848752	429.20147669468133
520153	1530612	29	693.4592623953334	249.5438423181861	1324.140235	242.7848752	630.7171892711289
520165	1530612	29	610.3222222222222	277.3009259259259	1324.140235	242.7848752	714.6520224023232
520302	1530612	29	662.2245113576334	679.053618594823	1324.140235	242.7848752	792.7564832079872
520183	1530612	29	931.403209268943	302.9478621962473	1324.140235	242.7848752	397.3184571403493
520176	1530612	29	999.5401002506268	277.1226930963773	1324.140235	242.7848752	326.41129456131887
520314	1530612	29	1192.9853598014888	726.2065343258892	1324.140235	242.7848752	500.89729665907004
520197	1532701	30	915.9559590899604	317.2789605510332	1324.074359	242.8135531	414.85627059498495
520320	1532701	30	644.4703404111897	845.608527131783	1324.074359	242.8135531	908.4180770988862
520202	1532701	30	711.3593272171254	331.17538226299695	1324.074359	242.8135531	619.0537319374787
520222	1532701	30	1461.0394460362943	443.7592168099332	1324.074359	242.8135531	243.18428162750413
520218	1532701	30	1101.2108804306038	368.2904652056901	1324.074359	242.8135531	255.75884256781973
520224	1532701	30	752.716686437327	435.8736654804271	1324.074359	242.8135531	603.0935225888086
520233	1532701	30	1433.2960954446855	474.10303687635576	1324.074359	242.8135531	255.78157286545385
520116	1532701	30	1323.4700272479563	67.00817438692098	1324.074359	242.8135531	175.80641740652035
520241	1532701	30	1371.9869186046512	500.8655523255814	1324.074359	242.8135531	262.4622785700618
520133	1532701	30	1245.6385599564449	129.69722335647202	1324.074359	242.8135531	137.6498406328446
520266	1532701	30	692.0922928709056	641.7333975594091	1324.074359	242.8135531	747.3542494776611
520148	1532701	30	893.4169990503324	215.6937321937322	1324.074359	242.8135531	431.5104243987688
520276	1532701	30	1330.7904411764705	665.5637254901961	1324.074359	242.8135531	422.8035170333161
520156	1532701	30	693.0250729137266	249.55974221469563	1324.074359	242.8135531	631.0853448920886
520288	1532701	30	826.7352725942188	805.2255762897914	1324.074359	242.8135531	750.7685733269417
520296	1532701	30	908.1654676258992	810.0503597122303	1324.074359	242.8135531	703.3760023626583
520311	1532701	30	993.1188105117566	845.1334716459198	1324.074359	242.8135531	687.256036242911
520177	1532701	30	610.6589285714285	277.3327380952381	1324.074359	242.8135531	714.2500616075013
520313	1532701	30	1065.392168437623	843.6770956316411	1324.074359	242.8135531	654.1815286736727
520184	1532701	30	1014.2074948964712	286.7668416447944	1324.074359	242.8135531	312.96863268266475
519553	1531626	31	1011.7906304948506	320.8803064556644	1324.189784	242.7490679	322.0213060481806
519680	1531626	31	1420.9977407021202	478.7895377128954	1324.189784	242.7490679	255.12131206610707
519560	1531626	31	712.4265837773831	330.864712847839	1324.189784	242.7490679	618.0765163239832
519445	1531626	31	1358.3900059136606	90.0458308693081	1324.189784	242.7490679	156.4862095476637
519697	1531626	31	1422.4115646258504	571.8168124392614	1324.189784	242.7490679	343.413888311858
519463	1531626	31	1283.8038649489115	113.496001776988	1324.189784	242.7490679	135.41557354972423
519587	1531626	31	1104.0197956577267	369.38037462750106	1324.189784	242.7490679	253.98880213535236
519853	1531626	31	995.9334188765328	846.6947533504419	1324.189784	242.7490679	687.3882688977716
519724	1531626	31	742.360085405677	613.3127354935946	1324.189784	242.7490679	689.8139096211215
519863	1531626	31	633.2171814671815	891.4218146718147	1324.189784	242.7490679	947.7444116719798
519606	1531626	31	1355.9277857484456	435.0736489717838	1324.189784	242.7490679	194.9257428853908
519741	1531626	31	1321.5542999289269	701.9609808102346	1324.189784	242.7490679	459.21947556148547
519868	1531626	31	1043.6365511551155	901.803217821782	1324.189784	242.7490679	716.2838047791104
519490	1531626	31	902.4710144927536	212.08225616921268	1324.189784	242.7490679	422.83232361828425
519757	1531626	31	815.9694989106754	776.0987654320987	1324.189784	242.7490679	736.7155204241699
519626	1531626	31	716.1722288438617	421.6025029797378	1324.189784	242.7490679	633.7774835207302
519508	1531626	31	693.8412676187809	249.471343227854	1324.189784	242.7490679	630.3843598072428
519777	1531626	31	908.6210277214334	790.3870858688302	1324.189784	242.7490679	687.4625734683623
519529	1531626	31	610.238746690203	277.38526037069727	1324.189784	242.7490679	714.7907032863551
519543	1531626	31	922.9966576873192	314.38875586151846	1324.189784	242.7490679	407.5391631386686
520349	1532860	32	1252.730303030303	107.6123326286117	1324.180835	242.6551081	152.78000433881544
520347	1532860	32	1358.8856166612431	85.63287775246772	1324.180835	242.6551081	160.81169949188416
520357	1532860	32	693.8686583990981	249.1838594513341	1324.180835	242.6551081	630.3459879824524
520353	1532860	32	900.0488006617039	209.30769230769232	1324.180835	242.6551081	425.4409861449253
520362	1532860	32	712.5134348410211	331.31907747424987	1324.180835	242.6551081	618.0601167220242
520361	1532860	32	937.6884491741492	321.8190333665891	1324.180835	242.6551081	394.51652863343037
520360	1532860	32	613.0039649986328	277.34222039923435	1324.180835	242.6551081	712.0222862976981
520370	1532860	32	1051.9109195402298	375.4681295715778	1324.180835	242.6551081	302.93597596997313
520369	1532860	32	1104.1773937226858	371.1805721096544	1324.180835	242.6551081	254.7946409812372
520381	1532860	32	700.4381007304884	432.3969627066513	1324.180835	242.6551081	651.963933008244
520379	1532860	32	1403.8405898876404	422.7228464419476	1324.180835	242.6551081	196.90116033264775
520391	1532860	32	809.5471836137527	609.812118995367	1324.180835	242.6551081	632.1804060462188
520385	1532860	32	1425.1171693735498	472.8139984532096	1324.180835	242.6551081	251.31903709307386
520396	1532860	32	897.7875890513685	754.4572553430821	1324.180835	242.6551081	666.1476098532813
520393	1532860	32	1426.8422860712055	732.9824068290651	1324.180835	242.6551081	500.95931313329964
520406	1532860	32	1206.6484149855908	821.5787704130644	1324.180835	242.6551081	590.7338457718623
520404	1532860	32	775.3858858858858	778.6024357691025	1324.180835	242.6551081	767.0824168293882
520413	1532860	32	596.1578231292517	968.9027210884352	1324.180835	242.6551081	1028.3253868230404
520411	1532860	32	1016.350959393128	909.4205711735832	1324.180835	242.6551081	734.3945908460056
520409	1532860	32	995.504047412547	848.5664932061289	1324.180835	242.6551081	689.3163550214338
520450	1532772	33	869.7036256861993	614.287054768288	1324.274532	242.7689139	587.0778805756347
520463	1532772	33	707.8074494949494	780.8939393939394	1324.274532	242.7689139	818.2971384986884
520456	1532772	33	904.6458766458768	713.0530145530146	1324.274532	242.7689139	630.2819557319757
520470	1532772	33	1024.5251250931544	846.4727456616629	1324.274532	242.7689139	674.0237558311427
520467	1532772	33	1458.4437305295949	849.6919781931465	1324.274532	242.7689139	621.5762059514961
520484	1532772	33	589.941450777202	955.492055267703	1324.274532	242.7689139	1023.3373590459869
520483	1532772	33	948.8376906318084	925.9013071895424	1324.274532	242.7689139	779.5015642178164
520423	1532772	33	693.8447922489286	249.33892304825787	1324.274532	242.7689139	630.463973421806
520421	1532772	33	902.048775671406	209.8106240126382	1324.274532	242.7689139	423.51013940583823
520419	1532772	33	1214.6317171717171	145.41569023569022	1324.274532	242.7689139	146.6260447577518
520417	1532772	33	1298.3234961555856	87.69606512890095	1324.274532	242.7689139	157.22927426971808
520429	1532772	33	712.7247090420769	331.6166815875858	1324.274532	242.7689139	617.9701544435088
520428	1532772	33	951.246953872933	325.4129677980853	1324.274532	242.7689139	382.07278585114466
520426	1532772	33	612.9532763532764	278.34900284900283	1324.274532	242.7689139	712.2105527612255
520436	1532772	33	1436.7038109020743	384.0834539315003	1324.274532	242.7689139	180.58278428121253
520434	1532772	33	1105.179948586118	369.7347900599829	1324.274532	242.7689139	253.2247424529732
520446	1532772	33	1431.5569011918492	477.22356785851593	1324.274532	242.7689139	257.83423260347666
520445	1532772	33	715.9096244131456	456.4757433489828	1324.274532	242.7689139	644.8088629480044
520442	1532772	33	1052.072480926072	431.10615627466456	1324.274532	242.7689139	331.00585111769
520839	1532819	34	887.0583213083213	609.0739538239538	1324.09317	243.0360059	570.0730113690156
520713	1532819	34	692.8225260783761	249.4476552955549	1324.09317	243.0360059	631.3032037976627
520734	1532819	34	611.8046718257381	278.127973631413	1324.09317	243.0360059	713.1524036491837
520988	1532819	34	588.0375901132853	889.6476141434947	1324.09317	243.0360059	979.736897640181
520864	1532819	34	906.9886499402628	698.5286738351255	1324.09317	243.0360059	617.6161843709427
521001	1532819	34	860.0261744966443	900.6901565995526	1324.09317	243.0360059	804.9019556740196
520758	1532819	34	957.5702152980634	314.2659850697825	1324.09317	243.0360059	373.3802167442265
521014	1532819	34	1393.6050652510507	983.6143552311436	1324.09317	243.0360059	743.8334457924263
520763	1532819	34	1444.879419653743	306.4639112411607	1324.09317	243.0360059	136.42733333677518
520901	1532819	34	659.2770502026816	832.8311506080449	1324.09317	243.0360059	888.7287470671499
520781	1532819	34	712.3173374613003	331.8682736252396	1324.09317	243.0360059	618.1915892889743
520662	1532819	34	1189.8070346320346	92.05974025974028	1324.09317	243.0360059	202.05593022413825
520918	1532819	34	1048.4175963111709	837.9669046556596	1324.09317	243.0360059	655.697945873618
520799	1532819	34	1432.3429980276132	477.1461538461538	1324.09317	243.0360059	257.9255447592926
520796	1532819	34	1107.874527112232	370.3898696931484	1324.09317	243.0360059	250.93725940017748
520678	1532819	34	1169.4665592264305	172.19366102605426	1324.09317	243.0360059	170.0824111616485
520687	1532819	34	902.3868899917288	212.8397435897436	1324.09317	243.0360059	422.785998888237
520809	1532819	34	745.6042173560421	492.8077858880778	1324.09317	243.0360059	630.1074594142782
520949	1532819	34	979.0759717314488	844.035335689046	1324.09317	243.0360059	692.9913863158497
520818	1532819	34	1113.7052135330007	580.5809761508597	1324.09317	243.0360059	397.7432578536232
521349	1532971	35	761.999143101971	863.964438731791	1324.126966	242.8438202	837.7222165141573
521216	1532971	35	1445.836747759283	243.1880068288519	1324.126966	242.8438202	121.71026842599512
521357	1532971	35	1339.3412222887955	1008.1988216496904	1324.126966	242.8438202	765.5062062703847
521249	1532971	35	611.6980169145523	278.0371828521435	1324.126966	242.8438202	713.297679983442
521263	1532971	35	712.9428801877109	331.6953365596128	1324.126966	242.8438202	617.6087586082358
521259	1532971	35	972.0315652626105	305.2278211128445	1324.126966	242.8438202	357.5792706384372
521279	1532971	35	782.1946502057613	503.36213991769546	1324.126966	242.8438202	601.2989521117079
521276	1532971	35	1431.6228682170542	478.27054263565896	1324.126966	242.8438202	258.8070915378002
521144	1532971	35	1051.7811130846655	148.2635287152161	1324.126966	242.8438202	288.30139635029116
521272	1532971	35	1107.935129740519	373.48602794411175	1324.126966	242.8438202	252.59908255870988
521152	1532971	35	903.1587957497048	212.1070444706808	1324.126966	242.8438202	422.0887936751176
521166	1532971	35	1115.906045410224	240.13685750104472	1324.126966	242.8438202	208.23851569368094
521290	1532971	35	911.8634674100624	577.9476304261251	1324.126966	242.8438202	531.2774754285018
521303	1532971	35	1222.221693121693	614.9806878306878	1324.126966	242.8438202	385.8374436085516
521313	1532971	35	909.6989946264516	700.6554862194488	1324.126966	242.8438202	617.5289993193015
521327	1532971	35	660.4754020813623	832.0026805424156	1324.126966	242.8438202	887.435384133193
521325	1532971	35	951.5307736554502	822.8192407247627	1324.126966	242.8438202	689.3470903416741
521321	1532971	35	610.6862269641125	818.4246686065309	1324.126966	242.8438202	916.6738793968416
521335	1532971	35	1043.941956487216	844.0292996665079	1324.126966	242.8438202	663.270397558231
521208	1532971	35	693.8294018534119	249.1532809136011	1324.126966	242.8438202	630.329143117799
520579	1532996	36	693.6857499041043	249.40439202148065	1324.162252	242.8046358	630.5110438979312
520590	1532996	36	987.7486001056524	313.7568409931326	1324.162252	242.8046358	343.8144275661796
520584	1532996	36	611.7323146576117	278.10130164119977	1324.162252	242.8046358	713.3037713633545
520594	1532996	36	713.0443168433451	331.87043580683155	1324.162252	242.8046358	617.5741634824035
520604	1532996	36	1119.0511169803017	344.63194673709694	1324.162252	242.8046358	228.99646058782037
520614	1532996	36	1431.2409502262444	478.4819004524887	1324.162252	242.8046358	258.8621654238145
520739	1532996	36	1322.366069651741	1021.2100497512438	1324.162252	242.8046358	778.4074863075479
520616	1532996	36	831.1173001310616	521.2265181301879	1324.162252	242.8046358	566.2261642874946
520627	1532996	36	973.9810044236274	550.2727036169659	1324.162252	242.8046358	466.0080673993136
520640	1532996	36	1327.659535129424	590.0972002113048	1324.162252	242.8046358	347.31017302213826
520651	1532996	36	923.1531067627876	690.0645382766907	1324.162252	242.8046358	600.7077117262093
520664	1532996	36	677.1537091026887	754.5119857466797	1324.162252	242.8046358	824.902701275463
520674	1532996	36	912.5716134598792	808.9144377336785	1324.162252	242.8046358	699.9193964873763
520682	1532996	36	661.8205596107057	832.904197080292	1324.162252	242.8046358	887.081737891333
520553	1532996	36	1425.723517382413	181.980163599182	1324.162252	242.8046358	118.38203852183408
520694	1532996	36	965.0212178577062	852.115554503865	1324.162252	242.8046358	707.2779355080605
520700	1532996	36	715.4884514435696	845.8685039370079	1324.162252	242.8046358	856.8371050183224
520570	1532996	36	968.9961262831688	211.70898702304865	1324.162252	242.8046358	356.5247764595941
520568	1532996	36	898.8174946004319	201.84071274298057	1324.162252	242.8046358	427.3127726145322
521476	1533199	37	713.1298691301001	331.892609699769	1324.016992	242.9215474	617.3321041506051
521485	1533199	37	1136.6626887481734	369.0781782756941	1324.016992	242.9215474	225.86972010626735
521494	1533199	37	1101.2986682334508	384.716999608304	1324.016992	242.9215474	264.0253813714486
521500	1533199	37	1430.445475638051	478.5011600928074	1324.016992	242.9215474	258.5048859228545
521510	1533199	37	1310.103757472246	540.3203814403644	1324.016992	242.9215474	297.72410816659186
521506	1533199	37	1025.4789405684753	524.4426356589147	1324.016992	242.9215474	410.34021407487637
521504	1533199	37	911.8633202955236	506.3730986527597	1324.016992	242.9215474	489.1598603288774
521519	1533199	37	967.7186912694344	660.8907397915599	1324.016992	242.9215474	549.2237475673656
521526	1533199	37	789.6871527777778	722.2444444444444	1324.016992	242.9215474	717.8153082195482
521535	1533199	37	704.7934833567746	841.2271448663854	1324.016992	242.9215474	861.0501388514116
521533	1533199	37	654.2174743024964	843.4054331864904	1324.016992	242.9215474	899.5622774422299
521528	1533199	37	901.0500406834824	804.5471928397071	1324.016992	242.9215474	703.0820773718791
521414	1533199	37	1373.4940512820515	114.63107692307692	1324.016992	242.9215474	137.5006334908676
521548	1533199	37	937.367473479755	863.0301060809802	1324.016992	242.9215474	730.7752559585881
521428	1533199	37	897.9659353348729	203.16859122401848	1324.016992	242.9215474	427.90162468749855
521555	1533199	37	1283.4946773120423	978.0256154357952	1324.016992	242.9215474	736.2201089554976
521451	1533199	37	958.399800995025	239.11641791044772	1324.016992	242.9215474	365.63699124787786
521460	1533199	37	693.0427036199095	249.3452111613876	1324.016992	242.9215474	631.0069857401588
521471	1533199	37	990.3104296490652	299.41898983273205	1324.016992	242.9215474	338.45536006616624
521466	1533199	37	612.894044521538	277.54394333622434	1324.016992	242.9215474	711.9652777564509
520835	1533109	38	1096.182935647144	391.9338394793927	1324.044053	242.8817915	272.2814753304809
520704	1533109	38	1300.561326091876	87.08814211360036	1324.044053	242.8817915	157.55348187892884
520973	1533109	38	704.0353535353536	822.5601668862538	1324.044053	242.8817915	848.7860780563551
520854	1533109	38	1125.3977011494253	408.79047619047617	1324.044053	242.8817915	258.81666244518766
520863	1533109	38	1430.3541901540775	478.7600526118001	1324.044053	242.8817915	258.7284277516588
520730	1533109	38	913.0349702380952	188.3783482142857	1324.044053	242.8817915	414.60715314955854
520984	1533109	38	651.4007971656333	846.592412164157	1324.044053	242.8817915	903.8337585652348
520871	1533109	38	957.6313492063492	480.7670634920634	1324.044053	242.8817915	436.8611588732875
521003	1533109	38	867.3343755010422	863.6385281385282	1324.044053	242.8817915	770.6637759771229
520886	1533109	38	996.0489069190894	523.8749154834347	1324.044053	242.8817915	431.90039543696633
520752	1533109	38	693.8393596986817	249.69312617702448	1324.044053	242.8817915	630.2415011240462
520902	1533109	38	1305.4439839236372	594.0955790002512	1324.044053	242.8817915	351.70596682444426
520770	1533109	38	945.5320622272814	240.6839309428951	1324.044053	242.8817915	378.51837174667645
520788	1533109	38	612.7954481198757	277.8169352558665	1324.044053	242.8817915	712.1060610703762
520912	1533109	38	1002.7176391683436	621.3018108651911	1324.044053	242.8817915	496.4396995429199
521055	1533109	38	1275.879141649989	1007.5689348454524	1324.044053	242.8817915	766.2025097082253
520800	1533109	38	991.2221700573814	288.92180490349506	1324.044053	242.8817915	335.9912031581544
520940	1533109	38	816.119390202124	722.3406988694759	1324.044053	242.8817915	698.4757024652095
520823	1533109	38	711.9631842998376	331.7192710638926	1324.044053	242.8817915	618.4942098387103
520954	1533109	38	898.5396689497716	800.3344748858448	1324.044053	242.8817915	701.2898652198271
521223	1533144	39	705.9057337220602	781.5821185617104	1324.168914	242.7089888	820.1424327923618
521217	1533144	39	1427.4470252648737	679.4060038033143	1324.168914	242.7089888	448.7434135218528
521231	1533144	39	633.1590493601462	848.3503960999391	1324.168914	242.7089888	918.8558903690175
521224	1533144	39	899.8170529801324	791.3540286975717	1324.168914	242.7089888	693.6035479690347
521109	1533144	39	1206.9100409394528	98.63703943115708	1324.168914	242.7089888	185.7589026301781
521234	1533144	39	819.8619307005598	871.3946890603722	1324.168914	242.7089888	805.9598272348669
521242	1533144	39	1292.4577777777777	999.6491666666668	1324.168914	242.7089888	757.6041374156595
521123	1533144	39	935.5313276026744	174.06542502387776	1324.168914	242.7089888	394.6531545656582
521142	1533144	39	693.6933957801117	249.4614911533731	1324.168914	242.7089888	630.5116774197518
521160	1533144	39	611.9881054743479	277.5685010031528	1324.168914	242.7089888	713.03344214931
521175	1533144	39	1098.7367920942606	398.9055492208286	1324.168914	242.7089888	274.2571914722051
521168	1533144	39	712.0063047025665	331.94177421747514	1324.168914	242.7089888	618.6319990230085
521182	1533144	39	950.8820943245404	476.5243804956035	1324.168914	242.7089888	440.46871300602913
521181	1533144	39	1429.9220460551153	478.56493016232537	1324.168914	242.7089888	258.47968975409907
521191	1533144	39	1128.1682162534437	505.11311983471074	1324.168914	242.7089888	327.5243525315616
521195	1533144	39	981.4526620749972	528.7337378375424	1324.168914	242.7089888	446.39062086418346
521214	1533144	39	771.3956336528222	667.6924032658857	1324.168914	242.7089888	697.2583466957298
521209	1533144	39	1008.1433666191156	601.1966238706609	1324.168914	242.7089888	477.8969879544577
520486	1533322	40	1007.4986651411136	148.06083142639207	1324.119581	242.9312407	330.5286657992947
520492	1533322	40	694.0157587731678	249.48635807695925	1324.119581	242.9312407	630.137918513629
520490	1533322	40	989.4866552282908	240.9018682680393	1324.119581	242.9312407	334.639079252561
520488	1533322	40	1104.406331471136	190.00037243947855	1324.119581	242.9312407	225.99909033742932
520503	1533322	40	802.0652482269503	366.65851063829786	1324.119581	242.9312407	536.515762763312
520498	1533322	40	712.6314102564103	331.5175518925519	1324.119581	242.9312407	617.8716027542009
520497	1533322	40	612.8163409798924	277.8378646275843	1324.119581	242.9312407	712.1592319538689
520510	1533322	40	1100.5676213206043	402.46062052505965	1324.119581	242.9312407	274.6363080582505
520518	1533322	40	977.1034675615213	533.8595078299776	1324.119581	242.9312407	452.8348922081852
520516	1533322	40	1429.756326825741	478.7317425885756	1324.119581	242.9312407	258.3814984853916
520515	1533322	40	934.1466595212576	453.5167917113255	1324.119581	242.9312407	443.19877457119503
520521	1533322	40	1133.334619093539	531.74156219865	1324.119581	242.9312407	346.1362498985093
520535	1533322	40	717.4904013961606	721.8438045375218	1324.119581	242.9312407	772.8882230622069
520531	1533322	40	1010.512159533074	601.9184500648508	1324.119581	242.9312407	476.6774919027511
520528	1533322	40	665.8220502901354	572.389748549323	1324.119581	242.9312407	736.1375872301369
520542	1533322	40	550.7925033467203	818.2968540829986	1324.119581	242.9312407	963.8881460498183
520537	1533322	40	885.8941798941798	765.8433274544386	1324.119581	242.9312407	682.2598864422841
520536	1533322	40	1440.920751633987	762.7039760348583	1324.119581	242.9312407	532.7346523917423
520548	1533322	40	1289.3349425287356	993.8413793103448	1324.119581	242.9312407	751.7153765497842
520544	1533322	40	700.2741569390403	856.6775291828794	1324.119581	242.9312407	875.1386288744822
520836	1533506	41	1079.152916912198	142.6585150265174	1324.187029	242.7126697	264.674422553602
520972	1533506	41	1103.2258601553829	406.13115057343697	1324.187029	242.7126697	274.82619603698856
520982	1533506	41	765.6116838487973	471.2328839545334	1324.187029	242.7126697	603.5129696483109
520976	1533506	41	946.6124905944318	429.8491346877351	1324.187029	242.7126697	421.4054918724762
520990	1533506	41	1429.8578708946773	478.4286523216308	1324.187029	242.7126697	258.3183138881385
520986	1533506	41	571.054199360651	475.1916594013368	1324.187029	242.7126697	788.1976527071919
521004	1533506	41	1110.3986287952987	525.6271629121776	1324.187029	242.7126697	354.60695217605195
520874	1533506	41	996.3852870236371	224.69720212252776	1324.187029	242.7126697	328.29641958871997
521012	1533506	41	973.7791286727456	544.4844224924012	1324.187029	242.7126697	462.44122588189856
520898	1533506	41	1084.641604010025	221.80146795560327	1324.187029	242.7126697	240.4564180720127
521040	1533506	41	1010.5334417092428	599.1361665892554	1324.187029	242.7126697	474.780245961356
521052	1533506	41	691.5472440944882	680.8679790026247	1324.187029	242.7126697	769.5538788904718
520920	1533506	41	693.7896689497717	249.58447488584477	1324.187029	242.7126697	630.4348128591959
521058	1533506	41	851.9465849387041	742.7618213660245	1324.187029	242.7126697	687.7937125978405
521069	1533506	41	509.395096213532	774.8234016139045	1324.187029	242.7126697	973.1534949594844
521064	1533506	41	616.8415693321354	779.289158430668	1324.187029	242.7126697	887.8355295724965
521078	1533506	41	1458.9838455476754	884.24573154715	1324.187029	242.7126697	655.5416471852623
520945	1533506	41	612.0024488619995	277.65125324114086	1324.187029	242.7126697	713.0410793258698
520958	1533506	41	712.530855539972	332.38842138070754	1324.187029	242.7126697	618.1949651778666
521083	1533506	41	1287.0628635346757	1010.0729306487696	1324.187029	242.7126697	768.2577521540935
520580	1534272	42	693.9621255485594	249.7200915855753	1324.153817	242.8408919	630.2292371532295
520591	1534272	42	613.1136170212766	277.86765957446806	1324.153817	242.8408919	711.902409350821
520585	1534272	42	1070.576499508358	253.4931170108161	1324.153817	242.8408919	253.80095714175008
520596	1534272	42	712.7203415675511	332.241384568466	1324.153817	242.8408919	617.9347400565591
520723	1534272	42	794.1496085011186	733.3151565995526	1324.153817	242.8408919	722.1284271922083
520602	1534272	42	501.1354166666667	387.3406862745098	1324.153817	242.8408919	835.6072509627439
520610	1534272	42	966.664135021097	398.4898734177215	1324.153817	242.8408919	389.9044474853822
520737	1534272	42	592.8294866693195	764.3363178140337	1324.153817	242.8408919	898.2164301452505
520750	1534272	42	538.8307716938841	781.7808197246238	1324.153817	242.8408919	952.464451458679
520618	1534272	42	1107.4474300433203	450.1307223978457	1324.153817	242.8408919	299.8845310709503
520629	1534272	42	1429.8280662151994	477.58540255831457	1324.153817	242.8408919	257.4335491566856
520760	1534272	42	1380.202006588799	901.6548367774784	1324.153817	242.8408919	661.1937791005048
520773	1534272	42	1305.758230452675	996.6893004115228	1324.153817	242.8408919	754.0728218280884
520652	1534272	42	955.922641509434	530.557106918239	1324.153817	242.8408919	467.3059158491207
520668	1534272	42	800.3962747541891	609.719221714444	1324.153817	242.8408919	639.469836619999
520559	1534272	42	1120.7628081457665	128.5557341907824	1324.153817	242.8408919	233.30023522354963
520684	1534272	42	1007.0205603253502	622.5198825124265	1324.153817	242.8408919	494.7015649879636
520695	1534272	42	665.588471849866	647.5058087578194	1324.153817	242.8408919	772.9566668114461
520569	1534272	42	1014.9324683965402	207.575753255394	1324.153817	242.8408919	311.2257579889004
521472	1533463	43	693.8116623895068	249.59894496720844	1324.192535	242.777901	630.4177751253286
521609	1533463	43	1430.1431459022417	477.3320470415289	1324.192535	242.777901	257.37361825919356
521737	1533463	43	593.6939368182461	773.1840912310525	1324.192535	242.777901	902.7507566216307
521622	1533463	43	955.585514834206	525.7882266075984	1324.192535	242.777901	464.72140010550925
521503	1533463	43	1062.0865865865867	255.3026026026026	1324.192535	242.777901	262.40502347312076
521758	1533463	43	1267.596677559913	938.8703703703704	1324.192535	242.777901	698.3894450759682
521629	1533463	43	693.2949044585987	608.9543524416137	1324.192535	242.777901	729.4635109538563
521507	1533463	43	612.0580555555555	276.7880555555556	1324.192535	242.777901	712.9461462316089
521634	1533463	43	1009.1539942252166	642.3094321462945	1324.192535	242.777901	508.7973334772965
521525	1533463	43	518.2804232804233	297.3963443963444	1324.192535	242.777901	807.7607976222583
521790	1533463	43	1301.9705183071803	1015.4096528768424	1324.192535	242.777901	772.951254630054
521401	1533463	43	1103.0754189944134	160.15921787709496	1324.192535	242.777901	236.04793113177456
521669	1533463	43	958.284051724138	704.071551724138	1324.192535	242.777901	588.796102510576
521537	1533463	43	712.9570628958609	331.91802916482544	1324.192535	242.777901	617.7011937883974
521422	1533463	43	1022.936820083682	185.67991631799163	1324.192535	242.777901	306.6189583579082
521557	1533463	43	1026.3923013923015	381.46723996724	1324.192535	242.777901	328.51135730742965
521564	1533463	43	1101.881791483113	400.8928046989721	1324.192535	242.777901	272.8046727143183
521708	1533463	43	742.8854995579134	747.2503684055408	1324.192535	242.777901	769.6819731711934
521590	1533463	43	1085.0465931863728	441.6503006012024	1324.192535	242.777901	311.03217327001244
521722	1533463	43	546.2926926131851	782.3787397405348	1324.192535	242.777901	946.7297555030791
521093	1533395	44	741.6122900088417	597.3726790450928	1324.183895	242.7419476	682.0209898729331
520832	1533395	44	1044.0701901565997	165.1039336316182	1324.183895	242.7419476	290.67395627068174
520974	1533395	44	1027.9836146971202	366.3467394902351	1324.183895	242.7419476	320.9559948493451
520844	1533395	44	567.6411736411736	188.56277056277057	1324.183895	242.7419476	758.480238678273
520861	1533395	44	1117.466850828729	190.0171605558346	1324.183895	242.7419476	213.33504053427257
520985	1533395	44	1104.7134646962234	399.8727422003285	1324.183895	242.7419476	269.9210187989358
521112	1533395	44	1011.1075117370892	654.6890453834117	1324.183895	242.7419476	517.4139862133228
521010	1533395	44	1020.2923850574712	419.6772629310345	1324.183895	242.7419476	351.6477721050464
521138	1533395	44	997.9185415050426	734.5808119989656	1324.183895	242.7419476	590.2156804291576
520881	1533395	44	694.0105473204105	249.7438236412011	1324.183895	242.7419476	630.2122455124122
521150	1533395	44	593.7636966551327	766.969002306805	1324.183895	242.7419476	899.0704483168862
521157	1533395	44	718.6643192488264	779.9578845622756	1324.183895	242.7419476	809.4781773118635
520900	1533395	44	612.9771959459459	277.6030405405405	1324.183895	242.7419476	712.0605764823472
521038	1533395	44	1428.90302359882	477.1106194690266	1324.183895	242.7419476	256.69976674735733
520907	1533395	44	1023.778590425532	280.75908687943263	1324.183895	242.7419476	302.8013373409546
521162	1533395	44	539.6393939393939	788.7371900826446	1324.183895	242.7419476	955.8351735305188
520931	1533395	44	712.8565191207467	331.5662451068955	1324.183895	242.7419476	617.7466441244397
521186	1533395	44	1217.044730392157	975.9359681372548	1324.183895	242.7419476	740.9806153634863
521065	1533395	44	956.291217257319	522.6712891628146	1324.183895	242.7419476	462.2828772564164
521193	1533395	44	1342.9887809391626	997.7387231089522	1324.183895	242.7419476	755.2309281035173
521733	1533980	45	955.993145468393	520.4498603706525	1324.140235	242.7848752	461.11834003909644
521603	1533980	45	1050.960478118373	154.9251012145749	1324.140235	242.7848752	286.9608326142696
521623	1533980	45	692.8125888036374	249.60362792459975	1324.140235	242.7848752	631.3644686237569
521750	1533980	45	755.8714423540763	559.857452966715	1324.140235	242.7848752	650.7414542403807
521631	1533980	45	611.9898305084746	277.7525423728813	1324.140235	242.7848752	713.0083704732763
521628	1533980	45	1106.8943925233646	282.1706126687435	1324.140235	242.7848752	220.78721065618797
521635	1533980	45	983.458960925562	309.3155424579786	1324.140235	242.7848752	347.1167817763559
521760	1533980	45	1007.8230966090852	652.8293346129238	1324.140235	242.7848752	517.8735277411408
521644	1533980	45	712.9747249479631	331.5614035087719	1324.140235	242.7848752	617.5795921626011
521772	1533980	45	596.5245034072785	766.6344062635928	1324.140235	242.7848752	896.5729106195198
521783	1533980	45	540.3129536571747	790.6602456728085	1324.140235	242.7848752	956.3224500909731
521786	1533980	45	696.7784030010719	813.1412111468381	1324.140235	242.7848752	847.8733503323206
521665	1533980	45	1032.2145529367751	362.0611672278339	1324.140235	242.7848752	315.35287803980515
521793	1533980	45	1034.2807426231825	838.9808696879853	1324.140235	242.7848752	662.9239693693871
521801	1533980	45	1112.4284613012644	970.382824545174	1324.140235	242.7848752	757.7734826542606
521808	1533980	45	1355.431571815718	996.327009936766	1324.140235	242.7848752	754.1915516520701
521693	1533980	45	936.9815381997618	396.6674323634508	1324.140235	242.7848752	416.6193681374182
521706	1533980	45	1106.9707532051282	410.9551282051282	1324.140235	242.7848752	274.67038030858373
521599	1533980	45	611.9431690299348	127.8427864055818	1324.140235	242.7848752	721.4127421613742
521720	1533980	45	1430.0732323232323	476.5487012987013	1324.140235	242.7848752	256.64630586507144
521094	1533721	46	991.4486399729684	666.8686433519175	1324.187029	242.7126697	539.094727776956
520965	1533721	46	1115.5697009674582	344.9226033421284	1324.187029	242.7126697	232.31026686430678
520983	1533721	46	956.1089828269484	366.7104799647732	1324.187029	242.7126697	388.40301881554655
521111	1533721	46	616.2615475139747	770.7658134745514	1324.187029	242.7126697	883.1752996927663
521116	1533721	46	542.6858060910869	791.3524727577536	1324.187029	242.7126697	954.8559026928499
521127	1533721	46	1051.638064688586	905.6835070836676	1324.187029	242.7126697	716.8076932960652
521121	1533721	46	691.8268660738346	814.2868499056858	1324.187029	242.7126697	852.3945208257783
521002	1533721	46	1050.0232690124858	372.4530836171018	1324.187029	242.7126697	303.31228510212406
520872	1533721	46	693.7904169024713	249.6899641577061	1324.187029	242.7126697	630.4352236209455
521139	1533721	46	1364.063796909492	1001.8529801324504	1324.187029	242.7126697	760.1869293419775
521136	1533721	46	1057.5393574297188	981.0087014725568	1324.187029	242.7126697	784.9726181752818
520908	1533721	46	612.918571831781	277.58439175839686	1324.187029	242.7126697	712.1227809596998
521041	1533721	46	846.8911133637439	391.6250211184321	1324.187029	242.7126697	499.98627929976107
521054	1533721	46	1110.990425947636	424.0037123876514	1324.187029	242.7126697	279.8557373216478
520794	1533721	46	668.4033210332103	131.41316113161133	1324.187029	242.7126697	665.1615234228724
521061	1533721	46	1429.995056497175	475.3767655367232	1324.187029	242.7126697	255.5932709880346
520815	1533721	46	1071.8402817437654	161.48800685322672	1324.187029	242.7126697	265.09682515144135
520936	1533721	46	712.7708239868401	331.298414834754	1324.187029	242.7126697	617.8002994445486
521074	1533721	46	953.7663967611336	526.4249662618084	1324.187029	242.7126697	466.5877323811858
521081	1533721	46	778.5834419817471	543.545197740113	1324.187029	242.7126697	623.0437256679419
520706	1533384	47	1107.9299776286357	337.6230425055928	1324.196829	242.7869296	236.14664789728886
520834	1533384	47	991.4214183037852	694.1470212426129	1324.196829	242.7869296	560.7721518510547
520856	1533384	47	536.712201591512	787.8183023872679	1324.196829	242.7869296	957.7010158327383
520870	1533384	47	607.5609669644123	804.7892386218631	1324.196829	242.7869296	910.7214470415175
520741	1533384	47	778.3081927710844	372.0718875502008	1324.196829	242.7869296	560.9893078446777
520879	1533384	47	691.730543318649	812.0741556534508	1324.196829	242.7869296	850.9415657207004
520759	1533384	47	944.5937940761636	384.3041842971321	1324.196829	242.7869296	405.12417540847935
520753	1533384	47	1050.9110871130308	375.6025917926566	1324.196829	242.7869296	303.85045144344446
520639	1533384	47	1113.10563102973	158.332447332152	1324.196829	242.7869296	227.3588648714934
520903	1533384	47	1050.071693858602	897.4490648627138	1324.196829	242.7869296	709.7373465325222
520644	1533384	47	763.0192210419829	187.2503793626707	1324.196829	242.7869296	563.9189800722665
520783	1533384	47	1112.3850994721884	428.3412505075112	1324.196829	242.7869296	281.5929948933575
520914	1533384	47	1078.5093858943417	975.160498793242	1324.196829	242.7869296	772.4851872706975
520667	1533384	47	693.9955542943625	249.6142640938328	1324.196829	242.7869296	630.2382558500404
520793	1533384	47	1429.871418941692	475.0793731041456	1324.196829	242.7869296	255.19972231268474
520939	1533384	47	1373.235294117647	999.0412210338682	1324.196829	242.7869296	757.8425458980491
520681	1533384	47	613.0870400878638	277.504942339374	1324.196829	242.7869296	711.9567910310528
520808	1533384	47	952.6175929575614	526.8558008146105	1324.196829	242.7869296	467.7245474112142
520691	1533384	47	712.5839483394834	331.38837638376384	1324.196829	242.7869296	617.9971942994817
520816	1533384	47	797.2924281984334	548.2110530896432	1324.196829	242.7869296	609.0255682592273
521372	1534050	48	1150.4406513635472	170.34785167745733	1324.171806	242.8311307	188.24542445747485
521380	1534050	48	834.5809943865277	236.26904570970328	1324.171806	242.8311307	489.6347861169164
521379	1534050	48	693.7825099375355	249.64840053000188	1324.171806	242.8311307	630.4261572603605
521389	1534050	48	777.1672923510089	350.5351947442515	1324.171806	242.8311307	557.5070433313086
521387	1534050	48	1088.2047088842496	326.8221990257481	1324.171806	242.8311307	250.46950009878347
521385	1534050	48	711.9718341595313	330.7911221270843	1324.171806	242.8311307	618.4866737556464
521384	1534050	48	613.0352112676056	277.6032863849765	1324.171806	242.8311307	711.9862071547216
521393	1534050	48	1048.4815442561203	362.5760828625235	1324.171806	242.8311307	300.5727432566266
521403	1534050	48	1112.0259611573524	428.8107411811336	1324.171806	242.8311307	282.124573546359
521402	1534050	48	884.1463030303031	422.6684848484848	1324.171806	242.8311307	475.35662108659255
521415	1534050	48	955.959663973323	525.1238296780813	1324.171806	242.8311307	463.9712808269531
521409	1534050	48	1429.9340756451045	475.06415694591726	1324.171806	242.8311307	255.1819667606249
521423	1534050	48	836.8672161172161	554.0897435897435	1324.171806	242.8311307	578.2280583116626
521429	1534050	48	994.7658315935976	743.8763048016701	1324.171806	242.8311307	599.6286871599827
521432	1534050	48	532.4660914320315	750.4439903118378	1324.171806	242.8311307	940.4619895151983
521446	1534050	48	533.0674074074075	833.7411851851853	1324.171806	242.8311307	987.4314467162934
521444	1534050	48	694.1809116809117	810.4076923076923	1324.171806	242.8311307	847.9573575430402
521454	1534050	48	1068.3579881656806	877.2395040856579	1324.171806	242.8311307	684.0429033451094
521462	1534050	48	1118.7208982584784	948.1128933699968	1324.171806	242.8311307	734.5967875281738
521465	1534050	48	1388.7507122507122	1001.9100372561912	1324.171806	242.8311307	761.8209904636923
521602	1534644	49	895.6160311603116	582.0518655186552	1324.189784	242.7490679	546.6277070318887
521616	1534644	49	523.3514018691588	711.5657320872275	1324.189784	242.7490679	927.9715399265124
521630	1534644	49	1001.5892359174568	811.7602714259157	1324.189784	242.7490679	654.0985119698471
521627	1534644	49	512.133908991228	792.5572916666666	1324.189784	242.7490679	980.6751893760334
521637	1534644	49	691.8600464576075	806.0589430894308	1324.189784	242.7490679	846.8523557659641
521527	1534644	49	1162.9404931247036	184.90644855381697	1324.189784	242.7490679	171.3099600741689
521660	1534644	49	1131.4246680642907	842.8766596785464	1324.189784	242.7490679	630.3265156532962
521529	1534644	49	904.7080340516096	211.111066773078	1324.189784	242.7490679	420.67315300013024
521539	1534644	49	693.9572129446175	249.55057080856685	1324.189784	242.7490679	630.2692710745883
521551	1534644	49	612.8288628108411	277.85848002235264	1324.189784	242.7490679	712.2268114966369
521556	1534644	49	813.4839897534422	289.58613512648094	1324.189784	242.7490679	512.8490217826152
521695	1534644	49	1180.6697375767728	892.3503629257398	1324.189784	242.7490679	665.2667481728239
521565	1534644	49	709.2982417582417	327.90805860805864	1324.189784	242.7490679	620.7605515968803
521574	1534644	49	1046.0812574139975	358.5652431791222	1324.189784	242.7490679	301.26025130461795
521701	1534644	49	1393.7345371523452	986.7349522623496	1324.189784	242.7490679	747.2291943048317
521570	1534644	49	1081.1918555835432	321.041771620487	1324.189784	242.7490679	255.29931584427206
521583	1534644	49	1429.9256140350876	474.9421052631579	1324.189784	242.7490679	255.1346161404559
521581	1534644	49	855.8500738552437	439.985721319547	1324.189784	242.7490679	508.17750988273446
521580	1534644	49	1112.12423500612	428.4318645450836	1324.189784	242.7490679	281.86858292476506
521589	1534644	49	957.2586703311084	526.2165292500981	1324.189784	242.7490679	463.6725609981276
521355	1534852	50	687.3127976190476	801.1693452380952	1324.113876	242.6764706	847.0123401985752
521365	1534852	50	1013.2909949972208	885.0480822679266	1324.113876	242.6764706	713.6190516176802
521363	1534852	50	1185.950664404863	852.2150127226463	1324.113876	242.6764706	625.0010458961518
521247	1534852	50	847.1693457416808	186.7659334461365	1324.113876	242.6764706	480.2104466878685
521245	1534852	50	1003.9249933386624	154.2615241140421	1324.113876	242.6764706	332.17182803788546
521371	1534852	50	1385.0534041224234	998.1291900895274	1324.113876	242.6764706	757.9066152712392
521255	1534852	50	1166.1667608286252	210.5073446327684	1324.113876	242.6764706	161.18977590546837
521260	1534852	50	693.8360007621225	249.52734114508905	1324.113876	242.6764706	630.3151072611214
521270	1534852	50	611.8135568930926	277.91071940384063	1324.113876	242.6764706	713.1712255051888
521278	1534852	50	707.2946082812034	328.9924039320822	1324.113876	242.6764706	622.8293902636104
521281	1534852	50	1079.2368644969156	318.0854073601361	1324.113876	242.6764706	256.2250153790138
521293	1534852	50	1055.4980415197806	363.7436349392871	1324.113876	242.6764706	294.63829488825877
521301	1534852	50	1112.1686868686868	429.0042424242424	1324.113876	242.6764706	282.2034757916618
521309	1534852	50	1429.9891456582634	474.6642156862745	1324.113876	242.6764706	255.0056599282147
521304	1534852	50	856.4490918393452	440.7504476848299	1324.113876	242.6764706	507.88153219253155
521318	1534852	50	952.6343186827436	531.7604693374822	1324.113876	242.6764706	470.7086358148502
521326	1534852	50	531.8736263736264	722.5882450882451	1324.113876	242.6764706	926.2612614270959
521322	1534852	50	930.8432343234324	575.6023102310231	1324.113876	242.6764706	515.2682915712171
521331	1534852	50	501.87352648771486	750.0244993608862	1324.113876	242.6764706	966.1683159023803
521340	1534852	50	1140.72317146283	768.6354916067146	1324.113876	242.6764706	557.0144004323238
521732	1533531	51	1114.9423558897242	429.468671679198	1324.282051	242.7051282	280.54184914513104
521739	1533531	51	853.8063527103261	438.0717439293598	1324.282051	242.7051282	509.42663576093025
521746	1533531	51	1429.8319658119658	474.414188034188	1324.282051	242.7051282	254.61711043458286
521873	1533531	51	1224.055173402121	770.4489825164803	1324.282051	242.7051282	537.1768821922949
521639	1533531	51	846.5750286368843	107.94859679266897	1324.282051	242.7051282	496.34999946808625
521890	1533531	51	688.8533745947539	804.7004126142057	1324.282051	242.7051282	848.29729605954
521643	1533531	51	1142.734808259587	107.97935103244838	1324.282051	242.7051282	226.07617384423148
521768	1533531	51	954.9136771300448	525.8574987543598	1324.282051	242.7051282	465.4119256807763
521909	1533531	51	1005.2277070063694	921.4223283793348	1324.282051	242.7051282	749.9684741644019
521663	1533531	51	1165.762329090052	227.9011315417256	1324.282051	242.7051282	159.20948637397657
521785	1533531	51	919.7179176755448	570.1529459241324	1324.282051	242.7051282	520.4749862432047
521670	1533531	51	693.6991614255764	249.42262245092437	1324.282051	242.7051282	630.6186687317786
521939	1533531	51	1394.6185089420385	1001.948610213316	1324.282051	242.7051282	762.4945129609371
521819	1533531	51	1188.3175628734195	645.6528414617202	1324.282051	242.7051282	425.26838779101894
521696	1533531	51	612.4951149425287	277.8054597701149	1324.282051	242.7051282	712.6518614431695
521709	1533531	51	1052.3781549173193	321.71344647519584	1324.282051	242.7051282	283.1502128934672
521704	1533531	51	705.1476890113254	329.20400979491893	1324.282051	242.7051282	625.1475143614464
521719	1533531	51	1079.5406008932198	368.2795371498173	1324.282051	242.7051282	275.07691575896644
521843	1533531	51	547.6243507485487	721.2216620837153	1324.282051	242.7051282	912.2364038778313
521855	1533531	51	502.44632148603193	752.7161766856809	1324.282051	242.7051282	967.2255351691349
522383	1533869	52	958.124852071006	526.5055226824458	1324.278781	242.7039127	463.2624024230404
522250	1533869	52	1195.341456582633	90.6095238095238	1324.278781	242.7039127	199.39292053600278
522505	1533869	52	1432.4279342723005	962.1652582159624	1324.278781	242.7039127	727.5444089848774
522390	1533869	52	898.9787524366473	573.2247563352827	1324.278781	242.7039127	538.6317316807167
522269	1533869	52	770.0173980968613	128.15800312455616	1324.278781	242.7039127	565.9738916046972
522284	1533869	52	693.7568027210884	249.4560657596372	1324.278781	242.7039127	630.5581310741246
522411	1533869	52	1252.2974747474748	618.3122474747474	1324.278781	242.7039127	382.44336783644
522427	1533869	52	1288.527972027972	671.6768971768971	1324.278781	242.7039127	430.460151179143
522296	1533869	52	1169.3240794293426	273.0274725274725	1324.278781	242.7039127	157.89388151369826
522316	1533869	52	613.0187360178971	277.77209172259506	1324.278781	242.7039127	712.1240262537866
522440	1533869	52	496.6746779767515	711.2726987119071	1324.278781	242.7039127	951.044298950153
522448	1533869	52	627.7525756065138	696.6628447989366	1324.278781	242.7039127	831.4009062012477
522329	1533869	52	699.5926975133774	339.24661630468995	1324.278781	242.7039127	632.1022041736277
522343	1533869	52	1010.1299862448418	363.81843191196697	1324.278781	242.7039127	336.68708322426687
522336	1533869	52	1114.586376128779	343.3849627012171	1324.278781	242.7039127	232.61035765851798
522473	1533869	52	699.2480091012513	815.8828213879408	1324.278781	242.7039127	848.0551439529414
522359	1533869	52	853.9391736801837	435.9348380515175	1324.278781	242.7039127	508.4855324647524
522485	1533869	52	983.3583765112262	944.8433122241412	1324.278781	242.7039127	780.529601335472
522365	1533869	52	1429.9925579785393	474.880408445829	1324.278781	242.7039127	255.1104227974257
522361	1533869	52	1119.5349819059106	437.7689987937274	1324.278781	242.7039127	282.7904013226653
521985	1533545	53	611.696745132229	277.6900610287707	1324.188992	242.8541186	713.3433568286632
522252	1533545	53	501.27126297344654	649.7759131958485	1324.188992	242.8541186	918.0299208976395
522128	1533545	53	1429.8752642706131	474.8981677237491	1324.188992	242.8541186	254.978487092937
521883	1533545	53	1144.3755747126438	95.1462643678161	1324.188992	242.8541186	232.7025466952027
522267	1533545	53	1257.4343396226416	673.6969811320755	1324.188992	242.8541186	435.9836646123968
522010	1533545	53	1133.5233716475095	326.4701149425287	1324.188992	242.8541186	208.19465321845766
522029	1533545	53	695.9577203150543	346.67372566503195	1324.188992	242.8541186	636.7519466275874
522280	1533545	53	714.1580125335721	831.6083258728738	1324.188992	242.8541186	847.8026376995294
522291	1533545	53	991.6016393442624	948.7284153005464	1324.188992	242.8541186	780.3030628474062
522297	1533545	53	1454.812540192926	944.9709539121114	1324.188992	242.8541186	714.1642400535078
522183	1533545	53	956.57515576324	527.3075025960541	1324.188992	242.8541186	464.8157272075828
522199	1533545	53	894.0028927458834	562.1626613262127	1324.188992	242.8541186	535.7406326287099
522084	1533545	53	850.9589764419171	438.46750609260766	1324.188992	242.8541186	512.0656647261526
522094	1533545	53	1128.857560568087	445.0472013366751	1324.188992	242.8541186	281.13415091696015
522230	1533545	53	707.3968940121678	612.477585654819	1324.188992	242.8541186	719.0646699274389
521971	1533545	53	1168.7833857592225	291.1339719759794	1324.188992	242.8541186	162.73243896983075
522111	1533545	53	987.470339949806	463.8456536618754	1324.188992	242.8541186	402.76135515650435
522239	1533545	53	1194.93737250102	619.6241670066639	1324.188992	242.8541186	398.32355004376655
521990	1534016	54	852.5630961115187	437.8384690633407	1324.202802	242.859882	510.35346729868496
522007	1534016	54	721.9745547073792	469.0982824427481	1324.202802	242.859882	643.3215958383764
522129	1534016	54	500.9934431229034	561.4190301921318	1324.202802	242.859882	882.6967652822441
522000	1534016	54	1131.8991433021806	449.0876168224299	1324.202802	242.859882	281.97619714890453
521886	1534016	54	613.0582908885116	277.520090548953	1324.202802	242.859882	711.9886556263764
522136	1534016	54	891.4325699745547	548.4177268871925	1324.202802	242.859882	529.7694501379477
521902	1534016	54	1173.3065778341795	309.71372673434854	1324.202802	242.859882	165.0427430190917
522026	1534016	54	1429.9276538201489	474.2004732927654	1324.202802	242.859882	254.3545035419636
522294	1534016	54	757.9735494880546	850.103526734926	1324.202802	242.859882	830.2773093799406
522309	1534016	54	1472.155388471178	895.9076858813702	1324.202802	242.859882	669.5979405567134
521921	1534016	54	696.4227560220697	349.0315569909837	1324.202802	242.859882	636.6947547282318
522314	1534016	54	1440.0701149425286	910.5718390804597	1324.202802	242.859882	677.6905575826917
522197	1534016	54	1092.2825059101654	623.5525657071339	1324.202802	242.859882	445.77342133256053
522323	1534016	54	1014.400709219858	943.3710992907802	1324.202802	242.859882	765.9590734766228
521938	1534016	54	1109.690635451505	337.276662950576	1324.202802	242.859882	234.37149596825623
522208	1534016	54	1241.0289914811765	648.7352294586425	1324.202802	242.859882	414.30988454403905
521834	1534016	54	1067.6451652995277	188.46470295799156	1324.202802	242.859882	262.2606650878925
522098	1534016	54	955.6270547022368	527.3943680948531	1324.202802	242.859882	465.62641170080417
521969	1534016	54	991.6433217189316	445.27375145180025	1324.202802	242.859882	389.31630131714854
522245	1534275	55	1179.6428952991453	536.9706196581197	1324.09882	242.7588496	327.7622306213926
522240	1534275	55	882.5928709055877	531.4818882466282	1324.09882	242.7588496	527.5305641677078
522006	1534275	55	611.8210721414315	277.49458226404334	1324.09882	242.7588496	713.1242256564997
522283	1534275	55	997.2276084949216	600.0603482390186	1324.09882	242.7588496	484.261447815626
522046	1534275	55	1168.77779530872	346.47002208898704	1324.09882	242.7588496	186.7635617838491
522063	1534275	55	1045.5971128608924	332.3679790026247	1324.09882	242.7588496	292.5628085585958
522319	1534275	55	815.9833024118739	865.5157699443414	1324.09882	242.7588496	803.7459555423079
522071	1534275	55	696.0233853006681	347.4646622123237	1324.09882	242.7588496	636.7433225936192
522330	1534275	55	1453.161665579474	888.7067840834964	1324.09882	242.7588496	658.71538024595
522087	1534275	55	1101.5966447848286	347.1221735959154	1324.09882	242.7588496	245.7619200994312
522345	1534275	55	1053.293857058476	921.071766095688	1324.09882	242.7588496	730.3723301430896
522130	1534275	55	738.5601769911505	423.6297935103245	1324.09882	242.7588496	612.8374995116214
522151	1534275	55	853.8563736538943	435.8698973203106	1324.09882	242.7588496	508.3501107477072
522158	1534275	55	991.8913776493256	450.382225433526	1324.09882	242.7588496	391.7515168390369
522170	1534275	55	1135.8429571303589	453.1076115485564	1324.09882	242.7588496	282.288631648679
522181	1534275	55	1429.977225672878	474.7080745341615	1324.09882	242.7588496	254.97191950367548
522212	1534275	55	495.47380855947074	500.522816254894	1324.09882	242.7588496	867.7912606672658
522237	1534275	55	954.6887952934884	526.450528145474	1324.09882	242.7588496	465.7732654732494
521735	1534178	56	613.0688926458157	277.51324316708934	1324.223242	242.6720183	712.0073170660625
521861	1534178	56	984.5771072796936	448.1865421455938	1324.223242	242.6720183	396.98326959952067
521986	1534178	56	1154.017446176689	539.852882949765	1324.223242	242.6720183	342.4711363689334
521875	1534178	56	854.424136139257	435.8962068069629	1324.223242	242.6720183	507.9830576817774
522003	1534178	56	958.4599902711906	600.1681259880821	1324.223242	242.6720183	511.45500616120796
522011	1534178	56	849.1990419557318	852.920878757846	1324.223242	242.6720183	773.3380000477131
521766	1534178	56	696.9256738724313	349.1291700026688	1324.223242	242.6720183	636.2667397620331
521900	1534178	56	1137.529374201788	454.0457641549596	1324.223242	242.6720183	282.0167738100224
522024	1534178	56	1131.5175631174534	886.6194657885109	1324.223242	242.6720183	672.1635171597397
522039	1534178	56	1470.8329153605016	908.8692789968652	1324.223242	242.6720183	682.1386856665439
521912	1534178	56	1430.015807560137	474.6542955326461	1324.223242	242.6720183	254.96635832564294
521794	1534178	56	1165.470981661273	368.9430420711974	1324.223242	242.6720183	202.84637439915272
521811	1534178	56	1094.994019138756	350.5067783094099	1324.223242	242.6720183	253.3266114719434
521958	1534178	56	845.9674329501916	506.86551724137934	1324.223242	242.6720183	546.3760827239562
521826	1534178	56	500.0005057072678	421.5086692674469	1324.223242	242.6720183	843.4012489622785
521833	1534178	56	741.4084249084249	424.514652014652	1324.223242	242.6720183	610.5242455937089
521842	1534178	56	1052.5017777777778	429.20666666666665	1324.223242	242.6720183	329.58721024994946
521968	1534178	56	954.3981444399946	526.2266052596449	1324.223242	242.6720183	466.0191053713596
521734	1534133	57	687.2869681358519	248.43989696622785	1324.237351	242.7938988	636.9754057466253
521998	1534133	57	793.2918075911311	506.7630590003758	1324.237351	242.7938988	592.944253368418
521865	1534133	57	753.8945578231293	423.3583797155226	1324.237351	242.7938988	598.2427880861472
522134	1534133	57	1216.9051673517322	883.5916030534352	1324.237351	242.7938988	649.7244765461576
521748	1534133	57	750.6051779935275	290.31759340982643	1324.237351	242.7938988	575.5974039704275
521756	1534133	57	612.7699914015477	277.9439667526512	1324.237351	242.7938988	712.3351255210355
521880	1534133	57	856.2707549535992	437.6958866315526	1324.237351	242.7938988	506.93147453669314
522021	1534133	57	955.4319699499164	527.0389538119088	1324.237351	242.7938988	465.6314641325481
522156	1534133	57	1463.640326009922	914.0582329317268	1324.237351	242.7938988	685.5866070154285
521896	1534133	57	985.688243526942	451.05423372988105	1324.237351	242.7938988	397.4768738881678
521780	1534133	57	696.7377823408624	348.923819301848	1324.237351	242.7938988	636.4112418029181
521788	1534133	57	504.70889250372784	355.2180425647282	1324.237351	242.7938988	827.2037731940712
521914	1534133	57	1066.7031063321388	468.7060931899642	1324.237351	242.7938988	342.5787599235171
522053	1534133	57	1117.4773242630386	534.9288233812043	1324.237351	242.7938988	357.90015760870375
521802	1534133	57	1090.588761904762	348.24057142857146	1324.237351	242.7938988	256.3409135402161
521937	1534133	57	1148.7497716894975	457.1351598173516	1324.237351	242.7938988	277.0163653410541
521944	1534133	57	1430.0134020618557	474.579381443299	1324.237351	242.7938988	254.78046028380464
521827	1534133	57	1152.4979726845922	380.7888390951771	1324.237351	242.7938988	220.31118358184233
522080	1534133	57	866.2195807770961	574.8296267893661	1324.237351	242.7938988	565.7101753560644
522106	1534133	57	858.8530135301353	827.6906519065191	1324.237351	242.7938988	747.4535392630188
521859	1534840	58	612.7122762148338	277.92796248934354	1324.274532	242.7689139	712.4303492663561
522135	1534840	58	956.8040761255504	524.3244567533021	1324.274532	242.7689139	462.93418501121016
521878	1534840	58	696.3671556642216	347.8887530562347	1324.274532	242.7689139	636.6457836514064
522008	1534840	58	856.9319779116466	438.44904618473896	1324.274532	242.7689139	506.65548159750364
521889	1534840	58	1066.315749235474	340.52446483180427	1324.274532	242.7689139	275.86025691160455
522025	1534840	58	984.6216545012164	455.5701172307012	1324.274532	242.7689139	400.8097171129937
522153	1534840	58	1073.9109347442682	537.6700680272108	1324.274532	242.7689139	386.84444100489696
522037	1534840	58	763.5245051837888	434.9989004084197	1324.274532	242.7689139	592.7840756020768
521907	1534840	58	759.3876941457587	369.9504181600956	1324.274532	242.7689139	579.02700680264
522169	1534840	58	820.8531402783001	553.8273160335966	1324.274532	242.7689139	591.7688967670737
522066	1534840	58	1429.9002111932418	474.6309398099261	1324.274532	242.7689139	254.78772176870865
522074	1534840	58	1075.096227527262	461.4504862953139	1324.274532	242.7689139	331.5289693604397
522201	1534840	58	856.8966916354557	785.398252184769	1324.274532	242.7689139	716.1624427678344
521831	1534840	58	517.3646256378215	226.3628553577007	1324.274532	242.7689139	807.0766727779418
521959	1534840	58	1132.7767214523578	402.9175529057901	1324.274532	242.7689139	249.63773356595652
522083	1534840	58	1155.0390450691657	467.1813922356091	1324.274532	242.7689139	281.0722513330812
522211	1534840	58	1291.3048780487804	897.3677374578624	1324.274532	242.7689139	655.4285757311781
522090	1534840	58	760.4461883408072	488.0672645739911	1324.274532	242.7689139	614.876964893668
521845	1534840	58	689.9932978251221	249.65454948956943	1324.274532	242.7689139	634.3186076443592
522233	1534840	58	1404.5755411255411	950.9757575757576	1324.274532	242.7689139	712.7448249519313
522757	1534632	59	1075.9139784946235	463.9032258064516	1324.202802	242.859882	332.4266832232653
522763	1534632	59	1160.0764760576476	472.93189214318926	1324.202802	242.859882	282.61383674311327
522788	1534632	59	1033.472831765935	510.19409613375126	1324.202802	242.859882	394.95758967110714
522785	1534632	59	950.7715085253157	522.5554470909801	1324.202802	242.859882	466.5624717845817
522809	1534632	59	770.1772465514932	555.5822284719433	1324.202802	242.859882	636.19146652006
522819	1534632	59	857.8984468339306	763.5543608124253	1324.202802	242.859882	698.9724543303456
522826	1534632	59	1351.4166202414117	918.28904363974	1324.202802	242.859882	675.9771773489388
522832	1534632	59	1400.238885127511	980.8552245542768	1324.202802	242.859882	741.9020228906093
522598	1534632	59	551.6508249822857	163.44989371393865	1324.202802	242.859882	776.6224973779547
522628	1534632	59	696.793089092423	251.37538162642244	1324.202802	242.859882	627.4674984289272
522641	1534632	59	612.8217592592592	277.8122106481481	1324.202802	242.859882	712.2391826127174
522649	1534632	59	1052.3188073394494	306.0045871559633	1324.202802	242.859882	279.120333085592
522661	1534632	59	696.1865253898441	348.759762761562	1324.202802	242.859882	636.8824290499754
522685	1534632	59	1121.4450216450216	407.0660173160173	1324.202802	242.859882	260.9106597475463
522696	1534632	59	737.8921747042766	396.7121625720352	1324.202802	242.859882	606.1606024125297
522711	1534632	59	857.0884057971015	438.78985507246375	1324.202802	242.859882	506.54162068696274
522719	1534632	59	982.4010382151536	452.22807598851335	1324.202802	242.859882	400.82849996032434
522715	1534632	59	766.0423258395782	440.3281987232861	1324.202802	242.859882	592.0615282697879
522741	1534632	59	1429.987152411123	474.6429074269623	1324.202802	242.859882	254.78167058872015
522737	1534632	59	738.4421052631579	470.0042105263158	1324.202802	242.859882	628.2596118033543
522496	1534344	60	1429.967805051583	474.1890786197083	1324.205839	242.8614191	254.35817172240067
522508	1534344	60	1069.5184848484848	464.2693939393939	1324.205839	242.8614191	337.4716872378792
522376	1534344	60	696.2656994959815	345.8803296553603	1324.205839	242.8614191	636.3345933801961
522391	1534344	60	1117.1669885205451	402.2345778349962	1324.205839	242.8614191	261.27550465557295
522653	1534344	60	1414.5368229501178	983.3146007278956	1324.205839	242.8614191	745.9427597639578
522403	1534344	60	682.9952038369305	421.0387118876328	1324.205839	242.8614191	665.5059926937975
522414	1534344	60	855.1388244392884	438.0707656612529	1324.205839	242.8614191	508.0655008301292
522546	1534344	60	698.2256917999492	519.012185833968	1324.205839	242.8614191	684.185932810925
522554	1534344	60	1170.2023474178404	485.0347417840376	1324.205839	242.8614191	286.9930201926926
522424	1534344	60	978.7507319113342	447.91781681304894	1324.205839	242.8614191	401.73045348429036
522566	1534344	60	947.173681475708	519.2175889841517	1324.205839	242.8614191	467.4676250185253
522318	1534344	60	630.4307489649981	129.06178647597542	1324.205839	242.8614191	703.0463938734327
522458	1534344	60	758.7465123181953	453.9762540813297	1324.205839	242.8614191	603.5840651314727
522342	1534344	60	703.3796844181459	252.86776044468357	1324.205839	242.8614191	620.9067893653591
522595	1534344	60	870.2449705973384	737.7986691426803	1324.205839	242.8614191	671.5976113125398
522357	1534344	60	1076.0111768573306	267.76955950032874	1324.205839	242.8614191	249.4413874526765
522613	1534344	60	1351.3807153392331	921.8125	1324.205839	242.8614191	679.4946976682975
522481	1534344	60	1027.7191812865497	474.9781286549708	1324.205839	242.8614191	376.54017721448974
522364	1534344	60	612.6738505747126	278.01235632183904	1324.205839	242.8614191	712.3997185148356
522511	1534149	61	708.1315033055475	261.4644533869886	1324.119154	242.7078693	616.2731498732385
522655	1534149	61	979.0918618988902	446.449239621866	1324.119154	242.7078693	400.6923736175375
522522	1534149	61	612.0229254571026	277.99198312236285	1324.119154	242.7078693	712.9698502694541
522790	1534149	61	948.0738775510204	524.5545578231292	1324.119154	242.7078693	469.9442581530743
522787	1534149	61	1167.6709058456047	493.0078090138331	1324.119154	242.7078693	295.1713301987978
522669	1534149	61	857.9688109161793	438.3591617933723	1324.119154	242.7078693	505.54482552142775
522807	1534149	61	898.3536804308798	718.2923399162178	1324.119154	242.7078693	638.3234502780274
522544	1534149	61	692.3265582655827	340.19062901155326	1324.119154	242.7078693	639.2689359462207
522683	1534149	61	1067.13354603464	460.4042844120328	1324.119154	242.7078693	336.79865179949314
522811	1534149	61	1347.8678819444444	910.3234375	1324.119154	242.7078693	668.0378349928902
522692	1534149	61	763.1349206349207	452.9428393080078	1324.119154	242.7078693	599.0843452290117
522820	1534149	61	1406.986463620981	977.8257191201352	1324.119154	242.7078693	739.7737790216671
522563	1534149	61	629.5427306775622	365.14096016343206	1324.119154	242.7078693	705.2845309332707
522709	1534149	61	662.5888888888888	477.35988700564974	1324.119154	242.7078693	701.9144257466928
522718	1534149	61	1429.9601334738322	473.784861257464	1324.119154	242.7078693	254.16311523919057
522460	1534149	61	738.6924108853967	106.2517567394915	1324.119154	242.7078693	601.1195739691877
522734	1534149	61	1017.2260496404546	481.7113198793783	1324.119154	242.7078693	388.9807538841584
522611	1534149	61	1115.7023962344886	389.93635002139496	1324.119154	242.7078693	255.1740003468575
522490	1534149	61	1108.7776349614396	237.9504427306484	1324.119154	242.7078693	215.39406428543342
522497	1534512	62	618.1404494382023	412.9180711610487	1324.126966	242.8438202	726.1833187336537
522515	1534512	62	975.6374709976798	445.16898685228153	1324.126966	242.8438202	402.96451604061326
522524	1534512	62	858.3523670082967	441.1122498779893	1324.126966	242.8438202	506.2176876333519
522652	1534512	62	940.3654320987654	712.969135802469	1324.126966	242.8438202	606.8696130739696
522401	1534512	62	763.9139498780218	129.15025504546463	1324.126966	242.8438202	571.6334928868605
522542	1534512	62	1057.661826981246	456.16696914700543	1324.126966	242.8438202	341.3362509153551
522538	1534512	62	764.9911231884058	457.3148550724638	1324.126966	242.8438202	598.8578424934396
522666	1534512	62	1351.5232306861155	907.4124797406809	1324.126966	242.8438202	665.1331134159907
522409	1534512	62	1103.96618743344	214.89137380191693	1324.126966	242.8438202	221.92815882323634
522548	1534512	62	1429.9793417366946	473.8305322128852	1324.126966	242.8438202	254.08578585907932
522687	1534512	62	1394.0900265685675	984.1470468015532	1324.126966	242.8438202	744.5974104265974
522426	1534512	62	708.3265606595995	258.9764428739694	1324.126966	242.8438202	616.0116887947356
522446	1534512	62	625.665114674944	299.8617865149164	1324.126966	242.8438202	700.7852782693951
522586	1534512	62	1012.5349002849002	492.2998575498576	1324.126966	242.8438202	399.1465019098835
522456	1534512	62	693.0899113243204	335.9499200465184	1324.126966	242.8438202	637.8687248975189
522615	1534512	62	1178.4353429445173	510.05701179554393	1324.126966	242.8438202	304.35002676395106
522610	1534512	62	945.1663950013584	523.081499592502	1324.126966	242.8438202	471.32183412495465
522480	1534512	62	1113.2471002710029	387.55669376693766	1324.126966	242.8438202	255.757958910139
522372	1534249	63	867.8233618233618	172.89546351084812	1324.191003	242.7986726	461.69024524467744
522509	1534249	63	754.4277632724107	439.8315926892951	1324.191003	242.7986726	602.8699038298336
522378	1534249	63	1084.859877060631	187.1736518580609	1324.191003	242.7986726	245.71025777518358
522504	1534249	63	974.2069529652352	444.9543967280163	1324.191003	242.7986726	404.172948224469
522519	1534249	63	859.9429347826087	453.8326539855072	1324.191003	242.7986726	509.9623614964129
522389	1534249	63	706.6484968114181	256.34249417957284	1324.191003	242.7986726	617.6910085573967
522771	1534249	63	1406.1844639865997	990.8448492462312	1324.191003	242.7986726	752.5264181672333
522648	1534249	63	1001.3157201054398	504.3583752695902	1324.191003	242.7986726	415.5260838561722
522404	1534249	63	606.1369141653502	275.9681411269089	1324.191003	242.7986726	718.8197883576361
522660	1534249	63	943.3416502946956	522.8072691552063	1324.191003	242.7986726	472.70608585130947
522412	1534249	63	649.4705169628432	299.2114970382337	1324.191003	242.7986726	677.0746938405806
522547	1534249	63	1430.1569847856154	474.338520055325	1324.191003	242.7986726	254.6359956004346
522686	1534249	63	1191.1268914829227	521.3832684824903	1324.191003	242.7986726	308.7319789669343
522433	1534249	63	696.0302965801051	328.128494394778	1324.191003	242.7986726	633.9298475205833
522561	1534249	63	787.2721802406941	479.7482507696613	1324.191003	242.7986726	586.8789694886156
522449	1534249	63	566.0994910941477	354.9860050890585	1324.191003	242.7986726	766.3476613096118
522716	1534249	63	984.7624886466848	723.5157432636997	1324.191003	242.7986726	588.4731246060326
522743	1534249	63	1350.2662451703548	904.908148928697	1324.191003	242.7986726	662.6227259146067
522484	1534249	63	1085.317416639689	381.0427862307112	1324.191003	242.7986726	275.99279920711314
522495	1534249	63	1052.9035403540354	442.4138913891389	1324.191003	242.7986726	336.81318703566427
522843	1535084	64	985.15572895825	155.17400293450712	1324.162202	242.7723214	350.1411917529679
522841	1535084	64	1084.2275440167116	162.0693822739481	1324.162202	242.7723214	253.14344645900042
522853	1535084	64	707.5862484921593	256.50190993164455	1324.162202	242.7723214	616.7287961862583
522859	1535084	64	561.4951219512195	313.4583042973287	1324.162202	242.7723214	765.9357565542259
522857	1535084	64	651.315340555348	298.7538911717096	1324.162202	242.7723214	675.1717078714299
522856	1535084	64	599.9470404984423	274.4696261682243	1324.162202	242.7723214	724.9084902788054
522866	1535084	64	698.2286109896517	325.20776854685903	1324.162202	242.7723214	631.3386280764172
522877	1535084	64	1053.9315636200718	365.3635752688172	1324.162202	242.7723214	296.73761717104946
522887	1535084	64	965.9924623115578	456.8806067373906	1324.162202	242.7723214	417.2863768188508
522886	1535084	64	859.8068042250061	455.0978874969295	1324.162202	242.7723214	510.59581026596214
522883	1535084	64	772.8082922824302	420.7015599343186	1324.162202	242.7723214	579.3530423552228
522890	1535084	64	1430.011316872428	473.7283950617284	1324.162202	242.7723214	254.05657456660748
522888	1535084	64	1049.242628205128	449.6336538461538	1324.162202	242.7723214	344.05287808264615
522902	1535084	64	944.8860716700472	522.7404327248141	1324.162202	242.7723214	471.4154498919683
522897	1535084	64	799.5859854829704	490.6560580681184	1324.162202	242.7723214	580.1952721626319
522904	1535084	64	1008.9042174796748	508.5396341463415	1324.162202	242.7723214	412.3346472566055
522916	1535084	64	1215.809523809524	537.2309523809524	1324.162202	242.7723214	313.76135553988405
522920	1535084	64	1043.6833333333334	766.0339393939395	1324.162202	242.7723214	593.6927796715812
522931	1535084	64	1355.1927777777778	898.9731481481482	1324.162202	242.7723214	656.9341075466044
522936	1535084	64	1386.969135802469	991.8753519601472	1324.162202	242.7723214	751.7313757773215
523015	1535137	65	1112.601901366607	790.3383838383838	1324.047515	242.8143275	586.9342721242642
523010	1535137	65	1231.4478301015697	536.3047091412742	1324.047515	242.8143275	307.75201991088437
523021	1535137	65	1375.752071214525	909.6501850872554	1324.047515	242.8143275	668.837365954887
523025	1535137	65	1388.0996541288368	994.1106787721574	1324.047515	242.8143275	754.0218060254205
522951	1535137	65	708.4744143033292	253.0412042745581	1324.047515	242.8143275	615.6580473849713
522946	1535137	65	1096.171573781984	164.46915527514895	1324.047515	242.8143275	240.967654669539
522945	1535137	65	1052.5185324317556	121.30440771349862	1324.047515	242.8143275	297.47714026638744
522954	1535137	65	650.0592397897291	301.85611268365005	1324.047515	242.8143275	676.569381156573
522953	1535137	65	574.9059362723701	299.157645860614	1324.047515	242.8143275	751.2573956390787
522962	1535137	65	704.1885098743268	328.9392579293836	1324.047515	242.8143275	625.8136223164653
522969	1535137	65	1019.1785795325618	346.19242114817337	1324.047515	242.8143275	321.91939683619484
522977	1535137	65	802.7458598726115	400.271974522293	1324.047515	242.8143275	544.5625090330326
522990	1535137	65	1429.8866248693837	474.30668756530827	1324.047515	242.8143275	254.5400360386354
522989	1535137	65	1039.5594664095147	459.2894567663131	1324.047515	242.8143275	357.48416941410045
522988	1535137	65	965.1463818997464	454.8815096547689	1324.047515	242.8143275	416.8722982973441
522984	1535137	65	859.9014440433212	455.2629362214199	1324.047515	242.8143275	510.45664510533044
522999	1535137	65	952.6093871217998	525.5316783035945	1324.047515	242.8143275	466.79265556247225
523004	1535137	65	1008.5796529968454	512.2555205047319	1324.047515	242.8143275	414.871701185625
523002	1535137	65	822.1194690265487	520.7592920353982	1324.047515	242.8143275	573.7466049096158
523029	1535187	66	1084.0073586367157	100.87141750580945	1324.180835	242.7259508	278.9372821344211
523038	1535187	66	520.7422894424674	275.8969948596283	1324.180835	242.7259508	804.1230096518872
523036	1535187	66	709.9117007609447	250.132374740587	1324.180835	242.7259508	614.3137833342063
523033	1535187	66	1097.6382575757575	190.50694444444449	1324.180835	242.7259508	232.48304026483396
523047	1535187	66	995.4067019984544	332.4931544661588	1324.180835	242.7259508	340.80871670918214
523041	1535187	66	646.4990849673203	303.1602614379085	1324.180835	242.7259508	680.3711194852663
523040	1535187	66	603.458197611292	266.5814332247557	1324.180835	242.7259508	721.1173303188966
523048	1535187	66	708.8583842179427	331.0013308282449	1324.180835	242.7259508	621.6222817399391
523056	1535187	66	809.4150563607085	357.31400966183577	1324.180835	242.7259508	527.3653667921695
523069	1535187	66	1429.9254067151264	473.7931810314988	1324.180835	242.7259508	254.11410691669997
523068	1535187	66	1036.8234593122231	453.8871297242084	1324.180835	242.7259508	356.5996422415867
523067	1535187	66	951.2269945355192	448.15245901639344	1324.180835	242.7259508	425.78705639695676
523066	1535187	66	860.6335333833458	454.1706676669168	1324.180835	242.7259508	509.4948175663928
523079	1535187	66	1015.2193515704156	527.1258865248227	1324.180835	242.7259508	419.9291865104075
523078	1535187	66	947.9414347557204	530.5494743351886	1324.180835	242.7259508	473.7071532037346
523084	1535187	66	875.0971428571429	536.0717460317461	1324.180835	242.7259508	536.4027573836714
523081	1535187	66	1242.190827740492	533.3299776286353	1324.180835	242.7259508	301.94877330340717
523102	1535187	66	1380.282037628683	915.0507632232872	1324.180835	242.7259508	674.6613953209364
523099	1535187	66	1174.7710589651022	833.5255716004814	1324.180835	242.7259508	609.3992723270934
523107	1535187	66	1381.241086235489	987.3816334991708	1324.180835	242.7259508	746.8386425776489
523143	1535607	67	859.6888192994664	454.0618186035723	1324.202802	242.859882	510.2739442195839
523140	1535607	67	1016.672520661157	433.5265151515152	1324.202802	242.859882	361.8406264333545
523139	1535607	67	941.717972831766	430.5211076280041	1324.202802	242.859882	426.04152397161687
523149	1535607	67	1429.9144144144143	473.9885654885655	1324.202802	242.859882	254.15627737754744
523158	1535607	67	1007.5982567353408	566.5499207606973	1324.202802	242.859882	452.7843628871733
523157	1535607	67	868.4622697563874	540.6235888294711	1324.202802	242.859882	544.3920075042603
523155	1535607	67	1262.6687979539645	521.3384484228475	1324.202802	242.859882	285.1959775502835
523154	1535607	67	947.2212345679012	530.3866666666667	1324.202802	242.859882	474.11681480866486
523164	1535607	67	1182.3014556040755	860.5247452692868	1324.202802	242.859882	633.7553750671019
523174	1535607	67	1386.2894625026556	996.5308051837688	1324.202802	242.859882	756.2239178081095
523168	1535607	67	1385.2885146327997	918.3691330756488	1324.202802	242.859882	678.2655914733115
523118	1535607	67	1043.014944769331	248.80116959064327	1324.202802	242.859882	281.2506176921393
523117	1535607	67	707.89972899729	248.8651309846432	1324.202802	242.859882	616.3323298415809
523116	1535607	67	529.4688482159364	222.7357182473655	1324.202802	242.859882	794.9887038593649
523112	1535607	67	1126.689410613842	139.01956468574224	1324.202802	242.859882	223.1464794183125
523126	1535607	67	646.6401309374564	304.16889538933	1324.202802	242.859882	680.3307786218272
523120	1535607	67	601.3557958957293	266.69190238491404	1324.202802	242.859882	723.2397662114097
523132	1535607	67	971.939445970696	339.1784569597069	1324.202802	242.859882	365.19411260766077
523130	1535607	67	810.5043177892919	337.79188255613127	1324.202802	242.859882	522.3966093017531
523128	1535607	67	715.1238738738739	325.3159159159159	1324.202802	242.859882	614.6349633859218
523269	1535307	68	867.9190476190477	542.2428571428571	1324.187029	242.7126697	545.8010663446913
523276	1535307	68	1002.068101814243	569.681424316274	1324.187029	242.7126697	458.9871128328334
523283	1535307	68	1183.743067345784	859.9909451046973	1324.187029	242.7126697	633.0536909707803
523296	1535307	68	1386.3905946709017	914.5430562908064	1324.187029	242.7126697	674.7038994469548
523311	1535307	68	1371.8943602693605	988.9598063973064	1324.187029	242.7126697	747.7705386586
523186	1535307	68	1121.1290873596877	159.04087359687654	1324.187029	242.7126697	219.6212583661316
523185	1535307	68	573.8612121212121	157.36161616161615	1324.187029	242.7126697	755.1646402043281
523198	1535307	68	1005.7986254295532	265.519587628866	1324.187029	242.7126697	319.2042152502872
523197	1535307	68	602.7467087941022	266.20142180094786	1324.187029	242.7126697	721.8225939204508
523194	1535307	68	708.5025111607143	246.8725818452381	1324.187029	242.7126697	615.6985710362252
523207	1535307	68	650.1904568802379	299.8772641254393	1324.187029	242.7126697	676.416417663716
523210	1535307	68	849.5857929948838	304.6416765053129	1324.187029	242.7126697	478.62462859894333
523216	1535307	68	716.0272592592593	326.7158518518518	1324.187029	242.7126697	613.9339053536203
523228	1535307	68	940.213668287412	345.93295515937336	1324.187029	242.7126697	397.6052930573657
523239	1535307	68	937.524494142705	426.44376996805113	1324.187029	242.7126697	428.0946543324006
523232	1535307	68	995.1142116498932	396.5225678560537	1324.187029	242.7126697	363.24427578354533
523244	1535307	68	857.3965517241379	457.0680813439434	1324.187029	242.7126697	513.6551296117576
523249	1535307	68	1429.9931937172776	473.5746945898778	1324.187029	242.7126697	253.95318274917182
523261	1535307	68	1278.7195231668916	516.1770130454341	1324.187029	242.7126697	277.2183997645777
523260	1535307	68	950.9600250626564	529.2290726817042	1324.187029	242.7126697	470.52103634760067
523270	1535316	69	1429.958036017669	473.8350322799864	1324.160793	242.9162996	254.001019156756
523268	1535316	69	856.1293445299743	457.3234196407744	1324.160793	242.9162996	514.8046715805223
523286	1535316	69	951.6236969234682	523.4487668446479	1324.160793	242.9162996	466.35003284175355
523293	1535316	69	1296.9482594182166	510.6697663328565	1324.160793	242.9162996	269.1327570761363
523308	1535316	69	868.6364165212333	544.0607911576498	1324.160793	242.9162996	546.0681847186161
523315	1535316	69	1006.4051792828684	570.3496679946879	1324.160793	242.9162996	456.2688251316787
523326	1535316	69	1198.5126895697929	852.9874651810585	1324.160793	242.9162996	622.87580862403
523193	1535316	69	1107.767564102564	218.17948717948715	1324.160793	242.9162996	217.8025238636729
523192	1535316	69	655.8210888816005	119.31250683284136	1324.160793	242.9162996	679.6733463124007
523206	1535316	69	602.1750348675034	267.0177126917713	1324.160793	242.9162996	722.3879242202046
523334	1535316	69	1392.9365953769711	991.0603802117088	1324.160793	242.9162996	751.2986598862899
523331	1535316	69	1391.3432873915262	908.7419601837672	1324.160793	242.9162996	669.2064687706459
523200	1535316	69	709.998391978812	245.5227014755959	1324.160793	242.9162996	614.1679315617574
523213	1535316	69	967.8991186654076	277.2148253068933	1324.160793	242.9162996	357.9088843062625
523219	1535316	69	649.7549869904597	299.08745302110435	1324.160793	242.9162996	676.7410063355368
523231	1535316	69	718.1307189542483	326.7201991907874	1324.160793	242.9162996	611.7969795892442
523224	1535316	69	877.2158257869772	311.53104786545924	1324.160793	242.9162996	452.1811444505203
523246	1535316	69	993.700248756219	379.4443407960199	1324.160793	242.9162996	357.55290144916745
523241	1535316	69	927.190633113641	344.4228080687038	1324.160793	242.9162996	409.74245460009206
523257	1535316	69	934.5673421997044	418.2546970656533	1324.160793	242.9162996	427.23133140291316
523397	1535482	70	1430.0897966218545	473.4806963116167	1324.256469	242.9025875	253.706439608175
523393	1535482	70	856.5698344132469	456.3036957043437	1324.256469	242.9025875	514.0727780712815
523406	1535482	70	869.3776581054957	543.6411212372274	1324.256469	242.9025875	545.3057841938004
523403	1535482	70	1323.1226175349427	500.8138500635324	1324.256469	242.9025875	257.91375491869405
523402	1535482	70	932.9754326133636	512.5703549324239	1324.256469	242.9025875	475.20685414647386
523411	1535482	70	1007.0160256410256	573.3872863247864	1324.256469	242.9025875	458.1065760932802
523418	1535482	70	1397.6226513569936	901.7386917188588	1324.256469	242.9025875	662.9084468732638
523416	1535482	70	1227.4025593586186	825.0448658649399	1324.256469	242.9025875	590.1443146152845
523428	1535482	70	1413.9475550578577	985.8547965658828	1324.256469	242.9025875	748.3464945291809
523342	1535482	70	748.9445869402585	129.2711873463717	1324.256469	242.9025875	586.426343831854
523349	1535482	70	948.2417263732514	255.71426134425116	1324.256469	242.9025875	376.23294068881245
523348	1535482	70	599.3119047619048	269.32202380952384	1324.256469	242.9025875	725.4258113916782
523346	1535482	70	710.3060847313051	243.64567339588663	1324.256469	242.9025875	613.9508339601199
523359	1535482	70	1110.7856736377864	328.78610044103004	1324.256469	242.9025875	230.09945299297888
523354	1535482	70	657.797603856515	291.3774989366227	1324.256469	242.9025875	668.219451952074
523365	1535482	70	879.9645476772616	308.6503667481663	1324.256469	242.9025875	449.13036173110794
523370	1535482	70	917.5828349944628	347.1249169435216	1324.256469	242.9025875	419.816315249781
523369	1535482	70	717.7525860737995	325.67245638412845	1324.256469	242.9025875	612.1256498462175
523378	1535482	70	1006.3923835954364	357.00570459451126	1324.256469	242.9025875	337.7234047571524
523388	1535482	70	931.716041397154	424.7628288055196	1324.256469	242.9025875	432.6212369617642
523659	1535446	71	1338.746153846154	486.0328671328671	1324.192535	242.777901	243.68993899999535
523656	1535446	71	1430.008036338225	473.80573025856046	1324.192535	242.777901	254.10780825347044
523679	1535446	71	870.1558265582656	542.984492622704	1324.192535	242.777901	544.3099578974515
523685	1535446	71	1000.3837845228328	573.7168444079847	1324.192535	242.777901	463.0039861054952
523552	1535446	71	875.2923835742142	142.15657260839643	1324.192535	242.777901	460.0391262462186
523692	1535446	71	1264.17815049864	790.603052281656	1324.192535	242.777901	551.1026426391423
523702	1535446	71	1379.6283124128313	898.0997210599721	1324.192535	242.777901	657.6623854715118
523582	1535446	71	600.0712945590994	267.1232020012508	1324.192535	242.777901	724.5303751662244
523709	1535446	71	1386.839094650206	981.9030864197532	1324.192535	242.777901	741.7753239073078
523590	1535446	71	912.1616008105368	256.29196217494086	1324.192535	242.777901	412.25249614584715
523596	1535446	71	866.3921755725191	295.99872773536896	1324.192535	242.777901	460.88352703294436
523602	1535446	71	1046.7826016260162	308.7364227642276	1324.192535	242.777901	285.14346867477104
523615	1535446	71	717.6131207361574	326.26408059654136	1324.192535	242.777901	612.2977445592073
523625	1535446	71	899.7388562731029	355.83659491193737	1324.192535	242.777901	439.2529950425712
523639	1535446	71	1093.6950998185118	439.9824561403509	1324.192535	242.777901	303.34584914474766
523638	1535446	71	932.3134591774094	463.3596531614487	1324.192535	242.777901	449.6949181991969
523646	1535446	71	857.2436781609194	456.855632183908	1324.192535	242.777901	513.6832778007998
523527	1535866	72	877.5901447424436	363.2270114942529	1324.107491	242.7404494	462.4875697293742
523522	1535866	72	717.326792750197	325.46611505122144	1324.107491	242.7404494	612.3939512486681
523535	1535866	72	926.027528649726	486.1821126058794	1324.107491	242.7404494	466.61708049453176
523534	1535866	72	1357.5907840440166	465.9323704722604	1324.107491	242.7404494	225.68953131458625
523533	1535866	72	856.3501636278635	456.8917718560074	1324.107491	242.7404494	514.4489345114644
523532	1535866	72	916.6882210078932	414.3055049585104	1324.107491	242.7404494	442.0690329006274
523536	1535866	72	1429.902821869489	473.7500881834215	1324.107491	242.7404494	254.08287082098138
523553	1535866	72	1089.781593815046	540.2939339875112	1324.107491	242.7404494	378.7435838158896
523560	1535866	72	870.9704276615105	541.8509250834092	1324.107491	242.7404494	542.955131511422
523569	1535866	72	998.5169061707523	575.6470836855452	1324.107491	242.7404494	465.6565859952818
523586	1535866	72	1298.9778368794323	797.8572695035461	1324.107491	242.7404494	555.6853277513202
523598	1535866	72	1353.1695199731453	900.4152400134274	1324.107491	242.7404494	658.316589291544
523609	1535866	72	1377.4750698474104	997.8058241994412	1324.107491	242.7404494	756.949019877201
523502	1535866	72	717.0381423856671	242.6199434229137	1324.107491	242.7404494	607.06936057482
523501	1535866	72	667.7635600651383	233.21702367531003	1324.107491	242.7404494	656.4130188475547
523497	1535866	72	973.7774554051148	112.7153449387492	1324.107491	242.7404494	373.6812299675657
523510	1535866	72	602.3518817204301	266.7889784946236	1324.107491	242.7404494	722.1561405112734
523509	1535866	72	872.0198522622345	262.121729763004	1324.107491	242.7404494	452.5028918449005
523505	1535866	72	1094.953818582851	243.1876206231045	1324.107491	242.7404494	229.1541087224246
524041	1535895	73	600.7791633145615	267.9475730758916	1324.223242	242.6720183	723.885480344959
524052	1535895	73	717.396891351185	326.7983995075408	1324.223242	242.6720183	612.6299599732575
524059	1535895	73	852.2771248231581	356.7525846120362	1324.223242	242.6720183	485.5383745167546
524065	1535895	73	905.1834084567504	406.6564713457824	1324.223242	242.6720183	449.9836474103018
523936	1535895	73	678.672024816695	153.67470389170896	1324.223242	242.6720183	651.6570386167366
524078	1535895	73	1429.6812196812195	472.8225918225918	1324.223242	242.6720183	253.16135477080724
524074	1535895	73	856.5894252873563	458.4802298850575	1324.223242	242.6720183	515.0287086374656
524072	1535895	73	1360.6587926509187	449.1811023622048	1324.223242	242.6720183	209.69871518787718
523955	1535895	73	1026.814459473629	162.97016881618958	1324.223242	242.6720183	307.90318078083925
523965	1535895	73	1137.8283840633503	165.57349665924275	1324.223242	242.6720183	201.71074613023012
524089	1535895	73	922.6782093562966	504.9301942103335	1324.223242	242.6720183	479.60167229967857
524096	1535895	73	867.0383058687481	546.1816999132698	1324.223242	242.6720183	548.7587745615784
524105	1535895	73	997.3053917438922	576.410699241786	1324.223242	242.6720183	467.17960997119536
524112	1535895	73	1155.9156137184116	656.5365523465704	1324.223242	242.6720183	446.778815835485
524123	1535895	73	1326.0627325890484	822.3062200956938	1324.223242	242.6720183	579.6371206340725
524130	1535895	73	1353.6871703249956	907.611281265952	1324.223242	242.6720183	665.5917265907412
524143	1535895	73	1390.8524444444445	1002.9586666666668	1324.223242	242.6720183	763.2006540242235
524010	1535895	73	725.2624061616457	244.4104026518475	1324.223242	242.6720183	598.9633585189789
524024	1535895	73	854.810701313216	249.7897457390333	1324.223242	242.6720183	469.4665008261165
523649	1536244	74	866.3967838444278	229.82161555721763	1324.000728	243.0218341	457.7942938442038
523658	1536244	74	817.7176360225141	268.90087554721697	1324.000728	243.0218341	506.9440738469188
523664	1536244	74	602.0005707762557	269.2043378995434	1324.000728	243.0218341	722.4747404140331
523680	1536244	74	718.0985611510791	327.64404476418866	1324.000728	243.0218341	611.7829307278129
523690	1536244	74	812.5761498962089	360.0856003496121	1324.000728	243.0218341	524.6513360863427
523701	1536244	74	1367.2294281729428	419.963040446304	1324.000728	243.0218341	182.1453019485474
523700	1536244	74	913.4680679990812	405.4235010337698	1324.000728	243.0218341	441.48767406383735
523710	1536244	74	1429.610148067895	472.9922354640664	1324.000728	243.0218341	253.06073403558065
523708	1536244	74	858.1752951861943	458.7643051771117	1324.000728	243.0218341	513.3596669807902
523713	1536244	74	920.471495877503	511.7520612485277	1324.000728	243.0218341	484.8213858326294
523724	1536244	74	997.3279211767972	576.7206494587844	1324.000728	243.0218341	466.9796805960679
523721	1536244	74	866.5276845637584	546.6921140939597	1324.000728	243.0218341	549.087629092504
523733	1536244	74	1235.2489276960785	725.7094056372549	1324.000728	243.0218341	490.779149693342
523742	1536244	74	1350.9835390946505	905.4020919067216	1324.000728	243.0218341	662.9296177021122
523737	1536244	74	1326.7028011204482	822.3316526610644	1324.000728	243.0218341	579.3161201627325
523623	1536244	74	1163.9072088173966	93.6951146857313	1324.000728	243.0218341	218.925567294682
523748	1536244	74	1383.898045602606	984.2815418023888	1324.000728	243.0218341	743.6757646441213
523630	1536244	74	709.3415750915751	114.85225885225886	1324.000728	243.0218341	627.880015825706
523632	1536244	74	1069.5071958374847	189.26774050702977	1324.000728	243.0218341	260.10855520446654
523642	1536244	74	724.6406635590897	243.8864363403711	1324.000728	243.0218341	599.3606880532341
523783	1535686	75	778.195837131571	266.71452446065024	1324.113304	242.9035088	546.4364968583577
523778	1535686	75	882.489017512615	238.0132086672603	1324.113304	242.9035088	441.65136188047717
523919	1535686	75	1327.8239601640305	815.4768599882835	1324.113304	242.9035088	572.5853748220865
523785	1535686	75	602.5401891252956	270.410756501182	1324.113304	242.9035088	722.0972294546473
523933	1535686	75	1331.3429337484863	913.5309635011243	1324.113304	242.9035088	670.6664227059596
523802	1535686	75	718.6220503203625	327.799265510236	1324.113304	242.9035088	611.4138923756498
523814	1535686	75	776.4991164126353	370.6602606582726	1324.113304	242.9035088	562.3193808613977
523819	1535686	75	1370.3538011695905	401.5760233918129	1324.113304	242.9035088	165.2729574533595
523829	1535686	75	915.2942551770208	413.10075706969496	1324.113304	242.9035088	442.8319297420881
523836	1535686	75	855.1389438943894	459.6436743674368	1324.113304	242.9035088	516.6364774255364
523963	1535686	75	1406.3480488336602	991.0474166121649	1324.113304	242.9035088	752.6498920841709
523844	1535686	75	1429.4883103081827	472.6459440311725	1324.113304	242.9035088	252.75576848095685
523856	1535686	75	919.142150092081	514.9594843462247	1324.113304	242.9035088	487.8689263807641
523868	1535686	75	867.1054801808992	551.2158818834796	1324.113304	242.9035088	551.2827499824722
523876	1535686	75	995.2287123572172	578.603842159917	1324.113304	242.9035088	469.9572197955888
523757	1535686	75	787.0454269219083	132.5771801883926	1324.113304	242.9035088	548.2825944475026
523753	1535686	75	1178.1763582966228	87.67856093979442	1324.113304	242.9035088	213.05486748589905
523765	1535686	75	1124.6036585365853	185.83322041553748	1324.113304	242.9035088	207.51172605234422
523770	1535686	75	724.5591397849463	231.0184071441589	1324.113304	242.9035088	599.671953211905
523898	1535686	75	1273.2453684357151	775.5158796489761	1324.113304	242.9035088	535.0359655667453
524167	1535827	76	1379.6301340250754	392.3940769563337	1324.119154	242.7078693	159.64783013207347
524166	1535827	76	745.1842277486911	378.3815445026178	1324.119154	242.7078693	594.620042528499
524175	1535827	76	847.9560354374307	463.2395348837209	1324.119154	242.7078693	524.7528284862898
524171	1535827	76	936.3978117697048	419.9474187380497	1324.119154	242.7078693	426.311737002237
524183	1535827	76	922.5001238696892	514.134460547504	1324.119154	242.7078693	484.7372894662129
524177	1535827	76	1429.560701754386	472.6729824561404	1324.119154	242.7078693	252.98591514500745
524190	1535827	76	970.2359173126614	616.9222222222222	1324.119154	242.7078693	515.0434225784312
524186	1535827	76	868.2121212121212	552.1066115702479	1324.119154	242.7078693	550.9798583105005
524197	1535827	76	1298.0353222628764	802.2379679144385	1324.119154	242.7078693	560.1377487132731
524207	1535827	76	1318.97565351102	918.4603622074152	1324.119154	242.7078693	675.7720675404291
524083	1535827	76	1207.4462821600227	103.9139100932994	1324.119154	242.7078693	181.31828957846204
524210	1535827	76	1456.0587871287128	935.7873349834985	1324.119154	242.7078693	705.5261955039394
524090	1535827	76	1148.7722448057814	157.27721318879856	1324.119154	242.7078693	195.05111014181875
524102	1535827	76	803.9842410489158	212.3542612203732	1324.119154	242.7078693	521.019835701179
524132	1535827	76	890.231307715222	266.1580280011915	1324.119154	242.7078693	434.52108475510624
524149	1535827	76	601.4331542823038	270.6375708743659	1324.119154	242.7078693	723.2254990098172
524159	1535827	76	717.6528321019847	325.64660292626394	1324.119154	242.7078693	612.1112914593517
523431	1536197	77	1142.5955317537596	125.52845396516284	1324.17876	242.8847317	216.2058387373072
523439	1536197	77	824.1303402404707	232.97646456894344	1324.17876	242.8847317	500.1465743774947
523438	1536197	77	724.0607774147609	232.95203987601573	1324.17876	242.8847317	600.2001760988143
523432	1536197	77	1207.6000526592943	121.86598209583993	1324.17876	242.8847317	168.03610552790227
523446	1536197	77	890.6692202928158	296.30286006128705	1324.17876	242.8847317	436.788298211797
523443	1536197	77	757.8040136635354	275.0693139766581	1324.17876	242.8847317	567.2884633270957
523442	1536197	77	601.434763181412	269.5485552576705	1324.17876	242.8847317	723.2356769573952
523460	1536197	77	962.3380018674136	425.8730158730159	1324.17876	242.8847317	405.4792798535448
523456	1536197	77	1388.566404543469	378.066622979467	1324.17876	242.8847317	149.73280368626556
523468	1536197	77	925.7058749369644	510.2400403429148	1324.17876	242.8847317	479.85362475447386
523467	1536197	77	837.4795221843003	471.0877133105802	1324.17876	242.8847317	537.543253056293
523466	1536197	77	1429.567747747748	472.81963963963966	1324.17876	242.8847317	252.93655455015895
523475	1536197	77	869.8202400436443	552.360883797054	1324.17876	242.8847317	549.7428065684253
523487	1536197	77	1282.396384708528	921.3510638297872	1324.17876	242.8847317	679.7516684191693
523482	1536197	77	1274.1686327888688	798.7344222625529	1324.17876	242.8847317	558.0948766313479
523481	1536197	77	1339.7237526782983	779.1510560146924	1324.17876	242.8847317	536.4915818457539
523480	1536197	77	924.011895215183	625.785752472601	1324.17876	242.8847317	553.8471913627528
523488	1536197	77	1448.3982935153583	921.7077360637088	1324.17876	242.8847317	690.0950396576874
523781	1535709	78	723.750755287009	232.8743705941591	1324.119154	242.7078693	600.4489252800763
523784	1535709	78	860.7306592306593	259.01451451451453	1324.119154	242.7078693	463.6753214941974
523794	1535709	78	602.3059873344848	269.3434081750144	1324.119154	242.7078693	722.3044368566907
523807	1535709	78	716.6822937099516	322.79070223617106	1324.119154	242.7078693	612.6930710968702
523800	1535709	78	740.5300327088909	280.82827832292594	1324.119154	242.7078693	584.8328206191954
523812	1535709	78	1391.4841065292096	364.963058419244	1324.119154	242.7078693	139.58641802068274
523811	1535709	78	897.0029585798817	343.2775147928994	1324.119154	242.7078693	438.7966476452665
523822	1535709	78	1004.532310553231	393.0013947001395	1324.119154	242.7078693	353.1627022796603
523817	1535709	78	716.7641331658291	371.62007956448906	1324.119154	242.7078693	620.8852384199129
523838	1535709	78	918.8041666666668	494.7297043010753	1324.119154	242.7078693	477.279000453958
523835	1535709	78	839.6646557842441	472.2986751833452	1324.119154	242.7078693	536.1045597527069
523833	1535709	78	1429.6284271284271	471.7705627705628	1324.119154	242.7078693	252.1942193153484
523851	1535709	78	867.9033564814814	553.0729166666666	1324.119154	242.7078693	551.7783219123158
523858	1535709	78	850.9594086021506	610.4685483870968	1324.119154	242.7078693	599.2729442812852
523867	1535709	78	1358.625107851596	721.9777106701179	1324.119154	242.7078693	480.5103970760117
523874	1535709	78	1294.8951445455996	797.7446893467497	1324.119154	242.7078693	555.8056443903741
523894	1535709	78	1227.4483394833949	931.640221402214	1324.119154	242.7078693	695.6817031893198
523775	1535709	78	1165.4445324881142	183.37242472266243	1324.119154	242.7078693	169.40581600148946
523901	1535709	78	1421.0913851017583	954.8125864453664	1324.119154	242.7078693	718.6770775428524
523771	1535709	78	1142.1867151354925	109.37023573474332	1324.119154	242.7078693	225.5622682009791
525056	1536147	79	912.5874704491724	364.03388494877856	1324.201794	242.7189836	429.11962975546726
525083	1536147	79	913.0006510416666	476.962890625	1324.201794	242.7189836	473.2405180757208
525086	1536147	79	836.7011614401858	471.6837398373983	1324.201794	242.7189836	538.5923563745314
524944	1536147	79	1149.3654770075498	99.28654770075498	1324.201794	242.7189836	226.1428783036857
524969	1536147	79	723.5882740447959	233.3551548089592	1324.201794	242.7189836	600.6865086237649
524974	1536147	79	602.4086251067464	269.22729860518075	1324.201794	242.7189836	722.2797722665221
525103	1536147	79	807.0594886922321	559.9909046214356	1324.201794	242.7189836	606.7105041184508
525090	1536147	79	1429.7665237584852	472.3735262593784	1324.201794	242.7189836	252.75506153798435
524985	1536147	79	895.9224112205312	285.5204416592062	1324.201794	242.7189836	430.4128187286675
525106	1536147	79	867.4117054932412	551.6159045153869	1324.201794	242.7189836	551.4294993097661
525000	1536147	79	720.3325471698113	278.6318134171908	1324.201794	242.7189836	604.9361938359598
524992	1536147	79	1093.8922109782277	285.5625574977001	1324.201794	242.7189836	234.26070062217082
525120	1536147	79	1408.7686654908878	699.0514403292182	1324.201794	242.7189836	464.1022159161493
525018	1536147	79	717.4133307423241	318.956794921622	1324.201794	242.7189836	611.5590266014583
525136	1536147	79	1336.2159215686274	802.2507450980391	1324.201794	242.7189836	559.6607288226804
525032	1536147	79	995.9864433811804	366.3184096605149	1324.201794	242.7189836	350.71660140963303
525152	1536147	79	1175.5891708034565	929.299779371208	1324.201794	242.7189836	702.4805341752774
525051	1536147	79	700.9668831168831	368.7825757575757	1324.201794	242.7189836	635.8567318281363
525040	1536147	79	1394.3126079447322	361.3501727115717	1324.201794	242.7189836	137.80016423073792
525168	1536147	79	1378.2796803652968	987.7767123287672	1324.201794	242.7189836	747.0176951934989
524553	1536027	80	601.369037037037	269.4362962962963	1324.031295	242.8893741	723.1496927761391
524810	1536027	80	1373.9282958199358	1015.0950696677384	1324.031295	242.8893741	773.8160937574762
524558	1536027	80	1080.9935842600514	318.12389506700885	1324.031295	242.8893741	254.4161197464701
524545	1536027	80	1016.0441926923862	281.14666258420084	1324.031295	242.8893741	310.3541127647641
524702	1536027	80	864.8065937405045	551.3401701610452	1324.031295	242.8893741	553.1990779435242
524563	1536027	80	719.9011594202899	319.38188405797104	1324.031295	242.8893741	608.9534668554152
524585	1536027	80	683.2967993261739	363.5578016424511	1324.031295	242.8893741	651.9981314021998
524709	1536027	80	764.2522727272727	557.5517676767677	1324.031295	242.8893741	642.156504061176
524602	1536027	80	904.2888611803824	359.2015793848712	1324.031295	242.8893741	435.55968574587587
524734	1536027	80	1411.06009473061	689.8386619301363	1324.031295	242.8893741	455.34347241880675
524597	1536027	80	1390.5814111261873	361.2173224785165	1324.031295	242.8893741	135.7586878394082
524765	1536027	80	1340.1950187969924	804.3233082706766	1324.031295	242.8893741	561.6665633677592
524630	1536027	80	836.1671273900023	471.1973047684865	1324.031295	242.8893741	538.6426990537627
524522	1536027	80	1118.7610344827583	123.96183908045975	1324.031295	242.8893741	237.23329959902392
524650	1536027	80	912.818010647968	485.1936761459551	1324.031295	242.8893741	477.2920908810061
524539	1536027	80	886.7141252457176	276.3181690536366	1324.031295	242.8893741	438.5929676749824
524797	1536027	80	1140.481699346405	919.5410830999066	1324.031295	242.8893741	701.1048347837093
524656	1536027	80	1429.7614942528735	471.625	1324.031295	242.8893741	251.98980453565395
524300	1536280	81	725.2962519936204	313.04811270600743	1324.145406	242.9654518	602.9360568201433
524308	1536280	81	1074.7712215320912	320.6801242236025	1324.145406	242.9654518	261.20308992992886
524439	1536280	81	867.564397424103	550.9670346519472	1324.145406	242.9654518	550.7551111260688
524453	1536280	81	669.7055096418733	565.8694214876033	1324.145406	242.9654518	729.7660937487083
524326	1536280	81	656.6387808041504	352.25994379593607	1324.145406	242.9654518	676.3951364853257
524475	1536280	81	1396.6100436681222	666.3276564774382	1324.145406	242.9654518	429.5191265377053
524348	1536280	81	1388.0060341240116	369.1837286724928	1324.145406	242.9654518	141.45399690731452
524492	1536280	81	1109.7341962673088	923.8586193056392	1324.145406	242.9654518	713.8540974281079
524355	1536280	81	907.59649122807	370.9661084529506	1324.145406	242.9654518	435.7719202762601
524234	1536280	81	1111.78145087236	156.58494031221304	1324.145406	242.9654518	229.25977013498473
524485	1536280	81	1340.5313017306246	802.5057185854026	1324.145406	242.9654518	559.7801423176553
524376	1536280	81	832.3941306755261	471.1691029900332	1324.145406	242.9654518	542.1219633991128
524381	1536280	81	1429.8702127659574	472.61347517730496	1324.145406	242.9654518	252.81603866606685
524501	1536280	81	1329.8309963883578	1008.0230507754408	1324.145406	242.9654518	765.0787251571766
524249	1536280	81	1052.1061691542288	200.87611940298507	1324.145406	242.9654518	275.27596750398686
524260	1536280	81	724.0425867507886	228.97686645636173	1324.145406	242.9654518	600.2658362682055
524271	1536280	81	602.7587145969499	269.07107843137254	1324.145406	242.9654518	721.8588936040452
524273	1536280	81	656.7308385933273	271.4263600841599	1324.145406	242.9654518	668.0211284734903
524401	1536280	81	906.6008118260028	493.6672119229371	1324.145406	242.9654518	487.0265502543643
524285	1536280	81	875.7547864506628	295.218703976436	1324.145406	242.9654518	451.4250215294371
524302	1536544	82	1385.3088888888888	366.9541414141414	1324.089858	242.8385533	138.3923731854249
524288	1536544	82	1027.85232668566	321.8763849319405	1324.089858	242.8385533	306.60015294890763
524420	1536544	82	1371.2493061979649	819.4210607462226	1324.089858	242.8385533	578.5079095805949
524450	1536544	82	1108.687512007685	921.7322766570604	1324.089858	242.8385533	712.2463466193462
524324	1536544	82	931.7316384180792	395.2978208232445	1324.089858	242.8385533	420.9380010491082
524215	1536544	82	1047.435190144617	196.16934475986432	1324.089858	242.8385533	280.56339795478476
524347	1536544	82	831.1830437387657	472.8225484321949	1324.089858	242.8385533	543.9207346315494
524350	1536544	82	1429.7893419170243	472.5025035765379	1324.089858	242.8385533	252.81991803841197
524479	1536544	82	1362.5749824807287	998.9305068909132	1324.089858	242.8385533	757.0707675582387
524223	1536544	82	727.9319526627219	220.45707711092325	1324.089858	242.8385533	596.5778897784709
524216	1536544	82	1117.395281189399	213.46089204912732	1324.089858	242.8385533	208.77187325759309
524367	1536544	82	886.7836236090952	490.9412191582003	1324.089858	242.8385533	502.78392520355976
524232	1536544	82	649.9495669181335	259.4578094439788	1324.089858	242.8385533	674.3451132281771
524240	1536544	82	599.3881355932203	269.6225988700565	1324.089858	242.8385533	725.1965054772755
524253	1536544	82	735.3605595667871	302.62154031287605	1324.089858	242.8385533	591.7568693051605
524395	1536544	82	1375.552414605418	606.7143698468786	1324.089858	242.8385533	367.4969450213478
524385	1536544	82	864.5557655954632	551.5444234404537	1324.089858	242.8385533	553.59813614321
524264	1536544	82	852.616858237548	335.8455242075932	1324.089858	242.8385533	480.5591390686593
524408	1536544	82	603.2564766839379	649.8360473723168	1324.089858	242.8385533	827.7969097554623
524274	1536544	82	639.9834227976003	342.3907483422798	1324.089858	242.8385533	691.3119803844509
524417	1536904	83	1413.9754074715129	852.9223279965383	1324.171806	242.8311307	616.6651894310055
524290	1536904	83	952.4592430858804	294.17336244541485	1324.171806	242.8311307	375.24159442788755
524318	1536904	83	630.6631595985756	341.5415452681558	1324.171806	242.8311307	700.4983858494987
524304	1536904	83	848.4121560051029	340.53408055403685	1324.171806	242.8311307	485.6882858104027
524435	1536904	83	1105.108032128514	918.1666666666669	1324.171806	242.8311307	709.97677649498
524328	1536904	83	1383.8540630182422	363.5389718076285	1324.171806	242.8311307	134.65643210651322
524458	1536904	83	1371.6683103221565	1000.438856015779	1324.171806	242.8311307	759.0951082578345
524342	1536904	83	951.2406045751636	387.25204248366015	1324.171806	242.8311307	399.91884271261296
524227	1536904	83	1058.837189126663	195.8850009639484	1324.171806	242.8311307	269.45574406294406
524352	1536904	83	828.4696969696969	471.24557657108	1324.171806	242.8311307	545.7964272324281
524354	1536904	83	1429.8799096280848	472.4336114007647	1324.171806	242.8311307	252.76768447843747
524247	1536904	83	730.4072584133576	219.4377973873173	1324.171806	242.8311307	594.2251980640408
524382	1536904	83	1339.5925925925926	549.3290831815423	1324.171806	242.8311307	306.88563917933993
524255	1536904	83	1130.174670433145	245.5453154425612	1324.171806	242.8311307	194.01612151303698
524370	1536904	83	888.4006376811594	494.0536231884058	1324.171806	242.8311307	503.00025036778504
524267	1536904	83	615.1802120141343	260.166902237927	1324.171806	242.8311307	709.2035034582344
524390	1536904	83	864.3684559310801	549.8664678595096	1324.171806	242.8311307	552.8922309087509
524279	1536904	83	744.9616874135546	298.4604426002766	1324.171806	242.8311307	581.875400593136
524402	1536904	83	553.2969261778786	734.5438397581255	1324.171806	242.8311307	914.3464707593347
524039	1536674	84	980.4250936329588	362.8214164113041	1324.147948	242.9506839	364.0252644075997
524034	1536674	84	611.2537878787879	340.9049783549783	1324.147948	242.9506839	719.5923341289157
524042	1536674	84	1369.9421661409044	363.79179810725554	1324.147948	242.9506839	129.2272622088223
524060	1536674	84	1429.8336849507734	472.4781997187061	1324.147948	242.9506839	252.69023628295267
524058	1536674	84	826.9718979680069	466.5585819282318	1324.147948	242.9506839	545.1463260318453
524071	1536674	84	912.3122276179804	508.8060640019922	1324.147948	242.9506839	490.1915377806433
524064	1536674	84	1319.520905923345	496.19628339140536	1324.147948	242.9506839	253.28786623156748
524087	1536674	84	865.3899196042054	553.2504638218924	1324.147948	242.9506839	553.8455398729609
524103	1536674	84	531.3557489451476	810.2336497890295	1324.147948	242.9506839	974.8484160473784
524111	1536674	84	1427.0022449295557	920.2013469577334	1324.147948	242.9506839	685.0163990803525
523984	1536674	84	1070.3186407066885	180.89823327925004	1324.147948	242.9506839	261.3040831465192
523998	1536674	84	1149.2323453463569	219.4079375771865	1324.147948	242.9506839	176.4928580881038
524121	1536674	84	1104.798277608916	917.973556231003	1324.147948	242.9506839	709.7676775330608
523992	1536674	84	731.239247311828	218.886403052376	1324.147948	242.9506839	593.3968461025469
524004	1536674	84	632.4463945578232	229.7868027210884	1324.147948	242.9506839	691.8268040499827
524022	1536674	84	592.6980535279806	272.73941605839417	1324.147948	242.9506839	732.0562250857054
524016	1536674	84	883.2843473293345	260.26663810339903	1324.147948	242.9506839	441.2035320192691
524031	1536674	84	853.4063026626222	342.6046511627907	1324.147948	242.9506839	481.17419906532285
524157	1536674	84	1345.0843214756258	1009.9121651295565	1324.147948	242.9506839	767.2471866511771
524025	1536674	84	753.0078512396694	299.27121212121216	1324.147948	242.9506839	573.9102822101345
524556	1536294	85	523.4818897637796	849.4944881889763	1324.049155	242.8026114	1004.4814480763351
524317	1536294	85	608.0652642934195	165.34250269687163	1324.049155	242.8026114	720.1617875114125
524564	1536294	85	1402.937017620504	935.2601572739188	1324.049155	242.8026114	696.9366884492177
524311	1536294	85	1229.9172435494022	154.07960981749528	1324.049155	242.8026114	129.35450422444634
524583	1536294	85	1106.429970200085	921.0121328224776	1324.049155	242.8026114	712.2683936137315
524338	1536294	85	1070.8421914115154	188.13604852686308	1324.049155	242.8026114	259.04092245447004
524360	1536294	85	827.7439759036145	219.4874497991968	1324.049155	242.8026114	496.8525209338953
524353	1536294	85	733.9018102029621	217.2867068933992	1324.049155	242.8026114	590.6986964212667
524396	1536294	85	761.4711620016964	299.83743285270003	1324.049155	242.8026114	565.4617308573062
524384	1536294	85	592.7430392922197	268.8075722092116	1324.049155	242.8026114	731.7683327790905
524646	1536294	85	1354.7556532663316	1006.4828308207706	1324.049155	242.8026114	764.2973024748527
524428	1536294	85	853.9454798103645	341.0277096615988	1324.049155	242.8026114	480.25580200066605
524452	1536294	85	594.4928096157975	344.56042069113545	1324.049155	242.8026114	736.6187024791625
524464	1536294	85	1023.3429319371728	345.3987783595113	1324.049155	242.8026114	317.7266215844915
524489	1536294	85	1342.6901528013582	437.851726089417	1324.049155	242.8026114	195.93785734297393
524480	1536294	85	1359.2503930817609	361.9693396226415	1324.049155	242.8026114	124.25713773372425
524505	1536294	85	825.7327976926247	465.74268644416975	1324.049155	242.8026114	545.9134263056659
524510	1536294	85	1429.9155455904336	471.9723467862481	1324.049155	242.8026114	252.4410035506301
524524	1536294	85	918.9323644142444	528.705738014345	1324.049155	242.8026114	495.8429305963342
524537	1536294	85	863.8496376811594	557.5730676328502	1324.049155	242.8026114	557.5518234725185
523905	1536436	86	1078.2718870607357	228.29971562055653	1324.076812	242.8731884	246.23656761994255
523918	1536436	86	596.2474829931972	267.08993197278915	1324.076812	242.8731884	728.2320940687543
523934	1536436	86	594.2424869916109	351.7561325262823	1324.076812	242.8731884	737.9116732252296
523928	1536436	86	770.5498242396454	302.43764328289774	1324.076812	242.8731884	556.7225974078549
523941	1536436	86	1051.2589147286822	353.6027131782945	1324.076812	242.8731884	294.432730397234
523937	1536436	86	862.5428769017981	370.1032157676349	1324.076812	242.8731884	478.7494680009581
523946	1536436	86	1352.7421940928268	366.01772151898734	1324.076812	242.8731884	126.43686237652817
523956	1536436	86	1373.6184460744362	426.4402336321652	1324.076812	242.8731884	190.13477746596783
523964	1536436	86	1429.9343220338983	471.25812146892656	1324.076812	242.8731884	251.7250287187886
523962	1536436	86	823.6321995464853	471.3387755102041	1324.076812	242.8731884	550.1284710205052
523973	1536436	86	937.0252600297176	536.0537394749877	1324.076812	242.8731884	485.5550838074272
523980	1536436	86	858.7646536412078	557.0968028419182	1324.076812	242.8731884	561.4729598025724
523989	1536436	86	537.1470588235294	816.5776028721348	1324.076812	242.8731884	973.855837184948
523996	1536436	86	1108.7329931972788	921.8954081632652	1324.076812	242.8731884	712.3511319769003
523994	1536436	86	1394.406589891235	939.6146833013436	1324.076812	242.8731884	700.282077719821
524020	1536436	86	1358.9796799326175	1016.9868393345968	1324.076812	242.8731884	774.9000934012155
523891	1536436	86	595.5519323671498	111.27113526570048	1324.076812	242.8731884	740.3158789552078
523890	1536436	86	1316.5092336103417	93.95787165281624	1324.076812	242.8731884	149.1074773597813
523900	1536436	86	734.9041951664387	215.6145462836297	1324.076812	242.8731884	589.802853499824
523897	1536436	86	821.2228354181996	208.3140789796419	1324.076812	242.8731884	504.04013114836226
524941	1536081	87	1429.614368440101	470.71643141512845	1324.016992	242.9215474	251.0802961096275
524814	1536081	87	597.6340872374798	267.52477113624127	1324.016992	242.9215474	726.7994516711278
524803	1536081	87	734.5148784770354	215.3998244154884	1324.016992	242.9215474	590.1442087185796
524824	1536081	87	1077.0725593667546	300.3812664907652	1324.016992	242.9215474	253.54126316350394
525080	1536081	87	860.0760517799353	558.8992350691381	1324.016992	242.9215474	561.3226301486634
525229	1536081	87	1381.469321148825	1009.7293298520452	1324.016992	242.9215474	768.9570503959555
524961	1536081	87	820.8288127527957	473.74054246966455	1324.016992	242.9215474	553.6025218684309
524835	1536081	87	801.827485380117	304.42255413308044	1324.016992	242.9215474	525.7986826277709
525117	1536081	87	512.7218496786811	729.9808605755798	1324.016992	242.9215474	946.2698254225571
524863	1536081	87	581.0574406742072	363.5431359503216	1324.016992	242.9215474	752.6874932736869
524872	1536081	87	1027.1077537058152	357.12941847206383	1324.016992	242.9215474	318.1171696077504
524876	1536081	87	1345.839005235602	375.5986038394415	1324.016992	242.9215474	134.45966520518164
524767	1536081	87	586.422970351898	118.62690495982264	1324.016992	242.9215474	747.9933815952868
524753	1536081	87	1356.0532833446944	97.13474210406726	1324.016992	242.9215474	149.26525570780478
525143	1536081	87	1392.80493339189	934.447738252086	1324.016992	242.9215474	694.9390286315266
524899	1536081	87	899.3033586132178	421.8490429758036	1324.016992	242.9215474	460.8651853390873
525179	1536081	87	1109.3911651728554	921.660478019633	1324.016992	242.9215474	711.8642999054796
524926	1536081	87	1346.5151250727167	461.5255962769052	1324.016992	242.9215474	219.75872264175098
525054	1536081	87	940.117498739284	569.023197175996	1324.016992	242.9215474	503.707362376669
524788	1536081	87	828.7252191503709	167.77893908743536	1324.016992	242.9215474	500.9594313280709
524557	1536863	88	850.687470336972	319.10591678531875	1324.1078	242.7884474	479.5322352789531
524549	1536863	88	597.8275434243176	267.67921146953404	1324.1078	242.7884474	726.7066541787025
524568	1536863	88	1096.8578595317726	351.35328874024526	1324.1078	242.7884474	251.85086900395143
524562	1536863	88	1011.938335242459	345.200649102711	1324.1078	242.7884474	328.53924238149455
524691	1536863	88	856.3701001430614	574.2127324749642	1324.1078	242.7884474	573.2544047845693
524584	1536863	88	576.5781335974469	379.73957301639706	1324.1078	242.7884474	759.9711921905399
524708	1536863	88	923.849441413354	625.7769550532606	1324.1078	242.7884474	553.9737815212447
524710	1536863	88	534.6695520747458	621.7879912063754	1324.1078	242.7884474	875.7016623786527
524599	1536863	88	1344.3822829964329	385.2764565992866	1324.1078	242.7884474	143.92319975024395
524748	1536863	88	1104.026703499079	916.085226110088	1324.1078	242.7884474	708.3531896296006
524623	1536863	88	1429.686495176849	471.67399071096816	1324.1078	242.7884474	252.0623986476425
524739	1536863	88	1394.312907045589	924.0584665482536	1324.1078	242.7884474	684.8777964319945
524639	1536863	88	912.4277917716204	490.89412258606217	1324.1078	242.7884474	480.6629330772766
524631	1536863	88	820.756392536282	475.6412117023728	1324.1078	242.7884474	554.6017032420315
524520	1536863	88	866.7300587741394	112.04156171284636	1324.1078	242.7884474	475.698587643226
524527	1536863	88	1418.5613197538723	152.32537661786546	1324.1078	242.7884474	130.7862170460964
524792	1536863	88	1376.3526362232517	990.0793073020076	1324.1078	242.7884474	749.1149125501884
524540	1536863	88	734.3162334701323	214.66142270861832	1324.1078	242.7884474	590.4618713073224
524531	1536863	88	549.2268556005398	144.47543859649122	1324.1078	242.7884474	781.0927766234931
524659	1536863	88	1336.6514074074073	513.0647407407408	1324.1078	242.7884474	270.56721314453705
524811	1536629	89	734.284367816092	215.8135632183908	1324.237351	242.7938988	590.5696071384716
524684	1536629	89	889.3516260162602	103.15679442508711	1324.237351	242.7938988	456.75388855798843
524935	1536629	89	541.4201950218117	484.7986913010008	1324.237351	242.7938988	819.3711120653643
524956	1536629	89	987.1048513302036	496.7906885758999	1324.237351	242.7938988	422.1050716943211
524846	1536629	89	598.111155805846	267.3479485116653	1324.237351	242.7938988	726.5412257431657
524975	1536629	89	859.3594771241831	580.8422459893048	1324.237351	242.7938988	574.7939827944624
524856	1536629	89	992.101691657055	325.9678969627067	1324.237351	242.7938988	342.3916035441622
524733	1536629	89	535.1141056583534	156.14172700455885	1324.237351	242.7938988	793.8665474847767
524983	1536629	89	1351.806598407281	601.462457337884	1324.237351	242.7938988	359.72656044035364
525002	1536629	89	906.2131720430108	681.8791666666666	1324.237351	242.7938988	606.2508446593764
524870	1536629	89	893.8124497991968	345.60618473895585	1324.237351	242.7938988	442.53357128438836
524885	1536629	89	1140.702957906712	340.3696245733788	1324.237351	242.7938988	207.8602792943451
524904	1536629	89	1346.5176301763015	390.2740877408774	1324.237351	242.7938988	149.1536689800517
525035	1536629	89	1412.8489509386338	918.5690960719356	1324.237351	242.7938988	681.5600728414246
525026	1536629	89	1083.739547372459	897.2725354813963	1324.237351	242.7938988	697.2671506833019
524901	1536629	89	573.5991918520979	404.9826746374405	1324.237351	242.7938988	767.9601844995602
524922	1536629	89	1429.8193717277486	471.7066317626527	1324.237351	242.7938988	252.0884813183369
524927	1536629	89	820.3272128060263	474.995527306968	1324.237351	242.7938988	554.8360331268668
525055	1536629	89	1380.8012652705063	993.9349912739966	1324.237351	242.7938988	753.2678256773154
524790	1536629	89	1445.8156486329262	229.02495636998256	1324.237351	242.7938988	122.35549121703339
524812	1537153	90	543.6013847675569	481.7470326409496	1323.965608	243.0238095	816.06194505563
524687	1537153	90	1159.5895061728395	297.70205761316873	1323.965608	243.0238095	173.23167628530953
524806	1537153	90	822.643098863911	475.8836113125453	1323.965608	243.0238095	552.76391476532
524934	1537153	90	1360.9879493464052	986.40829248366	1323.965608	243.0238095	744.3058130228819
524586	1537153	90	496.1276485788113	168.29431524547803	1323.965608	243.0238095	831.2040569981443
524715	1537153	90	918.6028421225564	374.369722359126	1323.965608	243.0238095	426.11116012680105
524843	1537153	90	1319.5232832301797	693.4628647214854	1323.965608	243.0238095	450.46096025980427
524832	1537153	90	860.1678321678322	581.3604312354313	1323.965608	243.0238095	574.0906256630656
524577	1537153	90	869.2399486740804	97.20886797832908	1323.965608	243.0238095	477.5326401622831
524857	1537153	90	868.3191304347827	729.5089855072464	1323.965608	243.0238095	666.5444763797774
524607	1537153	90	734.2541655031183	215.76007632877224	1323.965608	243.0238095	590.3413390219127
524746	1537153	90	1346.6341791618606	395.12745098039215	1323.965608	243.0238095	153.78355526556152
524877	1537153	90	1082.5421327367635	890.998322147651	1323.965608	243.0238095	691.4884405752126
524741	1537153	90	575.094165033747	408.7438493359461	1323.965608	243.0238095	766.9886372649764
524634	1537153	90	598.0821018062397	267.39682539682536	1323.965608	243.0238095	726.2925777316285
524625	1537153	90	988.1908631274828	272.3490429758035	1323.965608	243.0238095	337.0528869667406
524770	1537153	90	1039.4474758723088	425.0063103192279	1323.965608	243.0238095	337.73983791351975
524902	1537153	90	1423.7485540334856	933.4852359208523	1323.965608	243.0238095	697.6343008297683
524796	1537153	90	1429.9048656499638	471.9622367465505	1323.965608	243.0238095	252.2616296259689
524660	1537153	90	1441.7268623024831	312.2706295460246	1323.965608	243.0238095	136.6119874000105
525323	1537071	91	1151.8216486084557	320.9418950499256	1324.179516	242.7380952	189.26983056664992
525312	1537071	91	734.2420931304748	215.73734439834024	1324.179516	242.7380952	590.5549961229608
525440	1537071	91	1353.9556962025315	1005.46425912137	1324.179516	242.7380952	763.3071610024775
525319	1537071	91	598.0393043001918	267.43727745823065	1324.179516	242.7380952	726.5601534984336
525329	1537071	91	1080.2854487519917	343.35714285714283	1324.179516	242.7380952	263.8342449156408
525333	1537071	91	1422.4504826802952	375.8408290743896	1324.179516	242.7380952	165.44945045879206
525344	1537071	91	578.9864035087719	409.97796052631577	1324.179516	242.7380952	763.7289751336715
525348	1537071	91	1344.7386048355131	399.76080063416566	1324.179516	242.7380952	158.36289387230607
525351	1537071	91	951.7907092907092	419.6456876456877	1324.179516	242.7380952	412.2738405808681
525374	1537071	91	1429.5097826086956	470.6376811594203	1324.179516	242.7380952	251.0631122732571
525386	1537071	91	547.130269704111	485.3201099764336	1324.179516	242.7380952	814.0341301579455
525382	1537071	91	820.8770339377035	475.2859135285914	1324.179516	242.7380952	554.4293248552567
525400	1537071	91	804.5404339250493	751.1701887855735	1324.179516	242.7380952	726.999291201516
525397	1537071	91	858.9298325722983	583.3246575342466	1324.179516	242.7380952	576.5903869925653
525422	1537071	91	1086.6446288876168	888.2956496851746	1324.179516	242.7380952	687.8716295562507
525408	1537071	91	1213.0783304745569	749.2572898799314	1324.179516	242.7380952	518.560669550213
525282	1537071	91	831.2846487659344	91.56129644697586	1324.179516	242.7380952	515.5577316139284
525304	1537071	91	1024.2433913604127	202.8539651837524	1324.179516	242.7380952	302.57630887259984
525434	1537071	91	1419.622227184755	951.8653416703886	1324.179516	242.7380952	715.5213223971539
525298	1537071	91	489.3002162746688	168.65409570154097	1324.179516	242.7380952	838.1598201366771
525064	1537280	92	1412.9422442244224	951.0073078736444	1324.091518	242.7797619	713.7791734328327
524809	1537280	92	580.6481481481482	415.4277001552451	1324.091518	242.7797619	763.2269352954364
524828	1537280	92	1348.3822401227465	406.50882240122746	1324.091518	242.7797619	165.5211298712617
525087	1537280	92	1318.7731899144114	1020.9274809160304	1324.091518	242.7797619	778.1658931252879
524694	1537280	92	734.2378380873258	215.6600664635835	1324.091518	242.7797619	590.4767917429841
524950	1537280	92	838.0227403569373	594.3091537132988	1324.091518	242.7797619	599.863125977959
524972	1537280	92	735.5034794711204	730.7431454418928	1324.091518	242.7797619	764.5548657728405
524711	1537280	92	1094.4833026960785	257.6852022058824	1324.091518	242.7797619	230.09151371957245
524850	1537280	92	1157.3122320018056	438.2316632814263	1324.091518	242.7797619	256.9372997283234
524980	1537280	92	1116.966325660699	733.2004830917874	1324.091518	242.7797619	532.3657850349374
524632	1537280	92	804.5421519689406	115.6028840820854	1324.091518	242.7797619	534.888307962315
524881	1537280	92	985.0007959248647	462.0581025151225	1324.091518	242.7797619	403.81370514181197
524755	1537280	92	598.0074707959793	267.72195055691384	1324.091518	242.7797619	726.5123236251176
524910	1537280	92	822.1205847953216	477.03333333333336	1324.091518	242.7797619	553.9400269989951
525024	1537280	92	1086.6797183098593	888.1929577464789	1324.091518	242.7797619	687.6936498215442
524897	1537280	92	1429.9015233949945	470.247188973522	1324.091518	242.7797619	250.8728515027818
524644	1537280	92	1024.6649865591398	150.9136424731183	1324.091518	242.7797619	313.2022216224822
524920	1537280	92	549.8493377483444	490.690949227373	1324.091518	242.7797619	812.9642738047626
524665	1537280	92	476.3330792682927	180.0736788617886	1324.091518	242.7797619	850.0743633887666
524791	1537280	92	1402.8407655146789	394.8503034807383	1324.091518	242.7797619	171.25096671489837
525081	1536955	93	597.9694835680751	267.6599005799503	1324.028889	242.9148148	726.4809560383653
525200	1536955	93	821.6960514233242	476.3510101010101	1324.028889	242.9148148	553.9230424747162
525205	1536955	93	1003.9210028382214	477.2182276884264	1324.028889	242.9148148	396.69528365500713
525207	1536955	93	544.8084577114428	488.1025137470542	1324.028889	242.9148148	816.8852356680688
525226	1536955	93	1183.3030409356725	564.5526315789474	1324.028889	242.9148148	351.07641546499804
525231	1536955	93	834.7290229885057	592.108908045977	1324.028889	242.9148148	601.124673954369
525240	1536955	93	1084.5288829944002	659.2362216327733	1324.028889	242.9148148	480.2954993167247
525118	1536955	93	1421.3064834770116	422.8808369252874	1324.028889	242.9148148	204.5744351252946
524979	1536955	93	734.2898911639918	214.92114001106808	1324.028889	242.9148148	590.4030245491698
525250	1536955	93	689.8859504132231	713.2661157024793	1324.028889	242.9148148	789.536327739343
524871	1536955	93	1016.5076754385964	111.56798245614036	1324.028889	242.9148148	334.3969006391123
525016	1536955	93	1143.6845098955898	213.9210690353748	1324.028889	242.9148148	182.66015539251825
525137	1536955	93	585.7182620502376	418.5065625707173	1324.028889	242.9148148	758.9038435481311
525270	1536955	93	1085.1851952770207	889.6958219800181	1324.028889	242.9148148	689.4722483755492
524906	1536955	93	803.1949752300071	155.3426515687662	1324.028889	242.9148148	528.1447240160278
525166	1536955	93	1348.4311594202898	408.6739130434783	1324.028889	242.9148148	167.5456637820151
525285	1536955	93	1401.0614288002564	946.6118052218484	1324.028889	242.9148148	707.9007462327222
525306	1536955	93	1314.8337850045168	1014.5715898825656	1324.028889	242.9148148	771.7115578169819
524919	1536955	93	498.3429230395727	159.07344015537754	1324.028889	242.9148148	829.9317384497979
525320	1537250	94	1054.763702171665	110.21802826611513	1323.946697	242.9624625	300.134252501819
525451	1537250	94	633.2906539351852	718.7572337962963	1323.946697	242.9624625	838.6813663214667
525325	1537250	94	518.8325947808961	146.5096011816839	1323.946697	242.9624625	810.8710575970536
525443	1537250	94	831.2053672316384	624.4607344632768	1323.946697	242.9624625	623.1652666611479
525337	1537250	94	1170.0560525959063	194.50704893588176	1323.946697	242.9624625	161.33895232948854
525471	1537250	94	1313.6024040684235	1007.3136846971798	1323.946697	242.9624625	764.4212158689585
525330	1537250	94	808.7628117913831	166.47868480725623	1323.946697	242.9624625	520.8303023334937
525460	1537250	94	1082.0647488584475	891.7867579908675	1323.946697	242.9624625	692.4448304781929
525463	1537250	94	1371.0493269992082	943.2537608867776	1323.946697	242.9624625	701.8736071039294
525356	1537250	94	597.8425774877651	267.95541054921154	1323.946697	242.9624625	726.534128465297
525346	1537250	94	734.1500645637336	214.9534218778823	1323.946697	242.9624625	590.4613230260995
525371	1537250	94	584.9382528425082	422.83130699088144	1323.946697	242.9624625	760.5828566004901
525373	1537250	94	1354.698322851153	418.4786163522013	1323.946697	242.9624625	178.18973807590297
525361	1537250	94	1417.7041619083873	393.5437761705367	1323.946697	242.9624625	177.38431230746428
525385	1537250	94	1429.4176598049835	472.7065727699531	1323.946697	242.9624625	252.79731050535835
525388	1537250	94	537.8244623655914	480.2169354838709	1323.946697	242.9624625	821.1442338209838
525401	1537250	94	1014.1342333954068	483.0454686530105	1323.946697	242.9624625	391.9484818802261
525393	1537250	94	821.8935483870968	476.8495818399044	1323.946697	242.9624625	553.8596831556245
525433	1537250	94	1076.379669232963	608.5153977758769	1323.946697	242.9624625	441.49561914725086
525437	1537250	94	1231.84966442953	603.5344519015661	1323.946697	242.9624625	372.1478509266032
525192	1536637	95	1410.952834986016	358.5113145181795	1323.898633	242.7976462	144.80361569750843
525198	1536637	95	587.8170622980051	440.0010587317509	1323.898633	242.7976462	762.0401988355233
525201	1536637	95	1358.4654901960785	431.17607843137256	1323.898633	242.7976462	191.52363130006674
525203	1536637	95	530.6790369779197	449.04269752593774	1323.898633	242.7976462	819.5940145644495
525228	1536637	95	1016.4989152332248	483.28335657833566	1323.898633	242.7976462	390.2921513165052
525218	1536637	95	822.0695931477516	474.8913871044492	1323.898633	242.7976462	552.9013382205284
525222	1536637	95	1429.7445887445888	476.1958874458874	1323.898633	242.7976462	256.27739924573706
525116	1536637	95	542.3631695809048	109.12531223980017	1323.898633	242.7976462	792.8845902450539
525244	1536637	95	1240.0230164237798	599.08871154291	1323.898633	242.7976462	366.030657594725
525128	1536637	95	1138.5868794326243	122.73687943262412	1323.898633	242.7976462	220.8054205108788
525132	1536637	95	816.5474806201549	189.11288759689924	1323.898633	242.7976462	510.1835406277137
525260	1536637	95	549.5187542778918	712.129568788501	1323.898633	242.7976462	905.5035340241835
525135	1536637	95	734.3865657955066	214.91146263182023	1323.898633	242.7976462	590.171260409818
525253	1536637	95	1044.6014622500743	626.8664577737989	1323.898633	242.7976462	474.8849983023504
525272	1536637	95	1082.44725394236	889.7508609751676	1323.898633	242.7976462	690.5412591270418
525151	1536637	95	1133.8250713534626	236.99752140603877	1323.898633	242.7976462	190.16203691753407
525265	1536637	95	831.4309366130558	725.741564175339	1323.898633	242.7976462	689.7530426855936
525283	1536637	95	1360.3390185517655	922.8931777378816	1323.898633	242.7976462	681.071092997607
525180	1536637	95	598.199214365881	267.66301907968574	1323.898633	242.7976462	726.1252873811408
525302	1536637	95	1296.096247240618	1023.1664459161148	1323.898633	242.7976462	780.8639037785541
525480	1537425	96	824.2725490196079	206.7845588235294	1324.08033	242.7665165	501.1013063311399
525481	1537425	96	734.1832504145937	215.8497328173945	1324.08033	242.7665165	590.5108616674272
525477	1537425	96	578.2627166808752	102.86032963910202	1324.08033	242.7665165	758.8264975994131
525478	1537425	96	1161.9144499178983	155.12758620689655	1324.08033	242.7665165	184.33218591912274
525503	1537425	96	529.9253868345135	425.1947285601888	1324.08033	242.7665165	814.8387118379038
525488	1537425	96	598.0704301075269	267.76155913978494	1324.08033	242.7665165	726.4400366846829
525490	1537425	96	1153.9552371701477	297.07811235227456	1324.08033	242.7665165	178.58414446525387
525491	1537425	96	1424.302109254651	317.81117430975235	1324.08033	242.7665165	125.20425592906503
525513	1537425	96	821.8406985032074	474.78985507246375	1324.08033	242.7665165	553.2445002784449
525514	1537425	96	1429.2341143059991	474.788959886404	1324.08033	242.7665165	254.7385573266631
525516	1537425	96	1017.534240150094	482.6105378361476	1324.08033	242.7665165	389.2244336792863
525506	1537425	96	594.1605316973415	452.3315155646444	1324.08033	242.7665165	759.4079277879301
525507	1537425	96	1363.2910447761194	434.2479270315091	1324.08033	242.7665165	195.45488157728502
525533	1537425	96	781.9648033126294	835.6590752242926	1324.08033	242.7665165	803.3746513714284
525535	1537425	96	1323.0412394115024	889.8979788973102	1324.08033	242.7665165	647.1322966239071
525524	1537425	96	998.8350253807108	670.5595036661027	1324.08033	242.7665165	537.3931038312564
525525	1537425	96	548.4784380092767	699.0114704776232	1324.08033	242.7665165	899.8431823877053
525527	1537425	96	1269.4581848420053	695.2106200997862	1324.08033	242.7665165	455.72935567491714
525544	1537425	96	1297.398418886723	1009.6994801819365	1324.08033	242.7665165	767.3969606159613
525537	1537425	96	1083.3907731582783	890.1714077315827	1324.08033	242.7665165	690.6985999430156
525576	1537658	97	1429.0707384403036	474.0034506556245	1324.163657	242.7949586	253.89537714373265
525577	1537658	97	823.1538368433793	476.3329702251271	1324.163657	242.7949586	552.7665354986565
525581	1537658	97	1018.0376494333178	481.7886197795373	1324.163657	242.7949586	388.36980133980023
525568	1537658	97	1166.2609860664522	377.2534833869239	1324.163657	242.7949586	207.3941859740145
525573	1537658	97	1367.1939748591244	433.5372778500217	1324.163657	242.7949586	195.5357783320855
525574	1537658	97	596.691010001099	468.9258709748324	1324.163657	242.7949586	761.8081396671092
525594	1537658	97	559.5563959660298	721.9937632696391	1324.163657	242.7949586	902.361212609829
525595	1537658	97	1003.5788124156544	750.4630229419704	1324.163657	242.7949586	600.4177763273603
525612	1537658	97	1249.916209931905	873.0447600066434	1324.163657	242.7949586	634.6081433209339
525613	1537658	97	1085.796511627907	889.2239448751077	1324.163657	242.7949586	688.9770172433214
525600	1537658	97	1338.1764850270006	829.8446244477173	1324.163657	242.7949586	587.2168845675598
525603	1537658	97	699.8033226152197	842.9726688102894	1324.163657	242.7949586	866.0479842285536
525626	1537658	97	1287.5787508486085	1025.2936184657162	1324.163657	242.7949586	783.3534375042648
525549	1537658	97	642.2850494473531	94.8522396742292	1324.163657	242.7949586	697.7431357749687
525550	1537658	97	734.0551303080007	215.9672863131037	1324.163657	242.7949586	590.7180353391415
525551	1537658	97	837.18652271035	215.94477537850585	1324.163657	242.7949586	487.7167842713512
525563	1537658	97	597.1450040617384	267.5728405090712	1324.163657	242.7949586	727.4407640159193
525567	1537658	97	569.8772470467385	364.4075500770416	1324.163657	242.7949586	764.0272316128147
525552	1537658	97	1102.5580973129993	234.7763253449528	1324.163657	242.7949586	221.75058638810364
525553	1537658	97	1450.940188635841	253.86024844720495	1324.163657	242.7949586	127.25851489395917
525701	1537500	98	1380.0272969374168	1002.537505548158	1324.168914	242.7089888	761.8789495766956
525629	1537500	98	692.8588166373755	82.76596367896896	1324.168914	242.7089888	651.2558716179634
525630	1537500	98	1419.8846153846157	162.66762025852935	1324.168914	242.7089888	124.77225721105005
525642	1537500	98	598.1936639118458	267.56997245179065	1324.168914	242.7089888	726.4008068887953
525645	1537500	98	1065.8423001949318	308.30194931773883	1324.168914	242.7089888	266.52406245867286
525646	1537500	98	653.9248062015504	331.4878552971576	1324.168914	242.7089888	676.0982555627991
525647	1537500	98	1188.1820837390458	414.92534891269065	1324.168914	242.7089888	219.4331166776919
525635	1537500	98	734.1408061844285	215.035339591386	1324.168914	242.7089888	590.6767295847579
525636	1537500	98	884.5991943605236	239.1931017119839	1324.168914	242.7089888	439.58378028078295
525658	1537500	98	1017.8850259225372	481.4800243976822	1324.168914	242.7089888	388.3573451555119
525649	1537500	98	1371.814318975553	437.26833527357394	1324.168914	242.7089888	200.30832213242823
525652	1537500	98	598.495347755292	481.7848336822517	1324.168914	242.7089888	764.041480779987
525653	1537500	98	1429.348171152519	473.9420289855073	1324.168914	242.7089888	254.03030332735528
525654	1537500	98	823.3614530533431	476.50265508085926	1324.168914	242.7089888	552.6912260321157
525674	1537500	98	1321.120322180917	847.5173482032218	1324.168914	242.7089888	604.8160427072814
525667	1537500	98	530.6523178807947	750.5846643293079	1324.168914	242.7089888	942.1285953153958
525670	1537500	98	1052.3351648351647	826.6208791208791	1324.168914	242.7089888	644.085928151759
525671	1537500	98	647.2883858267717	808.860564304462	1324.168914	242.7089888	882.4368849193994
525680	1537500	98	1085.9973170208198	889.4130714745654	1324.168914	242.7089888	689.1675269160353
525686	1537500	98	1161.2113961519487	911.8206709422792	1324.168914	242.7089888	688.6694387022475
525705	1537554	99	1356.4665476190478	88.13678571428571	1323.901961	242.7662142	158.0212405200266
525706	1537554	99	710.172305764411	78.59931077694236	1323.901961	242.7662142	635.3069037049027
525721	1537554	99	598.0522222222222	267.4380555555556	1323.901961	242.7662142	726.2689192300893
525722	1537554	99	912.019180922758	276.6153447382063	1323.901961	242.7662142	413.2713251150511
525725	1537554	99	731.6222459132907	290.0034352049277	1323.901961	242.7662142	594.1604294729345
525716	1537554	99	734.1261969286359	215.2420957542909	1323.901961	242.7662142	590.417673331494
525737	1537554	99	1370.5414614121512	440.3563218390804	1323.901961	242.7662142	203.01993408411508
525741	1537554	99	598.8361561119293	486.1051791850761	1323.901961	242.7662142	764.8099589427388
525742	1537554	99	1429.0484221980414	474.4379760609358	1323.901961	242.7662142	254.41616211675972
525743	1537554	99	822.3169542385597	478.8150787696924	1323.901961	242.7662142	554.3524018821557
525731	1537554	99	1073.375134553283	331.92877646214566	1323.901961	242.7662142	265.92038898628
525734	1537554	99	1146.6539987789988	385.4014041514041	1323.901961	242.7662142	227.51184040390206
525745	1537554	99	1018.0318953648464	481.8351690377849	1323.901961	242.7662142	388.21445390258725
525769	1537554	99	647.6957525392428	871.8459526008002	1323.901961	242.7662142	923.5779088021173
525770	1537554	99	1086.6590141125023	889.8178294573644	1323.901961	242.7662142	689.1734242228355
525760	1537554	99	533.7041161912205	766.1462159697799	1323.901961	242.7662142	947.8076071613767
525762	1537554	99	1041.3302675585285	823.4860646599777	1323.901961	242.7662142	645.8190974666511
525789	1537554	99	1420.323492063492	965.0508994708996	1323.901961	242.7662142	728.6921697325356
525779	1537554	99	1138.7535045005163	920.1734543308248	1323.901961	242.7662142	702.2538856608785
525781	1537554	99	1217.617397454031	926.965110796794	1323.901961	242.7662142	692.4048949512326
525824	1537732	100	822.4551463644949	479.4841831916903	1324.017844	242.9578588	554.5356992923432
525825	1537732	100	1014.7803242906144	477.8585905830994	1324.017844	242.9578588	388.3377362403095
525851	1537732	100	1086.565891472868	890.265503875969	1324.017844	242.9578588	689.4857628209186
525841	1537732	100	528.5398306206166	819.6586608442504	1324.017844	242.9578588	982.5319765017788
525846	1537732	100	1031.0833333333333	829.3556451612903	1324.017844	242.9578588	655.4944632786313
525864	1537732	100	1449.4769110065006	921.4161622954496	1324.017844	242.9578588	689.9606126990622
525868	1537732	100	1132.7321760251464	937.9499214173452	1324.017844	242.9578588	720.8357468062318
525875	1537732	100	1189.9169741697417	953.959040590406	1324.017844	242.9578588	723.5369539951541
525879	1537732	100	685.0889341479973	971.2308214528174	1324.017844	242.9578588	968.8197252202189
525791	1537732	100	1254.7560233918127	81.29497076023391	1324.017844	242.9578588	175.8752090640368
525801	1537732	100	757.9779919105401	269.97822983583154	1324.017844	242.9578588	566.6844047654492
525802	1537732	100	598.1770406770406	267.469423969424	1324.017844	242.9578588	726.2545618414895
525793	1537732	100	726.0431111111111	93.99303703703704	1324.017844	242.9578588	616.2501921268741
525796	1537732	100	734.4942544214023	215.3002513690637	1324.017844	242.9578588	590.1720138387101
525820	1537732	100	1372.9365180467091	459.2150743099787	1324.017844	242.9578588	221.7210407936458
525821	1537732	100	597.1785986290937	487.13404417364814	1324.017844	242.9578588	766.75765279192
525822	1537732	100	1430.59010989011	474.1058608058608	1324.017844	242.9578588	254.53299724839945
525809	1537732	100	1166.904999126027	334.7165705296277	1324.017844	242.9578588	181.94534125026127
525811	1537732	100	1069.3831372549018	336.2549019607843	1324.017844	242.9578588	271.18844396785676
525814	1537732	100	945.4606032625423	369.8681132656202	1324.017844	242.9578588	399.26406951200346
525849	1537860	101	1121.6973131822	106.3694974211347	1324.036873	242.8856932	244.08598726103574
525860	1537860	101	756.4958890030832	117.63360739979446	1324.036873	242.8856932	581.1977748697001
525882	1537860	101	1175.6645175633614	265.889802875352	1324.036873	242.8856932	150.1450795722985
525886	1537860	101	598.2343034222582	267.30140123955806	1324.036873	242.8856932	726.2131207880547
525873	1537860	101	734.1430876815492	215.21023847946924	1324.036873	242.8856932	590.5426392321884
525897	1537860	101	950.960392902408	414.2987959442332	1324.036873	242.8856932	410.57095829395195
525902	1537860	101	1374.7266666666665	466.7	1324.036873	242.8856932	229.4826771465196
525903	1537860	101	1015.7125786163522	470.5158805031446	1324.036873	242.8856932	383.24844771875985
525889	1537860	101	769.6915933528836	281.22922776148584	1324.036873	242.8856932	555.6697901719217
525894	1537860	101	1072.9047341870391	333.2450523864959	1324.036873	242.8856932	266.89354607664535
525904	1537860	101	1431.9843205574914	475.2049941927991	1324.036873	242.8856932	256.17359162872384
525905	1537860	101	596.0654233274126	491.7504440497336	1324.036873	242.8856932	769.3348398154787
525906	1537860	101	822.944363282201	479.1625273922571	1324.036873	242.8856932	554.0040123240966
525935	1537860	101	1469.749275362319	881.376811594203	1324.036873	242.8856932	654.9068731281407
525923	1537860	101	1024.9144530134247	840.370037132248	1324.036873	242.8856932	668.1779429035157
525924	1537860	101	519.9603753206427	858.4118401512084	1324.036873	242.8856932	1012.6260176891082
525944	1537860	101	1139.8003258251877	946.2070406573168	1324.036873	242.8856932	727.051595902294
525946	1537860	101	706.4945073807071	935.2583247511158	1324.036873	242.8856932	927.7599011897904
525947	1537860	101	1182.6001203369435	950.8925391095066	1324.036873	242.8856932	721.9958786991782
525936	1537860	101	1084.626345609065	890.9810198300283	1324.036873	242.8856932	690.90155089223
525961	1537789	102	1185.997361477573	195.0967458223395	1323.985057	242.8042146	146.00207770015302
525963	1537789	102	734.2349726775956	215.2391621129326	1323.985057	242.8042146	590.3939312669957
525956	1537789	102	791.3701208981001	124.4419689119171	1323.985057	242.8042146	545.6081848388613
525958	1537789	102	960.689217032967	137.25686813186817	1323.985057	242.8042146	378.3174720837197
[truncated: 20,765 more rows]
