# Supplementary material for: The First of Us: Ophiocordyceps use a novel scramblase-binding peptide to manipulate zombie ants
Source: bioRxiv. 2025 Sep 19:2025.09.09.674826. Preprint. [Version 2] doi: 10.1101/2025.09.09.674826 (PMC12458967; doi:10.1101/2025.09.09.674826)
Supplement: Supplement 11 [file media-11.zip › Data S12. Nest behavior tests data/SBP Aversion Assay data files/LH11_Sham2-all-spots_matches.csv]

No_Overlap_ID	Citronella_ID	Frame	No_Overlap_X	No_Overlap_Y	Citronella_X	Citronella_Y	Distance
3380918	2216929	0	1352.1370699223085	97.90140584535702	579.9148827726809	841.3328236493373	1071.9222823060404
3381045	2216929	0	892.9000284414108	275.31441979522185	579.9148827726809	841.3328236493373	646.7894053792445
3381566	2216929	0	1137.7859778597783	991.4627921279214	579.9148827726809	841.3328236493373	577.7189335386697
3380903	2216929	0	699.8236559139785	98.6505376344086	579.9148827726809	841.3328236493373	752.2998682949583
3381550	2216929	0	916.6080996884734	970.309968847352	579.9148827726809	841.3328236493373	360.55155844973774
3381145	2216929	0	944.4079457364342	345.4288759689922	579.9148827726809	841.3328236493373	615.4477380522648
3381532	2216929	0	1245.7785714285717	935.9799319727892	579.9148827726809	841.3328236493373	672.5567091215582
3381519	2216929	0	967.5247770069376	929.3698381235546	579.9148827726809	841.3328236493373	397.4820071724319
3381006	2216929	0	476.4016580903374	223.62178387650087	579.9148827726809	841.3328236493373	626.324130416014
3381496	2216929	0	1231.496981891348	881.2649228705567	579.9148827726809	841.3328236493373	652.8045683358089
3381244	2216929	0	1181.1757101006242	669.8724366322762	579.9148827726809	841.3328236493373	625.2305549116447
3380962	2216929	0	978.20577451879	145.8959670027498	579.9148827726809	841.3328236493373	801.4162813609399
3381222	2216929	0	467.442154736081	518.7592190889371	579.9148827726809	841.3328236493373	341.6194445740529
3381481	2216929	0	954.003884572697	851.4112097669256	579.9148827726809	841.3328236493373	374.22473880606503
3381591	2216929	0	930.641719077568	1021.8178197064988	579.9148827726809	841.3328236493373	394.4415641209591
3380949	2216929	0	1025.4331140350878	161.11366959064327	579.9148827726809	841.3328236493373	813.1325795560703
3381336	2216929	0	1191.0791757049892	732.1872740419378	579.9148827726809	841.3328236493373	620.8337490460306
3381317	2216929	0	1249.4828314844162	702.3946117274168	579.9148827726809	841.3328236493373	683.8311667905328
3381445	2216929	0	771.8186962426437	768.9744228157538	579.9148827726809	841.3328236493373	205.09220315630677
3381582	2216929	0	995.8470319634704	979.429876060013	579.9148827726809	841.3328236493373	438.2583126593106
3381428	2217146	1	1228.837053571429	876.5245535714286	579.8118609406953	841.5214723926381	649.9683964327572
3381309	2217146	1	944.9906284454244	346.175486953326	579.8118609406953	841.5214723926381	615.404889099133
3381415	2217146	1	957.3776276276276	847.6516516516516	579.8118609406953	841.5214723926381	377.6155283772618
3381286	2217146	1	890.3537511870844	278.0908289241622	579.8118609406953	841.5214723926381	643.3431087663107
3381544	2217146	1	1002.522265246854	987.801710229106	579.8118609406953	841.5214723926381	447.3052580622877
3381378	2217146	1	771.8620989410464	768.0484431800222	579.8118609406953	841.5214723926381	205.62485243196994
3381249	2217146	1	1029.182421875	161.93046875	579.8118609406953	841.5214723926381	814.7256183933458
3381255	2217146	1	961.6577981651376	160.26605504587155	579.8118609406953	841.5214723926381	780.9707186822883
3381235	2217146	1	515.1764108810394	128.52923264311815	579.8118609406953	841.5214723926381	715.9159694736885
3381367	2217146	1	1191.9737037037037	746.7025925925926	579.8118609406953	841.5214723926381	619.4616547467144
3381492	2217146	1	1087.0450901803608	974.9345357381428	579.8118609406953	841.5214723926381	524.4850753988437
3381240	2217146	1	1403.1743697478992	142.687324929972	579.8118609406953	841.5214723926381	1079.9513815765802
3381479	2217146	1	893.4542873367404	969.618966496309	579.8118609406953	841.5214723926381	338.79276797363696
3381224	2217146	1	721.4655620532814	68.51624431448994	579.8118609406953	841.5214723926381	785.877123776385
3381457	2217146	1	1301.6023333333333	923.6653333333334	579.8118609406953	841.5214723926381	726.4496540896911
3381343	2217146	1	1246.2129049111809	702.7884012539186	579.8118609406953	841.5214723926381	680.6887808922181
3381569	2217146	1	918.90684234859	1019.0473878871936	579.8118609406953	841.5214723926381	382.7543038140793
3381318	2217146	1	529.5058062813407	641.5646608603853	579.8118609406953	841.5214723926381	206.18784060544124
3381444	2217146	1	955.6874573960464	921.3101567825496	579.8118609406953	841.5214723926381	384.2508271524459
3381324	2217146	1	1177.2950217423902	652.8757684810316	579.8118609406953	841.5214723926381	626.5567245237174
3381042	2217989	2	1162.9077655677654	633.7008791208791	579.8825301204819	841.4267068273093	618.9252335013349
3381169	2217989	2	937.4560639070444	913.6880900508352	579.8825301204819	841.4267068273093	364.8020553258811
3381180	2217989	2	1083.0935114503816	978.2131043256998	579.8825301204819	841.4267068273093	521.4708144005648
3381030	2217989	2	588.9108910891089	585.3672795851014	579.8825301204819	841.4267068273093	256.2185426181864
3380907	2217989	2	722.6732821169442	65.82309005548443	579.8825301204819	841.4267068273093	788.6381738194336
3381160	2217989	2	1312.239837398374	904.5650406504066	579.8825301204819	841.4267068273093	735.0739246642352
3381015	2217989	2	944.8984461709211	346.20014798372176	579.8825301204819	841.4267068273093	615.2121289069345
3381140	2217989	2	963.8088177145116	825.2330960854092	579.8825301204819	841.4267068273093	384.26765064807864
3381151	2217989	2	1231.6480756686235	862.4478147423353	579.8825301204819	841.4267068273093	652.1044497177135
3381106	2217989	2	769.6238214087632	753.1608430393788	579.8825301204819	841.4267068273093	209.26686390820197
3380980	2217989	2	890.3808380619816	276.8117997963044	579.8825301204819	841.4267068273093	644.3595211340985
3381118	2217989	2	1208.4752066115702	765.2729240456513	579.8825301204819	841.4267068273093	633.1888751156214
3380960	2217989	2	1438.5991364421418	198.10241796200347	579.8825301204819	841.4267068273093	1072.968010062108
3381073	2217989	2	1242.052487562189	697.3308457711443	579.8825301204819	841.4267068273093	677.667078816634
3381207	2217989	2	913.2614597240766	1018.030930129061	579.8825301204819	841.4267068273093	377.2672294165683
3380952	2217989	2	978.4418832076	181.91324392288348	579.8825301204819	841.4267068273093	770.5891030149658
3380930	2217989	2	551.176134122288	94.81084812623274	579.8825301204819	841.4267068273093	747.1675164480528
3381185	2217989	2	851.0840271353685	967.2110699969164	579.8825301204819	841.4267068273093	298.951430839692
3380943	2217989	2	1024.8154538634658	157.58502125531385	579.8825301204819	841.4267068273093	815.8460378995707
3381197	2217989	2	1010.5301645338208	993.609689213894	579.8825301204819	841.4267068273093	456.74614957750913
3380275	2218273	3	944.9312638580932	346.8750923872875	579.9819277108434	841.3604417670683	614.5760967574009
3380278	2218273	3	577.0209956709957	561.9054112554113	579.9819277108434	841.3604417670683	279.47071617043486
3380281	2218273	3	1158.145060278691	626.2674964772193	579.9819277108434	841.3604417670683	616.8772835614297
3380287	2218273	3	1218.1274368231047	671.7789410348978	579.9819277108434	841.3604417670683	660.2935530434341
3380258	2218273	3	1016.374153723616	156.45207752555424	579.9819277108434	841.3604417670683	812.1192291359498
3380257	2218273	3	607.054377209399	132.2461010605115	579.9819277108434	841.3604417670683	709.6309362743049
3380263	2218273	3	1448.3478863478863	235.2072072072072	579.9819277108434	841.3604417670683	1059.000085876773
3380264	2218273	3	964.69842053307	240.5697597894044	579.9819277108434	841.3604417670683	713.4116787666297
3380269	2218273	3	891.5041981528128	277.4595577945704	579.9819277108434	841.3604417670683	644.2284780466354
3380255	2218273	3	584.3547008547008	86.35144485144484	579.9819277108434	841.3604417670683	755.0216596684519
3380320	2218273	3	805.5194541231127	975.0554587688736	579.9819277108434	841.3604417670683	262.1860663560863
3380329	2218273	3	909.2744068455852	1019.4902761571371	579.9819277108434	841.3604417670683	374.3845278781399
3380306	2218273	3	1248.9802325581395	770.5406976744187	579.9819277108434	841.3604417670683	672.736328766259
3380310	2218273	3	1367.4252302025782	853.0322283609576	579.9819277108434	841.3604417670683	787.5297995894397
3380315	2218273	3	884.4194677871149	878.0301120448179	579.9819277108434	841.3604417670683	306.63802850587575
3380313	2218273	3	1229.8075117370893	861.5633802816901	579.9819277108434	841.3604417670683	650.139560694223
3380318	2218273	3	1087.5486381322958	980.6225680933852	579.9819277108434	841.3604417670683	526.3249047470408
3380317	2218273	3	994.3694192682108	981.3966096005372	579.9819277108434	841.3604417670683	437.409558035362
3380294	2218273	3	734.31620196976	734.436884449993	579.9819277108434	841.3604417670683	187.75440160050675
3380293	2218273	3	969.1947250280584	730.750280583614	579.9819277108434	841.3604417670683	404.62477599934647
3381299	2219055	4	554.0977575332867	550.3264424199954	579.7747474747474	841.4545454545455	292.2582422942927
3381554	2219055	4	1032.0124917817225	976.9036817882971	579.7747474747474	841.4545454545455	472.0862695624818
3381430	2219055	4	737.3586971880741	756.1170693796807	579.7747474747474	841.4545454545455	179.20710373777146
3381176	2219055	4	504.64331108992695	129.86924054655228	579.7747474747474	841.4545454545455	715.5406200169547
3381567	2219055	4	784.5292983808789	993.346054998715	579.7747474747474	841.4545454545455	254.942065552898
3381284	2219055	4	947.7557300126332	349.42239667929977	579.7747474747474	841.4545454545455	614.4148752576987
3381546	2219055	4	962.1221837088387	958.5820335066436	579.7747474747474	841.4545454545455	399.88549667645725
3381166	2219055	4	1024.3038543897217	137.6450392576731	579.7747474747474	841.4545454545455	832.4385550343701
3381138	2219055	4	617.0963665086888	94.65521327014218	579.7747474747474	841.4545454545455	747.73133263117
3381376	2219055	4	970.5273865414712	685.6044600938967	579.7747474747474	841.4545454545455	420.6861942642411
3381254	2219055	4	888.946906354515	275.26532887402453	579.7747474747474	841.4545454545455	645.102823430839
3381517	2219055	4	838.7433581296493	878.5304640453418	579.7747474747474	841.4545454545455	261.6091837911688
3381232	2219055	4	956.5779861796644	217.0340572556762	579.7747474747474	841.4545454545455	729.3021505391499
3381360	2219055	4	1212.8080137659783	663.8655358898721	579.7747474747474	841.4545454545455	657.4716515177716
3381488	2219055	4	1230.72266934943	851.7605633802817	579.7747474747474	841.4545454545455	651.0295008664764
3381478	2219055	4	1381.9850976361768	828.8939705378555	579.7747474747474	841.4545454545455	802.3086774729292
3381225	2219055	4	1437.4001248439452	193.53662089055348	579.7747474747474	841.4545454545455	1074.8576300510547
3381587	2219055	4	907.1165902140672	1019.414373088685	579.7747474747474	841.4545454545455	372.58875755925084
3381323	2219055	4	1150.0819786344634	616.8534602879703	579.7747474747474	841.4545454545455	612.940441944456
3381452	2219055	4	1271.8668831168832	806.5533910533911	579.7747474747474	841.4545454545455	692.9715829644284
3381041	2218680	5	751.4449992763062	743.1479953683601	579.8109072375128	841.4041794087666	197.7689036531357
3381168	2218680	5	897.9704724409448	1019.761811023622	579.8109072375128	841.4041794087666	364.7423113455545
3380899	2218680	5	941.254870704924	185.9778604321644	579.8109072375128	841.4041794087666	748.4820628006058
3381157	2218680	5	772.6423666138404	993.2231907025886	579.8109072375128	841.4041794087666	245.42408992484405
3381011	2218680	5	1211.1858042635658	660.9551841085272	579.8109072375128	841.4041794087666	656.6552371675147
3380884	2218680	5	1347.9911491149117	149.9191419141914	579.8109072375128	841.4041794087666	1033.5629836104295
3381148	2218680	5	1001.9511440940012	988.1573902288188	579.8109072375128	841.4041794087666	446.92156410185316
3380870	2218680	5	1042.69604519774	129.16158192090396	579.8109072375128	841.4041794087666	849.4422691511861
3381124	2218680	5	827.3238674780257	940.6118999323868	579.8109072375128	841.4041794087666	266.65490300857863
3380879	2218680	5	491.82304900181487	142.60889292196006	579.8109072375128	841.4041794087666	704.3129386949265
3381135	2218680	5	935.7163315051796	954.3964046313224	579.8109072375128	841.4041794087666	373.41118620616163
3380855	2218680	5	650.0792141951838	88.11427967891846	579.8109072375128	841.4041794087666	756.5601813456099
3380990	2218680	5	961.9583795782464	640.8263041065483	579.8109072375128	841.4041794087666	431.58796864273694
3381098	2218680	5	1220.7742742742744	846.7959626292959	579.8109072375128	841.4041794087666	640.9860444732003
3380969	2218680	5	1147.0854913678618	616.0886454183267	579.8109072375128	841.4041794087666	610.3831121989349
3380944	2218680	5	947.8519607843136	350.20431372549024	579.8109072375128	841.4041794087666	613.7845918097878
3380956	2218680	5	554.9241402562374	523.6164306585749	579.8109072375128	841.4041794087666	318.76073225304157
3380928	2218680	5	887.7396300829594	272.0688834489324	579.8109072375128	841.4041794087666	647.2733406984254
3381062	2218680	5	1363.994851994852	787.6866151866152	579.8109072375128	841.4041794087666	786.021651051129
3381067	2218680	5	1253.6294416243654	787.0795262267343	579.8109072375128	841.4041794087666	676.0048707121822
3380919	2217242	6	904.7499123729408	488.0292674377848	579.7747474747474	841.4545454545455	480.12319767100666
3381044	2217242	6	1185.3833513903935	842.3266522210184	579.7747474747474	841.4545454545455	605.6092318540645
3381025	2217242	6	1365.716812317936	800.3572617561381	579.7747474747474	841.4545454545455	787.0158295849978
3380906	2217242	6	948.457798521976	351.0188642551537	579.7747474747474	841.4545454545455	613.558758003669
3380883	2217242	6	887.3436418984364	271.7757714127577	579.7747474747474	841.4545454545455	647.4044565885879
3381009	2217242	6	1242.2421052631578	769.2864035087719	579.7747474747474	841.4545454545455	666.3867051848072
3380996	2217242	6	758.9449164542622	746.1023789294817	579.7747474747474	841.4545454545455	202.96301415078406
3380873	2217242	6	488.5002653927813	160.09872611464968	579.7747474747474	841.4545454545455	687.4422038452919
3380849	2217242	6	1110.2112790870017	113.66822291388766	579.7747474747474	841.4545454545455	900.5752857735395
3381115	2217242	6	885.1200980392157	1021.1617647058824	579.7747474747474	841.4545454545455	354.3027910733785
3381088	2217242	6	764.6638370118845	977.5291454442556	579.7747474747474	841.4545454545455	229.56539850820533
3380967	2217242	6	1212.2558052434456	670.7347066167291	579.7747474747474	841.4545454545455	655.1164414125334
3380837	2217242	6	651.3593040847201	70.5105900151286	579.7747474747474	841.4545454545455	774.2602477033288
3380843	2217242	6	1300.601244101244	89.42235092235093	579.7747474747474	841.4545454545455	1041.7020974596035
3380847	2217242	6	935.0905483405484	115.2929292929293	579.7747474747474	841.4545454545455	808.4305852275481
3381101	2217242	6	970.8378912184749	1002.932391370404	579.7747474747474	841.4545454545455	423.09038882531115
3380951	2217242	6	1143.327681026581	611.9072716162542	579.7747474747474	841.4545454545455	608.5095396470534
3380935	2217242	6	537.7219159200552	512.1048702044567	579.7747474747474	841.4545454545455	332.02356727965304
3381065	2217242	6	843.0115546218487	972.154411764706	579.7747474747474	841.4545454545455	293.89806343440586
3381071	2217242	6	911.6947368421052	956.2467836257308	579.7747474747474	841.4545454545455	351.2095347310164
3380410	2218138	7	659.3084577114428	63.44129353233831	579.8067484662577	841.4192229038855	782.029526528344
3380413	2218138	7	536.5667735042736	117.57024572649571	579.8067484662577	841.4192229038855	725.1393226101218
3380540	2218138	7	761.5489480463718	743.392371547159	579.8067484662577	841.4192229038855	206.4933187663267
3380520	2218138	7	1178.2551533433889	674.2287581699346	579.8067484662577	841.4192229038855	621.3639390871804
3380496	2218138	7	1145.6302083333333	613.8888888888889	579.8067484662577	841.4192229038855	609.8575576582814
3380611	2218138	7	973.3399752857584	993.164813098548	579.8067484662577	841.4192229038855	421.77615479599496
3380615	2218138	7	912.2761627906976	1018.188953488372	579.8067484662577	841.4192229038855	376.5414308042982
3380595	2218138	7	706.1829035339064	970.3525947150588	579.8067484662577	841.4192229038855	180.54015325206922
3380464	2218138	7	892.2419904567143	399.478527607362	579.8067484662577	841.4192229038855	541.2276402742286
3380601	2218138	7	851.7167019027485	993.624031007752	579.8067484662577	841.4192229038855	311.61085730084795
3380479	2218138	7	553.3833812260536	500.62308429118775	579.8067484662577	841.4192229038855	341.81896148346686
3380448	2218138	7	885.0587263839344	273.6038446294094	579.8067484662577	841.4192229038855	644.6650865586255
3380457	2218138	7	952.3815136476428	347.76240694789084	579.8067484662577	841.4192229038855	618.4731260044974
3380589	2218138	7	904.8472584856396	962.456193791703	579.8067484662577	841.4192229038855	346.84475125819375
3380432	2218138	7	1198.6393913293136	120.3769738730979	579.8067484662577	841.4192229038855	950.1872261613765
3380436	2218138	7	915.789010989011	128.07435897435897	579.8067484662577	841.4192229038855	788.5080694733207
3380564	2218138	7	1332.430539386884	817.0552968568103	579.8067484662577	841.4192229038855	753.0180419831665
3380573	2218138	7	1129.845842531273	835.8473142016188	579.8067484662577	841.4192229038855	550.0673151228395
3380547	2218138	7	1241.603953147877	770.1154221571499	579.8067484662577	841.4192229038855	665.6273522965649
3380416	2218138	7	1359.3697447447446	100.00037537537536	579.8067484662577	841.4192229038855	1075.8347329572496
3381425	2218612	8	542.1753539253539	92.2117117117117	579.8539731682147	841.5835913312693	750.3185272353318
3381556	2218612	8	1141.4328358208954	615.6470588235294	579.8539731682147	841.5835913312693	605.3248183412766
3381438	2218612	8	1277.3505939902166	123.23053808525506	579.8539731682147	841.5835913312693	1001.2655218102651
3381538	2218612	8	585.7192730750837	517.9392635102822	579.8539731682147	841.5835913312693	323.6974709102561
3381422	2218612	8	648.8913043478261	65.41149068322981	579.8539731682147	841.5835913312693	779.2363459957407
3381650	2218612	8	675.3098537336413	991.7435206569156	579.8539731682147	841.5835913312693	177.9320924105713
3381654	2218612	8	926.0119549929676	1017.5009376465072	579.8539731682147	841.5835913312693	388.2940395056063
3381635	2218612	8	854.6708333333333	973.0972222222224	579.8539731682147	841.5835913312693	304.66398169317
3381506	2218612	8	945.5852618757611	349.3544457978076	579.8539731682147	841.5835913312693	613.2282668405661
3381639	2218612	8	972.7423687423689	969.3137973137974	579.8539731682147	841.5835913312693	413.1298789692802
3381638	2218612	8	905.6241590214069	967.5272171253824	579.8539731682147	841.5835913312693	349.267821118681
3381516	2218612	8	870.4650373387644	386.1605566870333	579.8539731682147	841.5835913312693	540.2452508841742
3381619	2218612	8	1287.8503283120897	831.7556971803784	579.8539731682147	841.5835913312693	708.0645637231489
3381624	2218612	8	1080.3506754289886	861.7701715954728	579.8539731682147	841.5835913312693	500.903630448685
3381602	2218612	8	1238.437528499772	769.6623347013224	579.8539731682147	841.5835913312693	662.499031326375
3381482	2218612	8	883.1748095613343	273.4100341476228	579.8539731682147	841.5835913312693	644.0688789818524
3381594	2218612	8	761.6309827244406	744.1905975644294	579.8539731682147	841.5835913312693	206.22385031337183
3381465	2218612	8	830.4271646228168	161.98383500557415	579.8539731682147	841.5835913312693	724.3222715571355
3381451	2218612	8	1400.7170445004197	141.9609571788413	579.8539731682147	841.5835913312693	1078.5583025944045
3381578	2218612	8	1144.7885154061623	665.0906054729584	579.8539731682147	841.5835913312693	591.8621554642444
3380402	2217068	9	842.6509084167593	944.8904338153504	579.8109072375128	841.4041794087666	282.47879756011866
3380401	2217068	9	960.5468844525108	937.931639443436	579.8109072375128	841.4041794087666	392.7816631241894
3380407	2217068	9	931.0513758272378	1019.9468826192964	579.8109072375128	841.4041794087666	394.01442060520196
3380406	2217068	9	670.3390325271059	989.331248262441	579.8109072375128	841.4041794087666	173.4294068723295
3380404	2217068	9	907.1016260162602	973.5782896717856	579.8109072375128	841.4041794087666	352.9719677573983
3380390	2217068	9	1265.3667421668554	820.8069082672706	579.8109072375128	841.4041794087666	685.8651838256147
3380398	2217068	9	1042.1981981981985	868.8731231231232	579.8109072375128	841.4041794087666	463.2024932043699
3380373	2217068	9	1100.2130987292278	659.3511730205279	579.8109072375128	841.4041794087666	551.3272513166529
3380378	2217068	9	1242.4479742173112	769.3204419889503	579.8109072375128	841.4041794087666	666.5462832662101
3380376	2217068	9	761.2674219752031	744.0768847085649	579.8109072375128	841.4041794087666	205.9103422230402
3380355	2217068	9	867.6738331495773	388.21444321940464	579.8109072375128	841.4041794087666	536.8854636717576
3380354	2217068	9	944.1075111889472	348.8492897450866	579.8109072375128	841.4041794087666	612.6355645750157
3380359	2217068	9	541.0701480091724	567.8787784031687	579.8109072375128	841.4041794087666	276.25530116336483
3380363	2217068	9	1138.3014306151647	607.3689556509299	579.8109072375128	841.4041794087666	605.5445075814199
3380338	2217068	9	1403.4470691163606	128.15529308836395	579.8109072375128	841.4041794087666	1089.5414177496027
3380347	2217068	9	820.3460436806301	172.46956677407803	579.8109072375128	841.4041794087666	710.8661391882652
3380349	2217068	9	882.1358995028886	273.2150342603789	579.8109072375128	841.4041794087666	643.6142521827148
3380335	2217068	9	1307.3942406834583	117.05177493003389	579.8109072375128	841.4041794087666	1026.6761480537257
3380334	2217068	9	552.4038978494623	95.12768817204302	579.8109072375128	841.4041794087666	746.7795829668834
3380333	2217068	9	619.1349206349206	63.82706766917293	579.8109072375128	841.4041794087666	778.5708334705122
3380790	2217942	10	667.1808734543541	972.8591160220994	579.8118609406953	841.5214723926381	157.74321215745312
3380793	2217942	10	904.903932946486	979.8049645390072	579.8118609406953	841.5214723926381	353.2805959590947
3380796	2217942	10	938.2446659671214	1022.4199020636586	579.8118609406953	841.5214723926381	401.49510280519377
3380644	2217942	10	1138.5571776155718	592.1169403892943	579.8118609406953	841.5214723926381	611.8814832056246
3380772	2217942	10	1025.7862873814734	862.103209336251	579.8118609406953	841.5214723926381	446.44909780936626
3380777	2217942	10	956.9659123875832	888.5702059762111	579.8118609406953	841.5214723926381	380.07731036543055
3380525	2217942	10	880.7278368794325	272.0675025329281	579.8118609406953	841.5214723926381	644.0716174185494
3380627	2217942	10	528.1620176662018	565.2545327754533	579.8118609406953	841.5214723926381	281.0536038476023
3380503	2217942	10	1432.742128121607	182.76746290264208	579.8118609406953	841.5214723926381	1077.7044519219762
3380762	2217942	10	875.8053786270347	861.992922859165	579.8118609406953	841.5214723926381	296.7005945335074
3380495	2217942	10	819.8626174981923	172.45697758496024	579.8118609406953	841.5214723926381	710.8246365567811
3380751	2217942	10	1216.1789516789515	817.9041769041769	579.8118609406953	841.5214723926381	636.8051906359286
3380721	2217942	10	1240.7182182182182	769.0525525525526	579.8118609406953	841.5214723926381	664.8676239918992
3380468	2217942	10	1290.8034464189554	107.47576736672052	579.8118609406953	841.5214723926381	1021.925697733395
3380455	2217942	10	585.0147849462365	103.38924731182796	579.8118609406953	841.5214723926381	738.1505619593846
3380587	2217942	10	866.6784476784476	386.9102564102564	579.8118609406953	841.5214723926381	537.5535287611347
3380716	2217942	10	761.2879701406833	744.0569910996268	579.8118609406953	841.5214723926381	205.99248365919019
3380446	2217942	10	610.0700374531835	65.19700374531836	579.8118609406953	841.5214723926381	776.9139192126785
3380553	2217942	10	945.4864676616914	349.75850746268657	579.8118609406953	841.5214723926381	612.820309452332
3380687	2217942	10	1077.0538638985006	634.8651672433679	579.8118609406953	841.5214723926381	538.4760328588807
3380657	2216857	11	706.5127862027952	962.4488551888196	579.8888888888889	841.470707070707	175.126593334795
3380533	2216857	11	860.9200072228241	386.8091368725171	579.8888888888889	841.470707070707	534.5050354179143
3380667	2216857	11	898.757479601088	978.9466606225446	579.8888888888889	841.470707070707	347.2417255281556
3380671	2216857	11	947.9811478144812	1020.626126126126	579.8888888888889	841.470707070707	409.375836191962
3380645	2216857	11	1016.7232384823848	886.9922086720868	579.8888888888889	841.470707070707	439.1997906338492
3380526	2216857	11	945.1267129897702	350.06321173518626	579.8888888888889	841.470707070707	612.2744438778057
3380501	2216857	11	882.762150026413	272.49511357633384	579.8888888888889	841.470707070707	644.5660852886639
3380628	2216857	11	1159.3148571428571	827.9693333333333	579.8888888888889	841.470707070707	579.5832466348944
3380633	2216857	11	948.3164983164984	866.78367003367	579.8888888888889	841.470707070707	369.2961541669605
3380614	2216857	11	907.018590998043	808.0332681017612	579.8888888888889	841.470707070707	328.8341593065201
3380593	2216857	11	760.7902542372881	744.2447740112995	579.8888888888889	841.470707070707	205.37328464088847
3380603	2216857	11	1240.4866850321396	768.5932047750229	579.8888888888889	841.470707070707	664.6055812361021
3380476	2216857	11	1443.5506282335552	209.3721359940872	579.8888888888889	841.470707070707	1070.2617453524904
3380461	2216857	11	818.0915977961432	172.232782369146	579.8888888888889	841.470707070707	710.3660537987485
3380441	2216857	11	1288.6414100486224	106.69529983792545	579.8888888888889	841.470707070707	1020.8942331722609
3380569	2216857	11	1139.4008477141992	586.2376627308507	579.8888888888889	841.470707070707	614.9776735715914
3380447	2216857	11	597.562905753302	108.84810835012313	579.8888888888889	841.470707070707	732.8357544690524
3380546	2216857	11	532.6429836210713	572.3474988933157	579.8888888888889	841.470707070707	273.23886389799515
3380559	2216857	11	1054.5986610288935	588.2298567066009	579.8888888888889	841.470707070707	538.0337313387987
3380429	2216857	11	606.860655737705	70.54986338797815	579.8888888888889	841.470707070707	771.3925222812557
3381683	2218229	12	1140.737907925408	582.6628787878789	579.8888888888889	841.470707070707	617.6836683405995
3381685	2218229	12	513.3168984407922	588.6599241466498	579.8888888888889	841.470707070707	261.42899968231575
3381693	2218229	12	981.3173302107728	595.5278428311215	579.8888888888889	841.470707070707	470.77880790503764
3381665	2218229	12	817.4919888540578	172.00296064089167	579.8888888888889	841.470707070707	710.3817963763385
3381669	2218229	12	1435.7865722865724	209.93929643929644	579.8888888888889	841.470707070707	1063.6694820571006
3381925	2218229	12	954.9295358649788	855.7886075949367	579.8888888888889	841.470707070707	375.3138542069368
3381673	2218229	12	880.0706656731246	273.6886487829111	579.8888888888889	841.470707070707	642.2503910678971
3381679	2218229	12	860.7498245614036	386.078947368421	579.8888888888889	841.470707070707	535.0369332967446
3381676	2218229	12	945.0618657298986	349.8682669789227	579.8888888888889	841.470707070707	612.3922453126926
3381659	2218229	12	609.4943874058863	92.54572210814511	579.8888888888889	841.470707070707	749.5099189761357
3382042	2218229	12	951.3623973727424	1021.0720853858784	579.8888888888889	841.470707070707	412.6126786685219
3381660	2218229	12	1281.7205823693655	110.2619997340779	579.8888888888889	841.470707070707	1013.5254805176719
3382018	2218229	12	892.539309683605	978.056088207095	579.8888888888889	841.470707070707	341.18301828092996
3381772	2218229	12	1239.2745486569793	769.1221928665786	579.8888888888889	841.470707070707	663.3428644489551
3382004	2218229	12	969.2140773158278	954.3067104303428	579.8888888888889	841.470707070707	405.34684653744034
3381754	2218229	12	761.0613059595095	744.2520672939834	579.8888888888889	841.470707070707	205.60862974896563
3381986	2218229	12	731.7739646684043	912.2150304083406	579.8888888888889	841.470707070707	167.5524858933725
3381848	2218229	12	959.7088712346904	790.8442568685865	579.8888888888889	841.470707070707	383.17914406871455
3381953	2218229	12	1103.2205588822355	860.9239520958084	579.8888888888889	841.470707070707	523.6931024560394
3382583	2217610	13	477.9975541579315	526.8356627067319	579.8109072375128	841.4041794087666	330.63470865204965
3382708	2217610	13	1034.6854487939895	836.1006326611309	579.8109072375128	841.4041794087666	454.9054584903541
3382698	2217610	13	945.0630707762558	850.8170662100457	579.8109072375128	841.4041794087666	365.37343281588824
3382446	2217610	13	879.7852600788502	274.1992242146763	579.8109072375128	841.4041794087666	641.6432603552454
3382421	2217610	13	1417.9960967993757	206.70530835284936	579.8109072375128	841.4041794087666	1051.3786515430643
3382686	2217610	13	759.7599067599068	825.7179487179487	579.8109072375128	841.4041794087666	180.6313933467716
3382668	2217610	13	973.3473458621826	795.2850313221232	579.8109072375128	841.4041794087666	396.22961063709795
3382641	2217610	13	1239.4021361152509	768.8894684550422	579.8109072375128	841.4041794087666	663.5653490931747
3382397	2217610	13	817.6375947995666	173.00090285301553	579.8109072375128	841.4041794087666	709.4536443117356
3382627	2217610	13	765.5424058848984	740.6860666378192	579.8109072375128	841.4041794087666	211.2825781505543
3382508	2217610	13	862.4677083333333	384.1	579.8109072375128	841.4041794087666	537.6076447656299
3382355	2217610	13	612.5884415980481	90.22003659652331	579.8109072375128	841.4041794087666	751.8989181873591
3382618	2217610	13	936.080549368968	696.1391982182628	579.8109072375128	841.4041794087666	384.74663437742066
3382360	2217610	13	1254.3101926163724	121.22578919208134	579.8109072375128	841.4041794087666	986.7148522808849
3382723	2217610	13	963.6644832605532	958.7700145560408	579.8109072375128	841.4041794087666	401.39544975683674
3382726	2217610	13	890.7396557431315	972.4016881827208	579.8109072375128	841.4041794087666	337.397442124644
3382600	2217610	13	1135.457011120152	586.1170328180093	579.8109072375128	841.4041794087666	611.4851755966023
3382477	2217610	13	944.3155283129014	350.25968087176494	579.8109072375128	841.4041794087666	611.6261417144262
3382733	2217610	13	952.054274735831	1020.8852065321806	579.8109072375128	841.4041794087666	413.2536312529676
3381809	2218707	14	753.5220362622036	810.5967921896791	579.9380081300812	841.3780487804878	176.29208881819588
3381687	2218707	14	1226.4495189139318	128.93877685514698	579.9380081300812	841.3780487804878	962.0534547297913
3381691	2218707	14	1427.1301960784317	164.28313725490196	579.9380081300812	841.3780487804878	1084.5239151510464
3381694	2218707	14	817.0889464594128	174.49481865284974	579.9380081300812	841.3780487804878	707.7950340147596
3381793	2218707	14	974.5316326530613	789.0690476190475	579.9380081300812	841.3780487804878	398.0456759175887
3381678	2218707	14	608.9970688479891	98.487184730743	579.9380081300812	841.3780487804878	743.4589866955563
3381907	2218707	14	958.3617571059432	1015.970930232558	579.9380081300812	841.3780487804878	416.7579729803412
3381784	2218707	14	1240.3654810761514	770.0207478340172	579.9380081300812	841.3780487804878	664.2712634310604
3381890	2218707	14	950.916404886562	947.523734729494	579.9380081300812	841.3780487804878	385.86510273098537
3381764	2218707	14	764.7453682783552	729.0345684591052	579.9380081300812	841.3780487804878	216.2748666297004
3381746	2218707	14	1134.691696229142	582.4943502824859	579.9380081300812	841.3780487804878	612.186592312764
3381887	2218707	14	884.6899186991869	961.0814634146342	579.9380081300812	841.3780487804878	327.4181339977897
3381757	2218707	14	928.706474820144	740.0978417266188	579.9380081300812	841.3780487804878	363.17643604481276
3381738	2218707	14	500.9976097348979	438.4408952629292	579.9380081300812	841.3780487804878	410.59704843510855
3381720	2218707	14	858.6918140825529	386.9262920568852	579.9380081300812	841.3780487804878	533.1323320922834
3381855	2218707	14	1030.786699107867	849.5786699107866	579.9380081300812	841.3780487804878	450.9232665801418
3381701	2218707	14	878.9230298580519	274.0693832599119	579.9380081300812	841.3780487804878	641.2730816059659
3381710	2218707	14	943.6568398521114	350.40815333722514	579.9380081300812	841.3780487804878	611.0178612616875
3381838	2218707	14	926.19539724421	851.0496921723835	579.9380081300812	841.3780487804878	346.3924366986571
3382071	2219185	15	878.7161563998525	273.98997909750403	579.643007360673	841.2707676130389	641.2895145681225
3382051	2219185	15	1430.0837359098227	190.1026570048309	579.643007360673	841.2707676130389	1071.1065964918114
3382182	2219185	15	738.0308228730823	787.4199442119944	579.643007360673	841.2707676130389	167.29199408149663
3382160	2219185	15	916.2420225822289	765.840206185567	579.643007360673	841.2707676130389	344.94733894521465
3382167	2219185	15	1236.878028404344	770.8036758563074	579.643007360673	841.2707676130389	661.0018788981815
3382040	2219185	15	816.8861830742659	174.56528497409326	579.643007360673	841.2707676130389	707.6584804858203
3382279	2219185	15	961.2280617164898	1017.9185149469624	579.643007360673	841.2707676130389	420.4896911291422
3382150	2219185	15	1004.9403700033037	750.5469111331352	579.643007360673	841.2707676130389	434.86626082666317
3382256	2219185	15	947.4341563786008	933.0661865569274	579.643007360673	841.2707676130389	379.07351296946564
3382014	2219185	15	1186.445420660277	125.82428115015976	579.643007360673	841.2707676130389	938.1219770255369
3382269	2219185	15	883.3271231957033	959.8484390735146	579.643007360673	841.2707676130389	326.01335306930696
3382140	2219185	15	763.2504297546492	720.8523988123145	579.643007360673	841.2707676130389	219.57292433901603
3381989	2219185	15	603.9366067312126	97.5465652374366	579.643007360673	841.2707676130389	744.1208693280965
3382120	2219185	15	1135.827110785749	582.599682772084	579.643007360673	841.2707676130389	613.3934194589572
3382099	2219185	15	893.3706624605678	447.4824745881528	579.643007360673	841.2707676130389	503.4821360266242
3382238	2219185	15	1008.9430153626296	888.6096820292962	579.643007360673	841.2707676130389	431.9021529103435
3382083	2219185	15	942.751021599533	351.100700525394	579.643007360673	841.2707676130389	610.0115774911116
3382210	2219185	15	899.5875588805762	840.5761983929066	579.643007360673	841.2707676130389	319.94530544090435
3382095	2219185	15	506.6482028557361	417.9451009354997	579.643007360673	841.2707676130389	429.5728827017564
3382199	2217506	16	1134.8685897435898	583.3573717948718	579.6893004115227	841.2808641975308	612.167110547801
3382324	2217506	16	923.5544639779386	896.3273009307136	579.6893004115227	841.2808641975308	348.24324962815604
3382328	2217506	16	1003.005128205128	893.9556776556776	579.6893004115227	841.2808641975308	426.5805035786749
3382205	2217506	16	897.7104761904762	591.9168253968254	579.6893004115227	841.2808641975308	404.1285588656508
3382304	2217506	16	767.250514857311	800.022506619594	579.6893004115227	841.2808641975308	192.0454665812445
3382318	2217506	16	908.9514840182648	845.4965753424658	579.6893004115227	841.2808641975308	329.28917044740086
3382164	2217506	16	512.5065913370998	345.3128531073446	579.6893004115227	841.2808641975308	500.4975368803863
3382172	2217506	16	942.523479599692	352.4336027713626	579.6893004115227	841.2808641975308	608.7859119518265
3382151	2217506	16	878.9630467571644	274.7501256913022	579.6893004115227	841.2808641975308	640.7197928300392
3382277	2217506	16	901.014508138712	775.633522057089	579.6893004115227	841.2808641975308	327.96259337160024
3382282	2217506	16	1238.6854990583804	767.5593220338983	579.6893004115227	841.2808641975308	663.1069714683996
3382136	2217506	16	1429.6354916067146	186.8121502797762	579.6893004115227	841.2808641975308	1072.7244871934142
3382247	2217506	16	754.1628106255356	692.722079405884	579.6893004115227	841.2808641975308	229.15217281354788
3382126	2217506	16	816.7052613361025	174.75475943232954	579.6893004115227	841.2808641975308	707.4133261866601
3382227	2217506	16	1050.4227871939736	677.1710608913999	579.6893004115227	841.2808641975308	498.51985228227454
3382352	2217506	16	1012.234658298466	980.4808228730824	579.6893004115227	841.2808641975308	454.3920280163585
3382105	2217506	16	1125.060088691796	117.74611973392462	579.6893004115227	841.2808641975308	906.0528809928604
3382091	2217506	16	645.4389600602864	99.03303190153228	579.6893004115227	841.2808641975308	745.154254025324
3382346	2217506	16	888.4627129540341	946.9670523947284	579.6893004115227	841.2808641975308	326.3596033040876
3382094	2217506	16	579.4638554216867	89.72161372763782	579.6893004115227	841.2808641975308	751.5592842832233
3381173	2218176	17	892.0624242424242	777.2747878787878	579.8825301204819	841.4267068273093	318.70323970547395
3381048	2218176	17	942.071806500378	352.8862433862434	579.8825301204819	841.4267068273093	608.1552896619451
3381182	2218176	17	804.0111821086261	778.5239616613419	579.8825301204819	841.4267068273093	232.78833302259227
3381280	2218176	17	901.9657079646016	944.5269174041298	579.8825301204819	841.4267068273093	338.1822391420809
3381029	2218176	17	879.0743103657796	274.1133187507595	579.8825301204819	841.4267068273093	641.3736833213883
3381285	2218176	17	1027.3077884958914	987.5196498749552	579.8825301204819	841.4267068273093	470.67240182596714
3381161	2218176	17	1239.9734367653973	766.5282087447108	579.8825301204819	841.4267068273093	664.3265688276629
3381037	2218176	17	561.9141267537493	296.43807450411225	579.8825301204819	841.4267068273093	545.2847631110359
3381121	2218176	17	823.3731623931625	677.5365811965812	579.8825301204819	841.4267068273093	293.50921839663846
3380998	2218176	17	816.6079526226735	174.8005076142132	579.8825301204819	841.4267068273093	707.4103583749248
3381257	2218176	17	875.6540478531629	881.0136020976729	579.8825301204819	841.4267068273093	298.40896933410085
3381005	2218176	17	1436.597187758478	202.6530190239868	579.8825301204819	841.4267068273093	1068.6401774412402
3381239	2218176	17	908.1272275781478	839.791557113643	579.8825301204819	841.4267068273093	328.24877017844364
3381114	2218176	17	709.2132491655783	671.3846321288637	579.8825301204819	841.4267068273093	213.6369398219171
3381246	2218176	17	979.9956685499058	859.5500941619587	579.8825301204819	841.4267068273093	400.5233834775756
3380961	2218176	17	577.016155419223	87.31267893660531	579.8825301204819	841.4267068273093	754.1194753919763
3381095	2218176	17	1101.4004975124378	659.5925373134328	579.8825301204819	841.4267068273093	552.3084785836973
3380973	2218176	17	1071.0581532127628	110.99051610057344	579.8825301204819	841.4267068273093	880.2218592170242
3380957	2218176	17	680.9694004349176	66.05017086051568	579.8825301204819	841.4267068273093	781.9381867371819
3381069	2218176	17	1135.5248145305704	577.879636735738	579.8825301204819	841.4267068273093	614.9759396743204
3380528	2217784	18	825.8460462751082	734.8803712178998	579.8825301204819	841.4267068273093	268.0488256100743
3380411	2217784	18	702.7345906163754	60.39052437902484	579.8825301204819	841.4267068273093	790.6390750914584
3380414	2217784	18	564.9656862745097	76.59447415329768	579.8825301204819	841.4267068273093	764.9776835747815
3380669	2217784	18	958.4606533036376	836.6224944320712	579.8825301204819	841.4267068273093	378.6086050390551
3380649	2217784	18	897.3051801801801	831.9031531531532	579.8825301204819	841.4267068273093	317.5654843422159
3380498	2217784	18	1138.0255167958655	682.6508397932816	579.8825301204819	841.4267068273093	580.2873163591677
3380485	2217784	18	802.4783950617284	665.3320987654321	579.8825301204819	841.4267068273093	283.82781765959413
3380477	2217784	18	673.9673366834171	658.9776914877418	579.8825301204819	841.4267068273093	205.2793073457787
3380733	2217784	18	1011.0131247752606	979.717907227616	579.8825301204819	841.4267068273093	452.76709879974817
3380450	2217784	18	939.3131952435748	353.77004219409287	579.8825301204819	841.4267068273093	605.8047751479203
3380704	2217784	18	810.8525362318841	864.5032608695652	579.8825301204819	841.4267068273093	232.11994974488152
3380462	2217784	18	1136.3035312240788	576.0499466761464	579.8825301204819	841.4267068273093	616.4650479122535
3380717	2217784	18	932.6634954193094	947.7159971811136	579.8825301204819	841.4267068273093	368.4451420782853
3380437	2217784	18	878.9532152483634	274.2011936850212	579.8825301204819	841.4267068273093	641.2394696697892
3380571	2217784	18	874.3136033229492	763.7159916926272	579.8825301204819	841.4267068273093	304.51373058353283
3380444	2217784	18	550.5804080408041	297.490099009901	579.8825301204819	841.4267068273093	544.7252956144789
3380418	2217784	18	1022.3837448559672	104.68562610229276	579.8825301204819	841.4267068273093	859.4153507299282
3380427	2217784	18	809.5	175.94719471947192	579.8825301204819	841.4267068273093	703.9795192398403
3380555	2217784	18	1240.2832861189802	766.8163361661946	579.8825301204819	841.4267068273093	664.6020357579241
3380431	2217784	18	1441.6881998277347	191.9293712316968	579.8825301204819	841.4267068273093	1079.1458665469495
3382579	2219003	19	1177.56765523633	728.9368242199567	579.8825301204819	841.4267068273093	608.178824420715
3382577	2219003	19	820.0836712625033	725.7971073263044	579.8825301204819	841.4267068273093	266.58355629462994
3382330	2219003	19	809.1078724464375	108.48156452416544	579.8825301204819	841.4267068273093	767.9536699503607
3382689	2219003	19	949.170865633075	961.4576873385012	579.8825301204819	841.4267068273093	388.3056927578318
3382696	2219003	19	1003.45431834404	983.8351177730192	579.8825301204819	841.4267068273093	446.8704681302904
3382316	2219003	19	1332.1372894633764	93.8623188405797	579.8825301204819	841.4267068273093	1060.5374755943374
3382678	2219003	19	949.2754880694145	856.208604483008	579.8825301204819	841.4267068273093	369.6886012315844
3382302	2219003	19	998.1060606060604	94.47400545741776	579.8825301204819	841.4267068273093	856.0661537145362
3382661	2219003	19	889.7418826333035	828.6221328567173	579.8825301204819	841.4267068273093	310.1238066550735
3382280	2219003	19	558.7928425357874	79.98057259713701	579.8825301204819	841.4267068273093	761.7381375883012
3382536	2219003	19	670.1995366348103	660.0797856935998	579.8825301204819	841.4267068273093	202.59286135099902
3382414	2219003	19	938.5965476887068	352.7974448995514	579.8825301204819	841.4267068273093	606.1635934399246
3382386	2219003	19	878.0664388762339	274.3828144773475	579.8825301204819	841.4267068273093	640.6656064533618
3382640	2219003	19	1251.873954599761	778.1403823178016	579.8825301204819	841.4267068273093	674.9649127499988
3382399	2219003	19	555.6415182755389	295.97953764448613	579.8825301204819	841.4267068273093	545.9855685133281
3382655	2219003	19	759.9050785973398	823.4419588875453	579.8825301204819	841.4267068273093	180.91868095517248
3382358	2219003	19	776.2540650406504	154.64159891598916	579.8825301204819	841.4267068273093	714.3077517258697
3382622	2219003	19	1232.3881811748054	763.1985138004246	579.8825301204819	841.4267068273093	657.178267171152
3382621	2219003	19	872.3178294573644	757.6710594315246	579.8825301204819	841.4267068273093	304.19305180910874
3382492	2219003	19	779.713987077157	609.1271379703535	579.8825301204819	841.4267068273093	306.4240540175576
3382466	2219003	19	1136.681998758535	576.7707635009311	579.8825301204819	841.4267068273093	616.4968910007522
3381424	2219315	20	878.1764258555133	274.0688212927757	579.7402116402116	841.39417989418	641.0321649241741
3381437	2219315	20	557.6889516635279	295.249215317012	579.7402116402116	841.39417989418	546.5899563654232
3381564	2219315	20	1180.8857777777778	744.0188148148147	579.7402116402116	841.39417989418	608.9810780403564
3381540	2219315	20	832.2280366692131	694.1760886172651	579.7402116402116	841.39417989418	292.2725922612206
3381549	2219315	20	707.7097415506959	722.4261100066269	579.7402116402116	841.39417989418	174.72722237327542
3381393	2219315	20	739.4392608854738	127.60757409440176	579.7402116402116	841.39417989418	731.4335957207658
3381648	2219315	20	952.3420348058902	971.5843373493976	579.7402116402116	841.39417989418	394.69177306425075
3381655	2219315	20	998.503862495172	991.2632290459636	579.7402116402116	841.39417989418	444.77379326016387
3381640	2219315	20	911.6100661790316	881.5661790316963	579.7402116402116	841.39417989418	334.29237183388165
3381518	2219315	20	675.3968868640851	656.6014426727411	579.7402116402116	841.39417989418	208.0830489123931
3381494	2219315	20	1136.9047015765766	578.67553490991	579.7402116402116	841.39417989418	615.9978532985491
3381364	2219315	20	1352.9893194237457	94.27893691008444	579.7402116402116	841.39417989418	1075.2187540157656
3381625	2219315	20	889.8478777085188	830.1464826357969	579.7402116402116	841.39417989418	310.3115776891816
3381375	2219315	20	985.2937795807976	102.710277214334	579.7402116402116	841.39417989418	842.6906932841181
3381473	2219315	20	740.3320105820105	505.8521825396825	579.7402116402116	841.39417989418	371.9921475999309
3381349	2219315	20	886.4338379590691	84.53756658256238	579.7402116402116	841.39417989418	816.6351165227604
3381358	2219315	20	544.1128337639965	83.05340223944876	579.7402116402116	841.39417989418	759.1772158780301
3381589	2219315	20	1238.1368530020704	768.6950310559006	579.7402116402116	841.39417989418	662.3981458295203
3381595	2219315	20	862.3308993082244	781.3972585190879	579.7402116402116	841.39417989418	288.88947251703263
3381455	2219315	20	938.7390188248716	353.36765544780377	579.7402116402116	841.39417989418	605.8465417275386
3382068	2217411	21	960.1551724137933	975.3749564611634	579.8109072375128	841.4041794087666	403.2492147004229
3381945	2217411	21	1136.5071654953838	577.5008267879289	579.8109072375128	841.4041794087666	616.0809228363044
3382076	2217411	21	1000.9184476940384	990.3687664041996	579.8109072375128	841.4041794087666	446.67886541458876
3381927	2217411	21	743.1361746361746	454.3153153153153	579.8109072375128	841.4041794087666	420.13442096072396
3382058	2217411	21	891.6419284940412	914.492777175876	579.8109072375128	841.4041794087666	320.2819522568385
3381800	2217411	21	544.4424989191526	82.1964980544747	579.8109072375128	841.4041794087666	760.0310702427463
3381807	2217411	21	890.7200674536257	85.79763912310287	579.8109072375128	841.4041794087666	817.0714470771568
3381904	2217411	21	557.3348595848596	294.54761904761904	579.8109072375128	841.4041794087666	547.3182532385612
3381916	2217411	21	938.36932136848	354.0285100018695	579.8109072375128	841.4041794087666	605.0613022446033
3382044	2217411	21	895.1538344026887	843.9207149404216	579.8109072375128	841.4041794087666	315.35296837699747
3382020	2217411	21	830.0326264274062	781.6283306144644	579.8109072375128	841.4041794087666	257.2626301144905
3381898	2217411	21	878.1559384071691	274.0586267827843	579.8109072375128	841.4041794087666	641.0075925510589
3382002	2217411	21	1237.2506596306068	769.9661389621813	579.8109072375128	841.4041794087666	661.3096261582322
3381872	2217411	21	1391.1011754827875	134.82577665827037	579.8109072375128	841.4041794087666	1075.846150052568
3381881	2217411	21	707.7871587462083	190.2236265588136	579.8109072375128	841.4041794087666	663.6369740755764
3381991	2217411	21	1173.1802518223988	723.9840954274354	579.8109072375128	841.4041794087666	604.8757353500635
3381971	2217411	21	676.5364753692139	668.4282386757855	579.8109072375128	841.4041794087666	198.18302551646588
3381954	2217411	21	853.9729549693579	618.0867306155076	579.8109072375128	841.4041794087666	353.60360766266
3381833	2217411	21	983.647950819672	101.6639344262295	579.8109072375128	841.4041794087666	842.7929685373525
3380661	2217782	22	1435.5326725403818	192.65785609397943	579.7550264550265	841.4079365079365	1073.8864215439671
3380789	2217782	22	899.1505952380952	844.5595238095237	579.7550264550265	841.4079365079365	319.4111173093064
3380797	2217782	22	968.0504039339656	967.7363891815947	579.7550264550265	841.4079365079365	408.32851740532715
3380641	2217782	22	972.4481738126174	115.29875848130504	579.7550264550265	841.4079365079365	825.4952733941733
3380778	2217782	22	751.0394700139469	777.7847977684798	579.7550264550265	841.4079365079365	182.71908599910725
3380626	2217782	22	879.2797522886375	82.53096392030156	579.7550264550265	841.4079365079365	815.8488345946655
3380754	2217782	22	1173.6260744985673	698.7359121298949	579.7550264550265	841.4079365079365	610.7684735187811
3380635	2217782	22	537.0313773431133	88.70619396903017	579.7550264550265	841.4079365079365	753.9132731385911
3380767	2217782	22	1239.5783433133734	767.0688622754491	579.7550264550265	841.4079365079365	663.9978218546305
3380750	2217782	22	708.7703703703704	707.0716049382717	579.7550264550265	841.4079365079365	186.25576217983001
3380722	2217782	22	688.9234583872359	637.0214891476211	579.7550264550265	841.4079365079365	231.71440696492832
3380705	2217782	22	1137.1090743629743	577.7278991159646	579.7550264550265	841.4079365079365	616.5798381705379
3380709	2217782	22	849.1020971302429	618.0057947019867	579.7550264550265	841.4079365079365	349.93765365391266
3380693	2217782	22	747.3299904489016	450.7371856096784	579.7550264550265	841.4079365079365	425.0941121268999
3380803	2217782	22	1014.5184987548917	988.9094628246175	579.7550264550265	841.4079365079365	459.1034492486265
3380801	2217782	22	868.862700228833	987.3745232646836	579.7550264550265	841.4079365079365	323.8664716890538
3380672	2217782	22	878.1815531571766	273.74413844436174	579.7550264550265	841.4079365079365	641.3272015683352
3380678	2217782	22	796.7147988505748	291.5596264367816	579.7550264550265	841.4079365079365	591.1046497245923
3380676	2217782	22	558.8414989792943	297.3177311169437	579.7550264550265	841.4079365079365	544.49199005485
3380684	2217782	22	938.413573303337	354.20809898762656	579.7550264550265	841.4079365079365	604.9790367501655
3381808	2218629	23	847.1862097440132	618.1809799064134	579.8109072375128	841.4041794087666	348.30754971219045
3381943	2218629	23	968.4776422764228	969.5240514905148	579.8109072375128	841.4041794087666	409.23896753370127
3381946	2218629	23	1036.8098367184389	986.4912385503784	579.8109072375128	841.4041794087666	479.47708628992274
3381949	2218629	23	858.5291757840992	1006.5740335521516	579.8109072375128	841.4041794087666	323.9829531616658
3381796	2218629	23	1134.4444444444446	580.8204913456169	579.8109072375128	841.4041794087666	612.7986774457546
3381934	2218629	23	905.104566972988	844.2117794486215	579.8109072375128	841.4041794087666	325.30577566665323
3381781	2218629	23	745.2734181689643	437.57670554966415	579.8109072375128	841.4041794087666	436.41089716821324
3381893	2218629	23	1239.7801864801866	766.3433566433566	579.8109072375128	841.4041794087666	664.2240410120027
3381775	2218629	23	938.3363161819536	354.53094705443704	579.8109072375128	841.4041794087666	604.6370921816917
3381903	2218629	23	732.3066098631552	773.0938548928478	579.8109072375128	841.4041794087666	167.09649833182775
3381750	2218629	23	879.7116981132076	279.2374842767296	579.8109072375128	841.4041794087666	637.1592245926788
3381755	2218629	23	560.1775092936803	297.33612143742255	579.8109072375128	841.4041794087666	544.4221909690407
3381882	2218629	23	754.9700944386149	708.1323889471843	579.8109072375128	841.4041794087666	220.09568599540208
3381759	2218629	23	817.0025197984162	288.4244060475162	579.8109072375128	841.4041794087666	601.7029921945724
3381856	2218629	23	1213.8404917522566	654.0502645502646	579.8109072375128	841.4041794087666	661.1316082692957
3381742	2218629	23	1433.663038219642	196.559022738268	579.8109072375128	841.4041794087666	1069.9947372132833
3381713	2218629	23	528.0208564045773	97.5295311923219	579.8109072375128	841.4041794087666	745.6753325841063
3381721	2218629	23	945.302706850844	132.0776475512767	579.8109072375128	841.4041794087666	797.9526203864276
3381834	2218629	23	700.4422572178478	633.2569262175562	579.8109072375128	841.4041794087666	240.57681020647843
3381709	2218629	23	852.2650676506765	75.70387453874538	579.8109072375128	841.4041794087666	812.7288763200711
3382578	2217884	24	879.2143756294058	278.6540785498489	579.7662601626016	841.2469512195122	637.3224570304459
3382582	2217884	24	558.7803030303031	295.0137987012987	579.7662601626016	841.2469512195122	546.6361379443775
3382586	2217884	24	818.6913517194416	297.6242764725911	579.7662601626016	841.2469512195122	593.8104174519349
3382565	2217884	24	900.8435812214376	160.00810137100126	579.7662601626016	841.2469512195122	753.1115565712963
3382548	2217884	24	1350.3030905077262	111.12693156732892	579.7662601626016	841.2469512195122	1061.5094205965465
3382555	2217884	24	515.4664884135473	116.5566844919786	579.7662601626016	841.2469512195122	727.5372453260412
3382682	2217884	24	792.2127962085308	779.2339652448658	579.7662601626016	841.2469512195122	221.31231576079534
3382685	2217884	24	1236.5975199663724	768.0800756620429	579.7662601626016	841.2469512195122	660.893861020248
3382663	2217884	24	697.1466462078035	629.4584977349116	579.7662601626016	841.2469512195122	242.14149594301153
3382539	2217884	24	819.7438438438438	65.5954954954955	579.7662601626016	841.2469512195122	811.9263645406977
3382642	2217884	24	848.2403068340307	618.4495118549512	579.7662601626016	841.2469512195122	348.87965363938594
3382770	2217884	24	977.4916757148028	979.7623959464348	579.7662601626016	841.2469512195122	421.1555942927368
3382775	2217884	24	1082.8093525179856	991.5499600319744	579.7662601626016	841.2469512195122	525.0174732564113
3382638	2217884	24	1270.4954259576905	590.1423670668954	579.7662601626016	841.2469512195122	734.9559800848198
3382764	2217884	24	862.2626695217702	969.309778729479	579.7662601626016	841.2469512195122	310.1681948405905
3382739	2217884	24	906.7191613100704	844.9557698194062	579.7662601626016	841.2469512195122	326.97393612358985
3382609	2217884	24	938.1640581330352	355.0425749953419	579.7662601626016	841.2469512195122	604.02291103036
3382736	2217884	24	741.9424801434793	831.0516269536255	579.7662601626016	841.2469512195122	162.49637215695807
3382616	2217884	24	722.8809971777987	425.77783004076514	579.7662601626016	841.2469512195122	439.4273758017011
3382623	2217884	24	1134.863543936093	580.3716049382716	579.7662601626016	841.2469512195122	613.3424335149699
3382204	2219253	25	977.4572287027216	966.7188052315306	579.9148827726809	841.3328236493373	416.847167658472
3382048	2219253	25	1134.8080244156615	580.6131457495906	579.9148827726809	841.3328236493373	613.0914687765314
3382186	2219253	25	772.3397759103642	931.6607843137256	579.9148827726809	841.3328236493373	212.57111745680808
3381906	2219253	25	845.966524822695	185.42524822695037	579.9148827726809	841.3328236493373	707.8122800107266
3382034	2219253	25	1358.4329573934838	559.2872807017543	579.9148827726809	841.3328236493373	828.0338645296332
3382165	2219253	25	906.3096013018716	846.3540819094114	579.9148827726809	841.3328236493373	326.4333397774559
3381891	2219253	25	500.9495279593319	143.81917211328977	579.9148827726809	841.3328236493373	701.9692452949408
3382148	2219253	25	769.7829581993569	803.2802786709539	579.9148827726809	841.3328236493373	193.64369921472223
3382131	2219253	25	1236.4788293897882	768.7835201328352	579.9148827726809	841.3328236493373	660.5600785985793
3382005	2219253	25	721.2863945578231	422.7646258503401	579.9148827726809	841.3328236493373	441.79773715255385
3381883	2219253	25	1355.2594878829443	100.473479652492	579.9148827726809	841.3328236493373	1072.3953675119203
3381858	2219253	25	824.6945367294204	65.7905131044666	579.9148827726809	841.3328236493373	813.254544676178
3381993	2219253	25	938.045286847445	355.1958125807047	579.9148827726809	841.3328236493373	603.8100527926789
3381969	2219253	25	560.0440276669327	295.61997871774406	579.9148827726809	841.3328236493373	546.0745004172661
3382101	2219253	25	702.7503253796095	628.3526391901663	579.9148827726809	841.3328236493373	245.86399682080858
3382236	2219253	25	1123.4486571879936	975.5892575039496	579.9148827726809	841.3328236493373	559.869407952885
3381955	2219253	25	878.6502690238278	277.2990007686396	579.9148827726809	841.3328236493373	638.2609061755516
3382082	2219253	25	849.6990136350449	619.2145343777197	579.9148827726809	841.3328236493373	349.45673794349875
3381962	2219253	25	811.1831816649815	273.3179979777553	579.9148827726809	841.3328236493373	613.2910143278281
3382220	2219253	25	850.1530147895336	977.549677664012	579.9148827726809	841.3328236493373	302.6279552744807
3382452	2217137	26	1134.0057134894091	578.8212095875139	580.016095534787	841.254932502596	613.0056734848204
3382463	2217137	26	848.4285714285714	620.4963585434174	580.016095534787	841.254932502596	347.53360296800304
3382439	2217137	26	1393.038290169869	484.5	580.016095534787	841.254932502596	887.8508719566462
3382423	2217137	26	937.7717391304348	355.4644927536232	580.016095534787	841.254932502596	603.3087533560545
3382430	2217137	26	718.7266666666667	419.02259259259256	580.016095534787	841.254932502596	444.43308991299125
3382558	2217137	26	878.3160225442833	1005.7572463768116	580.016095534787	841.254932502596	340.6521065894672
3382531	2217137	26	971.3918518518518	977.6474074074074	580.016095534787	841.254932502596	414.46096299098434
3382528	2217137	26	789.8744454303461	971.2051168293405	580.016095534787	841.254932502596	246.8351219487246
3382406	2217137	26	880.7873176206509	279.71274473126323	580.016095534787	841.254932502596	637.018804025469
3382538	2217137	26	1171.6158914728685	967.6337209302326	580.016095534787	841.254932502596	604.9478628100251
3382412	2217137	26	563.8836988897915	298.0488762523694	580.016095534787	841.254932502596	543.4455573177831
3382513	2217137	26	907.10588068985	846.5554141928188	580.016095534787	841.254932502596	327.13272942176485
3382388	2217137	26	810.4692680954306	199.2573797007683	580.016095534787	841.254932502596	682.106679740641
3382398	2217137	26	808.9551872314304	260.70042971147944	580.016095534787	841.254932502596	624.0646107719334
3382371	2217137	26	841.3565121412804	62.19252601702933	580.016095534787	841.254932502596	821.7280855314232
3382375	2217137	26	1405.3892496392498	129.24386724386724	580.016095534787	841.254932502596	1090.0461460723664
3382500	2217137	26	1236.0036855036856	770.7919737919738	580.016095534787	841.254932502596	659.7611285484002
3382378	2217137	26	497.3072916666667	164.88645833333334	580.016095534787	841.254932502596	681.4066767264259
3382495	2217137	26	752.3773618538324	749.5392156862745	580.016095534787	841.254932502596	195.2438957771448
3382468	2217137	26	700.1838407494146	627.9039032006244	580.016095534787	841.254932502596	244.8651643132979
3381426	2219202	27	800.3472072072071	705.6812612612612	579.8631687242798	841.4197530864197	258.91726359729205
3381300	2219202	27	717.0887743413516	418.27930507827415	579.8631687242798	841.4197530864197	444.8355938743058
3381181	2219202	27	942.4899497487436	131.8500837520938	579.8631687242798	841.4197530864197	796.8609025139764
3381282	2219202	27	575.7975596228508	307.8696616749861	579.8631687242798	841.4197530864197	533.565580994984
3381537	2219202	27	1202.9392068836512	959.0465768799102	579.8631687242798	841.4197530864197	634.0818709000623
3381547	2219202	27	958.9729532163744	982.9389619883042	579.8631687242798	841.4197530864197	404.6627178105955
3381294	2219202	27	937.468096809681	355.6496149614961	579.8631687242798	841.4197530864197	603.2030434976868
3381258	2219202	27	883.1101179618145	281.12787303903684	579.8631687242798	841.4197530864197	637.091597079182
3381514	2219202	27	801.8980006248047	883.0973133395814	579.8631687242798	841.4197530864197	225.91256185911897
3381489	2219202	27	908.9681818181818	845.0912121212122	579.8631687242798	841.4197530864197	329.12549165171265
3381247	2219202	27	804.537037037037	266.8020202020202	579.8631687242798	841.4197530864197	616.9796480013141
3381373	2219202	27	683.4174232598357	623.7872171782677	579.8631687242798	841.4197530864197	241.0132866010249
3381346	2219202	27	853.8069755058573	616.6301916932907	579.8631687242798	841.4197530864197	354.36641514863896
3381228	2219202	27	781.7656712402475	202.72531611514663	579.8631687242798	841.4197530864197	669.847149982936
3381329	2219202	27	1132.6304347826087	580.6822356148658	579.8631687242798	841.4197530864197	611.1756731438419
3381466	2219202	27	1235.3318395219803	767.9511310285959	579.8631687242798	841.4197530864197	659.5732080856375
3381214	2219202	27	1429.8110841423947	190.84627831715213	579.8631687242798	841.4197530864197	1070.353822339584
3381319	2219202	27	1352.0286624203825	474.1866848650288	579.8631687242798	841.4197530864197	855.0436690896219
3381572	2219202	27	897.0743112145907	1011.9986418315872	579.8631687242798	841.4197530864197	360.1667200138632
3381193	2219202	27	491.0215727209464	176.02296450939457	579.8631687242798	841.4197530864197	671.301508585403
3382704	2218871	28	684.5039439684483	629.7914456684347	579.8109072375128	841.4041794087666	236.09443242271013
3382334	2218871	28	771.1561936936937	222.7189189189189	579.8109072375128	841.4041794087666	647.5990041656863
3382438	2218871	28	576.8586394557824	312.1391836734694	579.8109072375128	841.4041794087666	529.2732296231684
3382575	2218871	28	1288.9174513496546	501.6550533584431	579.8109072375128	841.4041794087666	786.2961017038197
3382317	2218871	28	489.0252032520325	185.8252032520325	579.8109072375128	841.4041794087666	661.83520458408
3382301	2218871	28	1342.621138211382	125.17032520325203	579.8109072375128	841.4041794087666	1046.3605412994577
3382684	2218871	28	854.9181620445894	617.1476345840131	579.8109072375128	841.4041794087666	354.92956983635844
3382402	2218871	28	819.6076523994811	274.3955901426719	579.8109072375128	841.4041794087666	615.6307491441611
3382276	2218871	28	1025.7374465811963	91.03151709401708	579.8109072375128	841.4041794087666	872.8743385163519
3382385	2218871	28	887.1458333333334	280.7578792735043	579.8109072375128	841.4041794087666	639.3582959919127
3382654	2218871	28	1131.1903124104326	581.3612783032387	579.8109072375128	841.4041794087666	609.6241127647612
3382759	2218871	28	1243.2154385964914	953.2743859649122	579.8109072375128	841.4041794087666	672.7707747387224
3382501	2218871	28	717.0487528344671	421.37679516250944	579.8109072375128	841.4041794087666	441.8792027023295
3382763	2218871	28	960.6397058823528	981.7296918767506	579.8109072375128	841.4041794087666	405.85936397559493
3382765	2218871	28	877.1733966745843	974.7129849564528	579.8109072375128	841.4041794087666	325.8767984388629
3382740	2218871	28	853.1525697503671	804.209838472834	579.8109072375128	841.4041794087666	275.8606232555664
3382750	2218871	28	919.5380952380953	843.4862745098039	579.8109072375128	841.4041794087666	339.73356823662994
3382467	2218871	28	938.1015943641085	355.25713756025215	579.8109072375128	841.4041794087666	603.9132079858076
3382730	2218871	28	838.3277777777778	697.1774305555556	579.8109072375128	841.4041794087666	296.0275788481528
3382734	2218871	28	1234.9678294573644	765.9027131782947	579.8109072375128	841.4041794087666	659.4930356990434
3380912	2217480	29	923.786328460877	827.3859271997708	579.8631687242798	841.4197530864197	344.20936662476475
3380794	2217480	29	886.1316693079768	279.27113048071845	579.8631687242798	841.4197530864197	640.1651883281949
3380922	2217480	29	1286.5416666666667	922.9559968847352	579.8631687242798	841.4197530864197	711.3667538667003
3380882	2217480	29	900.5243768830458	769.1546151739249	579.8631687242798	841.4197530864197	328.70330174087286
3380890	2217480	29	1234.8147928994083	766.3138067061144	579.8631687242798	841.4197530864197	659.2439102421197
3380765	2217480	29	755.5148090413094	218.1891400363731	579.8631687242798	841.4197530864197	647.5105372029093
3380749	2217480	29	487.18583599574015	187.31150159744408	579.8631687242798	841.4197530864197	660.6411224467043
3380876	2217480	29	853.3351395730706	698.7505747126437	579.8631687242798	841.4197530864197	308.45001750327424
3380851	2217480	29	684.5779009608278	628.0281596452328	579.8631687242798	841.4197530864197	237.69969982888236
3380729	2217480	29	1345.51640070922	96.52349290780144	579.8631687242798	841.4197530864197	1068.2206279964248
3380835	2217480	29	1133.9744546918462	580.5969111403895	579.8631687242798	841.4197530864197	612.4278505403179
3380711	2217480	29	1073.230239099859	71.12897327707454	579.8631687242798	841.4197530864197	914.7452932867546
3380840	2217480	29	852.8722606689735	617.686274509804	579.8631687242798	841.4197530864197	352.97398448109345
3380817	2217480	29	571.3399140478109	314.69016921837226	579.8631687242798	841.4197530864197	526.7985387148359
3380822	2217480	29	938.1301796846352	355.2994132746608	579.8631687242798	841.4197530864197	603.8776663540119
3380825	2217480	29	726.3943089430894	422.2395247029393	579.8631687242798	841.4197530864197	444.0534189953403
3380830	2217480	29	1260.7824074074074	511.2094017094017	579.8631687242798	841.4197530864197	756.762767163755
3380811	2217480	29	826.1583679114799	279.7506915629323	579.8631687242798	841.4197530864197	613.2972034954487
3380936	2217480	29	799.1453396524486	967.609794628752	579.8631687242798	841.4197530864197	252.99920369721747
3380940	2217480	29	962.9181681681682	975.951951951952	579.8631687242798	841.4197530864197	405.992666350702
3382320	2218554	30	817.9854938271606	271.4651234567901	579.8109072375128	841.4041794087666	617.7035382742922
3382461	2218554	30	843.4564393939394	707.0340909090909	579.8109072375128	841.4041794087666	295.9126345890896
3382332	2218554	30	570.6977244772448	320.1214637146372	579.8109072375128	841.4041794087666	521.3623689733165
3382436	2218554	30	683.5452514771581	627.8539414901282	579.8109072375128	841.4041794087666	237.41212751234147
3382312	2218554	30	878.6411691542289	270.5334577114428	579.8109072375128	841.4041794087666	644.3546432892655
3382288	2218554	30	705.8639271311362	217.0942149909609	579.8109072375128	841.4041794087666	636.9083886208942
3382550	2218554	30	959.231137088204	957.8436060928092	579.8109072375128	841.4041794087666	396.8851860506511
3382557	2218554	30	705.5664682539683	999.7344576719576	579.8109072375128	841.4041794087666	202.19529703102137
3382275	2218554	30	483.54306722689074	195.55357142857144	579.8109072375128	841.4041794087666	652.9858381685613
3382401	2218554	30	1131.7337365591395	579.655376344086	579.8109072375128	841.4041794087666	610.844698292604
3382534	2218554	30	1320.8046554934824	930.686592178771	579.8109072375128	841.4041794087666	746.3531899740664
3382410	2218554	30	853.2670039347948	617.4921304103428	579.8109072375128	841.4041794087666	353.4329391943906
3382270	2218554	30	1401.552573932092	130.4127418765973	579.8109072375128	841.4041794087666	1086.631580171516
3382377	2218554	30	1223.038950183885	535.1021397525911	579.8109072375128	841.4041794087666	712.434737172573
3382254	2218554	30	994.441722972973	91.00703828828829	579.8109072375128	841.4041794087666	857.3299147698278
3382510	2218554	30	966.5720805791628	829.3511174063582	579.8109072375128	841.4041794087666	386.9489391486218
3382353	2218554	30	938.1434365781712	355.330383480826	579.8109072375128	841.4041794087666	603.8790745434644
3382494	2218554	30	1234.889502762431	766.9037753222836	579.8109072375128	841.4041794087666	659.3013548628189
3382365	2218554	30	725.7814549791293	418.8989266547406	579.8109072375128	841.4041794087666	447.01016701271004
3382470	2218554	30	939.9775641025642	728.4923570019723	579.8109072375128	841.4041794087666	377.4507919670737
3382193	2218765	31	921.953872053872	679.7868686868687	579.8109072375128	841.4041794087666	378.3939263496534
3381940	2218765	31	937.8221180364036	355.6038793895937	579.8109072375128	841.4041794087666	603.4682746892385
3381817	2218765	31	812.0736518277236	261.59482446616	579.8109072375128	841.4041794087666	624.5997683345224
3382206	2218765	31	837.6829814459372	708.6301983365323	579.8109072375128	841.4041794087666	290.0464388788892
3381805	2218765	31	875.1824045407637	266.99122807017545	579.8109072375128	841.4041794087666	645.9059994183946
3382163	2218765	31	684.744733044733	625.2105339105339	579.8109072375128	841.4041794087666	240.3139616259438
3382039	2218765	31	1156.0073198198197	572.0353791291292	579.8109072375128	841.4041794087666	636.0517718211398
3381782	2218765	31	647.7585008216408	225.56155985336875	579.8109072375128	841.4041794087666	619.5797023262853
3382303	2218765	31	535.8718708827405	979.2249670619236	579.8109072375128	841.4041794087666	144.65548183571406
3381918	2218765	31	560.2501836884644	333.4098701934852	579.8109072375128	841.4041794087666	508.370770305368
3382281	2218765	31	938.7211111111112	945.3522222222222	579.8109072375128	841.4041794087666	373.6599122856719
3381744	2218765	31	1431.8103448275865	179.965158045977	579.8109072375128	841.4041794087666	1078.612358836652
3381753	2218765	31	483.43307839388143	205.59018483110265	579.8109072375128	841.4041794087666	643.0770728251925
3382264	2218765	31	1341.9618473895582	838.2312887915297	579.8109072375128	841.4041794087666	762.1575446123431
3382124	2218765	31	856.462590731435	616.6591289782244	579.8109072375128	841.4041794087666	356.43581704571756
3382252	2218765	31	1031.490308370044	816.9293685756242	579.8109072375128	841.4041794087666	452.34201415826954
3381970	2218765	31	726.5395622895622	420.0580808080808	579.8109072375128	841.4041794087666	446.1634599778451
3381719	2218765	31	936.11872909699	81.9350613154961	579.8109072375128	841.4041794087666	838.8972554822283
3382228	2218765	31	1234.805329719964	766.5582655826558	579.8109072375128	841.4041794087666	659.2568576052778
3382966	2219463	32	937.26	356.3414414414414	579.8888888888889	841.470707070707	602.5483511111624
3382965	2219463	32	558.3010471204188	336.0394851657941	579.8888888888889	841.470707070707	505.8920388665094
3382969	2219463	32	726.9818237831178	421.1983980283426	579.8888888888889	841.470707070707	445.26974436132366
3382975	2219463	32	1132.9527629233512	572.0743570155336	579.8888888888889	841.470707070707	615.186184975782
3382953	2219463	32	811.3767476085358	259.89587932303164	579.8888888888889	841.470707070707	625.9520021569908
3382952	2219463	32	872.5142630744849	264.27245113576333	579.8888888888889	841.470707070707	647.1378804177676
3382929	2219463	32	1422.7152505446625	169.85424836601308	579.8888888888889	841.470707070707	1077.6942718159648
3382937	2219463	32	481.4713864306784	218.94070796460176	579.8888888888889	841.470707070707	630.2615366474138
3383064	2219463	32	918.9057679409792	898.8397048960429	579.8888888888889	841.470707070707	343.83665626820977
3382943	2219463	32	614.2030303030303	249.3879953379953	579.8888888888889	841.470707070707	593.0762158725901
3383069	2219463	32	498.2057316682677	946.8743195645212	579.8888888888889	841.470707070707	133.34938957593647
3382923	2219463	32	867.5927648578812	73.85400516795866	579.8888888888889	841.470707070707	819.7615026869913
3383051	2219463	32	1130.046086430946	812.0306739196133	579.8888888888889	841.470707070707	550.9443325411992
3383030	2219463	32	1234.9844804318489	766.513045434098	579.8888888888889	841.470707070707	659.3700668797826
3383037	2219463	32	1382.218940207662	783.1967418546366	579.8888888888889	841.470707070707	804.4435134123394
3383009	2219463	32	910.6292023731048	674.4178202592836	579.8888888888889	841.470707070707	370.53450845456706
3383019	2219463	32	835.6434558349453	709.1482914248872	579.8888888888889	841.470707070707	287.9576708408892
3382995	2219463	32	687.8076495904485	624.8876162709983	579.8888888888889	841.470707070707	241.98077223555464
3382997	2219463	32	861.9354912764003	624.4405417814509	579.8888888888889	841.470707070707	355.88253478334786
3382981	2219463	32	1199.8613376835235	559.337411636759	579.8888888888889	841.470707070707	681.1497879738606
3382833	2220178	33	920.8405594405594	656.7827505827506	579.8655244029076	841.6079958463137	387.84577579969095
3382845	2220178	33	825.2335502530731	708.967100506146	579.8655244029076	841.6079958463137	278.92485587743664
3382817	2220178	33	863.4246733282091	587.858954650269	579.8655244029076	841.6079958463137	380.5185499383089
3382831	2220178	33	686.4271133031923	624.5183586792712	579.8655244029076	841.6079958463137	241.8331714101096
3382803	2220178	33	937.6199551569508	356.04465620328847	579.8655244029076	841.6079958463137	603.1251856202304
3382807	2220178	33	724.1601974804222	417.7584269662921	579.8655244029076	841.6079958463137	447.7381039383704
3382804	2220178	33	596.0620265151515	366.96235795454544	579.8655244029076	841.6079958463137	474.9218970002915
3382811	2220178	33	1127.4515126398674	572.0261776488466	579.8655244029076	841.6079958463137	610.3480738202588
3382813	2220178	33	1198.0344376634698	559.5026155187445	579.8655244029076	841.6079958463137	679.4970573383721
3382787	2220178	33	812.0458377239199	258.8115560238848	579.8655244029076	841.6079958463137	627.3431183678844
3382785	2220178	33	871.9709851551958	258.2794871794872	579.8655244029076	841.6079958463137	652.3785321611759
3382790	2220178	33	574.8737786023501	263.5682745825603	579.8655244029076	841.6079958463137	578.0612743341444
3382779	2220178	33	870.7315720808871	72.16666666666666	579.8655244029076	841.6079958463137	822.5831366746772
3382783	2220178	33	480.793875147232	232.36690223792692	579.8655244029076	841.6079958463137	617.2437944826847
3382782	2220178	33	1359.421256629947	113.53141574867402	579.8655244029076	841.6079958463137	1066.6783236452827
3382866	2220178	33	931.3289141414142	861.7809343434343	579.8655244029076	841.6079958463137	352.0418466235087
3382870	2220178	33	466.570418204182	918.6257687576876	579.8655244029076	841.6079958463137	136.99459271375818
3382848	2220178	33	1169.9853850477798	743.4114671163575	579.8655244029076	841.6079958463137	598.2340747417658
3382855	2220178	33	1234.404092071611	765.9944586530264	579.8655244029076	841.6079958463137	658.8916022933352
3382856	2220178	33	1395.4643790849675	775.9781045751633	579.8655244029076	841.6079958463137	818.2351583664387
3382947	2219425	34	459.7309386182218	849.6081750619323	579.8825301204819	841.4267068273093	120.42981924340883
3382944	2219425	34	965.6546666666666	831.5363333333333	579.8825301204819	841.4267068273093	385.898899743519
3382934	2219425	34	822.5782141658274	711.1424974823766	579.8825301204819	841.4267068273093	275.45447946779234
3382939	2219425	34	1223.5457294028722	767.63529856387	579.8825301204819	841.4267068273093	647.8792218029096
3382915	2219425	34	1249.3756548111387	642.81541218638	579.8825301204819	841.4267068273093	698.3319342311402
3382912	2219425	34	686.9673493618285	624.2615019293559	579.8825301204819	841.4267068273093	242.13195726777164
3382919	2219425	34	1390.980444922856	652.6668460710441	579.8825301204819	841.4267068273093	832.7725454345165
3382896	2219425	34	725.6838966202783	417.34062292909215	579.8825301204819	841.4267068273093	448.4496014373674
3382903	2219425	34	1205.896006655574	567.7992235163616	579.8825301204819	841.4267068273093	683.201926539025
3382902	2219425	34	1126.915602836879	568.6035460992907	579.8825301204819	841.4267068273093	611.2917958513507
3382911	2219425	34	901.4296296296296	630.4831018518519	579.8825301204819	841.4267068273093	384.56435310983727
3382880	2219425	34	548.7363573166493	274.5475031861893	579.8825301204819	841.4267068273093	567.7341944969642
3382887	2219425	34	602.8666666666667	316.88984375	579.8825301204819	841.4267068273093	525.0401806145485
3382890	2219425	34	938.5278700627538	354.9115909929864	579.8825301204819	841.4267068273093	604.4199184322042
3382894	2219425	34	927.722366428726	423.1619078520441	579.8825301204819	841.4267068273093	544.0018325196755
3382873	2219425	34	1188.2978070175438	82.28464912280702	579.8825301204819	841.4267068273093	972.8647454490036
3382872	2219425	34	930.4007476153648	88.32624387728795	579.8825301204819	841.4267068273093	830.6764280340008
3382878	2219425	34	811.7430406852249	258.4357601713062	579.8825301204819	841.4267068273093	627.4055628078269
3382877	2219425	34	478.8493877551021	244.04285714285717	579.8825301204819	841.4267068273093	605.8672789646583
3382876	2219425	34	865.7308851224105	250.2951035781544	579.8825301204819	841.4267068273093	656.6169769486812
3383091	2220472	35	688.7790381125227	620.4571990320629	579.8109072375128	841.4041794087666	246.3566960404705
3382971	2220472	35	991.6814097163716	79.61597865768043	579.8109072375128	841.4041794087666	866.0014859200675
3382972	2220472	35	1124.6563421828907	77.63274336283186	579.8109072375128	841.4041794087666	938.1915340166354
3383075	2220472	35	1380.0827751196173	596.4607655502392	579.8109072375128	841.4041794087666	836.9183583338236
3383073	2220472	35	1199.2715540911588	597.939319055464	579.8109072375128	841.4041794087666	665.5874331950617
3383081	2220472	35	1312.5375738056898	601.6763285024155	579.8109072375128	841.4041794087666	770.9460489556259
3383067	2220472	35	1129.8483195111305	570.9517677869926	579.8109072375128	841.4041794087666	612.9320205803342
3383044	2220472	35	934.0492063492064	422.4692307692308	579.8109072375128	841.4041794087666	548.626707105256
3383025	2220472	35	938.2832585949176	353.1739536621824	579.8109072375128	841.4041794087666	605.698918622336
3383035	2220472	35	724.8884029802397	418.01538710722383	579.8109072375128	841.4041794087666	447.555079534955
3383136	2220472	35	456.90176600441504	768.8698798135883	579.8109072375128	841.4041794087666	142.71608744784393
3383015	2220472	35	626.2435300207039	299.8786231884058	579.8109072375128	841.4041794087666	543.5125725301093
3383150	2220472	35	999.8544685990338	816.9154589371981	579.8109072375128	841.4041794087666	420.75680727898447
3382996	2220472	35	810.5566991693753	257.4844709281329	579.8109072375128	841.4041794087666	627.8581419766496
3383003	2220472	35	561.8404640633843	268.09151103565364	579.8109072375128	841.4041794087666	573.5942403345535
3383130	2220472	35	1219.494925839188	761.5	579.8109072375128	841.4041794087666	644.6551958538586
3383108	2220472	35	876.1561610855766	636.1189538192165	579.8109072375128	841.4041794087666	360.5031668704533
3382991	2220472	35	481.4997383568812	255.41496598639455	579.8109072375128	841.4041794087666	594.1787981525816
3383119	2220472	35	821.1041035990581	708.7193070972082	579.8109072375128	841.4041794087666	275.3682660560324
3382989	2220472	35	859.7887198986059	248.15437262357412	579.8109072375128	841.4041794087666	655.9976439234812
3383216	2219944	36	725.6587591240876	418.9367396593674	579.7818930041152	841.1615226337448	446.71448087872017
3383221	2219944	36	1005.2123809523812	443.0208163265306	579.7818930041152	841.1615226337448	582.672396887571
3383227	2219944	36	1127.129940865235	572.4671646436352	579.7818930041152	841.1615226337448	609.7430143208661
3383202	2219944	36	810.8490813648294	258.5273715785527	579.7818930041152	841.1615226337448	626.7811416377572
3383212	2219944	36	936.2498039215686	349.368431372549	579.7818930041152	841.1615226337448	607.3959302844368
3383185	2219944	36	1108.595655806182	73.52422723475355	579.7818930041152	841.1615226337448	932.1539642228416
3383189	2219944	36	728.7199312714777	220.5574820368635	579.7818930041152	841.1615226337448	638.225598396136
3383192	2219944	36	854.90891101749	245.0247031788587	579.7818930041152	841.1615226337448	656.5622465164437
3383199	2219944	36	482.48163733741393	258.4744963019638	579.7818930041152	841.1615226337448	590.7550341792942
3383196	2219944	36	568.4443476240269	265.79859416753806	579.7818930041152	841.1615226337448	575.474620976855
3383183	2219944	36	1033.8395666369845	70.30706441080439	579.7818930041152	841.1615226337448	894.6423680706589
3383284	2219944	36	1040.5754107981222	813.8386150234742	579.7818930041152	841.1615226337448	461.60286754011315
3383265	2219944	36	861.48606271777	643.7508710801394	579.7818930041152	841.1615226337448	343.98866926234444
3383268	2219944	36	821.8995983935743	709.0384872824633	579.7818930041152	841.1615226337448	275.82146351125914
3383275	2219944	36	450.4319213313162	743.5156328794756	579.7818930041152	841.1615226337448	162.06830337131566
3383277	2219944	36	1172.5423076923078	769.5551282051282	579.7818930041152	841.1615226337448	597.0698325525957
3383248	2219944	36	689.1994174145805	616.3173515981734	579.7818930041152	841.1615226337448	250.05418592134788
3383235	2219944	36	1375.4531941808982	590.2163187855788	579.7818930041152	841.1615226337448	834.305888059501
3383233	2219944	36	1302.9888381532216	595.5986808726534	579.7818930041152	841.1615226337448	763.7600374238531
3383239	2219944	36	1196.0223922902494	599.5864512471655	579.7818930041152	841.1615226337448	661.899439549434
3383078	2219846	37	1128.7040167605835	570.266363242306	579.7747474747474	841.4545454545455	612.2633198634887
3383087	2219846	37	1300.7036273701567	583.1419345974168	579.7747474747474	841.4545454545455	765.809280953865
3383085	2219846	37	1376.9681508967224	578.5445269016698	579.7747474747474	841.4545454545455	839.427781476754
3383061	2219846	37	725.4952332311883	416.6627511065713	579.7747474747474	841.4545454545455	449.09077981457676
3383070	2219846	37	1140.399444041576	486.46253323664496	579.7747474747474	841.4545454545455	663.5656554849436
3383048	2219846	37	931.4511714904507	348.4667257334121	579.7747474747474	841.4545454545455	605.5685738228739
3383154	2219846	37	1121.0780439121756	797.6469061876247	579.7747474747474	841.4545454545455	543.0730779482325
3383028	2219846	37	479.6347962382445	266.90099268547544	579.7747474747474	841.4545454545455	583.2150502457989
3383161	2219846	37	1056.538577456299	815.6564195298373	579.7747474747474	841.4545454545455	477.46129987665483
3383141	2219846	37	815.7686053783615	694.7204502814259	579.7747474747474	841.4545454545455	277.89205755923524
3383018	2219846	37	576.5539964476021	278.7384843102428	579.7747474747474	841.4545454545455	562.7252781837132
3383146	2219846	37	450.919533412416	717.9820086990906	579.7747474747474	841.4545454545455	178.46325538854327
3383020	2219846	37	812.0419823232323	261.6385732323232	579.7747474747474	841.4545454545455	624.6075808282845
3382992	2219846	37	827.5716198125837	102.04618473895584	579.7747474747474	841.4545454545455	779.8256304049831
3383131	2219846	37	861.5870080606923	646.3380749170224	579.7747474747474	841.4545454545455	342.76608246963497
3383000	2219846	37	850.2278431372549	233.9430065359477	579.7747474747474	841.4545454545455	664.9925915923247
3383104	2219846	37	1205.3837868480723	602.343537414966	579.7747474747474	841.4545454545455	669.7467762604895
3382984	2219846	37	988.1666666666666	81.19249563699825	579.7747474747474	841.4545454545455	863.0077311670143
3382990	2219846	37	1077.6789838337183	78.22863741339492	579.7747474747474	841.4545454545455	911.275158933595
3383116	2219846	37	691.42089093702	612.626267281106	579.7747474747474	841.4545454545455	254.61194442095473
3383476	2220762	38	1298.251236013531	578.0857403070518	579.8118609406953	841.5214723926381	765.2146892176833
3383457	2220762	38	1380.91091954023	530.6957215836527	579.8118609406953	841.5214723926381	859.285953018569
3383590	2220762	38	1064.5369003690037	823.6565190651907	579.8118609406953	841.5214723926381	485.0541417266396
3383466	2220762	38	1129.8289543524418	567.8702229299363	579.8118609406953	841.5214723926381	614.3320025666934
3383575	2220762	38	1121.4740871613662	797.5404397330193	579.8118609406953	841.5214723926381	543.4448440717234
3383449	2220762	38	724.6354062186559	415.71464393179537	579.8118609406953	841.5214723926381	449.7613972216369
3383452	2220762	38	1178.0384615384614	517.9543123543124	579.8118609406953	841.5214723926381	680.1255565835081
3383555	2220762	38	457.3334548991004	709.9991490396304	579.8118609406953	841.5214723926381	179.71945216548735
3383434	2220762	38	928.1059707394228	347.3956109134045	579.8118609406953	841.5214723926381	604.5404485252271
3383546	2220762	38	812.1160164271047	697.1957563312799	579.8118609406953	841.5214723926381	273.48698867199823
3383417	2220762	38	596.279725700656	315.60029815146095	579.8118609406953	841.5214723926381	526.1789354249854
3383392	2220762	38	830.003869541183	238.89165284687672	579.8118609406953	841.5214723926381	652.501908482499
3383531	2220762	38	861.1390230810521	644.6489533011272	579.8118609406953	841.5214723926381	343.37117079245877
3383402	2220762	38	484.52539682539685	273.7007936507936	579.8118609406953	841.5214723926381	575.7602221849343
3383508	2220762	38	1206.6108980504955	635.5604026845638	579.8118609406953	841.5214723926381	659.7704109438881
3383367	2220762	38	1110.6404697380306	61.64227642276423	579.8118609406953	841.5214723926381	943.3931164813167
3383371	2220762	38	939.3268326417704	79.56224066390041	579.8118609406953	841.5214723926381	842.5158073851629
3383503	2220762	38	691.7001543209876	611.9858024691358	579.8118609406953	841.5214723926381	255.35389944699367
3383374	2220762	38	847.9743465634076	117.86495643756052	579.8118609406953	841.5214723926381	771.7446933925706
3383350	2219879	39	725.7656546489563	417.2628083491461	579.9148827726809	841.3328236493373	448.45047166170957
3383356	2219879	39	1383.0458500669345	529.2265729585006	579.9148827726809	841.3328236493373	861.6435819683768
3383339	2219879	39	604.8311570547697	381.1712610325233	579.9148827726809	841.3328236493373	460.8356371137635
3383336	2219879	39	926.8230890464934	347.9753743104808	579.9148827726809	841.3328236493373	603.1143145360226
3383318	2219879	39	770.4054054054054	268.4106029106029	579.9148827726809	841.3328236493373	603.760308590331
3383321	2219879	39	487.8201376936317	276.2160068846816	579.9148827726809	841.3328236493373	572.5717934559758
3383303	2219879	39	1127.521771771772	80.9268018018018	579.9148827726809	841.3328236493373	937.06489793464
3383301	2219879	39	941.5651838121718	70.3174235403151	579.9148827726809	841.3328236493373	851.6194498995605
3383435	2219879	39	1090.3284582571605	843.011578305911	579.9148827726809	841.3328236493373	510.4163361962933
3383306	2219879	39	849.1168115942029	167.77855072463768	579.9148827726809	841.3328236493373	725.358557581248
3383433	2219879	39	1128.1196369636964	783.6014851485148	579.9148827726809	841.3328236493373	551.2362106780797
3383311	2219879	39	837.8742571582928	221.4096434359805	579.9148827726809	841.3328236493373	671.4519999220036
3383414	2219879	39	1188.0911830003172	681.7917856010149	579.9148827726809	841.3328236493373	628.7541291952779
3383418	2219879	39	801.4762886597938	694.5247422680412	579.9148827726809	841.3328236493373	265.7857583421866
3383416	2219879	39	450.8972500929023	687.7959866220735	579.9148827726809	841.3328236493373	200.54702657140257
3383394	2219879	39	697.9958351600176	607.7905158556189	579.9148827726809	841.3328236493373	261.6966198603192
3383403	2219879	39	850.1443745082612	635.1556517178076	579.9148827726809	841.3328236493373	339.9014628232036
3383384	2219879	39	1298.6330191149516	575.0490966221524	579.9148827726809	841.3328236493373	766.4612076203173
3383366	2219879	39	1239.1127192982456	544.1375	579.9148827726809	841.3328236493373	723.0953243376833
3383375	2219879	39	1132.7830138445154	567.5902555910543	579.9148827726809	841.3328236493373	616.9263845241236
3383601	2219779	40	1273.6086218601497	76.37202987101153	579.8079268292682	841.4684959349594	1032.8271911645606
3383733	2219779	40	838.9755295836377	626.6163866569273	579.8079268292682	841.4684959349594	336.6441373003043
3383742	2219779	40	455.6169312169312	646.9582010582011	579.8079268292682	841.4684959349594	230.7762080549617
3383612	2219779	40	734.3784757981463	198.8923789907312	579.8079268292682	841.4684959349594	660.9055308254447
3383599	2219779	40	1015.2318584070796	73.50324483775812	579.8079268292682	841.4684959349594	882.8163042691644
3383700	2219779	40	1303.7551669316376	572.532061473238	579.8079268292682	841.4684959349594	772.2864832643528
3383711	2219779	40	704.1879989530166	597.3171705274178	579.8079268292682	841.4684959349594	274.0077955821113
3383683	2219779	40	1386.9394193188164	523.5156337241764	579.8079268292682	841.4684959349594	867.4994344415647
3383689	2219779	40	1242.216404886562	548.3466404886561	579.8079268292682	841.4684959349594	724.365525092452
3383693	2219779	40	1133.6569338166196	569.1559269700631	579.8079268292682	841.4684959349594	617.1732801710849
3383668	2219779	40	724.9791666666666	416.8092672413793	579.8079268292682	841.4684959349594	448.78742115900906
3383777	2219779	40	1026.0624461670973	774.537037037037	579.8079268292682	841.4684959349594	451.2459597820695
3383658	2219779	40	613.3707413695529	427.5705149971704	579.8079268292682	841.4684959349594	415.2565485868271
3383784	2219779	40	1122.1117052881757	870.6827094474153	579.8079268292682	841.4684959349594	543.0901015503405
3383761	2219779	40	800.4459459459459	692.8616473616473	579.8079268292682	841.4684959349594	266.0171628346989
3383765	2219779	40	1181.0791743684536	701.1549599507085	579.8079268292682	841.4684959349594	617.4261101522447
3383642	2219779	40	926.0205584241728	347.4066743163129	579.8079268292682	841.4684959349594	603.2911982260345
3383620	2219779	40	817.8262182843334	223.8448785071822	579.8079268292682	841.4684959349594	661.9000225651617
3383626	2219779	40	922.6701787994892	262.57183908045977	579.8079268292682	841.4684959349594	672.8119077003673
3383630	2219779	40	490.2489397794741	278.44797851286404	579.8079268292682	841.4684959349594	570.099039816442
3383220	2220154	41	619.5522339027596	466.5770915462112	579.9263803680982	841.3108384458077	376.82302123644365
3383226	2220154	41	1387.309840917499	521.6069182389937	579.9263803680982	841.3108384458077	868.3770200577229
3383354	2220154	41	936.3316283034952	789.5852514919011	579.9263803680982	841.3108384458077	360.13919128806015
3383201	2220154	41	723.5016355904481	414.8722603859993	579.9263803680982	841.3108384458077	449.95968127137144
3383338	2220154	41	1179.8590923029744	700.7502299908003	579.9263803680982	841.3108384458077	616.1789865767714
3383341	2220154	41	798.7819964349376	693.1110516934046	579.9263803680982	841.3108384458077	264.3122348236145
3383191	2220154	41	923.2155963302752	353.9169215086646	579.9263803680982	841.3108384458077	596.1546075165879
3383317	2220154	41	843.3025730994152	619.8515789473685	579.9263803680982	841.3108384458077	344.1093176815195
3383171	2220154	41	1217.5937829293994	100.3082191780822	579.9263803680982	841.3108384458077	977.6014515388704
3383168	2220154	41	1046.2828236021007	60.65322829780661	579.9263803680982	841.3108384458077	909.3484680956237
3383173	2220154	41	789.6771610052472	214.00745650372824	579.9263803680982	841.3108384458077	661.441549174123
3383172	2220154	41	747.8950227830354	138.94619698562917	579.9263803680982	841.3108384458077	722.170031507956
3383177	2220154	41	920.1159615961597	288.0229522952295	579.9263803680982	841.3108384458077	649.5047622127947
3383305	2220154	41	720.0008410428932	600.374684608915	579.9263803680982	841.3108384458077	278.6953260444988
3383176	2220154	41	490.9824641659043	278.9406831351022	579.9263803680982	841.3108384458077	569.3603532154043
3383282	2220154	41	1300.7386417981827	569.0315638450502	579.9263803680982	841.3108384458077	770.5234062668487
3383295	2220154	41	459.5215264187867	606.6802022178734	579.9263803680982	841.3108384458077	263.72118669397844
3383274	2220154	41	1133.9586165533788	569.6075569772091	579.9263803680982	841.3108384458077	617.0691953851424
3383254	2220154	41	1221.9233690795354	556.7739052725648	579.9263803680982	841.3108384458077	702.226031883031
3383360	2220154	41	1147.5230088495575	907.0699115044248	579.9263803680982	841.3108384458077	571.3931994284219
3383859	2220071	42	490.3236380424746	278.966297322253	579.8723076923077	841.2938461538462	569.4130630842628
3383969	2220071	42	735.5126096491229	605.2149122807018	579.8723076923077	841.2938461538462	282.76698288854215
3383974	2220071	42	848.4936558287073	607.976870208829	579.8723076923077	841.2938461538462	355.8008430832402
3383853	2220071	42	772.1770293609673	213.5664275275674	579.8723076923077	841.2938461538462	656.5232806772902
3383956	2220071	42	1305.437367303609	571.7064755838642	579.8723076923077	841.2938461538462	774.0297191320163
3383835	2220071	42	1097.4515086206898	169.75	579.8723076923077	841.2938461538462	847.8557463040296
3383963	2220071	42	1213.2135050741608	592.5923757481135	579.8723076923077	841.2938461538462	680.4215558630201
3383832	2220071	42	794.1074154852781	111.43747728098872	579.8723076923077	841.2938461538462	760.6490653352164
3383809	2220071	42	1092.2632275132275	61.00925925925926	579.8723076923077	841.2938461538462	933.4819180145829
3383949	2220071	42	1133.9851485148515	567.5297029702971	579.8723076923077	841.2938461538462	618.0516535512647
3383928	2220071	42	1384.069264069264	524.1544011544012	579.8723076923077	841.2938461538462	864.4710360795879
3383935	2220071	42	461.6047350266541	545.7699905926622	579.8723076923077	841.2938461538462	318.31048985224027
3383917	2220071	42	617.8662723266063	501.7301090234285	579.8723076923077	841.2938461538462	341.6827079654569
3383888	2220071	42	919.8171159325004	349.7167433705895	579.8723076923077	841.2938461538462	597.6709133212373
3384016	2220071	42	816.0770055770056	797.9513084513084	579.8723076923077	841.2938461538462	240.14836013868035
3384022	2220071	42	1175.7896412037037	938.9620949074074	579.8723076923077	841.2938461538462	603.8679948415215
3383903	2220071	42	725.0480984340045	415.4773090444231	579.8723076923077	841.2938461538462	449.8841334091897
3384002	2220071	42	799.6360615599859	692.359041622945	579.8723076923077	841.2938461538462	265.4763332477515
3383872	2220071	42	867.9366197183099	282.2286384976526	579.8723076923077	841.2938461538462	628.915697271643
3384005	2220071	42	1180.0582034830431	701.3347082187595	579.8723076923077	841.2938461538462	616.2886254001936
3383858	2221093	43	771.9087900450093	210.547921630924	579.8888888888889	841.470707070707	659.4961740807149
3384114	2221093	43	1303.332948421863	571.2272260713369	579.8888888888889	841.470707070707	772.2712258631718
3383864	2221093	43	491.7282847287551	278.56428347444336	579.8888888888889	841.470707070707	569.7683159423802
3384227	2221093	43	793.9381461675579	692.9089126559716	579.8888888888889	841.470707070707	260.5526651202707
3384103	2221093	43	1133.0832997717814	567.9227413075581	579.8888888888889	841.470707070707	617.1325188362929
3383845	2221093	43	877.4792783136834	148.55073240443016	579.8888888888889	841.470707070707	754.1207669660839
3383844	2221093	43	1199.3381706244504	75.08282028730578	579.8888888888889	841.470707070707	985.4277272590975
3384212	2221093	43	1182.073673870334	702.0674525212835	579.8888888888889	841.470707070707	618.1098467441857
3384067	2221093	43	1385.9239350912778	524.3870858688304	579.8888888888889	841.470707070707	866.1607925443072
3384051	2221093	43	458.1113782051282	522.5821314102564	579.8888888888889	841.470707070707	341.3497997583775
3384182	2221093	43	1223.4718145818774	643.9686699277894	579.8888888888889	841.470707070707	673.2057909132609
3383924	2221093	43	917.2549584133076	349.73053956067395	579.8888888888889	841.470707070707	596.3423993052567
3383934	2221093	43	1081.544613710555	349.2798331519768	579.8888888888889	841.470707070707	702.7875373220804
3383906	2221093	43	792.2964881980427	343.58837075417387	579.8888888888889	841.470707070707	541.298262569064
3384161	2221093	43	743.8062142770278	614.6393651951843	579.8888888888889	841.470707070707	279.85951336242135
3384145	2221093	43	654.69991600168	609.0458490830184	579.8888888888889	841.470707070707	244.16798395421947
3384027	2221093	43	725.0103598691385	416.49236641221376	579.8888888888889	841.470707070707	449.0733028897596
3384287	2221093	43	1202.259609325772	952.542218021424	579.8888888888889	841.470707070707	632.2042345650653
3384129	2221093	43	825.8010216203373	577.9452363981943	579.8888888888889	841.470707070707	360.44202129843137
3384260	2221093	43	699.3922945934439	832.9750957854407	579.8888888888889	841.470707070707	119.80500568047152
3383603	2220676	44	658.7397494978139	697.2269289849935	579.8960905349794	841.6687242798355	164.5592743866015
3383474	2220676	44	920.8679608254636	230.06593214410637	579.8960905349794	841.6687242798355	700.2283853698096
3383480	2220676	44	492.2905405405405	279.3182110682111	579.8960905349794	841.6687242798355	569.1334044836988
3383463	2220676	44	761.7766740250185	184.71177336276676	579.8960905349794	841.6687242798355	681.6692614523035
3383461	2220676	44	1330.9104622871046	149.13844282238443	579.8960905349794	841.6687242798355	1021.5775924097863
3383583	2220676	44	745.2793235133661	611.3967539552647	579.8960905349794	841.6687242798355	283.5080141151981
3383540	2220676	44	1300.4208888888888	569.9797037037036	579.8960905349794	841.6687242798355	770.0460433925751
3383548	2220676	44	821.0296084049666	573.0639923591214	579.8960905349794	841.6687242798355	360.96242941690497
3383654	2220676	44	619.1325272641062	954.224039829303	579.8960905349794	841.6687242798355	119.19814187158698
3383534	2220676	44	1132.7061579651945	571.5046854082999	579.8960905349794	841.6687242798355	615.294708697856
3383660	2220676	44	1243.8055555555557	960.8863636363636	579.8960905349794	841.6687242798355	674.5284451212202
3383505	2220676	44	461.4508284339925	488.900498841974	579.8960905349794	841.6687242798355	372.1218899671845
3383633	2220676	44	749.5410493827161	716.5558641975309	579.8960905349794	841.6687242798355	210.7905116944892
3383509	2220676	44	1088.7694444444444	517.2787037037037	579.8960905349794	841.6687242798355	603.474088729956
3383514	2220676	44	1382.714607130495	523.7904119072343	579.8960905349794	841.6687242798355	863.4605909162718
3383489	2220676	44	914.2500534530682	353.2603164421638	579.8960905349794	841.6687242798355	591.8913290170419
3383616	2220676	44	1250.9359367023992	704.8808065339459	579.8960905349794	841.6687242798355	684.8396962688792
3383621	2220676	44	1182.6241633199463	701.8497322623829	579.8960905349794	841.6687242798355	618.732963605348
3383498	2220676	44	796.1730502359145	414.1511240632806	579.8960905349794	841.6687242798355	479.1106571475967
3383500	2220676	44	733.6919191919193	416.03565062388594	579.8960905349794	841.6687242798355	452.56675784030557
3384499	2220419	45	1385.1108437600258	524.6828681424447	579.9147058823529	841.3990196078432	865.2455958005066
3384497	2220419	45	1061.4797297297298	490.2328265765765	579.9147058823529	841.3990196078432	596.005509472184
3384496	2220419	45	495.2286295793758	435.25033921302577	579.9147058823529	841.3990196078432	414.88369708394816
3384624	2220419	45	1292.4044642857143	960.94375	579.9147058823529	841.3990196078432	722.4490282325901
3384502	2220419	45	945.1581560283688	549.3916312056738	579.9147058823529	841.3990196078432	467.6228103461385
3384504	2220419	45	1136.609375	564.6279761904761	579.9147058823529	841.3990196078432	621.7002212468198
3384508	2220419	45	1301.967584624211	569.2943201376936	579.9147058823529	841.3990196078432	771.6225289434885
3384487	2220419	45	492.1166505324298	279.4348176831236	579.9147058823529	841.3990196078432	568.7813839851963
3384615	2220419	45	523.0456073980664	952.5395124001682	579.9147058823529	841.3990196078432	124.8451180484696
3384489	2220419	45	909.2664609053498	352.66893004115224	579.9147058823529	841.3990196078432	589.3468240218098
3384495	2220419	45	728.0178217821782	394.0481848184818	579.9147058823529	841.3990196078432	471.2295643590029
3384479	2220419	45	784.9116790447065	142.39005388087955	579.9147058823529	841.3990196078432	728.4485521794975
3384458	2220419	45	972.8552986512524	114.94701348747591	579.9147058823529	841.3990196078432	825.9145395510847
3384565	2220419	45	1305.482051282051	819.351566951567	579.9147058823529	841.3990196078432	725.9022405799528
3384570	2220419	45	670.5529885544722	838.0554613536809	579.9147058823529	841.3990196078432	90.69993201513428
3384447	2220419	45	1352.6953149730928	93.7633744855967	579.9147058823529	841.3990196078432	1075.243659662317
3384546	2220419	45	730.3082061068702	719.9462468193384	579.9147058823529	841.3990196078432	193.31058152051085
3384542	2220419	45	1178.072907153729	706.2120243531202	579.9147058823529	841.3990196078432	613.2444516130647
3384512	2220419	45	820.4041637590137	573.8163526401489	579.9147058823529	841.3990196078432	359.7716817807569
3384526	2220419	45	763.8189254089749	621.8671019060483	579.9147058823529	841.3990196078432	286.3826545891416
3384246	2220351	46	644.772534464475	332.5731707317073	579.8825301204819	841.4267068273093	512.9743013648555
3384378	2220351	46	784.3902953586498	635.5790048013968	579.8825301204819	841.4267068273093	290.16668049943036
3384231	2220351	46	492.0276705276705	279.1589446589447	579.8825301204819	841.4267068273093	569.0900743536943
3384339	2220351	46	821.1065649560795	571.1551086453999	579.8825301204819	841.4267068273093	362.2647812942477
3384465	2220351	46	1331.3608355876163	956.0855124737	579.8825301204819	841.4267068273093	760.1751675107604
3384214	2220351	46	1359.389959136019	123.30385288966724	579.8825301204819	841.4267068273093	1059.873702493819
3384223	2220351	46	943.2995545657016	132.34446919079434	579.8825301204819	841.4267068273093	796.7870188376719
3384326	2220351	46	1303.7374008697875	567.4920695830135	579.8825301204819	841.4267068273093	773.9548174083924
3384207	2220351	46	805.2955785242607	123.187338501292	579.8825301204819	841.4267068273093	752.7807334171356
3384434	2220351	46	636.2157529074159	951.568418667875	579.8825301204819	841.4267068273093	123.71187767038599
3384439	2220351	46	519.2796678817335	952.3136897529364	579.8825301204819	841.4267068273093	126.36704433465643
3384312	2220351	46	1138.586314593981	569.465644520159	579.8825301204819	841.4267068273093	621.379705330198
3384418	2220351	46	1289.5979906413434	918.1729975227086	579.8825301204819	841.4267068273093	713.852945667272
3384292	2220351	46	1382.4345794392525	522.5938040844583	579.8825301204819	841.4267068273093	863.5648277559658
3384272	2220351	46	486.99916487711766	380.0707468384634	579.8825301204819	841.4267068273093	470.6130484338081
3384412	2220351	46	978.0766497461929	768.4103214890016	579.8825301204819	841.4267068273093	404.8332365707727
3384385	2220351	46	1018.65597616544	650.1288117770767	579.8825301204819	841.4267068273093	478.6616984936414
3384391	2220351	46	1171.430790960452	704.6355932203389	579.8825301204819	841.4267068273093	607.1582608057214
3384261	2220351	46	908.2353000200682	356.1120810756572	579.8825301204819	841.4267068273093	585.9571891095771
3384398	2220351	46	723.2165330958741	716.3017215791036	579.8825301204819	841.4267068273093	190.2653366809452
3384627	2219976	47	726.7446678854357	717.9756246191347	579.8087934560327	841.5337423312883	191.9811439879023
3384638	2219976	47	1031.2838660578386	813.0232115677321	579.8087934560327	841.5337423312883	452.3743931139622
3384616	2219976	47	801.163059813646	660.1827472197174	579.8087934560327	841.5337423312883	286.15711534517925
3384623	2219976	47	1169.2331975560082	700.654107264087	579.8087934560327	841.5337423312883	606.0265668477572
3384593	2219976	47	823.1720679012345	570.9711934156378	579.8087934560327	841.5337423312883	363.90902190578396
3384579	2219976	47	1136.997410051799	568.9645107097858	579.8087934560327	841.5337423312883	620.28472534042
3384583	2219976	47	1299.9407596371882	568.3954081632653	579.8087934560327	841.5337423312883	770.1912738456723
3384562	2219976	47	898.0735204392922	355.4644091925971	579.8087934560327	841.5337423312883	580.9955533905752
3384568	2219976	47	1383.951388888889	524.9537037037037	579.8087934560327	841.5337423312883	864.2153867219289
3384547	2219976	47	669.4526391901663	164.55965292841648	579.8087934560327	841.5337423312883	682.8835455631163
3384545	2219976	47	906.4691693870147	130.68752266956835	579.8087934560327	841.5337423312883	782.3102640325823
3384550	2219976	47	492.3730158730159	280.06956115779644	579.8087934560327	841.5337423312883	568.2315038277678
3384556	2219976	47	523.8112927191679	330.85785042100053	579.8087934560327	841.5337423312883	513.7368846667943
3384537	2219976	47	1354.6395131086142	101.42228464419476	579.8087934560327	841.5337423312883	1071.507169326016
3384543	2219976	47	799.5979020979021	140.87378307966543	579.8087934560327	841.5337423312883	734.3239276886416
3384641	2219976	47	1273.845374931582	902.5900383141764	579.8087934560327	841.5337423312883	696.7170499603242
3384646	2219976	47	974.6507304116866	940.7084993359894	579.8087934560327	841.5337423312883	407.10660471900235
3384645	2219976	47	597.5770934869296	933.460862501846	579.8087934560327	841.5337423312883	93.62856353079506
3384651	2219976	47	1363.7966389145854	943.154332408264	579.8087934560327	841.5337423312883	790.5464478158992
3384652	2219976	47	498.0849941383353	949.1143024618992	579.8087934560327	841.5337423312883	135.10128161100207
3383735	2220495	48	666.2968226206092	841.0900014575135	579.8888888888889	841.470707070707	86.40877240505897
3383608	2220495	48	1385.6991511589945	522.5277505713353	579.8888888888889	841.470707070707	866.6341721166875
3383587	2220495	48	552.7925531914893	328.33185579196214	579.8888888888889	841.470707070707	513.8537652872615
3383594	2220495	48	864.4284467713787	346.72556719022685	579.8888888888889	841.470707070707	570.7324359411498
3383696	2220495	48	831.2869651286737	741.6425308359982	579.8888888888889	841.470707070707	270.4933594516005
3383577	2220495	48	491.3449612403101	279.9158139534884	579.8888888888889	841.470707070707	568.4926781475093
3383691	2220495	48	1166.753897550111	704.1421677802524	579.8888888888889	841.470707070707	602.7185629251735
3383688	2220495	48	728.2657415696807	721.475529692629	579.8888888888889	841.470707070707	190.82592330564992
3383536	2220495	48	694.8779116465863	113.67871485943776	579.8888888888889	841.470707070707	736.8199639543017
3383799	2220495	48	964.1237240408308	1000.2511439633932	579.8888888888889	841.470707070707	415.74948669129134
3383551	2220495	48	799.5680116154668	171.3198074277854	579.8888888888889	841.470707070707	705.2383605945837
3383652	2220495	48	823.2122302158274	571.8890221156408	579.8888888888889	841.470707070707	363.15359463692266
3383787	2220495	48	487.0755718954248	935.9195261437908	579.8888888888889	841.470707070707	132.41937636021916
3383530	2220495	48	1339.2356855462704	95.97818012999072	579.8888888888889	841.470707070707	1064.1271847473313
3383532	2220495	48	891.7271837054446	98.21053662358013	579.8888888888889	841.470707070707	806.0265523462544
3383637	2220495	48	1299.9595756110664	568.2700778941713	579.8888888888889	841.470707070707	770.1560735714569
3383764	2220495	48	987.2180616740088	921.1857562408222	579.8888888888889	841.470707070707	415.05607339973227
3383772	2220495	48	1390.4184430027804	920.9723509422304	579.8888888888889	841.470707070707	814.4192221886331
3383755	2220495	48	1185.7807333934477	909.5991884580704	579.8888888888889	841.470707070707	609.7101091611363
3383629	2220495	48	1138.8650516513896	568.9062272661138	579.8888888888889	841.470707070707	621.8888535645564
3383860	2220808	49	767.1158192090395	829.171186440678	579.8065843621399	841.324074074074	187.70306906590775
3383848	2220808	49	889.9858173471061	808.8387440564027	579.8065843621399	841.324074074074	311.8757015887884
3383834	2220808	49	1166.4824372759858	705.6354838709677	579.8065843621399	841.324074074074	602.1627270958367
3383837	2220808	49	727.9479073909172	733.9826357969724	579.8065843621399	841.324074074074	182.94271223558852
3383923	2220808	49	1102.0652856246077	939.2363465160076	579.8065843621399	841.324074074074	531.3576612218017
3383933	2220808	49	930.0765432098764	990.271913580247	579.8065843621399	841.324074074074	380.6238339420584
3383908	2220808	49	954.5462311557789	935.1053601340034	579.8065843621399	841.324074074074	386.2961719899326
3383894	2220808	49	470.09977194982895	891.269669327252	579.8065843621399	841.324074074074	120.54106012004485
3383902	2220808	49	1404.26600660066	912.5630363036304	579.8065843621399	841.324074074074	827.5314668684317
3383734	2220808	49	492.71218139688847	279.16799073154584	579.8065843621399	841.324074074074	568.8628104094037
3383714	2220808	49	808.1189103883628	200.5661451900645	579.8065843621399	841.324074074074	680.2185249191833
3383723	2220808	49	740.9164889836532	191.06503198294243	579.8065843621399	841.324074074074	669.920311073212
3383704	2220808	49	875.5656284760845	136.2656655543196	579.8065843621399	841.324074074074	764.5788197430028
3383695	2220808	49	1374.3650497512438	123.87033582089552	579.8065843621399	841.324074074074	1070.543330022166
3383795	2220808	49	1301.187087087087	568.2426426426426	579.8065843621399	841.324074074074	771.33864022512
3383805	2220808	49	821.884654862715	571.455350269438	579.8065843621399	841.324074074074	362.5340264102452
3383788	2220808	49	1138.6029326364692	568.6898954703832	579.8065843621399	841.324074074074	621.7577938294257
3383760	2220808	49	562.0304158907511	327.7855369335816	579.8065843621399	841.324074074074	513.8461066252424
3383766	2220808	49	1381.4212867898698	520.8367556468172	579.8065843621399	841.324074074074	863.3065807817011
3383750	2220808	49	804.4092651757188	319.53940362087326	579.8065843621399	841.324074074074	568.071832208394
3383968	2220828	50	822.7929440389294	572.030900243309	579.9380081300812	841.3780487804878	362.6656949869946
3383846	2220828	50	792.4236874236874	296.4181929181929	579.9380081300812	841.3780487804878	584.9200017150367
3384104	2220828	50	854.6329046087889	981.1841729188995	579.9380081300812	841.3780487804878	308.2256292037586
3384082	2220828	50	1408.811413454271	913.6368102796674	579.9380081300812	841.3780487804878	832.0170975810015
3383825	2220828	50	716.5260528194148	209.39150606709487	579.9380081300812	841.3780487804878	646.5781345845858
3384088	2220828	50	936.859649122807	923.3154385964912	579.9380081300812	841.3780487804878	366.20594432477463
3383836	2220828	50	492.744	278.979	579.9380081300812	841.3780487804878	569.1181644640999
3384066	2220828	50	1027.435503875969	889.8866666666667	579.9380081300812	841.3780487804878	450.11897839134514
3383942	2220828	50	1139.2143056135951	568.485374007522	579.9380081300812	841.3780487804878	622.3024898484753
3384070	2220828	50	464.7682748538012	902.2112573099416	579.9380081300812	841.3780487804878	130.24878779826514
3383816	2220828	50	810.1602689646169	203.10712886799843	579.9380081300812	841.3780487804878	678.5219647068917
3383948	2220828	50	1301.9636465324386	568.2337807606264	579.9380081300812	841.3780487804878	771.964256725943
3383794	2220828	50	1374.3499361430397	123.49872286079184	579.9380081300812	841.3780487804878	1070.7198690377343
3384052	2220828	50	932.4564054139124	862.2234812716399	579.9380081300812	841.3780487804878	353.1341848069997
3383800	2220828	50	866.298132183908	132.652658045977	579.9380081300812	841.3780487804878	764.3911303252465
3383907	2220828	50	1378.158977316417	520.5711264898116	579.9380081300812	841.3780487804878	860.2754192922107
3384033	2220828	50	719.3820171265462	746.1225816682525	579.9380081300812	841.3780487804878	168.87343088768094
3384039	2220828	50	845.3372189841798	762.8538717735221	579.9380081300812	841.3780487804878	276.7720858334517
3384020	2220828	50	1166.5993657505285	705.9675828047922	579.9380081300812	841.3780487804878	602.0859928787759
3383900	2220828	50	612.7892720306513	359.59386973180074	579.9380081300812	841.3780487804878	482.902889535238
3384891	2221353	51	922.3140709864848	767.8918150814702	579.8888888888889	841.470707070707	350.2411436152747
3384995	2221353	51	779.5478424015009	998.085053158224	579.8888888888889	841.470707070707	253.75529771449484
3384740	2221353	51	625.3695993715633	382.2748101597277	579.8888888888889	841.470707070707	461.4427014981249
3384745	2221353	51	1380.2437070938215	520.1289092295957	579.8888888888889	841.470707070707	862.4548603049369
3384862	2221353	51	1165.5772499034376	703.861529548088	579.8888888888889	841.470707070707	601.6370516901034
3384705	2221353	51	790.898244539702	292.69840783833433	579.8888888888889	841.470707070707	587.942160911221
3384838	2221353	51	666.2276170798898	656.111914600551	579.8888888888889	841.470707070707	204.48045855688483
3384718	2221353	51	561.7056941778632	285.445937300064	579.8888888888889	841.470707070707	556.3220049291558
3384972	2221353	51	888.1402387041772	924.1547314578004	579.8888888888889	841.470707070707	319.14815141528345
3384688	2221353	51	808.9117813650523	193.6516567544605	579.8888888888889	841.470707070707	687.1106222660161
3384958	2221353	51	1410.704713804714	912.1356902356904	579.8888888888889	841.470707070707	833.8156119768148
3384701	2221353	51	493.3401007239534	279.5472143531634	579.8888888888889	841.470707070707	568.5496498993754
3384675	2221353	51	866.3651725364639	132.20010672358592	579.8888888888889	841.470707070707	764.9401581883981
3384936	2221353	51	470.1862081924089	896.6319052987599	579.8888888888889	841.470707070707	122.79021109986084
3384926	2221353	51	1036.3129439621152	886.4476453564852	579.8888888888889	841.470707070707	458.63475994199376
3384669	2221353	51	1320.224074074074	99.53456790123457	579.8888888888889	841.470707070707	1048.124716352441
3384796	2221353	51	821.7205513784461	572.6541353383459	579.8888888888889	841.470707070707	361.5866455227609
3384770	2221353	51	1139.5521558568462	567.2696347868572	579.8888888888889	841.470707070707	623.2248393917399
3384777	2221353	51	1300.8298471440064	568.2889514615179	579.8888888888889	841.470707070707	770.9631229102504
3384905	2221353	51	934.214217784118	867.9108416547789	579.8888888888889	841.470707070707	355.31045497358514
3384115	2220934	52	1379.5400641025642	521.3429487179487	579.8960905349794	841.6687242798355	861.4169065860506
3383984	2220934	52	1255.5036196117144	90.5714050674564	579.8960905349794	841.6687242798355	1010.2438895005472
3384372	2220934	52	725.6130268199233	1001.47030651341	579.8960905349794	841.6687242798355	216.2636613132782
3383994	2220934	52	863.0848026868179	120.99370277078086	579.8960905349794	841.6687242798355	774.3179794614698
3384252	2220934	52	1162.661247947455	703.1220032840723	579.8960905349794	841.6687242798355	599.0078652176992
3384226	2220934	52	1003.5991084867431	702.4663077457451	579.8960905349794	841.6687242798355	445.9838115788095
3384111	2220934	52	663.3612328366929	398.7544551562957	579.8960905349794	841.6687242798355	450.70997301222957
3384366	2220934	52	892.9409310496267	995.2009222661396	579.8960905349794	841.6687242798355	348.66776161748396
3384321	2220934	52	995.6784137078256	908.8025967143616	579.8960905349794	841.6687242798355	421.1673029700482
3384068	2220934	52	549.6676226896112	283.01816443594646	579.8960905349794	841.6687242798355	559.4677902097395
3384335	2220934	52	1409.2957550452331	910.1725817675714	579.8960905349794	841.6687242798355	832.2238773193313
3384307	2220934	52	475.4134057971014	872.9721014492754	579.8960905349794	841.6687242798355	109.07122825129925
3384048	2220934	52	493.4204440333025	278.02574776441566	579.8960905349794	841.6687242798355	570.238057668063
3384057	2220934	52	783.0569540591567	299.7053702538284	579.8960905349794	841.6687242798355	578.7906474494976
3384167	2220934	52	822.5585967617579	572.1733487535338	579.8960905349794	841.6687242798355	362.64700379063345
3384296	2220934	52	1035.74945020421	814.3451146716933	579.8960905349794	841.6687242798355	456.6715068446279
3384017	2220934	52	799.6820184496764	197.35391711414016	579.8960905349794	841.6687242798355	680.7697296753812
3384133	2220934	52	1136.043031334184	567.5075145328229	579.8960905349794	841.6687242798355	620.0514403581845
3384265	2220934	52	779.3969387755102	720.0897959183674	579.8960905349794	841.6687242798355	233.627961233698
3384141	2220934	52	1302.0364583333333	567.3168859649123	579.8960905349794	841.6687242798355	772.4996064663849
3384368	2221268	53	822.5420512820514	570.0271794871795	579.8109072375128	841.4041794087666	364.0932358278736
3384249	2221268	53	535.2018348623853	245.79938837920488	579.8109072375128	841.4041794087666	597.2729999217588
3384482	2221268	53	677.7580235144582	987.989037178265	579.8109072375128	841.4041794087666	176.29735708249723
3384485	2221268	53	943.0972222222222	1003.0014245014246	579.8109072375128	841.4041794087666	397.6061069409097
3384235	2221268	53	784.1347546259051	213.7003218020917	579.8109072375128	841.4041794087666	660.1214793247497
3384208	2221268	53	1295.734332425068	88.78065395095368	579.8109072375128	841.4041794087666	1038.7437228714446
3384213	2221268	53	1272.5	113.36858316221766	579.8109072375128	841.4041794087666	1004.914926067966
3384468	2221268	53	1032.2908406331644	944.2879207007836	579.8109072375128	841.4041794087666	464.029260228249
3384347	2221268	53	1137.8044462193825	565.3600905218318	579.8109072375128	841.4041794087666	622.5408649678584
3384449	2221268	53	1408.2551395007342	905.4313509544788	579.8109072375128	841.4041794087666	830.9147517443306
3384201	2221268	53	857.5613333333334	74.11973333333334	579.8109072375128	841.4041794087666	816.0090197943246
3384308	2221268	53	1379.2811731647348	520.4936775553214	579.8109072375128	841.4041794087666	861.4733056233218
3384441	2221268	53	492.70729166666666	902.6190972222224	579.8109072375128	841.4041794087666	106.46269773221931
3384317	2221268	53	1303.9480684709692	542.5499653018737	579.8109072375128	841.4041794087666	783.3827095160433
3384298	2221268	53	661.6680698472092	348.2848456501403	579.8109072375128	841.4041794087666	499.8672547757672
3384424	2221268	53	1048.9508448540707	797.7905785970303	579.8109072375128	841.4041794087666	471.1628457790718
3384285	2221268	53	771.9994158878504	297.9986370716511	579.8109072375128	841.4041794087666	576.3904980999736
3384413	2221268	53	724.6850775193799	759.7302971576227	579.8109072375128	841.4041794087666	166.3103973202913
3384390	2221268	53	1165.5199151158993	714.8091740124061	579.8109072375128	841.4041794087666	599.2339587349738
3384266	2221268	53	492.85549313358297	278.9023096129838	579.8109072375128	841.4041794087666	569.1832723874953
3384396	2221268	53	1061.0143064107208	731.7942170711095	579.8109072375128	841.4041794087666	493.5291837566573
3384762	2221110	54	1057.5509572072071	784.0976914414414	579.8078491335372	841.4021406727828	481.1676186253577
3384764	2221110	54	796.2981273408241	769.5674157303371	579.8078491335372	841.4021406727828	228.09705887149295
3384751	2221110	54	1098.6905759162305	684.3686445607912	579.8078491335372	841.4021406727828	542.1243427984009
3384728	2221110	54	822.0860967821174	568.2332350773765	579.8078491335372	841.4021406727828	365.130114161868
3384834	2221110	54	614.1722807017543	977.2024561403508	579.8078491335372	841.4021406727828	140.08083322888135
3384704	2221110	54	1138.0882432068872	563.8618509550713	579.8078491335372	841.4021406727828	623.4625977741458
3384843	2221110	54	925.7076637824474	1008.9936135146272	579.8078491335372	841.4021406727828	384.3612669656623
3384692	2221110	54	1195.2742034313724	521.7711397058823	579.8078491335372	841.4021406727828	693.5148232386754
3384810	2221110	54	988.3928117048346	940.668734096692	579.8078491335372	841.4021406727828	420.47060326421894
3384680	2221110	54	768.0575409487344	303.99032120825353	579.8078491335372	841.4021406727828	569.4290211858653
3384686	2221110	54	1379.702697495183	519.8001926782274	579.8078491335372	841.4021406727828	862.125038140868
3384659	2221110	54	852.4585081585083	77.62121212121212	579.8078491335372	841.4021406727828	810.9868609822546
3384658	2221110	54	1298.0366500829186	74.44328358208955	579.8078491335372	841.4021406727828	1050.7513973262414
3384791	2221110	54	1409.4946695095948	906.134683724236	579.8078491335372	841.4021406727828	832.2082203605302
3384795	2221110	54	474.3523916292974	912.8535127055306	579.8078491335372	841.4021406727828	127.38191426882646
3384666	2221110	54	640.6820816864296	248.18669301712785	579.8078491335372	841.4021406727828	596.3306461403797
3384665	2221110	54	784.8754345307068	220.27224153469808	579.8078491335372	841.4021406727828	654.1063110717652
3384671	2221110	54	491.0356454720617	281.19235709698137	579.8078491335372	841.4021406727828	567.1997053569058
3384670	2221110	54	542.2473266116713	243.09883898564007	579.8078491335372	841.4021406727828	599.4811370358968
3384772	2221110	54	1122.5324886289798	791.6578947368421	579.8078491335372	841.4021406727828	544.9995635954157
3385015	2221527	55	1198.2852631578946	826.4782456140351	579.8079268292682	841.4684959349594	618.6589716126623
3384890	2221527	55	1384.6386036960985	519.9962354551677	579.8079268292682	841.4684959349594	866.6584290733617
3385000	2221527	55	1045.114618885097	789.7354948805461	579.8079268292682	841.4684959349594	468.1737082216746
3384878	2221527	55	755.3506024096386	312.6612449799197	579.8079268292682	841.4684959349594	557.1825011722295
3384851	2221527	55	564.1729055258467	274.3817587641117	579.8079268292682	841.4684959349594	567.3022310605138
3384859	2221527	55	490.9758871701547	282.41204124962087	579.8079268292682	841.4684959349594	566.0700052072519
3384990	2221527	55	994.7566339512904	738.5374409305707	579.8079268292682	841.4684959349594	427.5245392098028
3384967	2221527	55	1048.327876009605	624.6631739794805	579.8079268292682	841.4684959349594	516.25138296005
3384837	2221527	55	723.7854528819762	205.94129307715767	579.8079268292682	841.4684959349594	651.6320691774766
3385072	2221527	55	968.773088023088	991.3899711399712	579.8079268292682	841.4684959349594	416.85770395925414
3385076	2221527	55	585.0013648771611	997.1075219896876	579.8079268292682	841.4684959349594	155.72565052046394
3384831	2221527	55	786.3638878642568	234.38356080167225	579.8079268292682	841.4684959349594	641.2624139187288
3384931	2221527	55	1136.94405549073	570.1553870089459	579.8079268292682	841.4684959349594	619.6865892812106
3384811	2221527	55	1336.008205542104	113.52824858757062	579.8079268292682	841.4684959349594	1049.6360632302742
3384940	2221527	55	822.430148947098	568.6502311248074	579.8079268292682	841.4684959349594	365.09635478790494
3384799	2221527	55	865.0974395448079	70.42366050260787	579.8079268292682	841.4684959349594	822.1315249474211
3385054	2221527	55	473.4268767016725	922.9422403733956	579.8079268292682	841.4684959349594	133.99589120219196
3385030	2221527	55	984.866280938605	912.0096432015428	579.8079268292682	841.4684959349594	411.1548658248503
3384901	2221527	55	1196.156886069257	510.0448057097541	579.8079268292682	841.4684959349594	699.8054743989292
3385038	2221527	55	1404.5864325068871	917.3133608815428	579.8079268292682	841.4684959349594	828.2584300606735
3384121	2221822	56	881.6813865147199	74.8960113960114	579.9380081300812	841.3780487804878	823.7376888500568
3384124	2221822	56	1313.2386478304743	84.30726538849648	579.9380081300812	841.3780487804878	1053.9857680494406
3384238	2221822	56	978.612866546978	623.2178934769598	579.9380081300812	841.3780487804878	454.461765273815
3384337	2221822	56	1032.5376984126983	794.3973922902495	579.9380081300812	841.3780487804878	455.03149531452726
3384452	2221822	56	559.4665771411519	987.3463145329752	579.9380081300812	841.3780487804878	147.3967913270953
3384459	2221822	56	1014.7632241813602	1015.3379513014274	579.9380081300812	841.3780487804878	468.3321643867056
3384179	2221822	56	823.1258749698286	567.6269611392711	579.9380081300812	841.3780487804878	366.16935502963076
3384185	2221822	56	1136.1583333333333	576.64453125	579.9380081300812	841.3780487804878	616.0072121925818
3384419	2221822	56	1388.6418439716313	905.6252955082742	579.9380081300812	841.3780487804878	811.251873844947
3384162	2221822	56	1138.2288888888888	436.44933333333336	579.9380081300812	841.3780487804878	689.6781656193907
3384289	2221822	56	1254.508950617284	752.6358024691358	579.9380081300812	841.3780487804878	680.3830852750954
3384168	2221822	56	1382.7979242979245	518.1788766788767	579.9380081300812	841.3780487804878	865.4719809654171
3384431	2221822	56	475.4197264218863	927.951403887689	579.9380081300812	841.3780487804878	135.7166792466982
3384146	2221822	56	570.9502042098649	300.93166823751176	579.9380081300812	841.3780487804878	540.5211104677703
3384274	2221822	56	1042.4582048646798	732.3300787941075	579.9380081300812	841.3780487804878	475.20142270995177
3384151	2221822	56	728.7213131948815	307.07981959303544	579.9380081300812	841.3780487804878	554.626964345273
3384130	2221822	56	718.6051534107834	204.6897527554364	579.9380081300812	841.3780487804878	651.613814675213
3384394	2221822	56	970.2097637093178	875.0676920790607	579.9380081300812	841.3780487804878	391.7231615165032
3384137	2221822	56	796.3371971185331	240.43555992141452	579.9380081300812	841.3780487804878	638.7178437393127
3384142	2221822	56	491.32530120481925	280.22791164658634	579.9380081300812	841.3780487804878	568.1035893514658
3384758	2222014	57	1386.5036429872496	516.1129326047359	579.9380081300812	841.3780487804878	869.6812744525275
3384889	2222014	57	1357.350134408602	651.7157258064516	579.9380081300812	841.3780487804878	800.2133533257229
3384738	2222014	57	600.7773178807947	300.37362030905075	579.9380081300812	841.3780487804878	541.4056413232064
3384722	2222014	57	1049.0782431646307	290.83013379872017	579.9380081300812	841.3780487804878	723.3225883511755
3384841	2222014	57	1139.620189701897	578.3911924119241	579.9380081300812	841.3780487804878	618.3900314458558
3384712	2222014	57	492.49148533585617	281.5290129296752	579.9380081300812	841.3780487804878	566.6373066538113
3384697	2222014	57	820.675	248.35309139784945	579.9380081300812	841.3780487804878	640.0257020880157
3384703	2222014	57	631.9015621410521	271.14851826326674	579.9380081300812	841.3780487804878	572.5922881242302
3384802	2222014	57	827.4199457259159	569.2103120759837	579.9380081300812	841.3780487804878	367.862183893698
3384679	2222014	57	866.669506334644	73.05395369156837	579.9380081300812	841.3780487804878	820.083451337021
3384939	2222014	57	918.098790627362	833.7879818594105	579.9380081300812	841.3780487804878	338.24595183836215
3384682	2222014	57	1226.25617032818	89.05221046921616	579.9380081300812	841.3780487804878	991.8272701321966
3384687	2222014	57	706.131746031746	151.05301587301585	579.9380081300812	841.3780487804878	701.7645691713826
3385041	2222014	57	584.1184694628404	979.201250919794	579.9380081300812	841.3780487804878	137.8865885606238
3384790	2222014	57	963.6493444195714	572.2086664534697	579.9380081300812	841.3780487804878	468.70731376774427
3384924	2222014	57	1254.1787234042554	811.1468085106383	579.9380081300812	841.3780487804878	674.9181209759324
3385052	2222014	57	1083.267101621194	974.5628706998814	579.9380081300812	841.3780487804878	520.6518732745383
3384897	2222014	57	1055.8477987421384	791.7088050314466	579.9380081300812	841.3780487804878	478.49468395690013
3385031	2222014	57	511.0224043715847	950.1681238615664	579.9380081300812	841.3780487804878	128.78136851868297
3384910	2222014	57	993.0107480653484	795.079249068501	579.9380081300812	841.3780487804878	415.65931642680584
3385139	2221342	58	495.6385720321081	948.6157583438952	579.9734151329244	841.4887525562372	136.33987358754675
3384887	2221342	58	608.276553412917	305.13207835935106	579.9734151329244	841.4887525562372	537.1029227178354
3385018	2221342	58	1149.5249050232164	584.452159842409	579.9734151329244	841.4887525562372	624.8653532003401
3384761	2221342	58	880.120145631068	77.20428802588997	579.9734151329244	841.4887525562372	821.1082769958934
3385150	2221342	58	554.0903814262024	961.9759535655058	579.9734151329244	841.4887525562372	123.23594054053885
3385133	2221342	58	1117.4022556390978	899.7295023272467	579.9734151329244	841.4887525562372	540.5753819234643
3384980	2221342	58	824.6941162844568	561.2275886031966	579.9734151329244	841.4887525562372	372.0679260463211
3384840	2221342	58	492.8890508584386	281.4060576611597	579.9734151329244	841.4887525562372	566.8124130803981
3385103	2221342	58	911.0095147478592	839.766571519188	579.9734151329244	841.4887525562372	331.0405793189007
3385083	2221342	58	1242.3621125869704	780.8557874762809	579.9734151329244	841.4887525562372	665.1579834665257
3384825	2221342	58	604.9967015909973	254.36069072565	579.9734151329244	841.4887525562372	587.6610637553798
3384928	2221342	58	1384.4452960625188	517.5024045686805	579.9734151329244	841.4887525562372	867.2612990839114
3384809	2221342	58	840.1996686547382	259.934592445328	579.9734151329244	841.4887525562372	637.1208238350904
3385071	2221342	58	950.3599033816424	748.0591787439614	579.9734151329244	841.4887525562372	381.9885285449829
3384788	2221342	58	1000.2250631313132	123.7907196969697	579.9734151329244	841.4887525562372	831.6861872217331
3384769	2221342	58	1225.2382550335572	83.10658357302653	579.9734151329244	841.4887525562372	995.7460659443593
3384775	2221342	58	730.4853033145716	112.75891181988744	579.9734151329244	841.4887525562372	744.1108850592299
3385161	2221342	58	1230.8794594594594	1003.9637837837838	579.9734151329244	841.4887525562372	670.8776448155129
3384911	2221342	58	1037.6956802063185	524.8374167203955	579.9734151329244	841.4887525562372	556.5768055089445
3385036	2221342	58	1279.9836122733611	578.0676429567643	579.9734151329244	841.4887525562372	747.933791911564
3385137	2221669	59	617.6601208459215	340.7232292715677	579.9380081300812	841.3780487804878	502.07390500329325
3385279	2221669	59	1242.6954484605087	615.539156626506	579.9380081300812	841.3780487804878	700.1789984872996
3385379	2221669	59	1229.1693684566026	832.4817629179331	579.9380081300812	841.3780487804878	649.2923094674491
3385387	2221669	59	897.8782019085886	844.7370668006027	579.9380081300812	841.3780487804878	317.95793718977086
3385257	2221669	59	1161.1167723749118	595.6434813248767	579.9380081300812	841.3780487804878	630.9946383700455
3385091	2221669	59	493.4359340310815	281.267205835712	579.9380081300812	841.3780487804878	566.7510610556775
3384970	2221669	59	1023.8574297188756	118.5237874575224	579.9380081300812	841.3780487804878	848.2822266065107
3385356	2221669	59	1246.1045584045582	754.9954415954415	579.9380081300812	841.3780487804878	671.7438704809172
3385078	2221669	59	860.5739052355298	274.9547589446056	579.9380081300812	841.3780487804878	632.1327787836062
3385205	2221669	59	827.0263806706115	557.6254930966469	579.9380081300812	841.3780487804878	376.255467338136
3384953	2221669	59	893.1305220883534	97.43038821954484	579.9380081300812	841.3780487804878	807.1850298745651
3384934	2221669	59	716.5422222222222	115.23777777777778	579.9380081300812	841.3780487804878	738.8778007760286
3385327	2221669	59	906.6446591519056	671.5429414922169	579.9380081300812	841.3780487804878	368.2135243164143
3385040	2221669	59	585.0124570446735	238.1329467353952	579.9380081300812	841.3780487804878	603.266444594079
3384922	2221669	59	1297.6482487922706	78.35990338164251	579.9380081300812	841.3780487804878	1047.5231165751288
3385180	2221669	59	1384.852189781022	516.0583941605839	579.9380081300812	841.3780487804878	868.1703274731389
3385411	2221669	59	498.6187214611872	938.6076320939336	579.9380081300812	841.3780487804878	126.75337571695701
3385159	2221669	59	1011.2631214734378	497.8469605025018	579.9380081300812	841.3780487804878	551.4117898758756
3385415	2221669	59	575.3260416666667	962.1517361111112	579.9380081300812	841.3780487804878	120.8617134831988
3385420	2221669	59	1198.4190897597978	1000.5467762326168	579.9380081300812	841.3780487804878	638.634114444722
3385393	2221696	60	823.2875625135898	553.5397912589693	580.07418699187	841.375	376.83133285816587
3385378	2221696	60	971.2461607949411	521.0228093947605	580.07418699187	841.375	505.6095718185785
3385366	2221696	60	734.684265010352	379.63146997929607	580.07418699187	841.375	486.9408216003889
3385372	2221696	60	1382.0484180249282	515.4376797698945	580.07418699187	841.375	865.6776559204052
3385350	2221696	60	907.6466160123822	322.4186717320951	580.07418699187	841.375	613.6932188835916
3385457	2221696	60	843.1963298139768	860.2026981732864	580.07418699187	841.375	263.79489051496347
3385460	2221696	60	466.7202842377261	876.6828165374677	580.07418699187	841.375	118.72552033256953
3385466	2221696	60	612.1564510026485	995.123912220961	580.07418699187	841.375	157.06049685769509
3385337	2221696	60	493.1318318318319	281.14894894894894	580.07418699187	841.375	566.9322723192155
3385469	2221696	60	1085.1478873239437	1004.2749832327296	580.07418699187	841.375	530.6937415349431
3385443	2221696	60	1270.438811188811	732.2351398601398	580.07418699187	841.375	698.9383545162849
3385312	2221696	60	678.2484400656814	159.05073891625617	580.07418699187	841.375	689.3508404506937
3385440	2221696	60	1202.8506044905007	661.5784110535405	580.07418699187	841.375	648.2108295834087
3385317	2221696	60	1142.8299145299145	155.4062678062678	580.07418699187	841.375	887.2694688900042
3385451	2221696	60	1232.8859470468433	817.1496945010183	580.07418699187	841.375	653.2610959582631
3385326	2221696	60	538.1368812965396	229.73696890056945	580.07418699187	841.375	613.074072764598
3385428	2221696	60	841.4702581369248	632.8263187429853	580.07418699187	841.375	334.3956615509694
3385286	2221696	60	1327.1531365313654	75.41451414514145	580.07418699187	841.375	1069.9637483279735
3385416	2221696	60	1166.8817619783615	585.5199639361155	580.07418699187	841.375	640.1600811834322
3385294	2221696	60	953.6895754518706	77.88461538461539	580.07418699187	841.375	850.0035446362946
3385138	2221914	61	831.6942667614309	552.1090973702914	579.8888888888889	841.470707070707	383.58322368678915
3385266	2221914	61	1138.4354838709678	800.2439267224213	579.8888888888889	841.470707070707	560.0660194869532
3385145	2221914	61	937.0785098522168	567.9725985221675	579.8888888888889	841.470707070707	449.87291617028313
3385121	2221914	61	1388.4422839506174	514.5135802469135	579.8888888888889	841.470707070707	872.1579876643438
3385132	2221914	61	1210.857010213556	554.6785824822036	579.8888888888889	841.470707070707	693.0876516386419
3385106	2221914	61	955.308067940552	361.82979476291575	579.8888888888889	841.470707070707	609.0935599390909
3385347	2221914	61	922.9001620089106	987.7871607938436	579.8888888888889	841.470707070707	372.91451851266515
3385099	2221914	61	493.7588652482269	280.6643026004728	579.8888888888889	841.470707070707	567.3818857411406
3385226	2221914	61	1296.4002876318314	736.0119846596357	579.8888888888889	841.470707070707	724.230713696363
3385096	2221914	61	522.3171784065825	222.90096327513547	579.8888888888889	841.470707070707	621.2431325875382
3385358	2221914	61	643.8625498007968	998.5424966799468	579.8888888888889	841.470707070707	169.60004829457174
3385073	2221914	61	1362.448417858691	192.6915908105765	579.8888888888889	841.470707070707	1016.5204169502522
3385336	2221914	61	459.3844975490196	884.1694240196078	579.8888888888889	841.470707070707	127.8455660602851
3385087	2221914	61	1296.3216044019694	187.127280625543	579.8888888888889	841.470707070707	970.2789060829078
3385188	2221914	61	1121.0759467332502	679.8791094465251	579.8888888888889	841.470707070707	564.7966678380562
3385066	2221914	61	662.6948529411765	173.10079656862743	579.8888888888889	841.470707070707	673.4798920139982
3385176	2221914	61	761.7569750367107	656.1751835535977	579.8888888888889	841.470707070707	259.6351898232425
3385055	2221914	61	992.8076923076924	79.67593688362919	579.8888888888889	841.470707070707	866.506324328449
3385154	2221914	61	671.4123757904246	564.9004817825956	579.8888888888889	841.470707070707	291.32050763812055
3385281	2221914	61	770.8926289926289	818.0005733005734	579.8888888888889	841.470707070707	192.44031779438797
3385010	2221942	62	528.354376605414	223.57073700849637	579.8931888544892	841.4236326109391	619.9987498151656
3385265	2221942	62	747.567098565479	742.3554681474626	579.8931888544892	841.4236326109391	194.75379638900907
3385273	2221942	62	1089.2561728395062	739.4279835390946	579.8931888544892	841.4236326109391	519.4745055185168
3385148	2221942	62	1292.298101811907	469.3339085418464	579.8931888544892	841.4236326109391	803.7235362758014
3385104	2221942	62	998.480562122406	383.5721040189125	579.8931888544892	841.4236326109391	620.3574866908513
3384985	2221942	62	1402.640218303946	224.72061293031064	579.8931888544892	841.4236326109391	1028.2194750884225
3385241	2221942	62	711.4669087974173	675.664917944579	579.8931888544892	841.4236326109391	211.63079943019608
3385246	2221942	62	1066.9115308151092	691.9539430086149	579.8931888544892	841.4236326109391	509.43895955834256
3385079	2221942	62	493.9680983504513	282.030345471522	579.8931888544892	841.4236326109391	565.9540360089053
3385207	2221942	62	673.0636042402826	567.1628386336868	579.8931888544892	841.4236326109391	289.65446555541683
3385333	2221942	62	746.8839899937461	944.1041275797372	579.8931888544892	841.4236326109391	196.03370045012224
3385338	2221942	62	811.094696969697	964.7560606060606	579.8931888544892	841.4236326109391	262.0401212599291
3385190	2221942	62	835.357245854362	551.1570535928863	579.8931888544892	841.4236326109391	386.673727208971
3384938	2221942	62	662.9592074592074	168.2772227772228	579.8931888544892	841.4236326109391	678.2522042123128
3385322	2221942	62	462.26792828685257	895.2370517928287	579.8931888544892	841.4236326109391	129.3506320342122
3385199	2221942	62	942.8643764246174	575.8553674156084	579.8931888544892	841.4236326109391	449.7494708000519
3384918	2221942	62	1058.8325892857142	73.79092261904762	579.8931888544892	841.4236326109391	904.7888851742802
3385050	2221942	62	1284.6689833742164	248.727309893704	579.8931888544892	841.4236326109391	920.8679880978844
3385178	2221942	62	1393.0125643354525	512.4476233726915	579.8931888544892	841.4236326109391	877.1478401255259
3385291	2221942	62	1315.3702837542874	756.0955721858435	579.8931888544892	841.4236326109391	740.4103153104741
3385398	2221470	63	1314.7859384808537	784.9274952919021	579.8888888888889	841.470707070707	737.069066164927
3385269	2221470	63	1395.0105294825512	511.67629362214205	579.8888888888889	841.470707070707	879.3108916111448
3385248	2221470	63	1032.2613488975355	434.5662775616083	579.8888888888889	841.470707070707	608.4505381116855
3385381	2221470	63	1167.0054466230936	751.2821350762528	579.8888888888889	841.470707070707	594.0032246411299
3385370	2221470	63	741.5342240975152	735.9517893420847	579.8888888888889	841.470707070707	193.0374481631192
3385359	2221470	63	998.2649086521888	703.1583936573595	579.8888888888889	841.470707070707	440.64587817740124
3385228	2221470	63	1341.9241956241956	395.2310167310167	579.8888888888889	841.470707070707	883.0785185619882
3385341	2221470	63	715.2858683926645	658.1440129449838	579.8888888888889	841.470707070707	227.9057235740522
3385191	2221470	63	1330.4515474378488	311.29401319127345	579.8888888888889	841.470707070707	918.9296116357385
3385196	2221470	63	1407.3540572095735	323.0187779723681	579.8888888888889	841.470707070707	976.4686413652862
3385324	2221470	63	972.1087291116974	632.5651934916447	579.8888888888889	841.470707070707	444.38487448172356
3385168	2221470	63	662.6663120567376	169.37375886524825	579.8888888888889	841.470707070707	677.1753167189427
3385174	2221470	63	557.2298568507157	200.22965235173825	579.8888888888889	841.470707070707	641.641272043813
3385429	2221470	63	479.10053173811895	921.1922565636424	579.8888888888889	841.470707070707	128.50610254266417
3385305	2221470	63	662.7464157706094	592.2956989247311	579.8888888888889	841.470707070707	262.59008824687606
3385433	2221470	63	763.1227204783258	953.3322869955156	579.8888888888889	841.470707070707	214.6803440052686
3385181	2221470	63	494.316384180791	283.4579409918393	579.8888888888889	841.470707070707	564.5360047587812
3385287	2221470	63	829.5056497175141	554.8292244478686	579.8888888888889	841.470707070707	380.09454987778247
3385156	2221470	63	1063.648148148148	108.38985507246376	579.8888888888889	841.470707070707	878.3111956963417
3385422	2221470	63	858.6495934959349	884.20081300813	579.8888888888889	841.470707070707	282.0166526757598
3385523	2222184	64	665.8785581271615	618.4052939611599	579.969246031746	841.3511904761905	238.92526588370305
3385521	2222184	64	1022.3667755991286	618.7735294117647	579.969246031746	841.3511904761905	495.23367148471795
3385524	2222184	64	1292.3052325581396	627.7580749354006	579.969246031746	841.3511904761905	743.6696690782484
3385504	2222184	64	603.1720384506644	527.0001413627367	579.969246031746	841.3511904761905	315.20620497503603
3385512	2222184	64	828.5437430786268	556.0855481727575	579.969246031746	841.3511904761905	378.3725244529522
3385494	2222184	64	1327.7695062193743	425.5042718934539	579.969246031746	841.3511904761905	855.648227270671
3385499	2222184	64	1099.696419167983	512.4974986835176	579.969246031746	841.3511904761905	615.0293367814696
3385500	2222184	64	1400.473321858864	507.1167527251864	579.969246031746	841.3511904761905	885.9681697598637
3385472	2222184	64	1031.4335705812575	142.2457493080269	579.969246031746	841.3511904761905	832.2069779879758
3385478	2222184	64	592.9133589415279	176.3787878787879	579.969246031746	841.3511904761905	665.0983733818504
3385477	2222184	64	670.8924481584648	164.22144846796658	579.969246031746	841.3511904761905	683.2069351207583
3385481	2222184	64	1348.4081712062257	275.3692607003891	579.969246031746	841.3511904761905	954.3761976055615
3385480	2222184	64	494.1429924242424	282.57733585858585	579.969246031746	841.3511904761905	565.3267784321874
3385485	2222184	64	1374.2135481206112	321.4301941346551	579.969246031746	841.3511904761905	949.2849171020276
3385554	2222184	64	1279.1816967267869	823.0240480961924	579.969246031746	841.3511904761905	699.4525969319019
3385561	2222184	64	783.649114331723	988.7634460547504	579.969246031746	841.3511904761905	251.4276473370712
3385560	2222184	64	504.8954475308642	960.2461419753084	579.969246031746	841.3511904761905	140.61324515609692
3385538	2222184	64	928.6225325884544	719.9785847299814	579.969246031746	841.3511904761905	369.1753291491983
3385536	2222184	64	720.7804804804805	703.2672672672672	579.969246031746	841.3511904761905	197.21808638090036
3385541	2222184	64	1009.8246579913248	719.9014014014014	579.969246031746	841.3511904761905	446.6830268291486
3385910	2222090	65	634.9912543728136	575.8823088455772	579.7747474747474	841.4545454545455	271.2516829284457
3385891	2222090	65	950.2635860159226	565.7609899619246	579.7747474747474	841.4545454545455	461.8104763035934
3385903	2222090	65	830.2178961748634	556.0248178506375	579.7747474747474	841.4545454545455	379.72608566026844
3385874	2222090	65	1395.873933509856	519.034274786702	579.7747474747474	841.4545454545455	877.4808900396021
3385885	2222090	65	1171.79670855775	568.0771394374626	579.7747474747474	841.4545454545455	652.0929446982179
3385986	2222090	65	736.9046082949309	988.0751152073732	579.7747474747474	841.4545454545455	214.9125046059769
3385862	2222090	65	588.2646366578406	515.6050308914387	579.7747474747474	841.4545454545455	325.9600962684751
3385978	2222090	65	1253.0478686233405	816.222571628232	579.7747474747474	841.4545454545455	673.7457592922866
3385855	2222090	65	1258.998248686515	491.04086398131926	579.7747474747474	841.4545454545455	764.2868000704915
3385983	2222090	65	512.9328614328614	968.3545688545688	579.7747474747474	841.4545454545455	143.42752061080517
3385853	2222090	65	1316.9686625289037	443.0741754898382	579.7747474747474	841.4545454545455	837.9509457993896
3385825	2222090	65	1331.1319088319087	227.7638176638177	579.7747474747474	841.4545454545455	970.1308640070187
3385953	2222090	65	688.6419948694734	656.2605251244908	579.7747474747474	841.4545454545455	214.82295669065073
3385829	2222090	65	495.5995323981296	282.04208416833666	579.7747474747474	841.4545454545455	565.7099686902193
3385833	2222090	65	1247.3180578286965	302.2986906710311	579.7747474747474	841.4545454545455	858.0810608244717
3385964	2222090	65	1021.5396666666668	687.7146666666666	579.7747474747474	841.4545454545455	467.75227862443893
3385815	2222090	65	671.5701128936423	168.24390968508615	579.7747474747474	841.4545454545455	679.4401733968253
3385816	2222090	65	957.1887816646562	175.0468435866506	579.7747474747474	841.4545454545455	765.8593724126844
3385822	2222090	65	602.8002864066975	174.5438422560035	579.7747474747474	841.4545454545455	667.3080708967041
3385934	2222090	65	1061.5381826421935	607.8996147745298	579.7747474747474	841.4545454545455	535.3913644328651
3385650	2222270	66	495.6515735388568	282.5128452151573	579.9085365853658	841.4014227642277	565.2041029014599
3385654	2222270	66	546.8576260762608	376.0187576875769	579.9085365853658	841.4014227642277	466.55480668333814
3385659	2222270	66	1085.0971498088286	427.253215154675	579.9085365853658	841.4014227642277	653.2490128556267
3385656	2222270	66	1316.7298136645963	438.9670031055901	579.9085365853658	841.4014227642277	839.5588463488742
3385643	2222270	66	601.7070967741936	175.37870967741935	579.9085365853658	841.4014227642277	666.3793450984349
3385642	2222270	66	1259.0825242718447	174.25992939099734	579.9085365853658	841.4014227642277	952.026826161016
3385641	2222270	66	680.7419400056069	180.17199327165685	579.9085365853658	841.4014227642277	668.8734810652759
3385646	2222270	66	846.5860456416011	185.8958099513655	579.9085365853658	841.4014227642277	707.6754215497416
3385644	2222270	66	1108.6644736842106	195.5797697368421	579.9085365853658	841.4014227642277	834.6666691178596
3385715	2222270	66	695.1428344455037	995.9229424849062	579.9085365853658	841.4014227642277	192.75851073326697
3385714	2222270	66	511.6280767626199	967.6155611180644	579.9085365853658	841.4014227642277	143.49993001394478
3385708	2222270	66	1235.1533333333334	795.5861788617887	579.9085365853658	841.4014227642277	656.8445632256731
3385686	2222270	66	1149.9390397184516	623.6173956762192	579.9085365853658	841.4014227642277	610.2168933722086
3385685	2222270	66	630.9120567375886	587.2609929078014	579.9085365853658	841.4014227642277	259.20786476402935
3385691	2222270	66	1079.1056842340831	654.1507776658834	579.9085365853658	841.4014227642277	533.1609478481721
3385689	2222270	66	674.4286451422674	634.0174701459531	579.9085365853658	841.4014227642277	227.908215571943
3385694	2222270	66	1001.9781901041666	655.1438802083334	579.9085365853658	841.4014227642277	461.34007476095263
3385666	2222270	66	957.5263424518744	554.5851063829788	579.9085365853658	841.4014227642277	474.19279481023835
3385665	2222270	66	1389.3443649373885	548.5456171735242	579.9085365853658	841.4014227642277	860.785038838446
3385669	2222270	66	828.0998504113687	555.7358514086263	579.9085365853658	841.4014227642277	378.42270930349787
3386041	2222673	67	984.6067351598174	89.25713470319634	579.8931888544892	841.4236326109391	854.13552504145
3386047	2222673	67	610.2225203736831	194.5954084675015	579.8931888544892	841.4236326109391	647.5388945066962
3386147	2222673	67	1218.1008230452674	769.1393298059965	579.8931888544892	841.4236326109391	642.2881010663258
3386155	2222673	67	502.339595959596	954.2159595959596	579.8931888544892	841.4236326109391	136.8819520521336
3386157	2222673	67	638.6145833333334	999.8592171717172	579.8931888544892	841.4236326109391	168.96756086496458
3386117	2222673	67	679.5795770728993	634.426265998887	579.8931888544892	841.4236326109391	229.75048591973834
3386127	2222673	67	1060.6083120360229	658.3224412802726	579.8931888544892	841.4236326109391	514.4055558818804
3386101	2222673	67	991.5257793764988	621.6579736211031	579.8931888544892	841.4236326109391	466.6244040457993
3386110	2222673	67	1145.8697353708535	637.3957634488756	579.8931888544892	841.4236326109391	601.6284755573014
3386092	2222673	67	827.4992663242847	553.9998777207142	579.8931888544892	841.4236326109391	379.3694564341923
3386070	2222673	67	949.4001192605843	479.2191413237925	579.8931888544892	841.4236326109391	517.4238737502508
3386074	2222673	67	562.1580629301868	523.7726155358898	579.8931888544892	841.4236326109391	318.1457265788181
3386079	2222673	67	1389.244966442953	553.9752317034196	579.8931888544892	841.4236326109391	858.8811809964731
3386077	2222673	67	957.1334361082564	551.0481329222337	579.8931888544892	841.4236326109391	476.05476047147016
3386051	2222673	67	683.4813204508856	207.6375201288245	579.8931888544892	841.4236326109391	642.1957157929536
3386049	2222673	67	766.7740907386576	185.8277090363705	579.8931888544892	841.4236326109391	681.7114393177159
3386048	2222673	67	1140.9571686203788	177.05996393146978	579.8931888544892	841.4236326109391	869.581435894294
3386057	2222673	67	513.5877759827679	376.61712439418415	579.8931888544892	841.4236326109391	469.51197839537775
3386056	2222673	67	494.9487913486005	282.323155216285	579.8931888544892	841.4236326109391	565.5164847204443
3386060	2222673	67	1312.414187149633	439.7161492022423	579.8931888544892	841.4236326109391	835.4375591089155
3385778	2222734	68	998.7156931738213	656.9420595824537	579.9380081300812	841.3780487804878	457.5930327289209
3385790	2222734	68	1211.5588716271463	734.5220768601799	579.9380081300812	841.3780487804878	640.595905341122
3385767	2222734	68	1003.8750359505322	592.038682772505	579.9380081300812	841.3780487804878	491.8259072054873
3385769	2222734	68	701.2560079163133	617.1597398925644	579.9380081300812	841.3780487804878	254.935103727777
3385775	2222734	68	1143.2226514843433	642.2103158465501	579.9380081300812	841.3780487804878	597.4590992534823
3385749	2222734	68	956.2811484290356	549.6708197905381	579.9380081300812	841.3780487804878	476.1588670759723
3385754	2222734	68	829.1860436595535	551.097988717194	579.9380081300812	841.3780487804878	382.6056670851212
3385753	2222734	68	1386.5412299091545	557.432215234102	579.9380081300812	841.3780487804878	855.122209846483
3385731	2222734	68	907.209044908286	383.9822896900696	579.9380081300812	841.3780487804878	562.4208494959811
3385734	2222734	68	1313.1112806601109	439.0801966768396	579.9380081300812	841.3780487804878	836.2933751738094
3385737	2222734	68	513.1940502862833	447.121857107294	579.9380081300812	841.3780487804878	399.865853232437
3385743	2222734	68	509.2421027817068	499.3983969825554	579.9380081300812	841.3780487804878	349.2105285882162
3385718	2222734	68	1053.6272673208446	119.6852512637526	579.9380081300812	841.3780487804878	863.2624214340768
3385717	2222734	68	900.1025104602511	73.61966527196653	579.9380081300812	841.3780487804878	831.8402755336766
3385723	2222734	68	729.9114966701718	215.494041359972	579.9380081300812	841.3780487804878	643.6014589865757
3385721	2222734	68	683.9698564593301	208.13572567783092	579.9380081300812	841.3780487804878	641.7308355028996
3385727	2222734	68	495.25551413482447	283.20549860205034	579.9380081300812	841.3780487804878	564.5597581850454
3385725	2222734	68	629.3181289947705	238.9547743559946	579.9380081300812	841.3780487804878	604.4437094593173
3385798	2222734	68	621.3205128205128	1002.7103174603176	579.9380081300812	841.3780487804878	166.55513385012898
3385797	2222734	68	522.4396825396825	959.1313492063492	579.9380081300812	841.3780487804878	131.04158579200222
3385639	2222391	69	595.1218171296297	1003.8310185185184	579.8825301204819	841.4267068273093	163.1177376144071
3385638	2222391	69	544.7027315407597	981.0121638924456	579.8825301204819	841.4267068273093	143.95040136169416
3385618	2222391	69	1144.017341805666	646.1769923219487	579.8825301204819	841.4267068273093	596.9677853699503
3385616	2222391	69	940.1002169785736	628.8306211011663	579.8825301204819	841.4267068273093	418.274882812095
3385630	2222391	69	1206.1172025281671	707.5893102500687	579.8825301204819	841.4267068273093	640.3766966779276
3385600	2222391	69	1357.6829992576097	567.5438010393467	579.8825301204819	841.4267068273093	824.6122821500988
3385605	2222391	69	722.3970070422536	591.0227406103287	579.8825301204819	841.4267068273093	288.1189379917276
3385584	2222391	69	1312.7851230425056	439.2601789709172	579.8825301204819	841.4267068273093	835.9928987975268
3385588	2222391	69	495.0808650681711	504.8636577338975	579.8825301204819	841.4267068273093	347.08213496332337
3385593	2222391	69	1023.3311800172264	549.8356302038472	579.8825301204819	841.4267068273093	530.7278596999363
3385592	2222391	69	975.6665155636144	534.9475672408582	579.8825301204819	841.4267068273093	500.5740965480547
3385596	2222391	69	829.0193236714977	548.6070048309178	579.8825301204819	841.4267068273093	384.4639382024496
3385571	2222391	69	681.9896115627823	207.8321288768443	579.8825301204819	841.4267068273093	641.769386375583
3385569	2222391	69	953.41301703163	125.25851581508516	579.8825301204819	841.4267068273093	807.7263784660007
3385574	2222391	69	749.9223891273247	199.947782546495	579.8825301204819	841.4267068273093	663.633003961932
3385573	2222391	69	854.5773195876288	217.6085910652921	579.8825301204819	841.4267068273093	681.6203260711007
3385578	2222391	69	496.5402136349356	282.09000942507066	579.8825301204819	841.4267068273093	565.5116999479502
3385583	2222391	69	512.8105733218093	382.7883895131087	579.8825301204819	841.4267068273093	463.5167240754149
3385580	2222391	69	672.31038647343	296.39472624798714	579.8825301204819	841.4267068273093	552.8135024438349
3385567	2222391	69	893.1288272674755	74.9586943963027	579.8825301204819	841.4267068273093	828.0075221616289
3385906	2222696	70	820.9082441537852	630.953824811732	579.8078491335372	841.4021406727828	320.02795835312924
3385880	2222696	70	828.3255033557047	549.9720357941834	579.8078491335372	841.4021406727828	383.0046089665766
3385886	2222696	70	1351.4258052841114	573.7504524068041	579.8078491335372	841.4021406727828	816.7200845366901
3385858	2222696	70	474.7830416415208	507.66636491651576	579.8078491335372	841.4021406727828	349.87108798580726
3385867	2222696	70	726.1901603095633	544.094527363184	579.8078491335372	841.4021406727828	331.39040112393855
3385840	2222696	70	978.272908366534	454.3575697211155	579.8078491335372	841.4021406727828	555.4978877842075
3385854	2222696	70	1020.422792022792	515.3504273504274	579.8078491335372	841.4021406727828	548.1343335878029
3385831	2222696	70	1313.5351422974998	438.25434957944464	579.8078491335372	841.4021406727828	837.1880805393453
3385938	2222696	70	1210.017991631799	689.9290097629009	579.8078491335372	841.4021406727828	648.1581080996533
3385808	2222696	70	891.3135028761732	225.71404783530124	579.8078491335372	841.4021406727828	690.0055072066326
3385812	2222696	70	496.3226244343891	283.4589743589744	579.8078491335372	841.4021406727828	564.1545529190962
3385947	2222696	70	552.2235656709341	983.6825509720248	579.8078491335372	841.4021406727828	144.92966517958249
3385817	2222696	70	715.8858156028369	373.61854103343467	579.8078491335372	841.4021406727828	487.1742081124224
3385823	2222696	70	494.19465435208514	370.00265883011474	579.8078491335372	841.4021406727828	479.11072895753733
3385951	2222696	70	616.2739242132307	991.5305073859988	579.8078491335372	841.4021406727828	154.49369282820481
3385920	2222696	70	1146.4994696367012	647.2256695836647	579.8078491335372	841.4021406727828	599.0358041662662
3385802	2222696	70	766.8346693386774	106.05911823647294	579.8078491335372	841.4021406727828	758.7545005611586
3385800	2222696	70	942.5131614289552	86.8153370937416	579.8078491335372	841.4021406727828	837.2313824164448
3385807	2222696	70	671.55406960023	211.99496692551048	579.8078491335372	841.4021406727828	636.0587703463037
3385806	2222696	70	700.1744264507423	169.1093117408907	579.8078491335372	841.4021406727828	682.9829871734032
3386174	2222408	71	829.675478927203	549.4793103448276	579.7433862433862	841.3962962962962	384.2936086383716
3386148	2222408	71	1058.1365701306077	472.5371947756956	579.7433862433862	841.3962962962962	604.083665698997
3386156	2222408	71	462.64856834143706	499.5183684494868	579.7433862433862	841.3962962962962	361.3747555216314
3386137	2222408	71	727.0611111111111	478.3560723514212	579.7433862433862	841.3962962962962	391.79167456972294
3386113	2222408	71	1314.1326812139453	439.9398043641836	579.7433862433862	841.3962962962962	836.9557643518523
3386121	2222408	71	978.4484702093396	448.4349436392915	579.7433862433862	841.3962962962962	559.8074389129898
3386229	2222408	71	509.81957928802586	949.951860841424	579.7433862433862	841.3962962962962	129.12648594630738
3386100	2222408	71	750.5310938367573	407.1492689246715	579.7433862433862	841.3962962962962	466.62503345415513
3386105	2222408	71	516.6683794466403	418.82121212121217	579.7433862433862	841.3962962962962	427.2565485138747
3386232	2222408	71	591.9542619542619	986.9116424116424	579.7433862433862	841.3962962962962	146.02678329914502
3386082	2222408	71	495.8352675693101	282.84880722114764	579.7433862433862	841.3962962962962	564.814898822239
3386089	2222408	71	769.7516835016835	346.33221099887766	579.7433862433862	841.3962962962962	530.2750244716105
3386066	2222408	71	1028.341798015178	74.19789842381786	579.7433862433862	841.3962962962962	888.7260076886868
3386194	2222408	71	1138.962661498708	655.5325581395349	579.7433862433862	841.3962962962962	589.2974859768982
3386073	2222408	71	817.4651844191659	122.71337469837988	579.7433862433862	841.3962962962962	756.9787283170135
3386078	2222408	71	618.2573070607554	213.74991789819376	579.7433862433862	841.3962962962962	628.8269224619605
3386076	2222408	71	685.4629629629629	177.667714884696	579.7433862433862	841.3962962962962	672.0954237936915
3386204	2222408	71	1218.19868173258	683.8455743879473	579.7433862433862	841.3962962962962	657.6073253181079
3386177	2222408	71	1351.7350515463918	573.5395189003436	579.7433862433862	841.3962962962962	817.1403701288125
3386186	2222408	71	767.9124851837219	633.6226129329646	579.7433862433862	841.3962962962962	280.31680879744584
3385904	2222618	72	1078.5354488279015	73.38707833047455	579.8109072375128	841.4041794087666	915.7381918066139
3386039	2222618	72	501.3547734627832	955.6820388349514	579.8109072375128	841.4041794087666	138.61743787095878
3386042	2222618	72	547.3685403445149	989.7889090359624	579.8109072375128	841.4041794087666	151.88987838613832
3385913	2222618	72	945.9066334991708	163.1530679933665	579.8109072375128	841.4041794087666	770.7468137613521
3385919	2222618	72	659.6418030157203	208.5426692332371	579.8109072375128	841.4041794087666	637.8766832095392
3386016	2222618	72	1341.645085237577	570.1445411679362	579.8109072375128	841.4041794087666	808.6860367952322
3386023	2222618	72	1123.821175684703	666.467134268537	579.8109072375128	841.4041794087666	571.4456596548604
3386026	2222618	72	1220.672549019608	684.176797385621	579.8109072375128	841.4041794087666	659.8667240932025
3386025	2222618	72	764.0628218948377	681.0296442687747	579.8109072375128	841.4041794087666	244.27189682044605
3386011	2222618	72	829.5061349693251	542.441604180868	579.8109072375128	841.4041794087666	389.520638912675
3386008	2222618	72	468.192119944212	520.1741631799163	579.8109072375128	841.4041794087666	340.06981195515516
3385991	2222618	72	722.4440021231422	475.49761146496814	579.8109072375128	841.4041794087666	392.7235875537177
3385999	2222618	72	553.5222405271828	486.3693025809995	579.8109072375128	841.4041794087666	356.00682263337956
3385996	2222618	72	1089.7299578059071	463.696905766526	579.8109072375128	841.4041794087666	634.5708965078899
3385975	2222618	72	1313.630581704079	437.7523533671253	579.8109072375128	841.4041794087666	837.5118574091765
3385982	2222618	72	973.6504149377594	451.6901798063624	579.8109072375128	841.4041794087666	554.0636780295883
3385945	2222618	72	742.7501377410468	310.73388429752066	579.8109072375128	841.4041794087666	555.1217478630617
3385949	2222618	72	766.0386581469648	406.2448349307774	579.8109072375128	841.4041794087666	473.33331838706033
3385927	2222618	72	601.7714201877934	211.11179577464787	579.8109072375128	841.4041794087666	630.6748393556053
3385932	2222618	72	496.2625313283209	283.3875313283208	579.8109072375128	841.4041794087666	564.236573302369
3386419	2222923	73	565.3950554994955	991.9870501177262	579.8888888888889	841.470707070707	151.2125680311245
3386289	2222923	73	1117.6399808245446	481.41498881431767	579.8888888888889	841.470707070707	647.1602252356943
3386276	2222923	73	703.7534188034188	482.9304843304843	579.8888888888889	841.470707070707	379.3329844523884
3386414	2222923	73	524.2244990892532	965.5765027322404	579.8888888888889	841.470707070707	136.01754595840964
3386394	2222923	73	800.8141592920354	735.7286135693215	579.8888888888889	841.470707070707	244.9272656132002
3386268	2222923	73	475.6451921404973	477.9260128673274	579.8888888888889	841.470707070707	378.19504623302436
3386243	2222923	73	806.5008210180623	415.0958538587849	579.8888888888889	841.470707070707	482.85451559947666
3386370	2222923	73	1103.3788747780964	698.5154308343575	579.8888888888889	841.470707070707	542.6582500341201
3386251	2222923	73	1310.1160353070982	439.0074169425034	579.8888888888889	841.470707070707	833.7915718372903
3386254	2222923	73	977.6378874130296	452.59898798228966	579.8888888888889	841.470707070707	556.2602625873413
3386226	2222923	73	604.6112994350283	235.53276836158196	579.8888888888889	841.470707070707	606.442069080201
3386231	2222923	73	497.1338745622413	282.60888252149	579.8888888888889	841.470707070707	564.9556897090988
3386361	2222923	73	1231.368811100599	677.6870072532324	579.8888888888889	841.470707070707	671.7523274026496
3386236	2222923	73	622.4035812672176	333.58236914600553	579.8888888888889	841.470707070707	509.66465726783497
3386342	2222923	73	1336.3481315396114	571.5541106128551	579.8888888888889	841.470707070707	803.1721825580711
3386219	2222923	73	664.104788557214	231.8457711442786	579.8888888888889	841.470707070707	615.4143971831073
3386322	2222923	73	836.18156424581	522.380819366853	579.8888888888889	841.470707070707	409.2728819216665
3386203	2222923	73	1093.953945081682	121.9365658672228	579.8888888888889	841.470707070707	884.3032637935557
3386201	2222923	73	1169.363151829444	71.87021031403053	579.8888888888889	841.470707070707	969.4146848884815
3386333	2222923	73	593.1711446963336	558.5959977609853	579.8888888888889	841.470707070707	283.18636882165424
3386162	2222980	74	840.9988949166165	444.1383363471971	579.7994871794872	841.1933333333333	475.2660320640301
3386418	2222980	74	804.6471792839212	799.7691240586603	579.7994871794872	841.1933333333333	228.6316901890949
3386168	2222980	74	977.2775530839232	452.4612403100775	579.7994871794872	841.1933333333333	555.9689317051559
3386145	2222980	74	1308.1512288501913	436.3898357416328	579.7994871794872	841.1933333333333	833.2839439574135
3386154	2222980	74	473.7241112828439	446.0890434483943	579.7994871794872	841.1933333333333	409.0958142747198
3386389	2222980	74	1099.6306198457037	731.4638201649375	579.7994871794872	841.1933333333333	531.286149404645
3386112	2222980	74	599.4418879056047	242.5654867256637	579.7994871794872	841.1933333333333	598.9500168131068
3386247	2222980	74	841.4544513457557	517.1173913043478	579.7994871794872	841.1933333333333	416.51955113154725
3386124	2222980	74	520.2781291172596	300.1428194993413	579.7994871794872	841.1933333333333	544.3146613729954
3386097	2222980	74	1113.895224630851	151.83364750235626	579.7994871794872	841.1933333333333	872.0521963808701
3386235	2222980	74	1165.3422344996932	508.4521178637201	579.7994871794872	841.1933333333333	673.4812732448395
3386363	2222980	74	1232.6993345432547	679.1252268602541	579.7994871794872	841.1933333333333	672.7141159685891
3386104	2222980	74	1303.8461368653425	170.69028697571744	579.7994871794872	841.1933333333333	986.8221147178223
3386109	2222980	74	653.7443572129539	214.33644095518483	579.7994871794872	841.1933333333333	631.2031426777404
3386336	2222980	74	639.0230220492866	598.6251621271076	579.7994871794872	841.1933333333333	249.69330140155373
3386320	2222980	74	1337.6841178354148	574.594460454691	579.7994871794872	841.1933333333333	803.4077871197379
3386435	2222980	74	627.413	1002.4253333333334	579.7994871794872	841.1933333333333	168.11544969784651
3386176	2222980	74	660.2853200883002	472.3748620309051	579.7994871794872	841.1933333333333	377.4983894970751
3386432	2222980	74	518.149628658803	966.8285277413718	579.7994871794872	841.1933333333333	139.94608651036302
3386545	2223205	75	685.7677708764664	661.7118702553485	579.9380081300812	841.3780487804878	208.5182831043442
3386557	2223205	75	1254.496186844614	680.6401334604385	579.9380081300812	841.3780487804878	693.4446004491655
3386535	2223205	75	1337.991839296924	581.4598242310107	579.9380081300812	841.3780487804878	801.3757510679247
3386513	2223205	75	1173.1152416356877	542.6914498141264	579.9380081300812	841.3780487804878	664.1332055781104
3386505	2223205	75	839.7366824005394	517.7645538323219	579.9380081300812	841.3780487804878	414.9952352319894
3386467	2223205	75	842.310022591908	440.47720271102895	579.9380081300812	841.3780487804878	479.12478787051396
3386597	2223205	75	493.2360809833695	921.0679681851047	579.9380081300812	841.3780487804878	117.76123057130498
3386603	2223205	75	631.7917057902973	1002.67558685446	579.9380081300812	841.3780487804878	169.42757080759202
3386476	2223205	75	975.7175057584732	454.5842382362619	579.9380081300812	841.3780487804878	553.3993699113731
3386450	2223205	75	486.8699633699634	411.2138787138787	579.9380081300812	841.3780487804878	440.11688693410287
3386449	2223205	75	547.0119731800766	334.0	579.9380081300812	841.3780487804878	508.4452853177262
3386448	2223205	75	1113.5904471544716	291.4014227642276	579.9380081300812	841.3780487804878	766.3283988218823
3386463	2223205	75	610.4356568364611	433.1885612153709	579.9380081300812	841.3780487804878	409.32720937569064
3386590	2223205	75	785.6575195049771	896.861985472155	579.9380081300812	841.3780487804878	213.07037473832642
3386460	2223205	75	1309.102122670616	436.3912748364803	579.9380081300812	841.3780487804878	834.083085191911
3386439	2223205	75	634.6874795149131	193.05555555555557	579.9380081300812	841.3780487804878	650.6301252157871
3386442	2223205	75	598.9087301587301	242.33701814058955	579.9380081300812	841.3780487804878	599.3413423787815
3386569	2223205	75	1081.6022297013042	732.2795540597392	579.9380081300812	841.3780487804878	513.3901759432043
3386440	2223205	75	1414.0666666666666	225.8698296836983	579.9380081300812	841.3780487804878	1036.6392751423925
3386447	2223205	75	497.39890710382514	283.71220400728595	579.9380081300812	841.3780487804878	563.7409845175631
3386291	2222956	76	976.6559662775616	454.644617380026	579.7662601626016	841.2469512195122	554.0602885518479
3386424	2222956	76	674.1422683811409	951.5168150346192	579.7662601626016	841.2469512195122	145.1422536447193
3386275	2222956	76	850.3222222222223	423.9357217030114	579.7662601626016	841.2469512195122	497.34212659554646
3386272	2222956	76	1310.0954730885644	433.91821292275296	579.7662601626016	841.2469512195122	836.2400733614038
3386406	2222956	76	482.9492924528302	906.5294811320756	579.7662601626016	841.2469512195122	116.77043268010809
3386415	2222956	76	757.4307703022705	940.820796768352	579.7662601626016	841.2469512195122	203.66548279115122
3386256	2222956	76	574.5744174069782	392.5243337195829	579.7662601626016	841.2469512195122	448.75265201131344
3386242	2222956	76	543.6331976481231	320.86273179556764	579.7662601626016	841.2469512195122	521.6371670348494
3386375	2222956	76	1071.3219178082193	711.4172710179963	579.7662601626016	841.2469512195122	508.41194952975246
3386248	2222956	76	489.18365553602814	377.36506541691074	579.7662601626016	841.2469512195122	472.6432187567192
3386227	2222956	76	497.4966044142615	284.6239388794567	579.7662601626016	841.2469512195122	562.6699513244581
3386358	2222956	76	700.4984793187348	696.93400243309	579.7662601626016	841.2469512195122	188.155509963958
3386362	2222956	76	1277.6473004694835	695.5046948356808	579.7662601626016	841.2469512195122	712.9367094740361
3386233	2222956	76	1370.1060606060607	315.2792207792208	579.7662601626016	841.2469512195122	949.3571791636265
3386237	2222956	76	1223.2275838466803	318.1286789869952	579.7662601626016	841.2469512195122	829.2739003615154
3386213	2222956	76	556.9265330904675	184.40862173649057	579.7662601626016	841.2469512195122	657.2353035335033
3386222	2222956	76	602.2529734675206	244.4185727355901	579.7662601626016	841.2469512195122	597.2518443998355
3386329	2222956	76	1336.4432692307691	580.9314102564102	579.7662601626016	841.2469512195122	800.202647408305
3386335	2222956	76	1241.2383480825958	608.3536873156341	579.7662601626016	841.2469512195122	701.2735525235769
3386316	2222956	76	838.8587369420703	520.104938271605	579.7662601626016	841.2469512195122	412.62707618860077
3386675	2223338	77	602.8999405292893	244.44944989592625	579.8281086729362	841.1541274817138	597.1505519364162
3386929	2223338	77	718.8527724665392	758.833970681963	579.8281086729362	841.1541274817138	161.56876356047266
3386935	2223338	77	802.7456422633414	921.9694288012872	579.8281086729362	841.1541274817138	237.1146130237504
3386939	2223338	77	655.6145499822128	923.6088580576308	579.8281086729362	841.1541274817138	111.99271083723032
3386942	2223338	77	479.067142334431	921.17105744603	579.8281086729362	841.1541274817138	128.6681056765182
3386915	2223338	77	1059.6644374508262	688.9158143194335	579.8281086729362	841.1541274817138	503.40779335399634
3386790	2223338	77	572.9388267078348	411.5366653801621	579.8281086729362	841.1541274817138	429.6726963033291
3386666	2223338	77	1285.852432109818	221.271113100567	579.8281086729362	841.1541274817138	939.5346171391258
3386920	2223338	77	1282.7094370860927	713.4713024282561	579.8281086729362	841.1541274817138	714.384396277995
3386897	2223338	77	1263.2439271255062	611.8383940620784	579.8281086729362	841.1541274817138	720.862598908406
3386652	2223338	77	530.8881142098273	166.6988711819389	579.8281086729362	841.1541274817138	676.2285233620688
3386884	2223338	77	1336.464803312629	580.411663216011	579.8281086729362	841.1541274817138	800.303517639796
3386767	2223338	77	922.020619731146	386.48519024834815	579.8281086729362	841.1541274817138	569.0514538328157
3386737	2223338	77	488.3142829791307	352.3152402833621	579.8281086729362	841.1541274817138	497.33111498320613
3386857	2223338	77	839.6020699500357	519.210444920295	579.8281086729362	841.1541274817138	413.6789161883931
3386713	2223338	77	1309.3449941107183	289.17679623085985	579.8281086729362	841.1541274817138	914.8081002886108
3386719	2223338	77	572.2788437884379	312.2380073800738	579.8281086729362	841.1541274817138	528.9699930087422
3386816	2223338	77	1311.7333956386294	438.0170093457944	579.8281086729362	841.1541274817138	835.586551535667
3386693	2223338	77	498.1426814268143	284.079950799508	579.8281086729362	841.1541274817138	563.0312134780262
3386827	2223338	77	976.0498687664042	452.5816929133858	579.8281086729362	841.1541274817138	554.959656261537
3386677	2223195	78	975.3509922637068	454.16834846955936	579.8109072375128	841.4041794087666	553.5373046378239
3386808	2223195	78	757.2205882352941	843.5500700280112	579.8109072375128	841.4041794087666	177.4226585255793
3386786	2223195	78	1283.3860103626944	733.2512953367876	579.8109072375128	841.4041794087666	711.8391476103972
3386665	2223195	78	560.4532032032032	425.59672172172174	579.8109072375128	841.4041794087666	416.25780782304076
3386768	2223195	78	1068.0438664097624	687.732241490045	579.8109072375128	841.4041794087666	511.84615552506295
3386648	2223195	78	1312.9596226415094	436.5238993710692	579.8109072375128	841.4041794087666	837.5172118004111
3386611	2223195	78	471.56223175965664	341.6766809728183	579.8109072375128	841.4041794087666	511.3172678834159
3386736	2223195	78	1347.6944697660283	581.9129443938012	579.8109072375128	841.4041794087666	810.5435624635338
3386623	2223195	78	959.1405520169852	386.22123142250535	579.8109072375128	841.4041794087666	592.5221477261287
3386593	2223195	78	497.9195563886285	283.0698219306467	579.8109072375128	841.4041794087666	564.3079372863367
3386602	2223195	78	605.7882947976879	303.09152215799617	579.8109072375128	841.4041794087666	538.9390889709495
3386732	2223195	78	1259.7427156177157	571.8910256410256	579.8109072375128	841.4041794087666	731.3990730791276
3386860	2223195	78	471.9696645253391	914.142398286938	579.8109072375128	841.4041794087666	130.07913789410938
3386833	2223195	78	600.2752205600307	895.7382048331416	579.8109072375128	841.4041794087666	58.06009333939115
3386583	2223195	78	605.867624343528	244.77803521779424	579.8109072375128	841.4041794087666	597.1948663866175
3386718	2223195	78	838.6921249151392	519.1422267481331	579.8109072375128	841.4041794087666	413.36696892578993
3386561	2223195	78	502.1025056947608	147.1772968868641	579.8109072375128	841.4041794087666	698.5624954765386
3386565	2223195	78	1226.5836621941594	215.35451197053408	579.8109072375128	841.4041794087666	900.1406460402352
3386570	2223195	78	1299.0858951175408	219.793550331525	579.8109072375128	841.4041794087666	950.6609713097611
3386826	2223195	78	867.0284728213977	889.2177164222031	579.8109072375128	841.4041794087666	291.1701638246414
3386806	2223675	79	606.3074712643678	242.00478927203065	579.8825301204819	841.4267068273093	600.0040939527872
3386933	2223675	79	557.9226701505537	425.8668035336569	579.8825301204819	841.4267068273093	416.139722539592
3386936	2223675	79	974.182735042735	453.4948717948718	579.8825301204819	841.4267068273093	553.1399101794817
3386919	2223675	79	1311.3260981912144	435.5798449612403	579.8825301204819	841.4267068273093	836.4934958256283
3386794	2223675	79	502.33863885839736	150.42060007317966	579.8825301204819	841.4267068273093	695.3434364711912
3386775	2223675	79	1109.326981246219	80.90713853599516	579.8825301204819	841.4267068273093	926.6614487404987
3386903	2223675	79	962.2508547008548	383.3705128205128	579.8825301204819	841.4267068273093	596.6749638709449
3387011	2223675	79	735.8377350940376	942.5704281712684	579.8825301204819	841.4267068273093	185.88189348521342
3387014	2223675	79	533.4426336375489	970.6403737505432	579.8825301204819	841.4267068273093	137.30562881795473
3386998	2223675	79	980.3785469285936	827.8988150919863	579.8825301204819	841.4267068273093	400.7244231812754
3387004	2223675	79	494.3237965485922	883.5687254011505	579.8825301204819	841.4267068273093	95.3742450554843
3386978	2223675	79	1095.5953597275436	673.026607066837	579.8825301204819	841.4267068273093	542.5111208267157
3386853	2223675	79	471.75332408370906	344.73204994797084	579.8825301204819	841.4267068273093	508.3281492998658
3386990	2223675	79	1276.54277421326	745.0065688970363	579.8825301204819	841.4267068273093	703.3010299280828
3386961	2223675	79	837.627157129882	518.4480018165305	579.8825301204819	841.4267068273093	413.21608952538924
3386960	2223675	79	1264.0765986394558	513.3065306122448	579.8825301204819	841.4267068273093	758.8045686709796
3386970	2223675	79	1369.490605427975	601.5194850382742	579.8825301204819	841.4267068273093	825.2492881895367
3386818	2223675	79	496.3799751243781	283.7521766169154	579.8825301204819	841.4267068273093	563.8914419782063
3386825	2223675	79	1286.7663010359536	319.6032906764168	579.8825301204819	841.4267068273093	878.6263957035803
3386830	2223675	79	677.745777027027	309.94313063063066	579.8825301204819	841.4267068273093	540.4183628096866
3386556	2223884	80	1411.8732136922565	605.3218677301429	579.6910695742472	841.3629283489097	865.0101174476976
3386533	2223884	80	835.998304263566	517.484738372093	579.6910695742472	841.3629283489097	413.0260046253074
3386647	2223884	80	511.1897856242119	962.5374106767548	579.6910695742472	841.3629283489097	139.19655552571916
3386523	2223884	80	1244.4055319148936	485.4980141843971	579.6910695742472	841.3629283489097	753.9795445356131
3386654	2223884	80	659.9633879781421	990.4493624772311	579.6910695742472	841.3629283489097	169.32338864738867
3386499	2223884	80	1316.3274616079495	432.4996128532714	579.6910695742472	841.3629283489097	842.4977061253735
3386504	2223884	80	558.2783326930465	426.43110513510055	579.6910695742472	841.3629283489097	415.4839626463088
3386511	2223884	80	972.911287477954	451.4774250440917	579.6910695742472	841.3629283489097	553.7443863873384
3386636	2223884	80	469.7822222222222	907.9352777777776	579.6910695742472	841.3629283489097	128.49837522214057
3386608	2223884	80	1271.942491520197	747.54532839963	579.6910695742472	841.3629283489097	698.579825965818
3386487	2223884	80	969.2769982993196	374.5676020408163	579.6910695742472	841.3629283489097	608.0091056256119
3386466	2223884	80	495.6876087713192	320.2152801949182	579.6910695742472	841.3629283489097	527.8744667089946
3386475	2223884	80	762.5260162601626	367.8124661246612	579.6910695742472	841.3629283489097	507.6205846914021
3386473	2223884	80	1337.0656923531149	358.96412754650135	579.6910695742472	841.3629283489097	897.9559689901469
3386600	2223884	80	1097.5325526002382	755.8335979886198	579.6910695742472	841.3629283489097	524.8571880944734
3386454	2223884	80	1093.1687574671446	78.10215053763442	579.6910695742472	841.3629283489097	919.9056206529607
3386459	2223884	80	496.0020746887967	161.9716459197787	579.6910695742472	841.3629283489097	684.5263782394629
3386461	2223884	80	605.6042413381124	244.1266427718041	579.6910695742472	841.3629283489097	597.7981877530256
3386566	2223884	80	1129.1887128712872	641.036897689769	579.6910695742472	841.3629283489097	584.8744981178851
3386928	2223114	81	1263.902359882006	750.7474926253687	579.8900928792569	841.421568627451	689.9960648214391
3386683	2223114	81	559.0371435877764	426.52736222989387	579.8900928792569	841.421568627451	415.4179196862021
3386938	2223114	81	1142.6771783683723	749.6052492397197	579.8900928792569	841.421568627451	570.2276213050739
3386671	2223114	81	1319.7703492063492	432.7327619047619	579.8900928792569	841.421568627451	845.251048176256
3386651	2223114	81	1365.7549206349206	403.04285714285714	579.8900928792569	841.421568627451	899.8663357334419
3386649	2223114	81	831.3698671497585	383.7865338164251	579.8900928792569	841.421568627451	522.1799516963778
3386781	2223114	81	836.87439779766	517.3940123881624	579.8900928792569	841.421568627451	413.56352616835073
3386624	2223114	81	530.2248983087134	322.8031470777136	579.8900928792569	841.421568627451	520.9910735535409
3386637	2223114	81	1030.6067830758898	355.17763599731364	579.8900928792569	841.421568627451	663.0073128114268
3386739	2223114	81	1179.5720353380905	478.1897723411485	579.8900928792569	841.421568627451	701.1103835663638
3386610	2223114	81	487.0948891394213	152.94381811349115	579.8900928792569	841.421568627451	694.7032192165804
3386618	2223114	81	602.0186147186147	241.6001443001443	579.8900928792569	841.421568627451	600.2294665882657
3386621	2223114	81	497.2184320766009	284.30311190903655	579.8900928792569	841.421568627451	563.2189434990422
3386606	2223114	81	1181.7972417840376	92.42077464788731	579.8900928792569	841.421568627451	960.8820974941195
3386966	2223114	81	472.5926438904278	922.8681132656202	579.8900928792569	841.421568627451	134.70813707051136
3386842	2223114	81	1398.278426791277	610.1635514018692	579.8900928792569	841.421568627451	850.4350272739239
3386969	2223114	81	528.8266162888328	973.0	579.8900928792569	841.421568627451	141.139513404154
3386712	2223114	81	972.6623376623376	448.6677489177489	579.8900928792569	841.421568627451	555.4508071544243
3386974	2223114	81	714.5609013398295	978.979496548924	579.8900928792569	841.421568627451	192.50561078959063
3386828	2223114	81	1150.3047767393562	622.3338525441329	579.8900928792569	841.421568627451	611.0420107503423
3386674	2223757	82	497.3654244306418	284.145371191955	579.7747474747474	841.4545454545455	563.3691615999568
3386800	2223757	82	1153.6822048918823	602.2349639607704	579.7747474747474	841.4545454545455	621.768267000703
3386679	2223757	82	536.5887890457852	306.01561831407787	579.7747474747474	841.4545454545455	537.1776909950403
3386810	2223757	82	1382.101465201465	668.3168498168499	579.7747474747474	841.4545454545455	820.7952385515279
3386657	2223757	82	1277.1327187591455	86.03848405033655	579.7747474747474	841.4545454545455	1028.0863611299096
3386663	2223757	82	487.5281124497992	140.02248995983936	579.7747474747474	841.4545454545455	707.4718157983076
3386668	2223757	82	605.942171071327	241.05583972719523	579.7747474747474	841.4545454545455	600.968667982583
3386898	2223757	82	552.9987405541561	972.617128463476	579.7747474747474	841.4545454545455	133.86776209448684
3386907	2223757	82	827.3967984934086	994.8175141242938	579.7747474747474	841.4545454545455	291.267712439753
3386752	2223757	82	1370.1737649063032	513.7617830777967	579.7747474747474	841.4545454545455	855.6361103125985
3386759	2223757	82	837.2326340326341	518.7629370629371	579.7747474747474	841.4545454545455	412.812835892026
3386895	2223757	82	477.71872340425534	929.7819858156028	579.7747474747474	841.4545454545455	134.97099232728854
3386765	2223757	82	1099.356884057971	527.3358695652174	579.7747474747474	841.4545454545455	607.1541313363949
3386725	2223757	82	558.533046514528	426.64191295672777	579.7747474747474	841.4545454545455	415.35614831064316
3386734	2223757	82	979.1710481968316	449.927704752275	579.7747474747474	841.4545454545455	559.2947988501114
3386710	2223757	82	914.0977011494252	402.3962410686549	579.7747474747474	841.4545454545455	551.8550824301377
3386714	2223757	82	1317.7794352363412	432.5056476365869	579.7747474747474	841.4545454545455	843.7358118419596
3386841	2223757	82	1257.8646138807428	753.799771912675	579.7747474747474	841.4545454545455	683.7318379651318
3386694	2223757	82	1124.7546148949714	372.1957352005092	579.7747474747474	841.4545454545455	719.1709719492288
3386831	2223757	82	1166.2448738170349	757.1487907465826	579.7747474747474	841.4545454545455	592.4986661325221
3387059	2223846	83	1160.791712170853	773.7732678073049	579.8109072375128	841.4041794087666	584.9039544275938
3387056	2223846	83	1344.0580372250424	742.8939086294416	579.8109072375128	841.4041794087666	770.5698859566158
3387061	2223846	83	1266.6947926711669	756.1910961105754	579.8109072375128	841.4041794087666	692.1493636734905
3387042	2223846	83	1154.6037191037192	589.6354816354816	579.8109072375128	841.4041794087666	627.51434545476
3387046	2223846	83	1089.0270988310308	600.1563939071909	579.8109072375128	841.4041794087666	563.4728243583897
3387045	2223846	83	1387.4696696696697	597.1441441441441	579.8109072375128	841.4041794087666	843.7864903877745
3387024	2223846	83	981.495361781076	448.6889301175016	579.8109072375128	841.4041794087666	561.7612197792406
3387035	2223846	83	837.8430952380952	520.2316666666667	579.8109072375128	841.4041794087666	411.9859135764744
3387017	2223846	83	558.757604928764	426.35534591194966	579.8109072375128	841.4041794087666	415.582453581924
3386992	2223846	83	495.0212962962962	283.77654320987654	579.8109072375128	841.4041794087666	564.0371076235361
3386996	2223846	83	1214.442528735632	392.4653082549634	579.8109072375128	841.4041794087666	777.3695421343592
3387003	2223846	83	1321.0295390883628	431.0940921823275	579.8109072375128	841.4041794087666	847.2068389021738
3387005	2223846	83	923.7325434439178	408.021327014218	579.8109072375128	841.4041794087666	553.2655678790484
3386977	2223846	83	1308.0596148399886	113.84636080430472	579.8109072375128	841.4041794087666	1029.410782699093
3386980	2223846	83	502.22208835341365	134.6606425702811	579.8109072375128	841.4041794087666	710.9897690394716
3386984	2223846	83	606.3131439710387	242.31899192425507	579.8109072375128	841.4041794087666	599.6711018677089
3386989	2223846	83	560.6234411329528	284.9445149017121	579.8109072375128	841.4041794087666	556.7903708567679
3387075	2223846	83	946.7572373862696	935.789081885856	579.8109072375128	841.4041794087666	378.890642567549
3387073	2223846	83	481.01778329197685	908.199200441136	579.8109072375128	841.4041794087666	119.25458554551557
3387077	2223846	83	577.8296089385475	996.822625698324	579.8109072375128	841.4041794087666	155.43107472448852
3387185	2223809	84	1323.3507057546146	431.5852334419109	579.969246031746	841.3511904761905	848.8369302780847
3387318	2223809	84	1180.872040719697	825.4347774621212	579.969246031746	841.3511904761905	601.113550726503
3387323	2223809	84	1081.456797020484	824.9022346368715	579.969246031746	841.3511904761905	501.75724403827576
3387194	2223809	84	558.7854206807964	426.0721258831086	579.969246031746	841.3511904761905	415.81901825891106
3387173	2223809	84	1251.4541359541358	404.8824733824733	579.969246031746	841.3511904761905	800.8725856186609
3387158	2223809	84	939.8911257189812	374.1431114763079	579.969246031746	841.3511904761905	589.7687246373388
3387284	2223809	84	1268.4948963317386	758.6425837320575	579.969246031746	841.3511904761905	693.4755112839842
3387292	2223809	84	1342.2459795321636	785.297880116959	579.969246031746	841.3511904761905	764.3348690451686
3387136	2223809	84	611.3149972632731	241.96278051450463	579.969246031746	841.3511904761905	600.2074825563797
3387140	2223809	84	565.6844850065189	274.78031290743155	579.969246031746	841.3511904761905	566.750927398078
3387146	2223809	84	495.30696708213486	283.3910194950463	579.969246031746	841.3511904761905	564.3467496834277
3387150	2223809	84	1010.8003802281368	372.23954372623575	579.969246031746	841.3511904761905	636.9310820719952
3387251	2223809	84	1108.29391682185	626.9844816883923	579.969246031746	841.3511904761905	570.1579111105838
3387127	2223809	84	503.61767169179234	135.71482412060303	579.969246031746	841.3511904761905	709.7550594590407
3387124	2223809	84	1342.536846615253	119.93101970865467	579.969246031746	841.3511904761905	1049.7411148706844
3387240	2223809	84	1154.1990234145194	589.7309683492175	579.969246031746	841.3511904761905	626.9390507986376
3387244	2223809	84	1378.926399026764	606.2034671532847	579.969246031746	841.3511904761905	832.8427127050164
3387218	2223809	84	835.2152542372881	519.1314124293785	579.969246031746	841.3511904761905	411.0670384127149
3387337	2223809	84	468.350817822899	899.7752397067118	579.969246031746	841.3511904761905	125.98429681632516
3387341	2223809	84	562.4770920991118	996.808087891538	579.969246031746	841.3511904761905	156.4379186872826
3387316	2223648	85	470.5100917431193	912.531498470948	579.9380081300812	841.3780487804878	130.52694084994403
3387193	2223648	85	1125.1922279792743	658.2986183074265	579.9380081300812	841.3780487804878	575.1697507046878
3387325	2223648	85	642.5643274853801	968.6304543409806	579.9380081300812	841.3780487804878	141.82817278990805
3387311	2223648	85	1290.573059360731	886.3055555555555	579.9380081300812	841.3780487804878	712.0538300596464
3387147	2223648	85	1385.3217699660806	604.822232500771	579.9380081300812	841.3780487804878	839.4055384883214
3387277	2223648	85	1180.0977337110482	829.3945096452178	579.9380081300812	841.3780487804878	600.279352818026
3387133	2223648	85	1155.3209854234428	587.9888567642453	579.9380081300812	841.3780487804878	628.7063330280818
3387260	2223648	85	1093.8221997300943	805.2543859649123	579.9380081300812	841.3780487804878	515.1522895140935
3387104	2223648	85	558.8164392462638	426.3279402209227	579.9380081300812	841.3780487804878	415.5871909568684
3387114	2223648	85	835.7350274397518	516.7672393223575	579.9380081300812	841.3780487804878	413.2847598264114
3387242	2223648	85	1267.2926376224248	758.5432286389732	579.9380081300812	841.3780487804878	692.3279527163654
3387092	2223648	85	1050.7097611630322	353.8478712357217	579.9380081300812	841.3780487804878	677.7253997531367
3387096	2223648	85	1253.2099408042457	400.54429475403145	579.9380081300812	841.3780487804878	804.7543066152941
3387102	2223648	85	1322.272151898734	433.0382383966245	579.9380081300812	841.3780487804878	847.2315986488394
3387079	2223648	85	1319.2931896282412	87.6705716963449	579.9380081300812	841.3780487804878	1055.8035070128915
3387083	2223648	85	561.8136474231364	272.4842955098429	579.9380081300812	841.3780487804878	569.1823916473495
3387082	2223648	85	502.81770833333337	145.6845238095238	579.9380081300812	841.3780487804878	699.9550137882188
3387087	2223648	85	968.591091954023	298.56666666666666	579.9380081300812	841.3780487804878	667.6042361445714
3387085	2223648	85	495.4737556561086	283.5253393665158	579.9380081300812	841.3780487804878	564.2108252652517
3387084	2223648	85	632.1701877934273	272.7297535211268	579.9380081300812	841.3780487804878	571.0421037837416
3387442	2224019	86	495.7680542415641	282.99353516240933	579.8426212590299	841.4814241486068	564.7807140505363
3387448	2224019	86	1143.4916027747354	332.9432274552757	579.8426212590299	841.4814241486068	759.1516790864638
3387426	2224019	86	1094.231549815498	191.4431119311193	579.8426212590299	841.4814241486068	828.9425656654574
3387435	2224019	86	559.8269624573379	271.7500568828213	579.8426212590299	841.4814241486068	570.082851385487
3387437	2224019	86	634.2040848144683	278.08372310570627	579.8426212590299	841.4814241486068	566.0142562341648
3387565	2224019	86	1266.2173333333333	757.8366666666666	579.8426212590299	841.4814241486068	691.4525947809404
3387408	2224019	86	1329.925505050505	88.31155303030303	579.8426212590299	841.4814241486068	1062.9624580940279
3387541	2224019	86	1112.737293729373	702.5075907590759	579.8426212590299	841.4814241486068	550.7181296400686
3387550	2224019	86	1100.1924054655226	763.4224658404829	579.8426212590299	841.4814241486068	526.1721190788172
3387421	2224019	86	494.0098672407607	161.07265877287406	579.8426212590299	841.4814241486068	685.8012464719568
3387507	2224019	86	1159.2581917138732	586.3988115072754	579.8426212590299	841.4814241486068	633.0794125206087
3387514	2224019	86	1383.8686917389905	628.3624236579878	579.8426212590299	841.4814241486068	831.7918191359945
3387618	2224019	86	512.3484001242622	966.5643056849954	579.8426212590299	841.4814241486068	142.13091549706957
3387492	2224019	86	834.8033263549663	518.1736450337288	579.8426212590299	841.4814241486068	411.74370812340516
3387628	2224019	86	658.3135431568908	1007.776585598474	579.8426212590299	841.4814241486068	183.87976045540617
3387600	2224019	86	1176.9512258737611	820.2750391236307	579.8426212590299	841.4814241486068	597.4850596213925
3387476	2224019	86	558.9519254353692	426.69855285749327	579.8426212590299	841.4814241486068	415.30862197707523
3387614	2224019	86	1218.5788903337668	949.223883831816	579.8426212590299	841.4814241486068	647.7595688603162
3387460	2224019	86	1259.951504354711	393.25	579.8426212590299	841.4814241486068	814.5302342208931
3387471	2224019	86	1323.5319018404907	433.8134287661895	579.8426212590299	841.4814241486068	848.0960679727795
3387190	2224198	87	1258.9183407738094	392.7193080357143	579.7994871794872	841.1933333333333	813.8374338121317
3387320	2224198	87	1091.5714720194646	698.7320559610706	579.7994871794872	841.1933333333333	531.2304396564516
3387171	2224198	87	1157.7615942028986	320.8304347826087	579.7994871794872	841.1933333333333	777.7002914639115
3387153	2224198	87	495.4570895522388	283.0696517412936	579.7994871794872	841.1933333333333	564.4605247414255
3387290	2224198	87	1375.7068557919622	628.7228132387708	579.7994871794872	841.1933333333333	823.779255213973
3387139	2224198	87	485.7874074074074	167.17518518518517	579.7994871794872	841.1933333333333	680.5429708520476
3387145	2224198	87	559.3240018899126	272.05610678006144	579.7994871794872	841.1933333333333	569.5054241590626
3387273	2224198	87	1158.9797818095576	579.9778845013636	579.7994871794872	841.1933333333333	635.3607828598351
3387149	2224198	87	634.6625720351834	284.97983014861995	579.7994871794872	841.1933333333333	558.9127116150556
3387125	2224198	87	1134.6687170474518	135.48564733450496	579.7994871794872	841.1933333333333	897.7211150084913
3387131	2224198	87	1242.9287396937575	131.14381625441695	579.7994871794872	841.1933333333333	971.5506791949338
3387364	2224198	87	526.6512820512821	961.1347985347984	579.7994871794872	841.1933333333333	131.1895071376672
3387243	2224198	87	836.4302640487475	519.9107424960505	579.7994871794872	841.1933333333333	411.19564541910813
3387375	2224198	87	654.1386514719848	1004.1229819563154	579.7994871794872	841.1933333333333	179.0876370610639
3387373	2224198	87	1115.664716081491	967.6170351105332	579.7994871794872	841.1933333333333	550.5765123189032
3387344	2224198	87	1102.3812691914022	774.0073353804162	579.7994871794872	841.1933333333333	526.8829824654408
3387354	2224198	87	1182.3213710177265	809.4982645345234	579.7994871794872	841.1933333333333	603.3549518236691
3387229	2224198	87	558.6193260404879	426.7764994341758	579.7994871794872	841.1933333333333	414.9577224789001
3387331	2224198	87	1264.4541547277936	757.4134033747215	579.7994871794872	841.1933333333333	689.7616185752523
3387210	2224198	87	1324.9700788419284	435.9349230968076	579.7994871794872	841.1933333333333	848.2414690086714
3387315	2223486	88	1320.001470195135	434.16212242715847	579.9751984126984	841.3452380952381	844.6519831346975
3387451	2223486	88	498.4548717948718	957.5977777777778	579.9751984126984	841.3452380952381	141.9866776656092
3387438	2223486	88	1194.5322270322272	807.2123617123617	579.9751984126984	841.3452380952381	615.5041792513134
3387291	2223486	88	1259.6025641025642	394.8792735042735	579.9751984126984	841.3452380952381	813.1575577541458
3387416	2223486	88	1263.699687010955	757.9281690140845	579.9751984126984	841.3452380952381	688.7942971040318
3387393	2223486	88	1114.4522760646107	743.3990455212922	579.9751984126984	841.3452380952381	543.3775880316198
3387253	2223486	88	625.552923247437	320.087974508174	579.9751984126984	841.3452380952381	523.2460834477264
3387381	2223486	88	981.315324858757	686.5949858757061	579.9751984126984	841.3452380952381	430.1412996420444
3387263	2223486	88	1160.955913978495	320.65125448028675	579.9751984126984	841.3452380952381	780.1671721061788
3387241	2223486	88	560.9695970695971	271.6079365079365	579.9751984126984	841.3452380952381	570.0542129503059
3387247	2223486	88	497.3299678080188	282.8661106233538	579.9751984126984	841.3452380952381	564.5610418399926
3387374	2223486	88	1353.7278115062156	634.3326105810928	579.9751984126984	841.3452380952381	800.9665000606182
3387219	2223486	88	1127.7063626126126	178.30968468468467	579.9751984126984	841.3452380952381	860.0148680820769
3387349	2223486	88	836.7536912751677	518.7284116331097	579.9751984126984	841.3452380952381	412.33094852704943
3387227	2223486	88	475.172758037225	186.9954314720812	579.9751984126984	841.3452380952381	662.6893849583056
3387359	2223486	88	1156.7719266497768	562.9583182531065	579.9751984126984	841.3452380952381	640.4636936190742
3387459	2223486	88	981.5552763819096	971.7629815745394	579.9751984126984	841.3452380952381	422.2266533936371
3387332	2223486	88	558.4564179854308	426.7327304697313	579.9751984126984	841.3452380952381	415.17055458038914
3387466	2223486	88	633.4650673400673	993.7563131313132	579.9751984126984	841.3452380952381	161.52492647117725
3387209	2223486	88	1191.1122605363985	88.76590038314177	579.9751984126984	841.3452380952381	969.4659190772849
3387583	2224258	89	515.0468653010553	949.2486033519554	579.6004140786749	841.3716356107661	125.71635068207357
3387552	2224258	89	1202.6710610113362	805.1873009807667	579.6004140786749	841.3716356107661	624.1204508279639
3387436	2224258	89	1261.361199406654	394.269018859928	579.6004140786749	841.3716356107661	815.2904502792053
3387410	2224258	89	627.2068160597572	324.77762215997507	579.6004140786749	841.3716356107661	518.7829452119455
3387540	2224258	89	1262.4578507078506	758.4253539253539	579.6004140786749	841.3716356107661	687.8767072704268
3387417	2224258	89	1212.8233190271817	322.41058655221747	579.6004140786749	841.3716356107661	818.7135138687862
3387392	2224258	89	1192.163661202186	253.76038251366123	579.6004140786749	841.3716356107661	848.8349171027601
3387397	2224258	89	564.3438670411985	274.1825842696629	579.6004140786749	841.3716356107661	567.3942035205571
3387402	2224258	89	497.2046490428441	283.9184138559708	579.6004140786749	841.3716356107661	563.5096774152515
3387511	2224258	89	1345.8885444346029	670.7040153528196	579.6004140786749	841.3716356107661	785.0636504952286
3387382	2224258	89	1177.0985185185184	83.87837037037038	579.6004140786749	841.3716356107661	964.7797840407741
3387390	2224258	89	476.4103612815269	176.30947511929105	579.6004140786749	841.3716356107661	673.0199583324901
3387503	2224258	89	910.773092369478	648.1776195691858	579.6004140786749	841.3716356107661	383.4048391460105
3387501	2224258	89	1146.649472250596	636.3644875723528	579.6004140786749	841.3716356107661	602.9697879002784
3387474	2224258	89	836.5451786918409	517.9805574286356	579.6004140786749	841.3716356107661	413.0404356838639
3387486	2224258	89	1157.2997246213542	546.2281261734886	579.6004140786749	841.3716356107661	648.7265869104174
3387456	2224258	89	1319.7138624776078	433.6156125120573	579.6004140786749	841.3716356107661	845.004669143452
3387465	2224258	89	558.6438147471054	426.57483241925655	579.6004140786749	841.3716356107661	415.325856398852
3387592	2224258	89	925.9768760907504	970.434554973822	579.6004140786749	841.3716356107661	369.6402177665701
3387596	2224258	89	624.7608333333334	985.8479166666668	579.6004140786749	841.3716356107661	151.36994171565283
3387701	2224090	90	852.5691181477698	613.4179434797412	580.016095534787	841.254932502596	355.2391359386991
3387683	2224090	90	836.7496790757381	516.4268292682926	580.016095534787	841.254932502596	414.0355414316188
3387688	2224090	90	1162.2194263029835	538.5486618004867	580.016095534787	841.254932502596	656.194944113379
3387667	2224090	90	1319.3811198455385	433.5515790925389	580.016095534787	841.254932502596	844.323790708188
3387672	2224090	90	558.7811111111112	426.1333333333333	580.016095534787	841.254932502596	415.66436780210034
3387777	2224090	90	623.8766756032171	985.9606791778372	580.016095534787	841.254932502596	151.20682393588666
3387656	2224090	90	1262.468029064487	391.669663941871	580.016095534787	841.254932502596	817.231641142978
3387632	2224090	90	1274.36616399623	301.38375746151434	580.016095534787	841.254932502596	879.535617932923
3387642	2224090	90	625.2400921658987	326.2496159754224	580.016095534787	841.254932502596	516.9871235558435
3387769	2224090	90	885.7685788787484	938.5986527596696	580.016095534787	841.254932502596	320.8744005751888
3387772	2224090	90	495.2121906507791	942.9974029941948	580.016095534787	841.254932502596	132.45086857136764
3387747	2224090	90	1201.728324833268	804.0627043284948	580.016095534787	841.254932502596	622.8236972818563
3387624	2224090	90	497.0226666666667	283.8522962962963	580.016095534787	841.254932502596	563.547343250787
3387735	2224090	90	1270.2928455284557	760.4056910569107	580.016095534787	841.254932502596	694.9953894984948
3387604	2224090	90	1266.5973748473748	234.33089133089132	580.016095534787	841.254932502596	916.3790945098556
3387615	2224090	90	562.1421818181818	273.6549090909091	580.016095534787	841.254932502596	567.8813814244099
3387587	2224090	90	1220.052772211089	72.45090180360721	580.016095534787	841.254932502596	1000.3532301691523
3387717	2224090	90	1250.2273673257023	648.4500520291364	580.016095534787	841.254932502596	697.3929098936848
3387598	2224090	90	476.651721897336	190.80896686159844	580.016095534787	841.254932502596	658.6077345097858
3387724	2224090	90	1321.2075770671277	707.6760299625467	580.016095534787	841.254932502596	753.1322164798887
3387681	2224431	91	1374.579365079365	612.6967009025832	579.969246031746	841.3511904761905	826.8543504723417
3387662	2224431	91	818.0447991761071	572.7509440439409	579.969246031746	841.3511904761905	358.92347567198595
3387512	2224431	91	1312.9073099415205	123.3561403508772	579.969246031746	841.3511904761905	1026.0190532013817
3387519	2224431	91	472.4132097675787	229.9845542806708	579.969246031746	841.3511904761905	620.755559612545
3387773	2224431	91	1205.7007590132828	808.2362428842505	579.969246031746	841.3511904761905	626.6071545172302
3387744	2224431	91	1275.0853138330283	766.4741011578305	579.969246031746	841.3511904761905	699.1372728014911
3387715	2224431	91	1321.4477374123644	706.1657106437222	579.969246031746	841.3511904761905	753.7011789413709
3387810	2224431	91	496.7895377128954	949.756169621133	579.969246031746	841.3511904761905	136.64005042235786
3387557	2224431	91	1364.5080515297907	276.7892109500805	579.969246031746	841.3511904761905	966.5564474249493
3387821	2224431	91	617.6531878476679	983.4961489088575	579.969246031746	841.3511904761905	147.05532523037184
3387794	2224431	91	862.1678459119497	905.9178459119496	579.969246031746	841.3511904761905	289.4907645651366
3387545	2224431	91	560.699900049975	272.64692653673166	579.969246031746	841.3511904761905	569.0306208961753
3387549	2224431	91	499.250155183116	282.54283054003724	579.969246031746	841.3511904761905	564.6081426635316
3387535	2224431	91	1352.4637377963738	226.87350069735007	579.969246031746	841.3511904761905	987.0818461721558
3387643	2224431	91	1161.0030024274947	533.4511945828542	579.969246031746	841.3511904761905	657.573291384672
3387646	2224431	91	840.2356244384547	514.6794699011681	579.969246031746	841.3511904761905	417.67571242818224
3387616	2224431	91	1319.5040868454662	434.57215836526177	579.969246031746	841.3511904761905	844.026635683068
3387630	2224431	91	558.7798125539524	426.57744481440375	579.969246031746	841.3511904761905	415.3146423874535
3387586	2224431	91	622.4833024118739	327.413110698825	579.969246031746	841.3511904761905	515.6935086222614
3387599	2224431	91	1260.031594571671	393.2620865139949	579.969246031746	841.3511904761905	814.4130665646774
3387952	2224322	92	622.9928080050032	328.2191994996873	579.8078491335372	841.4021406727828	514.9967687119979
3387958	2224322	92	1261.170664001777	392.84043970686207	579.8078491335372	841.4021406727828	815.7590851830038
3387965	2224322	92	1318.0230050817197	432.659456118665	579.8078491335372	841.4021406727828	843.8200037022744
3387939	2224322	92	488.0932373619016	276.85676821783284	579.8078491335372	841.4021406727828	571.9467174245517
3387936	2224322	92	1303.70359108022	248.03518679409208	579.8078491335372	841.4021406727828	936.0071512354031
3387941	2224322	92	562.5656342182891	274.9380530973451	579.8078491335372	841.4021406727828	566.726438846695
3387945	2224322	92	1356.3041813898703	280.2909305064782	579.8078491335372	841.4021406727828	958.0147933000997
3387930	2224322	92	1336.638376980278	86.84173941157452	579.8078491335372	841.4021406727828	1068.715980526282
3388033	2224322	92	1201.308197127291	820.6662951956414	579.8078491335372	841.4021406727828	621.8461689549988
3388038	2224322	92	840.6242937853107	876.7663438256659	579.8078491335372	841.4021406727828	263.20304835892387
3388042	2224322	92	489.77656344869456	931.860655737705	579.8078491335372	841.4021406727828	127.62591958460668
3388044	2224322	92	620.2323481116584	985.3415435139574	579.8078491335372	841.4021406727828	149.5081663585841
3388024	2224322	92	1270.1016260162603	765.0951219512195	579.8078491335372	841.4021406727828	694.4985669597797
3388006	2224322	92	1395.713642213642	690.7265122265122	579.8078491335372	841.4021406727828	829.701999629598
3388008	2224322	92	1315.8360516479784	698.6817872918791	579.8078491335372	841.4021406727828	749.7376969085984
3387984	2224322	92	841.5874209723131	514.2069980379333	579.8078491335372	841.4021406727828	419.02888396378165
3387989	2224322	92	799.4097350585337	557.0104744300678	579.8078491335372	841.4021406727828	359.3099054160948
3387970	2224322	92	558.8938162108894	425.819660014782	579.8078491335372	841.4021406727828	416.1083933339331
3387980	2224322	92	1162.39048646058	533.3400431344356	579.8078491335372	841.4021406727828	659.0180462283706
3388082	2224645	93	1266.0491175491177	765.3781218781219	579.9477611940298	841.4124378109453	690.301592343277
3387956	2224645	93	561.4275924489268	274.0402120506853	579.9477611940298	841.4124378109453	567.6744130348827
3387963	2224645	93	483.5233368164403	286.3643910368048	579.9477611940298	841.4124378109453	563.3613439386287
3388090	2224645	93	1206.6390140652738	830.0963402976922	579.9477611940298	841.4124378109453	626.7934113312448
3388067	2224645	93	1308.3615847542628	693.6982614510197	579.9477611940298	841.4124378109453	743.2403220031388
3387944	2224645	93	1348.2011375387797	93.7406066873492	579.9477611940298	841.4124378109453	1072.0197840155838
3388079	2224645	93	1421.1231513083048	778.5856086461889	579.9477611940298	841.4124378109453	843.5183740718397
3388054	2224645	93	846.4664163537755	524.5515227367544	579.9477611940298	841.4124378109453	414.0447234898823
3388053	2224645	93	1162.637768084333	532.6301344965467	579.9477611940298	841.4124378109453	659.4498881415985
3388058	2224645	93	791.95346215781	556.5386473429952	579.9477611940298	841.4124378109453	355.10490525578683
3388034	2224645	93	1316.195878202748	432.0924000495111	579.9477611940298	841.4124378109453	842.3800704622024
3388041	2224645	93	558.8221690590111	426.3084897558582	579.9477611940298	841.4124378109453	415.6411653505649
3388023	2224645	93	1255.90988088264	394.04071470415937	579.9477611940298	841.4124378109453	810.5962286425059
3388099	2224645	93	830.4204779563246	884.2321796456531	579.9477611940298	841.4124378109453	254.10649762073336
3387968	2224645	93	1288.8910600255426	327.49489144316726	579.9477611940298	841.4124378109453	875.6208342786191
3388103	2224645	93	652.5720338983051	985.7881355932204	579.9477611940298	841.4124378109453	161.61258334654445
3388101	2224645	93	482.9081196581196	913.1459096459096	579.9477611940298	841.4124378109453	120.67469913331279
3387978	2224645	93	1365.0504906616018	337.29550490661603	579.9477611940298	841.4124378109453	933.0167082417654
3387981	2224645	93	626.0616844602611	336.26215895610915	579.9477611940298	841.4124378109453	507.2507251311945
3387825	2224473	94	1162.438864628821	532.3751819505095	580.0471124620061	841.5709219858155	659.3801321301039
3387828	2224473	94	851.2554595632349	522.9713222942164	580.0471124620061	841.5709219858155	418.40132942072233
3387705	2224473	94	1346.8396404919583	90.66777041942603	580.0471124620061	841.5709219858155	1073.231719655593
3387923	2224473	94	479.0080738177624	892.1646482122261	580.0471124620061	841.5709219858155	112.99828522427214
3387927	2224473	94	689.7271468144045	984.4233610341644	580.0471124620061	841.5709219858155	180.10144163111386
3387925	2224473	94	789.9317073170731	922.8963414634146	580.0471124620061	841.5709219858155	225.08968659332902
3387924	2224473	94	1343.0596933187294	920.0290251916758	580.0471124620061	841.5709219858155	767.0357700292074
3387778	2224473	94	558.874751243781	426.4597014925373	580.0471124620061	841.5709219858155	415.6508080817046
3387909	2224473	94	1241.4114668856048	851.8477011494252	580.0471124620061	841.5709219858155	661.4441937851757
3387889	2224473	94	1264.133466135458	765.3492695883134	580.0471124620061	841.5709219858155	688.3196056894245
3387770	2224473	94	1321.8255672855237	436.0231161266837	580.0471124620061	841.5709219858155	845.4018564431483
3387755	2224473	94	1255.859894566099	390.98012976480135	580.0471124620061	841.5709219858155	812.2530261498786
3387731	2224473	94	627.4307238272755	348.3403230817024	580.0471124620061	841.5709219858155	495.50139285508067
3387866	2224473	94	1307.862028695362	694.8166499833167	580.0471124620061	841.5709219858155	742.4630419372739
3387743	2224473	94	1376.0353068146778	384.9949121184089	580.0471124620061	841.5709219858155	917.637650892371
3387716	2224473	94	561.685944363104	274.3257686676428	580.0471124620061	841.5709219858155	567.5422420022261
3387722	2224473	94	482.8273081201335	288.2239525398591	580.0471124620061	841.5709219858155	561.8225333246221
3387850	2224473	94	733.5003619254434	571.6179876945349	580.0471124620061	841.5709219858155	310.5197038890775
3387727	2224473	94	1287.4477172312224	337.7142857142857	580.0471124620061	841.5709219858155	868.4970498180829
3387827	2224547	95	558.9501317275123	426.58355287918704	579.9555903866249	841.5815047021944	415.5292159533079
3387815	2224547	95	1258.1267605633802	392.17331768388107	579.9555903866249	841.5815047021944	813.5624466615927
3387822	2224547	95	1315.526644229421	433.0980928341046	579.9555903866249	841.5815047021944	841.3818829894052
3387799	2224547	95	1274.6930843706778	329.2109266943292	579.9555903866249	841.5815047021944	863.2402879588949
3387796	2224547	95	474.97082699137496	301.36565195332315	579.9555903866249	841.5815047021944	550.3226036665645
3387802	2224547	95	644.7891918208373	341.31110029211294	579.9555903866249	841.5815047021944	504.4540349759894
3387807	2224547	95	1377.904345006485	389.2188715953307	579.9555903866249	841.5815047021944	917.2536000642139
3387905	2224547	95	1330.4596716630977	927.0385438972164	579.9555903866249	841.5815047021944	755.353745976428
3387911	2224547	95	793.4708121827412	930.7339255499154	579.9555903866249	841.5815047021944	231.38043150114032
3387780	2224547	95	1306.7097110515342	93.36356866249628	579.9555903866249	841.5815047021944	1043.0731669997706
3387787	2224547	95	561.0606813342796	273.58469363614853	579.9555903866249	841.5815047021944	568.3110019780488
3387919	2224547	95	767.142194092827	991.7240506329114	579.9555903866249	841.5815047021944	239.9616817444407
3387893	2224547	95	1283.5944533762058	872.3918810289389	579.9555903866249	841.5815047021944	704.3130900378509
3387903	2224547	95	468.043630017452	902.1913903432228	579.9555903866249	841.5815047021944	127.27075512893705
3387882	2224547	95	1259.043392504931	765.3214990138067	579.9555903866249	841.5815047021944	683.3562990515743
3387862	2224547	95	697.0665071770335	634.2923444976077	579.9555903866249	841.5815047021944	238.0835205758954
3387868	2224547	95	1307.914271555996	694.0325404691114	579.9555903866249	841.5815047021944	742.7614276038477
3387844	2224547	95	1162.2786468032275	532.802172563625	579.9555903866249	841.5815047021944	659.1242811415118
3387848	2224547	95	852.3339289969026	523.3565642125328	579.9555903866249	841.5815047021944	418.87596265928624
3388176	2224716	96	1317.240070921986	923.9886524822696	579.9849397590361	841.3624497991967	741.870755452675
3388181	2224716	96	801.5823271130625	979.3653494328576	579.9849397590361	841.3624497991967	261.05593728055425
3388160	2224716	96	1260.189184578642	766.9322756738314	579.9849397590361	841.3624497991967	684.2643242862677
3388166	2224716	96	1292.8019592777564	867.7461262645664	579.9849397590361	841.3624497991967	713.3051252440157
3388170	2224716	96	477.8290707587383	904.141375390736	579.9849397590361	841.3624497991967	119.90419120962387
3388172	2224716	96	806.5872836719338	926.0007524454476	579.9849397590361	841.3624497991967	241.89308493972607
3388146	2224716	96	724.0769593956563	688.5330500472144	579.9849397590361	841.3624497991967	210.0460319823047
3388150	2224716	96	1307.887830157138	694.5133734536945	579.9849397590361	841.3624497991967	742.5680231961503
3388128	2224716	96	558.4839252336449	426.3581931464175	579.9849397590361	841.3624497991967	415.5608579565056
3388138	2224716	96	852.2257142857143	523.985	579.9849397590361	841.3624497991967	418.14290016204654
3388137	2224716	96	1162.5255114320096	534.0234657039712	579.9849397590361	841.3624497991967	658.6431270344814
3388114	2224716	96	1248.9691562932226	320.5627939142462	579.9849397590361	841.3624497991967	847.8043191336915
3388113	2224716	96	458.1810974523428	312.5839123463389	579.9849397590361	841.3624497991967	542.6259463677139
3388118	2224716	96	654.8175582990398	332.6625514403292	579.9849397590361	841.3624497991967	514.1745884306962
3388121	2224716	96	1259.1372931771705	392.7889012827663	579.9849397590361	841.3624497991967	813.9202341642655
3388127	2224716	96	1317.0830555555556	432.10375	579.9849397590361	841.3624497991967	843.093301878332
3388124	2224716	96	1372.7232885476649	409.75463851567497	579.9849397590361	841.3624497991967	902.6180767085676
3388107	2224716	96	1286.4752738654147	94.1998435054773	579.9849397590361	841.3624497991967	1028.290111023813
3388111	2224716	96	499.14758789861	282.40705914418095	579.9849397590361	841.3624497991967	564.770578375067
3388110	2224716	96	561.5703789636505	274.9034544985821	579.9849397590361	841.3624497991967	566.7582283533858
3388208	2224802	97	557.7503034717164	426.19337217771306	579.8931888544892	841.4236326109391	415.8202454817698
3388215	2224802	97	1162.7285987565758	533.0632472501195	579.8931888544892	841.4236326109391	659.3809538465655
3388218	2224802	97	855.5685085354897	525.4269991015274	579.8931888544892	841.4236326109391	419.3456262684796
3388216	2224802	97	1408.8024922118382	519.8635514018691	579.8931888544892	841.4236326109391	889.0958997878403
3388194	2224802	97	654.5130649717514	333.24435028248587	579.8931888544892	841.4236326109391	513.6285709533859
3388192	2224802	97	1245.8580812710052	321.98212648945923	579.8931888544892	841.4236326109391	844.5878972688947
3388207	2224802	97	1317.0730038527963	433.0913378504053	579.8931888544892	841.4236326109391	842.7154576637015
3388204	2224802	97	1256.402040030793	391.9799846035412	579.8931888544892	841.4236326109391	812.1969086706007
3388183	2224802	97	1245.8126079447325	71.51623488773748	579.8931888544892	841.4236326109391	1017.9420778170039
3388187	2224802	97	564.6216691804927	275.78506787330315	579.8931888544892	841.4236326109391	565.8446829577937
3388189	2224802	97	461.9311026736276	319.7556557506724	579.8931888544892	841.4236326109391	534.8387905318992
3388188	2224802	97	500.1088379705401	282.13584288052374	579.8931888544892	841.4236326109391	564.9498866160666
3388258	2224802	97	463.508830022075	896.765216020183	579.8931888544892	841.4236326109391	128.87206770698774
3388261	2224802	97	778.8128583128582	913.7907452907452	579.8931888544892	841.4236326109391	211.67435814249814
3388265	2224802	97	863.0698198198198	955.8145645645646	579.8931888544892	841.4236326109391	305.408398113238
3388243	2224802	97	779.3769726247987	800.8694041867956	579.8931888544892	841.4236326109391	203.56430293741877
3388241	2224802	97	1262.8441070845574	770.0021221025138	579.8931888544892	841.4236326109391	686.6753154691077
3388254	2224802	97	1176.902709359606	881.471264367816	579.8931888544892	841.4236326109391	598.3512182515249
3388252	2224802	97	1306.1094667166228	862.4487948045461	579.8931888544892	841.4236326109391	726.5205707185441
3388234	2224802	97	1309.0368454060836	694.7411414236439	579.8931888544892	841.4236326109391	743.75145385427
3388338	2224969	98	1341.4052362707534	866.9676883780331	579.9380081300812	841.3780487804878	761.8970856926616
3388340	2224969	98	463.3717299578059	886.1475386779183	579.9380081300812	841.3780487804878	124.86794797950517
3388345	2224969	98	899.5640151515152	922.005303030303	579.9380081300812	841.3780487804878	329.63849667830067
3388344	2224969	98	755.5677830940988	909.3393141945774	579.9380081300812	841.3780487804878	188.3203426361469
3388324	2224969	98	1308.9013994910945	694.8075699745548	579.9380081300812	841.3780487804878	743.5526418498897
3388331	2224969	98	777.0739957716702	753.446088794926	579.9380081300812	841.3780487804878	215.8578866067375
3388330	2224969	98	1255.1440099317194	763.2141527001862	579.9380081300812	841.3780487804878	679.7151900019641
3388332	2224969	98	1104.9922660479506	771.5672853828306	579.9380081300812	841.3780487804878	529.6749158152085
3388307	2224969	98	1162.5183058147882	532.8171811438143	579.9380081300812	841.3780487804878	659.249279322396
3388306	2224969	98	1392.0031222123105	502.6626523936961	579.9380081300812	841.3780487804878	879.8737802996776
3388310	2224969	98	871.9641291810842	518.3392156862744	579.9380081300812	841.3780487804878	435.4691068984872
3388290	2224969	98	1256.772631133672	389.5998307952623	579.9380081300812	841.3780487804878	813.7620445451597
3388299	2224969	98	558.0185746777862	426.1057619408643	579.9380081300812	841.3780487804878	415.85037426925584
3388297	2224969	98	1317.625049000392	434.624787664968	579.9380081300812	841.3780487804878	842.3956230276282
3388275	2224969	98	467.1589677787283	334.34759053321926	579.9380081300812	841.3780487804878	519.4217915461453
3388281	2224969	98	652.9168466522679	332.85313174946003	579.9380081300812	841.3780487804878	513.7348558482878
3388280	2224969	98	1245.8402714932126	318.6025641025641	579.9380081300812	841.3780487804878	846.5931914044544
3388271	2224969	98	501.1204646306448	283.6245105716523	579.9380081300812	841.3780487804878	563.2949622957411
3388270	2224969	98	563.0200685266765	273.9397944199706	579.9380081300812	841.3780487804878	567.690399066371
3388269	2224969	98	1270.3885057471264	81.10459770114943	579.9380081300812	841.3780487804878	1027.0041918491436
3388472	2225245	99	1162.293772893773	530.8294261294261	579.8931888544892	841.4236326109391	660.0448480135116
3388456	2225245	99	1357.2218457566958	490.8923846402065	579.8931888544892	841.4236326109391	852.708623531689
3388460	2225245	99	912.526559454191	508.4644249512671	579.8931888544892	841.4236326109391	470.64508199053256
3388436	2225245	99	557.9398537477148	425.3329067641682	579.8931888544892	841.4236326109391	416.6694625935563
3388420	2225245	99	1316.2457673032643	430.8518894758228	579.8931888544892	841.4236326109391	843.0802310866786
3388529	2225245	99	1249.2836846929422	749.2607699358387	579.8931888544892	841.4236326109391	675.7052827789046
3388543	2225245	99	912.4531772575252	896.2788926049795	579.8931888544892	841.4236326109391	337.05377232074005
3388540	2225245	99	1377.5863660337554	865.2455168776371	579.8931888544892	841.4236326109391	798.0487999416879
3388521	2225245	99	1305.7123287671234	693.8101761252447	579.8931888544892	841.4236326109391	740.6774982400708
3388501	2225245	99	1156.5057705363206	676.204005431093	579.8931888544892	841.4236326109391	599.816300678161
3388509	2225245	99	715.4260663507109	677.7439178515008	579.8931888544892	841.4236326109391	212.50931722194426
3388564	2225245	99	753.5446355446356	919.4340704340703	579.8931888544892	841.4236326109391	190.3692552565603
3388546	2225245	99	458.1123019571296	881.9939422180802	579.8931888544892	841.4236326109391	128.36095370137588
3388405	2225245	99	1257.438622459049	390.8712255772647	579.8931888544892	841.4236326109391	813.6739433472284
3388388	2225245	99	656.633270321361	329.31442974165094	579.8931888544892	841.4236326109391	517.8270712959683
3388392	2225245	99	1245.155403348554	319.0573820395738	579.8931888544892	841.4236326109391	845.8370491823667
3388398	2225245	99	463.564280980782	345.5128561961564	579.8931888544892	841.4236326109391	509.3720771414566
3388374	2225245	99	1324.7360011726769	112.38537085898564	579.8931888544892	841.4236326109391	1042.25121835399
3388381	2225245	99	500.32365091660216	284.0396333591532	579.8931888544892	841.4236326109391	563.0348426070661
3388380	2225245	99	562.5434678194044	273.950288184438	579.8931888544892	841.4236326109391	567.7385044671478
3388731	2225198	100	1333.4245765420262	85.69303291786512	580.0552178318136	841.5729483282674	1067.2018727327431
3388790	2225198	100	1318.2590744757772	432.4005061460593	580.0552178318136	841.5729483282674	844.0183774097422
3388775	2225198	100	1258.6461780929867	394.0131993695824	580.0552178318136	841.5729483282674	812.8932403680955
3388753	2225198	100	656.9728340675478	326.3465491923642	580.0552178318136	841.5729483282674	520.9362360730311
3388758	2225198	100	1247.088309636651	321.6270142180095	580.0552178318136	841.5729483282674	845.740456618051
3388767	2225198	100	460.161976235147	347.6099124452783	580.0552178318136	841.5729483282674	508.30489885431547
3388737	2225198	100	498.7456140350877	284.4572845156369	580.0552178318136	841.5729483282674	563.0178634243931
3388736	2225198	100	561.042750929368	273.1019826517968	580.0552178318136	841.5729483282674	568.7888120514112
3388833	2225198	100	1162.0935737061566	530.7312975226882	580.0552178318136	841.5729483282674	659.8417837515642
3388843	2225198	100	915.2686688311688	508.37040043290045	580.0552178318136	841.5729483282674	472.64362436709274
[truncated: 21,809 more rows]
