# Supplementary material for: The First of Us: Ophiocordyceps use a novel scramblase-binding peptide to manipulate zombie ants
Source: bioRxiv. 2025 Sep 19:2025.09.09.674826. Preprint. [Version 2] doi: 10.1101/2025.09.09.674826 (PMC12458967; doi:10.1101/2025.09.09.674826)
Supplement: Supplement 11 [file media-11.zip › Data S12. Nest behavior tests data/SBP Aversion Assay data files/Gen19_Sham3-all-spots_matches.csv]

No_Overlap_ID	Citronella_ID	Frame	No_Overlap_X	No_Overlap_Y	Citronella_X	Citronella_Y	Distance
254849	1303184	0	631.5468526466381	887.4592274678112	1339.65990990991	227.707957957958	967.8304807592086
254853	1303184	0	1193.2374631268435	890.8141592920354	1339.65990990991	227.707957957958	679.0797944053776
254739	1303184	0	888.8891970417328	439.2002113048072	1339.65990990991	227.707957957958	497.91887773553293
254870	1303184	0	687.047345584482	919.8865492598264	1339.65990990991	227.707957957958	951.3224276616473
254882	1303184	0	1379.1014971378247	979.7294143549096	1339.65990990991	227.707957957958	753.0550508989694
254763	1303184	0	940.0176105945336	481.7900817131586	1339.65990990991	227.707957957958	473.57332379900157
254633	1303184	0	754.2412639405204	198.901239157373	1339.65990990991	227.707957957958	586.1269641440236
254640	1303184	0	826.2907742998352	215.00604063701263	1339.65990990991	227.707957957958	513.5262486968544
254773	1303184	0	825.6954507160909	569.6235607975287	1339.65990990991	227.707957957958	617.3052282133548
254658	1303184	0	852.1901927437641	276.2060657596372	1339.65990990991	227.707957957958	489.87630236048943
254785	1303184	0	953.3662626262626	652.8660606060606	1339.65990990991	227.707957957958	574.4407664668635
254791	1303184	0	911.155693316232	753.2434801197093	1339.65990990991	227.707957957958	678.0880832844553
254662	1303184	0	990.1513821138212	286.0515447154471	1339.65990990991	227.707957957958	354.3447263864923
254796	1303184	0	510.3937772493064	754.8844629409434	1339.65990990991	227.707957957958	982.6481497382213
254804	1303184	0	961.3873038516404	775.8575844032334	1339.65990990991	227.707957957958	666.0016347323856
254686	1303184	0	923.4339365635336	297.521113057015	1339.65990990991	227.707957957958	422.04020840794715
254822	1303184	0	680.841617713511	804.9913390570869	1339.65990990991	227.707957957958	875.9552752428756
254835	1303184	0	588.4228529839884	831.2176128093158	1339.65990990991	227.707957957958	963.6290879781109
254705	1303184	0	831.7722597235615	358.9763741562199	1339.65990990991	227.707957957958	524.5772224401388
254842	1303184	0	1389.0972927241964	846.1184433164129	1339.65990990991	227.707957957958	620.3834163006021
255111	1302326	1	653.4887737478412	787.9635866436385	1339.5456928838953	227.7876404494382	885.7037806112278
254856	1302326	1	908.1560502989074	298.4547515976087	1339.5456928838953	227.7876404494382	437.13941063193045
255247	1302326	1	593.0583333333334	829.8450980392156	1339.5456928838953	227.7876404494382	959.0185400753401
255374	1302326	1	699.337997635002	920.4011956378926	1339.5456928838953	227.7876404494382	943.1751851520957
255127	1302326	1	948.7261904761904	795.0035273368607	1339.5456928838953	227.7876404494382	688.8205468768272
254998	1302326	1	901.0665722379604	500.39720760825577	1339.5456928838953	227.7876404494382	516.3137760596265
254881	1302326	1	827.5848423876594	309.77665995975855	1339.5456928838953	227.7876404494382	518.4844373374121
254887	1302326	1	1004.9393417527746	329.91178721775736	1339.5456928838953	227.7876404494382	349.8438960028316
255012	1302326	1	826.0632183908045	579.7579198205775	1339.5456928838953	227.7876404494382	622.532994444588
254760	1302326	1	841.7222222222223	198.0144927536232	1339.5456928838953	227.7876404494382	498.71299187543775
255023	1302326	1	923.5036101083032	623.6877256317689	1339.5456928838953	227.7876404494382	574.3064444071905
255282	1302326	1	1405.023024926067	913.0306294888044	1339.5456928838953	227.7876404494382	688.3641732680207
254780	1302326	1	752.6126893939395	204.9313446969697	1339.5456928838953	227.7876404494382	587.3778688725553
255044	1302326	1	926.3697611536728	736.8050923839568	1339.5456928838953	227.7876404494382	655.6013399429927
255304	1302326	1	631.5161153519932	889.6632739609839	1339.5456928838953	227.7876404494382	969.21887976675
254924	1302326	1	797.7253771073647	396.1657793552203	1339.5456928838953	227.7876404494382	567.3803417898388
255071	1302326	1	510.8411813300289	755.3244527054936	1339.5456928838953	227.7876404494382	982.3676784967087
254952	1302326	1	886.0371156567605	435.492023671684	1339.5456928838953	227.7876404494382	498.80972367057325
255347	1302326	1	1192.9075203252032	891.7738821138211	1339.5456928838953	227.7876404494382	679.9856489448472
254984	1303358	2	882.405833015631	431.34737577837086	1339.691851851852	227.7051851851852	500.5803080552332
255116	1303358	2	1411.2424657534248	883.1890410958904	1339.691851851852	227.7051851851852	659.3774152253458
255000	1303358	2	734.9060846560847	452.2483465608465	1339.691851851852	227.7051851851852	645.1243721354429
255132	1303358	2	714.6758957654723	900.4233170466883	1339.691851851852	227.7051851851852	918.2562988064946
255137	1303358	2	633.8177441540578	894.5123796423659	1339.691851851852	227.7051851851852	971.025277991265
255016	1303358	2	891.0945154419595	500.3656815761449	1339.691851851852	227.7051851851852	524.9602999524963
255148	1303358	2	1193.6062656641604	891.4223057644111	1339.691851851852	227.7051851851852	679.6038659703021
255028	1303358	2	908.4374523264684	570.2864225781846	1339.691851851852	227.7051851851852	550.7651598673593
255034	1303358	2	842.1620926243568	586.4799885648941	1339.691851851852	227.7051851851852	613.3964630295143
255046	1303358	2	968.9918256130792	694.0629730547987	1339.691851851852	227.7051851851852	595.741635073516
254926	1303358	2	750.6182389937106	201.37044025157232	1339.691851851852	227.7051851851852	589.6619710956965
255067	1303358	2	510.5960099750623	754.3857024106401	1339.691851851852	227.7051851851852	982.2384039744402
254941	1303358	2	863.944658944659	212.1830759330759	1339.691851851852	227.7051851851852	476.00034394389724
255196	1303358	2	1401.020335985853	945.6374889478336	1339.691851851852	227.7051851851852	720.5469976012099
255074	1303358	2	658.3909040945314	779.3233031052487	1339.691851851852	227.7051851851852	876.6148124648
254953	1303358	2	885.5486233157586	302.36584651435265	1339.691851851852	227.7051851851852	460.2393794269403
254963	1303358	2	788.5688405797102	339.9445652173913	1339.691851851852	227.7051851851852	562.4359981221752
255092	1303358	2	922.3930194134656	820.4318463444857	1339.691851851852	227.7051851851852	724.88841238048
254973	1303358	2	1030.2174603174603	378.1757936507937	1339.691851851852	227.7051851851852	344.1159732235522
255100	1303358	2	617.5541848089017	815.5367682631834	1339.691851851852	227.7051851851852	931.1438021198555
255362	1302720	3	862.3577569363032	501.5341279145499	1339.5494905385735	227.78020378457057	550.1392201933095
255488	1302720	3	995.4923931233836	648.5550737867032	1339.5494905385735	227.78020378457057	543.5317631078032
255638	1302720	3	1410.342530282638	877.216913414087	1339.5494905385735	227.78020378457057	653.2837777647762
255387	1302720	3	892.3753518295134	555.3005629272216	1339.5494905385735	227.78020378457057	554.2871963009076
255264	1302720	3	858.8479166666667	322.9174603174603	1339.5494905385735	227.78020378457057	490.0256122934118
255648	1302720	3	1193.8306709265175	892.4914802981895	1339.5494905385735	227.78020378457057	680.4961833203002
255524	1302720	3	510.6640780565512	755.1168857029072	1339.5494905385735	227.78020378457057	982.4128475962298
255659	1302720	3	639.3704200178731	906.5268096514744	1339.5494905385735	227.78020378457057	975.1654658421174
255279	1302720	3	722.4282431954755	394.5516083421704	1339.5494905385735	227.78020378457057	639.2584260691569
255405	1302720	3	686.8516218081435	565.5486542443064	1339.5494905385735	227.78020378457057	734.9163448796174
255543	1302720	3	667.7740046838408	760.77931303669	1339.5494905385735	227.78020378457057	857.537377528767
255698	1302720	3	1402.3224589436309	956.8865956502442	1339.5494905385735	227.78020378457057	731.8036459473017
255441	1302720	3	843.0925603022376	590.3000581226387	1339.5494905385735	227.78020378457057	614.7276863530552
255312	1302720	3	894.3109086209125	417.66130283055446	1339.5494905385735	227.78020378457057	484.0374227298551
255199	1302720	3	743.0457205559619	193.5099975615704	1339.5494905385735	227.78020378457057	597.4874012379134
255329	1302720	3	1034.5251015134736	468.6650055370986	1339.5494905385735	227.78020378457057	388.67128221093236
255598	1302720	3	708.296497811132	851.8011882426516	1339.5494905385735	227.78020378457057	887.6274724631861
255603	1302720	3	614.2948717948717	819.8545364891518	1339.5494905385735	227.78020378457057	936.2405019313398
255220	1302720	3	922.4841884478864	224.40964827363663	1339.5494905385735	227.78020378457057	417.07892161130417
255615	1302720	3	899.2725284339457	851.3814523184601	1339.5494905385735	227.78020378457057	763.3625092530453
254734	1302516	4	668.2727444318612	463.2776519441299	1339.8954175905396	227.5916481892092	711.7758828920614
254864	1302516	4	885.6799217731422	861.4235115167319	1339.8954175905396	227.5916481892092	779.7785247170401
254753	1302516	4	866.2757059856775	493.988987974598	1339.8954175905396	227.5916481892092	543.3996447048937
254885	1302516	4	1415.376909254268	896.48158131177	1339.8954175905396	227.5916481892092	673.1353491063186
254762	1302516	4	1110.851851851852	536.0445816186557	1339.8954175905396	227.5916481892092	384.19287753356787
254893	1302516	4	1194.1730205278593	893.4853372434018	1339.8954175905396	227.5916481892092	681.6519802127
254769	1302516	4	892.053500660502	563.0834434169969	1339.8954175905396	227.5916481892092	559.5686975025807
254903	1302516	4	640.6838464970995	918.0274431057564	1339.8954175905396	227.5916481892092	982.648669694821
254774	1302516	4	843.5537444933921	590.7	1339.8954175905396	227.5916481892092	614.9818953494687
254789	1302516	4	1040.772554605888	665.5376701487812	1339.8954175905396	227.5916481892092	530.3500780714081
254794	1302516	4	693.2565767565768	682.2702297702298	1339.8954175905396	227.5916481892092	790.4899765484822
254668	1302516	4	741.0901386748844	177.38032871083718	1339.8954175905396	227.5916481892092	600.9067637005052
254680	1302516	4	1012.5529914529914	239.50957264957265	1339.8954175905396	227.5916481892092	327.55930893970816
254940	1302516	4	1390.0056999544004	968.6819425444596	1339.8954175905396	227.5916481892092	742.7825151322139
254818	1302516	4	656.728504122497	729.8505594817433	1339.8954175905396	227.5916481892092	847.9275002205162
254694	1302516	4	829.9743961352657	344.6865700483092	1339.8954175905396	227.5916481892092	523.1927645210499
254824	1302516	4	510.8425702811245	755.170281124498	1339.8954175905396	227.5916481892092	982.6839967974021
254843	1302516	4	725.8278084714549	829.0826887661142	1339.8954175905396	227.5916481892092	859.5757677270324
254847	1302516	4	612.4642857142857	824.75	1339.8954175905396	227.5916481892092	941.1451263010123
254718	1302516	4	922.2059604407274	397.23051904951546	1339.8954175905396	227.5916481892092	450.82350107427243
254598	1302780	5	633.4336198662846	844.2750716332379	1339.879440665155	227.71995464852608	937.6598050488361
254468	1302780	5	1053.87288647343	189.9362922705314	1339.879440665155	227.71995464852608	288.4915149243013
254601	1302780	5	886.777001270648	861.4682337992376	1339.879440665155	227.71995464852608	779.0627073039378
254607	1302780	5	1194.6646706586826	892.0079840319362	1339.879440665155	227.71995464852608	679.9749373396985
254478	1302780	5	791.5620803635989	360.94995351719865	1339.879440665155	227.71995464852608	564.2713533457223
254610	1302780	5	1411.0134657836643	912.330463576159	1339.879440665155	227.71995464852608	688.2961560721616
254493	1302780	5	967.118001241465	381.31787709497206	1339.879440665155	227.71995464852608	403.1667303995777
254624	1302780	5	648.6183378500451	930.8654019873532	1339.879440665155	227.71995464852608	986.0301376623745
254631	1302780	5	1362.7677595628415	974.8829690346084	1339.879440665155	227.71995464852608	747.5135083785839
254513	1302780	5	855.6494206413365	495.8331985987604	1339.879440665155	227.71995464852608	553.501060408908
254538	1302780	5	604.4651623119557	529.6967537608868	1339.879440665155	227.71995464852608	794.9994641557339
254548	1302780	5	900.818282425852	555.8063302346171	1339.879440665155	227.71995464852608	548.1016060181322
254567	1302780	5	843.4587878787878	591.6072727272727	1339.879440665155	227.71995464852608	615.5058446281286
254569	1302780	5	1145.956890699253	605.3509843856076	1339.879440665155	227.71995464852608	424.51283844610197
254575	1302780	5	694.5230460921844	681.2017368069472	1339.879440665155	227.71995464852608	788.7525611786003
254576	1302780	5	620.8951796271032	703.4956040624526	1339.879440665155	227.71995464852608	862.1489640402503
254580	1302780	5	1049.06983596114	726.7863513298296	1339.879440665155	227.71995464852608	577.6136204112275
254587	1302780	5	510.8244392884764	755.0185614849188	1339.879440665155	227.71995464852608	982.5355037245653
254590	1302780	5	726.2178401949468	774.2124535077594	1339.879440665155	227.71995464852608	821.7266036834068
254461	1302780	5	735.132663191859	168.70551005212212	1339.879440665155	227.71995464852608	607.6194282076226
255236	1302430	6	1169.3168614948638	665.4879560750974	1339.7797356828194	227.59911894273128	469.8981008277801
255364	1302430	6	1194.8071705426355	893.7238372093024	1339.7797356828194	227.59911894273128	681.7178191370998
255112	1302430	6	760.1466472303207	381.0672497570457	1339.7797356828194	227.59911894273128	599.6056907707111
255245	1302430	6	696.014344262295	680.405737704918	1339.7797356828194	227.59911894273128	787.0627123588471
255373	1302430	6	1403.4374247894104	920.939229843562	1339.7797356828194	227.59911894273128	696.2562823891557
255141	1302430	6	800.5460489705064	505.3439065108514	1339.7797356828194	227.59911894273128	606.5600843334591
255397	1302430	6	651.9162011173185	938.9892923649908	1339.7797356828194	227.59911894273128	989.561630736912
255158	1302430	6	917.6185292694726	556.0587808417997	1339.7797356828194	227.59911894273128	534.8886180273635
255414	1302430	6	1307.1740331491712	973.8075506445672	1339.7797356828194	227.59911894273128	746.9204478260226
255288	1302430	6	727.1431133428981	744.5818986131037	1339.7797356828194	227.59911894273128	801.6201254383351
255297	1302430	6	510.86918833727344	755.2088258471236	1339.7797356828194	227.59911894273128	982.5806319689145
255177	1302430	6	841.9855574812248	594.0320623916812	1339.7797356828194	227.59911894273128	618.1198475183128
255187	1302430	6	532.6780303030304	592.2473484848485	1339.7797356828194	227.59911894273128	885.6531455006325
255056	1302430	6	1110.3258659040357	81.55401970130283	1339.7797356828194	227.59911894273128	271.9894287815203
255322	1302430	6	1076.5252234993611	826.89687100894	1339.7797356828194	227.59911894273128	654.5691207325332
255064	1302430	6	718.917432470064	149.17864104706211	1339.7797356828194	227.59911894273128	625.7953107079283
255082	1302430	6	979.653492869229	358.0669567319313	1339.7797356828194	227.59911894273128	383.03102675948077
255338	1302430	6	653.9007763221737	860.5931586608442	1339.7797356828194	227.59911894273128	933.3334887446706
255345	1302430	6	886.4755996691481	861.0818858560795	1339.7797356828194	227.59911894273128	778.9640914081293
255229	1302430	6	557.3634594426281	673.4163942083138	1339.7797356828194	227.59911894273128	900.51555913865
255250	1302887	7	886.1457549142617	860.8935591802592	1339.7310606060605	227.71439393939391	778.8809182632745
255009	1302887	7	841.6973094170404	594.4739910313901	1339.7310606060605	227.71439393939391	618.5064424745228
255392	1302887	7	665.2249417249417	960.4692307692308	1339.7310606060605	227.71439393939391	995.9358188686613
255140	1302887	7	1270.4724702380952	729.7652529761905	1339.7310606060605	227.71439393939391	506.8055025345946
255268	1302887	7	1127.209238728751	870.2782705099778	1339.7310606060605	227.71439393939391	676.7967643594844
254895	1302887	7	1079.498254799302	101.4691681210006	1339.7310606060605	227.71439393939391	289.23860437361265
255031	1302887	7	502.4420289855073	611.8753623188406	1339.7310606060605	227.71439393939391	921.2125553303744
254900	1302887	7	689.3919869379553	141.1669178598342	1339.7310606060605	227.71439393939391	656.0726913652413
254911	1302887	7	982.2221014492752	325.42125603864736	1339.7310606060605	227.71439393939391	370.6201381180609
255292	1302887	7	689.0374639769452	881.9572526416907	1339.7310606060605	227.71439393939391	922.7328296192172
254923	1302887	7	732.8681577681577	409.6352573352573	1339.7310606060605	227.71439393939391	633.543829091202
255054	1302887	7	502.2652543534896	664.343137254902	1339.7310606060605	227.71439393939391	944.4541471832016
255185	1302887	7	731.8755259865802	750.3872967132946	1339.7310606060605	227.71439393939391	801.6703276669467
255073	1302887	7	698.9777298850576	679.3660201149424	1339.7310606060605	227.71439393939391	783.9349604763628
255328	1302887	7	1194.4247152055473	893.1547795938583	1339.7310606060605	227.71439393939391	681.120283704439
254950	1302887	7	725.2814392339108	515.9466976482186	1339.7310606060605	227.71439393939391	678.6944806801322
254959	1302887	7	898.1740924092409	527.1122112211222	1339.7310606060605	227.71439393939391	533.4900272322158
255343	1302887	7	1373.183155080214	949.8547237076648	1339.7310606060605	227.71439393939391	722.9147242258487
255221	1302887	7	510.7680623973728	755.3021346469623	1339.7310606060605	227.71439393939391	982.6130858807312
255359	1302887	7	1218.2716535433071	948.6640419947506	1339.7310606060605	227.71439393939391	731.1092822520982
254488	1302368	8	998.6417458945548	81.58153269951022	1339.7698056801196	227.6846038863976	371.09899027524256
254496	1302368	8	651.2591522157996	132.68194329755025	1339.7698056801196	227.6846038863976	695.0341181933622
254502	1302368	8	983.8894933509176	287.06434773051984	1339.7698056801196	227.6846038863976	360.80015338483975
254507	1302368	8	716.1623797275412	448.5943126607602	1339.7698056801196	227.6846038863976	661.579414079651
254510	1302368	8	659.5218600953895	514.8236618971913	1339.7698056801196	227.6846038863976	738.3671892138572
254509	1302368	8	877.7142522269105	514.0171120487577	1339.7698056801196	227.6846038863976	543.5822290210556
254517	1302368	8	844.7166968053043	593.5126582278481	1339.7698056801196	227.6846038863976	615.5548277366289
254523	1302368	8	505.5920899007589	665.1583479276125	1339.7698056801196	227.6846038863976	941.9319180430772
254520	1302368	8	505.4479591836735	609.478911564626	1339.7698056801196	227.6846038863976	917.5292022146964
254528	1302368	8	696.6848617176129	679.028748180495	1339.7698056801196	227.6846038863976	785.6651842482466
254535	1302368	8	510.95771756978655	755.8070607553367	1339.7698056801196	227.6846038863976	982.7730189861211
254536	1302368	8	723.3800762176968	764.9780278670954	1339.7698056801196	227.6846038863976	817.6921927227021
254547	1302368	8	1365.7573940847324	798.2394084732214	1339.7698056801196	227.6846038863976	571.1463383303759
254551	1302368	8	886.0655704425498	860.7025984571661	1339.7698056801196	227.6846038863976	778.8191796064767
254549	1302368	8	1107.171458520515	865.5685834082061	1339.7698056801196	227.6846038863976	678.9683073840479
254556	1302368	8	1196.0126705653022	892.4902534113061	1339.7698056801196	227.6846038863976	680.1710560856403
254563	1302368	8	675.2160135462022	968.2943880019352	1339.7698056801196	227.6846038863976	995.0550713238102
254561	1302368	8	1200.072543617998	951.4237832874196	1339.7698056801196	227.6846038863976	737.0981785540633
254560	1302368	8	749.6770381090207	934.2178002894356	1339.7698056801196	227.6846038863976	920.5425747673014
254566	1302368	8	1323.6038479369497	983.6789522484931	1339.7698056801196	227.6846038863976	756.167172618055
254850	1302884	9	844.8978294573643	593.5427906976744	1339.6256467110125	227.75646711012567	615.2684354720742
254987	1302884	9	752.4724517906336	956.6744719926536	1339.6256467110125	227.75646711012567	935.9862884397044
254600	1302884	9	642.4923523206751	123.71413502109704	1339.6256467110125	227.75646711012567	704.8543374443038
254609	1302884	9	957.3158624514698	124.2504159733777	1339.6256467110125	227.75646711012567	396.0735711487212
254992	1302884	9	1135.8305823016965	956.8635946813388	1339.6256467110125	227.75646711012567	757.053255559173
255002	1302884	9	689.9902887139108	976.8034120734908	1339.6256467110125	227.75646711012567	991.5126948854326
255010	1302884	9	1268.294945159752	1000.9706723891272	1339.6256467110125	227.75646711012567	776.4974412250391
254884	1302884	9	502.5938511326861	642.0463861920173	1339.6256467110125	227.75646711012567	933.9477307975847
254650	1302884	9	1002.6754330039316	254.68722771225163	1339.6256467110125	227.75646711012567	338.0247215572501
254906	1302884	9	705.6786754002911	685.6473799126637	1339.6256467110125	227.75646711012567	782.0184463688679
254918	1302884	9	510.9335378323108	755.4754601226994	1339.6256467110125	227.75646711012567	982.4550610099349
254793	1302884	9	844.8695306284804	516.4152744630071	1339.6256467110125	227.75646711012567	572.806705148831
254933	1302884	9	680.5724363819602	768.895061728395	1339.6256467110125	227.75646711012567	852.7497362242135
254944	1302884	9	1412.258478081059	786.0057899090157	1339.6256467110125	227.75646711012567	562.9545582000815
254951	1302884	9	886.2158469945355	860.9438839848676	1339.6256467110125	227.75646711012567	778.7854334586929
254957	1302884	9	1104.4669520805166	885.023358870362	1339.6256467110125	227.75646711012567	698.0683194820411
254967	1302884	9	1194.7928571428572	892.0123809523809	1339.6256467110125	227.75646711012567	679.8620860207628
255235	1302624	10	578.4608627165878	763.1572155579789	1339.6349739000746	227.6431767337808	930.6778783842321
255115	1302624	10	845.9303527980535	592.9753649635037	1339.6349739000746	227.6431767337808	614.1757571365121
255371	1302624	10	702.0858739837398	977.5213414634146	1339.6349739000746	227.6431767337808	984.269331403967
255251	1302624	10	886.6065040650407	860.7260162601626	1339.6349739000746	227.6431767337808	778.4784365567608
255007	1302624	10	784.0277004023523	123.88037759207674	1339.6349739000746	227.6431767337808	565.2133763892132
255261	1302624	10	1196.457610789981	890.6632947976879	1339.6349739000746	227.6431767337808	678.3033497371488
255011	1302624	10	657.501239157373	135.1711276332094	1339.6349739000746	227.6431767337808	688.3730906557031
255143	1302624	10	502.57013155456735	641.2354085603113	1339.6349739000746	227.6431767337808	933.6680804858648
255273	1302624	10	1080.554207119741	914.8472491909384	1339.6349739000746	227.6431767337808	734.419689902979
255026	1302624	10	996.6895813759264	206.82331141037687	1339.6349739000746	227.6431767337808	343.5767876990917
255420	1302624	10	1062.9533158813265	981.184554973822	1339.6349739000746	227.6431767337808	802.7311807846411
255043	1302624	10	728.8624932249322	490.3359891598916	1339.6349739000746	227.6431767337808	664.868811759438
255169	1302624	10	686.2295783926219	693.3135704874836	1339.6349739000746	227.6431767337808	802.363712101301
255296	1302624	10	762.9933333333333	941.2857142857144	1339.6349739000746	227.6431767337808	917.4972768564851
255062	1302624	10	802.2982149786573	490.2784245246411	1339.6349739000746	227.6431767337808	598.0870052679124
255192	1302624	10	1421.4560784313726	715.6576470588235	1339.6349739000746	227.6431767337808	494.8260465995637
255331	1302624	10	1208.7937931034485	980.4039080459772	1339.6349739000746	227.6431767337808	764.0472061318777
255072	1302624	10	665.1628172226975	518.8561448531509	1339.6349739000746	227.6431767337808	734.6548052888005
255212	1302624	10	510.9730004060089	755.6680876979293	1339.6349739000746	227.6431767337808	982.5940020750058
255495	1303454	11	732.0485770363101	515.3765674408462	1339.6349739000746	227.72669649515285	672.2378135072186
255750	1303454	11	1062.0635876840695	924.6321954484604	1339.6349739000746	227.72669649515285	750.1487511935437
255629	1303454	11	1396.1225925925926	625.1755555555555	1339.6349739000746	227.72669649515285	401.44295564123075
255385	1303454	11	658.636537541846	158.47513151602104	1339.6349739000746	227.72669649515285	684.510518235046
255651	1303454	11	500.8978680495535	657.8583981561509	1339.6349739000746	227.72669649515285	942.599179664556
255778	1303454	11	781.5163540163541	948.351851851852	1339.6349739000746	227.72669649515285	911.480668140458
255673	1303454	11	665.5023931623932	737.0391452991453	1339.6349739000746	227.72669649515285	844.8987554250307
255807	1303454	11	1141.345980126468	957.90108401084	1339.6349739000746	227.72669649515285	756.6195617585222
255686	1303454	11	508.152101539742	755.3876404494382	1339.6349739000746	227.72669649515285	984.7790812173645
255556	1303454	11	802.1298819255223	492.7956403269755	1339.6349739000746	227.72669649515285	599.3106614125013
255818	1303454	11	720.4377572016461	973.7911522633744	1339.6349739000746	227.72669649515285	969.5449269259332
255834	1303454	11	998.748127340824	988.6802434456928	1339.6349739000746	227.72669649515285	833.8190108013355
255709	1303454	11	577.9194404245055	772.9196816208394	1339.6349739000746	227.72669649515285	936.7208468739381
255461	1303454	11	652.6319900715432	507.23879398452334	1339.6349739000746	227.72669649515285	741.6873414264347
255342	1303454	11	994.9106392391064	148.23280247732802	1339.6349739000746	227.72669649515285	353.77131892447744
255724	1303454	11	887.1601626016261	860.6410569105691	1339.6349739000746	227.72669649515285	778.019307266614
255600	1303454	11	845.3469008854613	593.7476435304199	1339.6349739000746	227.72669649515285	615.0544957913025
255732	1303454	11	1195.0936	890.5730666666666	1339.6349739000746	227.72669649515285	678.4228174364956
255613	1303454	11	495.8698970536031	592.3562300319488	1339.6349739000746	227.72669649515285	919.1812670159206
255356	1303454	11	771.8176251331203	132.4640575079872	1339.6349739000746	227.72669649515285	575.7529956044798
254599	1302409	12	1010.3816931982634	122.99264351181864	1339.843204252088	227.72095671981776	345.70638821587056
254726	1302409	12	1019.5981564524166	927.9957648231192	1339.843204252088	227.72095671981776	770.0270758254735
254611	1302409	12	728.0030959752322	183.88261093911248	1339.843204252088	227.72095671981776	613.4086066049476
254608	1302409	12	664.5441176470588	184.34117647058824	1339.843204252088	227.72095671981776	676.6909646981096
254736	1302409	12	1107.3443465491923	947.6997063142436	1339.843204252088	227.72095671981776	756.5878129475152
254622	1302409	12	629.4802851076737	440.56612071580224	1339.843204252088	227.72095671981776	741.5649268485204
254748	1302409	12	896.2219274977896	969.10433244916	1339.843204252088	227.72095671981776	863.9728855681461
254625	1302409	12	780.9557390936044	480.7172808132148	1339.843204252088	227.72095671981776	613.483772170093
254752	1302409	12	740.3343434343435	968.7762626262628	1339.843204252088	227.72095671981776	953.1913976799647
254758	1302409	12	828.297165200391	985.2414467253176	1339.843204252088	227.72095671981776	914.0659947988728
254638	1302409	12	1400.9763023893458	553.0742264003134	1339.843204252088	227.72095671981776	331.04683321193227
254636	1302409	12	745.521098265896	558.335260115607	1339.843204252088	227.72095671981776	680.0915991789235
254646	1302409	12	849.2341736694677	593.196918767507	1339.843204252088	227.72095671981776	611.7760208801113
254649	1302409	12	491.7733494363929	593.1368760064412	1339.843204252088	227.72095671981776	923.4453274099135
254663	1302409	12	660.0197489848653	738.2272056109265	1339.843204252088	227.72095671981776	850.1626670751523
254660	1302409	12	487.3080388080388	665.0343035343035	1339.843204252088	227.72095671981776	958.1540437846093
254666	1302409	12	508.4355527102006	756.2750746905677	1339.843204252088	227.72095671981776	985.1944674358631
254684	1302409	12	580.568045797554	789.0500910746812	1339.843204252088	227.72095671981776	944.2399924392836
254690	1302409	12	891.0639438943894	860.8799504950495	1339.843204252088	227.72095671981776	776.0754705089364
254698	1302409	12	1195.6921631776704	890.7152442297369	1339.843204252088	227.72095671981776	678.4843018918151
255625	1303364	13	877.6737891737891	951.0892687559352	1339.843204252088	227.72095671981776	858.4068284279889
255375	1303364	13	1426.2217726396916	563.7678227360309	1339.843204252088	227.72095671981776	346.97082476198284
255507	1303364	13	480.79210697977817	668.0941291585127	1339.843204252088	227.72095671981776	965.348288820403
255640	1303364	13	748.9961685823755	966.1388888888888	1339.843204252088	227.72095671981776	945.7067527032539
255518	1303364	13	506.8132580510247	753.2302383939774	1339.843204252088	227.72095671981776	984.9359859368717
255652	1303364	13	825.5112647209422	982.225550435228	1339.843204252088	227.72095671981776	913.1344511951821
255530	1303364	13	616.7468893254749	751.874918140144	1339.843204252088	227.72095671981776	893.0877089810768
255281	1303364	13	627.9027187765505	376.0060889266497	1339.843204252088	227.72095671981776	727.2191796788239
255162	1303364	13	658.6984015044665	190.4551010813352	1339.843204252088	227.72095671981776	682.1634601080334
255418	1303364	13	753.6743488851415	615.5073074761102	1339.843204252088	227.72095671981776	702.8315451337387
255560	1303364	13	533.4499754178958	856.9808259587021	1339.843204252088	227.72095671981776	1022.8577723927075
255571	1303364	13	891.7889750215331	860.8195521102498	1339.843204252088	227.72095671981776	775.6071323916024
255453	1303364	13	850.4104347826087	592.4686956521739	1339.843204252088	227.72095671981776	610.3976973144892
255589	1303364	13	1195.602564102564	890.9544462629568	1339.843204252088	227.72095671981776	678.737080114468
255213	1303364	13	725.6573392243495	208.5819833087874	1339.843204252088	227.72095671981776	614.4839925523688
255475	1303364	13	491.98368953880765	603.4171353580803	1339.843204252088	227.72095671981776	927.369061017906
255605	1303364	13	952.4783657846564	941.1932933932436	1339.843204252088	227.72095671981776	811.8462251431226
255348	1303364	13	733.7838511699271	446.8743766781741	1339.843204252088	227.72095671981776	644.4657950099534
255611	1303364	13	1044.2051643192488	937.4901408450704	1339.843204252088	227.72095671981776	768.8784984567834
255096	1303364	13	1036.3715789473683	115.59988304093568	1339.843204252088	227.72095671981776	323.52150241984464
255503	1303244	14	624.6782700421941	320.8467827004219	1339.6150705270973	227.78582034149963	720.968079323044
255647	1303244	14	480.5536547433904	673.3850440642819	1339.6150705270973	227.78582034149963	967.752646222501
255779	1303244	14	1196.382882882883	890.744303126656	1339.6150705270973	227.78582034149963	678.2546789179886
255529	1303244	14	690.6658711217184	395.0536992840096	1339.6150705270973	227.78582034149963	670.1593890521929
255407	1303244	14	1065.0711395819285	122.2683749157114	1339.6150705270973	227.78582034149963	294.1229357054798
255667	1303244	14	506.2331571994716	751.2789520035226	1339.6150705270973	227.78582034149963	984.1597798929431
255541	1303244	14	1428.5498614958449	555.9856879039705	1339.6150705270973	227.78582034149963	340.03610119026814
255433	1303244	14	655.5060871682493	191.8235938641344	1339.6150705270973	227.78582034149963	685.0535620267118
255689	1303244	14	562.2969875573019	797.0	1339.6150705270973	227.78582034149963	963.4459945612609
255817	1303244	14	935.5669162377164	925.6045078770862	1339.6150705270973	227.78582034149963	806.3534161014908
255823	1303244	14	865.9189247311828	933.4862365591398	1339.6150705270973	227.78582034149963	849.9418309458918
255574	1303244	14	848.0483682983684	593.7214452214453	1339.6150705270973	227.78582034149963	612.8186553102836
255842	1303244	14	1028.4277223014742	944.3021873514028	1339.6150705270973	227.78582034149963	781.1742890602362
255588	1303244	14	494.89661426844015	603.8446191051995	1339.6150705270973	227.78582034149963	924.6456026346559
255470	1303244	14	713.0211187214611	265.30422374429224	1339.6150705270973	227.78582034149963	627.7161866905286
255728	1303244	14	510.8529056421409	850.2460432523861	1339.6150705270973	227.78582034149963	1036.4861094346948
255862	1303244	14	759.8957746478874	968.5572769953052	1339.6150705270973	227.78582034149963	940.647018284589
255867	1303244	14	822.7925478348438	977.979355488419	1339.6150705270973	227.78582034149963	910.9862019472176
255609	1303244	14	752.0995124113475	647.9243129432624	1339.6150705270973	227.78582034149963	722.2817206559656
255742	1303244	14	891.9202334630351	860.2929096411588	1339.6150705270973	227.78582034149963	774.9166956184027
255489	1302625	15	473.7401287288031	676.4108800594133	1339.611111111111	227.7565789473684	975.2042042762329
255241	1302625	15	1098.4319776430016	120.62034724699726	1339.611111111111	227.7565789473684	263.90442694919653
255630	1302625	15	892.6312101910828	860.4851380042463	1339.611111111111	227.7565789473684	774.6847496063617
255757	1302625	15	820.8104	972.0813333333334	1339.611111111111	227.7565789473684	907.2891037817668
255253	1302625	15	651.179111761835	192.15568570034165	1339.611111111111	227.7565789473684	689.3518994882279
255381	1302625	15	1420.9983164983166	525.8118686868687	1339.611111111111	227.7565789473684	308.9673654974529
255642	1302625	15	1196.3151815181518	890.6287128712871	1339.611111111111	227.7565789473684	678.1837430746625
255267	1302625	15	747.4293719051342	269.23286421683605	1339.611111111111	227.7565789473684	593.6324574084286
255523	1302625	15	726.7106130520765	678.037903757416	1339.611111111111	227.7565789473684	760.5263256414627
255649	1302625	15	861.2225085910652	906.9059278350516	1339.611111111111	227.7565789473684	830.7222719511294
255672	1302625	15	946.21718061674	920.8239353891336	1339.611111111111	227.7565789473684	796.9323340880245
255300	1302625	15	630.0925925925926	300.46756383712903	1339.611111111111	227.7565789473684	713.2344743801664
255428	1302625	15	847.7826812253563	594.5003033060358	1339.611111111111	227.7565789473684	613.5113395857919
255565	1302625	15	506.1747671121912	751.0192385581207	1339.611111111111	227.7565789473684	984.0833046247681
255315	1302625	15	656.0820170109356	350.0228837586067	1339.611111111111	227.7565789473684	694.3781907387365
255442	1302625	15	487.6725179312948	608.416194790487	1339.611111111111	227.7565789473684	933.1136638604297
255586	1302625	15	565.5873541469568	795.5381583096815	1339.611111111111	227.7565789473684	959.9420285663435
255723	1302625	15	1019.544052863436	955.1206558981888	1339.611111111111	227.7565789473684	794.6706375686971
255607	1302625	15	505.4140634350688	825.4667265110712	1339.611111111111	227.7565789473684	1026.227136092224
255743	1302625	15	766.2743300423131	970.884579219558	1339.611111111111	227.7565789473684	938.5916520590167
255494	1303372	16	849.4196675900278	593.7040627885503	1339.7555812163205	227.66859122401848	611.8915546362773
255370	1303372	16	622.8376858904606	295.95012694958285	1339.7555812163205	227.66859122401848	720.1622294729862
255511	1303372	16	489.9831630722664	600.3081725312145	1339.7555812163205	227.66859122401848	927.8865341167505
255641	1303372	16	486.0179880079947	802.1382411725516	1339.7555812163205	227.66859122401848	1029.0205327247531
255394	1303372	16	778.021289537713	268.0194647201946	1339.7555812163205	227.66859122401848	563.1816824432159
255271	1303372	16	1146.346452866861	108.76141885325558	1339.7555812163205	227.66859122401848	227.03745631526974
255653	1303372	16	581.6581458759373	812.0102249488752	1339.7555812163205	227.66859122401848	957.1660599780486
255781	1303372	16	1003.9300469483568	976.1145539906104	1339.7555812163205	227.66859122401848	820.3353879042243
255792	1303372	16	767.2051830718023	973.084403233476	1339.7555812163205	227.66859122401848	939.924832744175
255669	1303372	16	893.3233082706766	860.2059314954053	1339.7555812163205	227.66859122401848	774.2126717931022
255552	1303372	16	483.726859074363	670.164976599064	1339.7555812163205	227.66859122401848	963.6328264447893
255430	1303372	16	671.3312128922817	339.89906700593724	1339.7555812163205	227.66859122401848	677.7808022241602
255309	1303372	16	649.7707903780068	193.5185567010309	1339.7555812163205	227.66859122401848	690.8293830216783
255692	1303372	16	852.9327563249001	894.6628939192188	1339.7555812163205	227.66859122401848	825.7589616002475
255701	1303372	16	1197.226708074534	890.3478260869565	1339.7555812163205	227.66859122401848	677.8334957772422
255450	1303372	16	1418.190044336961	452.1227327690447	1339.7555812163205	227.66859122401848	237.76380435578872
255595	1303372	16	694.5849673202615	707.1962445995347	1339.7555812163205	227.66859122401848	803.8606168900469
255606	1303372	16	505.7463414634146	752.7768292682927	1339.7555812163205	227.66859122401848	985.5506448961322
255734	1303372	16	967.3871119473188	914.9350893697084	1339.7555812163205	227.66859122401848	781.6607425086531
255498	1302276	17	1429.939887414556	512.9402895054283	1339.5826023391812	227.61330409356725	299.2923780693603
255624	1302276	17	672.2588878276557	727.7877003077575	1339.5826023391812	227.61330409356725	833.9636482351552
255527	1302276	17	847.4229357798165	594.5498470948013	1339.5826023391812	227.61330409356725	613.8921436030287
255658	1302276	17	505.6135272521887	790.9041231290596	1339.5826023391812	227.61330409356725	1006.3801294794773
255537	1302276	17	486.5583735909823	588.3921095008052	1339.5826023391812	227.61330409356725	926.1812356458822
255670	1302276	17	581.1684472934472	849.3037749287749	1339.5826023391812	227.61330409356725	980.6584890271622
255413	1302276	17	814.1783995186522	262.1317689530686	1339.5826023391812	227.61330409356725	526.536894013831
255677	1302276	17	903.8384223918576	856.6819338422392	1339.5826023391812	227.61330409356725	765.2452752496008
255687	1302276	17	848.4675192854244	873.0127892813642	1339.5826023391812	227.61330409356725	811.0083355204013
255693	1302276	17	1020.0518707482994	873.3307823129252	1339.5826023391812	227.61330409356725	720.4519068674682
255446	1302276	17	617.0241153507114	299.712063971792	1339.5826023391812	227.61330409356725	726.1466782235148
255583	1302276	17	492.5266225003067	664.756287572077	1339.5826023391812	227.61330409356725	953.2039765891077
255708	1302276	17	1197.0636461704423	890.6364617044229	1339.5826023391812	227.61330409356725	678.1676491810092
255333	1302276	17	1162.713716108453	105.05833640044166	1339.5826023391812	227.61330409356725	215.17974584695784
255725	1302276	17	819.3114532685036	953.5507833603458	1339.5826023391812	227.61330409356725	893.122215802254
255731	1302276	17	757.8289537712895	974.9754257907542	1339.5826023391812	227.61330409356725	947.094213143431
255472	1302276	17	703.8942821237827	302.1770342444235	1339.5826023391812	227.61330409356725	640.04639699969
255354	1302276	17	651.5681028492008	191.9686124623581	1339.5826023391812	227.61330409356725	688.9372217770878
255736	1302276	17	970.2888888888888	990.1323671497584	1339.5826023391812	227.61330409356725	847.2385545511949
254464	1302826	18	527.3713261648745	806.5017921146954	1339.7101284958426	227.738851095994	997.4271259942395
254472	1302826	18	1067.4164654756155	824.7159987123772	1339.7101284958426	227.738851095994	656.1444609970932
254477	1302826	18	902.1487638533674	861.1969309462916	1339.7101284958426	227.738851095994	769.8890093743455
254482	1302826	18	571.2407407407408	875.1262962962962	1339.7101284958426	227.738851095994	1004.8162539089798
254487	1302826	18	1196.578313253012	890.9452811244979	1339.7101284958426	227.738851095994	678.4758546668118
254489	1302826	18	798.2774261603375	900.9620253164557	1339.7101284958426	227.738851095994	863.9321810569402
254494	1302826	18	911.7449633699634	1002.9317765567766	1339.7101284958426	227.738851095994	885.4819333253884
254492	1302826	18	759.9242424242424	974.7919672919674	1339.7101284958426	227.738851095994	945.6426556083144
254430	1302826	18	1159.3485772357724	110.86953760162602	1339.7101284958426	227.738851095994	214.91562439614248
254439	1302826	18	738.1004521963824	247.09948320413437	1339.7101284958426	227.738851095994	601.9211216536332
254437	1302826	18	578.4287888009738	261.86305538648816	1339.7101284958426	227.738851095994	762.0457594436659
254436	1302826	18	656.914557724753	185.855266329236	1339.7101284958426	227.738851095994	684.0789619170672
254443	1302826	18	489.35684560965456	571.5690803162713	1339.7101284958426	227.738851095994	917.2349384105393
254441	1302826	18	1413.0688644688646	560.025641025641	1339.7101284958426	227.738851095994	340.2881351227352
254440	1302826	18	803.1893939393939	269.74738766980147	1339.7101284958426	227.738851095994	538.1628152836873
254447	1302826	18	501.1447387156485	655.5230670653567	1339.7101284958426	227.738851095994	941.3773145608147
254444	1302826	18	849.2316711190264	594.3682101513803	1339.7101284958426	227.738851095994	612.3611712642341
254454	1302826	18	510.2056994818653	742.761139896373	1339.7101284958426	227.738851095994	976.383918197645
254452	1302826	18	632.2312936124531	746.1698872785829	1339.7101284958426	227.738851095994	877.0957992632909
254460	1302826	18	859.0718820861679	781.10589569161	1339.7101284958426	227.738851095994	732.9585322214714
255747	1303777	19	1195.9663182346108	890.4036004645761	1339.5266362252662	228.06240487062405	677.7207568625917
254982	1303777	19	1129.3112575127138	110.27831715210355	1339.5266362252662	228.06240487062405	240.96389100225358
255238	1303777	19	514.6303685231367	644.9280964256027	1339.5266362252662	228.06240487062405	924.2461021094512
255504	1303777	19	1121.76801247333	799.0992122107336	1339.5266362252662	228.06240487062405	611.1479800797208
255125	1303777	19	491.05346650998825	564.0236976106542	1339.5266362252662	228.06240487062405	912.5660030629253
255013	1303777	19	771.677864329763	166.65676728334955	1339.5266362252662	228.06240487062405	571.1592423052707
255150	1303777	19	849.3807987711214	594.1986175115208	1339.5266362252662	228.06240487062405	611.7995326744251
255795	1303777	19	773.1720272904483	965.1749512670564	1339.5266362252662	228.06240487062405	929.565731466443
255024	1303777	19	667.0107442348008	188.10455974842768	1339.5266362252662	228.06240487062405	673.7019031934976
255671	1303777	19	901.8346920289856	861.6951992753623	1339.5266362252662	228.06240487062405	770.1069770879091
255419	1303777	19	597.6869786588668	757.0441447297152	1339.5266362252662	228.06240487062405	911.1244473959548
255295	1303777	19	919.399530516432	673.5009389671362	1339.5266362252662	228.06240487062405	612.3089682581266
255806	1303777	19	852.4298500241896	1013.8139816158684	1339.5266362252662	228.06240487062405	924.4830011877207
255041	1303777	19	556.6565547685043	220.52484344523148	1339.5266362252662	228.06240487062405	782.9063668615543
255691	1303777	19	564.5968523002422	871.2207425343018	1339.5266362252662	228.06240487062405	1007.0594904574357
255184	1303777	19	1412.6622807017543	624.0372807017544	1339.5266362252662	228.06240487062405	402.6722299618765
255710	1303777	19	783.1877697841727	874.3609112709833	1339.5266362252662	228.06240487062405	852.7688395387675
255087	1303777	19	831.9229747675962	326.5889774236388	1339.5266362252662	228.06240487062405	517.0773275094135
255469	1303777	19	532.8086764363806	799.4931379390556	1339.5266362252662	228.06240487062405	988.5984773107165
255350	1303777	19	508.36359077231697	737.8697759946506	1339.5266362252662	228.06240487062405	975.0566977253233
255873	1302976	20	486.76873706004136	546.140579710145	1339.5907738095236	227.7552083333333	910.3156985751073
255749	1302976	20	1119.2873761806036	107.94713199723566	1339.5907738095236	227.7552083333333	250.77392640025846
255758	1302976	20	752.1401440733464	119.48592010478062	1339.5907738095236	227.7552083333333	597.3445246680918
255886	1302976	20	849.9127267320844	594.2350579839429	1339.5907738095236	227.7552083333333	611.6306646903082
255895	1302976	20	1006.6213178294574	589.1581395348837	1339.5907738095236	227.7552083333333	491.4068958579375
256023	1302976	20	1159.066293810589	783.9008948545861	1339.5907738095236	227.7552083333333	584.7111359595277
255906	1302976	20	549.0571260306242	621.6494405182567	1339.5907738095236	227.7552083333333	883.2304990313477
255928	1302976	20	1379.9952380952382	644.3571428571429	1339.5907738095236	227.7552083333333	418.5566778623848
256064	1302976	20	520.9112174375332	815.4762094630515	1339.5907738095236	227.7552083333333	1007.7957090553409
255813	1302976	20	543.785083467959	202.48675282714052	1339.5907738095236	227.7552083333333	796.206751807395
255822	1302976	20	666.4856603773585	190.2343396226415	1339.5907738095236	227.7552083333333	674.1500643902164
256086	1302976	20	565.2897435897436	872.3039447731755	1339.5907738095236	227.7552083333333	1007.4647185115765
256085	1302976	20	902.1299247454626	860.8116423196104	1339.5907738095236	227.7552083333333	769.5014249988566
256093	1302976	20	781.266768292683	878.4339430894308	1339.5907738095236	227.7552083333333	857.3846925389822
255971	1302976	20	508.2274569402229	737.0538669368456	1339.5907738095236	227.7552083333333	974.9615829822538
256096	1302976	20	1196.2606699081578	889.9527282549974	1339.5907738095236	227.7552083333333	677.5316037461124
256100	1302976	20	783.219512195122	947.0919715447156	1339.5907738095236	227.7552083333333	909.3923023964022
256107	1302976	20	811.5230215827338	1015.1973621103116	1339.5907738095236	227.7552083333333	948.1142845072953
255854	1302976	20	863.9316490403447	419.41617704661184	1339.5907738095236	227.7552083333333	512.8211480665493
255994	1302976	20	579.2674586033118	756.9586033117351	1339.5907738095236	227.7552083333333	926.3626594929391
254851	1302777	21	565.9438943894389	872.6159240924092	1339.7334834834835	227.68543543543544	1007.3160692601172
254727	1302777	21	908.378787878788	485.2668144863267	1339.7334834834835	227.68543543543544	502.4092358366618
254855	1302777	21	780.0113035113036	881.1397306397307	1339.7334834834835	227.68543543543544	860.4019029928697
254735	1302777	21	482.890756302521	512.7608543417367	1339.7334834834835	227.68543543543544	903.0212918793844
254861	1302777	21	1194.372268907563	891.0282913165266	1339.7334834834835	227.68543543543544	679.0829309822689
254866	1302777	21	786.6836327345309	931.6551896207584	1339.7334834834835	227.68543543543544	895.2304464333096
254744	1302777	21	1097.3325434439178	520.795813586098	1339.7334834834835	227.68543543543544	380.35760740609555
254872	1302777	21	759.3823239783358	1017.6979320531758	1339.7334834834835	227.68543543543544	980.2689493966259
254754	1302777	21	562.6521021021022	596.2977477477477	1339.7334834834835	227.68543543543544	860.0758746051567
254761	1302777	21	850.0425790754258	594.1402068126521	1339.7334834834835	227.68543543543544	611.6259325152176
254771	1302777	21	1350.8089700996677	640.8521594684386	1339.7334834834835	227.68543543543544	413.31514399057414
254776	1302777	21	508.5010548523207	737.992264416315	1339.7334834834835	227.68543543543544	975.377060481013
254659	1302777	21	744.758527131783	93.8077519379845	1339.7334834834835	227.68543543543544	609.8511562868038
254667	1302777	21	1112.093140551446	105.61903160726294	1339.7334834834835	227.68543543543544	258.3027926170334
254683	1302777	21	664.6301805237732	190.09369438087973	1339.7334834834835	227.68543543543544	676.1491023898673
254699	1302777	21	529.905616224649	222.25257410296413	1339.7334834834835	227.68543543543544	809.8460906686223
254826	1302777	21	1206.8631184895833	794.8623046875	1339.7334834834835	227.68543543543544	582.5325183268191
254845	1302777	21	902.774670304684	861.12482946794	1339.7334834834835	227.68543543543544	769.5313316083312
256262	1302515	22	901.8916887709992	860.68258178603	1339.529563932003	227.6914264597192	769.5483821676037
256133	1302515	22	520.0655252589305	258.37159162967663	1339.529563932003	227.6914264597192	820.0381596079774
256271	1302515	22	566.8170246618935	876.1300715990453	1339.529563932003	227.6914264597192	1008.7404744806195
256142	1302515	22	1170.7781371280726	435.8928417421303	1339.529563932003	227.6914264597192	268.0016294240788
256151	1302515	22	482.88019652305366	466.2448979591837	1339.529563932003	227.6914264597192	889.2445655985753
256285	1302515	22	778.8469189713732	879.2292576419214	1339.529563932003	227.6914264597192	859.5734836659723
256292	1302515	22	1196.6696094168003	890.9975922953452	1339.529563932003	227.6914264597192	678.5160545187157
256298	1302515	22	787.3269230769231	925.8856015779093	1339.529563932003	227.6914264597192	890.1701313436067
256172	1302515	22	557.8994650022291	559.6535146381334	1339.529563932003	227.6914264597192	849.2022371265523
256304	1302515	22	733.0695238095238	996.0633333333334	1339.529563932003	227.6914264597192	978.8713743582213
256185	1302515	22	993.808040770102	574.6445828614571	1339.529563932003	227.6914264597192	489.7957373380394
256200	1302515	22	850.5522760646109	594.5508076358296	1339.529563932003	227.6914264597192	611.2974673651684
256208	1302515	22	1310.3375690607734	652.0230202578269	1339.529563932003	227.6914264597192	425.3345436944949
256087	1302515	22	767.8564547206166	95.63603082851638	1339.529563932003	227.6914264597192	586.7271693987991
256213	1302515	22	508.70851688693097	739.2947870778266	1339.529563932003	227.6914264597192	975.7056988707255
256216	1302515	22	596.6895297056587	762.5244379276637	1339.529563932003	227.6914264597192	915.3456541685588
256230	1302515	22	1189.878084291188	792.019846743295	1339.529563932003	227.6914264597192	583.8339929281623
256104	1302515	22	1085.543332174719	111.4406789479782	1339.529563932003	227.6914264597192	279.3264080234867
256245	1302515	22	527.4243959469992	815.6878409976617	1339.529563932003	227.6914264597192	1002.6238513906535
256122	1302515	22	660.9233881493083	188.1118506917254	1339.529563932003	227.6914264597192	679.7594314376137
256129	1302770	23	515.8142588013659	801.0915459790415	1339.8078078078076	227.66216216216216	1003.8857639337441
256132	1302770	23	1154.3807692307691	813.843108974359	1339.8078078078076	227.66216216216216	614.8099617289021
256015	1302770	23	515.0568072095268	270.8299002252977	1339.8078078078076	227.66216216216216	825.8799347346761
256143	1302770	23	902.7896825396824	860.8888888888889	1339.8078078078076	227.66216216216216	769.3899721558056
256150	1302770	23	778.8925716972262	878.4393511988717	1339.8078078078076	227.66216216216216	859.1489113486151
256154	1302770	23	564.579642979746	900.8892893923788	1339.8078078078076	227.66216216216216	1026.7489821671772
256158	1302770	23	1195.2005847953217	891.1479532163743	1339.8078078078076	227.66216216216216	679.0615906368262
255907	1302770	23	803.3198689956332	88.95196506550218	1339.8078078078076	227.66216216216216	554.1297928008651
256163	1302770	23	787.087757054041	926.513868962219	1339.8078078078076	227.66216216216216	891.0068252278425
256034	1302770	23	1205.3400324807146	343.0241575314657	1339.8078078078076	227.66216216216216	177.17215519659055
256165	1302770	23	721.9493827160494	986.1241975308644	1339.8078078078076	227.66216216216216	978.2707664816027
256055	1302770	23	489.8309968847352	403.40031152647975	1339.8078078078076	227.66216216216216	867.9541901788087
255930	1302770	23	1047.847654162659	117.52778668376617	1339.8078078078076	227.66216216216216	312.042163783222
256078	1302770	23	542.2876753207998	506.369143539242	1339.8078078078076	227.66216216216216	844.8171063552267
256088	1302770	23	850.7158421672556	594.5288574793875	1339.8078078078076	227.66216216216216	611.3935908947041
256098	1302770	23	1030.7103347889374	654.3307860262008	1339.8078078078076	227.66216216216216	526.865601853721
256105	1302770	23	1297.6086474501108	659.2819660014783	1339.8078078078076	227.66216216216216	433.677788457265
255985	1302770	23	672.3661398467433	178.91259578544063	1339.8078078078076	227.66216216216216	669.2196204181151
256113	1302770	23	507.0761359694762	738.4254249046132	1339.8078078078076	227.66216216216216	976.8936215627456
256118	1302770	23	606.3670230537922	759.7475776812563	1339.8078078078076	227.66216216216216	906.1182451251675
255491	1303196	24	778.9351585014409	878.1853986551392	1339.6318352059925	227.75917602996253	858.7403765667387
255109	1303196	24	838.40950744559	87.05670103092784	1339.6318352059925	227.75917602996253	520.5967809316634
255242	1303196	24	519.6960956993981	450.834214002642	1339.6318352059925	227.75917602996253	849.7394244630163
255502	1303196	24	1196.627035830619	890.9077090119436	1339.6318352059925	227.75917602996253	678.3924744869628
255380	1303196	24	615.8680392813302	763.9522932708403	1339.6318352059925	227.75917602996253	900.7425221825413
255128	1303196	24	1042.8437139561709	110.47831603229528	1339.6318352059925	227.75917602996253	319.1206496558806
255139	1303196	24	694.2179278546243	152.9241931109303	1339.6318352059925	227.75917602996253	649.7379367645484
255521	1303196	24	785.3410563029397	926.4098156452416	1339.6318352059925	227.75917602996253	891.8245252356494
255269	1303196	24	851.134472934473	593.1441595441595	1339.6318352059925	227.75917602996253	610.0293920164029
255539	1303196	24	688.9496453900709	958.2843971631206	1339.6318352059925	227.75917602996253	978.2915776266769
255291	1303196	24	1287.547266313933	684.8943562610228	1339.6318352059925	227.75917602996253	460.0927899039015
255558	1303196	24	582.0340174838465	972.4733941467124	1339.6318352059925	227.75917602996253	1062.3340906149065
255313	1303196	24	1021.4008023340627	735.7195477753464	1339.6318352059925	227.75917602996253	599.4119864887954
255190	1303196	24	510.1894541600424	279.7392156862745	1339.6318352059925	227.75917602996253	831.0695446217765
255457	1303196	24	902.7760898282696	860.8324526640246	1339.6318352059925	227.75917602996253	769.1714476355148
255215	1303196	24	496.2504437344693	348.6537096201633	1339.6318352059925	227.75917602996253	852.0021477275951
255471	1303196	24	1114.3666031443545	862.5836906463396	1339.6318352059925	227.75917602996253	673.6071474781888
255344	1303196	24	509.5782383419689	780.4835924006908	1339.6318352059925	227.75917602996253	997.2428260555525
255224	1303196	24	1205.552865213882	391.909200968523	1339.6318352059925	227.75917602996253	211.94905256092872
255887	1303963	25	496.4025482093664	349.54648760330576	1339.7698056801196	227.6846038863976	852.1259588093611
256020	1303963	25	624.3421347684719	786.3937100571814	1339.7698056801196	227.6846038863976	907.7403910944038
255910	1303963	25	518.3969057665261	431.68663853727145	1339.7698056801196	227.6846038863976	846.3275198492381
256046	1303963	25	493.92491976157726	788.6454607977992	1339.7698056801196	227.6846038863976	1014.953523084346
255921	1303963	25	1180.5246464646466	440.039393939394	1339.7698056801196	227.6846038863976	265.4309280999739
255815	1303963	25	864.5751038670502	94.87839565356344	1339.7698056801196	227.6846038863976	493.40398617805556
256074	1303963	25	1022.8566484517304	850.4023679417122	1339.7698056801196	227.6846038863976	698.7212340372347
256076	1303963	25	902.957890070922	860.6839539007093	1339.7698056801196	227.6846038863976	769.0857083165165
255825	1303963	25	1049.368957617411	128.43138602520045	1339.7698056801196	227.6846038863976	306.8938803745402
255835	1303963	25	713.563746138725	133.3039876439203	1339.7698056801196	227.6846038863976	633.2785561888784
256090	1303963	25	777.1671504596032	877.156023222061	1339.7698056801196	227.6846038863976	859.2641457637204
256095	1303963	25	1197.0993031358885	890.6759581881533	1339.7698056801196	227.6846038863976	678.1684216882262
255964	1303963	25	851.9101884570083	593.9137220259129	1339.7698056801196	227.6846038863976	610.0252233230424
256102	1303963	25	649.5924092409241	910.563649222065	1339.7698056801196	227.6846038863976	970.9112364753736
256110	1303963	25	782.9634666666667	929.3885333333334	1339.7698056801196	227.6846038863976	895.7799415966147
256115	1303963	25	1078.3074257425742	953.5328382838284	1339.7698056801196	227.6846038863976	771.5038791221164
255984	1303963	25	1278.315668202765	725.5483870967741	1339.7698056801196	227.6846038863976	501.6422606256718
256119	1303963	25	587.114734299517	966.8256843800322	1339.7698056801196	227.6846038863976	1054.9024567931565
255869	1303963	25	519.7969696969697	276.9847522847523	1339.7698056801196	227.6846038863976	821.4535631320553
255997	1303963	25	509.3152400835073	734.9599860821155	1339.7698056801196	227.6846038863976	973.1305662150736
256323	1303153	26	505.0174230145867	431.5280929227444	1339.8203363914372	227.77522935779817	859.3085206102596
256321	1303153	26	489.504	346.7846666666667	1339.8203363914372	227.77522935779817	858.6041684634015
256324	1303153	26	1133.0056131260794	417.0440414507772	1339.8203363914372	227.77522935779817	280.3480211993905
256329	1303153	26	852.780686695279	593.8407725321888	1339.8203363914372	227.77522935779817	609.271369978697
256334	1303153	26	643.307476206857	797.8404426097924	1339.8203363914372	227.77522935779817	900.0580602175319
256333	1303153	26	1286.2288296860131	761.6573104979385	1339.8203363914372	227.77522935779817	536.5651182787462
256332	1303153	26	494.800964360587	766.2204192872117	1339.8203363914372	227.77522935779817	1001.9885037591673
256339	1303153	26	903.076263924593	859.9905741216795	1339.8203363914372	227.77522935779817	768.4019956961573
256341	1303153	26	639.244	872.3106666666666	1339.8203363914372	227.77522935779817	951.9627792401247
256340	1303153	26	1034.92284918147	870.0653082549634	1339.8203363914372	227.77522935779817	710.9845449492407
256345	1303153	26	1196.1141215106732	889.8787629994526	1339.8203363914372	227.77522935779817	677.5194207224778
256344	1303153	26	778.2984267453295	877.047197640118	1339.8203363914372	227.77522935779817	858.4060483301649
256351	1303153	26	574.9331187410586	955.4781831187412	1339.8203363914372	227.77522935779817	1055.748097150707
256349	1303153	26	1110.474384731291	937.4797421731124	1339.8203363914372	227.77522935779817	745.8418472124775
256348	1303153	26	779.4828393135725	926.9903796151848	1339.8203363914372	227.77522935779817	896.0356784084804
256311	1303153	26	913.0459829059828	93.65863247863248	1339.8203363914372	227.77522935779817	447.3517747269773
256314	1303153	26	734.2668097281831	122.88998569384836	1339.8203363914372	227.77522935779817	614.5697584430513
256312	1303153	26	1057.5679369400025	138.28008392877396	1339.8203363914372	227.77522935779817	296.10099299302334
256319	1303153	26	520.9715056988603	266.54719056188765	1339.8203363914372	227.77522935779817	819.7662303987717
256004	1303572	27	776.64	922.4446153846154	1339.63140311804	227.78804751299185	894.1515907674733
256010	1303572	27	578.086321381142	927.7330677290836	1339.63140311804	227.78804751299185	1034.347109457441
255880	1303572	27	499.5519243313764	416.3705805609914	1339.63140311804	227.78804751299185	860.986005954378
255891	1303572	27	853.1783177038931	593.8572037510656	1339.63140311804	227.78804751299185	608.8047564349334
256017	1303572	27	1154.432077342588	929.6052718558916	1339.63140311804	227.78804751299185	725.8417228652911
255764	1303572	27	975.6087470449172	95.88129010469436	1339.63140311804	227.78804751299185	387.1845642384294
255773	1303572	27	765.8910831837222	110.09784560143626	1339.63140311804	227.78804751299185	585.6867237220902
255905	1303572	27	503.5234682759199	776.7834632470036	1339.63140311804	227.78804751299185	1000.2361947074878
255787	1303572	27	1052.9649762282093	153.31542525092448	1339.63140311804	227.78804751299185	296.1820584916839
255922	1303572	27	673.9904978430686	804.4038125218608	1339.63140311804	227.78804751299185	880.6608627797914
255931	1303572	27	1245.8017341040463	809.7651252408479	1339.63140311804	227.78804751299185	589.492430645153
255824	1303572	27	528.9232255440309	261.91539556640225	1339.63140311804	227.78804751299185	811.4261673562972
255965	1303572	27	1066.379555044112	844.1996547756041	1339.63140311804	227.78804751299185	674.2624430026441
255972	1303572	27	903.1745303626036	860.7118829183049	1339.63140311804	227.78804751299185	768.8219450559583
255979	1303572	27	636.0351473922902	862.3807256235829	1339.63140311804	227.78804751299185	947.4996349249253
255850	1303572	27	474.0641952983725	347.8670886075949	1339.63140311804	227.78804751299185	873.8567201566483
255989	1303572	27	778.5993818354731	876.8214455539705	1339.63140311804	227.78804751299185	857.9051699791895
255865	1303572	27	1138.4430604982206	381.8740608936338	1339.63140311804	227.78804751299185	253.41517066988948
255996	1303572	27	1196.2004287245445	890.1050375133977	1339.63140311804	227.78804751299185	677.6697128090242
256259	1303240	28	778.8269230769231	877.0984432234432	1339.5912518853695	227.81372549019608	857.9203209773794
256139	1303240	28	1037.5941020543405	90.0569913850232	1339.5912518853695	227.81372549019608	331.9325176860325
256266	1303240	28	1195.5508035251426	889.9261275272162	1339.5912518853695	227.81372549019608	677.5990582158801
256264	1303240	28	559.2878787878788	892.9890678941312	1339.5912518853695	227.81372549019608	1025.3446202177656
256144	1303240	28	778.5423143350605	116.5293609671848	1339.5912518853695	227.81372549019608	571.9791255925525
256276	1303240	28	772.8149253731343	918.8716417910448	1339.5912518853695	227.81372549019608	893.7541317257084
256152	1303240	28	1039.9542620660002	158.24621089970978	1339.5912518853695	227.81372549019608	307.6068347002556
256288	1303240	28	1201.2686650679457	941.5478017585932	1339.5912518853695	227.81372549019608	727.0140780277682
256171	1303240	28	480.2082611207395	345.21692663200463	1339.5912518853695	227.81372549019608	867.3653419718269
256168	1303240	28	535.2226201598671	261.62955465587044	1339.5912518853695	227.81372549019608	805.0791302760983
256178	1303240	28	1160.6915330867243	382.99609535552815	1339.5912518853695	227.81372549019608	236.8262597417251
256182	1303240	28	506.926231764382	414.8996696944674	1339.5912518853695	227.81372549019608	853.4238022529535
256192	1303240	28	853.2318467695826	593.0600343053173	1339.5912518853695	227.81372549019608	608.2354289645195
256203	1303240	28	512.7151351351351	733.9335135135135	1339.5912518853695	227.81372549019608	969.4747816630997
256211	1303240	28	523.8800472108337	801.7212697229469	1339.5912518853695	227.81372549019608	997.3738711029325
256217	1303240	28	706.0334258616701	811.0408281286143	1339.5912518853695	227.81372549019608	861.1326100943339
256235	1303240	28	1107.042600896861	831.4962630792227	1339.5912518853695	227.81372549019608	646.9246333743226
256232	1303240	28	1189.7416331994646	839.6867469879518	1339.5912518853695	227.81372549019608	629.955159243183
256241	1303240	28	632.07719054242	851.0317570700047	1339.5912518853695	227.81372549019608	942.8556951539331
256249	1303240	28	903.0584756898818	859.8780113885239	1339.5912518853695	227.81372549019608	768.1576180713844
255744	1303907	29	1081.4603258944385	80.58359900814736	1339.547093451067	227.8119941133186	297.12788477871544
256009	1303907	29	1235.9470494417862	964.5430622009568	1339.547093451067	227.8119941133186	743.9795936746364
255756	1303907	29	776.9941912421805	124.17441167709264	1339.547093451067	227.8119941133186	572.0196817215877
255888	1303907	29	1121.3804388951949	823.6278849791903	1339.547093451067	227.8119941133186	634.5023758571701
255896	1303907	29	632.4054659498208	848.513440860215	1339.547093451067	227.8119941133186	940.9142189056352
255909	1303907	29	1166.0639242950947	856.1450366937041	1339.547093451067	227.8119941133186	651.8426362080991
255785	1303907	29	1025.6530578512395	157.6845730027548	1339.547093451067	227.8119941133186	321.6322757074671
255920	1303907	29	903.0345744680852	860.0629432624114	1339.547093451067	227.8119941133186	768.2997084008276
255932	1303907	29	527.492657856094	869.4148311306901	1339.547093451067	227.8119941133186	1034.933141240636
255811	1303907	29	528.9225086450801	271.14025987634915	1339.547093451067	227.8119941133186	811.7817170310689
255819	1303907	29	1154.3719487795115	399.1398559423769	1339.547093451067	227.8119941133186	252.27578251399478
255816	1303907	29	490.4154027637344	332.6317829457364	1339.547093451067	227.8119941133186	855.5768909106887
255826	1303907	29	517.5353118988734	417.9001099203078	1339.547093451067	227.8119941133186	843.7042495932225
255954	1303907	29	779.1547619047618	876.8562271062272	1339.547093451067	227.8119941133186	857.4951787836809
255967	1303907	29	1195.460239651416	888.3404139433552	1339.547093451067	227.8119941133186	676.0612508057587
255843	1303907	29	852.9721508140532	592.8136246786632	1339.547093451067	227.8119941133186	608.2609350579515
255851	1303907	29	512.668253968254	734.1881834215168	1339.547093451067	227.8119941133186	969.6109839944759
255857	1303907	29	561.9456035767511	784.9198956780924	1339.547093451067	227.8119941133186	956.5737248328858
255992	1303907	29	767.134945397816	920.302392095684	1339.547093451067	227.8119941133186	898.4423289987576
255870	1303907	29	724.1531314521679	798.061023170452	1339.547093451067	227.8119941133186	838.9837207033911
256257	1304024	30	741.6601194578451	779.6257753273604	1339.6061618411284	227.9469190794358	813.5656273668704
256263	1304024	30	1120.262465645858	819.1262269336473	1339.6061618411284	227.9469190794358	630.5589830424967
256267	1304024	30	663.3655139289145	825.6882804995197	1339.6061618411284	227.9469190794358	902.549804188703
256279	1304024	30	1164.3298449612405	857.3302325581395	1339.6061618411284	227.9469190794358	653.3338675932935
256286	1304024	30	902.816534040672	860.0508399646332	1339.6061618411284	227.9469190794358	768.3362192116815
256284	1304024	30	526.764480874317	859.5491803278688	1339.6061618411284	227.9469190794358	1029.3847748685064
256170	1304024	30	1111.766522210184	74.2703141928494	1339.6061618411284	227.9469190794358	274.8224886660963
256297	1304024	30	1198.407724209435	889.5051840331779	1339.6061618411284	227.9469190794358	676.4586733261958
256296	1304024	30	779.8305164319248	876.5215962441315	1339.6061618411284	227.9469190794358	856.7367653209354
256300	1304024	30	763.7169625246548	919.6686390532544	1339.6061618411284	227.9469190794358	900.0707237616981
256305	1304024	30	1268.3735749532077	960.3781691339118	1339.6061618411284	227.9469190794358	735.8869597235077
256176	1304024	30	775.1126742712294	134.10050697084918	1339.6061618411284	227.9469190794358	572.2412485783268
256180	1304024	30	994.082902670112	150.49956933677865	1339.6061618411284	227.9469190794358	354.09661762056237
256206	1304024	30	525.789152955515	273.07769652650825	1339.6061618411284	227.9469190794358	815.0674272871563
256210	1304024	30	479.2393034825871	331.2379767827529	1339.6061618411284	227.9469190794358	866.5449633822911
256214	1304024	30	535.0258597346332	410.95247766043866	1339.6061618411284	227.9469190794358	825.1305939118511
256219	1304024	30	1114.9148802017655	412.64207650273227	1339.6061618411284	227.9469190794358	290.8581668448657
256229	1304024	30	853.2578616352201	593.0397369925672	1339.6061618411284	227.9469190794358	608.1343887702184
256238	1304024	30	608.9708378804413	722.3244210015763	1339.6061618411284	227.9469190794358	882.177471388787
256244	1304024	30	512.877514367816	733.8699712643679	1339.6061618411284	227.9469190794358	969.2463006301184
256007	1303272	31	1123.685730464326	818.4667799169498	1339.695067264574	227.70104633781764	629.0184302197933
256011	1303272	31	678.4426573426573	823.3853146853147	1339.695067264574	227.70104633781764	889.9969085251001
256016	1303272	31	556.8594917787743	850.4603886397608	1339.695067264574	227.70104633781764	1000.3303137816688
256021	1303272	31	1178.4101449275363	838.2565217391304	1339.695067264574	227.70104633781764	631.4988635902581
255901	1303272	31	530.9447897244665	271.221359022167	1339.695067264574	227.70104633781764	809.9203843819121
255904	1303272	31	475.4899438036084	329.86379769299026	1339.695067264574	227.70104633781764	870.2228008852915
255911	1303272	31	1079.8536439665472	363.51274392672246	1339.695067264574	227.70104633781764	293.1934215897833
256040	1303272	31	902.7833775419982	860.0397877984085	1339.695067264574	227.70104633781764	768.5987955807635
256048	1303272	31	779.3068932955618	875.8984891406989	1339.695067264574	227.70104633781764	856.8516968417103
256053	1303272	31	1197.427337398374	889.8384146341464	1339.695067264574	227.70104633781764	677.2488475115113
256057	1303272	31	757.958110516934	912.921568627451	1339.695067264574	227.70104633781764	898.857636677179
255935	1303272	31	543.7729166666667	416.9336111111111	1339.695067264574	227.70104633781764	818.1082039578117
256068	1303272	31	1337.6889371281557	964.0282199710564	1339.695067264574	227.70104633781764	736.3299064881434
255950	1303272	31	853.3532423208192	593.0935722411831	1339.695067264574	227.70104633781764	608.3091883866817
255961	1303272	31	611.6308957952468	634.0951249238269	1339.695067264574	227.70104633781764	833.8066831628835
255853	1303272	31	1081.6263507896924	71.76558603491272	1339.695067264574	227.70104633781764	301.52169109845414
255986	1303272	31	512.8930402930403	733.6637362637363	1339.695067264574	227.70104633781764	969.3295803808466
255863	1303272	31	987.3066174108576	136.25297141021522	1339.695067264574	227.70104633781764	364.0609426981553
255998	1303272	31	748.0999297506147	771.5	1339.695067264574	227.70104633781764	803.5559151261626
255868	1303272	31	760.3461341525857	142.38888888888889	1339.695067264574	227.70104633781764	585.5965765837346
256513	1304072	32	554.469975490196	549.0648284313726	1339.6659420289857	227.6152173913044	848.4471452639789
256518	1304072	32	853.3666116611662	593.9257425742575	1339.6659420289857	227.6152173913044	608.8271015452585
256523	1304072	32	1111.2690700104492	807.429292929293	1339.6659420289857	227.6152173913044	623.1769358214599
256522	1304072	32	748.5423951548394	775.409610330248	1339.6659420289857	227.6152173913044	805.9191923539337
256521	1304072	32	512.9200812107789	734.2375415282391	1339.6659420289857	227.6152173913044	969.6261638868596
256527	1304072	32	695.3498866213152	827.1961451247165	1339.6659420289857	227.6152173913044	880.1366190301136
256524	1304072	32	611.255421686747	807.866265060241	1339.6659420289857	227.6152173913044	931.2750208537483
256528	1304072	32	1186.7899795501023	834.7077709611452	1339.6659420289857	227.6152173913044	626.0450690675511
256532	1304072	32	902.704231433506	859.4136442141624	1339.6659420289857	227.6152173913044	768.1827833675824
256538	1304072	32	746.860372960373	905.9172494172494	1339.6659420289857	227.6152173913044	900.8396579687686
256537	1304072	32	1195.195588235294	888.9588235294118	1339.6659420289857	227.6152173913044	676.9394718178506
256536	1304072	32	781.739837398374	877.3261065943992	1339.6659420289857	227.6152173913044	856.3911359754749
256541	1304072	32	1338.1949475691135	948.058309501112	1339.6659420289857	227.6152173913044	720.4445938401104
256487	1304072	32	1042.7876712328766	90.31208289427468	1339.6659420289857	227.6152173913044	327.09151382082246
256490	1304072	32	993.87268052761	126.81444220880842	1339.6659420289857	227.6152173913044	360.18575204628917
256496	1304072	32	743.3151157065485	156.97538158542588	1339.6659420289857	227.6152173913044	600.5200200310854
256500	1304072	32	543.5289722476365	269.4345328860425	1339.6659420289857	227.6152173913044	797.2345513091348
256505	1304072	32	470.7349818385024	337.161357921207	1339.6659420289857	227.6152173913044	875.8089805902612
256504	1304072	32	1093.8403673309888	326.92711996873777	1339.6659420289857	227.6152173913044	265.1283975155247
256509	1304072	32	548.2523305618544	432.2465356512975	1339.6659420289857	227.6152173913044	817.4408118195898
256390	1304250	33	853.4476806903991	593.9304207119741	1339.67375093214	227.70879940343028	608.7150953414781
256394	1304250	33	1158.5057142857142	722.7038095238096	1339.67375093214	227.70879940343028	527.1071215098455
256396	1304250	33	513.4	734.2267399267399	1339.67375093214	227.70879940343028	969.1690954376553
256400	1304250	33	752.3591515151516	782.1658181818182	1339.67375093214	227.70879940343028	807.6886927281793
256405	1304250	33	671.8182308522114	758.0587918015102	1339.67375093214	227.70879940343028	852.8200924801639
256414	1304250	33	1198.3756779307466	834.6639549436796	1339.67375093214	227.70879940343028	623.185130014184
256413	1304250	33	689.2792145593869	824.741858237548	1339.67375093214	227.70879940343028	882.8711832902643
256422	1304250	33	902.4824561403508	859.1093281985451	1339.67375093214	227.70879940343028	767.9862342545416
256426	1304250	33	782.5539284053928	877.7226871222687	1339.67375093214	227.70879940343028	856.0961107723787
256433	1304250	33	1311.6839662447258	909.0412658227848	1339.67375093214	227.70879940343028	681.9071475237143
256439	1304250	33	1189.533539731682	888.2120743034055	1339.67375093214	227.70879940343028	677.3526844804784
256440	1304250	33	735.9596301308073	898.6199819576003	1339.67375093214	227.70879940343028	902.547812878166
256357	1304250	33	982.4463449399308	123.55518224394216	1339.67375093214	227.70879940343028	372.10132431815913
256356	1304250	33	1023.819530710835	89.5072463768116	1339.67375093214	227.70879940343028	344.7659462455332
256362	1304250	33	721.5103286384976	164.92323943661972	1339.67375093214	227.70879940343028	621.343739971792
256366	1304250	33	552.7175229741019	271.9580200501253	1339.67375093214	227.70879940343028	788.1992757226965
256371	1304250	33	490.014129443938	360.6959890610757	1339.67375093214	227.70879940343028	860.0041075486287
256369	1304250	33	1109.6490196078432	299.06042780748663	1339.67375093214	227.70879940343028	240.83694047368527
256373	1304250	33	546.2785733227261	435.7114823654204	1339.67375093214	227.70879940343028	820.2079150881559
256378	1304250	33	520.8796827539655	507.9910563617955	1339.67375093214	227.70879940343028	865.4373863252267
256384	1304081	34	962.3819095477388	122.8465242881072	1339.6417033773862	227.72613803230544	391.5669616036576
256395	1304081	34	1137.8702265372167	229.5349514563107	1339.6417033773862	227.72613803230544	201.77958437925756
256393	1304081	34	678.3139534883721	168.7500625156289	1339.6417033773862	227.72613803230544	663.9522349210183
256401	1304081	34	560.0288586251621	289.1519671422395	1339.6417033773862	227.72613803230544	782.0289765632078
256412	1304081	34	489.19394484412464	380.857314148681	1339.6417033773862	227.72613803230544	864.1241502776284
256419	1304081	34	548.7490102929532	433.8118237001848	1339.6417033773862	227.72613803230544	817.3020015952163
256427	1304081	34	497.1186632224733	490.3995802389409	1339.6417033773862	227.72613803230544	882.5204872593948
256442	1304081	34	853.3562091503268	593.2851307189543	1339.6417033773862	227.72613803230544	608.3641664576677
256450	1304081	34	1190.0444570563752	619.5109723798713	1339.6417033773862	227.72613803230544	419.3741676970326
256459	1304081	34	702.1845915201654	731.7233712512926	1339.6417033773862	227.72613803230544	812.6283163597878
256458	1304081	34	513.2959552184905	734.5953412784398	1339.6417033773862	227.72613803230544	969.4140935119812
256460	1304081	34	757.159407138536	783.5958257713248	1339.6417033773862	227.72613803230544	805.156342071997
256467	1304081	34	1207.855892648775	845.8057176196032	1339.6417033773862	227.72613803230544	631.9729951605591
256464	1304081	34	682.6647940074906	818.0786516853933	1339.6417033773862	227.72613803230544	883.252370402559
256471	1304081	34	1291.1910387873384	892.2492941001635	1339.6417033773862	227.72613803230544	666.2870941640729
256469	1304081	34	902.2817715019256	858.6074026529739	1339.6417033773862	227.72613803230544	767.6554435809605
256472	1304081	34	781.3208679593721	876.2151431209603	1339.6417033773862	227.72613803230544	855.7220021611823
256478	1304081	34	713.9137447405329	890.9628330995793	1339.6417033773862	227.72613803230544	911.8214693149112
256476	1304081	34	1189.9665769403318	890.7947510094212	1339.6417033773862	227.72613803230544	679.7518878159475
256377	1304081	34	1014.520507473062	90.84271810914149	1339.6417033773862	227.72613803230544	352.76176475933323
256643	1304398	35	704.7760942760942	890.6048581048581	1339.6659420289857	227.6152173913044	917.9544555549456
256640	1304398	35	1187.8417107583775	892.4440035273368	1339.6659420289857	227.6152173913044	681.9442147830139
256650	1304398	35	1283.6463151403022	922.0938945420908	1339.6659420289857	227.6152173913044	696.7344053610769
256547	1304398	35	1011.841286307054	101.84094052558784	1339.6659420289857	227.6152173913044	351.1241569876629
256546	1304398	35	949.4068035426732	118.01217793880836	1339.6659420289857	227.6152173913044	405.35789301468435
256550	1304398	35	646.4483013293944	181.87469226981784	1339.6659420289857	227.6152173913044	694.7250485015614
256548	1304398	35	1189.8864987757956	122.5199370409234	1339.6659420289857	227.6152173913044	182.97240112421534
256554	1304398	35	487.80151905990255	381.75164803668673	1339.6659420289857	227.6152173913044	865.6968490023212
256553	1304398	35	564.7944537815126	299.5374229691877	1339.6659420289857	227.6152173913044	778.2021761432186
256556	1304398	35	548.049407646742	434.6649165320409	1339.6659420289857	227.6152173913044	818.2458771186223
256561	1304398	35	496.36594982078856	473.7464925755248	1339.6659420289857	227.6152173913044	878.4847645133955
256575	1304398	35	853.5853658536586	594.0861788617887	1339.6659420289857	227.6152173913044	608.7489565790147
256573	1304398	35	1286.2933972310968	572.4769258075968	1339.6659420289857	227.6152173913044	348.9673716409695
256583	1304398	35	512.2269031781227	735.189578713969	1339.6659420289857	227.6152173913044	970.7147342481986
256585	1304398	35	708.3755298651253	733.880732177264	1339.6659420289857	227.6152173913044	809.2171253449284
256596	1304398	35	755.700632982932	782.7344297501978	1339.6659420289857	227.6152173913044	805.7126175623732
256609	1304398	35	678.7699251431087	808.2617789520035	1339.6659420289857	227.6152173913044	879.7351729855299
256620	1304398	35	1212.7972253895855	853.8192702394526	1339.6659420289857	227.6152173913044	638.9265897309133
256626	1304398	35	902.1902106567534	858.348409748038	1339.6659420289857	227.6152173913044	767.5997495310859
256637	1304398	35	759.841961852861	861.980472297911	1339.6659420289857	227.6152173913044	859.4272072840182
257537	1304168	36	1184.6962441314554	895.9619718309859	1339.4511494252874	227.75790229885052	685.8904863400643
257294	1304168	36	503.3866938434201	474.0197031462318	1339.4511494252874	227.75790229885052	871.5782514748745
257427	1304168	36	705.4700374531835	728.7970037453184	1339.4511494252874	227.75790229885052	808.0669721722757
257569	1304168	36	1282.710008071025	937.0652945924132	1339.4511494252874	227.75790229885052	711.5732807550312
257451	1304168	36	757.1094440567573	781.7644801116538	1339.4511494252874	227.75790229885052	803.7693388475213
257193	1304168	36	575.2497396737244	320.23504570172395	1339.4511494252874	227.75790229885052	769.7764719178106
257213	1304168	36	489.6434450323339	381.2157554379777	1339.4511494252874	227.75790229885052	863.5522260614534
257090	1304168	36	1234.8531073446327	95.64724576271186	1339.4511494252874	227.75790229885052	168.50512151716939
257474	1304168	36	657.8812056737589	794.048315602837	1339.4511494252874	227.75790229885052	886.1277675513061
257358	1304168	36	853.6689833742164	594.1789315889888	1339.4511494252874	227.75790229885052	608.4806353199045
257104	1304168	36	940.0086774386594	122.8627568322362	1339.4511494252874	227.75790229885052	412.98581085704416
257494	1304168	36	747.3936781609195	846.0397509578544	1339.4511494252874	227.75790229885052	856.0400070447369
257112	1304168	36	1023.5087351502448	122.92313067784768	1339.4511494252874	227.75790229885052	332.881267840007
257247	1304168	36	547.3623481781376	434.9341798552325	1339.4511494252874	227.75790229885052	818.734803854866
257373	1304168	36	1318.556610800745	593.0065176908753	1339.4511494252874	227.75790229885052	365.84577732990675
257501	1304168	36	902.045531554426	858.2759423972892	1339.4511494252874	227.75790229885052	767.3830030920456
257513	1304168	36	1228.4976218787158	863.1440745144669	1339.4511494252874	227.75790229885052	645.0009869122998
257146	1304168	36	611.9694525904204	201.1532258064516	1339.4511494252874	227.75790229885052	727.9680130617022
257406	1304168	36	512.1801016702977	735.2893972403776	1339.4511494252874	227.75790229885052	970.5491253982045
257534	1304168	36	706.8616922361692	893.2721989772199	1339.4511494252874	227.75790229885052	918.1931716311813
257408	1304337	37	703.6537712895376	886.8591240875912	1339.7100965107647	227.70786933927243	915.9956470913028
257287	1304337	37	853.8678348274925	594.3193425699538	1339.7100965107647	227.70786933927243	608.6433073170917
257416	1304337	37	1175.4392655367233	893.8808851224105	1339.7100965107647	227.70786933927243	686.1278254571106
257038	1304337	37	1224.9262232415904	97.79434250764528	1339.7100965107647	227.70786933927243	173.35761309070276
257170	1304337	37	590.0162556741504	339.9663231505337	1339.7100965107647	227.70786933927243	758.0519872940442
257301	1304337	37	1362.2093105899075	667.5984363894812	1339.7100965107647	227.70786933927243	440.4655782395866
257180	1304337	37	493.92230347349175	379.9405850091408	1339.7100965107647	227.70786933927243	859.3787235969272
257058	1304337	37	932.24967457695	120.73710824071291	1339.7100965107647	227.70786933927243	421.268013469439
257445	1304337	37	1281.0351004016063	972.712530120482	1339.7100965107647	227.70786933927243	747.3116483463475
257316	1304337	37	711.5700483091787	706.5969634230503	1339.7100965107647	227.70786933927243	789.8700428469688
257325	1304337	37	617.1186262115465	736.1460176991151	1339.7100965107647	227.70786933927243	883.5427458005478
257207	1304337	37	546.5478451424398	434.8614560506453	1339.7100965107647	227.70786933927243	819.7676289553376
257332	1304337	37	512.4434719183078	735.472647702407	1339.7100965107647	227.70786933927243	970.6673674904089
257352	1304337	37	758.076430976431	782.2482603815938	1339.7100965107647	227.70786933927243	803.6247670276695
257107	1304337	37	1013.6444742329462	162.87652666070898	1339.7100965107647	227.70786933927243	332.44833136132047
257245	1304337	37	504.4815849368922	476.9950341402856	1339.7100965107647	227.70786933927243	871.6368263677448
257372	1304337	37	1291.391092959938	839.1830027226761	1339.7100965107647	227.70786933927243	613.3812557051251
257379	1304337	37	740.1007178106775	839.2317182593091	1339.7100965107647	227.70786933927243	856.4419564822128
257126	1304337	37	584.9978808277237	243.2536773871853	1339.7100965107647	227.70786933927243	754.8723075123816
257384	1304337	37	902.1308780690804	858.2998335414065	1339.7100965107647	227.70786933927243	767.5427009152917
258308	1304230	38	694.2024673439768	874.0515239477504	1339.605960264901	227.87012509197945	913.2886011013882
258184	1304230	38	984.382783882784	215.9520757020757	1339.605960264901	227.87012509197945	355.42305065971834
258316	1304230	38	1168.8595041322317	891.5123966942149	1339.605960264901	227.87012509197945	685.25573105173
258195	1304230	38	583.4369828134946	274.7546148949714	1339.605960264901	227.87012509197945	757.6210648101016
258331	1304230	38	1239.437293729373	990.5719471947194	1339.605960264901	227.87012509197945	769.2514746130457
258200	1304230	38	599.4723195515066	343.3670871291754	1339.605960264901	227.87012509197945	749.0910187390349
258207	1304230	38	505.8517823639775	379.7276422764228	1339.605960264901	227.87012509197945	847.4707869258198
258212	1304230	38	547.2475562072336	437.8483626588465	1339.605960264901	227.87012509197945	819.7089121953605
258224	1304230	38	508.18061271147695	488.91380887059904	1339.605960264901	227.87012509197945	871.4424326339886
258234	1304230	38	853.6394585726005	593.1694011484824	1339.605960264901	227.87012509197945	607.9531247180639
258243	1304230	38	610.5122100122101	664.9485144485145	1339.605960264901	227.87012509197945	850.0677708865546
258249	1304230	38	745.9351953267617	666.4850310332239	1339.605960264901	227.87012509197945	738.1246594282582
258254	1304230	38	512.2146042363433	735.5594574507619	1339.605960264901	227.87012509197945	970.7342139956135
258258	1304230	38	1364.9393939393938	746.63326446281	1339.605960264901	227.87012509197945	519.381341243233
258268	1304230	38	1314.4655307481396	763.8513513513514	1339.605960264901	227.87012509197945	536.5705136315145
258276	1304230	38	750.2577049180328	778.299781420765	1339.605960264901	227.87012509197945	806.4143926336026
258154	1304230	38	1218.4867383512546	93.97598566308244	1339.605960264901	227.87012509197945	180.54779558436041
258289	1304230	38	741.8017444601603	837.577322017916	1339.605960264901	227.87012509197945	853.880990781036
258166	1304230	38	931.2805655117484	112.92911190760654	1339.605960264901	227.87012509197945	424.1946068871786
258297	1304230	38	901.8092868988392	858.1728855721393	1339.605960264901	227.87012509197945	767.4291479213568
258053	1304490	39	581.2895285773884	275.3683771380893	1339.6988555078683	227.5472103004292	759.9155026533272
258185	1304490	39	1298.9246231155778	711.0255443886098	1339.6988555078683	227.5472103004292	485.19463884080875
258062	1304490	39	599.1240795287187	341.4183848797251	1339.6988555078683	227.5472103004292	749.2780813667488
258192	1304490	39	512.056436391091	736.0738014345036	1339.6988555078683	227.5472103004292	971.3862608725292
258199	1304490	39	1361.1636485580148	767.7025486250839	1339.6988555078683	227.5472103004292	540.581656053281
258068	1304490	39	533.8238993710692	372.77218728162126	1339.6988555078683	227.5472103004292	818.8557497310962
258210	1304490	39	731.3739243131156	785.100725764645	1339.6988555078683	227.5472103004292	825.1818857195098
258081	1304490	39	548.8153302866639	429.0033928818723	1339.6988555078683	227.5472103004292	816.1380667305057
258227	1304490	39	683.7105263157895	850.1505452821243	1339.6988555078683	227.5472103004292	904.4089787073899
258232	1304490	39	900.1776649746192	857.40820642978	1339.6988555078683	227.5472103004292	768.0519197116967
258110	1304490	39	515.767877940834	492.6380153738645	1339.6988555078683	227.5472103004292	865.5260774402184
258238	1304490	39	756.639234670355	847.4068695251267	1339.6988555078683	227.5472103004292	850.9903163875267
258256	1304490	39	1153.3857979502195	883.2437774524158	1339.6988555078683	227.5472103004292	681.6528028192794
258134	1304490	39	641.9019832189169	566.5404271548437	1339.6988555078683	227.5472103004292	775.7814615273732
258011	1304490	39	1222.4239425688786	90.38824214202562	1339.6988555078683	227.5472103004292	180.46048806075413
258144	1304490	39	854.2219063092338	594.3700243704305	1339.6988555078683	227.5472103004292	608.4791246422907
258021	1304490	39	922.0732174273	115.29892372969056	1339.6988555078683	227.5472103004292	432.44751290794636
258288	1304490	39	1188.895641811372	996.008001361934	1339.6988555078683	227.5472103004292	783.1178689444297
258167	1304490	39	809.5122126436783	638.4838362068965	1339.6988555078683	227.5472103004292	670.7956371228066
258046	1304490	39	945.484496124031	255.5607235142119	1339.6988555078683	227.5472103004292	395.2084488810785
256675	1304333	40	915.5862798947248	103.75494907884196	1339.8055555555554	227.70345345345345	441.9561353561039
256676	1304333	40	1232.424706772607	97.6044267877412	1339.8055555555554	227.70345345345345	168.69025883171844
256683	1304333	40	599.7411033124	340.25298608545745	1339.8055555555554	227.70345345345345	748.5738378875154
256681	1304333	40	903.641447368421	309.9122807017544	1339.8055555555554	227.70345345345345	443.84391462339465
256680	1304333	40	580.5587272355228	274.7099447513812	1339.8055555555554	227.70345345345345	760.7005695660883
256686	1304333	40	553.3587822330228	433.00857297151344	1339.8055555555554	227.70345345345345	812.8030015752574
256685	1304333	40	540.833686815129	380.7993990809473	1339.8055555555554	227.70345345345345	813.5074772896348
256693	1304333	40	525.0908600215905	509.6799208348327	1339.8055555555554	227.70345345345345	862.1315231888248
256697	1304333	40	700.3789923526765	529.8193882141251	1339.8055555555554	227.70345345345345	707.2060292204526
256707	1304333	40	818.5182548375319	628.7110259218692	1339.8055555555554	227.70345345345345	657.6834520245244
256704	1304333	40	854.0292068595927	594.1304930332262	1339.8055555555554	227.70345345345345	608.4796104123604
256713	1304333	40	1263.6091954022988	674.648275862069	1339.8055555555554	227.70345345345345	453.3933828128436
256718	1304333	40	512.3624277456647	735.4402697495184	1339.8055555555554	227.70345345345345	970.8031748929744
256722	1304333	40	725.8505253104107	790.2031730871272	1339.8055555555554	227.70345345345345	832.6744344287737
256724	1304333	40	681.5682492581602	847.1587537091988	1339.8055555555554	227.70345345345345	903.8811981762794
256731	1304333	40	1356.305017921147	861.7415770609318	1339.8055555555554	227.70345345345345	634.2527685757829
256728	1304333	40	899.8328976034858	857.4202614379085	1339.8055555555554	227.70345345345345	768.1921621596642
256734	1304333	40	758.7876304023845	861.4403874813711	1339.8055555555554	227.70345345345345	859.7699290510229
256742	1304333	40	1150.9522357723577	882.4786585365854	1339.8055555555554	227.70345345345345	681.4661734706956
256760	1304333	40	1114.4709996588197	992.765097236438	1339.8055555555554	227.70345345345345	797.555628698777
256771	1304465	41	853.7965942611961	593.9430142129257	1339.695067264574	227.68759342301945	608.473795101322
256778	1304465	41	821.7907117008444	630.7460796139927	1339.695067264574	227.68759342301945	656.2629540073407
256791	1304465	41	1232.015631880229	670.6730515191546	1339.695067264574	227.68759342301945	455.8848285360394
256801	1304465	41	512.3258534714231	735.3979670118911	1339.695067264574	227.68759342301945	970.7263462904714
256808	1304465	41	719.8653241032096	794.9129431508287	1339.695067264574	227.68759342301945	840.1984931439227
256814	1304465	41	679.1196581196581	848.6201329534664	1339.695067264574	227.68759342301945	906.5964316137049
256819	1304465	41	900.3414367060885	857.5946123521682	1339.695067264574	227.68759342301945	767.9937924105435
256702	1304465	41	1231.3919141914191	94.62912541254124	1339.695067264574	227.68759342301945	171.56377494938334
256701	1304465	41	914.2177237966712	100.49595141700404	1339.695067264574	227.68759342301945	444.08184335850757
256828	1304465	41	751.5175695461201	890.6464128843338	1339.695067264574	227.68759342301945	886.2658546530388
256834	1304465	41	1151.014423076923	882.5165598290599	1339.695067264574	227.68759342301945	681.4699998792833
256715	1304465	41	577.8849234393404	271.42791519434627	1339.695067264574	227.68759342301945	763.0648144054883
256721	1304465	41	596.183212422044	341.60245640829834	1339.695067264574	227.68759342301945	752.1877919112582
256855	1304465	41	1369.502222222222	939.0788888888889	1339.695067264574	227.68759342301945	712.0154785896702
256725	1304465	41	887.3753822629969	367.0974770642202	1339.695067264574	227.68759342301945	473.31618723299437
256736	1304465	41	546.8812589413448	378.782904148784	1339.695067264574	227.68759342301945	807.0833461243624
256873	1304465	41	1047.5082892416226	982.4075837742504	1339.695067264574	227.68759342301945	809.3054905826326
256750	1304465	41	552.5181717297822	434.60126231100014	1339.695067264574	227.68759342301945	813.9169068378401
256766	1304465	41	766.3392466053438	515.4929916776172	1339.695067264574	227.68759342301945	641.5363156893824
256764	1304465	41	533.1992913000978	528.8833088954057	1339.695067264574	227.68759342301945	860.9031860014604
257026	1305112	42	719.4544970161977	800.3575234441603	1339.6318352059925	227.75917602996253	844.0905154458552
256908	1305112	42	576.5533043897733	270.5306319343946	1339.6318352059925	227.75917602996253	764.2762861902914
257040	1305112	42	680.6316287878789	852.0662878787879	1339.6318352059925	227.75917602996253	907.7668433932461
257044	1305112	42	900.2733674775928	857.7027315407597	1339.6318352059925	227.75917602996253	768.0265270771786
257059	1305112	42	1404.2925018559763	890.4877505567929	1339.6318352059925	227.75917602996253	665.87548783987
257056	1305112	42	1149.993863524791	882.6060382916053	1339.6318352059925	227.75917602996253	681.7528682134598
256932	1305112	42	600.6146886309747	341.0132909022838	1339.6318352059925	227.75917602996253	747.6448605236275
257070	1305112	42	746.8151862464183	949.3490926456542	1339.6318352059925	227.75917602996253	933.8755736419599
256940	1305112	42	543.6051712089447	365.9475890985325	1339.6318352059925	227.75917602996253	807.932229398406
256956	1305112	42	551.1393287318988	432.699079713087	1339.6318352059925	227.75917602996253	814.6906142134246
256961	1305112	42	900.7065613608748	429.14439044147423	1339.6318352059925	227.75917602996253	482.9196626806389
257094	1305112	42	966.4224688866464	982.3252606794484	1339.6318352059925	227.75917602996253	841.8166113897629
256971	1305112	42	870.3249791144528	499.953216374269	1339.6318352059925	227.75917602996253	542.5297418330935
256981	1305112	42	544.1947201270345	537.3365753605927	1339.6318352059925	227.75917602996253	853.5563075869405
256870	1305112	42	1232.2082837891398	94.35334918747525	1339.6318352059925	227.75917602996253	171.28027917579095
256997	1305112	42	852.8379032258065	593.8400537634408	1339.6318352059925	227.75917602996253	609.0841824040778
257002	1305112	42	830.0465430668211	640.2172653534183	1339.6318352059925	227.75917602996253	655.590455553557
257011	1305112	42	1168.8373873873873	661.6819819819821	1339.6318352059925	227.75917602996253	466.32579269319456
257015	1305112	42	512.750754147813	735.5482654600302	1339.6318352059925	227.75917602996253	970.3515247353203
256891	1305112	42	916.2730839514136	107.23309685047832	1339.6318352059925	227.75917602996253	440.18083559625325
256642	1304571	43	720.6253871622343	798.1865320944141	1339.6718983557548	227.62406576980567	841.8789170654468
256649	1304571	43	679.1557765151515	854.0965909090909	1339.6718983557548	227.62406576980567	910.3567278631729
256653	1304571	43	900.1349826388888	856.80078125	1339.6718983557548	227.62406576980567	767.4998629187766
256662	1304571	43	1149.5748959778086	881.6826167360148	1339.6718983557548	227.62406576980567	681.1236733553593
256667	1304571	43	924.8269988015752	981.9096901215546	1339.6718983557548	227.62406576980567	860.8385991519115
256668	1304571	43	707.8082051282051	986.8384615384616	1339.6718983557548	227.62406576980567	987.7541321409516
256567	1304571	43	922.131567473294	110.26357096141268	1339.6718983557548	227.62406576980567	433.72043260043176
256569	1304571	43	1236.1386430678467	133.94837758112092	1339.6718983557548	227.62406576980567	139.6218804777204
256576	1304571	43	575.4562428407789	266.8956471935854	1339.6718983557548	227.62406576980567	765.2240359801232
256586	1304571	43	597.5077546296296	339.9712962962963	1339.6718983557548	227.62406576980567	750.6194218375282
256591	1304571	43	541.6425485961123	352.9744420446364	1339.6718983557548	227.62406576980567	807.8140627087644
256593	1304571	43	552.333123160992	434.2599831862127	1339.6718983557548	227.62406576980567	814.0029172501222
256598	1304571	43	917.8579234972676	443.7455113192818	1339.6718983557548	227.62406576980567	473.95728564113415
256607	1304571	43	895.5041000410005	501.2429274292743	1339.6718983557548	227.62406576980567	521.682196855135
256613	1304571	43	547.2756653992395	537.8443945154971	1339.6718983557548	227.62406576980567	850.9573681276642
256619	1304571	43	853.4470760233918	593.4146198830409	1339.6718983557548	227.62406576980567	608.4548523354922
256621	1304571	43	1156.517373737374	615.8773737373737	1339.6718983557548	227.62406576980567	429.2856986156704
256627	1304571	43	831.7681318681318	656.5457875457874	1339.6718983557548	227.62406576980567	664.7857394857283
256639	1304571	43	1418.8174603174602	781.6878306878307	1339.6718983557548	227.62406576980567	559.6880162852968
256636	1304571	43	512.3962005483745	736.0483744614179	1339.6718983557548	227.62406576980567	971.0202664472209
257409	1304574	44	723.8371934604904	795.6721162579473	1339.5857568978374	227.913870246085	837.5534127980274
257303	1304574	44	544.4759208642457	538.8195366393336	1339.5857568978374	227.913870246085	853.7341417284395
257431	1304574	44	679.5445382090952	852.6378340365682	1339.5857568978374	227.913870246085	908.8093536612687
257311	1304574	44	942.9314225053078	522.6456475583864	1339.5857568978374	227.913870246085	494.1674630629264
257438	1304574	44	899.4409395973155	856.424384787472	1339.5857568978374	227.913870246085	767.3023700508091
257323	1304574	44	1183.1863672182822	580.7301024428684	1339.5857568978374	227.913870246085	385.92753567693507
257450	1304574	44	1148.9719471947194	879.9879773691655	1339.5857568978374	227.913870246085	679.3631323746521
257202	1304574	44	924.6500789889416	121.15357707063868	1339.5857568978374	227.913870246085	428.44997024229355
257335	1304574	44	855.0804451958297	593.1294730910115	1339.5857568978374	227.913870246085	606.7353901239343
257205	1304574	44	1224.9689265536724	110.92902542372882	1339.5857568978374	227.913870246085	163.775674983356
257469	1304574	44	878.3498753117207	966.0971737323358	1339.5857568978374	227.913870246085	870.4327245734713
257225	1304574	44	565.5604873803306	253.14838990426455	1339.5857568978374	227.913870246085	774.4365040686216
257353	1304574	44	859.6486291486292	685.0829725829725	1339.5857568978374	227.913870246085	662.8297177433095
257487	1304574	44	674.3467939304944	972.8920704845816	1339.5857568978374	227.913870246085	998.7669381194271
257236	1304574	44	592.8219415552254	337.63595839524515	1339.5857568978374	227.913870246085	754.7815131101628
257242	1304574	44	522.8517570794951	331.36148072330263	1339.5857568978374	227.913870246085	823.2592754246466
257375	1304574	44	1445.5832451499118	721.684126984127	1339.5857568978374	227.913870246085	505.0193401790674
257382	1304574	44	512.6792156862745	735.681568627451	1339.5857568978374	227.913870246085	970.3620269868253
257261	1304574	44	552.3011262189259	434.6770361214119	1339.5857568978374	227.913870246085	813.9828600566586
257273	1304574	44	943.3776041666669	460.7648809523809	1339.5857568978374	227.913870246085	459.5655486191171
257665	1304748	45	1428.947135717032	644.0916955017301	1339.5912518853695	227.81372549019608	425.7602873592853
257540	1304748	45	520.7082574377656	304.12902246508804	1339.5912518853695	227.81372549019608	822.4313850698067
257544	1304748	45	610.554448871182	344.8500664010624	1339.5912518853695	227.81372549019608	738.3712922662635
257679	1304748	45	858.3465408805032	683.9180293501049	1339.5912518853695	227.81372549019608	663.0441975235809
257685	1304748	45	512.7175046554935	735.9618249534451	1339.5912518853695	227.81372549019608	970.5331961587347
257688	1304748	45	727.189723977386	791.2320696153421	1339.5912518853695	227.81372549019608	832.1513455380301
257566	1304748	45	551.8631211282457	432.8550810597074	1339.5912518853695	227.81372549019608	813.9763912300498
257699	1304748	45	899.1328303612255	854.741426611797	1339.5912518853695	227.81372549019608	766.186637527147
257697	1304748	45	679.1632996632997	848.554834054834	1339.5912518853695	227.81372549019608	906.3578785106312
257578	1304748	45	975.1628440366972	476.8031345565749	1339.5912518853695	227.81372549019608	441.365823636519
257708	1304748	45	1149.5810286268802	879.9177583697234	1339.5912518853695	227.81372549019608	679.2227577462968
257595	1304748	45	1221.1236429433052	516.710293526337	1339.5912518853695	227.81372549019608	312.24317669327934
257722	1304748	45	623.5709010339734	918.5216642048252	1339.5912518853695	227.81372549019608	994.8681316821683
257725	1304748	45	840.2146129929636	934.9624447717232	1339.5912518853695	227.81372549019608	865.6999125869081
257605	1304748	45	545.4859453725802	539.0144523998939	1339.5912518853695	227.81372549019608	852.9062845711101
257483	1304748	45	922.0382920110192	133.08776859504133	1339.5912518853695	227.81372549019608	428.1629143323059
257503	1304748	45	1228.1385846672283	172.1116259477675	1339.5912518853695	227.81372549019608	124.59703416804248
257631	1304748	45	1008.6970576848626	564.0636856368563	1339.5912518853695	227.81372549019608	471.7573565449016
257530	1304748	45	558.2206433135052	248.81548799295	1339.5912518853695	227.81372549019608	781.6528014202903
257658	1304748	45	859.8116438356165	591.6101598173516	1339.5912518853695	227.81372549019608	602.1098885830784
258323	1304645	46	862.069397993311	591.9487179487179	1339.606491611962	227.61889132020423	600.6478988166953
258330	1304645	46	1083.9756820877817	641.9064847765915	1339.606491611962	227.61889132020423	486.8072728194111
258339	1304645	46	861.1031746031746	685.4373659373659	1339.606491611962	227.61889132020423	662.2410286966497
258345	1304645	46	511.73929663608567	736.039373088685	1339.606491611962	227.61889132020423	971.522248226421
258216	1304645	46	932.1339741501032	153.49598131856197	1339.606491611962	227.61889132020423	414.15945995934504
258348	1304645	46	731.2786502788209	796.0192898600205	1339.606491611962	227.61889132020423	832.5513651428728
258225	1304645	46	1244.5429014959077	200.20053626869884	1339.606491611962	227.61889132020423	98.93862925815971
258230	1304645	46	558.7787797817858	238.2722110888444	1339.606491611962	227.61889132020423	780.9003833934527
258358	1304645	46	606.2098150782361	813.5516832622096	1339.606491611962	227.61889132020423	938.7161028892963
258362	1304645	46	898.877657168702	854.66236996834	1339.606491611962	227.61889132020423	766.4368399449949
258361	1304645	46	679.8562340966921	848.570737913486	1339.606491611962	227.61889132020423	906.0086081705136
258367	1304645	46	1147.4357664233576	878.9399026763991	1339.606491611962	227.61889132020423	679.0792644850604
258237	1304645	46	496.3980326960377	247.6463009143807	1339.606491611962	227.61889132020423	843.4462652252488
258369	1304645	46	826.8660067600193	920.0607596974086	1339.606491611962	227.61889132020423	861.6139192747055
258246	1304645	46	632.4041666666667	342.49036458333336	1339.606491611962	227.61889132020423	716.4709231906572
258260	1304645	46	544.7643975298004	428.6160419359472	1339.606491611962	227.61889132020423	819.8620671067564
258275	1304645	46	1240.0685832393835	518.0663284479518	1339.606491611962	227.61889132020423	307.0301433691238
258273	1304645	46	974.6183035714286	506.6484375	1339.606491611962	227.61889132020423	459.4277582497759
258290	1304645	46	546.8790270825311	536.3028494416635	1339.606491611962	227.61889132020423	850.7071288174272
258300	1304645	46	1454.5723140495868	549.8705234159779	1339.606491611962	227.61889132020423	342.14507846401847
257156	1304821	47	898.5666666666666	854.4883668903803	1339.3943089430895	228.0033259423504	766.0368899254427
256905	1304821	47	929.630319431179	162.98052637164383	1339.3943089430895	228.0033259423504	414.89093936205614
257167	1304821	47	1142.3909792571153	875.5077182826822	1339.3943089430895	228.0033259423504	676.8103501036188
257173	1304821	47	847.5853501129396	924.7294288480156	1339.3943089430895	228.0033259423504	852.8207985595283
257050	1304821	47	546.6214549154266	536.266882869134	1339.3943089430895	228.0033259423504	850.5969777822622
256920	1304821	47	487.99070964853365	198.7697559883591	1339.3943089430895	228.0033259423504	851.9053295431245
256929	1304821	47	1234.7985452245416	202.1290322580645	1339.3943089430895	228.0033259423504	107.74856315295801
257063	1304821	47	1239.6338862559242	539.8981042654028	1339.3943089430895	228.0033259423504	327.46067653980674
257069	1304821	47	974.2704042715484	562.1052631578947	1339.3943089430895	228.0033259423504	494.91369976367815
257099	1304821	47	863.3154506437768	590.8896995708154	1339.3943089430895	228.0033259423504	598.6130632426886
256972	1304821	47	557.7258209626631	231.3947368421053	1339.3943089430895	228.0033259423504	781.6758450723017
257109	1304821	47	1112.9176755447943	679.7828894269571	1339.3943089430895	228.0033259423504	505.36762802713
257121	1304821	47	860.0882838283829	686.019801980198	1339.3943089430895	228.0033259423504	662.9580364045586
257131	1304821	47	512.9779299847793	735.9547184170473	1339.3943089430895	228.0033259423504	970.0405396309728
257000	1304821	47	665.7855812716148	351.1530992285182	1339.3943089430895	228.0033259423504	684.7733819707199
257135	1304821	47	582.43037672866	744.7269909394373	1339.3943089430895	228.0033259423504	916.5139064092552
257143	1304821	47	744.3425702811245	797.1818129661502	1339.3943089430895	228.0033259423504	823.4383533545965
257016	1304821	47	542.1890507011866	431.97748112189856	1339.3943089430895	228.0033259423504	822.8861888194197
257151	1304821	47	681.7104733131923	841.1470292044311	1339.3943089430895	228.0033259423504	899.1625150654313
257021	1304821	47	1431.860204081633	473.8506802721089	1339.3943089430895	228.0033259423504	262.661118924583
256896	1305121	48	513.5283275126116	735.7013969732246	1339.717037037037	227.71925925925927	969.8626892411552
256782	1305121	48	926.7958255837984	172.02779499896673	1339.717037037037	227.71925925925927	416.6598925496257
256787	1305121	48	503.7413528055342	178.2353317960543	1339.717037037037	227.71925925925927	837.438955210177
256914	1305121	48	760.3818770226537	811.2634073046694	1339.717037037037	227.71925925925927	822.2852305294889
256794	1305121	48	1165.8159153005463	191.36816939890716	1339.717037037037	227.71925925925927	177.65979251154482
256921	1305121	48	685.7767732962448	813.5741770978211	1339.717037037037	227.71925925925927	877.9885268595513
256931	1305121	48	898.4629139072848	854.6492273730684	1339.717037037037	227.71925925925927	766.6461935587943
256800	1305121	48	556.0431767337808	232.01476510067116	1339.717037037037	227.71925925925927	783.6856325677031
256939	1305121	48	1132.622702434178	871.711127670144	1339.717037037037	227.71925925925927	676.4714258591735
256809	1305121	48	695.3446895103059	341.9148614940265	1339.717037037037	227.71925925925927	654.4129872082854
256816	1305121	48	543.3587345801831	433.5541185833665	1339.717037037037	227.71925925925927	822.5293521844294
256951	1305121	48	864.2411801930075	920.7581869957286	1339.717037037037	227.71925925925927	840.4643037034227
256825	1305121	48	545.9634997316157	540.3046162104133	1339.717037037037	227.71925925925927	853.085155986874
256829	1305121	48	1230.9210940574576	531.452774498229	1339.717037037037	227.71925925925927	322.63075719502837
256833	1305121	48	1388.9186046511627	529.90642303433	1339.717037037037	227.71925925925927	306.1664191352618
256849	1305121	48	865.7864396654719	590.3760454002389	1339.717037037037	227.71925925925927	596.766416329767
256858	1305121	48	993.4781357882624	625.9269275028769	1339.717037037037	227.71925925925927	527.6843031453349
256869	1305121	48	595.4920529801325	686.8770419426049	1339.717037037037	227.71925925925927	874.4693798488237
256872	1305121	48	1121.3240212846829	686.1898517673889	1339.717037037037	227.71925925925927	507.8294925702557
256880	1305121	48	860.6530984204131	686.1618063993519	1339.717037037037	227.71925925925927	663.0775417032072
258058	1305416	49	1039.5555555555554	691.8337479270316	1339.4547511312217	227.78808446455503	552.5195971956666
258063	1305416	49	858.7670833333333	688.5366666666667	1339.4547511312217	227.78808446455503	665.8452447635481
258066	1305416	49	1128.6065891472867	699.7003875968993	1339.4547511312217	227.78808446455503	516.8734557507062
257937	1305416	49	722.4621030157459	328.8622898318655	1339.4547511312217	227.78808446455503	625.2167006879939
258070	1305416	49	656.0904907975461	685.9933537832311	1339.4547511312217	227.78808446455503	822.7628948444333
257950	1305416	49	542.3703553024138	438.9572823433686	1339.4547511312217	227.78808446455503	824.5822968064238
257959	1305416	49	1247.3438228438229	477.75058275058274	1339.4547511312217	227.78808446455503	266.3938318718336
258085	1305416	49	513.5215432824128	736.0440658049354	1339.4547511312217	227.78808446455503	969.7885369479765
258091	1305416	49	699.6712580348943	768.8999081726355	1339.4547511312217	227.78808446455503	837.9289491330533
258102	1305416	49	786.4226386149462	828.3303747534517	1339.4547511312217	227.78808446455503	816.3917931358985
258108	1305416	49	899.6008771929824	853.9232456140351	1339.4547511312217	227.78808446455503	765.1906105318869
257987	1305416	49	547.0029036004646	541.102787456446	1339.4547511312217	227.78808446455503	852.1420267571639
258115	1305416	49	1110.0971610376896	860.2464512971121	1339.4547511312217	227.78808446455503	672.761837435818
257874	1305416	49	1112.1850363566782	93.5371220818982	1339.4547511312217	227.78808446455503	263.95992906949317
258129	1305416	49	865.7702082308575	922.2274963108706	1339.4547511312217	227.78808446455503	840.6087930233562
257884	1305416	49	542.7356965174129	141.4713930348259	1339.4547511312217	227.78808446455503	801.3811971865177
258012	1305416	49	867.2359229147846	590.0642878651008	1339.4547511312217	227.78808446455503	595.1761665863465
258016	1305416	49	1267.390208783297	598.0856731461483	1339.4547511312217	227.78808446455503	377.24475138458627
257903	1305416	49	931.0485985077636	180.07037709215567	1339.4547511312217	227.78808446455503	411.18434442178517
257912	1305416	49	550.4796154737086	240.88313643734077	1339.4547511312217	227.78808446455503	789.0838010452129
256900	1305284	50	546.3266123557365	540.0133740665309	1339.7101284958426	227.738851095994	852.626988418332
256910	1305284	50	867.4734848484849	590.2926136363636	1339.7101284958426	227.738851095994	595.3592850838057
256922	1305284	50	1156.8590844062949	628.6584406294706	1339.7101284958426	227.738851095994	440.64841040939785
256926	1305284	50	861.1811594202898	689.900705052879	1339.7101284958426	227.738851095994	665.2695344725898
256806	1305284	50	605.9256987048399	111.41513292433538	1339.7101284958426	227.738851095994	742.947371496115
256804	1305284	50	1135.4310344827586	105.62222222222222	1339.7101284958426	227.738851095994	237.99667917494335
256936	1305284	50	683.9354475933424	698.8630229419703	1339.7101284958426	227.738851095994	807.464189552907
256942	1305284	50	1131.5481347773766	711.442238267148	1339.7101284958426	227.738851095994	526.5931849062367
256821	1305284	50	932.4521822849808	183.34221223791187	1339.7101284958426	227.738851095994	409.67071691028167
256949	1305284	50	513.8592194344883	735.4824771007567	1339.7101284958426	227.738851095994	969.4500058001596
256953	1305284	50	1071.025460455038	744.1655832430481	1339.7101284958426	227.738851095994	582.1408940422261
256831	1305284	50	540.0228852144741	254.1676252096813	1339.7101284958426	227.738851095994	800.1238448940933
256959	1305284	50	709.0242290748898	752.7437591776799	1339.7101284958426	227.738851095994	820.6063960500646
256975	1305284	50	802.7976845483722	844.3398670334709	1339.7101284958426	227.738851095994	817.6012385758562
256979	1305284	50	900.0518617021277	853.5359042553191	1339.7101284958426	227.738851095994	764.8015058189599
256976	1305284	50	1088.9495899662325	845.9963820549928	1339.7101284958426	227.738851095994	667.1755558105958
256857	1305284	50	749.9168731076246	326.2180016515277	1339.7101284958426	227.738851095994	597.9583824946108
256866	1305284	50	1232.9822196170378	405.6735052754983	1339.7101284958426	227.738851095994	207.48876521783595
257003	1305284	50	864.3762165450122	922.6481143552312	1339.7101284958426	227.738851095994	841.9270823616351
256877	1305284	50	536.2706297502715	439.6302931596091	1339.7101284958426	227.738851095994	830.9109527285898
257410	1304822	51	713.82757793765	746.6966426858513	1339.6136192626036	227.74830699774267	812.9671239543543
257420	1304822	51	1110.6469979296066	769.7140786749483	1339.6136192626036	227.74830699774267	588.3473560358004
257053	1304822	51	530.8045021068973	257.6880683078288	1339.6136192626036	227.74830699774267	809.3630689014035
257440	1304822	51	817.9483159117306	866.603368176539	1339.6136192626036	227.74830699774267	824.7851101431947
257446	1304822	51	1089.606684981685	844.8772893772893	1339.6136192626036	227.74830699774267	665.8465649692565
257195	1304822	51	546.1235810113519	539.5486326109392	1339.6136192626036	227.74830699774267	852.5525695559589
257448	1304822	51	898.4920948616601	852.4885814668423	1339.6136192626036	227.74830699774267	764.7801055424612
257331	1304822	51	858.8224768797749	688.1473663047848	1339.6136192626036	227.74830699774267	665.6781627818317
257084	1304822	51	779.240276194096	324.82003040668945	1339.6136192626036	227.74830699774267	568.718913970125
257468	1304822	51	863.9814479638009	923.259426847662	1339.6136192626036	227.74830699774267	842.5922383984453
257224	1304822	51	1035.1413817663818	578.0498575498575	1339.6136192626036	227.74830699774267	464.1276976492262
257359	1304822	51	684.1223744292237	700.4525114155251	1339.6136192626036	227.74830699774267	808.1571857797608
256974	1304822	51	677.6029364311069	97.7081316553727	1339.6136192626036	227.74830699774267	674.6618348373494
257108	1304822	51	1234.5313681027967	372.20030234315954	1339.6136192626036	227.74830699774267	178.62994840755306
257376	1304822	51	1134.670246618934	713.9677804295943	1339.6136192626036	227.74830699774267	527.6468159052124
256996	1304822	51	1246.797879735836	103.58029197080292	1339.6136192626036	227.74830699774267	155.02405445488486
257252	1304822	51	867.6976123154257	590.3843857995602	1339.6136192626036	227.74830699774267	595.1551421786817
257401	1304822	51	514.5407407407407	735.3098765432098	1339.6136192626036	227.74830699774267	968.6919023878597
257150	1304822	51	515.1465398400882	449.4098428453267	1339.6136192626036	227.74830699774267	853.7445762789959
257020	1304822	51	929.0397948717948	183.79035897435892	1339.6136192626036	227.74830699774267	412.92029069703176
257666	1305600	52	898.1296296296296	852.1393097643098	1339.643820224719	227.6760299625468	764.7804706695981
257664	1305600	52	1089.6141932501157	845.3381877022654	1339.643820224719	227.6760299625468	666.3492743814946
257551	1305600	52	1327.0825795644892	113.47788944723618	1339.643820224719	227.6760299625468	114.88690118581337
257554	1305600	52	760.9593077642656	112.78468974119114	1339.643820224719	227.6760299625468	589.9794784731516
257680	1305600	52	866.9227307398933	927.4261632341723	1339.643820224719	227.6760299625468	844.46164948882
257561	1305600	52	928.9995910020448	184.5803680981595	1339.643820224719	227.6760299625468	412.89940550382715
257571	1305600	52	514.2483899622474	265.3092382855874	1339.643820224719	227.6760299625468	826.2529120474288
257583	1305600	52	807.6533934876422	336.2664443572643	1339.643820224719	227.6760299625468	542.9601203019552
257589	1305600	52	1190.590170940171	361.3965811965812	1339.643820224719	227.6760299625468	200.24529005041566
257598	1305600	52	483.3529864316688	458.6646384109665	1339.643820224719	227.6760299625468	886.8989397168849
257603	1305600	52	1017.3065798987708	489.8344179320318	1339.643820224719	227.6760299625468	415.48563980444277
257615	1305600	52	546.3767285657842	539.0647306729883	1339.643820224719	227.6760299625468	852.1945796818717
257623	1305600	52	868.1500297088533	590.3377896613191	1339.643820224719	227.6760299625468	594.836066864501
257627	1305600	52	859.5596273291925	687.7024844720497	1339.643820224719	227.6760299625468	664.9098969911133
257635	1305600	52	684.3129432624113	701.1578014184397	1339.643820224719	227.6760299625468	808.482248538085
257638	1305600	52	1137.8546184738957	711.3871485943775	1339.643820224719	227.6760299625468	524.1138504478693
257644	1305600	52	515.6077481840193	735.1549636803874	1339.643820224719	227.6760299625468	967.7656308175351
257649	1305600	52	720.8924731182796	739.9054659498207	1339.643820224719	227.6760299625468	803.2634839440135
257653	1305600	52	1156.6725537961834	792.4037758830694	1339.643820224719	227.6760299625468	593.6294394240708
257663	1305600	52	819.2700741696227	869.7177792110073	1339.643820224719	227.6760299625468	826.442038718649
257154	1305610	53	1038.4601170874496	476.10812294182216	1339.5857568978374	227.8959731543624	390.2382890662163
257281	1305610	53	898.2956269522535	852.36791610888	1339.5857568978374	227.8959731543624	764.6582153647345
257172	1305610	53	546.278756338404	538.7221777421937	1339.5857568978374	227.8959731543624	852.026364964771
257187	1305610	53	868.1152497808939	590.2630733274905	1339.5857568978374	227.8959731543624	594.6380027958099
257194	1305610	53	860.0439215686275	688.526274509804	1339.5857568978374	227.8959731543624	664.9365731840234
257322	1305610	53	872.3169691329301	934.1823328680006	1339.5857568978374	227.8959731543624	846.865126178206
257196	1305610	53	684.4118457300275	701.099173553719	1339.5857568978374	227.8959731543624	808.1918848535407
257073	1305610	53	1350.327980804725	119.33056478405317	1339.5857568978374	227.8959731543624	109.09556942918313
257204	1305610	53	728.578803202697	731.9664981036663	1339.5857568978374	227.8959731543624	792.0963272143624
257082	1305610	53	843.6549019607843	122.88267973856208	1339.5857568978374	227.8959731543624	506.92721831899047
257216	1305610	53	1153.3580086580089	727.7060606060605	1339.5857568978374	227.8959731543624	533.376881513392
257226	1305610	53	515.0832330525471	736.6151223425592	1339.5857568978374	227.8959731543624	968.8134931853583
257101	1305610	53	930.2129449838188	186.8770226537217	1339.5857568978374	227.8959731543624	411.42271866605086
257113	1305610	53	501.484952120383	268.8233014135887	1339.5857568978374	227.8959731543624	839.099520418797
257240	1305610	53	1224.5266830870278	826.7553366174056	1339.5857568978374	227.8959731543624	609.8123708761267
257127	1305610	53	822.0245606752457	342.1863152068632	1339.5857568978374	227.8959731543624	530.0300690732912
257262	1305610	53	815.8150972590628	862.4928160919541	1339.5857568978374	227.8959731543624	822.8297861434012
257137	1305610	53	1088.118081960287	354.78728348119984	1339.5857568978374	227.8959731543624	281.6689478358579
257271	1305610	53	1088.6846153846154	844.9769230769231	1339.5857568978374	227.8959731543624	666.1383351601735
257149	1305610	53	482.30140754958416	464.0273192578375	1339.5857568978374	227.8959731543624	889.2100248254611
257152	1304724	54	879.9223839223839	115.55959805959806	1339.6123511904764	227.91666666666669	473.2219108123729
257413	1304724	54	882.3369546909213	944.298888327438	1339.6123511904764	227.91666666666669	849.8848602931151
257165	1304724	54	1411.9662369551872	176.8321055862492	1339.6123511904764	227.91666666666669	88.5704079590454
257297	1304724	54	868.3812664907651	590.2707417179713	1339.6123511904764	227.91666666666669	594.4402500618148
257179	1304724	54	934.1413955391856	184.0454266421117	1339.6123511904764	227.91666666666669	407.8374450416037
257310	1304724	54	860.0266433294438	689.2374562427071	1339.6123511904764	227.91666666666669	665.4467086699198
257190	1304724	54	504.45549374130735	268.3708854891052	1339.6123511904764	227.91666666666669	836.1360657003771
257318	1304724	54	683.9072543617998	700.7493112947658	1339.6123511904764	227.91666666666669	808.4057668232621
257201	1304724	54	844.5218664584147	323.0358583886503	1339.6123511904764	227.91666666666669	504.14506712460377
257328	1304724	54	730.9767776407726	714.5706946157009	1339.6123511904764	227.91666666666669	779.274922161105
257333	1304724	54	515.446926307751	736.3644520809469	1339.6123511904764	227.91666666666669	968.384117003583
257218	1304724	54	974.559748427673	383.4056603773585	1339.6123511904764	227.91666666666669	396.78738632806954
257345	1304724	54	1169.7264074524098	752.7166869177805	1339.6123511904764	227.91666666666669	551.6124501272094
257227	1304724	54	1036.8494152046785	440.7825292397661	1339.6123511904764	227.91666666666669	370.10440534493773
257364	1304724	54	1088.777623026927	845.1513463324047	1339.6123511904764	227.91666666666669	666.2557396637931
257369	1304724	54	898.5161220043574	852.2041394335512	1339.6123511904764	227.91666666666669	764.3956645977768
257244	1304724	54	472.6736914086784	474.9901156284968	1339.6123511904764	227.91666666666669	901.4587783177632
257383	1304724	54	815.6103448275862	854.2333333333333	1339.6123511904764	227.91666666666669	816.6092514886044
257390	1304724	54	1305.606420404573	846.6358839050132	1339.6123511904764	227.91666666666669	619.6530263854506
257267	1304724	54	545.064704373477	538.4843529562652	1339.6123511904764	227.91666666666669	853.0874813462601
256769	1304802	55	505.3345037453184	270.05992509363296	1339.6453576864535	227.6331811263318	835.3889091959821
256776	1304802	55	852.4726228632478	304.6157852564103	1339.6453576864535	227.6331811263318	493.2175938607319
256909	1304802	55	514.4244161358811	736.848195329087	1339.6453576864535	227.6331811263318	969.6852752636422
256924	1304802	55	1172.5070827799912	767.4964586100044	1339.6453576864535	227.6331811263318	565.1438412600115
257052	1304802	55	899.9231325301205	957.6558232931726	1339.6453576864535	227.6331811263318	852.2257291191648
256805	1304802	55	938.7298006295908	354.6157747464148	1339.6453576864535	227.6331811263318	420.54472172730647
256820	1304802	55	478.8484141232794	484.2126271693597	1339.6453576864535	227.6331811263318	898.2229067327606
256826	1304802	55	963.2281589801275	449.5959880014998	1339.6453576864535	227.6331811263318	436.98672190104446
256970	1304802	55	811.0928779918271	853.0033274956218	1339.6453576864535	227.6331811263318	818.8134975446396
256847	1304802	55	543.4411995295962	539.7149483862537	1339.6453576864535	227.6331811263318	855.1819051654132
256978	1304802	55	1087.9061779621943	844.204011065007	1339.6453576864535	227.6331811263318	665.9821340993387
256726	1304802	55	886.0575068870523	120.13980716253442	1339.6453576864535	227.6331811263318	466.1510096942198
256860	1304802	55	868.2502934272301	590.1995305164319	1339.6453576864535	227.6331811263318	594.699642103492
256994	1304802	55	1354.6214759535656	836.4440298507462	1339.6453576864535	227.6331811263318	608.9950193908751
256743	1304802	55	935.9222969530216	184.7646489350861	1339.6453576864535	227.6331811263318	405.99263641130517
256871	1304802	55	727.0807478122514	693.4299920445505	1339.6453576864535	227.6331811263318	769.5466654673492
257001	1304802	55	897.2885027885027	851.9843414843415	1339.6453576864535	227.6331811263318	765.1757696866779
256878	1304802	55	859.2679738562091	689.8991013071895	1339.6453576864535	227.6331811263318	666.6724922000645
256890	1304802	55	682.2802298850575	701.0508045977011	1339.6453576864535	227.6331811263318	810.09453612688
256765	1304802	55	1417.5363636363636	244.4622103386809	1339.6453576864535	227.6331811263318	79.68829921713117
257538	1304894	56	507.2132092198581	258.90270390070924	1339.5625909752546	227.75691411935955	832.9319020962607
257547	1304894	56	874.3193292463036	280.1797692030292	1339.5625909752546	227.75691411935955	468.1874072626438
257558	1304894	56	1346.398039215686	273.5580392156863	1339.5625909752546	227.75691411935955	46.3083838277367
257686	1304894	56	725.4035087719299	683.3107769423559	1339.5625909752546	227.75691411935955	764.6703212403261
257689	1304894	56	860.2449344457688	689.7113627334128	1339.5625909752546	227.75691411935955	665.693118828212
257698	1304894	56	681.7522893772895	701.4276556776557	1339.5625909752546	227.75691411935955	810.6037036041669
257709	1304894	56	514.2893864013267	736.681592039801	1339.5625909752546	227.75691411935955	969.5773254280163
257584	1304894	56	954.9857341684065	330.83124565066106	1339.5625909752546	227.75691411935955	398.15031911585805
257720	1304894	56	1149.3974358974358	811.0464190981432	1339.5625909752546	227.75691411935955	613.5058539444962
257729	1304894	56	807.3303644196066	848.8344976132262	1339.5625909752546	227.75691411935955	817.929402639961
257734	1304894	56	1077.1143878462915	836.4714030384271	1339.5625909752546	227.75691411935955	662.8818811414467
257739	1304894	56	895.3162230671736	852.4324038867765	1339.5625909752546	227.75691411935955	766.5339541831687
257495	1304894	56	886.6160621761658	120.82400690846288	1339.5625909752546	227.75691411935955	465.39789921713015
257621	1304894	56	476.65145705521473	495.9459355828221	1339.5625909752546	227.75691411935955	903.6265690409388
257748	1304894	56	1380.8337547408344	870.1363253265908	1339.5625909752546	227.75691411935955	643.7038270054906
257626	1304894	56	889.7991360691145	494.7433405327574	1339.5625909752546	227.75691411935955	523.0381604224534
257760	1304894	56	946.987944697353	941.4376159163716	1339.5625909752546	227.75691411935955	814.5274685470681
257510	1304894	56	935.6259645690686	182.8677861102054	1339.5625909752546	227.75691411935955	406.4232177986795
257640	1304894	56	545.9297398766425	539.9831053901851	1339.5625909752546	227.75691411935955	852.8413081332293
257661	1304894	56	867.7667248400232	590.3926701570681	1339.5625909752546	227.75691411935955	595.0596868040495
257819	1305659	57	718.5312093628088	671.4328131772864	1339.5907738095236	227.7552083333333	763.2593265927447
257829	1305659	57	860.211637080868	688.7528599605522	1339.5907738095236	227.7552083333333	665.0738241252034
257836	1305659	57	681.6552766155277	702.2024639702464	1339.5907738095236	227.7552083333333	811.159242596242
257712	1305659	57	877.9623154623155	116.76107226107226	1339.5907738095236	227.7552083333333	474.78472153013485
257847	1305659	57	514.3950230029276	736.5020911752405	1339.5907738095236	227.7552083333333	969.4180821248483
257850	1305659	57	1139.1151012891346	828.677255985267	1339.5907738095236	227.7552083333333	633.4807042260207
257849	1305659	57	1071.46628679962	831.4002849002849	1339.5907738095236	227.7552083333333	660.5135267334385
257848	1305659	57	819.4700725851479	838.6817978782802	1339.5907738095236	227.7552083333333	802.3445903445454
257724	1305659	57	940.356954180636	177.66559991872398	1339.5907738095236	227.7552083333333	402.3637801872829
257728	1305659	57	1256.023361227336	203.63981868898185	1339.5907738095236	227.7552083333333	86.97737903259946
257856	1305659	57	895.763594852636	852.2405562474055	1339.5907738095236	227.7552083333333	766.1360940069258
257862	1305659	57	974.7985546522132	901.3426678711232	1339.5907738095236	227.7552083333333	766.0244309447899
257738	1305659	57	511.9998879175073	239.7519614436225	1339.5907738095236	227.7552083333333	827.6778337594415
257864	1305659	57	1413.409342834521	919.1290577988916	1339.5907738095236	227.7552083333333	695.303517075617
257750	1305659	57	880.559019405213	272.96572511195313	1339.5907738095236	227.7552083333333	461.252796608204
257757	1305659	57	953.4266795865632	300.6427648578811	1339.5907738095236	227.7552083333333	392.982574121498
257768	1305659	57	478.7404306220096	520.5236576289208	1339.5907738095236	227.7552083333333	909.2726094351483
257776	1305659	57	543.5883563301863	534.2200435729848	1339.5907738095236	227.7552083333333	852.9598723688096
257783	1305659	57	862.3569921639543	574.4734779987945	1339.5907738095236	227.7552083333333	589.8861253356807
257798	1305348	58	840.3404004711425	569.3297997644288	1339.717037037037	227.71925925925927	605.0411444952315
257806	1305348	58	869.5299181484618	591.7449901213661	1339.717037037037	227.71925925925927	594.6348959642633
257811	1305348	58	720.809853249476	674.0970649895178	1339.717037037037	227.71925925925927	763.085347515211
257815	1305348	58	859.2972292191436	687.556255247691	1339.717037037037	227.71925925925927	665.0212437384588
257818	1305348	58	678.6690009337068	702.532679738562	1339.717037037037	227.71925925925927	813.8994350061467
257823	1305348	58	838.7761775669264	822.0844346549192	1339.717037037037	227.71925925925927	777.310559821341
257820	1305348	58	514.2172096908939	736.8086883876358	1339.717037037037	227.71925925925927	969.8566965272593
257825	1305348	58	1066.4625414888571	819.5706495969654	1339.717037037037	227.71925925925927	651.8865603630481
257831	1305348	58	896.211474036851	852.1206030150754	1339.717037037037	227.71925925925927	765.8813370857008
257834	1305348	58	1147.8947958725887	861.1563481381785	1339.717037037037	227.71925925925927	661.8446326538817
257833	1305348	58	974.847946469774	866.5524534686972	1339.717037037037	227.71925925925927	735.6883193820702
257711	1305348	58	875.776923076923	117.32642998027612	1339.717037037037	227.71925925925927	476.8930761685918
257845	1305348	58	1430.138850254984	889.5560964302272	1339.717037037037	227.71925925925927	667.9851071259684
257723	1305348	58	1144.2056952876555	154.4968198901417	1339.717037037037	227.71925925925927	208.77310741522132
257733	1305348	58	942.2209138486312	175.4891304347826	1339.717037037037	227.71925925925927	400.91290114790985
257743	1305348	58	524.6048492791612	223.40410659676715	1339.717037037037	227.71925925925927	815.1236097512642
257764	1305348	58	863.7173499702911	271.30926916221034	1339.717037037037	227.71925925925927	477.9914131561145
257771	1305348	58	951.0590103644266	297.4789368104313	1339.717037037037	227.71925925925927	394.8689330766489
257787	1305348	58	477.5657315731573	539.8602860286028	1339.717037037037	227.71925925925927	916.9170595564748
257784	1305348	58	549.7224947442187	527.1021957486569	1339.717037037037	227.71925925925927	844.8204066625369
257423	1305096	59	824.4454946439824	566.6471329552614	1339.477973568282	227.7562408223201	616.5269589544077
257292	1305096	59	532.5992663915636	212.88124713434203	1339.477973568282	227.7562408223201	807.0158074860678
257443	1305096	59	871.2558455682437	594.2395323545405	1339.477973568282	227.7562408223201	594.5939489442983
257326	1305096	59	837.0012267788293	265.4830587685477	1339.477973568282	227.7562408223201	503.8910535586633
257452	1305096	59	716.6828110161443	671.9738841405508	1339.477973568282	227.7562408223201	764.9857051824868
257334	1305096	59	946.180981595092	273.2890739117733	1339.477973568282	227.7562408223201	395.92393560419094
257465	1305096	59	864.3844592100405	686.3349944629015	1339.477973568282	227.7562408223201	660.3092613887933
257471	1305096	59	677.8132760267431	703.2717287488061	1339.477973568282	227.7562408223201	814.809886556797
257482	1305096	59	514.4878711836052	736.935382685069	1339.477973568282	227.7562408223201	969.4699931100317
257238	1305096	59	877.7105843439912	121.82267548695332	1339.477973568282	227.7562408223201	473.7626431196113
257492	1305096	59	1059.7650429799428	786.2578796561604	1339.477973568282	227.7562408223201	624.6306141379899
257497	1305096	59	852.5396825396826	810.1883523362396	1339.477973568282	227.7562408223201	759.1680076191408
257368	1305096	59	566.9642468239564	505.7941318814277	1339.477973568282	227.7562408223201	821.0252900325318
257505	1305096	59	970.7121360811252	842.4046450768728	1339.477973568282	227.7562408223201	716.7851168587921
257509	1305096	59	1443.0644614079729	851.0810008481764	1339.477973568282	227.7562408223201	631.8733393048433
257512	1305096	59	896.024576621231	851.7168525402726	1339.477973568282	227.7562408223201	765.4918420462235
257260	1305096	59	940.6120016440608	174.91831072749693	1339.477973568282	227.7562408223201	402.35048206229243
257399	1305096	59	469.6991293532338	540.9889303482587	1339.477973568282	227.7562408223201	924.4619817124544
257526	1305096	59	1161.3195302843017	902.973011948908	1339.477973568282	227.7562408223201	698.3252243217241
257276	1305096	59	1073.1278056951426	191.8752093802345	1339.477973568282	227.7562408223201	268.7561354525651
257927	1305546	60	540.1578520064951	208.88158199953605	1339.5625909752546	227.75691411935955	799.6275475797117
258183	1305546	60	1190.3818222823636	951.0787099684258	1339.5625909752546	227.75691411935955	738.5454096385138
258064	1305546	60	812.0173611111111	556.6763888888889	1339.5625909752546	227.75691411935955	621.6847999067334
257963	1305546	60	817.1222148687403	244.9694462828149	1339.5625909752546	227.75691411935955	522.72384473046
258089	1305546	60	871.3630377524144	595.2445127304653	1339.5625909752546	227.75691411935955	595.1957297990506
258099	1305546	60	710.5875468164794	667.1516853932584	1339.5625909752546	227.75691411935955	767.25313371623
257975	1305546	60	933.9025423728814	247.66073446327684	1339.5625909752546	227.75691411935955	406.14804824886545
258103	1305546	60	882.9065469904963	686.3201337557198	1339.5625909752546	227.75691411935955	647.159152690491
258117	1305546	60	678.4748603351956	711.0558659217877	1339.5625909752546	227.75691411935955	818.9107792770523
258121	1305546	60	1056.0112107623318	725.6071250622821	1339.5625909752546	227.75691411935955	572.9364866689554
258126	1305546	60	514.5055061414655	736.7083862770013	1339.5625909752546	227.75691411935955	969.4074449094463
258135	1305546	60	861.9963560937324	800.9935530889113	1339.5625909752546	227.75691411935955	746.1030444623728
258014	1305546	60	586.4903586579252	523.9491579894589	1339.5625909752546	227.75691411935955	809.2265643293046
257885	1305546	60	883.2462686567164	123.00679933665008	1339.5625909752546	227.75691411935955	468.1849768641736
258146	1305546	60	1453.8976221928665	802.0904887714663	1339.5625909752546	227.75691411935955	585.6035812187281
258152	1305546	60	987.5275840694252	828.2639857430652	1339.5625909752546	227.75691411935955	696.087199391905
257901	1305546	60	935.9703093005712	174.31463519775838	1339.5625909752546	227.75691411935955	407.11522570853475
258039	1305546	60	466.2763108261034	532.7639255626808	1339.5625909752546	227.75691411935955	925.0179480022689
258170	1305546	60	896.117048346056	852.1403731976252	1339.5625909752546	227.75691411935955	765.8320006687137
257919	1305546	60	1003.3537296037296	178.4023892773893	1339.5625909752546	227.75691411935955	339.8121062986338
257921	1305063	61	916.5137575236456	242.0104614502723	1339.6255605381166	227.98056801195813	423.344346554961
257931	1305063	61	473.27205695397913	519.16196287821	1339.6255605381166	227.98056801195813	913.9775696858027
257938	1305063	61	771.8018867924528	516.3637316561845	1339.6255605381166	227.98056801195813	636.8583622277991
257947	1305063	61	640.8895102198226	520.075009641342	1339.6255605381166	227.98056801195813	757.331651817875
257960	1305063	61	875.0848321342926	591.8354316546763	1339.6255605381166	227.98056801195813	590.0749529868358
257965	1305063	61	680.6472967220094	645.6553852703278	1339.6255605381166	227.98056801195813	780.1952352801852
257971	1305063	61	1066.0092336103417	659.8753462603878	1339.6255605381166	227.98056801195813	511.27193726989094
257976	1305063	61	869.3300518134715	693.5677029360968	1339.6255605381166	227.98056801195813	661.7773384858693
257986	1305063	61	675.5846920289855	717.4782608695652	1339.6255605381166	227.98056801195813	824.9595543802626
257994	1305063	61	514.0611601513241	737.0523329129886	1339.6255605381166	227.98056801195813	969.9023873593952
257880	1305063	61	883.7452504317789	123.62262521588946	1339.6255605381166	227.98056801195813	467.6723611325328
258008	1305063	61	863.8913093591516	780.1920239741817	1339.6255605381166	227.98056801195813	728.876237670518
258015	1305063	61	1017.7295597484276	786.9056603773585	1339.6255605381166	227.98056801195813	644.9917008768925
257891	1305063	61	936.2839467664796	172.14899147431896	1339.6255605381166	227.98056801195813	407.18745356234473
257899	1305063	61	559.8788653518383	199.46201607012415	1339.6255605381166	227.98056801195813	780.2680414183205
258026	1305063	61	1469.1937343358395	807.6849624060151	1339.6255605381166	227.98056801195813	594.0076569717407
257896	1305063	61	1000.4297685554668	169.44227188081936	1339.6255605381166	227.98056801195813	344.20999028597925
257908	1305063	61	795.6663279132791	234.70009033423665	1339.6255605381166	227.98056801195813	544.0007341337341
258041	1305063	61	896.3741408934709	852.2637457044673	1339.6255605381166	227.98056801195813	765.637843217569
258047	1305063	61	1210.4995458673932	972.514532243415	1339.6255605381166	227.98056801195813	755.648298852682
257926	1305657	62	885.3613445378152	587.0008403361345	1339.843204252088	227.72095671981776	579.3408285117648
257933	1305657	62	1073.0009132420091	605.5264840182648	1339.843204252088	227.72095671981776	462.5384575673306
257939	1305657	62	647.17941712204	634.1265938069217	1339.843204252088	227.72095671981776	803.0869590881895
257943	1305657	62	866.3753568030447	708.7889311766571	1339.843204252088	227.72095671981776	674.9801468310285
257955	1305657	62	1062.290711610487	743.7759550561798	1339.843204252088	227.72095671981776	585.9591687818432
257961	1305657	62	514.0879629629629	737.0719696969697	1339.843204252088	227.72095671981776	970.2114063116926
257967	1305657	62	660.34375	759.6414930555555	1339.843204252088	227.72095671981776	862.9362463731516
257978	1305657	62	863.4783417935702	776.0361534122956	1339.843204252088	227.72095671981776	726.3422313958023
257985	1305657	62	1462.5565656565657	773.4555555555556	1339.843204252088	227.72095671981776	559.3610832312073
257870	1305657	62	1010.9818394844756	158.43936731107206	1339.843204252088	227.72095671981776	336.07995457601857
257998	1305657	62	896.4132478632479	852.0179487179487	1339.843204252088	227.72095671981776	765.7524798790554
257869	1305657	62	884.9673234811166	120.32594417077176	1339.843204252088	227.72095671981776	467.3818092604555
257872	1305657	62	929.3627815664394	169.92353792105808	1339.843204252088	227.72095671981776	414.5295152675959
257877	1305657	62	761.8402213188799	207.97256097560972	1339.843204252088	227.72095671981776	578.3402522859327
258004	1305657	62	1215.0940639269406	969.3045662100456	1339.843204252088	227.72095671981776	752.0030570924681
257882	1305657	62	583.8918784255108	197.0455904334828	1339.843204252088	227.72095671981776	756.5734499146537
257886	1305657	62	886.4273875295975	227.0398579321231	1339.843204252088	227.72095671981776	453.4163282786382
257895	1305657	62	774.1886058032554	487.0421089879689	1339.843204252088	227.72095671981776	622.2640795996438
257902	1305657	62	471.9825757575758	520.2695707070708	1339.843204252088	227.72095671981776	915.8421054072327
257909	1305657	62	667.7988855116515	510.1641337386018	1339.843204252088	227.72095671981776	728.9840290402539
258187	1305894	63	479.8590629800307	519.8230926779314	1339.548048048048	227.8325825825826	907.922688907497
258313	1305894	63	513.998299319728	737.0807823129252	1339.548048048048	227.8325825825826	969.9825341489336
258194	1305894	63	665.2667690732208	504.8540706605223	1339.548048048048	227.8325825825826	728.9692366848171
258079	1305894	63	885.0004721435316	118.81255901794144	1339.548048048048	227.8325825825826	467.4386208891035
258083	1305894	63	1037.7111540941328	133.54577691811735	1339.548048048048	227.8325825825826	316.2206702196359
258209	1305894	63	1092.414195867026	530.1554357592094	1339.548048048048	227.8325825825826	390.4795109179065
258336	1305894	63	627.3308184727938	839.335390946502	1339.548048048048	227.8325825825826	938.7167127205154
258341	1305894	63	896.5058552906733	852.1700125470514	1339.548048048048	227.8325825825826	765.5609779879725
258347	1305894	63	1213.903337969402	969.7234585071858	1339.548048048048	227.8325825825826	752.455091650606
258095	1305894	63	930.1141060197664	161.02920035938905	1339.548048048048	227.8325825825826	414.8479778922351
258221	1305894	63	890.1040515653775	580.2255985267035	1339.548048048048	227.8325825825826	571.122354369454
258240	1305894	63	621.6719437115215	629.4639401934917	1339.548048048048	227.8325825825826	822.5897206954202
258255	1305894	63	1069.041841004184	696.3433751743376	1339.548048048048	227.8325825825826	540.9953519432604
258130	1305894	63	734.7154659616656	185.56730557391492	1339.548048048048	227.8325825825826	606.3075176788591
258266	1305894	63	1443.8827751196172	708.9338118022328	1339.548048048048	227.8325825825826	492.28460064251163
258145	1305894	63	858.408527131783	187.11653746770023	1339.548048048048	227.8325825825826	482.85922888283926
258155	1305894	63	630.0206869633099	197.58300806661464	1339.548048048048	227.8325825825826	710.1718896762033
258286	1305894	63	867.5032734530938	755.8366067864272	1339.548048048048	227.8325825825826	708.2474982644521
258168	1305894	63	779.7784407319014	478.082338902148	1339.548048048048	227.8325825825826	613.1614418836812
258561	1306022	64	896.3703703703704	852.3442760942761	1339.6478978978978	227.61336336336336	766.0180674974429
258565	1306022	64	1209.7536443148688	977.961127308066	1339.6478978978978	227.61336336336336	761.5079014499504
258564	1306022	64	570.543227665706	924.218539865514	1339.6478978978978	227.61336336336336	1037.680473798443
258503	1306022	64	736.0784890050077	169.23307206618767	1339.6478978978978	227.61336336336336	606.3862545962398
258502	1306022	64	1132.868860055607	143.5710534445474	1339.6478978978978	227.61336336336336	223.2054666612667
258500	1306022	64	882.3967136150235	118.69646081617913	1339.6478978978978	227.61336336336336	470.0441864214086
258507	1306022	64	809.2059736229635	153.18037238169123	1339.6478978978978	227.61336336336336	535.6387823664123
258504	1306022	64	934.5775695627484	157.8922771152754	1339.6478978978978	227.61336336336336	411.0267640496894
258512	1306022	64	638.4620060790273	203.1015704154002	1339.6478978978978	227.61336336336336	701.6141980314741
258519	1306022	64	1096.060329861111	449.35503472222223	1339.6478978978978	227.61336336336336	329.39986660455156
258518	1306022	64	710.1267733721353	450.1346550260701	1339.6478978978978	227.61336336336336	667.6919734933317
258522	1306022	64	779.1792174234035	473.8303802141011	1339.6478978978978	227.61336336336336	612.1666122712812
258535	1306022	64	892.4003797838154	576.6758691206544	1339.6478978978978	227.61336336336336	567.3402642019737
258532	1306022	64	501.5998741082669	525.0182543013009	1339.6478978978978	227.61336336336336	889.2548337408755
258539	1306022	64	605.198717948718	634.5274725274726	1339.6478978978978	227.61336336336336	839.6396192205577
258538	1306022	64	1454.7846068660022	644.842561830934	1339.6478978978978	227.61336336336336	432.8240587188949
258543	1306022	64	1105.7826020719074	689.3549664838514	1339.6478978978978	227.61336336336336	517.5889147229259
258546	1306022	64	887.4390756302521	701.232492997199	1339.6478978978978	227.61336336336336	654.8342529921622
258555	1306022	64	866.1993088782563	769.9425305688465	1339.6478978978978	227.61336336336336	719.9128364229119
258553	1306022	64	514.1125211505922	737.3024534686972	1339.6478978978978	227.61336336336336	970.2018485004648
258438	1305976	65	880.7638424377554	119.31010776662951	1339.6866064710307	227.75658389766744	471.5620229971674
258443	1305976	65	940.4851119445392	154.96891692237753	1339.6866064710307	227.75658389766744	405.7830426421121
258442	1305976	65	734.0229377792307	167.91669390868475	1339.6866064710307	227.75658389766744	608.6125959977365
258447	1305976	65	1155.00112504018	197.8288331726133	1339.6866064710307	227.75658389766744	187.0946212877485
258444	1305976	65	795.8043593833067	153.2046783625731	1339.6866064710307	227.75658389766744	548.9680184820476
258450	1305976	65	644.3256809338521	207.74332036316477	1339.6866064710307	227.75658389766744	695.6488679507953
258454	1305976	65	1058.7754182754184	395.44851994852	1339.6866064710307	227.75658389766744	327.1569670203494
258459	1305976	65	708.368180007965	450.2732643037303	1339.6866064710307	227.75658389766744	669.3852617519565
258462	1305976	65	780.2922322775264	473.6953242835596	1339.6866064710307	227.75658389766744	611.0711332585934
258466	1305976	65	553.5525842696629	514.8185018726592	1339.6866064710307	227.75658389766744	836.9057567097872
258469	1305976	65	891.9564774381367	572.4406113537118	1339.6866064710307	227.75658389766744	565.0392439708335
258468	1305976	65	1426.8976102183767	576.7389781623403	1339.6866064710307	227.75658389766744	359.7144293482306
258474	1305976	65	1084.919335966067	710.7047681731754	1339.6866064710307	227.75658389766744	546.0268407464595
258472	1305976	65	593.3340008900757	643.7069425901202	1339.6866064710307	227.75658389766744	854.4336795526384
258476	1305976	65	927.4163749513808	697.769544924154	1339.6866064710307	227.75658389766744	625.2031088615533
258483	1305976	65	514.0521885521886	736.9099326599326	1339.6866064710307	227.75658389766744	970.0048064870679
258485	1305976	65	859.5428330522766	773.9819561551434	1339.6866064710307	227.75658389766744	727.2552512361929
258494	1305976	65	896.3070849338455	852.4210413999147	1339.6866064710307	227.75658389766744	766.0229008228931
258498	1305976	65	1192.1015896671634	996.7210630899156	1339.6866064710307	227.75658389766744	782.9991746128493
258497	1305976	65	547.3052434456929	943.1741573033707	1339.6866064710307	227.75658389766744	1067.5628922024205
258433	1306085	66	1195.990134994808	1001.3281412253374	1339.605960264901	227.87012509197945	786.6783383244765
258432	1306085	66	568.1635850025681	950.8913713405238	1339.605960264901	227.87012509197945	1057.2998916472034
258375	1306085	66	880.5676548840745	119.49505891296086	1339.605960264901	227.87012509197945	471.6580549256076
258376	1306085	66	726.5501484658529	162.6319696469812	1339.605960264901	227.87012509197945	616.5171897899162
258383	1306085	66	1143.4233716475096	203.6123882503193	1339.605960264901	227.87012509197945	197.67661944018522
258381	1306085	66	947.2818059751596	163.6023833501175	1339.605960264901	227.87012509197945	397.55324758799213
258380	1306085	66	803.442849330052	145.88255400601588	1339.605960264901	227.87012509197945	542.3954676616601
258384	1306085	66	644.1963824289406	210.94728682170543	1339.605960264901	227.87012509197945	695.6154565570768
258393	1306085	66	994.3318201469953	348.8329009943796	1339.605960264901	227.87012509197945	365.8500034005376
258399	1306085	66	782.8482370047255	473.2379134860051	1339.605960264901	227.87012509197945	608.4279036921542
258398	1306085	66	721.87261619276	483.7165125042823	1339.605960264901	227.87012509197945	668.6193673013639
258402	1306085	66	609.9626217228464	495.77101123595503	1339.605960264901	227.87012509197945	777.2710507123769
258404	1306085	66	1421.0923109421208	505.9930291508238	1339.605960264901	227.87012509197945	289.814380438266
258411	1306085	66	888.4403153153153	565.3969594594595	1339.605960264901	227.87012509197945	563.4490244031911
258414	1306085	66	585.7615711252654	651.8099787685775	1339.605960264901	227.87012509197945	864.8736107505221
258419	1306085	66	514.0063775510204	736.7436224489796	1339.605960264901	227.87012509197945	969.8282875280956
258417	1306085	66	1041.0309989389116	732.0126572684553	1339.605960264901	227.87012509197945	585.923800745562
258416	1306085	66	971.9182285924292	703.2063579566335	1339.605960264901	227.87012509197945	600.948252594521
258422	1306085	66	852.9531979458451	772.8788515406162	1339.605960264901	227.87012509197945	730.6609493998789
258430	1306085	66	896.1890269151138	851.9766045548654	1339.605960264901	227.87012509197945	765.5896253796071
258691	1306134	67	896.2485080988918	852.161125319693	1339.7698056801196	227.6846038863976	765.9517394911803
258695	1306134	67	1221.8343151693666	994.1141384388808	1339.7698056801196	227.6846038863976	775.4501991465008
258696	1306134	67	636.755172413793	982.107471264368	1339.7698056801196	227.6846038863976	1031.2048474524283
258615	1306134	67	705.6789077212807	153.6847789963443	1339.7698056801196	227.6846038863976	638.3942676418744
258612	1306134	67	788.0371972318339	112.74625144175316	1339.7698056801196	227.6846038863976	563.5775865733472
258616	1306134	67	884.4802289281998	122.84131113423516	1339.7698056801196	227.6846038863976	467.2052169379724
258621	1306134	67	965.0598276433544	182.61821898132803	1339.7698056801196	227.6846038863976	377.4103160867823
258633	1306134	67	1075.8343475321165	197.14570655848544	1339.7698056801196	227.6846038863976	265.6963498390617
258641	1306134	67	643.5669599217987	217.90053763440855	1339.7698056801196	227.6846038863976	696.2715924080256
258646	1306134	67	1436.1690307328606	429.0551615445233	1339.7698056801196	227.6846038863976	223.2552621604103
258645	1306134	67	916.8085735402808	313.96674057649665	1339.7698056801196	227.6846038863976	431.67211052494406
258649	1306134	67	778.8308053448899	472.7737450343084	1339.7698056801196	227.6846038863976	612.1447943139821
258653	1306134	67	645.7110867979577	494.19788475565286	1339.7698056801196	227.6846038863976	743.4694574332173
258657	1306134	67	735.7313450292397	501.5683040935673	1339.7698056801196	227.6846038863976	663.2305354736432
258664	1306134	67	882.1681790683606	554.0468844525105	1339.7698056801196	227.6846038863976	562.0601274365954
258669	1306134	67	582.2711978465679	657.6920143562136	1339.7698056801196	227.6846038863976	871.0399037522482
258673	1306134	67	966.8594169543536	703.4321058688147	1339.7698056801196	227.6846038863976	604.48146676479
258683	1306134	67	991.4323832145684	783.5332541567695	1339.7698056801196	227.6846038863976	655.9776535045521
258681	1306134	67	849.49092495637	770.7282722513089	1339.7698056801196	227.6846038863976	731.6213546876229
258680	1306134	67	514.110630407911	737.0595385249278	1339.7698056801196	227.6846038863976	970.142204910801
258569	1306196	68	1051.5802707930368	119.5699548678272	1339.548048048048	227.8325825825826	307.64628601186706
258568	1306196	68	785.9746503496503	107.14889277389275	1339.548048048048	227.8325825825826	566.5757315886275
258573	1306196	68	685.8865555555556	159.64388888888888	1339.548048048048	227.8325825825826	657.208524530202
258572	1306196	68	887.9049405878674	123.29143214509068	1339.548048048048	227.8325825825826	463.5842411591259
258579	1306196	68	651.7261194029851	217.45223880597013	1339.548048048048	227.8325825825826	687.900252261863
258576	1306196	68	970.80087832048	204.6386032562125	1339.548048048048	227.8325825825826	369.4758934749112
258583	1306196	68	846.3468580940491	302.3868081564711	1339.548048048048	227.8325825825826	498.80431666432355
258586	1306196	68	1453.420634920635	387.86075036075033	1339.548048048048	227.8325825825826	196.40768957322484
258591	1306196	68	644.0301792114695	512.9675268817205	1339.548048048048	227.8325825825826	751.6961103607284
258588	1306196	68	779.6302640970735	473.1652391149179	1339.548048048048	227.8325825825826	611.3068273345089
258597	1306196	68	756.1407322654462	541.6646325959828	1339.548048048048	227.8325825825826	662.4610567605267
258596	1306196	68	877.233153638814	548.924378556454	1339.548048048048	227.8325825825826	562.8809847866132
258609	1306196	68	582.971346704871	655.668099331423	1339.548048048048	227.8325825825826	869.1671498665088
258614	1306196	68	513.8993955094991	736.977115716753	1339.548048048048	227.8325825825826	970.012295313381
258613	1306196	68	983.7038705372038	722.8406740073407	1339.548048048048	227.8325825825826	609.6376704603734
258618	1306196	68	846.7478801894065	756.713082259663	1339.548048048048	227.8325825825826	722.887673418342
258620	1306196	68	981.9817035670358	797.8368696186961	1339.548048048048	227.8325825825826	672.8733743766817
258630	1306196	68	896.0673316708229	852.3952618453866	1339.548048048048	227.8325825825826	765.998489637146
258638	1306196	68	1257.735321969697	987.8053977272727	1339.548048048048	227.8325825825826	764.3637889822598
258637	1306196	68	692.8526077097505	955.3883219954648	1339.548048048048	227.8325825825826	973.423004919737
258699	1306392	69	1075.8900304414003	99.28805175038052	1339.5513392857142	227.84821428571428	293.33428230025913
258703	1306392	69	888.5048685491723	123.44190197987666	1339.5513392857142	227.84821428571428	462.9725659401367
258700	1306392	69	762.698717948718	105.71853146853148	1339.5513392857142	227.84821428571428	589.6393865477353
258705	1306392	69	965.669167210263	215.2642965862144	1339.5513392857142	227.84821428571428	374.0938833775889
258704	1306392	69	681.4128101945004	166.32752067963335	1339.5513392857142	227.84821428571428	661.007654430809
258709	1306392	69	650.8162327718223	218.961459928535	1339.5513392857142	227.84821428571428	688.7924370575703
258712	1306392	69	816.4350127783862	290.18528660094927	1339.5513392857142	227.84821428571428	526.8174272396047
258718	1306392	69	777.7902869757174	473.9267844002944	1339.5513392857142	227.84821428571428	613.2944990476201
258717	1306392	69	1446.6545521292217	379.197503671072	1339.5513392857142	227.84821428571428	185.41225849132633
258721	1306392	69	640.7932867336536	515.1295325469638	1339.5513392857142	227.84821428571428	755.5086841514593
258725	1306392	69	873.8097294185377	543.6456534254461	1339.5513392857142	227.84821428571428	562.7106447623697
258734	1306392	69	811.6239757748486	577.5833630210188	1339.5513392857142	227.84821428571428	633.2629591287013
258737	1306392	69	582.1394927536232	654.179347826087	1339.5513392857142	227.84821428571428	869.1553029769598
258743	1306392	69	513.9900212314225	736.9276008492568	1339.5513392857142	227.84821428571428	969.9037641392326
258741	1306392	69	998.2708561020036	728.8657559198542	1339.5513392857142	227.84821428571428	606.2103143523906
258740	1306392	69	840.6812825742126	739.8907772490369	1339.5513392857142	227.84821428571428	714.8838505445377
258747	1306392	69	981.8659180977544	812.4414354909732	1339.5513392857142	227.84821428571428	685.3379420472421
258751	1306392	69	896.0018679950186	852.3858447488585	1339.5513392857142	227.84821428571428	766.0178753441558
258755	1306392	69	1290.8983259478089	982.3513047759724	1339.5513392857142	227.84821428571428	756.0701219240242
258754	1306392	69	733.034282700422	898.5907172995782	1339.5513392857142	227.84821428571428	904.2999752726911
258820	1306727	70	1346.3917165668663	945.6996007984033	1339.657698056801	227.66068759342303	718.0704894938121
258762	1306727	70	1125.0408199643496	103.33244206773618	1339.657698056801	227.66068759342303	248.02805687592215
258760	1306727	70	713.1870273414777	103.56369982547992	1339.657698056801	227.66068759342303	638.6435340936165
258767	1306727	70	683.9396551724138	167.10433244916004	1339.657698056801	227.66068759342303	658.5083324548667
258765	1306727	70	889.3672005338673	126.2887887887888	1339.657698056801	227.66068759342303	461.56017378745787
258769	1306727	70	953.8642494034652	224.80988691773004	1339.657698056801	227.66068759342303	385.80398143140854
258773	1306727	70	651.4070262597587	226.8290749940857	1339.657698056801	227.66068759342303	688.2511742151956
258777	1306727	70	737.3676470588235	256.29626225490193	1339.657698056801	227.66068759342303	602.9703986659208
258781	1306727	70	779.9287280701755	474.4411549707602	1339.657698056801	227.66068759342303	611.7165347783774
258780	1306727	70	1426.916453537937	396.0051150895141	1339.657698056801	227.66068759342303	189.6152332411701
258786	1306727	70	636.2966903073286	517.2745271867612	1339.657698056801	227.66068759342303	760.6529322275366
258788	1306727	70	868.4374077354591	535.3488337762032	1339.657698056801	227.66068759342303	562.7793149289743
258794	1306727	70	830.969446358833	583.4550884447508	1339.657698056801	227.66068759342303	620.7683892505245
258796	1306727	70	581.3875	652.9032407407407	1339.657698056801	227.66068759342303	869.3704171803579
258803	1306727	70	1040.919131069733	745.8910186199342	1339.657698056801	227.66068759342303	598.1700489002557
258802	1306727	70	514.0155331654072	736.8476070528967	1339.657698056801	227.66068759342303	970.0290219344863
258801	1306727	70	827.3238770685579	711.6116483988825	1339.657698056801	227.66068759342303	704.7655472516662
258809	1306727	70	992.1045586660548	818.0439804191525	1339.657698056801	227.66068759342303	685.0880360567644
258815	1306727	70	896.2840670859539	853.2735849056604	1339.657698056801	227.66068759342303	766.793110247924
258812	1306727	70	733.2865404837014	828.1109358569927	1339.657698056801	227.66068759342303	853.361870120949
258945	1306257	71	686.5766512038878	170.0843825933289	1339.547191011236	227.7621722846442	655.5129695741919
258944	1306257	71	890.7147876565842	122.78842040941032	1339.547191011236	227.7621722846442	460.9446982924047
258950	1306257	71	928.0919895799414	222.2481819168566	1339.547191011236	227.7621722846442	411.4921467958329
258959	1306257	71	718.0557644110276	246.3984962406015	1339.547191011236	227.7621722846442	621.7707824497334
258956	1306257	71	647.9031922276197	232.65105250983115	1339.547191011236	227.7621722846442	691.6612770737186
258967	1306257	71	1343.2797246558198	427.1070087609512	1339.547191011236	227.7621722846442	199.3797774027585
258969	1306257	71	778.772030651341	472.5980842911877	1339.547191011236	227.7621722846442	611.8932948519226
258976	1306257	71	634.8702342673404	519.1335936303782	1339.547191011236	227.7621722846442	762.5397816133079
258980	1306257	71	863.5622440622441	533.1917826917827	1339.547191011236	227.7621722846442	565.5518690938003
258994	1306257	71	833.6177722596666	590.1135745536243	1339.547191011236	227.7621722846442	622.3046805903015
259000	1306257	71	578.060883874001	655.133756464504	1339.547191011236	227.7621722846442	873.2169644034102
259005	1306257	71	825.0137634408602	693.4139784946237	1339.547191011236	227.7621722846442	693.9569530698108
259014	1306257	71	513.9223602484471	736.7202898550726	1339.547191011236	227.7621722846442	969.8941832039811
259016	1306257	71	720.222380952381	759.4280952380952	1339.547191011236	227.7621722846442	816.2302824475344
259021	1306257	71	1070.8347324239244	785.433543196922	1339.547191011236	227.7621722846442	619.0345251560829
259031	1306257	71	1013.027234107116	851.2580033378849	1339.547191011236	227.7621722846442	703.8198161443308
259039	1306257	71	896.3327137546469	852.9403139198679	1339.547191011236	227.7621722846442	766.3463848863016
259048	1306257	71	1375.5282973621102	915.4731414868106	1339.547191011236	227.7621722846442	688.6515934601589
258942	1306257	71	689.3839631782946	112.44476744186046	1339.547191011236	227.7621722846442	660.3107803798327
258941	1306257	71	1200.206818181818	103.13598484848484	1339.547191011236	227.7621722846442	186.94230686260912
259330	1306297	72	856.1291230893	532.4895414320193	1339.3804185351269	227.63976083707024	571.3713357168509
259328	1306297	72	636.9085190237987	517.1686372593603	1339.3804185351269	227.63976083707024	759.7984863668835
259347	1306297	72	828.8952658884566	596.1045179420665	1339.3804185351269	227.63976083707024	629.5723693914292
259371	1306297	72	822.7060264831613	678.3643519966636	1339.3804185351269	227.63976083707024	685.642096489306
259368	1306297	72	578.8228454172366	654.593935248518	1339.3804185351269	227.63976083707024	872.2027797905347
259383	1306297	72	513.9000839630563	737.0860621326617	1339.3804185351269	227.63976083707024	970.0274824297383
259386	1306297	72	718.3125321006677	762.1379044684129	1339.3804185351269	227.63976083707024	819.398306750458
259263	1306297	72	1241.7954135066811	99.53972553268328	1339.3804185351269	227.63976083707024	161.03556207057792
259389	1306297	72	1094.049186128804	846.9055201698513	1339.3804185351269	227.63976083707024	666.0912056738259
259395	1306297	72	896.4550885867326	853.3825710754018	1339.3804185351269	227.63976083707024	766.6400149189047
259266	1306297	72	662.1782287822879	116.84956949569496	1339.3804185351269	227.63976083707024	686.2049783435695
259270	1306297	72	891.3360343183984	123.23530346361612	1339.3804185351269	227.63976083707024	460.0478898414737
259275	1306297	72	678.2886102403344	169.64461859979102	1339.3804185351269	227.63976083707024	663.6307825271526
259281	1306297	72	903.905783484706	223.3015450464558	1339.3804185351269	227.63976083707024	435.4962432542251
259288	1306297	72	644.3182471264367	235.2772988505747	1339.3804185351269	227.63976083707024	695.10413184664
259416	1306297	72	1038.5608284409657	884.9230267449445	1339.3804185351269	227.63976083707024	722.8511032203938
259294	1306297	72	719.9010464758387	247.4883040935672	1339.3804185351269	227.63976083707024	619.7972709494412
259422	1306297	72	1403.3515590689503	887.2483530961791	1339.3804185351269	227.63976083707024	662.7034040981242
259311	1306297	72	1269.8965791567225	467.5139220365951	1339.3804185351269	227.63976083707024	249.73509394143932
259308	1306297	72	775.7412423257493	472.2237269772481	1339.3804185351269	227.63976083707024	614.4187801905516
259073	1306483	73	813.5561391989495	665.4053403370541	1339.7698056801196	227.6846038863976	684.4707925912261
258951	1306483	73	1288.3072463768117	101.831884057971	1339.7698056801196	227.6846038863976	135.96801865975294
259078	1306483	73	579.4218455743879	653.5225988700565	1339.7698056801196	227.6846038863976	871.4740491882992
258957	1306483	73	890.9623231326094	124.9623231326094	1339.7698056801196	227.6846038863976	460.4128835663634
259089	1306483	73	514.0357290375878	737.2488641057415	1339.7698056801196	227.6846038863976	970.3053646257872
258960	1306483	73	632.618405057136	137.27364454169705	1339.7698056801196	227.6846038863976	712.907599182865
259092	1306483	73	716.7072710103871	764.2464589235127	1339.7698056801196	227.6846038863976	822.2563750983884
259099	1306483	73	1093.0899672846238	855.7871683024355	1339.7698056801196	227.6846038863976	674.8064715878405
259096	1306483	73	1414.8580926180653	849.9974782209995	1339.7698056801196	227.6846038863976	626.8265823956968
258974	1306483	73	658.2807152372169	183.2312224613177	1339.7698056801196	227.6846038863976	682.9373935528926
259105	1306483	73	896.4832915622388	853.094820384294	1339.7698056801196	227.6846038863976	766.577375415377
258983	1306483	73	885.3279671717172	215.1864478114478	1339.7698056801196	227.6846038863976	454.6136694955077
259121	1306483	73	1041.5852352119236	884.4757801583605	1339.7698056801196	227.6846038863976	721.3103959420044
258999	1306483	73	640.773582506992	234.50025425883547	1339.7698056801196	227.6846038863976	699.0294508104047
259002	1306483	73	720.3162352189198	248.4795461808885	1339.7698056801196	227.6846038863976	619.8025133719286
259015	1306483	73	775.5665266106442	472.40091036414566	1339.7698056801196	227.6846038863976	614.9889517453621
259017	1306483	73	1170.292270531401	467.8847167325428	1339.7698056801196	227.6846038863976	293.97062630709553
259033	1306483	73	636.933409610984	515.4499618611748	1339.7698056801196	227.6846038863976	759.4655363410525
259057	1306483	73	850.6277653492418	535.610365398956	1339.7698056801196	227.6846038863976	577.9949915199466
259067	1306483	73	827.7438687392055	588.7163500287852	1339.7698056801196	227.6846038863976	626.5097619533493
258834	1306877	74	1312.042885973764	107.49529095190044	1339.6286549707602	227.80190058479533	123.42874451487138
258837	1306877	74	889.9166666666666	126.6276455026455	1339.6286549707602	227.80190058479533	460.95238617003497
258847	1306877	74	620.8745833333334	195.336875	1339.6286549707602	227.80190058479533	719.4868959067988
258844	1306877	74	569.1324137931034	169.0648275862069	1339.6286549707602	227.80190058479533	772.7318431469868
258861	1306877	74	879.1883828800337	206.15528146742568	1339.6286549707602	227.80190058479533	460.9488260991611
258867	1306877	74	719.3206831119545	249.2283364958887	1339.6286549707602	227.80190058479533	620.6779133394687
258865	1306877	74	640.6994494494494	250.5753253253253	1339.6286549707602	227.80190058479533	699.3001238417331
258872	1306877	74	1092.885043754972	415.3190135242641	1339.6286549707602	227.80190058479533	309.91140237326135
258880	1306877	74	773.3065706902917	472.7484311554079	1339.6286549707602	227.80190058479533	617.0247207222367
258894	1306877	74	636.6007007921999	515.9424131627056	1339.6286549707602	227.80190058479533	759.7850086341219
258900	1306877	74	854.9890645586298	531.9500658761528	1339.6286549707602	227.80190058479533	572.1727353211934
258905	1306877	74	830.7008224811515	586.5122229837789	1339.6286549707602	227.80190058479533	622.6400517780348
258915	1306877	74	806.4345046364081	656.2372376769155	1339.6286549707602	227.80190058479533	683.9976900692064
258916	1306877	74	579.8174603174604	652.1644620811287	1339.6286549707602	227.80190058479533	870.2853756786931
258922	1306877	74	514.2098445595855	737.3488773747841	1339.6286549707602	227.80190058479533	970.0280068824901
258927	1306877	74	1423.0902503293808	806.5368906455863	1339.6286549707602	227.80190058479533	584.7221790050979
258925	1306877	74	715.829268292683	767.4568089430894	1339.6286549707602	227.80190058479533	824.835192590098
258931	1306877	74	1084.1138649425286	858.3096264367816	1339.6286549707602	227.80190058479533	680.3144863092471
258930	1306877	74	896.4939077458661	853.017406440383	1339.6286549707602	227.80190058479533	766.3307595029245
258935	1306877	74	1037.8292646172397	884.2742616033755	1339.6286549707602	227.80190058479533	722.5225482980208
259346	1306449	75	857.1748495788207	586.6870036101083	1339.6236802413273	227.8642533936652	601.2575490424314
259220	1306449	75	876.8864501904189	195.3397474443776	1339.6236802413273	227.8642533936652	463.8788500917373
259476	1306449	75	1424.0836243694216	768.6839348079162	1339.6236802413273	227.8642533936652	547.3750176680817
259226	1306449	75	532.164876690533	210.94630071599045	1339.6236802413273	227.8642533936652	807.6360173707487
259242	1306449	75	581.4010017050298	228.06479113384484	1339.6236802413273	227.8642533936652	758.2227050558054
259498	1306449	75	711.5004945598417	774.9253214638971	1339.6236802413273	227.8642533936652	832.9553100789988
259254	1306449	75	643.7335172051485	262.82151300236404	1339.6236802413273	227.8642533936652	696.7676291346129
259381	1306449	75	791.1749037227214	659.7128797603765	1339.6236802413273	227.8642533936652	698.0610980133266
259262	1306449	75	722.9532304725169	250.26245580199293	1339.6236802413273	227.8642533936652	617.0770803466868
259524	1306449	75	1090.660249358269	855.2418408507518	1339.6236802413273	227.8642533936652	674.9706861490636
259276	1306449	75	997.8883861236804	380.58521870286575	1339.6236802413273	227.8642533936652	374.3083013915783
259282	1306449	75	773.3442437923251	472.62490594431904	1339.6236802413273	227.8642533936652	616.9118066482611
259538	1306449	75	896.3801824212271	853.266583747927	1339.6236802413273	227.8642533936652	766.5460672212325
259409	1306449	75	578.5419426048566	654.7799116997792	1339.6236802413273	227.8642533936652	872.6410434254695
259313	1306449	75	635.9152127333945	515.8683807774717	1339.6236802413273	227.8642533936652	760.3630610652198
259574	1306449	75	1027.6723834652594	884.382145998241	1339.6236802413273	227.8642533936652	726.8626795139669
259323	1306449	75	861.6153951326224	532.5669948044845	1339.6236802413273	227.8642533936652	566.8647821622309
259194	1306449	75	1313.0231626610937	107.29484500174156	1339.6236802413273	227.8642533936652	123.46890205843243
259198	1306449	75	889.5641521598969	127.2288845905867	1339.6236802413273	227.8642533936652	461.17356415021385
259453	1306449	75	514.178936605317	737.0443762781185	1339.6236802413273	227.8642533936652	969.8574237159531
259079	1306567	76	569.0766871165645	662.2411042944785	1339.5886917960088	227.80672579453065	884.5461992331277
259087	1306567	76	514.1654213366542	737.2957658779577	1339.5886917960088	227.80672579453065	970.001369783027
259085	1306567	76	1434.0095833333337	717.9658333333333	1339.5886917960088	227.80672579453065	499.1705675036729
259095	1306567	76	712.5741839762611	777.3125618199803	1339.5886917960088	227.80672579453065	833.728886894576
259098	1306567	76	896.4497321796457	852.3541409147095	1339.5886917960088	227.80672579453065	765.7882287311354
259101	1306567	76	1101.001461988304	868.5807748538011	1339.5886917960088	227.80672579453065	683.7508670379343
258991	1306567	76	1338.5981273408238	101.987265917603	1339.5886917960088	227.80672579453065	125.82335912564758
259117	1306567	76	1020.2872429710447	887.1179885298643	1339.5886917960088	227.80672579453065	732.5604114278776
258997	1306567	76	888.6532752500807	126.85785737334623	1339.5886917960088	227.80672579453065	462.0967690116079
259003	1306567	76	873.7581083908768	185.10054404687173	1339.5886917960088	227.80672579453065	467.78408523060045
259010	1306567	76	499.2425200168563	234.7884534344711	1339.5886917960088	227.80672579453065	840.3751739221685
259024	1306567	76	548.1494476933074	262.24962096599523	1339.5886917960088	227.80672579453065	792.1883552120972
259030	1306567	76	727.4865288220551	248.2174185463659	1339.5886917960088	227.80672579453065	612.4423681425072
259035	1306567	76	659.1039707419018	275.4438349007314	1339.5886917960088	227.80672579453065	682.1500932727943
259047	1306567	76	922.088378566458	344.9217118997912	1339.5886917960088	227.80672579453065	433.61553422036025
259050	1306567	76	774.6992248062016	474.153488372093	1339.5886917960088	227.80672579453065	616.2684783018472
259059	1306567	76	636.9739776951673	516.1945477075589	1339.5886917960088	227.80672579453065	759.4965255343488
259061	1306567	76	861.1141920095408	531.3136553369111	1339.5886917960088	227.80672579453065	566.6165398452063
259070	1306567	76	769.9624944518421	635.4436307146028	1339.5886917960088	227.80672579453065	700.4583149292979
259068	1306567	76	961.5908258081404	587.9208873184139	1339.5886917960088	227.80672579453065	522.0771935465406
259593	1306662	77	731.6246218995766	242.30399274047187	1339.6453576864535	227.6331811263318	608.1977045831666
259600	1306662	77	487.9852058762673	275.567866749431	1339.6453576864535	227.6331811263318	853.008058735165
259611	1306662	77	916.0595367354324	277.0171914585595	1339.6453576864535	227.6331811263318	426.454837218719
259621	1306662	77	543.5413570274636	284.29666128163706	1339.6453576864535	227.6331811263318	798.1179924350532
259626	1306662	77	666.5093109869646	279.63115190210164	1339.6453576864535	227.6331811263318	675.1414120989871
259631	1306662	77	776.5214922952149	473.5644768856448	1339.6453576864535	227.6331811263318	614.4840844212521
259638	1306662	77	1062.0233045299815	522.5302435192459	1339.6453576864535	227.6331811263318	405.01639696040115
259509	1306662	77	1371.8482794577685	125.08324643726102	1339.6453576864535	227.6331811263318	107.4872889012562
259643	1306662	77	639.0580159433126	515.9081783289047	1339.6453576864535	227.6331811263318	757.5784430822091
259645	1306662	77	858.7068645640074	531.8472479901052	1339.6453576864535	227.6331811263318	569.076473459135
259655	1306662	77	1444.2348927875244	660.6438596491228	1339.6453576864535	227.6331811263318	445.462926142486
259525	1306662	77	887.9051915163026	126.77761949984172	1339.6453576864535	227.6331811263318	462.8617742290135
259652	1306662	77	745.8362244351644	605.6375950315879	1339.6453576864535	227.6331811263318	703.9152105648119
259659	1306662	77	563.8088916982722	673.2707543194268	1339.6453576864535	227.6331811263318	894.7150767693935
259665	1306662	77	514.2864842454394	736.943615257048	1339.6453576864535	227.6331811263318	969.8527662909656
259669	1306662	77	896.4369592088999	852.886073341574	1339.6453576864535	227.6331811263318	766.4038515721089
259668	1306662	77	715.4829333333333	773.6653333333333	1339.6453576864535	227.6331811263318	829.294786682139
259674	1306662	77	1023.5282854656224	903.5863069335654	1339.6453576864535	227.6331811263318	746.2188898962823
259676	1306662	77	1097.2878136200716	918.3397849462366	1339.6453576864535	227.6331811263318	731.9923440353151
259568	1306662	77	872.6574247144341	184.79833852544127	1339.6453576864535	227.6331811263318	468.948348202787
259594	1306888	78	639.8149662792366	515.8288850624193	1339.703869047619	227.6696428571429	756.8885156260791
259596	1306888	78	863.6251537515375	531.6617466174662	1339.703869047619	227.6696428571429	564.8558597612267
259601	1306888	78	727.4927467675813	578.951382318932	1339.703869047619	227.6696428571429	705.8337755609912
259608	1306888	78	1440.642300194932	621.1916179337233	1339.703869047619	227.6696428571429	406.2611373865996
259615	1306888	78	717.3008982035929	751.0943113772455	1339.703869047619	227.6696428571429	813.2397197203596
259614	1306888	78	514.2504045307443	737.1128640776699	1339.703869047619	227.6696428571429	970.0029988254976
259612	1306888	78	563.3873934499776	674.9786899955137	1339.703869047619	227.6696428571429	895.9646499366929
259617	1306888	78	896.3659147869674	852.9427736006684	1339.703869047619	227.6696428571429	766.495290081961
259488	1306888	78	891.1202414113278	123.31398947694213	1339.703869047619	227.6696428571429	460.5620190329891
259622	1306888	78	1018.8730340510002	939.3563139410596	1339.703869047619	227.6696428571429	780.6601965536188
259620	1306888	78	1086.8429561200924	919.7494226327944	1339.703869047619	227.6696428571429	736.8263451186151
259496	1306888	78	1384.5857247976455	141.40949227373068	1339.703869047619	227.6696428571429	97.23782470951896
259511	1306888	78	870.537850660066	187.97349422442247	1339.703869047619	227.6696428571429	470.84236961630876
259528	1306888	78	731.0510329941412	240.46207215541165	1339.703869047619	227.6696428571429	608.7872543699424
259535	1306888	78	924.0095477386934	267.11641541038523	1339.703869047619	227.6696428571429	417.56175188031233
259550	1306888	78	561.7995951417004	295.1487854251012	1339.703869047619	227.6696428571429	780.8255208705727
259557	1306888	78	490.4879243563455	279.5478468899521	1339.703869047619	227.6696428571429	850.7990766165428
259562	1306888	78	674.1365834004835	285.35603008326615	1339.703869047619	227.6696428571429	668.062520274037
259570	1306888	78	1070.2586124114753	422.0573160484936	1339.703869047619	227.6696428571429	332.2458634994042
259578	1306888	78	778.2643814026792	475.0256107171001	1339.703869047619	227.6696428571429	613.5138736189662
258823	1307237	79	890.0264264264265	123.13393393393392	1339.7334834834835	227.68543543543544	461.7006103885261
258827	1307237	79	1431.101801801802	220.0545945945946	1339.7334834834835	227.68543543543544	91.68641842855357
258825	1307237	79	868.4586049543676	189.5045632333768	1339.7334834834835	227.68543543543544	472.818982417947
258828	1307237	79	722.0697337962963	223.47945601851853	1339.7334834834835	227.68543543543544	617.6780698231821
258836	1307237	79	917.6055495103374	274.24066013783096	1339.7334834834835	227.68543543543544	424.68739278147564
258841	1307237	79	683.4223674096849	288.20099923136047	1339.7334834834835	227.68543543543544	659.095148323498
258846	1307237	79	1009.7183634093748	314.71155373964365	1339.7334834834835	227.68543543543544	341.2968279146855
258850	1307237	79	562.0176288260365	338.6584657109647	1339.7334834834835	227.68543543543544	785.5933833950594
258848	1307237	79	499.2260943996087	304.7787967718269	1339.7334834834835	227.68543543543544	844.03557831808
258855	1307237	79	776.6637358343103	475.7770613520906	1339.7334834834835	227.68543543543544	615.3023610938553
258864	1307237	79	640.8482275841525	515.9849568066726	1339.7334834834835	227.68543543543544	756.0140309123619
258871	1307237	79	710.2907329219443	546.9187506766266	1339.7334834834835	227.68543543543544	705.7677279348765
258876	1307237	79	867.8144992526159	533.6551569506727	1339.7334834834835	227.68543543543544	562.4277715063558
258884	1307237	79	1437.4540372670808	548.0217391304348	1339.7334834834835	227.68543543543544	334.90991937646123
258891	1307237	79	563.9617604617605	675.1604136604137	1339.7334834834835	227.68543543543544	895.5755816108084
258895	1307237	79	714.7908545727137	730.5179910044977	1339.7334834834835	227.68543543543544	802.118363067458
258898	1307237	79	514.2068557919622	736.9992119779354	1339.7334834834835	227.68543543543544	969.9972865960601
258903	1307237	79	1075.5024630541873	924.7573891625616	1339.7334834834835	227.68543543543544	745.4712206584906
258901	1307237	79	896.3490245971162	853.0759117896522	1339.7334834834835	227.68543543543544	766.617914150531
258908	1307237	79	1007.2444142512076	965.9298007246376	1339.7334834834835	227.68543543543544	809.6627223975438
259201	1306639	80	704.9577114427861	529.6795278924526	1339.6478978978978	227.63138138138137	702.8973720204094
259215	1306639	80	640.7196969696969	514.5633116883117	1339.6478978978978	227.63138138138137	755.5332968720788
259222	1306639	80	1436.7988782051284	526.1658653846154	1339.6478978978978	227.63138138138137	313.94450323860275
259229	1306639	80	870.3815319701396	532.0404089581305	1339.6478978978978	227.63138138138137	559.3529996891647
259243	1306639	80	565.0699530516432	672.6971830985915	1339.6478978978978	227.63138138138137	893.3389952870244
259247	1306639	80	513.9973084886128	737.2304347826087	1339.6478978978978	227.63138138138137	970.2525913489366
259245	1306639	80	720.1071428571429	726.9702380952381	1339.6478978978978	227.63138138138137	795.7198256803522
259248	1306639	80	896.3056255247691	852.568429890848	1339.6478978978978	227.63138138138137	766.2236521229901
259252	1306639	80	1078.5185185185185	915.3260120585702	1339.6478978978978	227.63138138138137	735.6034650797228
259129	1306639	80	887.752009894867	124.6713048855906	1339.6478978978978	227.63138138138137	463.4767210400829
259256	1306639	80	995.4727024567788	968.7447679708828	1339.6478978978978	227.63138138138137	817.1325577524691
259138	1306639	80	696.4356168728195	186.6192515065017	1339.6478978978978	227.63138138138137	644.5184506733366
259144	1306639	80	869.3989665787159	190.96130167106415	1339.6478978978978	227.63138138138137	471.67653339210517
259148	1306639	80	995.6964956195244	230.2141218189404	1339.6478978978978	227.63138138138137	343.9610990757927
259158	1306639	80	918.43864013267	267.2854063018242	1339.6478978978978	227.63138138138137	423.07172030227355
259161	1306639	80	689.4369855967078	295.8343621399177	1339.6478978978978	227.63138138138137	653.7781558448515
259166	1306639	80	503.7560124127231	315.6949831911042	1339.6478978978978	227.63138138138137	840.5179606550129
259170	1306639	80	1432.9740932642487	323.73661485319514	1339.6478978978978	227.63138138138137	133.96266137334737
259176	1306639	80	550.9306699615596	396.73929159802304	1339.6478978978978	227.63138138138137	806.642641410322
259187	1306639	80	777.6660735468564	475.5593119810202	1339.6478978978978	227.63138138138137	614.2408564010897
259332	1307018	81	534.7190042752724	427.2128671907323	1339.5936329588014	227.66629213483145	829.2418245089842
259339	1307018	81	1385.753418803419	431.5478632478632	1339.5936329588014	227.66629213483145	209.04167256491985
259482	1307018	81	566.0743145743146	671.7659932659932	1339.5936329588014	227.66629213483145	891.9398412778679
259366	1307018	81	778.1251572327044	476.096645702306	1339.5936329588014	227.66629213483145	613.9743396982053
259499	1307018	81	720.4210784313725	728.9720588235294	1339.5936329588014	227.66629213483145	796.6693944136208
259372	1307018	81	717.0400719659797	518.7401046777887	1339.5936329588014	227.66629213483145	687.2386053279718
259506	1307018	81	514.008210180624	737.3998357963875	1339.5936329588014	227.66629213483145	970.2677856332185
259261	1307018	81	1002.1615255482112	129.40001049207848	1339.5936329588014	227.66629213483145	351.44941203457
259522	1307018	81	896.2921279212792	852.9153341533415	1339.5936329588014	227.66629213483145	766.4545576311729
259268	1307018	81	888.5061728395061	125.6681363903586	1339.5936329588014	227.66629213483145	462.4754268630395
259274	1307018	81	668.7457943925234	154.67757009345794	1339.5936329588014	227.66629213483145	674.8067694194242
259401	1307018	81	636.160383004189	515.7905445840813	1339.5936329588014	227.66629213483145	760.1538804683872
259532	1307018	81	1077.039893617021	912.8523936170212	1339.5936329588014	227.66629213483145	733.7673062400049
259280	1307018	81	870.1884893713251	192.36024423337852	1339.5936329588014	227.66629213483145	470.7310334413899
259545	1307018	81	956.462441314554	964.2833668678738	1339.5936329588014	227.66629213483145	830.2976724037022
259424	1307018	81	1442.400117508813	531.2070113591853	1339.5936329588014	227.66629213483145	320.47798909249576
259302	1307018	81	919.5071474983756	262.84145549057826	1339.5936329588014	227.66629213483145	421.5565767291456
259315	1307018	81	696.3218889765851	298.10194685609054	1339.5936329588014	227.66629213483145	647.116464063413
259442	1307018	81	871.518158236057	533.3894293125811	1339.5936329588014	227.66629213483145	559.0718081272992
259324	1307018	81	496.704796550795	318.32511452438695	1339.5936329588014	227.66629213483145	847.7503244577994
259842	1307088	82	871.2706482395524	534.6714379730174	1339.655505952381	227.70610119047612	560.0107971465244
259716	1307088	82	1045.9217732140885	99.7229214971845	1339.655505952381	227.70610119047612	320.4047440859389
259851	1307088	82	1420.5781391147243	556.0388437217706	1339.655505952381	227.70610119047612	338.1580434886157
259724	1307088	82	895.4378151260504	124.53137254901962	1339.655505952381	227.70610119047612	456.0420830069475
259733	1307088	82	654.580229226361	144.69802610633556	1339.655505952381	227.70610119047612	690.0858463339233
259860	1307088	82	566.8323323323323	673.7477477477478	1339.655505952381	227.70610119047612	892.3053334748627
259866	1307088	82	514.0141716566866	737.0796407185629	1339.655505952381	227.70610119047612	970.1262885155447
259864	1307088	82	729.8024	713.7106666666667	1339.655505952381	227.70610119047612	779.8212926712547
259871	1307088	82	1078.8931743805515	913.8104254324452	1339.655505952381	227.70610119047612	733.9864694327176
259868	1307088	82	896.058024691358	853.098353909465	1339.655505952381	227.70610119047612	766.7425872755831
259750	1307088	82	868.8143146522619	193.8910645959937	1339.655505952381	227.70610119047612	472.0538995970709
259882	1307088	82	896.444357774311	971.432397295892	1339.655505952381	227.70610119047612	865.7741769006533
259759	1307088	82	946.366388308977	259.20911621433544	1339.655505952381	227.70610119047612	394.54881828782703
259766	1307088	82	703.0202850877192	302.046600877193	1339.655505952381	227.70610119047612	640.9609304310734
259769	1307088	82	493.02648475120384	324.41920813269127	1339.655505952381	227.70610119047612	852.1350389430537
259781	1307088	82	516.6281078803203	445.6875263379688	1339.655505952381	227.70610119047612	851.404721437812
259787	1307088	82	725.8184417826697	489.5554656307327	1339.655505952381	227.70610119047612	667.3537525227955
259792	1307088	82	779.5077900779008	476.61439114391146	1339.655505952381	227.70610119047612	612.9606842261098
259812	1307088	82	622.067067927773	514.8387790197764	1339.655505952381	227.70610119047612	772.9025430570282
259831	1307088	82	1257.5	530.258377425044	1339.655505952381	227.70610119047612	313.50822479324205
259200	1306789	83	513.9698097601324	736.8275434243176	1339.6866064710307	227.75658389766744	970.0316851546094
259211	1306789	83	1073.9116599910992	913.5943480195816	1339.6866064710307	227.75658389766744	735.5336571987423
259209	1306789	83	896.1666666666667	852.8895730706076	1339.6866064710307	227.75658389766744	766.486262862135
259225	1306789	83	820.4626380766731	960.5737491877842	1339.6866064710307	227.75658389766744	898.1172123386941
259100	1306789	83	1097.6529688024152	99.73101867382312	1339.6866064710307	227.75658389766744	273.8080114130839
259107	1306789	83	889.49000999001	126.77738927738928	1339.6866064710307	227.75658389766744	461.38245873597646
259111	1306789	83	626.107649192219	136.59957138147047	1339.6866064710307	227.75658389766744	719.3778765030199
259119	1306789	83	876.1621784345923	196.96217843459223	1339.6866064710307	227.75658389766744	464.54622029926327
259128	1306789	83	998.4189814814816	240.2215608465609	1339.6866064710307	227.75658389766744	341.49519398718326
259137	1306789	83	704.4321776155717	309.279501216545	1339.6866064710307	227.75658389766744	640.4640313309218
259140	1306789	83	487.2940403155127	348.4094361671049	1339.6866064710307	227.75658389766744	860.8891900807791
259147	1306789	83	515.75743006993	445.72115384615387	1339.6866064710307	227.75658389766744	852.2721639698347
259149	1306789	83	724.8449634755864	469.7493271818532	1339.6866064710307	227.75658389766744	660.7501295978255
259154	1306789	83	783.7195462478185	475.4026178010472	1339.6866064710307	227.75658389766744	608.6279078068264
259162	1306789	83	623.9507637752318	518.8314238952537	1339.6866064710307	227.75658389766744	772.6592774302821
259171	1306789	83	871.0352207617123	534.4770812268284	1339.6866064710307	227.75658389766744	560.09962043293
259185	1306789	83	1395.7480106100795	586.8448275862069	1339.6866064710307	227.75658389766744	363.4380934758513
259188	1306789	83	1115.8712402142564	589.0842604037907	1339.6866064710307	227.75658389766744	425.03059652449457
259195	1306789	83	568.9108082257293	680.1934481109516	1339.6866064710307	227.75658389766744	893.7530124479757
259197	1306789	83	731.4065527065527	717.4037037037037	1339.6866064710307	227.75658389766744	780.8706203604174
259719	1307199	84	881.8934443732651	202.86685885116376	1339.4446902654868	227.8495575221239	458.23277692719483
259723	1307199	84	1054.961720867209	203.99864498644985	1339.4446902654868	227.8495575221239	285.48104298962807
259749	1307199	84	706.2995945554591	314.84433825658846	1339.4446902654868	227.8495575221239	639.0937365494186
259757	1307199	84	495.7568438003221	367.1698872785829	1339.4446902654868	227.8495575221239	855.1136395570333
259760	1307199	84	728.0936293436293	442.1651651651652	1339.4446902654868	227.8495575221239	647.8281403039596
259767	1307199	84	797.4870926105195	471.0534043239755	1339.4446902654868	227.8495575221239	594.0253771979459
259764	1307199	84	516.6882793017456	444.0763369354392	1339.4446902654868	227.8495575221239	850.6950875122008
259774	1307199	84	621.535807860262	517.3195050946143	1339.4446902654868	227.8495575221239	774.0710652026332
259785	1307199	84	869.9296998420222	534.1963665086887	1339.4446902654868	227.8495575221239	560.6181352833646
259793	1307199	84	943.9462636439966	635.8895885810243	1339.4446902654868	227.8495575221239	568.2566958748683
259797	1307199	84	1360.441505376344	651.1825806451612	1339.4446902654868	227.8495575221239	423.8534118198055
259803	1307199	84	565.5664711632453	677.1779081133919	1339.4446902654868	227.8495575221239	894.8650538745641
259811	1307199	84	514.0588355883558	736.9813448134482	1339.4446902654868	227.8495575221239	969.7819269977948
259808	1307199	84	733.3567208271787	687.7964057114722	1339.4446902654868	227.8495575221239	760.8506619943015
259815	1307199	84	896.0251256281407	853.0619765494138	1339.4446902654868	227.8495575221239	766.4929740115881
259819	1307199	84	1060.9183355585226	912.5676457498888	1339.4446902654868	227.8495575221239	739.1994254682799
259689	1307199	84	1156.9380441264163	85.01365533691114	1339.4446902654868	227.8495575221239	231.75584315825898
259698	1307199	84	890.6059602649007	125.3555660674866	1339.4446902654868	227.8495575221239	460.39246717647575
259825	1307199	84	760.323087431694	970.4453551912568	1339.4446902654868	227.8495575221239	941.7167034648143
259703	1307199	84	608.5028063610852	142.40177736202057	1339.4446902654868	227.8495575221239	735.9193982903325
259462	1307040	85	731.2693827160493	688.2145679012345	1339.5907738095236	227.7552083333333	762.9401920698512
259461	1307040	85	563.9346590909091	675.4010416666666	1339.5907738095236	227.7552083333333	895.5608300953493
259337	1307040	85	884.4533836161743	206.9712968782736	1339.5907738095236	227.7552083333333	455.6116931416323
259471	1307040	85	1300.8900999091736	744.9732061762035	1339.5907738095236	227.7552083333333	518.6638597906436
259469	1307040	85	514.2043202536662	736.8614744351962	1339.5907738095236	227.7552083333333	969.7690384301287
259477	1307040	85	896.2339108910891	852.8168316831683	1339.5907738095236	227.7552083333333	766.3337007346124
259483	1307040	85	1059.544295302013	910.7514541387025	1339.5907738095236	227.7552083333333	738.1801283620997
259489	1307040	85	722.60476655279	960.0218805921588	1339.5907738095236	227.7552083333333	957.5417549389794
259365	1307040	85	715.6793041926851	324.42328278322924	1339.5907738095236	227.7552083333333	631.3558731312269
259370	1307040	85	487.3423630241812	374.91689623507807	1339.5907738095236	227.7552083333333	864.8606339013427
259380	1307040	85	725.6750547045951	411.5309471709909	1339.5907738095236	227.7552083333333	640.8322965873742
259390	1307040	85	518.0722738799661	445.8052972668357	1339.5907738095236	227.7552083333333	849.9638151182783
259411	1307040	85	812.4350897289042	468.0150820924017	1339.5907738095236	227.7552083333333	579.3254026859423
259426	1307040	85	622.3328345446772	518.9067265213054	1339.5907738095236	227.7552083333333	774.0982870292474
259300	1307040	85	1178.7340791738382	92.4295467584624	1339.5907738095236	227.7552083333333	210.20920743343913
259310	1307040	85	891.0568992248062	125.308992248062	1339.5907738095236	227.7552083333333	460.0846268244236
259440	1307040	85	872.8539426523297	532.307945041816	1339.5907738095236	227.7552083333333	557.3110791966058
259322	1307040	85	1121.4180120291232	151.2701804368471	1339.5907738095236	227.7552083333333	231.19107568246142
259327	1307040	85	559.400086880973	170.04763973356503	1339.5907738095236	227.7552083333333	782.3219742815234
259454	1307040	85	785.5186666666667	657.3693333333333	1339.5907738095236	227.7552083333333	701.1163928430436
259970	1307631	86	1130.99605734767	155.65125448028672	1339.7692307692307	227.7043740573152	220.85717099811495
259969	1307631	86	892.2636729994243	126.02561888313184	1339.7692307692307	227.7043740573152	458.91153122212677
260101	1307631	86	896.1927465362672	852.617359413203	1339.7692307692307	227.7043740573152	766.3395700542185
259979	1307631	86	890.1397814910026	205.2241859468723	1339.7692307692307	227.7043740573152	450.191071119501
259982	1307631	86	520.7401433691757	196.3194099807003	1339.7692307692307	227.7043740573152	819.630198307418
260112	1307631	86	1060.1505446623094	913.0960784313726	1339.7692307692307	227.7043740573152	740.2353666536991
259988	1307631	86	721.7741405082212	326.9747384155456	1339.7692307692307	227.7043740573152	625.9173562272651
260125	1307631	86	675.1048716691188	948.9654242275624	1339.7692307692307	227.7043740573152	980.8140561547079
260001	1307631	86	722.0018726591761	392.4417504435245	1339.7692307692307	227.7043740573152	639.3550749973664
260005	1307631	86	481.4474908607511	382.7927883017614	1339.7692307692307	227.7043740573152	872.2205142235401
260019	1307631	86	517.6640879478828	447.2323561346363	1339.7692307692307	227.7043740573152	850.9109241091276
260030	1307631	86	813.5563674321503	467.5347947112039	1339.7692307692307	227.7043740573152	578.2893810303195
260038	1307631	86	622.3585593467484	516.919072615923	1339.7692307692307	227.7043740573152	773.5135508400634
260045	1307631	86	872.5408836135839	530.8837784371909	1339.7692307692307	227.7043740573152	556.9740385564967
260062	1307631	86	784.1870144284129	655.6583425823159	1339.7692307692307	227.7043740573152	701.2960846108244
260070	1307631	86	565.5737506065017	673.6077147016011	1339.7692307692307	227.7043740573152	893.4251119719731
260075	1307631	86	730.1617357001973	688.2450690335306	1339.7692307692307	227.7043740573152	764.0150716926448
260084	1307631	86	514.0028180354267	737.1429146537843	1339.7692307692307	227.7043740573152	970.2668679514494
260093	1307631	86	1232.2881990312635	800.3480845442537	1339.7692307692307	227.7043740573152	582.6431080375933
259964	1307631	86	1198.0835710889207	87.34308131241085	1339.7692307692307	227.7043740573152	199.4395112811535
260227	1307565	87	513.9459459459459	737.2063882063882	1339.6318352059925	227.75917602996253	970.2028910065594
260232	1307565	87	1160.8873873873874	824.527027027027	1339.6318352059925	227.75917602996253	622.9618331885449
260239	1307565	87	896.167495854063	852.648839137645	1339.6318352059925	227.75917602996253	766.2556435914037
260122	1307565	87	518.039223669924	447.2000542888165	1339.6318352059925	227.75917602996253	850.3932727754108
260254	1307565	87	645.5154767848228	933.9661341321352	1339.6318352059925	227.75917602996253	990.2150204373743
260257	1307565	87	1060.747667514843	913.3155216284988	1339.6318352059925	227.75917602996253	740.110722783561
260135	1307565	87	812.444568452381	464.8337053571428	1339.6318352059925	227.75917602996253	578.0404368924786
260004	1307565	87	1178.9110423420768	106.14908144218488	1339.6318352059925	227.75917602996253	201.54450715525323
260020	1307565	87	889.313000320205	126.61495357028495	1339.6318352059925	227.75917602996253	461.5378714578749
260153	1307565	87	624.2165029189805	517.7386444539371	1339.6318352059925	227.75917602996253	771.9502508444353
260162	1307565	87	872.7562313060818	530.6585244267199	1339.6318352059925	227.75917602996253	556.5256910297013
260033	1307565	87	1107.5578540195088	172.84006054490413	1339.6318352059925	227.75917602996253	238.48363044327712
260050	1307565	87	892.6613732141022	207.55437352245863	1339.6318352059925	227.75917602996253	447.4268967525433
260185	1307565	87	774.4747416762342	650.4058553386911	1339.6318352059925	227.75917602996253	705.7143585741325
260066	1307565	87	499.6727536231884	231.1457971014493	1339.6318352059925	227.75917602996253	839.9659087937496
260194	1307565	87	564.6644640234948	673.5259422418013	1339.6318352059925	227.75917602996253	894.0259706834423
260074	1307565	87	725.3492779783394	323.8664259927798	1339.6318352059925	227.75917602996253	621.755308469144
260211	1307565	87	725.7192613370734	690.4925198690977	1339.6318352059925	227.75917602996253	768.7722652742543
260091	1307565	87	722.5171165884194	391.8133802816901	1339.6318352059925	227.75917602996253	638.54863390905
260095	1307565	87	482.39801505817934	394.61909650924025	1339.6318352059925	227.75917602996253	873.3224235456022
259848	1307484	88	893.9576648841355	205.15942513368984	1339.531180400891	227.88233110616184	446.15253914529507
259857	1307484	88	1059.1089743589744	194.3016381766382	1339.531180400891	227.88233110616184	282.4257009888478
259863	1307484	88	497.8035413153457	238.11298482293424	1339.531180400891	227.88233110616184	841.7898102709478
259873	1307484	88	723.7499265785609	323.284140969163	1339.531180400891	227.88233110616184	623.1276417269073
259885	1307484	88	707.0079519636481	393.8743373363626	1339.531180400891	227.88233110616184	653.9411140500339
259888	1307484	88	486.7475345167653	392.2853385930309	1339.531180400891	227.88233110616184	868.4862091928399
259893	1307484	88	813.1396181384248	463.14797136038186	1339.531180400891	227.88233110616184	576.5743649394653
259892	1307484	88	519.272288008711	446.8756635361372	1339.531180400891	227.88233110616184	848.9892403306601
259901	1307484	88	624.2211425206125	516.4751177856302	1339.531180400891	227.88233110616184	771.3327730724959
259909	1307484	88	872.3853838065195	530.7681388012618	1339.531180400891	227.88233110616184	556.7450114539895
259927	1307484	88	563.0165945165945	674.6038961038961	1339.531180400891	227.88233110616184	895.8432110169085
259926	1307484	88	732.519955654102	602.949371766445	1339.531180400891	227.88233110616184	713.5390052115296
259802	1307484	88	1145.4206926979923	131.88263842929626	1339.531180400891	227.88233110616184	216.55212404940704
259928	1307484	88	710.4433611884865	679.8003714020427	1339.531180400891	227.88233110616184	774.5846625297252
259935	1307484	88	1079.5669326241136	810.6804078014184	1339.531180400891	227.88233110616184	638.1496754851763
259932	1307484	88	514.0370813397129	736.9377990430622	1339.531180400891	227.88233110616184	969.8339945688037
259941	1307484	88	896.2768187422935	852.7433210028771	1339.531180400891	227.88233110616184	766.1107529750993
259944	1307484	88	1060.2465277777778	913.5421006944443	1339.531180400891	227.88233110616184	740.3575060892337
259822	1307484	88	889.1959815546772	126.3138998682477	1339.531180400891	227.88233110616184	461.64698368340896
259949	1307484	88	581.7623488773747	926.0184801381693	1339.531180400891	227.88233110616184	1030.3434789494988
259465	1307472	89	495.5868644067797	384.239406779661	1339.5529801324503	227.8112582781457	858.340590987452
259481	1307472	89	521.1211675766484	446.820173596528	1339.5529801324503	227.8112582781457	847.2281491973162
259359	1307472	89	891.0838991270612	125.7479793081151	1339.5529801324503	227.8112582781457	459.93633204165616
259486	1307472	89	814.2737440410708	463.6144114411441	1339.5529801324503	227.8112582781457	575.7789531672339
259375	1307472	89	1024.7588768966057	201.3194118567183	1339.5529801324503	227.8112582781457	315.90686184202474
259501	1307472	89	623.9619026483208	512.7935345465305	1339.5529801324503	227.8112582781457	770.250276184311
259512	1307472	89	872.0951035781544	530.0137476459511	1339.5529801324503	227.8112582781457	556.6356177363697
259517	1307472	89	699.2228959941198	539.2684674751929	1339.5529801324503	227.8112582781457	712.0591336493162
259388	1307472	89	894.2894736842105	205.93175548935235	1339.5529801324503	227.8112582781457	445.8007434009801
259527	1307472	89	665.7912621359224	631.0177993527508	1339.5529801324503	227.8112582781457	785.1944774404492
259531	1307472	89	564.8614814814815	674.3844444444444	1339.5529801324503	227.8112582781457	894.1893136717771
259534	1307472	89	514.0055423594616	736.979809976247	1339.5529801324503	227.8112582781457	969.9387537632923
259541	1307472	89	1031.6662186379929	766.7217741935484	1339.5529801324503	227.8112582781457	620.6599729866189
259418	1307472	89	490.1515018955964	282.1062992125984	1339.5529801324503	227.8112582781457	851.1350202529717
259551	1307472	89	896.0857605177993	853.0910194174758	1339.5529801324503	227.8112582781457	766.5754721899252
259428	1307472	89	724.6017316017316	319.6576994434137	1339.5529801324503	227.8112582781457	621.772311078754
259565	1307472	89	560.7153575989784	915.353607918263	1339.5529801324503	227.8112582781457	1038.8948574433527
259575	1307472	89	1060.6848924022838	913.8500219587175	1339.5529801324503	227.8112582781457	740.5515482575453
259452	1307472	89	689.1132725430597	370.575075987842	1339.5529801324503	227.8112582781457	665.9229090938526
260234	1307517	90	973.31394591072	249.1125773867709	1339.5872135994089	227.74464153732444	366.89602792319243
260242	1307517	90	484.600351550016	323.91514860977946	1339.5872135994089	227.74464153732444	860.3785798749527
260252	1307517	90	664.9100285623612	347.04860890722523	1339.5872135994089	227.74464153732444	685.1443210300389
260259	1307517	90	736.6772388059702	314.9657960199005	1339.5872135994089	227.74464153732444	609.1863159122161
260280	1307517	90	500.5077369439072	380.1850419084461	1339.5872135994089	227.74464153732444	852.8144251886094
260164	1307517	90	893.7085577498505	124.84829443447038	1339.5872135994089	227.74464153732444	457.59745846029347
260292	1307517	90	521.8787750493932	448.2946655376799	1339.5872135994089	227.74464153732444	846.9293970352323
260298	1307517	90	812.895856873823	464.0092278719397	1339.5872135994089	227.74464153732444	577.2562169481635
260306	1307517	90	630.709972618533	514.8013402507565	1339.5872135994089	227.74464153732444	764.793103431845
260183	1307517	90	1025.168731659602	173.14471253124665	1339.5872135994089	227.74464153732444	319.12401042980366
260311	1307517	90	705.9383670233848	530.676377328577	1339.5872135994089	227.74464153732444	702.3378797392512
260314	1307517	90	872.850054525627	528.9187568157034	1339.5872135994089	227.74464153732444	555.4722525689101
260327	1307517	90	564.4432938856016	671.9240631163708	1339.5872135994089	227.74464153732444	893.3887478715978
260198	1307517	90	889.7129189132044	193.9256263875674	1339.5872135994089	227.74464153732444	451.1436653718076
260325	1307517	90	631.9244935543278	632.2104051565377	1339.5872135994089	227.74464153732444	815.0945216854767
260331	1307517	90	896.1027060270603	853.1035260352603	1339.5872135994089	227.74464153732444	766.6500132897613
260329	1307517	90	513.9105987055016	737.3474919093852	1339.5872135994089	227.74464153732444	970.2767324273991
260328	1307517	90	1031.4373259052925	725.1485608170846	1339.5872135994089	227.74464153732444	585.1213653600103
260334	1307517	90	561.2804764128912	883.1861279775806	1339.5872135994089	227.74464153732444	1017.5288297129156
260338	1307517	90	1061.651111111111	914.8288888888889	1339.5872135994089	227.74464153732444	741.1701829033946
259968	1307169	91	636.8796945934791	526.9820470491127	1339.7334834834835	227.68543543543544	763.9253303042537
259972	1307169	91	873.6339837398374	530.2921951219512	1339.7334834834835	227.68543543543544	555.7153899877615
259983	1307169	91	564.4851318944844	672.2985611510792	1339.7334834834835	227.68543543543544	893.6950476533341
259981	1307169	91	617.7195692883895	628.3970037453183	1339.7334834834835	227.68543543543544	825.7565338940325
259987	1307169	91	1049.0795006570302	709.6476127901884	1339.7334834834835	227.68543543543544	562.8208224056876
259994	1307169	91	513.2473512632437	737.6903015484922	1339.7334834834835	227.68543543543544	971.176755390783
260008	1307169	91	556.7618164967563	826.9754402224281	1339.7334834834835	227.68543543543544	985.9985502735631
260015	1307169	91	895.7901821060966	852.4893111638955	1339.7334834834835	227.68543543543544	766.463004954028
259891	1307169	91	970.3304021392574	157.98338990023657	1339.7334834834835	227.68543543543544	375.9215498723102
259889	1307169	91	895.4599451303154	123.47119341563786	1339.7334834834835	227.68543543543544	456.33275701028174
260026	1307169	91	1061.3208221626453	916.366398570152	1339.7334834834835	227.68543543543544	742.8291048201548
259904	1307169	91	894.5848297213622	189.3324045407637	1339.7334834834835	227.68543543543544	446.7978054165403
259925	1307169	91	938.8207739307536	285.4372029871012	1339.7334834834835	227.68543543543544	405.0509441246288
259930	1307169	91	638.5292290457277	325.8498319584479	1339.7334834834835	227.68543543543544	708.0421281155071
259934	1307169	91	484.1854938271605	322.7635802469136	1339.7334834834835	227.68543543543544	860.8148559508998
259939	1307169	91	776.2249373433584	311.3583959899749	1339.7334834834835	227.68543543543544	569.686796319626
259945	1307169	91	522.1797250859106	388.4243986254296	1339.7334834834835	227.68543543543544	833.2053541338962
259951	1307169	91	523.8632850241546	451.2487922705314	1339.7334834834835	227.68543543543544	845.9460711259561
259955	1307169	91	814.950935471554	464.5339824360443	1339.7334834834835	227.68543543543544	575.7551188779764
259960	1307169	91	737.1290322580645	497.651364764268	1339.7334834834835	227.68543543543544	660.3133556388728
260035	1307716	92	909.1730123180292	360.26521089958936	1339.5127055306427	227.84828101644243	450.2515906401715
260098	1307716	92	565.7911877394637	671.6216475095786	1339.5127055306427	227.84828101644243	891.9527946599736
260037	1307716	92	542.0269438029253	389.09584295612007	1339.5127055306427	227.84828101644243	813.6241862124847
260043	1307716	92	525.102743484225	450.8792866941016	1339.5127055306427	227.84828101644243	844.3970723386218
259980	1307716	92	895.1995230524642	122.732644409115	1339.5127055306427	227.84828101644243	456.57803405688594
260108	1307716	92	1086.3817204301076	703.1944444444445	1339.5127055306427	227.84828101644243	538.5436571938139
260048	1307716	92	763.4037207518221	469.0013425393173	1339.5127055306427	227.84828101644243	624.5449234640682
260119	1307716	92	513.2369242779079	737.187743950039	1339.5127055306427	227.84828101644243	970.6484199679625
260053	1307716	92	815.9330151997173	469.4402615765288	1339.5127055306427	227.84828101644243	576.6301910219174
260061	1307716	92	871.2118147170918	530.3232189973614	1339.5127055306427	227.84828101644243	557.4915357593567
260129	1307716	92	560.9093754771721	793.3315773400519	1339.5127055306427	227.84828101644243	962.2860821976844
260137	1307716	92	896.2240368509213	852.3551088777219	1339.5127055306427	227.84828101644243	765.841773361311
260143	1307716	92	1061.678416013925	916.8268059181896	1339.5127055306427	227.84828101644243	742.8884843683113
260078	1307716	92	659.2449146250927	559.5939866369711	1339.5127055306427	227.84828101644243	756.8483867599768
260018	1307716	92	609.8598173515982	299.3391780821918	1339.5127055306427	227.84828101644243	733.146837673932
260024	1307716	92	484.08857696030975	321.49031945788965	1339.5127055306427	227.84828101644243	860.5342939731008
260028	1307716	92	806.8074494949494	316.7926136363636	1339.5127055306427	227.84828101644243	540.079609051533
260092	1307716	92	616.8756464503996	626.6034320639397	1339.5127055306427	227.84828101644243	825.3544630297066
260224	1307668	93	529.0894104498462	453.6433361274099	1339.559925093633	227.9209737827715	841.3162544307631
260110	1307668	93	989.9141446662376	171.68952564928094	1339.559925093633	227.9209737827715	354.13859932217474
260240	1307668	93	822.7967696130635	466.48473553425634	1339.559925093633	227.9209737827715	569.1720542008843
260253	1307668	93	869.0382692908466	531.1532333645736	1339.559925093633	227.9209737827715	559.7681947292836
260136	1307668	93	894.4427672955975	185.77348008385744	1339.559925093633	227.9209737827715	447.10814731035845
260275	1307668	93	700.8433463938471	595.769046582499	1339.559925093633	227.9209737827715	737.0692454365691
260287	1307668	93	621.8538531691747	629.3549931600547	1339.559925093633	227.9209737827715	822.3449869675358
260289	1307668	93	566.1775631500743	671.3003962357603	1339.559925093633	227.9209737827715	891.4626127999668
260160	1307668	93	593.1869753587869	270.2495261305172	1339.559925093633	227.9209737827715	747.5722616842809
260295	1307668	93	1128.5078125	712.8376736111112	1339.559925093633	227.9209737827715	528.8546114034023
260171	1307668	93	484.5886762360447	322.7915470494418	1339.559925093633	227.9209737827715	860.2187291875542
260297	1307668	93	512.8689161554192	737.220245398773	1339.559925093633	227.9209737827715	970.9808300516913
260179	1307668	93	813.496336996337	319.3814518814519	1339.559925093633	227.9209737827715	533.9549772928806
260307	1307668	93	565.1385904598195	789.4989972783269	1339.559925093633	227.9209737827715	956.6076938898157
260312	1307668	93	895.9798671647987	852.7536322125362	1339.559925093633	227.9209737827715	766.2761374547396
260190	1307668	93	545.5443037974684	391.15014064697607	1339.559925093633	227.9209737827715	810.6198663846801
260316	1307668	93	1062.0013157894737	917.3359649122808	1339.559925093633	227.9209737827715	743.1902929889224
260197	1307668	93	782.8456933178834	437.5776361529548	1339.559925093633	227.9209737827715	594.8837297639498
260207	1307668	93	914.0879579252812	448.62731229597387	1339.559925093633	227.9209737827715	479.30958962450484
260085	1307668	93	892.9601715686274	123.17647058823528	1339.559925093633	227.9209737827715	458.7185965252182
260231	1307318	94	755.4628117913833	607.1303854875283	1339.6411136536994	227.6380625476735	696.6194883413947
260245	1307318	94	566.6644444444445	672.1513580246914	1339.6411136536994	227.6380625476735	891.675389924872
260250	1307318	94	513.0572979493365	737.2848813831926	1339.6411136536994	227.6380625476735	971.0719254172415
260256	1307318	94	1172.676736539252	750.7141389231401	1339.6411136536994	227.6380625476735	549.0771210873463
260132	1307318	94	483.8349689237815	324.8967942427216	1339.6411136536994	227.6380625476735	861.3149355772339
260141	1307318	94	816.1256830601093	321.7701502732241	1339.6411136536994	227.6380625476735	531.9109474424857
260269	1307318	94	571.9820031298905	782.6062740076825	1339.6411136536994	227.6380625476735	947.2540449643521
260027	1307318	94	893.8015873015873	124.30629041740154	1339.6411136536994	227.6380625476735	457.65744655742037
260154	1307318	94	545.7824795842613	393.5237564959168	1339.6411136536994	227.6380625476735	811.0052985913744
260286	1307318	94	895.9120135363789	852.8976311336718	1339.6411136536994	227.6380625476735	766.7105336430926
260163	1307318	94	809.0715962441315	412.258607198748	1339.6411136536994	227.6380625476735	561.7728707506988
260291	1307318	94	1063.2834482758622	917.8549425287356	1339.6411136536994	227.6380625476735	743.4869875282825
260041	1307318	94	895.3552897395003	187.26289207868157	1339.6411136536994	227.6380625476735	446.1166301781619
260191	1307318	94	817.2940406024886	460.8018991486575	1339.6411136536994	227.6380625476735	572.0243346429043
260188	1307318	94	530.851566951567	454.88931623931626	1339.6411136536994	227.6380625476735	840.1093161958534
260065	1307318	94	574.2223737498967	233.71828250268615	1339.6411136536994	227.6380625476735	765.4428890979565
260202	1307318	94	956.6127178346312	509.5489432703004	1339.6411136536994	227.6380625476735	475.58857920847504
260206	1307318	94	869.113937711995	530.4824236817761	1339.6411136536994	227.6380625476735	559.5628028831067
260086	1307318	94	995.4440181031092	232.650826446281	1339.6411136536994	227.6380625476735	344.23359566922767
260222	1307318	94	583.742600679282	600.7877244056284	1339.6411136536994	227.6380625476735	842.9847163867455
259717	1307181	95	567.7127659574468	672.3961499493415	1339.5625909752546	227.75691411935955	890.7615856218154
259721	1307181	95	512.9700753071739	737.031113753468	1339.5625909752546	227.75691411935955	970.8838227983036
259598	1307181	95	889.4532279314888	127.00395256916995	1339.5625909752546	227.75691411935955	461.2478704132937
259725	1307181	95	590.010623026127	784.0745047372955	1339.5625909752546	227.75691411935955	933.4438463492892
259732	1307181	95	1206.3676755917734	796.7045013581684	1339.5625909752546	227.75691411935955	584.3305935075407
259619	1307181	95	894.7401960784313	187.7278890279516	1339.5625909752546	227.75691411935955	446.61984489217895
259747	1307181	95	1062.8787477954145	917.8668430335098	1339.5625909752546	227.75691411935955	743.5090201622708
259744	1307181	95	895.6053497942387	852.4662551440329	1339.5625909752546	227.75691411935955	766.3940192619852
259635	1307181	95	572.1607351712615	203.4261487050961	1339.5625909752546	227.75691411935955	767.787466970552
259646	1307181	95	1001.8816408086508	331.3319228960978	1339.5625909752546	227.75691411935955	353.20844631537585
259650	1307181	95	483.724907063197	325.87484510532835	1339.5625909752546	227.75691411935955	861.443712371808
259654	1307181	95	819.4659462999346	330.4927963326785	1339.5625909752546	227.75691411935955	530.1463772362073
259670	1307181	95	552.0783611774066	388.0270485282419	1339.5625909752546	227.75691411935955	803.6279787088994
259682	1307181	95	814.5783664459161	454.9558498896248	1339.5625909752546	227.75691411935955	572.0382788064204
259680	1307181	95	813.2220921155347	409.75214676034346	1339.5625909752546	227.75691411935955	556.9170364102221
259684	1307181	95	532.2764973680466	453.7233603642054	1339.5625909752546	227.75691411935955	838.3147808312284
259692	1307181	95	868.3621646623496	530.2752081406105	1339.5625909752546	227.75691411935955	559.9528194187359
259699	1307181	95	1034.8020711215318	544.0021492770613	1339.5625909752546	227.75691411935955	439.19246717294857
259705	1307181	95	796.8469107551488	584.4479786422578	1339.5625909752546	227.75691411935955	649.4373141937954
259708	1307181	95	535.26169802219	567.8839845634346	1339.5625909752546	227.75691411935955	873.2619025549928
260353	1307842	96	818.2910922587487	335.3943089430894	1339.5423976608188	227.8369883040936	532.2325625198085
260359	1307842	96	1057.877320872274	428.2070404984423	1339.5423976608188	227.8369883040936	345.6636707822546
260357	1307842	96	550.0187449062754	389.1299918500407	1339.5423976608188	227.8369883040936	805.8306467563452
260364	1307842	96	812.7209026128266	409.5419635787807	1339.5423976608188	227.8369883040936	557.2769380516085
260370	1307842	96	533.2967408700713	454.304161210534	1339.5423976608188	227.8369883040936	837.4481712310197
260373	1307842	96	793.7982791586998	466.8738049713193	1339.5423976608188	227.8369883040936	595.7979880815777
260378	1307842	96	1062.6016166281754	518.0889145496536	1339.5423976608188	227.8369883040936	401.1762416796744
260380	1307842	96	869.8650925158796	530.6604529135598	1339.5423976608188	227.8369883040936	558.837026051686
260390	1307842	96	824.9306029579067	578.2677758816837	1339.5423976608188	227.8369883040936	622.5970094126716
260395	1307842	96	521.1603128054741	578.2126099706745	1339.5423976608188	227.8369883040936	890.2316064207245
260399	1307842	96	570.3644314868804	675.2886297376093	1339.5423976608188	227.8369883040936	889.8582556053653
260405	1307842	96	513.1243072050673	736.9493269992083	1339.5423976608188	227.8369883040936	970.6504178354531
260409	1307842	96	582.6872675888741	786.7958500669343	1339.5423976608188	227.8369883040936	940.8850604932735
260414	1307842	96	1227.293076623882	826.5626215480357	1339.5423976608188	227.8369883040936	609.1570355635835
260416	1307842	96	895.782866836302	852.5759117896522	1339.5423976608188	227.8369883040936	766.3036237128792
260425	1307842	96	1062.4656084656085	918.1574074074074	1339.5423976608188	227.8369883040936	743.8506759704542
260342	1307842	96	578.0025615184345	185.123414798018	1339.5423976608188	227.8369883040936	762.7367641548612
260341	1307842	96	888.7837967401725	126.9979226589965	1339.5423976608188	227.8369883040936	461.90024189657515
260345	1307842	96	898.070645905421	185.20376778162245	1339.5423976608188	227.8369883040936	443.5255337521136
260351	1307842	96	483.86078042328046	331.3617724867725	1339.5423976608188	227.8369883040936	861.9213485105931
260480	1307895	97	561.0708524544569	787.3723404255319	1339.7334834834835	227.68543543543544	958.9394791009697
260363	1307895	97	889.3964947089946	124.74239417989418	1339.7334834834835	227.68543543543544	461.95310714553506
260490	1307895	97	895.233718689788	852.4649325626203	1339.7334834834835	227.68543543543544	766.7655840816988
260493	1307895	97	1273.950328407225	890.1605090311988	1339.7334834834835	227.68543543543544	665.7331647345648
260497	1307895	97	1061.2305236270754	917.6745423584504	1339.7334834834835	227.68543543543544	744.0758471561886
260372	1307895	97	594.2583577192515	167.0876562915669	1339.7334834834835	227.68543543543544	747.9339903830862
260379	1307895	97	900.2903415783275	183.58394903094552	1339.7334834834835	227.68543543543544	441.65055877985765
260391	1307895	97	483.17322404371583	362.7393442622951	1339.7334834834835	227.68543543543544	867.1418778613656
260389	1307895	97	813.35926628716	345.27134724857683	1339.7334834834835	227.68543543543544	539.3479982218996
260401	1307895	97	550.8491572067423	389.31458548331614	1339.7334834834835	227.68543543543544	805.2716699290421
260407	1307895	97	827.6102850061958	402.25588599752166	1339.7334834834835	227.68543543543544	541.0591581593063
260415	1307895	97	1029.7058428475486	443.8146406984553	1339.7334834834835	227.68543543543544	377.92720373890654
260428	1307895	97	703.1770079283006	428.9981041020338	1339.7334834834835	227.68543543543544	667.6308389648458
260434	1307895	97	534.2461452200729	453.8376787216148	1339.7334834834835	227.68543543543544	836.6329477411497
260442	1307895	97	870.3853238265003	531.2739156268568	1339.7334834834835	227.68543543543544	558.9755453312193
260445	1307895	97	1047.9694444444444	524.9746031746032	1339.7334834834835	227.68543543543544	416.54183911273657
260457	1307895	97	851.6638986013986	599.3799533799533	1339.7334834834835	227.68543543543544	613.4889847071244
260467	1307895	97	566.7934240362812	679.5272108843537	1339.7334834834835	227.68543543543544	895.3196778464524
260465	1307895	97	511.1513359614543	653.8486640385457	1339.7334834834835	227.68543543543544	931.7529031914225
260473	1307895	97	512.9149659863946	737.3442932728647	1339.7334834834835	227.68543543543544	971.2780303539439
260484	1307948	98	912.7510528020732	610.3419177194688	1339.726515151515	227.60530303030305	573.4068029525309
260491	1307948	98	568.692643678161	679.1312643678161	1339.726515151515	227.60530303030305	893.5149269715387
260489	1307948	98	512.8433886375063	651.6136249371543	1339.726515151515	227.60530303030305	929.2571021842374
260498	1307948	98	560.492082992083	787.4426699426699	1339.726515151515	227.60530303030305	959.4916245878358
260496	1307948	98	512.5979020979021	737.6041181041181	1339.726515151515	227.60530303030305	971.7203990390904
260502	1307948	98	895.4449204406365	852.4155446756426	1339.726515151515	227.60530303030305	766.6641855882855
260506	1307948	98	1062.1309834638816	917.4843342036554	1339.726515151515	227.60530303030305	743.6345586816303
260505	1307948	98	1292.5990873533246	928.95284658844	1339.726515151515	227.60530303030305	702.9291367598206
260388	1307948	98	886.2330462863293	123.82687477574451	1339.726515151515	227.60530303030305	465.2163888712066
260400	1307948	98	617.9559145008501	152.49036515261923	1339.726515151515	227.60530303030305	725.6686942785874
260411	1307948	98	901.5702726186596	184.6649831649832	1339.726515151515	227.60530303030305	440.25533947999594
260417	1307948	98	811.7825096389764	341.8764458464774	1339.726515151515	227.60530303030305	540.1692022293921
260430	1307948	98	480.806287319986	396.8140147523709	1339.726515151515	227.60530303030305	875.4287783142656
260435	1307948	98	558.5921465968586	390.86265270506107	1339.726515151515	227.60530303030305	798.0124459932365
260432	1307948	98	895.8596387907343	390.71672555948174	1339.726515151515	227.60530303030305	472.88808410634425
260443	1307948	98	535.2000842459984	453.802302723954	1339.726515151515	227.60530303030305	835.719965476462
260446	1307948	98	640.0351736420303	456.3863164143663	1339.726515151515	227.60530303030305	736.1445003994673
260459	1307948	98	991.1173351775012	502.52777777777777	1339.726515151515	227.60530303030305	443.97153904662656
260466	1307948	98	871.0923913043479	530.2807971014493	1339.726515151515	227.60530303030305	557.8802709768597
260474	1307948	98	1037.8482177830003	559.9328241284762	1339.726515151515	227.60530303030305	448.96780252192934
260511	1308006	99	884.7269503546099	123.30515117581189	1339.618827160494	227.9498456790124	466.77310512887067
260510	1308006	99	642.855012830723	144.88996548977966	1339.618827160494	227.9498456790124	701.6970547582633
260514	1308006	99	901.0866107887384	186.17203954438	1339.618827160494	227.9498456790124	440.517752061534
260519	1308006	99	979.3836270190895	351.2650513950074	1339.618827160494	227.9498456790124	380.75719216016904
260518	1308006	99	810.3647866955894	340.22848879248016	1339.618827160494	227.9498456790124	541.0326543267313
260523	1308006	99	481.646934460888	407.32205778717406	1339.618827160494	227.9498456790124	876.5216250265133
260526	1308006	99	533.7730332351704	454.5905903800309	1339.618827160494	227.9498456790124	837.1101903248864
260525	1308006	99	569.2581628991747	397.18711876569785	1339.618827160494	227.9498456790124	788.7311377414729
260529	1308006	99	858.5679844264749	519.0247079964062	1339.618827160494	227.9498456790124	562.2583825681922
260528	1308006	99	982.7501658925016	525.4170537491706	1339.618827160494	227.9498456790124	464.58796935807953
260533	1308006	99	711.1220400728597	550.3840315725562	1339.618827160494	227.9498456790124	706.3795124522734
260538	1308006	99	954.8141548590238	614.2366537856019	1339.618827160494	227.9498456790124	545.2450219325427
260536	1308006	99	1032.813063063063	587.393018018018	1339.618827160494	227.9498456790124	472.5771588053495
260541	1308006	99	516.0086976962858	651.6626704278326	1339.618827160494	227.9498456790124	926.2106689153792
260547	1308006	99	573.3458202482428	788.6217287273814	1339.618827160494	227.9498456790124	949.4879049062957
260545	1308006	99	512.968509984639	737.1847158218127	1339.618827160494	227.9498456790124	970.912405861773
260544	1308006	99	568.0320334261838	676.4684308263695	1339.618827160494	227.9498456790124	892.4769473144838
260550	1308006	99	895.281157583439	852.4243768483312	1339.618827160494	227.9498456790124	766.4231237927968
260554	1308006	99	1310.889326334208	953.0616797900262	1339.618827160494	227.9498456790124	725.6807536276308
260553	1308006	99	1060.5836518046708	919.0685774946922	1339.618827160494	227.9498456790124	745.3225681222652
260609	1308029	100	842.7982137450803	506.8751135331517	1339.4932432432431	227.786036036036	569.7338549764897
260616	1308029	100	1000.6506685768862	529.7036771728749	1339.4932432432431	227.786036036036	453.8375837633533
260630	1308029	100	883.9856289660321	608.3738335199702	1339.4932432432431	227.786036036036	593.5775082145452
260633	1308029	100	1027.7597547380155	626.6475287997027	1339.4932432432431	227.786036036036	506.22945219070317
260643	1308029	100	957.0856766256592	621.9972173403632	1339.4932432432431	227.786036036036	549.2158068298245
260655	1308029	100	568.7894375857339	679.749199817101	1339.4932432432431	227.786036036036	893.4512059815901
260653	1308029	100	517.6392290249432	649.2528344671201	1339.4932432432431	227.786036036036	923.622370271791
260656	1308029	100	512.7404181184669	737.2684862562911	1339.4932432432431	227.786036036036	971.1295489965453
260663	1308029	100	597.899274047187	771.1734724742892	1339.4932432432431	227.786036036036	919.3647378635411
260673	1308029	100	895.0297405189622	852.2724550898204	1339.4932432432431	227.786036036036	766.5057682995971
260678	1308029	100	1047.092	913.0531428571428	1339.4932432432431	227.786036036036	745.0432838038099
260683	1308029	100	1333.532750112158	950.3927770300584	1339.4932432432431	227.786036036036	722.6313234342723
260562	1308029	100	883.2164480322906	117.83366969391189	1339.4932432432431	227.786036036036	469.33787052848203
260566	1308029	100	676.7219983207389	143.4774979009236	1339.4932432432431	227.786036036036	668.1120061027236
260571	1308029	100	897.9660623718571	184.73502751699576	1339.4932432432431	227.786036036036	443.62105538707254
260580	1308029	100	1029.317435897436	302.03641025641025	1339.4932432432431	227.786036036036	318.93910004025656
[truncated: 20,107 more rows]
