# Supplementary material for: The First of Us: Ophiocordyceps use a novel scramblase-binding peptide to manipulate zombie ants
Source: bioRxiv. 2025 Sep 19:2025.09.09.674826. Preprint. [Version 2] doi: 10.1101/2025.09.09.674826 (PMC12458967; doi:10.1101/2025.09.09.674826)
Supplement: Supplement 11 [file media-11.zip › Data S12. Nest behavior tests data/SBP Aversion Assay data files/Chul5_Sham3-all-spots_matches.csv]

No_Overlap_ID	Citronella_ID	Frame	No_Overlap_X	No_Overlap_Y	Citronella_X	Citronella_Y	Distance
2896812	1732531.0	0	879.7363751584284	336.22084917617235	591.4701348747591	817.4633911368015	560.9739828904814
2896549	1732531.0	0	871.6585570469799	113.09368008948545	591.4701348747591	817.4633911368015	758.0516089028755
2896673	1732531.0	0	1386.5998278829604	307.32467010900746	591.4701348747591	817.4633911368015	944.7077555494027
2897212	1732531.0	0	692.9097926775474	963.9922805469783	591.4701348747591	817.4633911368015	178.21537421593746
2897080	1732531.0	0	546.2687162891046	818.0190938511327	591.4701348747591	817.4633911368015	45.20483433950689
2896564	1732531.0	0	1025.1358475263585	101.24804001081372	591.4701348747591	817.4633911368015	837.2755696412869
2896951	1732531.0	0	658.5345727332029	662.5671885192432	591.4701348747591	817.4633911368015	168.7912095181759
2897294	1732531.0	0	1006.3157007053052	996.5542778288868	591.4701348747591	817.4633911368015	451.85217625394176
2896533	1732531.0	0	1289.1546610169491	82.39159604519774	591.4701348747591	817.4633911368015	1013.4565811900602
2896787	1732531.0	0	1115.1958917235595	355.0910887531441	591.4701348747591	817.4633911368015	698.6249454452748
2896869	1732531.0	0	1101.603399028849	642.7804912882034	591.4701348747591	817.4633911368015	539.2124467183801
2897126	1732531.0	0	736.6631289308176	881.8580974842766	591.4701348747591	817.4633911368015	158.8322502785256
2897013	1732531.0	0	574.7899071578316	724.0977837675952	591.4701348747591	817.4633911368015	94.8439066894092
2896630	1732531.0	0	757.7579001019368	185.19520897043836	591.4701348747591	817.4633911368015	653.7695886504713
2896707	1732531.0	0	1318.3600439077936	309.4908525429931	591.4701348747591	817.4633911368015	886.794812693157
2896606	1732531.0	0	926.003223726628	156.04190844616377	591.4701348747591	817.4633911368015	741.2089889507911
2896856	1732531.0	0	1284.4978671541744	616.7157221206581	591.4701348747591	817.4633911368015	721.5171961386395
2897238	1732531.0	0	564.6239436619718	951.7231611893584	591.4701348747591	817.4633911368015	136.9175074166886
2896848	1732531.0	0	1114.3770519262982	464.4638190954774	591.4701348747591	817.4633911368015	630.9043840089425
2896593	1732531.0	0	1302.978369125428	142.48350451291628	591.4701348747591	817.4633911368015	980.7353438891134
2897324	1732860.0	1	1305.496020814203	150.24380165289256	591.4902818270165	817.4057337220603	977.1945757672332
2897454	1732860.0	1	1169.1138534115753	484.7485329651364	591.4902818270165	817.4057337220603	666.5656784335166
2897574	1732860.0	1	660.4201877934272	751.305578569456	591.4902818270165	817.4057337220603	95.50163583801374
2897313	1732860.0	1	1002.0001613423684	112.09632139399808	591.4902818270165	817.4057337220603	816.0758103866731
2897569	1732860.0	1	819.5378440366973	732.2064220183486	591.4902818270165	817.4057337220603	243.44324460654985
2897342	1732860.0	1	1163.4336931380108	160.74929324081214	591.4902818270165	817.4057337220603	870.813956346337
2897588	1732860.0	1	618.5192210419829	869.2787051087506	591.4902818270165	817.4057337220603	58.49246716946329
2897292	1732860.0	1	1233.413853727145	72.26969057665261	591.4902818270165	817.4057337220603	983.5108514680528
2897544	1732860.0	1	1057.0117136401475	596.2358782257106	591.4902818270165	817.4057337220603	515.3894725909947
2897417	1732860.0	1	1373.8389074693423	309.9930576669707	591.4902818270165	817.4057337220603	932.4896760103156
2897304	1732860.0	1	855.3924731182796	113.93809523809524	591.4902818270165	817.4057337220603	751.339527086481
2897429	1732860.0	1	880.3703160638645	336.40941674812643	591.4902818270165	817.4057337220603	561.0785427399372
2897517	1732860.0	1	608.3995670995671	520.029292929293	591.4902818270165	817.4057337220603	297.8567969125478
2897481	1732860.0	1	1055.3700513750375	508.5619522514355	591.4902818270165	817.4057337220603	557.2871090820244
2897355	1732860.0	1	764.3342077649528	182.28139209513816	591.4902818270165	817.4057337220603	658.223329927366
2897600	1732860.0	1	718.3338762214984	897.9941833410888	591.4902818270165	817.4057337220603	150.27905925614036
2897372	1732860.0	1	1305.6981113120353	243.8903958207756	591.4902818270165	817.4057337220603	915.9763460405113
2897629	1732860.0	1	1076.4611470860314	966.2844588344126	591.4902818270165	817.4057337220603	507.3082050796704
2897621	1732860.0	1	604.9922856117689	951.478471474704	591.4902818270165	817.4057337220603	134.7508928159388
2897491	1732860.0	1	1330.5048515981737	512.7106164383562	591.4902818270165	817.4057337220603	799.3632771341069
2897449	1732860.0	2	490.7212230215827	813.9448441247002	591.4902818270165	817.4057337220603	100.82847300905674
2897066	1732860.0	2	1295.520401106501	147.5439142461964	591.4902818270165	817.4057337220603	971.7886941327317
2897444	1732860.0	2	778.588465514695	810.2084625609216	591.4902818270165	817.4057337220603	187.23656440822467
2897318	1732860.0	2	1145.742638398115	480.4345111896349	591.4902818270165	817.4057337220603	648.6488106669229
2897057	1732860.0	2	1105.886047979798	110.3677398989899	591.4902818270165	817.4057337220603	874.360182616557
2897082	1732860.0	2	1203.8580808080808	168.4699494949495	591.4902818270165	817.4057337220603	892.2510707639238
2897291	1732860.0	2	1395.268253968254	425.0902116402116	591.4902818270165	817.4057337220603	894.4106983739815
2897414	1732860.0	2	736.1534653465346	750.252805280528	591.4902818270165	817.4057337220603	159.48966256242235
2897152	1732860.0	2	1291.5356486585813	221.31716280779125	591.4902818270165	817.4057337220603	919.4482584664324
2897052	1732860.0	2	758.2976086322543	109.19874599008456	591.4902818270165	817.4057337220603	727.5862984885766
2897427	1732860.0	2	583.6095113438046	793.8702006980803	591.4902818270165	817.4057337220603	24.819908503697487
2897383	1732860.0	2	1061.3717246773565	602.3045887107287	591.4902818270165	817.4057337220603	516.7756504715593
2897507	1732860.0	2	1109.127502557358	861.2591699546982	591.4902818270165	817.4057337220603	519.4914976732942
2897398	1732860.0	2	910.88153016515	601.0551061678464	591.4902818270165	817.4057337220603	385.76983235874405
2897009	1732860.0	2	1213.3335056876938	78.71027231988968	591.4902818270165	817.4057337220603	965.5878933362857
2897222	1732860.0	2	1370.768668206313	317.41564940063785	591.4902818270165	817.4057337220603	925.8860015669657
2897351	1732860.0	2	1028.5639825218475	514.3910736579276	591.4902818270165	817.4057337220603	531.8376670120842
2897118	1732860.0	2	843.1604554865424	188.848171152519	591.4902818270165	817.4057337220603	677.0690406252369
2897247	1732860.0	2	880.0246053853297	336.1824512534819	591.4902818270165	817.4057337220603	561.095271287405
2897366	1732860.0	2	503.1082184788157	591.254721796835	591.4902818270165	817.4057337220603	242.80788561430361
2897058	1734828.0	3	970.9462416745956	508.4990485252141	591.4902818270165	817.4057337220603	489.2955810378335
2896931	1734828.0	3	936.959212376934	198.1627988748242	591.4902818270165	817.4057337220603	709.0913864471363
2897187	1734828.0	3	773.9038563127311	740.3681986265187	591.4902818270165	817.4057337220603	198.01387317623016
2897084	1734828.0	3	968.9902553763442	577.5725806451613	591.4902818270165	817.4057337220603	447.2428549955274
2896945	1734828.0	3	1278.8910502283104	215.41269406392692	591.4902818270165	817.4057337220603	913.73707169816
2896907	1734828.0	3	608.1446462978255	137.5597302504817	591.4902818270165	817.4057337220603	680.0499660261768
2897028	1734828.0	3	1389.7820270695624	400.53556814604974	591.4902818270165	817.4057337220603	900.5833917354686
2897156	1734828.0	3	997.6710004407228	750.3824739239018	591.4902818270165	817.4057337220603	411.6732849329894
2896917	1734828.0	3	1295.4943449575871	150.8292491360352	591.4902818270165	817.4057337220603	969.5080869737064
2897173	1734828.0	3	851.9479532163742	751.7197368421052	591.4902818270165	817.4057337220603	268.6128231706002
2896879	1734828.0	3	1129.2982973149967	107.40700720366732	591.4902818270165	817.4057337220603	890.6939166632156
2896993	1734828.0	3	880.2549857549858	336.28569167458056	591.4902818270165	817.4057337220603	561.125252590165
2896894	1734828.0	3	1213.0921399472802	129.24478792235803	591.4902818270165	817.4057337220603	927.3372403513757
2897010	1734828.0	3	1063.2558002359417	384.48033818324814	591.4902818270165	817.4057337220603	640.3023523789983
2897138	1734828.0	3	511.9433040078201	663.7991202346041	591.4902818270165	817.4057337220603	172.98182964477076
2897100	1734828.0	3	471.7302188552188	597.775042087542	591.4902818270165	817.4057337220603	250.1601754693696
2896842	1734828.0	3	1183.5432226832645	70.86998616874136	591.4902818270165	817.4057337220603	952.8075918838624
2897217	1734828.0	3	548.6564221194095	782.5973782771536	591.4902818270165	817.4057337220603	55.1938506197015
2897119	1734828.0	3	1060.7602360308283	609.7290462427745	591.4902818270165	817.4057337220603	513.1704360549394
2896985	1734828.0	3	1362.766311584554	324.4286506879716	591.4902818270165	817.4057337220603	915.3650192548045
2897671	1732572.0	4	1187.045702061455	58.124659665499806	591.5501474926253	817.3603736479844	964.9113041610253
2898179	1732572.0	4	717.0212219518788	800.8135982698026	591.5501474926253	817.3603736479844	126.55744269451534
2897693	1732572.0	4	1131.83645443196	105.3920099875156	591.5501474926253	817.3603736479844	893.7607310234157
2897947	1732572.0	4	944.2064779657117	375.8179150845703	591.5501474926253	817.3603736479844	565.0895770910723
2898197	1732572.0	4	524.1645489199492	830.5576027107159	591.5501474926253	817.3603736479844	68.66575383647992
2897681	1732572.0	4	1212.239733333333	108.27706666666668	591.5501474926253	817.3603736479844	942.3665413259699
2897765	1732572.0	4	1016.3523657061544	203.5120953397368	591.5501474926253	817.3603736479844	746.5029359494405
2898035	1732572.0	4	917.070606060606	491.1481818181818	591.5501474926253	817.3603736479844	460.8448361918709
2897736	1732572.0	4	1298.409800249688	146.5255930087391	591.5501474926253	817.3603736479844	974.5100674755186
2897985	1732572.0	4	1385.521419009371	402.278781793842	591.5501474926253	817.3603736479844	895.9258383873558
2897755	1732572.0	4	1279.4872576177286	211.69058171745152	591.5501474926253	817.3603736479844	916.566072001606
2898086	1732572.0	4	583.7572931611669	580.6972740315639	591.5501474926253	817.3603736479844	236.79136660504136
2898107	1732572.0	4	1065.1766639276912	618.4353601752945	591.5501474926253	817.3603736479844	513.7054000645949
2898053	1732572.0	4	953.33058519237	547.8333333333333	591.5501474926253	817.3603736479844	451.14289372990726
2897812	1732572.0	4	513.6329053732763	241.53685211602476	591.5501474926253	817.3603736479844	581.0712732264024
2898066	1732572.0	4	767.3478830506136	570.391739070473	591.5501474926253	817.3603736479844	303.14740687064557
2897902	1732572.0	4	880.1601062168073	336.4265854420494	591.5501474926253	817.3603736479844	560.8859214785883
2898145	1732572.0	4	926.4939862542956	658.8900343642612	591.5501474926253	817.3603736479844	370.54044793666196
2898119	1732572.0	4	512.597247706422	620.1207951070336	591.5501474926253	817.3603736479844	212.45472865451163
2897874	1732572.0	4	1363.5228713768115	312.0283061594203	591.5501474926253	817.3603736479844	922.6604927346984
2895930	1733276.0	5	1196.5725565514297	58.41165172855314	591.4902818270165	817.4057337220603	970.6681078962247
2896181	1733276.0	5	880.5706691682302	336.156660412758	591.4902818270165	817.4057337220603	561.3983798573063
2896395	1733276.0	5	1063.6510071474984	622.9058479532164	591.4902818270165	817.4057337220603	510.65248075306255
2896407	1733276.0	5	586.3426308539945	613.5437327823691	591.4902818270165	817.4057337220603	203.92698138714917
2896144	1733276.0	5	1338.6586790653314	303.06938483547924	591.4902818270165	817.4057337220603	907.0846121601066
2896248	1733276.0	5	673.9711892112791	406.8488625527857	591.4902818270165	817.4057337220603	418.7601276951229
2896503	1733276.0	5	665.5995160314579	823.4147005444646	591.4902818270165	817.4057337220603	74.35244633932035
2895943	1733276.0	5	1206.8293963254594	109.61338582677163	591.4902818270165	817.4057337220603	937.8764489904057
2895963	1733276.0	5	1149.624923826935	112.57099329677028	591.4902818270165	817.4057337220603	899.0585575538242
2896214	1733276.0	5	487.1948818897638	375.7981189851269	591.4902818270165	817.4057337220603	453.7563397261963
2896465	1733276.0	5	856.3504964539007	677.1716312056737	591.4902818270165	817.4057337220603	299.6940720147391
2896525	1733276.0	5	489.0896596858639	891.6566317626526	591.4902818270165	817.4057337220603	126.48748268002468
2896008	1733276.0	5	1011.948717948718	135.7827838827839	591.4902818270165	817.4057337220603	800.8714892250215
2896264	1733276.0	5	1384.1594352617078	404.7203856749311	591.4902818270165	817.4057337220603	893.6630143961706
2896285	1733276.0	5	933.8128067826864	405.4137661758143	591.4902818270165	817.4057337220603	535.651092050275
2896361	1733276.0	5	981.2577799165864	547.2401347449471	591.4902818270165	817.4057337220603	474.24482436571225
2896106	1733276.0	5	1257.4109719058465	205.169893697798	591.4902818270165	817.4057337220603	904.5900117098791
2896334	1733276.0	5	863.2722868217054	512.7561369509044	591.4902818270165	817.4057337220603	408.26074395141273
2896064	1733276.0	5	1300.807281229125	145.60888443553773	591.4902818270165	817.4057337220603	976.9552765362954
2896340	1733276.0	5	620.8696369636964	525.5829482948294	591.4902818270165	817.4057337220603	293.2979451048963
2898348	1733213.0	6	641.3066491688539	859.1649168853893	591.4806763285025	817.4487922705314	64.9835565537144
2898218	1733213.0	6	1386.5372216683284	402.6345962113659	591.4806763285025	817.4487922705314	896.7640311363466
2897983	1733213.0	6	1227.520862634787	115.88982653539615	591.4806763285025	817.4487922705314	946.9593977567811
2897977	1733213.0	6	1030.9554597701149	109.5294540229885	591.4806763285025	817.4487922705314	833.2393862185652
2897973	1733213.0	6	1199.1458055925432	58.14758100310697	591.4806763285025	817.4487922705314	972.5200454261399
2898231	1733213.0	6	507.1621355397952	429.46650906225375	591.4806763285025	817.4487922705314	397.0388751800572
2898354	1733213.0	6	491.7670823590543	894.0598856845934	591.4806763285025	817.4487922705314	125.74601566810018
2898099	1733213.0	6	1275.02265625	304.38580729166665	591.4806763285025	817.4487922705314	854.6714367933585
2898060	1733213.0	6	1301.2686468646864	139.54323432343233	591.4806763285025	817.4487922705314	981.5064485847469
2898191	1733213.0	6	542.5289479369194	374.82674443724346	591.4806763285025	817.4487922705314	445.32072592756873
2898074	1733213.0	6	1211.4589437511304	177.74163501537348	591.4806763285025	817.4487922705314	890.8413434051199
2898320	1733213.0	6	815.1066330814442	737.747691015953	591.4806763285025	817.4487922705314	237.40436827249226
2898154	1733213.0	6	926.3020912387216	358.6624926216376	591.4806763285025	817.4487922705314	567.9702885081275
2898276	1733213.0	6	825.0951443569553	567.8369422572179	591.4806763285025	817.4487922705314	341.87979662344185
2898300	1733213.0	6	1064.1315450919851	624.628264505339	591.4806763285025	817.4487922705314	510.4689997154795
2898252	1733213.0	6	559.4867075664622	452.1574642126789	591.4806763285025	817.4487922705314	366.6897440499475
2897989	1733213.0	6	1145.7299597647789	112.21990095945527	591.4806763285025	817.4487922705314	896.9615695945259
2898269	1733213.0	6	980.5975776185604	546.8896281132719	591.4806763285025	817.4487922705314	473.9348311519756
2898263	1733213.0	6	682.395127748069	494.42840166369575	591.4806763285025	817.4487922705314	335.5705741341356
2896808	1732775.0	7	823.4621726479146	599.3102166181701	591.6592482690405	817.6513353115727	318.4422080423456
2896682	1732775.0	7	559.5879458794587	324.44292742927433	591.6592482690405	817.6513353115727	494.250040002786
2896701	1732775.0	7	1231.810977052283	325.4498462266383	591.6592482690405	817.6513353115727	807.50018063255
2896827	1732775.0	7	1068.848930481283	625.3899286987522	591.6592482690405	817.6513353115727	514.465199292004
2896781	1732775.0	7	978.8563344286237	546.6058780576853	591.6592482690405	817.6513353115727	472.6385758996408
2896664	1732775.0	7	997.106555302455	309.20728929384967	591.6592482690405	817.6513353115727	650.3098236314137
2896622	1732775.0	7	1201.8894512519978	156.36325697034275	591.6592482690405	817.6513353115727	899.8237734072477
2896613	1732775.0	7	1068.6515456989246	133.69590053763443	591.6592482690405	817.6513353115727	833.8565155734203
2896737	1732775.0	7	828.8599454111225	389.8278744455817	591.6592482690405	817.6513353115727	489.1800122572914
2896892	1732775.0	7	556.7863287250384	934.3915514592934	591.6592482690405	817.6513353115727	121.83759101254013
2896766	1732775.0	7	567.3860614397066	465.1116460339294	591.6592482690405	817.6513353115727	353.3743342616
2896639	1732775.0	7	1304.515	147.224	591.6592482690405	817.6513353115727	978.5888486534514
2896760	1732775.0	7	524.7183098591549	438.4798122065728	591.6592482690405	817.6513353115727	385.03523626930763
2896886	1732775.0	7	510.68985820716176	880.7487382840663	591.6592482690405	817.6513353115727	102.65147046616491
2896588	1732775.0	7	1141.2899936265137	102.09082217973231	591.6592482690405	817.6513353115727	902.2864313485569
2896715	1732775.0	7	880.0334614153059	335.9021773935319	591.6592482690405	817.6513353115727	561.4641021138119
2896580	1732775.0	7	1205.1304250559283	58.3192393736018	591.6592482690405	817.6513353115727	976.1824197709363
2896861	1732775.0	7	765.686343068696	781.9494720965309	591.6592482690405	817.6513353115727	177.65149242669997
2896734	1732775.0	7	1382.8643321852276	402.6117489475698	591.6592482690405	817.6513353115727	893.4558428171049
2896602	1732775.0	7	1244.2549239591124	120.50673148840688	591.6592482690405	817.6513353115727	954.9302145021594
2897709	1734063.0	8	660.1760797342192	217.80841638981173	591.6652173913044	817.4555555555556	603.5482000376035
2897834	1734063.0	8	521.7080344332855	470.9069823051172	591.6652173913044	817.4555555555556	353.5391365454979
2897725	1734063.0	8	1078.7799805990055	234.6832181399297	591.6652173913044	817.4555555555556	759.5422238373367
2897974	1734063.0	8	495.910743607788	885.9970677926342	591.6652173913044	817.4555555555556	117.75762459095257
2897664	1734063.0	8	1309.5428167020525	148.51627742392074	591.6652173913044	817.4555555555556	981.2379963186484
2897820	1734063.0	8	586.3308184727938	458.8872885230909	591.6652173913044	817.4555555555556	358.6079446059258
2897937	1734063.0	8	712.7932877297991	807.5471711557645	591.6652173913044	817.4555555555556	121.5326520131168
2897647	1734063.0	8	1205.422855497985	154.12080214929955	591.6652173913044	817.4555555555556	903.7208824691559
2897897	1734063.0	8	1049.506340213139	620.5323755564549	591.6652173913044	817.4555555555556	498.39465543654916
2897760	1734063.0	8	880.4865513928914	335.91274415626003	591.6652173913044	817.4555555555556	561.5169117531491
2897790	1734063.0	8	1384.82661004954	404.3117480537863	591.6652173913044	817.4555555555556	894.3113554465307
2897784	1734063.0	8	934.1175925925926	383.2358024691358	591.6652173913044	817.4555555555556	553.0103283406515
2897654	1734063.0	8	1077.0196078431372	143.54477124183006	591.6652173913044	817.4555555555556	830.4966162153889
2897911	1734063.0	8	813.0896244676732	634.6556329849013	591.6652173913044	817.4555555555556	287.13164183168436
2897993	1734063.0	8	523.9237340789065	972.248369058714	591.6652173913044	817.4555555555556	168.96663479393638
2897866	1734063.0	8	977.6019900497512	549.9459843638948	591.6652173913044	817.4555555555556	469.58339319993405
2897605	1734063.0	8	1208.5741721854304	58.27262693156733	591.6652173913044	817.4555555555556	978.2307384350978
2897628	1734063.0	8	1247.8781784558482	123.59315765141008	591.6652173913044	817.4555555555556	955.0185744237582
2897757	1734063.0	8	1226.2659176029963	318.50253359770875	591.6652173913044	817.4555555555556	807.2621425720627
2897620	1734063.0	8	1140.4119782214157	105.74047186932847	591.6652173913044	817.4555555555556	898.6998207789032
2896164	1734063.0	9	1077.302423112768	150.6192917054986	591.6652173913044	817.4555555555556	824.9327841505963
2896420	1734063.0	9	520.7143374366401	534.6583393676079	591.6652173913044	817.4555555555556	291.5618165158017
2896305	1734063.0	9	1226.7022821576763	325.13289534347626	591.6652173913044	817.4555555555556	803.5257776732417
2896435	1734063.0	9	976.3484224965706	549.2462277091907	591.6652173913044	817.4555555555556	468.95352843737
2896140	1734063.0	9	1202.3803974706414	149.2542908762421	591.6652173913044	817.4555555555556	905.2435922437512
2896269	1734063.0	9	1130.1913622011728	250.5134190347316	591.6652173913044	817.4555555555556	781.9423219180403
2896515	1734063.0	9	503.2445634534242	875.6518987341772	591.6652173913044	817.4555555555556	105.85379729686726
2896410	1734063.0	9	679.2995207667732	435.2766240681577	591.6652173913044	817.4555555555556	392.09757306179915
2896528	1734063.0	9	513.9830483048305	955.380888088809	591.6652173913044	817.4555555555556	158.2969258968349
2896108	1734063.0	9	1134.305020431991	101.18563922942208	591.6652173913044	817.4555555555556	898.6103431843422
2896489	1734063.0	9	738.5065359477125	702.5	591.6652173913044	817.4555555555556	186.4863335166171
2896121	1734063.0	9	1252.6575670498084	127.08069923371647	591.6652173913044	817.4555555555556	955.7867589313372
2896501	1734063.0	9	596.0918367346939	823.208315979453	591.6652173913044	817.4555555555556	7.2587334505428425
2896374	1734063.0	9	1385.5007054673722	406.1148148148148	591.6652173913044	817.4555555555556	894.0782891459282
2896240	1734063.0	9	858.205214331414	208.28726807421623	591.6652173913044	817.4555555555556	664.9282460850804
2896460	1734063.0	9	1004.76119201726	623.5171251348436	591.6652173913044	817.4555555555556	456.35556208533
2896199	1734063.0	9	1304.821000342583	169.9635149023638	591.6652173913044	817.4555555555556	963.2430189033739
2896322	1734063.0	9	1065.4822866344607	317.6359098228664	591.6652173913044	817.4555555555556	688.7106020430679
2896093	1734063.0	9	1215.5815085158151	60.17234387672344	591.6652173913044	817.4555555555556	981.1979418145821
2896336	1734063.0	9	880.1829814459372	335.9293026231606	591.6652173913044	817.4555555555556	561.3466241442961
2895911	1734907.0	10	1179.979228486647	220.82282393669635	591.4701348747591	817.4633911368015	838.0470867992734
2896039	1734907.0	10	976.8014264264264	548.0870870870871	591.4701348747591	817.4633911368015	470.15295110459556
2896176	1734907.0	10	494.4013353115727	866.1570227497527	591.4701348747591	817.4633911368015	108.5975211885421
2895921	1734907.0	10	1081.4009357857374	284.7310422717006	591.4701348747591	817.4633911368015	723.7651174300958
2896014	1734907.0	10	808.5763422818792	488.6031879194631	591.4701348747591	817.4633911368015	394.0610848013955
2896137	1734907.0	10	637.5028070175438	684.3063157894737	591.4701348747591	817.4633911368015	140.8893665954214
2895878	1734907.0	10	1073.3439787092482	142.90518962075848	591.4701348747591	817.4633911368015	828.9940703071308
2895895	1734907.0	10	1301.3930348258705	188.2490671641791	591.4701348747591	817.4633911368015	948.631218844984
2895854	1734907.0	10	1117.4771851851851	103.71007407407409	591.4701348747591	817.4633911368015	886.6381531348183
2895850	1734907.0	10	1217.3663612065673	60.36139747995418	591.4701348747591	817.4633911368015	982.3184386621127
2896244	1734907.0	10	499.7662211083264	940.81328320802	591.4701348747591	817.4633911368015	153.70362283974498
2895861	1734907.0	10	1253.22802532262	128.92902361821282	591.4701348747591	817.4633911368015	954.9885239227883
2895991	1734907.0	10	1385.908148148148	405.7103703703704	591.4701348747591	817.4633911368015	894.8029431355545
2896119	1734907.0	10	947.5332252836304	655.4116693679092	591.4701348747591	817.4633911368015	391.20542542221796
2895856	1734907.0	10	1211.7297951582868	125.51527001862198	591.4701348747591	817.4633911368015	929.2546736465823
2896073	1734907.0	10	599.4915296462382	595.1472346786248	591.4701348747591	817.4633911368015	222.46081946359996
2895938	1734907.0	10	1233.9441340782123	330.20053538175046	591.4701348747591	817.4633911368015	806.3485166173784
2896216	1734907.0	10	562.5244029075805	915.2977673935616	591.4701348747591	817.4633911368015	102.02656799415061
2895962	1734907.0	10	880.4270162526832	336.03020545844834	591.4701348747591	817.4633911368015	561.4926460498511
2895953	1734907.0	10	949.4192953707496	350.6902225863717	591.4701348747591	817.4633911368015	588.2217204238486
2898344	1734500.0	11	556.969577874818	982.8390101892286	591.5501474926253	817.3603736479844	169.05323110381894
2897853	1734500.0	11	1314.979674796748	191.84778681120144	591.5501474926253	817.3603736479844	956.3557273665015
2897981	1734500.0	11	1383.3288201160542	405.4374597034171	591.5501474926253	817.3603736479844	892.5211221331977
2897846	1734500.0	11	1220.826072386059	200.7971403038427	591.5501474926253	817.3603736479844	880.9871794539741
2898230	1734500.0	11	699.2697276046055	609.468548160629	591.5501474926253	817.3603736479844	234.14209156827468
2898188	1734500.0	11	886.4919028340081	573.6411605937922	591.5501474926253	817.3603736479844	382.60906138722174
2897935	1734500.0	11	880.204552690226	335.6989812161732	591.5501474926253	817.3603736479844	561.5327796303006
2897803	1734500.0	11	1125.1503703703704	112.73644444444444	591.5501474926253	817.3603736479844	883.8688134906754
2898309	1734500.0	11	479.567858780376	861.2416322787711	591.5501474926253	817.3603736479844	120.27301378220952
2897799	1734500.0	11	1228.9031089913442	111.10996290408056	591.5501474926253	817.3603736479844	951.319315586055
2897792	1734500.0	11	1217.825647249191	57.91585760517799	591.5501474926253	817.3603736479844	984.3662806815502
2897821	1734500.0	11	1060.942007311399	148.88052509139249	591.5501474926253	817.3603736479844	816.8194574019226
2898325	1734500.0	11	506.194689084601	947.1156925540432	591.5501474926253	817.3603736479844	155.3125785777089
2897809	1734500.0	11	1259.2537330576615	132.1439237307604	591.5501474926253	817.3603736479844	956.7390769763557
2898272	1734500.0	11	510.0998098859316	663.0782636248416	591.5501474926253	817.3603736479844	174.46239414107993
2897916	1734500.0	11	1233.4142857142858	318.42067669172934	591.5501474926253	817.3603736479844	812.9762561931526
2897999	1734500.0	11	1068.3212121212125	408.6702479338843	591.5501474926253	817.3603736479844	627.9635872590729
2897872	1734500.0	11	1116.726762002043	257.84320735444334	591.5501474926253	817.3603736479844	767.3786130748807
2898256	1734500.0	11	902.1364234056542	657.3426035502958	591.5501474926253	817.3603736479844	349.3844895420528
2898129	1734500.0	11	977.0481643038896	547.0350781533988	591.5501474926253	817.3603736479844	470.83382031206384
2896431	1732405.0	12	1046.2472677595629	547.2080601092897	591.571497584541	817.3685990338165	528.8825699304525
2895910	1732405.0	12	1213.6187156738488	62.66011829319815	591.571497584541	817.3685990338165	978.022306716191
2896417	1732405.0	12	886.1164085846236	504.8015484922576	591.571497584541	817.3685990338165	429.48209005766006
2896189	1732405.0	12	1137.1270595690748	257.4455006337136	591.571497584541	817.3685990338165	781.7574734751385
2895929	1732405.0	12	1270.9295285953576	127.11354391002632	591.571497584541	817.3685990338165	968.4933533188755
2895924	1732405.0	12	1224.0303679885671	108.72311539835655	591.571497584541	817.3685990338165	949.832955961032
2896398	1732405.0	12	1382.8241402791964	404.7683009874021	591.571497584541	817.3685990338165	892.3674974578948
2895970	1732405.0	12	1223.798448255746	205.9319215960798	591.571497584541	817.3685990338165	879.5258538957847
2895997	1732405.0	12	1040.6213235294117	217.3722426470588	591.571497584541	817.3685990338165	749.4273639643162
2896505	1732405.0	12	841.4852900360811	661.9231196225368	591.571497584541	817.3685990338165	294.3130998221351
2896497	1732405.0	12	758.1638867829163	660.1535253980288	591.571497584541	817.3685990338165	229.06244458035692
2895944	1732405.0	12	1128.9113597246128	171.18703384968447	591.571497584541	817.3685990338165	840.4074860616879
2896455	1732405.0	12	976.998388829216	546.5540637307554	591.571497584541	817.3685990338165	471.0566855761071
2896548	1732405.0	12	548.5878339140535	996.852206736353	591.571497584541	817.3685990338165	184.55882741406762
2896544	1732405.0	12	523.7670992160043	946.9017301973506	591.571497584541	817.3685990338165	146.20625331068624
2896010	1732405.0	12	1330.6144505160898	215.78658166363084	591.571497584541	817.3685990338165	952.935155139617
2896536	1732405.0	12	480.098233995585	834.058940397351	591.571497584541	817.3685990338165	112.71581960844793
2896282	1732405.0	12	1234.4729793510323	316.9549852507375	591.571497584541	817.3685990338165	814.7000062090283
2896530	1732405.0	12	490.1369047619048	726.343685300207	591.571497584541	817.3685990338165	136.28833971145536
2896359	1732405.0	12	880.3667312036141	335.6681187479832	591.571497584541	817.3685990338165	561.6387091972005
2897450	1733208.0	13	1172.717972636816	292.96268656716416	591.6592482690405	817.6513353115727	782.8968126676336
2897319	1733208.0	13	1201.422296611889	135.5878474335565	591.6592482690405	817.6513353115727	914.8888329303662
2897440	1733208.0	13	1241.2656848659003	309.03675766283527	591.6592482690405	817.6513353115727	825.0317030665389
2897593	1733208.0	13	825.1449497157848	660.3036729339747	591.6592482690405	817.6513353115727	281.55613940344614
2897293	1733208.0	13	1198.8485045513655	54.51517121803207	591.6592482690405	817.6513353115727	975.2207944317462
2897549	1733208.0	13	1045.9336086404066	517.6771495129183	591.6592482690405	817.6513353115727	544.3801122711772
2897419	1733208.0	13	1021.3823345817729	286.9522471910112	591.6592482690405	817.6513353115727	682.8641541640148
2897306	1733208.0	13	1284.6791194968553	125.0753459119497	591.6592482690405	817.6513353115727	979.7642793087955
2897559	1733208.0	13	978.8393878237472	549.2554658594013	591.6592482690405	817.6513353115727	471.110181597245
2897519	1733208.0	13	1035.8719234275295	370.7035855363112	591.6592482690405	817.6513353115727	630.1485474081734
2897386	1733208.0	13	1251.3762886597938	225.77147766323023	591.6592482690405	817.6513353115727	886.311649066939
2897404	1733208.0	13	1344.8170163170164	253.89918414918415	591.6592482690405	817.6513353115727	940.7779289031122
2897532	1733208.0	13	1386.2136904761903	407.1255952380952	591.6592482690405	817.6513353115727	894.3422973861806
2897659	1733208.0	13	543.9867484476753	997.6753748296228	591.6592482690405	817.6513353115727	186.22921909199573
2897651	1733208.0	13	496.4899630216588	936.3895932382462	591.6592482690405	817.6513353115727	152.17084724072072
2897357	1733208.0	13	1105.15270188221	199.12295081967213	591.6592482690405	817.6513353115727	803.8985566137935
2897610	1733208.0	13	761.103415103415	736.1337181337182	591.6592482690405	817.6513353115727	188.0331023637875
2897500	1733208.0	13	879.9804202483285	335.6992995861191	591.6592482690405	817.6513353115727	561.6109533755722
2897630	1733208.0	13	479.79886264216975	798.3608923884515	591.6592482690405	817.6513353115727	113.51152831656542
2897619	1733208.0	13	465.9646752015173	740.0874822190611	591.6592482690405	817.6513353115727	147.69995600941675
2897579	1734319.0	14	1201.7379850938062	352.3093035209458	591.5501474926253	817.3603736479844	767.2038158030165
2897328	1734319.0	14	1167.5	146.63569504868448	591.5501474926253	817.3603736479844	884.0756908123878
2897713	1734319.0	14	1038.7054721601194	517.8682529543277	591.5501474926253	817.3603736479844	538.1852977702715
2897541	1734319.0	14	880.3348680171885	335.84745242480045	591.5501474926253	817.3603736479844	561.4724464417949
2897410	1734319.0	14	1364.1468085106385	266.52695035460994	591.5501474926253	817.3603736479844	948.8535507828806
2897923	1734319.0	14	546.2809197372179	984.2497857754928	591.5501474926253	817.3603736479844	172.9201516938853
2897309	1734319.0	14	1283.2261998426436	126.56294256490952	591.5501474926253	817.3603736479844	977.5565723708684
2897817	1734319.0	14	773.0278425278426	718.7175602175602	591.5501474926253	817.3603736479844	206.55400852262537
2897296	1734319.0	14	1195.8499433748584	59.44488486221216	591.5501474926253	817.3603736479844	969.3369545440247
2897426	1734319.0	14	1018.247330960854	276.7037366548043	591.5501474926253	817.3603736479844	688.7525575302748
2897391	1734319.0	14	1137.7150829562595	273.194419306184	591.5501474926253	817.3603736479844	770.9816616461886
2897898	1734319.0	14	483.48627450980393	883.9985294117647	591.5501474926253	817.3603736479844	126.95843590579244
2897767	1734319.0	14	465.4567819148936	682.7664007092199	591.5501474926253	817.3603736479844	184.43176080643047
2897484	1734319.0	14	1242.89736219141	305.2188592041483	591.5501474926253	817.3603736479844	828.5783758418333
2897869	1734319.0	14	490.0900037579857	772.7814731304021	591.5501474926253	817.3603736479844	110.82165464389274
2897732	1734319.0	14	966.471264367816	549.5196612220205	591.5501474926253	817.3603736479844	460.7651149032316
2897756	1734319.0	14	805.8606200358698	673.7316167050986	591.5501474926253	817.3603736479844	257.9887564656012
2897626	1734319.0	14	1387.1853832442068	405.30035650623887	591.5501474926253	817.3603736479844	896.0071908731148
2897367	1734319.0	14	1063.1529178124044	215.87396883593036	591.5501474926253	817.3603736479844	764.3265454941496
2897360	1734319.0	14	1254.624711848778	228.17335177501155	591.5501474926253	817.3603736479844	887.0226742533949
2895790	1733404.0	15	1163.639598540146	57.60006082725061	591.6592482690405	817.6513353115727	951.2304983238809
2895918	1733404.0	15	1358.1440831074976	253.79147847034028	591.6592482690405	817.6513353115727	951.5445024770792
2896313	1733404.0	15	494.1457661531112	934.6314940881404	591.6592482690405	817.6513353115727	152.29325901616477
2896177	1733404.0	15	484.4641136801542	650.7613198458574	591.6592482690405	817.6513353115727	198.350886415151
2896268	1733404.0	15	491.3502016868353	737.9726806013934	591.6592482690405	817.6513353115727	128.1038361746243
2896011	1733404.0	15	1385.1982421875	404.1572265625	591.6592482690405	817.6513353115727	894.808087155738
2895872	1733404.0	15	1118.7712355212354	241.36936936936937	591.6592482690405	817.6513353115727	780.9916461622165
2896284	1733404.0	15	479.066424322538	876.8533818021591	591.6592482690405	817.6513353115727	127.20859370703563
2896146	1733404.0	15	1043.980247337685	544.2502576434215	591.6592482690405	817.6513353115727	528.5285569092393
2895851	1733404.0	15	1253.7370741005482	228.8216583273767	591.6592482690405	817.6513353115727	886.0403128272939
2895971	1733404.0	15	1240.91576819407	325.092879604672	591.6592482690405	817.6513353115727	814.9526740575352
2895989	1733404.0	15	880.3780260707636	335.7954686530105	591.6592482690405	817.6513353115727	561.7326845471916
2896246	1733404.0	15	782.7240554758488	708.3778096604495	591.6592482690405	817.6513353115727	220.10557458002165
2895858	1733404.0	15	1053.7556237218814	220.55725971370143	591.6592482690405	817.6513353115727	755.019466848855
2895948	1733404.0	15	1022.7115203021718	279.3876298394712	591.6592482690405	817.6513353115727	689.5896445375915
2896205	1733404.0	15	813.3775242591136	663.124704956727	591.6592482690405	817.6513353115727	270.2544604568689
2895822	1733404.0	15	1286.5629072681704	124.27894736842106	591.6592482690405	817.6513353115727	981.6600041014034
2895812	1733404.0	15	1123.751713018944	106.77226924627168	591.6592482690405	817.6513353115727	887.9591418604247
2896069	1733404.0	15	1284.6297556059462	436.9734189972286	591.6592482690405	817.6513353115727	790.647709165213
2896091	1733404.0	15	942.5804093567252	508.722514619883	591.6592482690405	817.6513353115727	467.52826390827636
2896942	1733970.0	16	482.9708097928437	733.2508988186954	591.5978682170543	817.2306201550387	137.30415659267828
2896047	1733970.0	16	1145.1824279007376	71.40342052313883	591.5978682170543	817.2306201550387	928.8240287756015
2896168	1733970.0	16	1122.115103127079	243.9743845642049	591.5978682170543	817.2306201550387	781.070578232436
2896295	1733970.0	16	1217.7554112554112	380.2242307242307	591.5978682170543	817.2306201550387	763.5757022765869
2896418	1733970.0	16	505.629246676514	530.3067454455934	591.5978682170543	817.2306201550387	299.52614872137974
2896958	1733970.0	16	814.8942115768464	751.7659680638723	591.5978682170543	817.2306201550387	232.69481651139466
2896309	1733970.0	16	966.7022302591924	367.8598553345389	591.5978682170543	817.2306201550387	585.352344061592
2896396	1733970.0	16	1386.133812457221	473.3259183207848	591.5978682170543	817.2306201550387	865.7700679934138
2896141	1733970.0	16	1258.769626998224	222.75671995263468	591.5978682170543	817.2306201550387	893.5979933599992
2896896	1733970.0	16	782.9554062699935	678.0234804862445	591.5978682170543	817.2306201550387	236.63544769211833
2896272	1733970.0	16	880.3100326506382	335.6546452953399	591.5978682170543	817.2306201550387	561.4892104519854
2896913	1733970.0	16	1084.1391426135672	700.8598830836683	591.5978682170543	817.2306201550387	506.1018231845001
2896097	1733970.0	16	1287.0176380368098	123.39749488752555	591.5978682170543	817.2306201550387	982.3507835669732
2896226	1733970.0	16	1027.0902777777776	280.4207702020202	591.5978682170543	817.2306201550387	691.2441347249081
2897017	1733970.0	16	471.9036964980545	884.9242325983572	591.5978682170543	817.2306201550387	137.51043563716763
2896250	1733970.0	16	1304.6050185873603	311.6164807930607	591.5978682170543	817.2306201550387	874.0851528323416
2896117	1733970.0	16	1061.0849372384937	210.79037656903765	591.5978682170543	817.2306201550387	766.9340760580338
2896991	1733970.0	16	481.4415633220594	812.2942502818489	591.5978682170543	817.2306201550387	110.26685474631083
2896346	1733970.0	16	1379.9964068546158	409.62714206744056	591.5978682170543	817.2306201550387	887.531887356702
2896080	1733970.0	16	1072.3263930798632	110.88483202574936	591.5978682170543	817.2306201550387	854.4145873197386
2895663	1733270.0	17	673.5763302208389	674.4982214317474	591.4902818270165	817.4057337220603	164.8049647611348
2895658	1733270.0	17	518.3602961721151	426.6519977647387	591.4902818270165	817.4057337220603	397.53801952327814
2895659	1733270.0	17	1313.4322953526776	458.35751356451993	591.4902818270165	817.4057337220603	806.2976468350776
2895652	1733270.0	17	1371.180406212664	399.5331541218638	591.4902818270165	817.4057337220603	884.6096217237459
2895653	1733270.0	17	1253.5363953361666	412.3121390432603	591.4902818270165	817.4057337220603	776.1481024020883
2895677	1733270.0	17	839.9891398783666	767.0844193454966	591.4902818270165	817.4057337220603	253.5427323616475
2895674	1733270.0	17	1166.5553007135577	757.9100407747197	591.4902818270165	817.4057337220603	578.1345115336588
2895670	1733270.0	17	505.4724462365592	738.6288082437277	591.4902818270165	817.4057337220603	116.63992467198229
2895630	1733270.0	17	1121.1837865055388	242.42984222893588	591.4902818270165	817.4057337220603	781.7752136624242
2895624	1733270.0	17	1046.6457575757574	208.54212121212123	591.4902818270165	817.4057337220603	760.1851128131332
2895627	1733270.0	17	1270.4515741408316	221.01658255227107	591.4902818270165	817.4057337220603	903.6971041745501
2895644	1733270.0	17	880.5228758169935	335.74640522875814	591.4902818270165	817.4057337220603	561.7255104703663
2895640	1733270.0	17	1028.7865497076025	278.83362573099413	591.4902818270165	817.4057337220603	693.7491920054608
2895642	1733270.0	17	1285.6142213642213	330.0720720720721	591.4902818270165	817.4057337220603	848.1168205004747
2895643	1733270.0	17	995.283579638752	342.7068965517241	591.4902818270165	817.4057337220603	623.2078412283869
2895613	1733270.0	17	1283.485964912281	124.29244264507422	591.4902818270165	817.4057337220603	979.4202671357239
2895610	1733270.0	17	1142.086286089239	96.19028871391076	591.4902818270165	817.4057337220603	907.3630354096581
2895607	1733270.0	17	1067.980043149946	102.10323624595468	591.4902818270165	817.4057337220603	859.4766753909825
2895688	1733270.0	17	470.5131674237935	811.0706103100928	591.4902818270165	817.4057337220603	121.14287431778791
2896683	1734638.0	18	1399.6909481334656	370.1716220680542	591.5501474926253	817.3603736479844	923.617525385933
2896821	1734638.0	18	1167.345946712018	849.9189342403628	591.5501474926253	817.3603736479844	576.7155817788755
2896567	1734638.0	18	1146.1066730830926	130.00016041065126	591.5501474926253	817.3603736479844	883.1743898102134
2896560	1734638.0	18	1283.654485049834	125.15033222591362	591.5501474926253	817.3603736479844	978.8580875239513
2896561	1734638.0	18	1030.6261146496815	109.7424628450106	591.5501474926253	817.3603736479844	832.7729658340679
2896690	1734638.0	18	1330.136994496291	372.33321368748506	591.5501474926253	817.3603736479844	862.2990801742305
2896648	1734638.0	18	509.2380952380953	296.45180023228806	591.5501474926253	817.3603736479844	527.3718003499318
2896775	1734638.0	18	469.2974343058142	757.7768466790814	591.5501474926253	817.3603736479844	135.9997153217267
2896643	1734638.0	18	1027.3801534036434	278.1350271652285	591.5501474926253	817.3603736479844	693.3338072976437
2896668	1734638.0	18	880.0816091954024	335.66288998357965	591.5501474926253	817.3603736479844	561.5005522356685
2896794	1734638.0	18	857.1610866372981	780.7302496328929	591.5501474926253	817.3603736479844	268.1248533401483
2896661	1734638.0	18	984.2885948330184	342.351606805293	591.5501474926253	817.3603736479844	616.3414772646386
2896658	1734638.0	18	1282.807993966817	330.91568627450977	591.5501474926253	817.3603736479844	845.2608142969924
2896749	1734638.0	18	609.7441845354126	705.2107212475634	591.5501474926253	817.3603736479844	113.61587704827866
2896617	1734638.0	18	1118.6355870592513	246.84605597964375	591.5501474926253	817.3603736479844	776.7275244689836
2896612	1734638.0	18	1023.463981042654	223.05323854660347	591.5501474926253	817.3603736479844	734.6771606932483
2896736	1734638.0	18	519.4038215395867	659.0141707807643	591.5501474926253	817.3603736479844	174.00750647885545
2896718	1734638.0	18	1249.2570414726104	406.0312707917498	591.5501474926253	817.3603736479844	775.7383510213441
2896604	1734638.0	18	1293.375447718082	206.26175621028307	591.5501474926253	817.3603736479844	930.5913562197009
2895917	1733726.0	19	552.4467871485944	562.7287148594377	591.5501474926253	817.3603736479844	257.61668122930627
2895787	1733726.0	19	1317.3882724107918	230.37402088772845	591.5501474926253	817.3603736479844	933.4848482495618
2895776	1733726.0	19	496.0503875968992	197.82816537467696	591.5501474926253	817.3603736479844	626.849552307523
2895796	1733726.0	19	954.553953488372	225.43550387596895	591.5501474926253	817.3603736479844	694.3679245342595
2895798	1733726.0	19	1119.0263702171665	244.56446053085145	591.5501474926253	817.3603736479844	778.6695856545572
2895926	1733726.0	19	1235.1008693045565	659.0783872901678	591.5501474926253	817.3603736479844	662.72974789882
2895753	1733726.0	19	1128.1613756613758	149.65343915343914	591.5501474926253	817.3603736479844	856.6120245297038
2895744	1733726.0	19	1283.7784439115374	124.18345323741008	591.5501474926253	817.3603736479844	979.6296531612937
2895901	1733726.0	19	1241.5037593984962	401.2833219412167	591.5501474926253	817.3603736479844	771.7252170212423
2895852	1733726.0	19	1290.7615475139746	324.62503677552223	591.5501474926253	817.3603736479844	855.3856990402833
2895847	1733726.0	19	1340.1030150753768	320.3284278535535	591.5501474926253	817.3603736479844	898.5388977148169
2895866	1733726.0	19	880.5732177263969	335.7703917790623	591.5501474926253	817.3603736479844	561.6611485262839
2895732	1733726.0	19	953.126325639426	108.88573508005824	591.5501474926253	817.3603736479844	795.4078489034418
2895859	1733726.0	19	1397.1353767560663	350.41602809706256	591.5501474926253	817.3603736479844	931.1308089894832
2895987	1733726.0	19	974.5440024110912	780.7272453285112	591.5501474926253	817.3603736479844	384.74183421585167
2895820	1733726.0	19	1029.3446893787575	268.46726786907146	591.5501474926253	817.3603736479844	702.1023447311006
2895942	1733726.0	19	496.7852557536024	698.601413644745	591.5501474926253	817.3603736479844	151.9344440453176
2895960	1733726.0	19	579.2389543446244	700.0594010800196	591.5501474926253	817.3603736479844	117.94525697168925
2895833	1733726.0	19	946.0644610127368	297.62581547064303	591.5501474926253	817.3603736479844	629.1298828178742
2897316	1734411.0	20	1388.1583811344806	340.3205863607393	591.571497584541	817.3685990338165	928.5071186798394
2896935	1734411.0	20	1286.3441660140954	124.18050117462803	591.571497584541	817.3685990338165	981.4371094524414
2897185	1734411.0	20	1119.2664902998235	245.42134038800705	591.571497584541	817.3685990338165	778.1938524617362
2897443	1734411.0	20	1064.1539170506912	584.0599078341014	591.571497584541	817.3685990338165	527.0361359316877
2897338	1734411.0	20	880.7056737588653	335.7082527401676	591.571497584541	817.3685990338165	561.7786583911167
2897467	1734411.0	20	471.10299625468167	616.4067415730337	591.571497584541	817.3685990338165	234.30392221802498
2897201	1734411.0	20	1039.5436666666667	256.1793333333333	591.571497584541	817.3685990338165	718.0615963896079
2897166	1734411.0	20	916.2181647940076	215.0658551810237	591.571497584541	817.3685990338165	684.2251484583252
2897415	1734411.0	20	1233.8980259628795	407.8014697993778	591.571497584541	817.3685990338165	761.7930180881864
2897155	1734411.0	20	513.3757413997628	227.7111506524318	591.571497584541	817.3685990338165	594.8197060597057
2897053	1734411.0	20	1088.3093333333331	170.39066666666665	591.571497584541	817.3685990338165	815.6769718672131
2897431	1734411.0	20	529.8154761904763	542.9071428571428	591.571497584541	817.3685990338165	281.32347414505665
2897297	1734411.0	20	1268.364549402823	330.59744842562435	591.571497584541	817.3685990338165	833.6635940557361
2897258	1734411.0	20	921.7704225352112	294.13474178403754	591.571497584541	817.3685990338165	618.7123721173357
2897509	1734411.0	20	585.8569332823065	692.0453501722159	591.571497584541	817.3685990338165	125.4534692640704
2897121	1734411.0	20	1313.470579405584	220.5838587010908	591.571497584541	817.3685990338165	936.6377691658946
2897274	1734411.0	20	1292.7474600870828	306.1204644412192	591.571497584541	817.3685990338165	867.7686244130841
2897523	1734411.0	20	1113.234398107069	821.7274475007395	591.571497584541	817.3685990338165	521.6811107770095
2896973	1734411.0	20	879.7727272727273	128.239898989899	591.571497584541	817.3685990338165	746.966072869446
2897488	1734411.0	20	537.5438777854353	670.4588789340685	591.571497584541	817.3685990338165	156.52938880907647
2896680	1732240.0	21	904.1123525760396	210.57355679702047	591.5204678362574	817.4083820662769	682.6142333446749
2896809	1732240.0	21	881.3847320525783	270.90748230535894	591.5204678362574	817.4083820662769	618.6150055641732
2896930	1732240.0	21	880.2731305449937	335.5747782002535	591.5204678362574	817.4083820662769	561.7310050512658
2897214	1732240.0	21	908.6935535343864	682.6724908249561	591.5204678362574	817.4083820662769	344.6048848752231
2897158	1732240.0	21	553.3161812297735	615.254476806904	591.5204678362574	817.4083820662769	205.73227487860495
2896657	1732240.0	21	1090.2517802644963	211.912004069176	591.5204678362574	817.4083820662769	784.4480771625372
2897132	1732240.0	21	468.3993258825616	583.9925492283129	591.5204678362574	817.4083820662769	263.89726526704
2896618	1732240.0	21	1304.8736153071502	207.10360020140988	591.5204678362574	817.4083820662769	938.7995738035634
2896740	1732240.0	21	1033.2293369663942	257.36769603390854	591.5204678362574	817.4083820662769	713.268739732669
2896608	1732240.0	21	567.5128440366973	192.3718654434251	591.5204678362574	817.4083820662769	625.4974125546241
2896866	1732240.0	21	1379.667554766134	329.6663706335109	591.5204678362574	817.4083820662769	926.8592667457831
2896893	1732240.0	21	1228.710392902408	331.65367553865656	591.5204678362574	817.4083820662769	801.2294524788398
2897015	1732240.0	21	1228.9667800453517	406.61394557823127	591.5204678362574	817.4083820662769	758.3468006120321
2897266	1732240.0	21	1236.5089260808927	715.6584379358438	591.5204678362574	817.4083820662769	652.9649013533101
2896755	1732240.0	21	1224.9419934640523	251.90277777777777	591.5204678362574	817.4083820662769	849.1286225362703
2896587	1732240.0	21	1035.6651884700666	146.8680709534368	591.5204678362574	817.4083820662769	804.2940020254962
2896583	1732240.0	21	859.2524449877751	152.6711491442543	591.5204678362574	817.4083820662769	716.6282163174209
2896576	1732240.0	21	1285.5563607085346	123.57219538378958	591.5204678362574	817.4083820662769	981.3737690325305
2897239	1732240.0	21	575.588239387613	688.4684064022268	591.5204678362574	817.4083820662769	129.92056506798917
2897105	1732240.0	21	520.5783501085455	547.917406749556	591.5204678362574	817.4083820662769	278.6721547712473
2896936	1732719.0	22	1126.028710725894	369.5928132899964	591.5204678362574	817.4083820662769	697.3075686921735
2897065	1732719.0	22	460.7954787491528	600.1210668990221	591.5204678362574	817.4083820662769	253.57996786894958
2896807	1732719.0	22	1261.9969676549863	188.0311096136568	591.5204678362574	817.4083820662769	919.5947411164733
2896957	1732719.0	22	1217.8079272016612	411.2294491266642	591.5204678362574	817.4083820662769	746.4698971307113
2896817	1732719.0	22	1069.8037800687284	190.44948453608248	591.5204678362574	817.4083820662769	788.5634951938495
2896900	1732719.0	22	1372.1158612143745	319.25340768277573	591.5204678362574	817.4083820662769	926.0062346799638
2896769	1732719.0	22	966.8192239858906	153.17936507936508	591.5204678362574	817.4083820662769	762.9215840273895
2896923	1732719.0	22	880.5138339920949	335.6646903820817	591.5204678362574	817.4083820662769	561.7776696875721
2896789	1732719.0	22	842.9345275508066	177.1436203645506	591.5204678362574	817.4083820662769	687.8575393925105
2897168	1732719.0	22	489.9598612487612	709.1900121132034	591.5204678362574	817.4083820662769	148.41082307473556
2896741	1732719.0	22	1282.06317310218	125.74796427633306	591.5204678362574	817.4083820662769	977.3655208433222
2896992	1732719.0	22	520.2245575221239	497.7903761061947	591.5204678362574	817.4083820662769	327.47332190793816
2896865	1732719.0	22	858.1233720520944	261.87521999296024	591.5204678362574	817.4083820662769	616.1933160133243
2897023	1732719.0	22	1327.7139760265238	566.4905636317266	591.5204678362574	817.4083820662769	777.7792958863369
2896888	1732719.0	22	1118.0569735642662	278.3535399574597	591.5204678362574	817.4083820662769	753.5388607531952
2897140	1732719.0	22	797.1609584494889	683.2054294437806	591.5204678362574	817.4083820662769	245.55741461468142
2896843	1732719.0	22	914.2051515151514	214.48454545454547	591.5204678362574	817.4083820662769	683.8439572267622
2896730	1732719.0	22	581.0393494228751	125.15232598810772	591.5204678362574	817.4083820662769	692.3353963362675
2896859	1732719.0	22	1016.5774091627172	264.7739336492891	591.5204678362574	817.4083820662769	697.1931130948971
2897107	1732719.0	22	634.4498233215547	623.8521790341579	591.5204678362574	817.4083820662769	198.25976216719798
2896428	1734821.0	23	725.5355606175652	704.3980005062009	591.6592482690405	817.6513353115727	175.3544548980076
2896296	1734821.0	23	1393.712518195051	491.6261523532266	591.6592482690405	817.6513353115727	865.7839613448778
2896167	1734821.0	23	1366.398402990146	321.7687733605165	591.6592482690405	817.6513353115727	919.8479619508412
2896034	1734821.0	23	1170.1240591397848	177.5529569892473	591.6592482690405	817.6513353115727	862.7557425752649
2895805	1734821.0	23	1069.6558803061937	133.5233124565066	591.6592482690405	817.6513353115727	834.5729038822453
2896058	1734821.0	23	805.937641723356	195.43671407957123	591.6592482690405	817.6513353115727	658.0777042084358
2896186	1734821.0	23	880.268158236057	335.61997405966275	591.6592482690405	817.6513353115727	561.8267848213707
2895794	1734821.0	23	1282.0343915343915	126.1058201058201	591.6592482690405	817.6513353115727	977.1658191114974
2896134	1734821.0	23	853.9394904458599	270.737084217976	591.6592482690405	817.6513353115727	606.5526551632602
2896280	1734821.0	23	516.6049019607843	477.07098039215686	591.6592482690405	817.6513353115727	348.75225168706066
2896107	1734821.0	23	986.091175456739	255.5558428128232	591.6592482690405	817.6513353115727	686.6788826463311
2896358	1734821.0	23	672.563129452223	648.0912552198478	591.6592482690405	817.6513353115727	187.87245341245395
2896254	1734821.0	23	1181.771568263399	447.1750835499443	591.6592482690405	817.6513353115727	696.7676824655904
2896120	1734821.0	23	1072.0057160048134	263.9509626955476	591.6592482690405	817.6513353115727	733.0189845436194
2896457	1734821.0	23	490.34661797396	742.0759500370488	591.6592482690405	817.6513353115727	126.39575909301858
2895818	1734821.0	23	942.7135306553912	137.0553206483439	591.6592482690405	817.6513353115727	765.8002640096604
2895834	1734821.0	23	637.4926442121564	151.95954316686024	591.6592482690405	817.6513353115727	667.2677590836511
2896087	1734821.0	23	911.4625036905816	239.38219663418957	591.6592482690405	817.6513353115727	660.8095935478676
2896215	1734821.0	23	1030.5136393878909	389.2408516300732	591.6592482690405	817.6513353115727	613.2933385685134
2896337	1734821.0	23	460.7008091572922	647.8365896980462	591.6592482690405	817.6513353115727	214.44617180628848
2896684	1734240.0	24	1285.0485266288183	123.98202216815356	591.5501474926253	817.3603736479844	980.6699445610712
2897068	1734240.0	24	838.3724082934609	290.2489633173844	591.5501474926253	817.3603736479844	582.0375136772111
2896695	1734240.0	24	925.680412371134	124.4189003436426	591.5501474926253	817.3603736479844	769.2924797064991
2897203	1734240.0	24	473.4828159645233	659.0167220990393	591.5501474926253	817.3603736479844	197.51609240773396
2897160	1734240.0	24	969.1376543209876	489.9432098765432	591.5501474926253	817.3603736479844	499.7742734925371
2896903	1734240.0	24	772.8432741116751	199.7747461928934	591.5501474926253	817.3603736479844	643.6452477867052
2896768	1734240.0	24	639.0192854242794	152.32095006090134	591.5501474926253	817.3603736479844	666.7313956767103
2897154	1734240.0	24	501.7665923034021	485.2906674102993	591.5501474926253	817.3603736479844	343.99327985179997
2897055	1734240.0	24	967.892483056069	274.36660505237217	591.5501474926253	817.3603736479844	660.6631412989625
2897049	1734240.0	24	1065.1754759874964	264.89556692242115	591.5501474926253	817.3603736479844	727.6938329147695
2897134	1734240.0	24	1118.0115721140278	435.5755009878634	591.5501474926253	817.3603736479844	650.3240120174722
2897252	1734240.0	24	808.8207974626189	835.7247394653375	591.5501474926253	817.3603736479844	218.04537433813408
2896995	1734240.0	24	910.7216199939776	242.59244203553143	591.5501474926253	817.3603736479844	657.4409510128943
2897102	1734240.0	24	1322.9049356969065	333.13434132777195	591.5501474926253	817.3603736479844	877.1286545347292
2897098	1734240.0	24	880.2324983943481	335.7581888246628	591.5501474926253	817.3603736479844	561.4963616522748
2897216	1734240.0	24	728.8437333333333	624.0778666666668	591.5501474926253	817.3603736479844	237.08153917583488
2896863	1734240.0	24	1115.688679245283	197.8073756432247	591.5501474926253	817.3603736479844	811.5214832673979
2897240	1734240.0	24	486.2127222982216	723.6227770177838	591.5501474926253	817.3603736479844	141.0060642972237
2897108	1734240.0	24	1387.659430954133	365.0489330389993	591.5501474926253	817.3603736479844	915.6285439627637
2896725	1734240.0	24	1114.63340156943	135.9530876833845	591.5501474926253	817.3603736479844	859.0296735626895
2898211	1732599.0	25	498.0358917039245	749.373695976155	591.6592482690405	817.6513353115727	115.87566149859178
2898234	1732599.0	25	791.7092849679057	961.5892670547844	591.6592482690405	817.6513353115727	246.45110139281334
2897972	1732599.0	25	947.046313223644	300.1837294332724	591.6592482690405	817.6513353115727	627.752092047862
2897927	1732599.0	25	1322.3379275140378	259.9617151607963	591.6592482690405	817.6513353115727	919.1893410647943
2897942	1732599.0	25	1067.6740384615384	267.175	591.6592482690405	817.6513353115727	727.7460245305823
2898044	1732599.0	25	880.8222748815166	335.89715639810424	591.6592482690405	817.6513353115727	561.873958161684
2897997	1732599.0	25	791.7020523708422	313.9847841472045	591.6592482690405	817.6513353115727	541.9382974423572
2897988	1732599.0	25	1078.9367195004804	327.5473102785783	591.6592482690405	817.6513353115727	691.1159738591264
2897836	1732599.0	25	1133.2517658930374	141.07450386814665	591.6592482690405	817.6513353115727	866.6479469728902
2898094	1732599.0	25	538.8473074301295	542.4683026584867	591.6592482690405	817.6513353115727	280.20492956998817
2897826	1732599.0	25	808.003664921466	129.68150087260034	591.6592482690405	817.6513353115727	721.1847195515621
2897852	1732599.0	25	639.0056423611111	152.83246527777777	591.6592482690405	817.6513353115727	666.5026714023984
2898098	1732599.0	25	1097.9231824417009	522.8600823045267	591.6592482690405	817.6513353115727	585.8370540461264
2898063	1732599.0	25	1209.9702784048156	378.4435665914221	591.6592482690405	817.6513353115727	758.42731628792
2897811	1732599.0	25	1287.4358872040436	125.01981910082468	591.6592482690405	817.6513353115727	981.7553404673129
2898150	1732599.0	25	466.66385119542144	616.5226160804947	591.6592482690405	817.6513353115727	236.8050062585787
2898174	1732599.0	25	836.2429787234042	656.2985815602838	591.6592482690405	817.6513353115727	293.01179557501933
2897914	1732599.0	25	710.8922363847046	246.9327925840093	591.6592482690405	817.6513353115727	583.0404449676399
2897907	1732599.0	25	918.2785213511792	240.9012109623964	591.6592482690405	817.6513353115727	662.8128359389964
2897878	1732599.0	25	1039.328004263256	180.8130828670397	591.6592482690405	817.6513353115727	778.4409257419699
2896174	1734561.0	26	641.0141451414514	151.219967199672	591.6592482690405	817.6513353115727	668.2564434771923
2896554	1734561.0	26	917.5232031692132	637.7685342388229	591.6592482690405	817.6513353115727	372.2165219666642
2896427	1734561.0	26	906.7228635561968	327.3640371973705	591.6592482690405	817.6513353115727	582.7921725366066
2896037	1734561.0	26	1287.2450532724506	125.46778285134448	591.6592482690405	817.6513353115727	981.304072354081
2896551	1734561.0	26	605.0044315992293	591.2552986512524	591.6592482690405	817.6513353115727	226.78901942911048
2896575	1734561.0	26	895.5017585931255	929.065787370104	591.6592482690405	817.6513353115727	323.62547984907565
2896308	1734561.0	26	918.3065532451166	232.32325141776937	591.6592482690405	817.6513353115727	670.3039815210147
2896562	1734561.0	26	497.1655994308076	725.001956599075	591.6592482690405	817.6513353115727	132.33652952444797
2896397	1734561.0	26	1092.9269718223206	313.0955457118248	591.6592482690405	817.6513353115727	711.22842708578
2896526	1734561.0	26	468.44563783681934	555.1067458074242	591.6592482690405	817.6513353115727	290.01940499498477
2896007	1734561.0	26	765.0293511843461	106.3039821489873	591.6592482690405	817.6513353115727	732.1695496510898
2896148	1734561.0	26	1329.7514145141452	173.01340713407134	591.6592482690405	817.6513353115727	979.9684200612653
2896021	1734561.0	26	1167.0928961748634	114.0092213114754	591.6592482690405	817.6513353115727	908.9753064504714
2896534	1734561.0	26	1223.1121151271757	526.1151271753681	591.6592482690405	817.6513353115727	695.504193889436
2896111	1734561.0	26	948.9669450243564	139.73869171885875	591.6592482690405	817.6513353115727	766.3121704001907
2896360	1734561.0	26	1033.326325411335	265.4009750152346	591.6592482690405	817.6513353115727	707.1423247683967
2896487	1734561.0	26	1152.0775577557756	371.8931059772644	591.6592482690405	817.6513353115727	716.0789625643445
2896459	1734561.0	26	750.2737003058104	375.9318042813456	591.6592482690405	817.6513353115727	469.334303549707
2896344	1734561.0	26	686.8959757023538	272.630410022779	591.6592482690405	817.6513353115727	553.2791729812898
2897964	1733860.0	27	1005.606103286385	236.24835680751173	591.6592482690405	817.6513353115727	713.7096203584086
2897835	1733860.0	27	1208.6606425702812	123.71820615796518	591.6592482690405	817.6513353115727	928.5655110473317
2898237	1733860.0	27	719.2798801639861	509.0124566382844	591.6592482690405	817.6513353115727	333.9835072484418
2897979	1733860.0	27	920.865796519411	232.23862115127176	591.6592482690405	817.6513353115727	671.6286156139073
2898100	1733860.0	27	672.7676829268293	323.1628048780488	591.6592482690405	817.6513353115727	501.0962830663812
2898096	1733860.0	27	1046.793105783557	303.954286875254	591.6592482690405	817.6513353115727	686.31733609769
2898225	1733860.0	27	482.08096085409255	477.4034203242388	591.6592482690405	817.6513353115727	357.4577523652563
2898184	1733860.0	27	1125.4353340478742	390.8076098606645	591.6592482690405	817.6513353115727	683.4562719780857
2897797	1733860.0	27	1286.574641380987	124.12411864818868	591.6592482690405	817.6513353115727	981.777675360767
2898311	1733860.0	27	1070.550462962963	808.7631172839506	591.6592482690405	817.6513353115727	478.97369022810324
2897939	1733860.0	27	843.4984219470745	220.9871327992231	591.6592482690405	817.6513353115727	647.6350360801467
2898283	1733860.0	27	672.5366392924826	623.5661191829859	591.6592482690405	817.6513353115727	210.26227312202016
2897891	1733860.0	27	639.6898625429553	153.18041237113405	591.6592482690405	817.6513353115727	666.2045836984671
2898175	1733860.0	27	1272.9838171504837	387.5123456790123	591.6592482690405	817.6513353115727	805.7435811494896
2898298	1733860.0	27	480.11067892503536	655.9554455445544	591.6592482690405	817.6513353115727	196.4399248886082
2897780	1733860.0	27	731.2922497308934	105.59041980624328	591.6592482690405	817.6513353115727	725.6225757840874
2898116	1733860.0	27	938.8440320962889	316.302407221665	591.6592482690405	817.6513353115727	609.8262226389355
2898137	1733860.0	27	880.210502283105	335.3420091324201	591.6592482690405	817.6513353115727	562.0356859777476
2898261	1733860.0	27	1042.9782732990282	534.798170383076	591.6592482690405	817.6513353115727	532.6300547885802
2897875	1733860.0	27	1335.2725719863347	171.5854075158614	591.6592482690405	817.6513353115727	985.069519510382
2898093	1733524.0	28	1003.6272335181762	235.99199014171288	591.5501474926253	817.3603736479844	712.5985701417063
2898347	1733524.0	28	1205.0604304635765	650.1865342163355	591.5501474926253	817.3603736479844	635.878887761982
2898213	1733524.0	28	949.6007484168108	314.46660909614275	591.5501474926253	817.3603736479844	617.3348939168217
2898232	1733524.0	28	994.5206992300896	335.43209642812064	591.5501474926253	817.3603736479844	628.2038920220904
2898360	1733524.0	28	1121.037029542695	690.8305004721435	591.5501474926253	817.3603736479844	544.3952305715021
2898097	1733524.0	28	919.176153091266	234.20853778213936	591.5501474926253	817.3603736479844	668.8832956639192
2898189	1733524.0	28	662.9586497890296	285.335864978903	591.5501474926253	817.3603736479844	536.7953539523166
2898062	1733524.0	28	1317.5780735107733	175.76742712294043	591.5501474926253	817.3603736479844	968.895277307564
2898304	1733524.0	28	491.7344405030635	593.4229280877137	591.5501474926253	817.3603736479844	245.1757632513566
2898050	1733524.0	28	1234.2477222745836	163.97533773169965	591.5501474926253	817.3603736479844	916.4999606055286
2898330	1733524.0	28	699.0215932914045	617.5197064989518	591.5501474926253	817.3603736479844	226.90615661248677
2898031	1733524.0	28	704.6579121242154	147.31202510736705	591.5501474926253	817.3603736479844	679.5278918498958
2898280	1733524.0	28	1068.4670498084292	424.9793103448276	591.5501474926253	817.3603736479844	617.5861320928587
2898296	1733524.0	28	727.3566889100731	551.1008897362568	591.5501474926253	817.3603736479844	298.8938431361684
2898038	1733524.0	28	639.706390328152	153.29965457685665	591.5501474926253	817.3603736479844	665.8045226170346
2898123	1733524.0	28	790.147652173913	257.4009855072464	591.5501474926253	817.3603736479844	594.1342316619904
2898244	1733524.0	28	880.0191358024691	334.73055555555555	591.5501474926253	817.3603736479844	562.2685288440352
2898140	1733524.0	28	1214.8048002685466	265.65340718361864	591.5501474926253	817.3603736479844	832.3622643129294
2898015	1733524.0	28	1280.0842585738958	120.51801134961758	591.5501474926253	817.3603736479844	979.6267146296306
2898265	1733524.0	28	513.6584091675093	403.5694304010785	591.5501474926253	817.3603736479844	421.058271041518
2896943	1733981.0	29	646.472671700827	154.62369651204602	591.5501474926253	817.3603736479844	665.0085615137489
2896937	1733981.0	29	715.3898783021668	157.4115464529534	591.5501474926253	817.3603736479844	671.467596718618
2897194	1733981.0	29	589.4208037825059	321.6743498817967	591.5501474926253	817.3603736479844	495.6905973102268
2897451	1733981.0	29	1099.5692729766804	585.934293552812	591.5501474926253	817.3603736479844	558.2485668640818
2896955	1733981.0	29	1306.5609318996417	173.52508960573476	591.5501474926253	817.3603736479844	962.166458985191
2897161	1733981.0	29	954.152256661229	298.4983686786297	591.5501474926253	817.3603736479844	633.0071640782106
2897540	1733981.0	29	1377.0214756258235	688.1361001317523	591.5501474926253	817.3603736479844	796.030225673076
2897281	1733981.0	29	1037.802740599108	477.6692160611855	591.5501474926253	817.3603736479844	560.831043538889
2897027	1733981.0	29	1000.814096499527	236.49873856827497	591.5501474926253	817.3603736479844	710.5612000835658
2897048	1733981.0	29	914.507780890134	237.0132275132275	591.5501474926253	817.3603736479844	664.1569415405341
2896918	1733981.0	29	1268.26408025139	122.22806381435824	591.5501474926253	817.3603736479844	970.1292052940506
2897424	1733981.0	29	739.2443305374339	555.9153463808636	591.5501474926253	817.3603736479844	300.27832753626916
2897004	1733981.0	29	1061.539059537353	212.7866894197952	591.5501474926253	817.3603736479844	765.7668816984925
2897390	1733981.0	29	501.9941629831123	508.8223393403604	591.5501474926253	817.3603736479844	321.2724590995635
2897520	1733981.0	29	698.9630725399956	619.6832127985974	591.5501474926253	817.3603736479844	224.97510170840323
2897244	1733981.0	29	880.0794481446242	335.0718363463368	591.5501474926253	817.3603736479844	562.0065751815491
2896990	1733981.0	29	620.0273378582202	218.44042232277528	591.5501474926253	817.3603736479844	599.5965797655197
2897112	1733981.0	29	702.6276327405726	239.9520116029764	591.5501474926253	817.3603736479844	587.995428798989
2896982	1733981.0	29	1238.4195607005047	197.0313149302464	591.5501474926253	817.3603736479844	896.2411387754643
2897232	1733981.0	29	993.8840299277606	336.6123581011352	591.5501474926253	817.3603736479844	626.8901079196918
2895791	1733812.0	30	698.3965829373161	621.4504412763068	591.5501474926253	817.3603736479844	223.15210590337645
2895782	1733812.0	30	779.3673107890498	583.8977455716586	591.5501474926253	817.3603736479844	299.633251721201
2895777	1733812.0	30	1075.6732096121818	577.3675945753033	591.5501474926253	817.3603736479844	540.3440323377733
2895801	1733812.0	30	1401.1664068589243	704.7068069628475	591.5501474926253	817.3603736479844	817.4162425087728
2895754	1733812.0	30	880.1969135802469	335.287962962963	591.5501474926253	817.3603736479844	561.8814507674284
2895750	1733812.0	30	987.5554202898552	342.8699710144928	591.5501474926253	817.3603736479844	618.0301920412152
2895745	1733812.0	30	949.3435312024352	296.33500761035003	591.5501474926253	817.3603736479844	632.0471006825093
2895769	1733812.0	30	1026.0265113137452	508.2267814927389	591.5501474926253	817.3603736479844	533.2291144695944
2895762	1733812.0	30	545.9074074074074	402.2976820357773	591.5501474926253	817.3603736479844	417.5647227566726
2895726	1733812.0	30	1264.8129667345552	257.70841819416154	591.5501474926253	817.3603736479844	875.495936607863
2895720	1733812.0	30	709.2065751858205	246.99353916523725	591.5501474926253	817.3603736479844	582.37561835588
2895722	1733812.0	30	608.3498293515358	274.8718998862344	591.5501474926253	817.3603736479844	542.7485361333676
2895716	1733812.0	30	915.8288331726131	237.36113789778207	591.5501474926253	817.3603736479844	664.4966361518763
2895717	1733812.0	30	992.3151815181518	241.2535753575357	591.5501474926253	817.3603736479844	701.7917465558803
2895719	1733812.0	30	1063.2752606975907	226.56436533621	591.5501474926253	817.3603736479844	756.0188528504852
2895682	1733812.0	30	1255.8767560664112	124.72669220945085	591.5501474926253	817.3603736479844	959.7245748245921
2895683	1733812.0	30	657.5003060912152	145.1045301499847	591.5501474926253	817.3603736479844	675.4830438555701
2895708	1733812.0	30	628.5368627450981	208.07627450980397	591.5501474926253	817.3603736479844	610.4057098092968
2895697	1733812.0	30	1293.0882658359294	168.6718587746625	591.5501474926253	817.3603736479844	955.4854895900929
2895699	1733812.0	30	727.057037037037	180.9891851851852	591.5501474926253	817.3603736479844	650.6384607595503
2897708	1733844.0	31	1281.5076522803795	343.8645546372819	591.6652173913044	817.4555555555556	836.7622249626594
2897711	1733844.0	31	880.1943936624009	335.45551492992075	591.6652173913044	817.4555555555556	561.758956068162
2897597	1733844.0	31	649.6398753894081	127.1190031152648	591.6652173913044	817.4555555555556	692.7666393563878
2897726	1733844.0	31	978.2043530113295	384.6309481216458	591.6652173913044	817.4555555555556	580.3013391042574
2897591	1733844.0	31	1251.9181104181105	123.21979671979672	591.6652173913044	817.4555555555556	958.0695024874391
2897676	1733844.0	31	530.0995578098583	289.1253088828196	591.6652173913044	817.4555555555556	531.9052359104699
2897679	1733844.0	31	1052.1026170798898	279.7665289256198	591.6652173913044	817.4555555555556	707.8927096603228
2897667	1733844.0	31	749.3552500828089	280.7871811858231	591.6652173913044	817.4555555555556	559.3559604213574
2897695	1733844.0	31	931.6357540071966	297.4888779849526	591.6652173913044	817.4555555555556	621.244969034526
2897769	1733844.0	31	831.1720977596741	679.5957230142566	591.6652173913044	817.4555555555556	276.34919788576116
2897634	1733844.0	31	966.4240506329114	202.6308016877637	591.6652173913044	817.4555555555556	720.0372636615424
2897657	1733844.0	31	608.8569171744527	260.9798013992327	591.6652173913044	817.4555555555556	556.7412500482448
2897777	1733844.0	31	1382.962144308943	796.166412601626	591.6652173913044	817.4555555555556	791.5832578806928
2897650	1733844.0	31	915.8695204471904	240.7356575463372	591.6652173913044	817.4555555555556	661.5997814991448
2897740	1733844.0	31	983.6901861252117	530.208291032149	591.6652173913044	817.4555555555556	485.9985258074359
2897613	1733844.0	31	1303.2474437627814	161.64800613496934	591.6652173913044	817.4555555555556	967.6945834119475
2897758	1733844.0	31	688.7360276107771	622.4452237808952	591.6652173913044	817.4555555555556	217.83427575918358
2897624	1733844.0	31	639.5589685248389	185.13822525597269	591.6652173913044	817.4555555555556	634.1285497395877
2897627	1733844.0	31	767.5111561866125	188.87254901960785	591.6652173913044	817.4555555555556	652.7161636550566
2897747	1733844.0	31	1112.3606525911707	565.99814459373	591.6652173913044	817.4555555555556	578.2340060612163
2898446	1735092.0	32	921.62012012012	578.1316316316316	591.5501474926253	817.3603736479844	407.64761478149444
2898439	1735092.0	32	1114.404286474973	568.3676783812567	591.5501474926253	817.3603736479844	579.1146803070716
2898462	1735092.0	32	1324.7425120772946	943.7012882447664	591.5501474926253	817.3603736479844	743.9980310366486
2898455	1735092.0	32	854.8072111846947	678.2855040470934	591.5501474926253	817.3603736479844	297.7349508174596
2898448	1735092.0	32	677.272373540856	607.8352788586252	591.5501474926253	817.3603736479844	226.38256422514945
2898408	1735092.0	32	911.121955288622	306.6438104771438	591.5501474926253	817.3603736479844	602.4595822418601
2898411	1735092.0	32	1366.0082942097026	329.52097026604065	591.5501474926253	817.3603736479844	915.2992431486551
2898400	1735092.0	32	749.1478053324018	303.62283152869946	591.5501474926253	817.3603736479844	537.3669918587735
2898429	1735092.0	32	897.4231281641353	436.6771915800692	591.5501474926253	817.3603736479844	488.34205779783844
2898416	1735092.0	32	991.2686151704942	335.2578288100209	591.5501474926253	817.3603736479844	626.2569098556789
2898417	1735092.0	32	880.5158867706529	335.46504910456383	591.5501474926253	817.3603736479844	561.8934972869018
2898381	1735092.0	32	1223.8260340632603	171.55206812652068	591.5501474926253	817.3603736479844	903.7926555461638
2898376	1735092.0	32	893.1791215994756	134.1417568010488	591.5501474926253	817.3603736479844	746.838480815625
2898375	1735092.0	32	641.0672242874846	124.113073110285	591.5501474926253	817.3603736479844	695.013496701406
2898371	1735092.0	32	1317.4346970889064	125.87713086808289	591.5501474926253	817.3603736479844	1002.5255380228496
2898392	1735092.0	32	803.13551701991	239.12267180475277	591.5501474926253	817.3603736479844	615.7330658905202
2898393	1735092.0	32	914.7486645299144	252.60016025641025	591.5501474926253	817.3603736479844	650.7006839132714
2898389	1735092.0	32	600.9962441314553	243.2407276995305	591.5501474926253	817.3603736479844	574.1973498769287
2898384	1735092.0	32	657.1599402092676	182.5450298953662	591.5501474926253	817.3603736479844	638.1968078610826
2898387	1735092.0	32	514.5451612903225	234.3869772998805	591.5501474926253	817.3603736479844	588.0372001409946
2898989	1735947.0	33	881.3490028490029	335.7267806267806	591.5501474926253	817.3603736479844	562.098118207472
2898957	1735947.0	33	787.8183956716067	307.13385085862154	591.5501474926253	817.3603736479844	546.6738788354264
2898949	1735947.0	33	507.2228292797556	272.97761720126897	591.5501474926253	817.3603736479844	550.8753780243753
2898972	1735947.0	33	906.4496666666666	308.98	591.5501474926253	817.3603736479844	598.0069493630543
2899052	1735947.0	33	820.2444029850747	530.107960199005	591.5501474926253	817.3603736479844	367.1716376948376
2899016	1735947.0	33	949.0662768031189	356.51169590643275	591.5501474926253	817.3603736479844	583.2660512093037
2899117	1735947.0	33	847.9020356234096	667.9812795347146	591.5501474926253	817.3603736479844	296.69918150598124
2898878	1735947.0	33	637.863518338202	115.8440441415125	591.5501474926253	817.3603736479844	703.0434473653195
2899121	1735947.0	33	981.1954087346024	743.4559537140724	591.5501474926253	817.3603736479844	396.5920988800667
2898866	1735947.0	33	1348.9669696969695	102.58939393939391	591.5501474926253	817.3603736479844	1041.4306486711946
2899075	1735947.0	33	644.1084656084656	568.5336507936508	591.5501474926253	817.3603736479844	254.31695737719335
2899090	1735947.0	33	1112.0730240549829	569.1735395189004	591.5501474926253	817.3603736479844	576.6634804283766
2898926	1735947.0	33	825.8862959285005	235.64200595829195	591.5501474926253	817.3603736479844	627.1440741738063
2898912	1735947.0	33	576.7093108504399	205.07233626588467	591.5501474926253	817.3603736479844	612.467869486607
2898937	1735947.0	33	910.3015526443472	263.73605046094127	591.5501474926253	817.3603736479844	638.8288890700769
2898933	1735947.0	33	1275.6393859067814	237.51612546940575	591.5501474926253	817.3603736479844	896.7705605448035
2898888	1735947.0	33	834.0712830957231	146.4572301425662	591.5501474926253	817.3603736479844	713.3915679202186
2899145	1735947.0	33	1197.039356605065	974.381245722108	591.5501474926253	817.3603736479844	625.5179746566248
2898890	1735947.0	33	689.5003900916715	163.6577920811391	591.5501474926253	817.3603736479844	661.0002384056833
2898898	1735947.0	33	1316.3174157303372	181.22409488139823	591.5501474926253	817.3603736479844	964.3427597445605
2898986	1735186.0	34	825.0571030640668	130.25951717734446	591.6652173913044	817.4555555555556	725.7480054816517
2898980	1735186.0	34	1323.236602231652	131.93485777149144	591.6652173913044	817.4555555555556	1002.564371104207
2899111	1735186.0	34	889.7474242424242	325.079696969697	591.6652173913044	817.4555555555556	575.5753540236024
2898998	1735186.0	34	625.7984817115253	129.43202208419598	591.6652173913044	817.4555555555556	688.8696991039519
2899122	1735186.0	34	509.2387143982888	349.25582573454915	591.6652173913044	817.4555555555556	475.399953092258
2899213	1735186.0	34	779.2807606263982	792.0324384787472	591.6652173913044	817.4555555555556	189.33020610906348
2899100	1735186.0	34	1288.943810730883	317.4351499788762	591.6652173913044	817.4555555555556	858.0313763043215
2899225	1735186.0	34	1157.8736675309708	991.4495822529532	591.6652173913044	817.4555555555556	592.3393709149661
2899091	1735186.0	34	764.4300426136364	329.59623579545456	591.6652173913044	817.4555555555556	517.5465203350241
2899219	1735186.0	34	1117.472885032538	842.0809833694866	591.6652173913044	817.4555555555556	526.3839996099169
2899051	1735186.0	34	528.9571289181607	215.94066349554825	591.6652173913044	817.4555555555556	604.7747264311877
2899174	1735186.0	34	1111.9690651403653	568.6271463614064	591.6652173913044	817.4555555555556	576.7422918466868
2899070	1735186.0	34	833.3793774319066	262.9636835278859	591.6652173913044	817.4555555555556	604.8859159452165
2899066	1735186.0	34	916.37197875166	256.14010624169987	591.6652173913044	817.4555555555556	648.467049672955
2899184	1735186.0	34	730.4141311697092	564.99384719405	591.6652173913044	817.4555555555556	288.07668295698136
2899022	1735186.0	34	740.5208913649025	144.06615598885793	591.6652173913044	817.4555555555556	689.6457751069977
2899164	1735186.0	34	608.0712284913965	519.2328931572629	591.6652173913044	817.4555555555556	298.67359034260534
2899152	1735186.0	34	946.4682695453058	359.35377821393524	591.6652173913044	817.4555555555556	579.4328642917543
2899373	1736180.0	35	763.7573347472605	462.6584776717333	591.5501474926253	817.3603736479844	394.29525783516624
2899242	1736180.0	35	1305.0699588477366	172.74588477366254	591.5501474926253	817.3603736479844	961.5811772611488
2899262	1736180.0	35	525.5170565302144	213.082358674464	591.5501474926253	817.3603736479844	607.8752244354001
2899457	1736180.0	35	1109.518254837532	928.5335889010588	591.5501474926253	817.3603736479844	529.7645175133675
2899357	1736180.0	35	1332.6708737864078	407.2359223300971	591.5501474926253	817.3603736479844	847.0312842575661
2899096	1736180.0	35	840.9507361268403	78.57625519063797	591.5501474926253	817.3603736479844	779.7452323008403
2899222	1736180.0	35	760.4722410291131	150.73696682464455	591.5501474926253	817.3603736479844	687.6928385620326
2899473	1736180.0	35	1140.2470055506865	994.4561787905346	591.5501474926253	817.3603736479844	576.568440206257
2899311	1736180.0	35	957.973129992738	361.08896151053017	591.5501474926253	817.3603736479844	585.1917665502348
2899426	1736180.0	35	1112.5886342684053	567.7755169234821	591.5501474926253	817.3603736479844	577.7315167167054
2899323	1736180.0	35	509.96967090929934	392.84250659328063	591.5501474926253	817.3603736479844	432.28554637905455
2899445	1736180.0	35	644.1037808641975	704.9023919753085	591.5501474926253	817.3603736479844	124.1317123963313
2899186	1736180.0	35	628.4381406857547	127.76228349240012	591.5501474926253	817.3603736479844	690.5839919865256
2899272	1736180.0	35	910.5889522000632	305.44270338714784	591.5501474926253	817.3603736479844	603.1960378139376
2899400	1736180.0	35	579.9211300147028	496.7453266120563	591.5501474926253	817.3603736479844	320.82587556703123
2899275	1736180.0	35	817.6176278918215	315.9307592049528	591.5501474926253	817.3603736479844	550.0346933917244
2899269	1736180.0	35	949.795493934142	277.5808781051415	591.5501474926253	817.3603736479844	647.8438330766822
2899139	1736180.0	35	1286.7182336182336	102.96324786324786	591.5501474926253	817.3603736479844	996.8058593813711
2899286	1736180.0	35	880.6526535480024	335.9791293977341	591.5501474926253	817.3603736479844	561.5230728326472
2899415	1736180.0	35	611.0294612794613	560.8434343434343	591.5501474926253	817.3603736479844	257.2554835485149
2898848	1736600.0	36	562.2882168721864	507.5606772362498	591.5501474926253	817.3603736479844	311.178586153415
2898746	1736600.0	36	791.8896396396397	109.6554054054054	591.5501474926253	817.3603736479844	735.5149449120346
2898743	1736600.0	36	1210.2682754727632	94.1717471069715	591.5501474926253	817.3603736479844	951.7425657442893
2898871	1736600.0	36	1112.22662601626	566.8664888211382	591.5501474926253	817.3603736479844	577.7985649198329
2898831	1736600.0	36	1334.7271114265436	497.3090844570618	591.5501474926253	817.3603736479844	809.1630413178842
2898840	1736600.0	36	809.2564755838641	514.5726114649682	591.5501474926253	817.3603736479844	372.9295834588199
2898794	1736600.0	36	880.0433119069482	335.91750841750843	591.5501474926253	817.3603736479844	561.2624505479765
2898790	1736600.0	36	813.9260969976905	339.5123171670516	591.5501474926253	817.3603736479844	527.0577084161506
2898913	1736600.0	36	1083.8113983548767	956.7502937720328	591.5501474926253	817.3603736479844	511.6157629829802
2898814	1736600.0	36	510.3169911914696	397.5413769123783	591.5501474926253	817.3603736479844	427.6059116788948
2898805	1736600.0	36	960.573731138546	362.69993141289433	591.5501474926253	817.3603736479844	585.5719622901061
2898931	1736600.0	36	1136.061818181818	994.7409090909092	591.5501474926253	817.3603736479844	572.675138163649
2898766	1736600.0	36	838.0471947194719	170.45049504950495	591.5501474926253	817.3603736479844	692.2811461536805
2898891	1736600.0	36	555.0634423567617	607.4437485502203	591.5501474926253	817.3603736479844	213.06400245960526
2898756	1736600.0	36	628.8682826005261	126.4064261555806	591.5501474926253	817.3603736479844	691.9609821104561
2898759	1736600.0	36	1277.1489112227807	169.82328308207704	591.5501474926253	817.3603736479844	943.0535236596476
2898780	1736600.0	36	898.4434250764526	286.6721712538226	591.5501474926253	817.3603736479844	613.0362566655343
2898782	1736600.0	36	987.9242146996036	304.08096980786826	591.5501474926253	817.3603736479844	648.5122570627846
2898772	1736600.0	36	527.4164315464195	212.96043262125488	591.5501474926253	817.3603736479844	607.7930751778789
2898902	1736600.0	36	460.7094185740595	689.5365693238622	591.5501474926253	817.3603736479844	182.91588584875046
2898607	1735030.0	37	1111.8006617038875	566.6974083264406	591.6028571428571	817.5219047619048	577.5107651656548
2898599	1735030.0	37	529.8247471856516	504.4068879984736	591.6028571428571	817.5219047619048	319.1512942048777
2898620	1735030.0	37	1223.7937370600414	611.6733954451346	591.6028571428571	817.5219047619048	664.8600735781929
2898574	1735030.0	37	817.030693069307	369.4105610561056	591.6028571428571	817.5219047619048	501.61886484491316
2898569	1735030.0	37	880.2740811153359	335.8219264892269	591.6028571428571	817.5219047619048	561.5745227640472
2898567	1735030.0	37	1043.878478664193	330.03772418058134	591.6028571428571	817.5219047619048	664.9767395477492
2898562	1735030.0	37	880.9388227513228	253.77579365079364	591.6028571428571	817.5219047619048	633.659986733804
2898590	1735030.0	37	765.1061305207646	436.4726433750824	591.6028571428571	817.5219047619048	418.69072771712035
2898576	1735030.0	37	961.0218818380744	362.6010211524434	591.6028571428571	817.5219047619048	586.0234006853128
2898579	1735030.0	37	512.4446981227803	392.80276509386096	591.6028571428571	817.5219047619048	432.0328248406724
2898656	1735030.0	37	1137.9742647058824	975.451899509804	591.6028571428571	817.5219047619048	568.7386027372091
2898553	1735030.0	37	1290.6146694214876	177.34297520661158	591.6028571428571	817.5219047619048	947.8642178875709
2898549	1735030.0	37	532.9428782386898	156.44334810041616	591.6028571428571	817.5219047619048	663.6760137316056
2898550	1735030.0	37	867.8395023647953	151.1919596956611	591.6028571428571	817.5219047619048	721.3198180110222
2898551	1735030.0	37	1123.6430615164522	128.90371959942777	591.6028571428571	817.5219047619048	870.2078970029866
2898546	1735030.0	37	706.603272958373	121.35891325071496	591.6028571428571	817.5219047619048	705.5976235699427
2898547	1735030.0	37	627.0427974947808	126.6955462769659	591.6028571428571	817.5219047619048	691.7348096992873
2898639	1735030.0	37	457.4967595593001	720.2491898898251	591.6028571428571	817.5219047619048	165.66963049296467
2898630	1735030.0	37	482.6167024649688	622.4078449422113	591.6028571428571	817.5219047619048	223.48932469090224
2898644	1735030.0	37	1074.4508856682771	974.2475845410628	591.6028571428571	817.5219047619048	507.6466855531748
2898600	1735263.0	38	553.6332320162107	148.7719098277609	591.571497584541	817.3685990338165	669.6721920549128
2898597	1735263.0	38	626.6343025268259	127.14970578054692	591.571497584541	817.3685990338165	691.1089066812763
2898594	1735263.0	38	1058.4676320272572	118.82651902328224	591.571497584541	817.3685990338165	840.2101153300849
2898622	1735263.0	38	873.9474747474748	234.58451178451176	591.571497584541	817.3685990338165	647.5905224983817
2898619	1735263.0	38	649.5080580177276	222.8306473274241	591.571497584541	817.3685990338165	597.3541839261368
2898613	1735263.0	38	1238.3769726247988	167.40692431561996	591.571497584541	817.3685990338165	916.9555611612464
2898693	1735263.0	38	467.39986187845307	700.1273020257827	591.571497584541	817.3685990338165	170.77504746903577
2898695	1735263.0	38	1157.0385581512182	759.903165033911	591.571497584541	817.3685990338165	568.3795146649074
2898688	1735263.0	38	495.5707556624574	630.859791541391	591.571497584541	817.3685990338165	209.76576870842663
2898589	1735263.0	38	896.0960729312764	113.8702664796634	591.571497584541	817.3685990338165	766.5801464273538
2898706	1735263.0	38	1124.721222040371	934.4607201309328	591.571497584541	817.3685990338165	545.8563854260104
2898707	1735263.0	38	1092.435031376892	973.7469545957916	591.571497584541	817.3685990338165	524.7079850461865
2898666	1735263.0	38	668.7073821692221	422.1148779102783	591.571497584541	817.3685990338165	402.7101299354971
2898663	1735263.0	38	835.0765589291544	416.4954293176624	591.571497584541	817.3685990338165	469.03519388071555
2898680	1735263.0	38	523.92400448682	516.9182090110301	591.571497584541	817.3685990338165	307.97178472589127
2898681	1735263.0	38	1111.6879347244517	564.9355270197966	591.571497584541	817.3685990338165	578.1380146898748
2898637	1735263.0	38	961.1870007262164	363.8888888888889	591.571497584541	817.3685990338165	585.0294588102392
2898626	1735263.0	38	880.494861913937	335.9213230571612	591.571497584541	817.3685990338165	561.4874798254709
2898647	1735263.0	38	1077.943161634103	381.1906453522795	591.571497584541	817.3685990338165	653.3059029797244
2898643	1735263.0	38	515.0746896275531	386.61253504205047	591.571497584541	817.3685990338165	437.4957694575877
2898734	1736376.0	39	528.1913489736071	262.9330400782014	591.6592482690405	817.6513353115727	558.3373185696912
2898729	1736376.0	39	871.2197197197197	223.3501835168502	591.6592482690405	817.6513353115727	656.7708247343663
2898727	1736376.0	39	571.6449814126394	193.48636926889716	591.6592482690405	817.6513353115727	624.485769023485
2898722	1736376.0	39	1047.0559219565814	166.5739214069799	591.6592482690405	817.6513353115727	794.5362982912543
2898748	1736376.0	39	515.1448087431694	386.8020367610532	591.6592482690405	817.6513353115727	437.59065062845303
2898745	1736376.0	39	960.46917562724	363.76057347670246	591.6592482690405	817.6513353115727	584.8397953260356
2898741	1736376.0	39	582.0830425680391	359.39474296347987	591.6592482690405	817.6513353115727	458.35663859718886
2898736	1736376.0	39	880.574451652765	335.9711152301514	591.6592482690405	817.6513353115727	561.6830326473689
2898827	1736376.0	39	1056.762154432793	883.5428979980934	591.6592482690405	817.6513353115727	469.7471781237649
2898816	1736376.0	39	1157.0079365079366	843.908319649699	591.6592482690405	817.6513353115727	565.9580978482181
2898716	1736376.0	39	626.4181532004197	124.93546694648478	591.6592482690405	817.6513353115727	693.5873814861588
2898717	1736376.0	39	925.971272229822	127.59963520291836	591.6592482690405	817.6513353115727	766.7697686969658
2898836	1736376.0	39	1159.4154113557358	989.7305909617612	591.6592482690405	817.6513353115727	593.2607613419659
2898711	1736376.0	39	1210.7774813233725	97.18872287442191	591.6592482690405	817.6513353115727	949.9335568449418
2898788	1736376.0	39	1115.9601981551075	550.4931670652545	591.6592482690405	817.6513353115727	588.4428374210702
2898810	1736376.0	39	453.97125	670.7229166666667	591.6592482690405	817.6513353115727	201.3602370698546
2898802	1736376.0	39	501.75488991295447	630.589708141321	591.6592482690405	817.6513353115727	207.54480482778115
2898760	1736376.0	39	1131.1387582314203	409.5915647538413	591.6592482690405	817.6513353115727	676.4251015573548
2898775	1736376.0	39	581.909678041257	499.4787931366879	591.6592482690405	817.6513353115727	318.32188224131767
2898770	1736376.0	39	843.6970731707318	484.6291056910569	591.6592482690405	817.6513353115727	417.64443082913857
2898473	1737031.0	40	979.1471234079928	142.510101010101	591.571497584541	817.3685990338165	778.2344493064192
2898469	1737031.0	40	1279.3875461564282	122.93235985229944	591.571497584541	817.3685990338165	977.411175995862
2898466	1737031.0	40	629.7345415778252	121.2633262260128	591.571497584541	817.3685990338165	697.1506069406094
2898480	1737031.0	40	632.9716927855429	190.4378794296202	591.571497584541	817.3685990338165	628.2961907779772
2898481	1737031.0	40	853.9491157824491	198.57007007007007	591.571497584541	817.3685990338165	672.1262039073493
2898483	1737031.0	40	1024.6039603960396	202.35203520352036	591.571497584541	817.3685990338165	752.1718471428034
2898540	1737031.0	40	1114.4201216141516	945.7260917634052	591.571497584541	817.3685990338165	538.3737824128173
2898543	1737031.0	40	1289.0824334053275	976.1015118790496	591.571497584541	817.3685990338165	715.3444227852215
2898537	1737031.0	40	988.4529051987768	924.749235474006	591.571497584541	817.3685990338165	411.15137454732815
2898532	1737031.0	40	457.2578544061303	637.9270114942528	591.571497584541	817.3685990338165	224.1415581336409
2898528	1737031.0	40	509.2132749326146	627.2096810422282	591.571497584541	817.3685990338165	207.22763071105138
2898504	1737031.0	40	959.3194733194732	361.6711711711712	591.571497584541	817.3685990338165	585.5755454403566
2898497	1737031.0	40	504.4765642775881	289.4021615472128	591.571497584541	817.3685990338165	535.1019403067404
2898498	1737031.0	40	541.9968687948679	352.015605111756	591.571497584541	817.3685990338165	467.9861672868753
2898499	1737031.0	40	879.9341013824885	336.0109062980031	591.571497584541	817.3685990338165	561.1222858032621
2898521	1737031.0	40	847.2465012722647	578.1987913486006	591.571497584541	817.3685990338165	350.10270552924993
2898519	1737031.0	40	1114.5034265350878	557.4954769736842	591.571497584541	817.3685990338165	583.9450675236671
2898513	1737031.0	40	617.7359952324196	475.6934843067143	591.571497584541	817.3685990338165	342.67545135440366
2898514	1737031.0	40	1204.577071290944	477.9662813102119	591.571497584541	817.3685990338165	700.6923480895671
2899621	1735805.0	41	519.3042168674699	617.7235609103079	591.693083573487	817.4250720461096	212.4166697152185
2899519	1735805.0	41	628.3298898071625	119.69628099173552	591.693083573487	817.4250720461096	698.6900038194351
2899641	1735805.0	41	944.1512562814072	639.4912897822446	591.693083573487	817.4250720461096	394.8255239714507
2899592	1735805.0	41	1267.4947826086957	482.4188405797101	591.693083573487	817.4250720461096	754.2791999917495
2899585	1735805.0	41	563.5135645199339	398.2479358339231	591.693083573487	817.4250720461096	420.1232638371023
2899587	1735805.0	41	591.1187856560717	480.9260391198044	591.693083573487	817.4250720461096	336.4995229988247
2899613	1735805.0	41	468.03056443024497	590.7151224707135	591.693083573487	817.4250720461096	258.24372185462965
2899606	1735805.0	41	1112.2513661202186	559.7998633879781	591.693083573487	817.4250720461096	580.8198289178397
2899565	1735805.0	41	512.3842758291578	283.1177523264137	591.693083573487	817.4250720461096	540.1612711884038
2899561	1735805.0	41	969.692297883193	242.27454730935983	591.693083573487	817.4250720461096	688.2452557945559
2899579	1735805.0	41	960.9998232591022	362.9443266171792	591.693083573487	817.4250720461096	585.6109766242902
2899573	1735805.0	41	880.0654205607476	336.0015576323988	591.693083573487	817.4250720461096	561.183753301842
2899570	1735805.0	41	568.4044976635514	326.8433605919003	591.693083573487	817.4250720461096	491.1341709217813
2899661	1735805.0	41	1383.3615274803713	932.1623840114204	591.693083573487	817.4250720461096	799.9397326267602
2899529	1735805.0	41	986.5049366816914	173.2462974887315	591.693083573487	817.4250720461096	755.5413244455791
2899524	1735805.0	41	828.453091684435	171.93212508884153	591.693083573487	817.4250720461096	687.5437775242203
2899544	1735805.0	41	654.7567796610169	194.64505649717512	591.693083573487	817.4250720461096	625.9648372962745
2899674	1735805.0	41	967.376689746126	949.380975931421	591.693083573487	817.4250720461096	398.18404352393134
2899668	1735805.0	41	1138.0834038950045	952.9967541631388	591.693083573487	817.4250720461096	562.9583138502276
2899539	1735805.0	41	1350.6560353287537	190.32531894013735	591.693083573487	817.4250720461096	984.5196100041068
2899243	1735692.0	42	1330.8448749656498	446.3048914536961	591.5501474926253	817.3603736479844	827.1873215516841
2898983	1735692.0	42	826.0428973277075	165.845288326301	591.5501474926253	817.3603736479844	692.4296037337939
2899106	1735692.0	42	1366.546113306983	314.8260869565217	591.5501474926253	817.3603736479844	923.6663122194217
2899135	1735692.0	42	492.9171821305842	338.4908361970218	591.5501474926253	817.3603736479844	488.9217685423799
2899255	1735692.0	42	475.648877113298	481.27693666414336	591.5501474926253	817.3603736479844	355.50693536190454
2898994	1735692.0	42	981.5909298606352	182.1863148275074	591.5501474926253	817.3603736479844	745.37097938458
2899250	1735692.0	42	595.7346368715084	474.6115456238361	591.5501474926253	817.3603736479844	342.7743704877731
2899212	1735692.0	42	958.0665645216206	363.5738849165815	591.5501474926253	817.3603736479844	583.3150617864654
2899085	1735692.0	42	973.8320322664584	285.1531355711684	591.5501474926253	817.3603736479844	655.2739760493979
2899336	1735692.0	42	1125.4549239161645	940.8327591157048	591.5501474926253	817.3603736479844	547.9961133630043
2899230	1735692.0	42	560.6325073746312	400.8388790560472	591.5501474926253	817.3603736479844	417.6673986889173
2898970	1735692.0	42	595.6372202591284	131.57479387514724	591.5501474926253	817.3603736479844	685.7977585178921
2899349	1735692.0	42	965.9558541266796	969.1154830454255	591.5501474926253	817.3603736479844	403.9916414833045
2899302	1735692.0	42	1113.7615765288087	664.0270413573701	591.5501474926253	817.3603736479844	544.2571886593292
2899175	1735692.0	42	880.5202681633925	336.0048331774244	591.5501474926253	817.3603736479844	561.4328873357729
2899320	1735692.0	42	1416.676390310474	872.0315591948141	591.5501474926253	817.3603736479844	826.9354600667426
2899059	1735692.0	42	685.8320754716981	207.4501048218029	591.5501474926253	817.3603736479844	617.1544522751789
2899273	1735692.0	42	1111.6245074862095	560.1149198844234	591.5501474926253	817.3603736479844	580.2176862219528
2899288	1735692.0	42	494.2980612006541	623.9243167484233	591.5501474926253	817.3603736479844	216.50745113503888
2899162	1735692.0	42	570.2685826060789	338.1698766175143	591.5501474926253	817.3603736479844	479.66283726001666
2899375	1735718.0	43	712.3736138290933	200.8905740378343	591.571497584541	817.3685990338165	628.202440772168
2899631	1735718.0	43	570.439380972757	432.44858080159753	591.571497584541	817.3685990338165	385.4996586099472
2899492	1735718.0	43	982.6046176046176	307.3828763828764	591.571497584541	817.3685990338165	642.6447994502385
2899647	1735718.0	43	1379.7276853252647	525.7415532022189	591.571497584541	817.3685990338165	840.3787896743085
2899513	1735718.0	43	501.69354094579006	330.3899653979239	591.571497584541	817.3685990338165	495.2032276827748
2899637	1735718.0	43	488.5627306273063	431.78228782287823	591.571497584541	817.3685990338165	399.1085184048424
2899597	1735718.0	43	962.21870604782	360.6191983122363	591.571497584541	817.3685990338165	588.2171097487254
2899335	1735718.0	43	826.094246031746	163.56183862433863	591.571497584541	817.3685990338165	694.5964292280572
2899693	1735718.0	43	1050.0319273579378	975.6660808435852	591.571497584541	817.3685990338165	485.01964745288586
2899690	1735718.0	43	939.675606641124	971.323116219668	591.571497584541	817.3685990338165	380.6290373894326
2899453	1735718.0	43	973.5384535005225	242.76917450365724	591.571497584541	817.3685990338165	689.9733720094649
2899326	1735718.0	43	554.5048268029528	153.3023850085179	591.571497584541	817.3685990338165	665.0998982804947
2899575	1735718.0	43	1319.9520697167757	353.61147421931736	591.571497584541	817.3685990338165	863.4864959429837
2899528	1735718.0	43	579.138032093783	330.6318343422696	591.571497584541	817.3685990338165	486.8955423563705
2899655	1735718.0	43	1111.8318137864346	562.9130404752038	591.571497584541	817.3685990338165	579.1531989861317
2899672	1735718.0	43	1307.4560014079548	733.6897219288983	591.571497584541	817.3685990338165	720.7584736151462
2899547	1735718.0	43	880.0513307984791	335.7623574144487	591.571497584541	817.3685990338165	561.3957482363707
2899675	1735718.0	43	1413.4395189003435	765.3041237113403	591.571497584541	817.3685990338165	823.5154850105474
2899670	1735718.0	43	456.64082054630535	638.073620633366	591.571497584541	817.3685990338165	224.39468996750944
2900271	1736087.0	44	880.6815668202765	335.92764976958523	591.6028571428571	817.5219047619048	561.6934456003285
2900134	1736087.0	44	731.4722464399883	195.21621621621625	591.6028571428571	817.5219047619048	637.8305543470585
2900385	1736087.0	44	589.9326636904761	466.7872023809524	591.6028571428571	817.5219047619048	350.73867907663623
2900401	1736087.0	44	1111.9391791044775	560.9960199004975	591.6028571428571	817.5219047619048	580.1339651808667
2900366	1736087.0	44	552.2603686635945	398.8300051203277	591.6028571428571	817.5219047619048	420.5362507860807
2900239	1736087.0	44	1011.083605664488	314.3150871459695	591.6028571428571	817.5219047619048	655.1192255425152
2900484	1736087.0	44	1347.7291460600068	727.1274315858886	591.6028571428571	817.5219047619048	761.5104238107252
2900230	1736087.0	44	602.2840552416824	322.94203808328103	591.6028571428571	817.5219047619048	494.6951915237014
2900352	1736087.0	44	1259.0783836416747	396.1222005842259	591.6028571428571	817.5219047619048	789.3676514501395
2900097	1736087.0	44	824.1421614828778	161.52010681746782	591.6028571428571	817.5219047619048	695.9977636237595
2900371	1736087.0	44	466.3689727463312	412.06163522012577	591.6028571428571	817.5219047619048	424.3601724690178
2900449	1736087.0	44	462.29631272798974	660.0421472937	591.6028571428571	817.5219047619048	203.76470852617894
2900092	1736087.0	44	545.8485915492957	156.94512910798122	591.6028571428571	817.5219047619048	662.159444056596
2900468	1736087.0	44	1412.5308457711442	729.9742951907131	591.6028571428571	817.5219047619048	825.5830342581628
2900209	1736087.0	44	517.1510300322661	299.5322660709853	591.6028571428571	817.5219047619048	523.3128513148274
2900554	1736087.0	44	995.2641481481484	983.5450370370372	591.6028571428571	817.5219047619048	436.4700657622519
2900420	1736087.0	44	1395.1658510059815	597.2245785753126	591.6028571428571	817.5219047619048	833.213296240062
2900546	1736087.0	44	927.2334455667788	995.01290684624	591.6028571428571	817.5219047619048	379.6721581926825
2900181	1736087.0	44	981.5560224089636	251.74649859943975	591.6028571428571	817.5219047619048	687.1428390948695
2900304	1736087.0	44	953.686440677966	360.00131826742	591.6028571428571	817.5219047619048	583.4634594658721
2898985	1735357.0	45	1402.024738478937	629.628074639525	591.7651515151515	817.5378787878788	831.7636038934361
2898954	1735357.0	45	1112.5133007600434	561.6502442996742	591.7651515151515	817.5378787878788	580.2216097543673
2898948	1735357.0	45	586.2289863435276	480.3030390459704	591.7651515151515	817.5378787878788	337.28027849335945
2898945	1735357.0	45	1182.2484662576687	442.4079754601227	591.7651515151515	817.5378787878788	699.5662866090692
2898974	1735357.0	45	465.9747710890318	620.1984219754529	591.7651515151515	817.5378787878788	234.02153965558642
2899047	1735357.0	45	1353.7373205741626	777.1315789473684	591.7651515151515	817.5378787878788	763.04276124428
2899067	1735357.0	45	996.9452173913044	972.7304347826088	591.7651515151515	817.5378787878788	433.8843339181319
2899018	1735357.0	45	1404.1869144756724	704.1452100332426	591.7651515151515	817.5378787878788	820.2969086002821
2898861	1735357.0	45	542.6617451449854	267.3169725990955	591.7651515151515	817.5378787878788	552.407630400196
2898853	1735357.0	45	980.1154761904762	250.71051587301588	591.7651515151515	817.5378787878788	687.1020550285435
2898872	1735357.0	45	1014.6118530884808	301.62826933778524	591.7651515151515	817.5378787878788	667.0547639844814
2898825	1735357.0	45	833.7511611289747	150.98302965344766	591.7651515151515	817.5378787878788	709.12100219458
2899074	1735357.0	45	919.8616109682948	988.73107683519	591.7651515151515	817.5378787878788	370.07350319004746
2898837	1735357.0	45	745.2153607791058	184.0918548030102	591.7651515151515	817.5378787878788	651.7674677562467
2898838	1735357.0	45	535.9495192307693	187.35924145299143	591.7651515151515	817.5378787878788	632.6456352181375
2898916	1735357.0	45	953.371076233184	362.69207772795215	591.7651515151515	817.5378787878788	581.0710348425824
2898935	1735357.0	45	583.3000995767986	408.0631067961165	591.7651515151515	817.5378787878788	409.56226144754197
2898889	1735357.0	45	594.5837515992521	337.33830331660266	591.7651515151515	817.5378787878788	480.2078474881766
2898908	1735357.0	45	476.1447798742138	371.1166037735849	591.7651515151515	817.5378787878788	461.15076181632435
2898897	1735357.0	45	880.3798122065728	335.84334898278564	591.7651515151515	817.5378787878788	561.5407753762624
2900396	1735446.0	46	980.4050480769232	246.56770833333331	591.571497584541	817.3685990338165	690.6556209957151
2900652	1735446.0	46	458.20406555310433	563.8834436390378	591.571497584541	817.3685990338165	286.42904170522763
2900263	1735446.0	46	744.3110709987966	183.73435619735255	591.571497584541	817.3685990338165	651.7835000839679
2900512	1735446.0	46	880.1763239875389	335.82897196261683	591.571497584541	817.3685990338165	561.4028484635384
2900642	1735446.0	46	1112.8126079447322	560.800518134715	591.571497584541	817.3685990338165	580.9642633293143
2900232	1735446.0	46	850.7437865497077	148.90095029239765	591.571497584541	817.3685990338165	716.9513740703235
2900616	1735446.0	46	602.7451403887688	489.0620950323974	591.571497584541	817.3685990338165	328.4965918592616
2900497	1735446.0	46	488.39431545236187	319.35561782759544	591.571497584541	817.3685990338165	508.58869468623146
2900586	1735446.0	46	627.901393554809	428.92018165982336	591.571497584541	817.3685990338165	390.1436072801533
2900594	1735446.0	46	1127.8781512605042	439.015406162465	591.571497584541	817.3685990338165	656.3352537636963
2900303	1735446.0	46	530.7943353259323	192.23896954170223	591.571497584541	817.3685990338165	628.0771585730191
2900552	1735446.0	46	955.8786848072564	365.3968253968254	591.571497584541	817.3685990338165	580.5154699288332
2900681	1735446.0	46	1404.609028428616	815.3406747891283	591.571497584541	817.3685990338165	813.040059921879
2900676	1735446.0	46	1389.7346386501115	703.9622731614136	591.571497584541	817.3685990338165	806.1795051373704
2900672	1735446.0	46	1400.1910324039186	632.4485054006531	591.571497584541	817.3685990338165	829.4944201866607
2900545	1735446.0	46	556.7425960932577	368.3476160470489	591.571497584541	817.3685990338165	450.3697320441201
2900419	1735446.0	46	540.382277176713	268.2220504894384	591.571497584541	817.3685990338165	551.527214255257
2900696	1735446.0	46	911.850469872858	989.1257600884468	591.571497584541	817.3685990338165	363.42694240191753
2900692	1735446.0	46	950.2105334416464	948.3142431627402	591.571497584541	817.3685990338165	381.7966995101619
2900438	1735446.0	46	1016.339307485979	284.5926603267496	591.571497584541	817.3685990338165	681.3794047325326
2899754	1737423.0	47	880.8867562380038	335.84676903390914	591.6652173913044	817.4555555555556	561.7794244965775
2899876	1737423.0	47	1382.647476579027	637.089604110003	591.6652173913044	817.4555555555556	811.2858995388573
2899746	1737423.0	47	493.7955298013245	304.8976269315673	591.6652173913044	817.4555555555556	521.8180774410501
2899766	1737423.0	47	955.9280259641084	365.4828178694158	591.6652173913044	817.4555555555556	580.4883713915822
2899890	1737423.0	47	1320.9979186679475	667.3770413064361	591.6652173913044	817.4555555555556	744.6138258122181
2899725	1737423.0	47	525.9313884386818	193.6034575904916	591.6652173913044	817.4555555555556	627.3056483120366
2899855	1737423.0	47	1112.5860215053765	564.6395161290322	591.6652173913044	817.4555555555556	579.0288714305747
2899720	1737423.0	47	742.8175806211918	180.5410164957646	591.6652173913044	817.4555555555556	654.604588263576
2899716	1737423.0	47	859.0164948453609	147.54226804123712	591.6652173913044	817.4555555555556	721.2908694448848
2899736	1737423.0	47	541.3788355625492	267.30199318122214	591.6652173913044	817.4555555555556	552.446976994713
2899738	1737423.0	47	1020.9714946070878	276.22342064714945	591.6652173913044	817.4555555555556	690.8227728689799
2899733	1737423.0	47	979.5236731576936	246.29152348224517	591.6652173913044	817.4555555555556	690.4075124473441
2899948	1737423.0	47	903.2476996141288	987.2833184921342	591.6652173913044	817.4555555555556	354.85928519933
2899813	1737423.0	47	1061.7067681895094	462.8969543147208	591.6652173913044	817.4555555555556	588.7706354690584
2899833	1737423.0	47	639.2451967916434	511.37129266927815	591.6652173913044	817.4555555555556	309.76027896806346
2899825	1737423.0	47	473.24345354580186	512.353135774858	591.6652173913044	817.4555555555556	327.27847577913985
2899912	1737423.0	47	1416.4288389513108	865.297440699126	591.6652173913044	817.4555555555556	826.1500332402512
2899778	1737423.0	47	540.3568138580154	416.71127465705416	591.6652173913044	817.4555555555556	404.015508298867
2899932	1737423.0	47	937.8721624850656	944.5456989247313	591.6652173913044	817.4555555555556	368.7968998957993
2899803	1737423.0	47	625.9759387284804	426.553680357869	591.6652173913044	817.4555555555556	392.4047675955851
2899247	1735530.0	48	955.9522171253824	365.86888379204896	591.4902818270165	817.4057337220603	580.2740982726593
2899490	1735530.0	48	920.6454058876004	938.0055010407376	591.4902818270165	817.4057337220603	350.5529911049933
2899263	1735530.0	48	544.6145239603125	413.24382520582645	591.4902818270165	817.4057337220603	406.8712142325412
2899386	1735530.0	48	1110.228004221079	561.9594380688563	591.4902818270165	817.4057337220603	578.2228243484716
2899507	1735530.0	48	915.2675974403724	983.6847004072137	591.4902818270165	817.4057337220603	363.9786324328298
2899338	1735530.0	48	1014.7572108236692	529.6516503122212	591.4902818270165	817.4057337220603	511.8176488763298
2899204	1735530.0	48	968.3019323671498	249.0721953837896	591.4902818270165	817.4057337220603	681.9017750254637
2899458	1735530.0	48	1395.4609523809524	623.2085714285714	591.4902818270165	817.4057337220603	827.0921212016164
2899228	1735530.0	48	880.041586073501	335.70535138620244	591.4902818270165	817.4057337220603	561.5132353959779
2899224	1735530.0	48	490.5416307780649	296.61972437553834	591.4902818270165	817.4057337220603	530.4796863968295
2899353	1735530.0	48	711.375664893617	534.9716312056738	591.4902818270165	817.4057337220603	306.8249131626411
2899481	1735530.0	48	1377.6915473755964	919.4417177914112	591.4902818270165	817.4057337220603	792.7949116859855
2899221	1735530.0	48	542.5134575569358	272.0219979296066	591.4902818270165	817.4057337220603	547.5784405749695
2899216	1735530.0	48	1016.1228558182662	271.72577654149285	591.4902818270165	817.4057337220603	691.4328879674587
2899170	1735530.0	48	742.7473503507986	178.72480967308553	591.4902818270165	817.4057337220603	656.347486871444
2899446	1735530.0	48	1306.4247410115784	621.3248019500305	591.4902818270165	817.4057337220603	741.3359648189945
2899185	1735530.0	48	525.1142991533396	210.71041078708055	591.4902818270165	817.4057337220603	610.3154806713292
2899289	1735530.0	48	627.6437707853671	431.0397799948837	591.4902818270165	817.4057337220603	388.0537655575221
2899163	1735530.0	48	861.8842688842689	148.37075537075535	591.4902818270165	817.4057337220603	721.6098048767414
2899280	1735530.0	48	467.9403074928221	443.5015745114384	591.4902818270165	817.4057337220603	393.78790793139166
2900012	1737140.0	49	1392.6759108210986	633.5500271886896	591.5501474926253	817.3603736479844	821.9420491337056
2900029	1737140.0	49	1348.7116065109694	970.8542108987969	591.5501474926253	817.3603736479844	772.5631579985978
2900031	1737140.0	49	933.5603060306032	983.2053705370538	591.5501474926253	817.3603736479844	380.09934429870856
2900021	1737140.0	49	933.9718966035468	898.5961827472197	591.5501474926253	817.3603736479844	351.92600208593603
2899980	1737140.0	49	1356.8592690834068	549.3882994400235	591.5501474926253	817.3603736479844	810.8681052707466
2899983	1737140.0	49	785.5861056751468	550.9122635355512	591.5501474926253	817.3603736479844	329.6127249520208
2899977	1737140.0	49	1107.9974860714772	560.7416089142547	591.5501474926253	817.3603736479844	576.6897293507528
2899970	1737140.0	49	626.8157457415871	427.02485805290127	591.5501474926253	817.3603736479844	391.92534640507307
2899987	1737140.0	49	1006.0978660779984	564.0220750551877	591.5501474926253	817.3603736479844	485.8292956566439
2899839	1737140.0	49	744.4401360544217	180.77724867724868	591.5501474926253	817.3603736479844	654.6857441551126
2899828	1737140.0	49	862.0016869095816	148.65114709851554	591.5501474926253	817.3603736479844	721.3293733416035
2899875	1737140.0	49	1024.1237676525443	248.82827071675996	591.5501474926253	817.3603736479844	714.3869322164693
2899895	1737140.0	49	547.0723270440251	270.8996129656507	591.5501474926253	817.3603736479844	548.2678537698273
2899869	1737140.0	49	965.0566020313944	248.83831948291785	591.5501474926253	817.3603736479844	680.2384858666762
2899856	1737140.0	49	532.3580246913581	217.72189733593245	591.5501474926253	817.3603736479844	602.5529102705915
2899962	1737140.0	49	544.7685655198345	412.9082534310961	591.5501474926253	817.3603736479844	407.1486632175196
2899952	1737140.0	49	466.7590129169077	431.1095045305572	591.5501474926253	817.3603736479844	405.90954800628026
2899916	1737140.0	49	880.0573408947699	335.8027725267801	591.5501474926253	817.3603736479844	561.3680823153302
2899908	1737140.0	49	498.6085477669329	293.22522922212363	591.5501474926253	817.3603736479844	532.3117419162278
2899934	1737140.0	49	954.6143317230274	366.23389694041873	591.5501474926253	817.3603736479844	579.077455835978
2899502	1737685.0	50	839.252110356187	588.8393040971794	591.5501474926253	817.3603736479844	337.013562983903
2899370	1737685.0	50	1071.9443483275663	241.7906574394464	591.5501474926253	817.3603736479844	749.7059999841396
2899367	1737685.0	50	945.1740088105728	257.0894692678834	591.5501474926253	817.3603736479844	662.5355247745673
2899488	1737685.0	50	1110.9457586163044	558.6925473737759	591.5501474926253	817.3603736479844	580.2420574242823
2899389	1737685.0	50	568.2534482758621	275.64022988505747	591.5501474926253	817.3603736479844	542.2208501643242
2899517	1737685.0	50	1394.9783634933124	650.9413847364281	591.5501474926253	817.3603736479844	820.4828932624929
2899377	1737685.0	50	491.5058139534884	278.9512735326689	591.5501474926253	817.3603736479844	547.6250795574231
2899506	1737685.0	50	1031.488876928597	608.1189451022605	591.5501474926253	817.3603736479844	487.16327968925606
2899465	1737685.0	50	1357.3926282051282	516.375641025641	591.5501474926253	817.3603736479844	822.8648215445984
2899331	1737685.0	50	745.0333037300178	183.68960923623445	591.5501474926253	817.3603736479844	651.9936479128944
2899352	1737685.0	50	530.5206981773247	201.9995366079704	591.5501474926253	817.3603736479844	618.3797809164813
2899449	1737685.0	50	627.2830437072143	423.12611901000525	591.5501474926253	817.3603736479844	395.85033459862774
2899314	1737685.0	50	861.7868769074263	148.35893523228214	591.5501474926253	817.3603736479844	721.5197949655206
2899530	1737685.0	50	965.8178582482204	974.2313525224388	591.5501474926253	817.3603736479844	405.81377912444435
2899396	1737685.0	50	880.3491096532333	335.8214620431115	591.5501474926253	817.3603736479844	561.5020604901194
2899525	1737685.0	50	866.5368536853686	824.6476897689769	591.5501474926253	817.3603736479844	275.0832484157866
2899422	1737685.0	50	954.584541062802	366.4247181964574	591.5501474926253	817.3603736479844	578.9101279752879
2899418	1737685.0	50	459.373044524669	394.9402613030772	591.5501474926253	817.3603736479844	442.6166940621261
2899408	1737685.0	50	537.6408693885842	371.824091001422	591.5501474926253	817.3603736479844	448.78590599551626
2899538	1737685.0	50	1297.7046651617757	997.5425131677952	591.5501474926253	817.3603736479844	728.7796691912357
2900527	1736000.0	51	880.65688101895	335.93243243243245	591.5501474926253	817.3603736479844	561.5652820049564
2900655	1736000.0	51	1019.3925823330256	989.26054170514	591.5501474926253	817.3603736479844	461.0843923060512
2900651	1736000.0	51	1231.5397849462363	986.3405017921148	591.5501474926253	817.3603736479844	661.9222157894469
2900641	1736000.0	51	735.3100143061516	763.7220314735335	591.5501474926253	817.3603736479844	153.44044791861853
2900407	1736000.0	51	477.5486677542142	240.9377379010332	591.5501474926253	817.3603736479844	587.5877741954896
2900623	1736000.0	51	1019.4435028248588	690.1839481555334	591.5501474926253	817.3603736479844	446.3928390314006
2900617	1736000.0	51	1399.7625514403292	682.2692729766803	591.5501474926253	817.3603736479844	819.4247344176955
2900614	1736000.0	51	907.4702680067002	653.3048576214405	591.5501474926253	817.3603736479844	355.9771550034681
2900500	1736000.0	51	466.34979273347966	339.5711208648297	591.5501474926253	817.3603736479844	493.9207415232744
2900368	1736000.0	51	531.4119379844961	191.8603100775194	591.5501474926253	817.3603736479844	628.3843837727824
2900590	1736000.0	51	1274.898865784499	475.700693131695	591.5501474926253	817.3603736479844	764.0005288490576
2900463	1736000.0	51	525.0617319508449	303.3809523809524	591.5501474926253	817.3603736479844	518.2620523318774
2900348	1736000.0	51	744.5124695863747	185.051703163017	591.5501474926253	817.3603736479844	650.5472517433142
2900478	1736000.0	51	598.6212930011862	286.20759193357054	591.5501474926253	817.3603736479844	531.1998481002822
2900597	1736000.0	51	1111.573955839319	561.5323224261772	591.5501474926253	817.3603736479844	579.5452985223385
2900551	1736000.0	51	954.5094451003542	365.9230617866981	591.5501474926253	817.3603736479844	579.253915187839
2900417	1736000.0	51	1095.3731466227348	240.2465678198792	591.5501474926253	817.3603736479844	766.0926571439371
2900575	1736000.0	51	622.7694300518135	427.3509366281387	591.5501474926253	817.3603736479844	391.25695465773816
2900441	1736000.0	51	938.683961352657	280.2652173913044	591.5501474926253	817.3603736479844	639.5100402647315
2900314	1736000.0	51	859.208793045804	149.32982280173857	591.5501474926253	817.3603736479844	719.656840030928
2900140	1736859.0	52	599.4009446693657	281.5124156545209	591.571497584541	817.3685990338165	535.9133787352946
2900260	1736859.0	52	574.6880144032922	674.5092592592592	591.571497584541	817.3685990338165	143.853546932823
2900130	1736859.0	52	490.847146049157	290.4362177534024	591.571497584541	817.3685990338165	536.4728599231012
2900285	1736859.0	52	1011.4750084430937	765.8576494427558	591.571497584541	817.3685990338165	423.0512219094887
2900272	1736859.0	52	949.885307017544	718.3565789473685	591.571497584541	817.3685990338165	371.7420693868123
2900233	1736859.0	52	1110.526448697501	561.079346092504	591.571497584541	817.3685990338165	578.7904823490715
2900103	1736859.0	52	1089.3464079273328	241.70836774015964	591.571497584541	817.3685990338165	761.0286218400994
2900099	1736859.0	52	540.0937678673528	241.1018677339432	591.571497584541	817.3685990338165	578.5614075099343
2900122	1736859.0	52	948.2332559039876	282.4349593495935	591.571497584541	817.3685990338165	642.9320405092045
2900201	1736859.0	52	953.6973782771536	368.434456928839	591.571497584541	817.3685990338165	576.7816028748944
2900075	1736859.0	52	745.587588028169	185.4674295774648	591.571497584541	817.3685990338165	650.3999108824083
2900067	1736859.0	52	548.1901528013582	179.9026598754952	591.571497584541	817.3685990338165	638.9403451514062
2900195	1736859.0	52	1214.5961827472197	381.9217012323415	591.571497584541	817.3685990338165	760.1143066190658
2900345	1736859.0	52	1203.9415954415954	989.3372507122508	591.571497584541	817.3685990338165	636.0584516454105
2900218	1736859.0	52	624.151599942603	426.3024106758502	591.571497584541	817.3685990338165	392.4209815319387
2900172	1736859.0	52	880.4838403041825	336.0114068441065	591.571497584541	817.3685990338165	561.4045673562988
2900062	1736859.0	52	479.8216207660652	184.1498892054448	591.571497584541	817.3685990338165	643.0038642540588
2900318	1736859.0	52	1093.069431500466	925.015998757378	591.571497584541	817.3685990338165	512.9211834085093
2900056	1736859.0	52	869.8117154811715	152.66248256624826	591.571497584541	817.3685990338165	720.5913128289577
2900305	1736859.0	52	1373.3885877747666	810.1690755796446	591.571497584541	817.3685990338165	781.8502386336392
2900139	1736267.0	53	600.8079461792333	280.92599644579843	591.5501474926253	817.3603736479844	536.5142569222357
2900261	1736267.0	53	955.456712962963	746.9571759259259	591.5501474926253	817.3603736479844	370.6542845319725
2900256	1736267.0	53	478.6128235526576	651.4608772969768	591.5501474926253	817.3603736479844	200.69250615864854
2900145	1736267.0	53	1171.127197039778	291.1737588652482	591.5501474926253	817.3603736479844	782.8038770588058
2900274	1736267.0	53	1036.519669827889	780.4009483667018	591.5501474926253	817.3603736479844	446.5018196204752
2900111	1736267.0	53	1090.5304073436605	240.64314400458977	591.5501474926253	817.3603736479844	762.6165895707741
2900234	1736267.0	53	1108.7515370221863	561.8548516439455	591.5501474926253	817.3603736479844	576.871172018385
2900102	1736267.0	53	518.4297854417521	259.1846538823646	591.5501474926253	817.3603736479844	562.9446877645427
2900354	1736267.0	53	1124.1685372240927	957.1595585484474	591.5501474926253	817.3603736479844	550.6597508252942
2900124	1736267.0	53	945.5109151973132	280.1748530646516	591.5501474926253	817.3603736479844	643.3168026707202
2900204	1736267.0	53	953.3326086956522	367.9297101449275	591.5501474926253	817.3603736479844	576.9527454921396
2900329	1736267.0	53	1389.015064102564	905.6182692307692	591.5501474926253	817.3603736479844	802.3339388037866
2900065	1736267.0	53	585.0590042030392	177.7214678305852	591.5501474926253	817.3603736479844	639.6718414753659
2900217	1736267.0	53	621.9954804616882	425.1730635516618	591.5501474926253	817.3603736479844	393.36726414406445
2900080	1736267.0	53	749.2364947820749	187.2696439533456	591.5501474926253	817.3603736479844	649.5223720308726
2900301	1736267.0	53	1068.8828382838285	854.0973597359737	591.5501474926253	817.3603736479844	478.7442990206771
2900188	1736267.0	53	880.4196042053185	335.9529993815708	591.5501474926253	817.3603736479844	561.425527580969
2900058	1736267.0	53	932.6344322344324	157.40915750915752	591.5501474926253	817.3603736479844	742.8822901247186
2900055	1736267.0	53	526.530012004802	113.1922769107643	591.5501474926253	817.3603736479844	707.1635783051711
2900909	1737513.0	54	476.6847253574116	664.2966516177578	591.6028684470821	817.3555885262116	191.39806106312577
2900772	1737513.0	54	1160.963502337289	291.5539374325782	591.6028684470821	817.3555885262116	775.0089726684777
2900924	1737513.0	54	1038.965107646622	724.8897550111359	591.6028684470821	817.3555885262116	456.8182389411177
2900748	1737513.0	54	931.6367870938424	266.5186321290616	591.6028684470821	817.3555885262116	647.3364027792253
2900996	1737513.0	54	1343.2035519125684	947.1635928961748	591.6028684470821	817.3555885262116	762.7278055665064
2900870	1737513.0	54	1109.2731335436383	558.3157202944269	591.6028684470821	817.3555885262116	578.8645408890401
2900743	1737513.0	54	551.5706090947017	295.09876929495204	591.6028684470821	817.3555885262116	523.7888572911883
2900739	1737513.0	54	485.45787187839306	282.42920738327905	591.6028684470821	817.3555885262116	545.3558412075926
2900762	1737513.0	54	625.7162534435262	281.3859504132232	591.6028684470821	817.3555885262116	537.0541648799341
2901008	1737513.0	54	1048.6243893273206	989.1234498308906	591.6028684470821	817.3555885262116	488.234440330534
2900847	1737513.0	54	620.2619047619048	427.1215612344644	591.6028684470821	817.3555885262116	391.28498108006954
2900975	1737513.0	54	1081.9780987884435	845.4829139484311	591.6028684470821	817.3555885262116	491.18124248361795
2900713	1737513.0	54	749.2069681587448	186.03237963390248	591.6028684470821	817.3555885262116	650.6981222748425
2900834	1737513.0	54	954.4154929577464	367.71596244131456	591.6028684470821	817.3555885262116	577.7618833482202
2900732	1737513.0	54	1087.7753751103266	241.30670785525157	591.6028684470821	817.3555885262116	760.2759165531638
2900937	1737513.0	54	959.1661941885188	784.1607606898181	591.6028684470821	817.3555885262116	369.05920260195836
2900807	1737513.0	54	880.370591842993	335.95170193192274	591.6028684470821	817.3555885262116	561.3701988023093
2900700	1737513.0	54	565.2264660493828	109.26890432098764	591.6028684470821	817.3555885262116	708.5777776307933
2900702	1737513.0	54	946.3012005649716	161.63276836158192	591.6028684470821	817.3555885262116	745.5087683534433
2900703	1737513.0	54	603.3812734082397	170.4936329588015	591.6028684470821	817.3555885262116	646.969180397276
2899880	1736521.0	55	551.594772307358	334.5183675687425	591.5501474926253	817.3603736479844	484.4923475565142
2899774	1736521.0	55	626.2441520467836	171.58991228070175	591.5501474926253	817.3603736479844	646.7017571698078
2899768	1736521.0	55	949.2578875171469	162.4701646090535	591.5501474926253	817.3603736479844	746.2144552127794
2899899	1736521.0	55	727.6394058112961	313.92866470780285	591.5501474926253	817.3603736479844	521.5014590546776
2899764	1736521.0	55	631.9678206835331	79.32911673324456	591.5501474926253	817.3603736479844	739.1371486329974
2900022	1736521.0	55	469.5545855910094	613.3685530804736	591.5501474926253	817.3603736479844	237.68798872079867
2899978	1736521.0	55	1111.0987750847016	559.2806880375293	591.5501474926253	817.3603736479844	580.117143823212
2899864	1736521.0	55	1159.2875536480688	294.52360515021456	591.5501474926253	817.3603736479844	771.8057066654155
2899820	1736521.0	55	1087.569037037037	242.8875555555556	591.5501474926253	817.3603736479844	758.98205348475
2900079	1736521.0	55	969.3532044396708	1000.2278911564624	591.5501474926253	817.3603736479844	419.73286599722684
2899816	1736521.0	55	918.3739861523244	246.94925816023735	591.5501474926253	817.3603736479844	657.4060101552441
2900073	1736521.0	55	1253.8444816053511	989.9422147900408	591.5501474926253	817.3603736479844	684.4108976994747
2899967	1736521.0	55	617.068660968661	427.5398860398861	591.5501474926253	817.3603736479844	390.6548439339286
2899953	1736521.0	55	953.43058733791	367.6746758199848	591.5501474926253	817.3603736479844	577.2128546504067
2900045	1736521.0	55	961.9287780187996	774.0220535068692	591.5501474926253	817.3603736479844	372.9055375602488
2900046	1736521.0	55	1070.6592400690845	782.6471502590673	591.5501474926253	817.3603736479844	480.36499712977314
2899919	1736521.0	55	880.6218130311614	335.966477809254	591.5501474926253	817.3603736479844	561.5180413557641
2899780	1736521.0	55	748.2439099599136	186.359081097749	591.5501474926253	817.3603736479844	650.1657991591242
2900036	1736521.0	55	1057.1542588866532	627.4362843729041	591.5501474926253	817.3603736479844	502.8502244545497
2899806	1736521.0	55	477.9731846769582	255.75305889079476	591.5501474926253	817.3603736479844	572.9768777806069
2900776	1736438.0	56	750.571884766952	180.6145536078272	591.5501474926253	817.3603736479844	656.3026377094316
2901053	1736438.0	56	1025.132945389436	547.1484631453297	591.5501474926253	817.3603736479844	510.8899286632309
2900920	1736438.0	56	545.5086261980831	346.5356762513312	591.5501474926253	817.3603736479844	473.07052049537583
2900795	1736438.0	56	651.0015325670498	191.27816091954023	591.5501474926253	817.3603736479844	628.898564382375
2901041	1736438.0	56	1090.9877494920522	537.8452850484044	591.5501474926253	817.3603736479844	572.3343455059891
2900751	1736438.0	56	709.4859320046893	88.99433372411099	591.5501474926253	817.3603736479844	737.8522463087454
2901135	1736438.0	56	1145.9135203164328	963.502517080187	591.5501474926253	817.3603736479844	573.3029523869088
2900761	1736438.0	56	949.457204948178	163.5581745235707	591.5501474926253	817.3603736479844	745.3554704678913
2901141	1736438.0	56	887.3934426229508	1009.2189207650272	591.5501474926253	817.3603736479844	352.6087880008543
2901014	1736438.0	56	617.1310238953411	434.2378187157922	591.5501474926253	817.3603736479844	383.9756155477867
2900883	1736438.0	56	1159.865470852018	296.84828101644246	591.5501474926253	817.3603736479844	770.6589033682527
2900840	1736438.0	56	949.1912585244884	239.0255218020252	591.5501474926253	817.3603736479844	679.984091843179
2901096	1736438.0	56	1049.3035413153457	752.1163575042159	591.5501474926253	817.3603736479844	462.3796613160951
2901112	1736438.0	56	984.8770949720672	760.4685754189944	591.5501474926253	817.3603736479844	397.42013577475376
2900982	1736438.0	56	953.8807896735004	367.23462414578586	591.5501474926253	817.3603736479844	577.8379397617651
2900848	1736438.0	56	1086.6977124183006	238.2058823529412	591.5501474926253	817.3603736479844	761.9652458209928
2900940	1736438.0	56	855.9809634809635	329.56371406371403	591.5501474926253	817.3603736479844	554.8596557201028
2901086	1736438.0	56	461.20814592703647	603.5371480926203	591.5501474926253	817.3603736479844	250.41846808696852
2900822	1736438.0	56	459.43503230437904	228.78176597272076	591.5501474926253	817.3603736479844	603.2239891401497
2900264	1736775.0	57	1159.0133689839572	296.30819964349377	591.5501474926253	817.3603736479844	770.3959214456722
2900404	1736775.0	57	957.9003115264798	515.726168224299	591.5501474926253	817.3603736479844	474.5478232688567
2900495	1736775.0	57	1092.84990990991	983.065045045045	591.5501474926253	817.3603736479844	527.9767891891023
2900104	1736775.0	57	756.6196101989054	168.0438526231478	591.5501474926253	817.3603736479844	669.9700530575504
2900235	1736775.0	57	817.0942790426153	276.4118505545826	591.5501474926253	817.3603736479844	586.0848572634953
2900096	1736775.0	57	828.6356589147287	86.10697674418604	591.5501474926253	817.3603736479844	768.7269152368898
2900508	1736775.0	57	842.2479853479853	991.5593406593408	591.5501474926253	817.3603736479844	305.2780470541175
2900123	1736775.0	57	951.1007475365274	164.0861365953109	591.5501474926253	817.3603736479844	745.6834870028185
2900379	1736775.0	57	613.5253084064606	481.3603586417398	591.5501474926253	817.3603736479844	336.7178607994912
2900369	1736775.0	57	1104.760452627541	453.9599156118143	591.5501474926253	817.3603736479844	628.843947412688
2900207	1736775.0	57	1084.0503246753246	241.00811688311688	591.5501474926253	817.3603736479844	758.114996819708
2900452	1736775.0	57	957.5402259887004	753.0771751412428	591.5501474926253	817.3603736479844	371.5926091404676
2900197	1736775.0	57	948.2495327102804	240.6435098650052	591.5501474926253	817.3603736479844	678.1126693893342
2900340	1736775.0	57	953.6282608695652	367.50615942028986	591.5501474926253	817.3603736479844	577.4680720568199
2900168	1736775.0	57	459.73339587242026	220.53402126328956	591.5501474926253	817.3603736479844	611.2097437938328
2900423	1736775.0	57	460.7846003898636	632.1317561580719	591.5501474926253	817.3603736479844	226.73612205890115
2900288	1736775.0	57	880.2587181903864	335.8851712221175	591.5501474926253	817.3603736479844	561.4009345782865
2900319	1736775.0	57	546.7890946502058	376.2261088248743	591.5501474926253	817.3603736479844	443.3993588770598
2900177	1736775.0	57	685.7141505864547	200.6626939084374	591.5501474926253	817.3603736479844	623.845243369536
2900434	1736775.0	57	1054.165422885572	723.5799129353234	591.5501474926253	817.3603736479844	472.0250711968284
2901030	1738156.0	58	937.5657802659202	736.1174480989037	591.6271186440678	817.4924670433145	355.38071319772234
2900897	1738156.0	58	1044.4870314949408	400.1595411144364	591.6271186440678	817.4924670433145	615.8318534564924
2900798	1738156.0	58	1167.1550825369245	295.9801621778164	591.6271186440678	817.4924670433145	776.6643556574369
2901055	1738156.0	58	766.5659611992945	976.58430335097	591.6271186440678	817.4924670433145	236.4610137301798
2900744	1738156.0	58	1085.6501085776329	242.78311617806733	591.6271186440678	817.4924670433145	757.8585307000595
2900997	1738156.0	58	1053.1737804878048	697.3373983739838	591.6271186440678	817.4924670433145	476.93035297203363
2900742	1738156.0	58	945.0121212121212	254.3937373737374	591.6271186440678	817.4924670433145	664.8015789658706
2900738	1738156.0	58	862.4609756097561	225.11365853658535	591.6271186440678	817.4924670433145	651.3552263141542
2900716	1738156.0	58	470.5120530333467	202.46263559662515	591.6271186440678	817.4924670433145	626.8417285784604
2900706	1738156.0	58	771.2900746596399	152.24952422778512	591.6271186440678	817.4924670433145	689.076883032742
2900863	1738156.0	58	600.2991554054054	444.05945945945945	591.6271186440678	817.4924670433145	373.53368706813245
2900731	1738156.0	58	660.4465160075329	222.8887005649717	591.6271186440678	817.4924670433145	598.5730937518844
2900724	1738156.0	58	969.7665418227216	186.9491260923845	591.6271186440678	817.4924670433145	735.237599813452
2900980	1738156.0	58	460.9002841413604	673.9372225182028	591.6271186440678	817.4924670433145	194.15873271569026
2900809	1738156.0	58	880.9547754585706	335.93421884882986	591.6271186440678	817.4924670433145	561.7907434284688
2901066	1738156.0	58	1069.0531374682623	991.5239390642002	591.6271186440678	817.4924670433145	508.1560357843607
2900701	1738156.0	58	973.0933890880128	68.45181202708085	591.6271186440678	817.4924670433145	840.582190123941
2900958	1738156.0	58	895.9740090968162	527.6504223521767	591.6271186440678	817.4924670433145	420.28019296535587
2900831	1738156.0	58	954.0572669826224	366.7492101105845	591.6271186440678	817.4924670433145	578.3814451510627
2900777	1738107.0	59	497.11179119178274	164.60637399746727	591.571497584541	817.3685990338165	659.5613379862494
2901031	1738107.0	59	1020.6506903353056	410.2788297172913	591.571497584541	817.3685990338165	591.4651586812444
2900796	1738107.0	59	789.763400148478	156.7587973273942	591.571497584541	817.3685990338165	689.6994565406817
2901005	1738107.0	59	953.6861964353432	364.1541524459613	591.571497584541	817.3685990338165	580.1123940407954
2900760	1738107.0	59	984.1945736434108	80.70387596899224	591.571497584541	817.3685990338165	834.762118248129
2900838	1738107.0	59	881.2655150351887	220.0918106206014	591.571497584541	817.3685990338165	663.8239116843417
2901091	1738107.0	59	466.1548423423424	685.9977477477478	591.571497584541	817.3685990338165	181.62499271787152
2900860	1738107.0	59	1087.151403249631	241.57656326932548	591.571497584541	817.3685990338165	759.6946171645791
2900853	1738107.0	59	947.8247462919594	252.9061280249805	591.571497584541	817.3685990338165	667.4835266821127
2901104	1738107.0	59	910.8222591362128	699.6922480620154	591.571497584541	817.3685990338165	340.2481040790101
2901064	1738107.0	59	626.9724276631634	503.2282989490074	591.571497584541	817.3685990338165	316.1286984565075
2901085	1738107.0	59	1061.542703533026	678.3411674347158	591.571497584541	817.3685990338165	490.1036228775665
2901079	1738107.0	59	823.1178278688525	580.880806010929	591.571497584541	817.3685990338165	330.9685473228046
2900816	1738107.0	59	972.6446769790718	196.41841067637247	591.571497584541	817.3685990338165	728.5574133004217
2900900	1738107.0	59	668.4473312124426	264.08571933545426	591.571497584541	817.3685990338165	558.5981012886609
2901142	1738107.0	59	1058.1807760141094	994.1853615520282	591.571497584541	817.3685990338165	498.987360785806
2901136	1738107.0	59	634.5825471698113	980.8557389937108	591.571497584541	817.3685990338165	169.05027453007182
2900960	1738107.0	59	880.5828642901814	336.07598499061913	591.571497584541	817.3685990338165	561.4001695917061
2900990	1738107.0	59	572.2825995807128	393.3163522012578	591.571497584541	817.3685990338165	424.4907179549906
2900935	1738107.0	59	1168.803504199247	296.4748045178106	591.571497584541	817.3685990338165	777.5134305114756
2901162	1736954.0	60	874.6141304347826	219.24426328502412	591.5204678362574	817.4083820662769	661.772116971394
2901176	1736954.0	60	949.1577327774468	252.22920389120503	591.5204678362574	817.4083820662769	668.8287648698015
2901173	1736954.0	60	1098.2701508060322	236.9173166926677	591.5204678362574	817.4083820662769	770.5615602718287
2901148	1736954.0	60	988.6456344998232	196.33103570166136	591.5204678362574	817.4083820662769	737.1875393445536
2901230	1736954.0	60	848.7220512820513	685.255641025641	591.5204678362574	817.4083820662769	289.16604484547815
2901222	1736954.0	60	1044.910529429163	615.5801538006507	591.5204678362574	817.4083820662769	496.28336832505335
2901223	1736954.0	60	768.0177372962607	647.4699584531799	591.5204678362574	817.4083820662769	245.01092617869404
2901217	1736954.0	60	995.5619101547754	502.7139172014597	591.5204678362574	817.4083820662769	512.1348390095933
2901218	1736954.0	60	626.2576097804391	503.499126746507	591.5204678362574	817.4083820662769	315.8254100066407
2901241	1736954.0	60	526.6732761700607	953.4942836727404	591.5204678362574	817.4083820662769	150.74657834603246
2901243	1736954.0	60	998.1497712073214	954.9998240056318	591.5204678362574	817.4083820662769	429.2770611795926
2901110	1736954.0	60	791.0690363349131	152.92037914691943	591.5204678362574	817.4083820662769	693.8039616589248
2901235	1736954.0	60	458.8453410182517	723.9185078450208	591.5204678362574	817.4083820662769	162.30540920770375
2901195	1736954.0	60	880.4037315772969	336.33882094700533	591.5204678362574	817.4083820662769	561.1429966640977
2901189	1736954.0	60	1163.7393689986284	294.9070644718793	591.5204678362574	817.4083820662769	774.881989554121
2901063	1736954.0	60	1119.8214695752008	87.19498660543437	591.5204678362574	817.4083820662769	901.2843898286623
2901186	1736954.0	60	695.5771704180064	293.9594498035013	591.5204678362574	817.4083820662769	533.6914670848939
2901084	1736954.0	60	517.6822893528802	134.30764104842294	591.5204678362574	817.4083820662769	687.079834503156
2901201	1736954.0	60	953.4597367402246	364.12524196670535	591.5204678362574	817.4083820662769	580.0565829927854
2901202	1736954.0	60	532.7575187969925	387.59012113617376	591.5204678362574	817.4083820662769	433.8165759958573
2899629	1736691.0	61	1131.907695153533	87.47040325564187	591.571497584541	817.3685990338165	908.1379755321058
2899753	1736691.0	61	733.9474153297683	333.45935828877003	591.571497584541	817.3685990338165	504.4195230482689
2899748	1736691.0	61	1164.006666666667	296.8527272727273	591.571497584541	817.3685990338165	773.7045919194798
2899646	1736691.0	61	790.8837829599146	150.76764212772443	591.571497584541	817.3685990338165	695.7601762458613
2899636	1736691.0	61	582.8692810457516	132.01847115657856	591.571497584541	817.3685990338165	685.4053737417255
2899763	1736691.0	61	880.7350508905853	336.18924936386765	591.571497584541	817.3685990338165	561.3814452841957
2899968	1736691.0	61	491.8194968553459	943.9974842767296	591.571497584541	817.3685990338165	161.19967812418295
2899971	1736691.0	61	878.3253803596127	984.54806362379	591.571497584541	817.3685990338165	331.92885181491795
2899871	1736691.0	61	993.3932874354562	599.9016064257028	591.571497584541	817.3685990338165	456.8945651602899
2899819	1736691.0	61	627.4057754543192	504.74284291760017	591.571497584541	817.3685990338165	314.672780611359
2899838	1736691.0	61	928.4063166161784	562.5909906877595	591.571497584541	817.3685990338165	422.33792752559265
2899704	1736691.0	61	1096.3196347031962	238.26991374936583	591.571497584541	817.3685990338165	768.1965693902388
2899954	1736691.0	61	452.306964674368	727.7894692784195	591.571497584541	817.3685990338165	165.58692766768436
2899699	1736691.0	61	950.1341563786008	253.098353909465	591.571497584541	817.3685990338165	668.5567214636026
2899790	1736691.0	61	947.0831493745402	369.1287711552612	591.571497584541	817.3685990338165	572.1079250063318
2899781	1736691.0	61	541.9479035639413	396.35324947589095	591.571497584541	817.3685990338165	423.9297414040486
2899906	1736691.0	61	826.1694677871147	685.6372549019608	591.571497584541	817.3685990338165	269.0526986483374
2899673	1736691.0	61	872.3774603174603	218.7688888888889	591.571497584541	817.3685990338165	661.1910478008251
2899929	1736691.0	61	727.8445620789221	706.1717998075072	591.571497584541	817.3685990338165	175.88370096420496
2899667	1736691.0	61	997.4084022038568	192.00723140495867	591.571497584541	817.3685990338165	745.5068297967651
2900524	1737237.0	62	735.2357264957266	378.0917948717949	591.5501474926253	817.3603736479844	462.1714291402161
2900541	1737237.0	62	947.4040348964012	367.2371864776445	591.5501474926253	817.3603736479844	573.796891599078
2900489	1737237.0	62	1165.4008102822015	296.39689857502094	591.5501474926253	817.3603736479844	775.0532404577984
2900501	1737237.0	62	880.8013128402177	335.78946525776496	591.5501474926253	817.3603736479844	561.762206331755
2900334	1737237.0	62	1236.5317117117115	135.8790990990991	591.5501474926253	817.3603736479844	938.3058913506151
2900591	1737237.0	62	622.2691628009719	507.2735807377955	591.5501474926253	817.3603736479844	311.60468070752853
2900320	1737237.0	62	788.9588924880456	149.71841739935215	591.5501474926253	817.3603736479844	696.2154798222799
2900596	1737237.0	62	906.8275862068964	524.2647509578544	591.5501474926253	817.3603736479844	430.4705650823828
2900555	1737237.0	62	539.0038557619202	395.3096013902466	591.5501474926253	817.3603736479844	425.3092605834032
2900306	1737237.0	62	582.6429636255218	130.87134764460345	591.5501474926253	817.3603736479844	686.5468088539287
2900391	1737237.0	62	871.6837686567164	218.70615671641792	591.5501474926253	817.3603736479844	660.9551551780601
2900643	1737237.0	62	454.223968897904	751.1857674104124	591.5501474926253	817.3603736479844	152.4387019038374
2900663	1737237.0	62	825.4711673699015	934.5161744022504	591.5501474926253	817.3603736479844	261.619045925174
2900656	1737237.0	62	489.1218434343435	886.4450757575758	591.5501474926253	817.3603736479844	123.5485877613614
2900619	1737237.0	62	1019.3154311649016	586.2236510337872	591.5501474926253	817.3603736479844	486.21736132727233
2900637	1737237.0	62	656.5323253388947	719.269551616267	591.5501474926253	817.3603736479844	117.6626228013902
2900376	1737237.0	62	1000.1171079429736	191.64019008825525	591.5501474926253	817.3603736479844	747.2969351507187
2900630	1737237.0	62	837.4575272403824	692.6761174116077	591.5501474926253	817.3603736479844	275.71108640681473
2900426	1737237.0	62	950.0565784426544	252.33908707326427	591.5501474926253	817.3603736479844	669.1606050232485
2900445	1737237.0	62	1113.0832061068702	240.38727735368957	591.5501474926253	817.3603736479844	777.7497573609104
2901029	1737337.0	63	945.6687242798354	367.23799725651577	591.6652173913044	817.4555555555556	572.7253553756177
2901002	1737337.0	63	880.6800623052959	336.1585669781932	591.6652173913044	817.4555555555556	561.4057105109426
2900842	1737337.0	63	1341.8970704671417	106.64489311163896	591.6652173913044	817.4555555555556	1033.489057132955
2901088	1737337.0	63	754.4170110192837	450.1632231404959	591.6652173913044	817.4555555555556	401.73598765858543
2900856	1737337.0	63	581.0737728310502	135.87514269406392	591.6652173913044	817.4555555555556	681.6627009704392
2901059	1737337.0	63	515.3207720588235	397.374285130719	591.6652173913044	817.4555555555556	426.96223263289795
2901081	1737337.0	63	823.1221288515407	440.5731092436975	591.6652173913044	817.4555555555556	442.28122298004274
2901163	1737337.0	63	526.8516201475778	678.6408405518126	591.6652173913044	817.4555555555556	153.20028553903674
2900896	1737337.0	63	998.846192893401	192.55786802030457	591.6652173913044	817.4555555555556	745.8508340799407
2901154	1737337.0	63	855.5135009310986	652.7183426443203	591.6652173913044	817.4555555555556	311.05347778904087
2900927	1737337.0	63	1129.5761528326746	228.001185770751	591.6652173913044	817.4555555555556	798.0003938130676
2901179	1737337.0	63	922.6395440251572	922.9123427672956	591.6652173913044	817.4555555555556	347.3688800968712
2900916	1737337.0	63	869.9913766070869	220.40718093446225	591.6652173913044	817.4555555555556	658.7353129607511
2901174	1737337.0	63	471.07339568719146	806.1479605092233	591.6652173913044	817.4555555555556	121.12080402494199
2901170	1737337.0	63	467.25923261390886	741.2184652278178	591.6652173913044	817.4555555555556	145.9073095841097
2900867	1737337.0	63	788.5511977454204	153.36879599185846	591.6652173913044	817.4555555555556	692.6581505243499
2901145	1737337.0	63	624.9596265455463	503.3126419379258	591.6652173913044	817.4555555555556	315.9023391130615
2901146	1737337.0	63	1043.363696632193	538.1046141607001	591.6652173913044	817.4555555555556	531.101181138513
2900985	1737337.0	63	1160.6212421539478	292.4081598942848	591.6652173913044	817.4555555555556	774.2000554148733
2900945	1737337.0	63	950.8175822012208	252.18950580823	591.6652173913044	817.4555555555556	669.713467197354
2901293	1737790.0	64	826.2520565403777	427.6759935117599	591.3607108549471	817.243515850144	454.90306521145783
2901294	1737790.0	64	507.22059667240393	434.4796328169822	591.3607108549471	817.243515850144	391.9027289638022
2901290	1737790.0	64	943.1285988483684	367.3704414587332	591.3607108549471	817.243515850144	571.0748025309224
2901284	1737790.0	64	880.8750796685788	336.1838750796685	591.3607108549471	817.243515850144	561.4596581480939
2901281	1737790.0	64	1159.3017306245297	295.01467268623026	591.3607108549471	817.243515850144	771.5438850572486
2901301	1737790.0	64	781.7687146892655	448.86264124293785	591.3607108549471	817.243515850144	414.6802101626505
2901261	1737790.0	64	1112.860659963908	215.9862077855117	591.3607108549471	817.243515850144	795.9098864958123
2901258	1737790.0	64	990.1967830253252	194.75496235455168	591.3607108549471	817.243515850144	739.2984591471363
2901249	1737790.0	64	580.0701595904848	133.4545317675399	591.3607108549471	817.243515850144	683.8821910976885
2901250	1737790.0	64	791.1303525495537	150.55371463156305	591.3607108549471	817.243515850144	695.9764369514693
2901268	1737790.0	64	948.315643526487	251.6965959074393	591.3607108549471	817.243515850144	668.775106156938
2901267	1737790.0	64	869.8281057810577	220.4689421894219	591.3607108549471	817.243515850144	658.5468713803681
2901246	1737790.0	64	1335.9108674928502	118.09612329202416	591.3607108549471	817.243515850144	1021.3530301861075
2901324	1737790.0	64	467.88929930602194	616.3397134542198	591.3607108549471	817.243515850144	235.8124833146554
2901326	1737790.0	64	483.6908552765871	736.6422739334557	591.3607108549471	817.243515850144	134.49668396944742
2901327	1737790.0	64	1135.442757417103	737.987260034904	591.3607108549471	817.243515850144	549.8243605708233
2901321	1737790.0	64	898.5138528138527	598.9409090909091	591.3607108549471	817.243515850144	376.82765388583783
2901312	1737790.0	64	625.8556405353728	502.2938814531549	591.3607108549471	817.243515850144	316.83303549417735
2901315	1737790.0	64	1052.2618692518022	529.9215759383545	591.3607108549471	817.243515850144	543.1240880003729
2901332	1737790.0	64	569.7292592592593	783.945925925926	591.3607108549471	817.243515850144	39.70704210713731
2901420	1737608.0	65	472.8662849105887	769.7816958006831	591.7555235350624	817.4145052833813	128.0762882032504
2901416	1737608.0	65	1255.112188365651	582.0450907971684	591.7555235350624	817.4145052833813	703.8755756884484
2901413	1737608.0	65	489.9344569288389	557.493913857678	591.7555235350624	817.4145052833813	279.15272424233376
2901409	1737608.0	65	955.4900345739272	541.4092942851332	591.7555235350624	817.4145052833813	456.5979314658243
2901388	1737608.0	65	750.0384377416859	482.33604021655066	591.7555235350624	817.4145052833813	370.5820539115253
2901386	1737608.0	65	830.8548872180451	425.9843358395989	591.7555235350624	817.4145052833813	458.67862743362645
2901382	1737608.0	65	946.7502512562814	364.6450586264656	591.7555235350624	817.4145052833813	575.344617195531
2901406	1737608.0	65	1052.1191155492154	526.746790299572	591.7555235350624	817.4145052833813	544.4468361429631
2901403	1737608.0	65	622.5744096650193	503.468835804503	591.7555235350624	817.4145052833813	315.4547307092293
2901393	1737608.0	65	474.3853569152326	489.1002230720204	591.7555235350624	817.4145052833813	348.66319552876206
2901359	1737608.0	65	1375.9282337048296	239.0552178318136	591.7555235350624	817.4145052833813	974.3850905861003
2901352	1737608.0	65	1009.3490057296932	224.7248062015504	591.7555235350624	817.4145052833813	725.0278586158939
2901349	1737608.0	65	942.8607129731716	241.7361264241088	591.7555235350624	817.4145052833813	674.2999702924587
2901344	1737608.0	65	1107.075059101655	211.17760047281325	591.7555235350624	817.4145052833813	795.6616168264412
2901345	1737608.0	65	867.9829545454545	220.1875	591.7555235350624	817.4145052833813	658.0134417185997
2901374	1737608.0	65	880.8092331768388	336.1616588419405	591.7555235350624	817.4145052833813	561.3878777330888
2901369	1737608.0	65	1160.5298073427844	292.1990185387132	591.7555235350624	817.4145052833813	774.1805302624355
2901341	1737608.0	65	578.0838670326318	133.81396767307106	591.7555235350624	817.4145052833813	683.7372369650681
2901338	1737608.0	65	822.2772788504715	124.09167789253108	591.7555235350624	817.4145052833813	730.6413775956986
2901550	1739183.0	66	511.2079314040728	518.207127545552	591.6028684470821	817.3555885262116	309.76305074886943
2901543	1739183.0	66	620.1706579583938	505.1074020319304	591.6028684470821	817.3555885262116	313.55230594994833
2901561	1739183.0	66	1068.570638511815	522.7762694821519	591.6028684470821	817.3555885262116	560.6025587606481
2901555	1739183.0	66	958.6382978723404	530.8971631205674	591.6028684470821	817.3555885262116	465.5893425963108
2901517	1739183.0	66	1317.1734088457388	471.9762675296656	591.6028684470821	817.3555885262116	803.5791712497492
2901513	1739183.0	66	465.5140221402214	484.8315293152932	591.6028684470821	817.3555885262116	355.6271180845205
2901526	1739183.0	66	740.8336520076482	468.3922880815806	591.6028684470821	817.3555885262116	379.5328863475606
2901570	1739183.0	66	872.7231363749688	545.736848666168	591.6028684470821	817.3555885262116	390.9032423541724
2901591	1739183.0	66	459.2766592095451	796.7000372856078	591.6028684470821	817.3555885262116	133.92862818766432
2901438	1739183.0	66	1101.2045707915274	213.35117056856188	591.6028684470821	817.3555885262116	790.262761329873
2901439	1739183.0	66	943.4211283822684	228.45010554596047	591.6028684470821	817.3555885262116	685.9925334200258
2901433	1739183.0	66	577.8600973236009	133.37317518248176	591.6028684470821	817.3555885262116	684.1204612651674
2901427	1739183.0	66	847.3093144439017	110.93869076697608	591.6028684470821	817.3555885262116	751.2726668554545
2901480	1739183.0	66	880.6599500156201	336.2553889409559	591.6028684470821	817.3555885262116	561.2587624669153
2901473	1739183.0	66	1159.2354740061162	295.4854740061162	591.6028684470821	817.3555885262116	771.0740504795604
2901502	1739183.0	66	823.2408795602198	430.9007996001999	591.6028684470821	817.3555885262116	450.55906613483916
2901490	1739183.0	66	949.6491935483872	361.1357526881721	591.6028684470821	817.3555885262116	579.9428502280524
2901441	1739183.0	66	867.179499518768	219.9780237407764	591.6028684470821	817.3555885262116	657.8772184091778
2901461	1739183.0	66	1431.874275782155	274.5208574739282	591.6028684470821	817.3555885262116	1000.3627258257222
2901456	1739183.0	66	1040.7378592666007	250.3744631648497	591.6028684470821	817.3555885262116	723.3186272276455
2901547	1740171.0	67	950.1496440730424	367.8367378520582	591.571497584541	817.3685990338165	575.0279831074873
2901538	1740171.0	67	881.13205487995	336.14203305269723	591.571497584541	817.3685990338165	561.6264987936452
2901556	1740171.0	67	731.6513199444233	404.7226853606164	591.571497584541	817.3685990338165	435.774031699419
2901518	1740171.0	67	1431.0636250775915	276.552451893234	591.571497584541	817.3685990338165	998.6136075233466
2901515	1740171.0	67	1049.17297979798	258.6701388888889	591.571497584541	817.3685990338165	722.1794000746971
2901504	1740171.0	67	870.1888680425266	220.062851782364	591.571497584541	817.3685990338165	659.0916437192467
2901533	1740171.0	67	1159.0625246548325	297.7990138067061	591.571497584541	817.3685990338165	769.4144654855182
2901601	1740171.0	67	1073.4534823952713	514.9361346697507	591.571497584541	817.3685990338165	568.924988716835
2901617	1740171.0	67	851.3197448696617	586.0942872989463	591.571497584541	817.3685990338165	347.78867036769634
2901619	1740171.0	67	456.3612046389824	776.5768799102133	591.571497584541	817.3685990338165	141.2295566355808
2901573	1740171.0	67	1210.293035664139	437.7462791350744	591.571497584541	817.3685990338165	725.899061474036
2901569	1740171.0	67	491.26238800511976	461.2718961418906	591.571497584541	817.3685990338165	369.95510440473305
2901598	1740171.0	67	752.871643745907	504.6178781925344	591.571497584541	817.3685990338165	351.8959370871161
2901599	1740171.0	67	529.6409632034631	514.1260822510823	591.571497584541	817.3685990338165	309.50188218079177
2901594	1740171.0	67	619.9278881530537	504.66114790286974	591.571497584541	817.3685990338165	313.99050125583017
2901595	1740171.0	67	934.138976295364	487.98814768198025	591.571497584541	817.3685990338165	475.23042748021675
2901486	1740171.0	67	579.2622792494482	133.55532560706402	591.571497584541	817.3685990338165	683.9240526335008
2901476	1740171.0	67	850.4251572327044	109.70518867924528	591.571497584541	817.3685990338165	753.5202183537674
2901497	1740171.0	67	972.4443468072642	188.7505370044913	591.571497584541	817.3685990338165	734.9998606697417
2901499	1740171.0	67	1098.0372679412578	210.47367691881408	591.571497584541	817.3685990338165	790.4612723163592
2901801	1737880.0	68	782.5306186868687	520.0388257575758	591.5501474926253	817.3603736479844	353.3746499361885
2901797	1737880.0	68	1074.9001059883412	514.2816640169582	591.5501474926253	817.3603736479844	570.5119513291708
2901792	1737880.0	68	547.5087145969499	509.8735173081579	591.5501474926253	817.3603736479844	310.624877679257
2901821	1737880.0	68	445.8157793209877	782.7008101851852	591.5501474926253	817.3603736479844	149.79917024409124
2901813	1737880.0	68	753.2587579617834	558.4883227176222	591.5501474926253	817.3603736479844	305.2284610791693
2901772	1737880.0	68	877.6374108053008	454.28858307849134	591.5501474926253	817.3603736479844	462.24133019135564
2901766	1737880.0	68	626.8809885931558	434.01749049429657	591.5501474926253	817.3603736479844	384.96757577418504
2901760	1737880.0	68	517.3569048319122	430.87949622660005	591.5501474926253	817.3603736479844	393.53793447254174
2901791	1737880.0	68	620.9010840108401	503.3542476729115	591.5501474926253	817.3603736479844	315.3748953616467
2901676	1737880.0	68	578.6918778958844	135.13750340692286	591.5501474926253	817.3603736479844	682.3440332977015
2901689	1737880.0	68	1099.3137002006306	212.2583834909716	591.5501474926253	817.3603736479844	789.9191376024719
2901683	1737880.0	68	1015.0511528990374	186.9873516901724	591.5501474926253	817.3603736479844	759.422970677386
2901653	1737880.0	68	900.4640221402213	100.42512300123	591.5501474926253	817.3603736479844	780.6560930202974
2901741	1737880.0	68	881.0284474445516	336.0136612021858	591.5501474926253	817.3603736479844	561.687051413361
2901753	1737880.0	68	1076.9641119221412	397.00243309002434	591.5501474926253	817.3603736479844	642.1273355443676
2901750	1737880.0	68	943.7917466410748	377.6509916826615	591.5501474926253	817.3603736479844	563.3990457561879
2901709	1737880.0	68	1068.571428571429	272.9527027027027	591.5501474926253	817.3603736479844	723.8294100035788
2901697	1737880.0	68	871.5463378176382	219.85216741405085	591.5501474926253	817.3603736479844	659.859017604074
2901723	1737880.0	68	1160.785018270402	297.18250101502235	591.5501474926253	817.3603736479844	771.1117670521868
2901719	1737880.0	68	1426.887674559806	303.8691560412872	591.5501474926253	817.3603736479844	980.5416945168223
2901933	1737971.0	69	1103.1356759394826	213.24353343094197	591.5501474926253	817.3603736479844	791.6292753240457
2901929	1737971.0	69	1045.707324643079	182.16480446927372	591.5501474926253	817.3603736479844	780.8534770759074
2901920	1737971.0	69	577.5860844128708	135.7941913915587	591.5501474926253	817.3603736479844	681.7092164943164
2901949	1737971.0	69	1160.8900966183576	298.164653784219	591.5501474926253	817.3603736479844	770.5272047081432
2901950	1737971.0	69	1000.2534129692832	315.3165529010239	591.5501474926253	817.3603736479844	647.3687953257321
2901942	1737971.0	69	1092.208097928437	289.65065913371	591.5501474926253	817.3603736479844	727.417298479576
2901937	1737971.0	69	870.725721784777	221.12040682414695	591.5501474926253	817.3603736479844	658.362437658349
2902019	1737971.0	69	1075.7295214922951	512.9758042714246	591.5501474926253	817.3603736479844	571.9087622001133
2902045	1737971.0	69	446.2586837294333	775.7366443225675	591.5501474926253	817.3603736479844	151.1361779502397
2902033	1737971.0	69	825.8082851637765	556.8548490687219	591.5501474926253	817.3603736479844	350.34269423162334
2901906	1737971.0	69	943.8045061447428	93.954104081323	591.5501474926253	817.3603736479844	804.611560964524
2902009	1737971.0	69	552.936170212766	508.67975995635567	591.5501474926253	817.3603736479844	311.08641968175016
2902004	1737971.0	69	644.2451898075923	512.6265136319738	591.5501474926253	817.3603736479844	309.2563547040443
2901964	1737971.0	69	945.1699230313794	382.0743043220841	591.5501474926253	817.3603736479844	560.8216363526565
2901966	1737971.0	69	1370.0454545454545	393.5825274016763	591.5501474926253	817.3603736479844	886.364826734702
2901958	1737971.0	69	880.8742078580482	335.90145754119135	591.5501474926253	817.3603736479844	561.7037473660496
2901981	1737971.0	69	545.70700152207	427.2679350583461	591.5501474926253	817.3603736479844	392.776914644036
2901977	1737971.0	69	641.7606370875995	428.1425483503982	591.5501474926253	817.3603736479844	392.4431281023396
2901973	1737971.0	69	830.0746516257465	427.422804689228	591.5501474926253	817.3603736479844	457.10529066880883
2902574	1738450.0	70	1435.254775107825	483.92637091805295	591.571497584541	817.3685990338165	907.1853130773424
2902433	1738450.0	70	1154.1659356725145	293.54970760233914	591.571497584541	817.3685990338165	768.6993773823577
2902582	1738450.0	70	488.5565565565566	487.18693693693695	591.571497584541	817.3685990338165	345.8786030676906
2902401	1738450.0	70	869.4158790170133	220.54725897920605	591.571497584541	817.3685990338165	658.3260683264593
2902420	1738450.0	70	1092.5393474088291	284.968330134357	591.571497584541	817.3685990338165	731.0395563044364
2902551	1738450.0	70	691.7635518531933	460.2813594108415	591.571497584541	817.3685990338165	370.87699367867043
2902377	1738450.0	70	1097.7429149797572	178.2008547008547	591.571497584541	817.3685990338165	815.3189002982627
2902507	1738450.0	70	828.352767052767	413.11158301158304	591.571497584541	817.3685990338165	468.4966430767514
2902629	1738450.0	70	856.95703125	621.8352864583334	591.571497584541	817.3685990338165	329.6403461435539
2902502	1738450.0	70	950.6295474711624	386.0513161786454	591.571497584541	817.3685990338165	561.210550219747
2902371	1738450.0	70	1057.6011419249592	165.87466014138118	591.571497584541	817.3685990338165	801.0168424057243
2902516	1738450.0	70	565.4804827940421	426.0580893682588	591.571497584541	817.3685990338165	392.1793671619105
2902645	1738450.0	70	447.6794564348521	756.7961630695444	591.571497584541	817.3685990338165	156.12155362047105
2902349	1738450.0	70	577.0541896283736	135.6921718242193	591.571497584541	817.3685990338165	681.830993460649
2902468	1738450.0	70	963.1585059635908	331.95731324544886	591.571497584541	817.3685990338165	611.3109038507397
2902593	1738450.0	70	629.3482898343464	507.90650697175545	591.571497584541	817.3685990338165	311.75931815442584
2902338	1738450.0	70	945.415287990196	115.84482230392156	591.571497584541	817.3685990338165	785.7105302374512
2902622	1738450.0	70	662.1535897435897	611.2864102564102	591.571497584541	817.3685990338165	217.8341118026168
2902485	1738450.0	70	880.8482200647248	336.0414239482201	591.571497584541	817.3685990338165	561.5664445502043
2902608	1738450.0	70	1074.8164458300855	511.4862301896597	591.571497584541	817.3685990338165	571.9175671148349
2901798	1738257.0	71	576.3605728727886	136.82968267340635	591.5501474926253	817.3603736479844	680.7001869659418
2901818	1738257.0	71	1046.218473451327	165.11762536873158	591.5501474926253	817.3603736479844	795.0747696367688
2901811	1738257.0	71	970.3170414563256	160.58184182346642	591.5501474926253	817.3603736479844	758.1704292759499
2901864	1738257.0	71	881.1721736313573	335.96290897311303	591.5501474926253	817.3603736479844	561.8046253103461
2901863	1738257.0	71	962.1797998749216	331.14383989993746	591.5501474926253	817.3603736479844	611.3696565213123
2901881	1738257.0	71	480.1136093266714	436.42077087794434	591.5501474926253	817.3603736479844	396.90437512958715
2901878	1738257.0	71	827.76603432701	419.84936766034326	591.5501474926253	817.3603736479844	462.3991188078339
2901872	1738257.0	71	950.4528214616096	398.5777058279371	591.5501474926253	817.3603736479844	551.5342711460123
2901874	1738257.0	71	589.1490312101172	408.8452836756004	591.5501474926253	817.3603736479844	408.52214639422806
2901834	1738257.0	71	869.4488084730804	199.1187113857017	591.5501474926253	817.3603736479844	677.827720539342
2901825	1738257.0	71	1096.13	173.56794871794872	591.5501474926253	817.3603736479844	817.9666948926831
2901852	1738257.0	71	1160.5971223021584	292.9932054356515	591.5501474926253	817.3603736479844	773.805780954693
2901847	1738257.0	71	1094.189765800449	290.4153031761309	591.5501474926253	817.3603736479844	728.2291488173358
2901893	1738257.0	71	1076.0284738041005	511.5782080485953	591.5501474926253	817.3603736479844	572.9066079774437
2901895	1738257.0	71	624.9450946643718	545.3665519219736	591.5501474926253	817.3603736479844	274.0362413144011
2901888	1738257.0	71	693.607999077916	473.0529045643153	591.5501474926253	817.3603736479844	359.1147982707019
2901891	1738257.0	71	1440.3059149722735	504.7150338878619	591.5501474926253	817.3603736479844	904.5073030681891
2901917	1738257.0	71	456.1540417324216	732.2201472908995	591.5501474926253	817.3603736479844	159.9405001841745
2901904	1738257.0	71	588.7226066897348	613.5948673587081	591.5501474926253	817.3603736479844	203.7851234519269
2901905	1738257.0	71	872.9181703070592	658.0821462488129	591.5501474926253	817.3603736479844	323.32262213758867
2901769	1738549.0	72	458.0084693084693	694.4954933954933	591.5501474926253	817.3603736479844	181.46393198566946
2901770	1738549.0	72	891.671664943123	691.4662185453292	591.5501474926253	817.3603736479844	325.4570071849749
2901765	1738549.0	72	525.2288597926896	659.4495362793235	591.5501474926253	817.3603736479844	171.2727233410192
2901628	1738549.0	72	1049.486235786954	170.43357271095152	591.5501474926253	817.3603736479844	792.6031458005541
2901629	1738549.0	72	1116.7189592993302	162.80499742400823	591.5501474926253	817.3603736479844	839.1930775680751
2901630	1738549.0	72	978.2249020402649	168.24003513038778	591.5501474926253	817.3603736479844	755.5624260652963
2901626	1738549.0	72	576.2754689754689	136.8795093795094	591.5501474926253	817.3603736479844	680.6522771866506
2901679	1738549.0	72	881.0038402457757	335.93993855606755	591.5501474926253	817.3603736479844	561.7375504383926
2901672	1738549.0	72	493.53613148600925	340.9202662320022	591.5501474926253	817.3603736479844	486.41743727820636
2901675	1738549.0	72	961.58	327.361	591.5501474926253	817.3603736479844	614.0207471429989
2901695	1738549.0	72	604.4145620022754	419.2621160409556	591.5501474926253	817.3603736479844	398.30605803882565
2901660	1738549.0	72	1160.1882330684828	293.40465380249714	591.5501474926253	817.3603736479844	773.2262726564448
2901655	1738549.0	72	1083.858876117497	277.058748403576	591.5501474926253	817.3603736479844	730.9539865969584
2901648	1738549.0	72	880.9568236714977	214.1950483091788	591.5501474926253	817.3603736479844	669.0027159197261
2901755	1738549.0	72	625.1110014475589	543.9195288853797	591.5501474926253	817.3603736479844	275.49269773021433
2901751	1738549.0	72	1076.5801753029132	511.557489043568	591.5501474926253	817.3603736479844	573.3842796153646
2901745	1738549.0	72	1437.9236729310912	498.2181008902077	591.5501474926253	817.3603736479844	904.5440480286942
2901704	1738549.0	72	840.380459770115	419.3112388250319	591.5501474926253	817.3603736479844	469.42479487284646
2901726	1738549.0	72	697.7027722772277	469.77128712871286	591.5501474926253	817.3603736479844	363.4371373648574
2901712	1738549.0	72	954.6832324978392	434.41817919907805	591.5501474926253	817.3603736479844	527.7408092186428
2902820	1738397.0	73	889.9191866527633	695.050225929788	591.6342592592592	817.5314814814815	322.4524086926119
2902560	1738397.0	73	1149.064584900928	143.4794331577627	591.6342592592592	817.5314814814815	874.6855045068357
2902819	1738397.0	73	464.5207235686688	677.8308746048472	591.6342592592592	817.5314814814815	188.8759130155641
2902585	1738397.0	73	1052.5138146167558	176.88346702317293	591.6342592592592	817.5314814814815	789.2020292522675
2902579	1738397.0	73	970.0837116522218	171.31936992708762	591.6342592592592	817.5314814814815	748.8752106567032
2902794	1738397.0	73	1431.0542495479203	557.0355635925257	591.6342592592592	817.5314814814815	878.9107140847843
2902554	1738397.0	73	576.1039284667253	136.42597478745236	591.6342592592592	817.5314814814815	681.2825422858388
2902806	1738397.0	73	518.2585060117677	580.4815809669992	591.6342592592592	817.5314814814815	248.14644163993705
2902635	1738397.0	73	1160.9246165357276	294.5763187429854	591.6342592592592	817.5314814814815	773.0288565912763
2902649	1738397.0	73	962.2621583244586	329.5202342917998	591.6342592592592	817.5314814814815	612.7968806620283
2902651	1738397.0	73	880.9016139044072	336.04748603351953	591.6342592592592	817.5314814814815	561.6960390958217
2902595	1738397.0	73	513.0073126142596	201.25807434491165	591.6342592592592	817.5314814814815	621.2689506827394
2902619	1738397.0	73	1108.3794466403162	261.89953886693013	591.6342592592592	817.5314814814815	758.7835292987742
2902612	1738397.0	73	938.9571780653112	248.547134935305	591.6342592592592	817.5314814814815	666.6156287865856
2902710	1738397.0	73	697.8580056540735	470.2148547931123	591.6342592592592	817.5314814814815	363.1973615988115
2902669	1738397.0	73	848.5854271356784	408.5454654223499	591.6342592592592	817.5314814814815	483.00462110105735
2902681	1738397.0	73	622.3001835985312	438.04018767849857	591.6342592592592	817.5314814814815	380.72830337110986
2902764	1738397.0	73	1076.1531791907514	512.5250481695568	591.6342592592592	817.5314814814815	572.5272990288247
2902776	1738397.0	73	622.9229433760684	543.8847489316239	591.6342592592592	817.5314814814815	275.4296933683345
2902721	1738397.0	73	954.2067510548524	465.93188667872215	591.6342592592592	817.5314814814815	505.0555285038765
2902063	1739968.0	74	578.839295392954	133.7882113821138	591.7685714285715	817.5085714285714	683.8425965972453
2902186	1739968.0	74	805.1604110813225	428.9276139410188	591.7685714285715	817.5085714285714	443.31843831756936
2902068	1739968.0	74	528.0499231950845	163.53594470046082	591.7685714285715	817.5085714285714	657.0694503949849
2902071	1739968.0	74	1150.036386768448	156.4203562340967	591.7685714285715	817.5085714285714	865.2748591709889
2902066	1739968.0	74	962.2508912655971	152.19890077243016	591.7685714285715	817.5085714285714	761.5077853708439
2902157	1739968.0	74	881.0795880149813	336.0892634207241	591.7685714285715	817.5085714285714	561.6630791150656
2902149	1739968.0	74	961.2855297157622	327.530684754522	591.7685714285715	817.5085714285714	613.6946405920334
2902277	1739968.0	74	926.6572769953052	691.5747820254863	591.7685714285715	817.5085714285714	357.7845223449207
2902174	1739968.0	74	619.1749393337745	436.0639752923009	591.7685714285715	817.5085714285714	382.4278872196925
2902250	1739968.0	74	597.9862936537739	580.3624358492928	591.7685714285715	817.5085714285714	237.22763264395525
2902113	1739968.0	74	1120.674820613177	256.40476190476187	591.7685714285715	817.5085714285714	771.0896870589436
2902133	1739968.0	74	1162.4579710144926	295.063768115942	591.7685714285715	817.5085714285714	773.7150401201408
2902262	1739968.0	74	489.3119094704461	618.7355526257966	591.7685714285715	817.5085714285714	223.6248657541684
2902258	1739968.0	74	1424.1084198385236	601.2690311418685	591.7685714285715	817.5085714285714	859.9704425353855
2902222	1739968.0	74	507.6562580313544	487.16615265998456	591.7685714285715	817.5085714285714	340.8826702883443
2902091	1739968.0	74	1071.720509383378	185.8033958891868	591.7685714285715	817.5085714285714	793.3506737564537
2902219	1739968.0	74	933.5238335011747	467.1565961732125	591.7685714285715	817.5085714285714	489.431471934167
2902211	1739968.0	74	696.9701055099648	471.5035169988277	591.7685714285715	817.5085714285714	361.6446604942598
2902234	1739968.0	74	1075.285214007782	510.1739299610895	591.7685714285715	817.5085714285714	572.9248864354015
2902103	1739968.0	74	934.2010852713178	250.9093023255814	591.7685714285715	817.5085714285714	662.0383359630355
2902061	1739491.0	75	550.9264191552328	396.7972827549099	591.812984496124	817.4001937984497	422.58551797674613
2902052	1739491.0	75	880.9620927318296	335.8646616541353	591.812984496124	817.4001937984497	561.6793351290501
2902180	1739491.0	75	954.947424892704	705.4649499284693	591.812984496124	817.4001937984497	379.9948955214652
2902050	1739491.0	75	962.3036338225018	324.60587002096435	591.812984496124	817.4001937984497	616.5302642900753
2902072	1739491.0	75	698.4439054726369	472.2088308457712	591.812984496124	817.4001937984497	361.28552471061874
2902065	1739491.0	75	626.1086532205595	438.5360008674908	591.812984496124	817.4001937984497	380.41328785740785
2902024	1739491.0	75	1122.6904312244255	254.68445073969156	591.812984496124	817.4001937984497	773.6148078539674
2902154	1739491.0	75	566.8556405353728	651.991523263225	591.812984496124	817.4001937984497	167.2808934272105
2902042	1739491.0	75	1160.955107233733	294.68720465285355	591.812984496124	817.4001937984497	772.755863708452
2902165	1739491.0	75	1440.3437118437118	677.2518315018315	591.812984496124	817.4001937984497	860.0267197636656
2901998	1739491.0	75	906.3880550343964	213.7798624140088	591.812984496124	817.4001937984497	680.672446529769
2901994	1739491.0	75	1142.0831357048748	169.16666666666669	591.812984496124	817.4001937984497	850.2963865670683
2902001	1739491.0	75	1088.0912957467854	197.26973293768543	591.812984496124	817.4001937984497	794.2631495324406
2902086	1739491.0	75	774.2789577187807	481.5635201573255	591.812984496124	817.4001937984497	382.2042683519196
2902081	1739491.0	75	478.3928935043779	481.4165139482794	591.812984496124	817.4001937984497	354.61126627088106
2901980	1739491.0	75	566.3473358792507	136.8155119112566	591.812984496124	817.4001937984497	681.060943292867
2902111	1739491.0	75	1077.212248535778	508.7307104660046	591.812984496124	817.4001937984497	575.2297762381188
2902100	1739491.0	75	873.7231746031746	484.32888888888886	591.812984496124	817.4001937984497	436.35977064843064
2901974	1739491.0	75	990.1818810511757	126.19494390656216	591.812984496124	817.4001937984497	797.7859833442777
2902308	1739064.0	76	508.9638694638695	378.44236066963344	591.7893982808023	817.4531996179561	446.7556210479222
2902335	1739064.0	76	627.900463768116	444.1293333333333	591.7893982808023	817.4531996179561	375.0662850594918
2902293	1739064.0	76	880.6843174008122	335.9979693845673	591.7893982808023	817.4531996179561	561.4796639348949
2902291	1739064.0	76	960.6573305670815	324.13312586445363	591.7893982808023	817.4531996179561	615.9774725079775
2902383	1739064.0	76	746.0843667794063	515.173618940248	591.7893982808023	817.4531996179561	339.38161735526603
2902375	1739064.0	76	836.339842567363	507.1388132001212	591.7893982808023	817.4531996179561	395.09484711728595
2902141	1739064.0	76	912.2572783774942	142.5827608766765	591.7893982808023	817.4531996179561	747.094218462782
2902394	1739064.0	76	1078.4324793167868	510.2838270616493	591.7893982808023	817.4531996179561	575.4776379294256
2902132	1739064.0	76	568.5236426502196	136.20376600317726	591.7893982808023	817.4531996179561	681.646599188699
2902356	1739064.0	76	699.2493799603175	472.4769345238095	591.7893982808023	817.4531996179561	361.32571336796474
2902102	1739064.0	76	988.6190476190476	124.5132783882784	591.7893982808023	817.4531996179561	798.5233277918101
2902463	1739064.0	76	955.158511722732	707.2138973836222	591.7893982808023	817.4531996179561	379.72334186969175
2902196	1739064.0	76	1073.8195347920362	216.30760890991525	591.7893982808023	817.4531996179561	770.538171496233
2902448	1739064.0	76	559.9328741220961	710.7289303079417	591.7893982808023	817.4531996179561	111.3773217097211
2902431	1739064.0	76	1423.2718824940048	678.1909472422062	591.7893982808023	817.4531996179561	843.064111731798
2902169	1739064.0	76	1147.9449152542372	179.95080037664783	591.7893982808023	817.4531996179561	846.0013404826336
2902244	1739064.0	76	531.7147305713512	301.7301651773625	591.7893982808023	817.4531996179561	519.2101828287026
2902261	1739064.0	76	1160.5184557438797	293.8969868173258	591.7893982808023	817.4531996179561	773.0225409164854
2902220	1739064.0	76	1126.315389294404	248.4242700729927	591.7893982808023	817.4531996179561	780.7124680240222
2902188	1738756.0	77	1128.3011958146487	237.72720478325857	591.7685714285715	817.5085714285714	789.9453716173784
2902309	1738756.0	77	841.2235329703569	518.275257108288	591.7685714285715	817.5085714285714	389.5745810970156
2902307	1738756.0	77	1077.198684537106	511.3215438073964	591.7685714285715	817.5085714285714	573.9276004828961
2902333	1738756.0	77	1425.0387144992526	764.5831091180867	591.7685714285715	817.5085714285714	834.9492415074176
2902331	1738756.0	77	500.0575286718461	764.6000123319768	591.7685714285715	817.5085714285714	105.87837828944939
2902324	1738756.0	77	956.9246284501062	707.418966737438	591.7685714285715	817.5085714285714	381.3904391048159
2902286	1738756.0	77	518.0486194477791	374.4627851140456	591.7685714285715	817.5085714285714	449.1371729116916
2902171	1738756.0	77	1163.489614994934	184.42198581560285	591.7685714285715	817.5085714285714	853.0319903378169
2902299	1738756.0	77	697.5073613493425	494.5952687249857	591.7685714285715	817.5085714285714	339.7847741686589
2902294	1738756.0	77	625.548760991207	448.6976704350805	591.7685714285715	817.5085714285714	370.35467041542506
2902162	1738756.0	77	559.3567538126362	165.02015250544662	591.7685714285715	817.5085714285714	653.2929379305793
2902125	1738756.0	77	581.074209245742	131.30413625304135	591.7685714285715	817.5085714285714	686.2877648895293
2902267	1738756.0	77	880.7655472636816	336.01057213930346	591.7685714285715	817.5085714285714	561.5688518440165
2902260	1738756.0	77	961.181052631579	322.95684210526315	591.7685714285715	817.5085714285714	617.2900406172427
2902135	1738756.0	77	900.1067486597289	149.78918322295806	591.7685714285715	817.5085714285714	735.4737336736855
2902223	1738756.0	77	523.1938293475052	293.34233835252434	591.7685714285715	817.5085714285714	528.6328926094343
2902217	1738756.0	77	1058.7594729755722	272.5750144258511	591.7685714285715	817.5085714285714	717.6580548390142
2902108	1738756.0	77	985.9861379754996	125.83107672469374	591.7685714285715	817.5085714285714	796.1314253651933
2902236	1738756.0	77	1160.1420704845816	295.1556534508076	591.7685714285715	817.5085714285714	771.9462451162366
2902561	1739220.0	78	488.5902004454343	793.2951002227171	591.6393762183236	817.3810916179336	105.82659216360643
2902576	1739220.0	78	1415.9655120024308	879.031449407475	591.6393762183236	817.3810916179336	826.6282990270396
2902543	1739220.0	78	959.6282871357498	708.544776119403	591.6393762183236	817.3810916179336	383.7462470559017
2902537	1739220.0	78	821.3954305799648	558.0424721734037	591.6393762183236	817.3810916179336	346.4741895888122
2902376	1739220.0	78	889.7843709468224	153.19195849546043	591.6393762183236	817.3810916179336	728.0368414027129
2902398	1739220.0	78	595.8876980428705	188.0725380552967	591.6393762183236	817.3810916179336	629.3228931362844
2902391	1739220.0	78	1174.448623402163	193.0828416912488	591.6393762183236	817.3810916179336	854.0579157554334
2902346	1739220.0	78	984.4893031304074	122.16493629070315	591.6393762183236	817.3810916179336	798.5340116130342
2902365	1739220.0	78	582.4115857605178	129.83307443365698	591.6393762183236	817.3810916179336	687.6099388830586
2902437	1739220.0	78	1078.126245534875	320.27063357774017	591.6393762183236	817.3810916179336	695.5489066272409
2902459	1739220.0	78	881.0029959003468	335.8532008830022	591.6393762183236	817.3810916179336	561.7832446336529
2902451	1739220.0	78	960.2078103207808	326.697350069735	591.6393762183236	817.3810916179336	613.6882146794712
2902402	1739220.0	78	1111.3806626098717	214.026031102096	591.6393762183236	817.3810916179336	796.3468677843916
2902430	1739220.0	78	1158.9981481481482	299.59037037037035	591.6393762183236	817.3810916179336	768.1166624255657
2902424	1739220.0	78	546.982905982906	282.504884004884	591.6393762183236	817.3810916179336	536.7371403251362
2902504	1739220.0	78	702.0680952380952	465.6360714285714	591.6393762183236	817.3810916179336	368.67202390792073
2902498	1739220.0	78	634.8831070889894	443.1294620412268	591.6393762183236	817.3810916179336	376.7416920124917
2902521	1739220.0	78	1077.1027944111777	510.743512974052	591.6393762183236	817.3810916179336	574.1962513288228
2902515	1739220.0	78	587.484371909001	509.4509396636993	591.6393762183236	817.3810916179336	307.9581831083051
2902469	1739220.0	78	525.120404040404	366.0018181818182	591.6393762183236	817.3810916179336	456.25433931889603
2902847	1738674.0	79	583.2767238234221	129.1796789492886	591.5501474926253	817.3603736479844	688.2304251449435
2902835	1738674.0	79	983.5300859598854	120.43377905125756	591.5501474926253	817.3603736479844	799.5967423751721
2902885	1738674.0	79	551.0839838103499	278.672593235039	591.5501474926253	817.3603736479844	540.2055489990697
2902882	1738674.0	79	1207.423934108527	248.7470930232558	591.5501474926253	817.3603736479844	838.2252584737741
2902909	1738674.0	79	528.4457908163265	356.54761904761904	591.5501474926253	817.3603736479844	465.11348575794494
2902910	1738674.0	79	880.844476281439	335.9549506526584	591.5501474926253	817.3603736479844	561.6425820383271
2902907	1738674.0	79	960.6704508061862	327.6464297466272	591.5501474926253	817.3603736479844	613.2450938814894
2902896	1738674.0	79	1151.7973143759875	308.33854660347555	591.5501474926253	817.3603736479844	756.9544955996786
2902863	1738674.0	79	857.9645492460699	175.63827398139236	591.5501474926253	817.3603736479844	694.8265155145889
2902854	1738674.0	79	621.3334940533591	163.18434586949533	591.5501474926253	817.3603736479844	654.8536653729589
2902871	1738674.0	79	1108.8093410108766	210.58413307741523	591.5501474926253	817.3603736479844	797.3295927031085
2902953	1738674.0	79	505.6785714285714	795.5589635854342	591.5501474926253	817.3603736479844	88.59587494031575
2902949	1738674.0	79	962.3161403508772	711.4368421052632	591.5501474926253	817.3603736479844	385.5998132710221
2902945	1738674.0	79	741.0505578800559	586.1942119944212	591.5501474926253	817.3603736479844	275.2965074236349
2902961	1738674.0	79	1363.7101841820152	958.0781870711448	591.5501474926253	817.3603736479844	784.8774587633125
2902925	1738674.0	79	617.0336740488359	398.3182850653038	591.5501474926253	817.3603736479844	419.8162480532122
2902922	1738674.0	79	1097.85938697318	377.0419540229885	591.5501474926253	817.3603736479844	670.9913238220236
2902940	1738674.0	79	548.8785029498525	532.3176622418879	591.5501474926253	817.3603736479844	288.21904269795215
2902933	1738674.0	79	754.2369522402757	506.2957902511078	591.5501474926253	817.3603736479844	351.03870368219015
2902935	1738674.0	79	1077.483307652799	511.2732408834103	591.5501474926253	817.3603736479844	574.2998946432874
2903087	1738819.0	80	1078.1342273307791	512.0126436781609	591.6473087818697	817.5094428706326	574.454363928118
2903075	1738819.0	80	770.3617021276596	506.51697061803446	591.6473087818697	817.5094428706326	358.68531080424344
2903102	1738819.0	80	655.1882800608828	553.5578386605785	591.6473087818697	817.5094428706326	271.49199692834674
2903097	1738819.0	80	546.9341692789968	560.5543364681296	591.6473087818697	817.5094428706326	260.8163943285104
2903040	1738819.0	80	612.2591312931886	379.5900515520457	591.6473087818697	817.5094428706326	438.4041976533525
2903058	1738819.0	80	1109.457601561114	398.18529359588433	591.6473087818697	817.5094428706326	666.3034154746005
2903149	1738819.0	80	1291.6525668835866	992.2624728850326	591.6473087818697	817.5094428706326	721.4887267790572
2903113	1738819.0	80	965.6385878489326	719.2543513957306	591.6473087818697	817.5094428706326	386.6827379376523
2903128	1738819.0	80	541.6729346020239	813.5270351910588	591.6473087818697	817.5094428706326	50.132800097277276
2902973	1738819.0	80	770.2454545454545	158.2357575757576	591.6473087818697	817.5094428706326	683.0366679706709
2902974	1738819.0	80	634.1020618556701	158.27731958762885	591.6473087818697	817.5094428706326	660.5977584179155
2902971	1738819.0	80	582.9823337105495	128.41915000628694	591.6473087818697	817.5094428706326	689.1447696332435
2902965	1738819.0	80	982.7680326503414	125.55963684824256	591.6473087818697	817.5094428706326	794.8395779613774
2903019	1738819.0	80	880.8954644299472	335.91223982603293	591.6473087818697	817.5094428706326	561.7831979742682
2903009	1738819.0	80	960.8112338858194	323.3029465930019	591.6473087818697	817.5094428706326	616.8647052321655
2903024	1738819.0	80	531.6445221445222	359.6337147700784	591.6473087818697	817.5094428706326	461.79055510897973
2902982	1738819.0	80	1112.413306451613	213.3665994623656	591.6473087818697	817.5094428706326	797.6125623198201
2902997	1738819.0	80	1203.0313068329438	321.65380618342425	591.6473087818697	817.5094428706326	787.1868936328859
2902999	1738819.0	80	1146.1115044247788	324.6864306784661	591.6473087818697	817.5094428706326	741.825495380213
2902994	1738819.0	80	554.567106710671	269.3193069306931	591.6473087818697	817.5094428706326	549.442778210334
2902828	1738908.0	81	771.760334903192	503.5344060701204	591.7685714285715	817.5085714285714	361.9071862111053
2902697	1738908.0	81	580.0298621745789	128.8735324144972	591.7685714285715	817.5085714285714	688.7350827806474
2902692	1738908.0	81	988.045923149016	127.20384254920336	591.7685714285715	817.5085714285714	795.962535676012
2902714	1738908.0	81	634.0132743362832	157.9819321533923	591.7685714285715	817.5085714285714	660.8782057515385
2902839	1738908.0	81	1079.4779994883602	508.4258122281914	591.7685714285715	817.5085714285714	577.401626472706
2902788	1738908.0	81	612.5070897655803	377.4966838193253	591.7685714285715	817.5085714285714	440.50033754841354
2902791	1738908.0	81	1218.241823242867	369.780213407562	591.7685714285715	817.5085714285714	770.019102240306
2902682	1738908.0	81	775.0702127659574	98.02517730496454	591.7685714285715	817.5085714285714	742.466057228615
2902807	1738908.0	81	1127.425045045045	448.41261261261263	591.7685714285715	817.5085714285714	650.5072517209226
2902766	1738908.0	81	880.8645833333334	335.92171717171715	591.7685714285715	817.5085714285714	561.6960052308106
2902760	1738908.0	81	960.2257709251102	321.98054331864904	591.7685714285715	817.5085714285714	617.5020117403183
2902884	1738908.0	81	572.2741284932296	888.7607317775856	591.7685714285715	817.5085714285714	73.87085798717207
2902757	1738908.0	81	525.8159699892819	347.50643086816723	591.7685714285715	817.5085714285714	474.6069508213841
2902902	1738908.0	81	1232.0905667855727	1000.2958779231076	591.7685714285715	817.5085714285714	665.9004859237594
2902861	1738908.0	81	554.1840168243954	525.3840694006309	591.7685714285715	817.5085714285714	294.5323809530397
2902726	1738908.0	81	1113.9455316373123	215.89921722113505	591.7685714285715	817.5085714285714	796.6194780713873
2902878	1738908.0	81	993.4820824881676	743.1504394861394	591.7685714285715	817.5085714285714	408.5374851268808
2902745	1738908.0	81	1148.8881151346332	327.8679975239864	591.7685714285715	817.5085714285714	741.7075418201313
2902873	1738908.0	81	577.2539633518633	584.1051060325303	591.7685714285715	817.5085714285714	233.85433822467647
2902741	1738908.0	81	559.1249619482496	261.4165905631659	591.7685714285715	817.5085714285714	557.0492764762506
2903077	1739867.0	82	1206.9504172803142	443.000736377025	591.8431952662722	817.3027613412228	720.040901939696
2903101	1739867.0	82	1168.581695966908	510.1737331954498	591.8431952662722	817.3027613412228	653.4183484722358
2903095	1739867.0	82	772.9248115497636	502.8128912737958	591.8431952662722	817.3027613412228	362.89727214580813
2903054	1739867.0	82	1146.495913601868	353.76357267950965	591.8431952662722	817.3027613412228	722.8472987998399
2903168	1739867.0	82	1226.796624472574	1008.7738396624474	591.8431952662722	817.3027613412228	663.194565036788
2903062	1739867.0	82	607.2016613644397	372.79503947213385	591.8431952662722	817.3027613412228	444.7729727424272
2903023	1739867.0	82	560.6075085324233	256.34044368600684	591.8431952662722	817.3027613412228	561.8312824637361
2903014	1739867.0	82	1112.547817047817	212.91372141372145	591.8431952662722	817.3027613412228	797.758995392185
2903143	1739867.0	82	651.3629807692307	563.2419871794872	591.8431952662722	817.3027613412228	260.9396133858916
2903008	1739867.0	82	733.7381395348838	159.0696124031008	591.8431952662722	817.3027613412228	673.3535873298576
2903036	1739867.0	82	960.0612535612536	321.2802706552706	591.8431952662722	817.3027613412228	617.7563028580297
2903037	1739867.0	82	880.8679035838883	335.941801458928	591.8431952662722	817.3027613412228	561.4656318216523
2903160	1739867.0	82	590.3897254207263	965.5019191024506	591.8431952662722	817.3027613412228	148.20628507499003
2903156	1739867.0	82	1027.2103766879886	807.3301350390902	591.8431952662722	817.3027613412228	435.481384142252
2903031	1739867.0	82	512.7833657797967	324.78639411637465	591.8431952662722	817.3027613412228	498.8214396182185
2902988	1739867.0	82	577.0019267822736	132.70795485824388	591.8431952662722	817.3027613412228	684.7556588402038
2903112	1739867.0	82	1080.0236617532971	510.01874838376	591.8431952662722	817.3027613412228	576.8393472005281
2903131	1739867.0	82	530.8395522388059	541.4371890547263	591.8431952662722	817.3027613412228	282.5301018220514
2902998	1739867.0	82	632.7635998539613	156.71686746987953	591.8431952662722	817.3027613412228	661.8521003165449
2902995	1739867.0	82	1017.4125979505726	135.32745629897528	591.8431952662722	817.3027613412228	803.8654322637208
2902696	1740200.0	83	772.4385420469757	498.3763539004503	591.8873370577281	817.5148975791433	366.67171650459534
2902699	1740200.0	83	562.6914132379248	504.0134168157424	591.8873370577281	817.5148975791433	314.8580321486761
2902690	1740200.0	83	1163.189258028793	486.7637873754153	591.8873370577281	817.5148975791433	660.138002092159
2902590	1740200.0	83	564.4976713240186	257.65103127079175	591.8873370577281	817.5148975791433	560.5334446638667
2902454	1740200.0	83	575.6049538203191	131.2488105233697	591.8873370577281	817.5148975791433	686.4592181963416
2902711	1740200.0	83	1080.203057872125	511.9892595400556	591.8873370577281	817.5148975791433	576.0192346559928
2902557	1740200.0	83	1114.3144399460189	216.2385290148448	591.8873370577281	817.5148975791433	796.532076708856
2902549	1740200.0	83	711.0748752079867	188.37576261785912	591.8873370577281	817.5148975791433	640.3293842938588
2902677	1740200.0	83	1144.8454106280192	392.5531400966184	591.8873370577281	817.5148975791433	697.3916592913939
2902765	1740200.0	83	607.1711032238983	951.4432120674356	591.8873370577281	817.5148975791433	134.79757761138404
2902501	1740200.0	83	633.679203539823	156.81194690265488	591.8873370577281	817.5148975791433	662.0233750681886
2902752	1740200.0	83	1112.4009399855386	795.4580621836587	591.8873370577281	817.5148975791433	520.980724039339
2902626	1740200.0	83	960.3663139329806	321.7984126984127	591.8873370577281	817.5148975791433	617.6662446512197
2902652	1740200.0	83	880.9603475513428	335.8497630331753	591.8873370577281	817.5148975791433	561.7512859202254
2902780	1740200.0	83	1217.8382961124896	1008.0545905707196	591.8873370577281	817.5148975791433	654.3087785953203
2902650	1740200.0	83	608.9267685154434	367.3925052584966	591.8873370577281	817.5148975791433	450.44479161475977
2902724	1740200.0	83	703.9727161250767	539.5165542611894	591.8873370577281	817.5148975791433	299.7435755578394
2902743	1740200.0	83	1169.879353907237	576.6469048908139	591.8873370577281	817.5148975791433	626.1726291075553
2902609	1740200.0	83	514.3908857509628	317.5169020111253	591.8873370577281	817.5148975791433	505.968077587092
2902482	1740200.0	83	1016.3413878562576	136.82078686493185	591.8873370577281	817.5148975791433	802.1880786949478
2903468	1739302.0	84	1144.0673833245935	614.9819087572102	591.8431952662722	817.3027613412228	588.1201248614044
2903215	1739302.0	84	881.1638655462185	336.1342981637099	591.8431952662722	817.3027613412228	561.4530614466778
2903074	1739302.0	84	1015.6247969280756	136.80468173091126	591.8431952662722	817.3027613412228	801.6660665516317
2903228	1739302.0	84	604.3980041900982	358.91228360348435	591.8431952662722	817.3027613412228	458.5623766814563
2903359	1739302.0	84	1080.5928961748634	510.4388498568826	591.8431952662722	817.3027613412228	577.0976783090591
2903094	1739302.0	84	633.2559661277905	155.2590454195535	591.8431952662722	817.3027613412228	663.3376963370923
2903178	1739302.0	84	517.3787068004459	319.2386845039019	591.8431952662722	817.3027613412228	503.5998259315524
2903045	1739302.0	84	574.6101411319656	130.17656045395023	591.8431952662722	817.3027613412228	687.3422685246211
2903175	1739302.0	84	563.9275436793422	257.70349434737926	591.8431952662722	817.3027613412228	560.2951215418262
2903424	1739302.0	84	708.9867886178861	534.1886178861789	591.8431952662722	817.3027613412228	306.39229704353113
2903197	1739302.0	84	960.054834054834	324.64141414141415	591.8431952662722	817.3027613412228	615.0569192880353
2903327	1739302.0	84	772.9347924442936	499.1550164008596	591.8431952662722	817.3027613412228	366.07670532161035
2903148	1739302.0	84	717.1575342465753	205.7328767123288	591.8431952662722	817.3027613412228	624.2767073494485
2903534	1739302.0	84	1262.7999679178697	1000.542027590632	591.8431952662722	817.3027613412228	695.5283024167093
2903392	1739302.0	84	1174.773691186216	522.8057212281865	591.8431952662722	817.3027613412228	653.0975958528793
2903159	1739302.0	84	1114.653742866734	215.5563947633434	591.8431952662722	817.3027613412228	797.1383558529689
2903488	1739302.0	84	1117.607167710508	904.642658315936	591.8431952662722	817.3027613412228	532.9690538144749
2903263	1739302.0	84	593.1120943952802	448.9899705014749	591.8431952662722	817.3027613412228	368.3149766180619
2903259	1739302.0	84	1109.946246246246	420.5657657657658	591.8431952662722	817.3027613412228	652.5572887440591
2903507	1739302.0	84	700.7624659291326	936.7557319223986	591.8431952662722	817.3027613412228	161.65524953553688
2903208	1739454.0	85	742.7173370751482	243.7862488306829	591.9704761904761	817.5314285714286	593.2184651056668
2903211	1739454.0	85	562.5914268585132	256.39988009592327	591.9704761904761	817.5314285714286	561.9001185568198
2903456	1739454.0	85	1284.2548076923076	999.626282051282	591.9704761904761	817.5314285714286	715.8324743309618
2903229	1739454.0	85	959.7925844346548	325.3337004405286	591.9704761904761	817.5314285714286	614.452363402088
2903357	1739454.0	85	1162.284401114206	658.2619312906221	591.9704761904761	817.5314285714286	592.1357494071699
2903231	1739454.0	85	880.8850079744817	336.04417862838915	591.9704761904761	817.5314285714286	561.5172112532991
2903222	1739454.0	85	516.8923444976076	316.1924128503076	591.9704761904761	817.5314285714286	506.9295163459256
2903219	1739454.0	85	617.2342580361075	318.95101276970496	591.9704761904761	817.5314285714286	499.2200814211737
2903180	1739454.0	85	1045.7802860974518	125.90664580539412	591.9704761904761	817.5314285714286	827.2171321388175
2903308	1739454.0	85	1160.80091954023	574.0177011494253	591.9704761904761	817.5314285714286	618.7624816716309
2903427	1739454.0	85	803.0874939408628	946.1965584100824	591.9704761904761	817.5314285714286	247.23493042087466
2903199	1739454.0	85	1106.287046814502	202.6319957761352	591.9704761904761	817.5314285714286	801.6376034533511
2903194	1739454.0	85	635.4852541715173	156.39134652696933	591.9704761904761	817.5314285714286	662.5705577434705
2903184	1739454.0	85	575.7650251522372	129.25046333068573	591.9704761904761	817.5314285714286	688.4717160175002
2903265	1739454.0	85	1079.814709851552	511.840350877193	591.9704761904761	817.5314285714286	575.7074181372215
2903284	1739454.0	85	685.9856196979101	542.3655079660666	591.9704761904761	817.5314285714286	290.7836499380936
2903409	1739454.0	85	1100.5527714502657	953.9009111617312	591.9704761904761	817.5314285714286	526.5478010909006
2903246	1739454.0	85	587.9972727272727	431.4881818181818	591.9704761904761	817.5314285714286	386.063692555449
2903260	1739454.0	85	774.692760629726	486.8457295153093	591.9704761904761	817.5314285714286	377.81009090670466
2903249	1739454.0	85	1090.348609964217	443.920864299477	591.9704761904761	817.5314285714286	622.868860964652
2903340	1739573.0	86	765.7890355010995	272.3790449261703	591.7893982808023	817.4531996179561	572.1727954610914
2903595	1739573.0	86	1159.929840876214	751.4590824550527	591.7893982808023	817.4531996179561	571.9604759182415
2903329	1739573.0	86	564.5892440892442	260.0967365967366	591.7893982808023	817.4531996179561	558.0197803479448
2903306	1739573.0	86	1095.6666666666663	197.0080532212885	591.7893982808023	817.4531996179561	799.2774745250753
2903299	1739573.0	86	636.4571651090343	155.3831775700935	591.7893982808023	817.4531996179561	663.5751076463603
2903829	1739573.0	86	1304.3899338209685	992.7943225357018	591.7893982808023	817.4531996179561	733.8555938590288
2903318	1739573.0	86	647.0504151838671	269.9110320284698	591.7893982808023	817.4531996179561	550.3237277073868
2903393	1739573.0	86	880.8476736775016	336.14117272147865	591.7893982808023	817.4531996179561	561.4409619991309
2903414	1739573.0	86	565.7848885218827	390.9183870079824	591.7893982808023	817.4531996179561	427.3267846695631
2903361	1739573.0	86	515.114844093105	319.4817742643829	591.7893982808023	817.4531996179561	503.8397837890051
2903381	1739573.0	86	960.920998980632	326.60839279646615	591.7893982808023	817.4531996179561	614.1553248314666
2903457	1739573.0	86	783.3936430317848	478.356289051888	591.7893982808023	817.4531996179561	389.48543151451304
2903473	1739573.0	86	1080.7270495827197	511.5616102110947	591.7893982808023	817.4531996179561	576.7405754154039
2903430	1739573.0	86	1078.6160420775807	445.4017094017094	591.7893982808023	817.4531996179561	612.7173022549349
2903710	1739573.0	86	939.0447312875466	913.4639551875304	591.7893982808023	817.4531996179561	360.28368196001526
2903279	1739573.0	86	1054.8976636261802	117.20715314450312	591.7893982808023	817.4531996179561	839.5318880381533
2903528	1739573.0	86	1168.6923726768043	566.3030412744388	591.7893982808023	817.4531996179561	629.2006388290845
2903286	1739573.0	86	575.1736930860034	129.5799606520517	591.7893982808023	817.4531996179561	688.0738874165802
2903794	1739573.0	86	1140.0064687975646	951.503805175038	591.7893982808023	817.4531996179561	564.3682496882697
2903492	1739573.0	86	659.568562210123	546.5578745714862	591.7893982808023	817.4531996179561	279.2459349659191
2903336	1739678.0	87	1056.1517524235644	115.93251304996272	591.8431952662722	817.3027613412228	841.1317741220041
2903612	1739678.0	87	1031.7208547008547	447.9328205128205	591.8431952662722	817.3027613412228	574.3922949145679
2903858	1739678.0	87	1369.893023255814	957.9151162790698	591.8431952662722	817.3027613412228	790.6537606283312
2903812	1739678.0	87	1221.4880123743233	886.5661252900233	591.8431952662722	817.3027613412228	633.4429803040957
2903583	1739678.0	87	814.8017964071856	435.3399201596806	591.8431952662722	817.3027613412228	442.27384035932863
2903834	1739678.0	87	1065.4051257561289	936.8336517032792	591.8431952662722	817.3027613412228	488.41430748906794
2903569	1739678.0	87	544.5601284296555	384.1234676007005	591.8431952662722	817.3027613412228	435.7522104763367
2903402	1739678.0	87	632.2436182019978	155.53070662227154	591.8431952662722	817.3027613412228	663.0041075139189
2903676	1739678.0	87	1078.5819672131147	512.8010668748374	591.8431952662722	817.3027613412228	574.1392810540142
2903379	1739678.0	87	574.9565614035088	131.77059649122808	591.8431952662722	817.3027613412228	685.7401165508223
2903486	1739678.0	87	562.3454724409448	258.3917322834646	591.8431952662722	817.3027613412228	559.6888904152754
2903477	1739678.0	87	657.8823635706541	255.4960245753524	591.8431952662722	817.3027613412228	565.6748016536095
2903728	1739678.0	87	1161.389417989418	537.2907407407407	591.8431952662722	817.3027613412228	634.6570975723567
2903707	1739678.0	87	663.895766516998	538.9017532606372	591.8431952662722	817.3027613412228	287.5738067420731
2903445	1739678.0	87	1095.3676666666668	193.486	591.8431952662722	817.3027613412228	801.6758977475241
2903786	1739678.0	87	1095.271986970684	810.1486427795875	591.8431952662722	817.3027613412228	503.47962196037093
2903526	1739678.0	87	514.9607010668409	318.53505334204226	591.8431952662722	817.3027613412228	504.65844336251956
2903545	1739678.0	87	880.890889504463	336.29655278547244	591.8431952662722	817.3027613412228	561.1733619957317
2903539	1739678.0	87	961.993827160494	325.1434277414669	591.8431952662722	817.3027613412228	615.8183985080727
2903494	1739678.0	87	772.5994258084013	275.13856149894224	591.8431952662722	817.3027613412228	571.5022611245031
2904108	1739789.0	88	774.5412698412698	274.75108225108227	592.1153127917834	817.451447245565	572.5407548555524
2904109	1739789.0	88	516.0095419847328	312.882951653944	592.1153127917834	817.451447245565	510.2758617588401
2904107	1739789.0	88	562.5223813786929	255.94553864518056	592.1153127917834	817.451447245565	562.2851829656933
2904124	1739789.0	88	518.80599185573	371.4877835951135	592.1153127917834	817.451447245565	451.9489416213277
2904116	1739789.0	88	960.2775551102204	325.03173012692054	592.1153127917834	817.451447245565	614.8338104529918
2904119	1739789.0	88	880.782172002511	336.08349026993096	592.1153127917834	817.451447245565	561.2875070848111
2904077	1739789.0	88	645.647263681592	156.1802653399668	592.1153127917834	817.451447245565	663.4344321671099
2904193	1739789.0	88	1397.4882604055497	936.8767342582712	592.1153127917834	817.451447245565	814.179331551811
2904093	1739789.0	88	702.412962962963	204.59	592.1153127917834	817.451447245565	622.7075759561725
2904085	1739789.0	88	1104.5458590006845	181.378507871321	592.1153127917834	817.451447245565	816.8071062938566
2904175	1739789.0	88	1197.4382535027696	916.8784620397524	592.1153127917834	817.451447245565	613.4342620215142
2904167	1739789.0	88	1348.211471242453	850.0792818557355	592.1153127917834	817.451447245565	756.799825855694
2904162	1739789.0	88	1014.1548042704626	835.967378410439	592.1153127917834	817.451447245565	422.44546639120716
2904062	1739789.0	88	574.6855203619909	131.13512957630604	592.1153127917834	817.451447245565	686.5376068091513
2904054	1739789.0	88	1053.8414414414417	115.87162162162164	592.1153127917834	817.451447245565	839.8840810494764
2904136	1739789.0	88	977.4180018850142	481.7833804586868	592.1153127917834	817.451447245565	511.0099933297929
2904139	1739789.0	88	1097.8924693924694	489.1817971817972	592.1153127917834	817.451447245565	602.9689007669164
2904129	1739789.0	88	820.5452543659833	433.2583902809415	592.1153127917834	817.451447245565	446.97264259394535
2904152	1739789.0	88	659.6144430844553	552.0389636882904	592.1153127917834	817.451447245565	273.8611309008776
2903726	1740238.0	89	1340.625623130608	763.7153539381854	591.7057142857143	817.4771428571429	750.8470948282414
2903339	1740238.0	89	685.873024236038	128.70477695820162	591.7057142857143	817.4771428571429	695.1797280482979
2903482	1740238.0	89	563.2085610200364	257.7632058287796	591.7057142857143	817.4771428571429	560.4389164289344
2903818	1740238.0	89	1412.896115157822	909.0338189386056	591.7057142857143	817.4771428571429	826.2785846308608
2903691	1740238.0	89	673.3487871674491	568.6015258215963	591.7057142857143	817.4771428571429	261.9249207395057
2903555	1740238.0	89	880.6338383838385	335.8424873737374	591.7057142857143	817.4771428571429	561.6506051429836
2903582	1740238.0	89	822.5737847222222	432.4972511574074	591.7057142857143	817.4771428571429	448.89818774441096
2903317	1740238.0	89	1054.9853381208857	115.8126870137642	591.7057142857143	817.4771428571429	840.8097397478473
2903697	1740238.0	89	967.2934318555008	571.5098522167488	591.7057142857143	817.4771428571429	448.96106919671536
2903531	1740238.0	89	490.5613573754069	338.9530428249437	591.7057142857143	817.4771428571429	489.09661136264873
2903421	1740238.0	89	713.4479810840305	201.1654541045229	591.7057142857143	817.4771428571429	628.2207233276365
2903540	1740238.0	89	962.1901154401154	322.91161616161617	591.7057142857143	817.4771428571429	617.9431621875583
2903670	1740238.0	89	1066.501670843776	503.5480367585631	591.7057142857143	817.4771428571429	569.1947680888662
2903630	1740238.0	89	1093.149760282614	456.280469341408	591.7057142857143	817.4771428571429	617.9880000651899
2903497	1740238.0	89	521.4685654008439	308.7170886075949	591.7057142857143	817.4771428571429	513.5854844945273
2903753	1740238.0	89	1320.558353977429	845.8031929534819	591.7057142857143	817.4771428571429	729.402862278207
2903490	1740238.0	89	771.2957746478874	276.14113849765255	591.7057142857143	817.4771428571429	570.3483666994998
2903363	1740238.0	89	574.8117350611951	132.26875449964004	591.7057142857143	817.4771428571429	685.4166192977268
2903390	1740238.0	89	1112.5750688705234	171.74070247933884	591.7057142857143	817.4771428571429	829.6266841039968
2903762	1740238.0	89	1031.02846116739	825.184515195369	591.7057142857143	817.4771428571429	439.3903498212279
2903852	1740352.0	90	1012.4162182936204	442.49923136049193	591.8955296404275	817.4057337220603	563.3760157286963
2903590	1740352.0	90	685.940644654088	132.77751572327043	591.8955296404275	817.4057337220603	691.0573641443459
2903816	1740352.0	90	818.9615271659325	426.7352422907489	591.8955296404275	817.4057337220603	451.8654668232957
2903563	1740352.0	90	1125.3395434709637	134.64803625377644	591.8955296404275	817.4057337220603	866.4413363545311
2903573	1740352.0	90	573.3153194066	132.12745988495308	591.8955296404275	817.4057337220603	685.5301137116433
2903905	1740352.0	90	1079.871225071225	519.7447293447294	591.8955296404275	817.4057337220603	571.5963198430268
2903926	1740352.0	90	690.0926372963187	544.2777107221887	591.8955296404275	817.4057337220603	290.244016130912
2903642	1740352.0	90	744.6241549661986	176.70605824232968	591.8955296404275	817.4057337220603	658.6517343435238
2903981	1740352.0	90	1327.2093322497628	844.298726804822	591.8955296404275	817.4057337220603	735.8054235901975
2903715	1740352.0	90	524.4328730341389	305.3028385116993	591.8955296404275	817.4057337220603	516.5274293967475
2903971	1740352.0	90	1302.3352651914297	785.9351949420443	591.8955296404275	817.4057337220603	711.1364233822386
2903996	1740352.0	90	1420.4968671679198	867.374373433584	591.8955296404275	817.4057337220603	830.1066446589674
2903732	1740352.0	90	960.017000317763	325.4370829361296	591.8955296404275	817.4057337220603	614.4481837631008
2903950	1740352.0	90	1033.615017878427	678.6746126340882	591.8955296404275	817.4057337220603	462.992905180593
2903689	1740352.0	90	564.5350877192982	258.0444752231456	591.8955296404275	817.4057337220603	560.0300092777254
2903961	1740352.0	90	969.57171811662	700.1619893981914	591.8955296404275	817.4057337220603	395.4559380322733
2903701	1740352.0	90	769.3142259414226	275.5008368200837	591.8955296404275	817.4057337220603	570.2090064910292
2903543	1740352.0	90	1054.4507504690432	113.875234521576	591.8955296404275	817.4057337220603	841.9694148964629
2903759	1740352.0	90	496.202746365105	351.99569197630586	591.8955296404275	817.4057337220603	475.14588888967853
2903748	1740352.0	90	880.8644948064211	336.1657223796034	591.8955296404275	817.4057337220603	561.3332444689102
2903467	1740547.0	91	991.4569035947712	655.1211192810458	591.8461538461538	817.3047337278107	431.26821829305834
2903206	1740547.0	91	1140.4657351962742	134.30439121756487	591.8461538461538	817.3047337278107	876.0553138414803
2903348	1740547.0	91	822.1210706504824	426.8860877684407	591.8461538461538	817.3047337278107	453.26951852290745
2903182	1740547.0	91	702.912363891816	108.2284861257464	591.8461538461538	817.3047337278107	717.7219711889355
2903179	1740547.0	91	1052.3634574629125	113.84029669996973	591.8461538461538	817.3047337278107	840.796289890332
2903300	1740547.0	91	880.5583804143126	336.24827369742627	591.8461538461538	817.3047337278107	561.0437304764297
2903581	1740547.0	91	1339.2008547008547	846.9338942307693	591.8461538461538	817.3047337278107	747.9417999027262
2903198	1740547.0	91	571.5796305144131	130.69891702500396	591.8461538461538	817.3047337278107	686.9048547638051
2903278	1740547.0	91	960.2173564324672	326.28569136990694	591.8461538461538	817.3047337278107	613.8379613977614
2903399	1740547.0	91	735.2331216931217	497.8096296296296	591.8461538461538	817.3047337278107	350.19557977086885
2903544	1740547.0	91	1429.1619893981915	809.8121297162456	591.8461538461538	817.3047337278107	837.3493581421562
2903419	1740547.0	91	1107.0531975099038	510.6236559139784	591.8461538461538	817.3047337278107	599.5761680802491
2903285	1740547.0	91	499.59703645423554	345.7286913191713	591.8461538461538	817.3047337278107	480.51416569481364
2903374	1740547.0	91	923.801757066463	477.316653934301	591.8461538461538	817.3047337278107	475.1698821590414
2903498	1740547.0	91	972.2943189596168	744.4178644763861	591.8461538461538	817.3047337278107	387.3671411561325
2903233	1740547.0	91	748.4315419065899	178.1005118362124	591.8461538461538	817.3047337278107	658.1041110934356
2903261	1740547.0	91	526.8848865388852	300.59781890284205	591.8461538461538	817.3047337278107	520.7744253302997
2903517	1740547.0	91	1264.8417238749048	767.5606407322655	591.8461538461538	817.3047337278107	674.831469380521
2903257	1740547.0	91	766.5072239422085	274.1488648090815	591.8461538461538	817.3047337278107	570.5477958488304
2903250	1740547.0	91	565.2518710420264	259.82613701784686	591.8461538461538	817.3047337278107	558.1125707844039
2903598	1740460.0	92	733.9930555555555	94.59320175438596	591.8872832369942	817.5048169556841	736.7463972895996
2903868	1740460.0	92	981.3351966873706	624.7041407867495	591.8872832369942	817.5048169556841	434.55929172214263
2903609	1740460.0	92	1052.8261356365963	116.28950735764556	591.8872832369942	817.5048169556841	839.1469097042157
2903823	1740460.0	92	883.8777777777779	473.8053594771242	591.8872832369942	817.5048169556841	450.98532789130485
2903837	1740460.0	92	740.3435754189944	491.9527208773019	591.8872832369942	817.5048169556841	357.80363043079313
2903925	1740460.0	92	1325.737940379404	819.5593495934959	591.8872832369942	817.5048169556841	733.8535331336266
2903671	1740460.0	92	782.4061884115097	171.6495204309552	591.8872832369942	817.5048169556841	673.3695250588204
2903884	1740460.0	92	1254.5672430355428	716.8342939481269	591.8872832369942	817.5048169556841	670.2829874920152
2903624	1740460.0	92	574.2891737891738	128.09338398227288	591.8872832369942	817.5048169556841	689.6360035341758
2903897	1740460.0	92	1415.7874442319949	744.5114722753347	591.8872832369942	817.5048169556841	827.1272596494522
2903894	1740460.0	92	954.6802094618996	736.4245214879018	591.8872832369942	817.5048169556841	371.7428165169739
2903633	1740460.0	92	1143.6016427104723	131.2741273100616	591.8872832369942	817.5048169556841	880.5119498682212
2903724	1740460.0	92	962.087890625	326.0003255208333	591.8872832369942	817.5048169556841	615.3252431121932
2903713	1740460.0	92	491.86193939393934	318.22921212121213	591.8872832369942	817.5048169556841	509.19662115311525
2903731	1740460.0	92	880.9625468164794	335.96535580524346	591.8872832369942	817.5048169556841	561.6446925402265
2903694	1740460.0	92	771.8890814558059	280.2533217793183	591.8872832369942	817.5048169556841	566.6037561040752
2903687	1740460.0	92	563.3184991273996	258.8190808609657	591.8872832369942	817.5048169556841	559.4157015504641
2903702	1740460.0	92	527.2816165493708	299.2999573469823	591.8872832369942	817.5048169556841	522.2165917416131
2903788	1740460.0	92	1123.3527777777776	479.6927777777778	591.8872832369942	817.5048169556841	629.740062010521
2903754	1740460.0	92	827.0216962524654	426.5707241476472	591.8872832369942	817.5048169556841	456.1991419366908
2904073	1740659.0	93	1423.4792861695346	656.8926067558955	591.7645348837209	817.3217054263566	847.0459982826432
2904090	1740659.0	93	1264.606463878327	728.6035065483734	591.7645348837209	817.3217054263566	678.6657352668809
2904084	1740659.0	93	1338.9985835694051	734.925198974774	591.7645348837209	817.3217054263566	751.7631992792845
2904086	1740659.0	93	896.1902587519025	719.1860730593608	591.7645348837209	817.3217054263566	319.85250302715554
2904041	1740659.0	93	828.6043784206411	427.3084440969507	591.7645348837209	817.3217054263566	456.2931683680924
2904043	1740659.0	93	1147.4917695473252	449.8001175778953	591.7645348837209	817.3217054263566	666.2618680980557
2904034	1740659.0	93	961.7268562401264	326.85450236966824	591.7645348837209	817.3217054263566	614.3534784614401
2904035	1740659.0	93	880.8135376756067	336.1772030651341	591.7645348837209	817.3217054263566	561.2925780441178
2904061	1740659.0	93	961.4832369942196	511.8493256262042	591.7645348837209	817.3217054263566	479.5886711662821
2904055	1740659.0	93	872.3085928071447	487.6127202510258	591.7645348837209	817.3217054263566	432.9122120493806
2904048	1740659.0	93	745.9146440129449	469.5932443365696	591.7645348837209	817.3217054263566	380.36474441833224
2904014	1740659.0	93	582.1883490073145	132.29009926854755	591.7645348837209	817.3217054263566	685.098536541341
2904008	1740659.0	93	802.189030883919	104.85995740149096	591.7645348837209	817.3217054263566	742.886405122334
2904004	1740659.0	93	1138.939788950962	123.65456238361266	591.7645348837209	817.3217054263566	883.5014793426396
2904001	1740659.0	93	1051.2346510931418	113.78227014076072	591.7645348837209	817.3217054263566	840.2859779214895
2904029	1740659.0	93	496.87995184942	301.4233968045524	591.7645348837209	817.3217054263566	524.5513787384717
2904030	1740659.0	93	530.006864006864	305.93543543543547	591.7645348837209	817.3217054263566	515.1018608463393
2904026	1740659.0	93	564.1040756914119	260.0554585152838	591.7645348837209	817.3217054263566	557.9523016791687
2904027	1740659.0	93	777.4847569744032	284.4099798677021	591.7645348837209	817.3217054263566	564.3464433584348
2904019	1740659.0	93	782.1766845066558	171.76430629888844	591.7645348837209	817.3217054263566	673.0535954084551
2903980	1740865.0	94	745.4121079504012	725.7534646243618	591.7774674115457	817.5	178.94420786082063
2903725	1740865.0	94	584.5807806643402	144.9457800180949	591.7774674115457	817.5	672.5927230617399
2903844	1740865.0	94	961.2418111753371	326.20552344251763	591.7774674115457	817.5	614.7147013116733
2903970	1740865.0	94	1365.5556862745098	653.6254901960784	591.7774674115457	817.5	790.9409503561039
2903988	1740865.0	94	1232.345629965948	806.3233068482785	591.7774674115457	817.5	640.6656611276517
2903857	1740865.0	94	880.5569620253165	336.40747438215794	591.7774674115457	817.5	561.109271634981
2903690	1740865.0	94	1125.7993409642734	110.4885535900104	591.7774674115457	817.5	886.0273961833861
2903819	1740865.0	94	538.713876511776	307.5381922342457	591.7774674115457	817.5	512.7151158868776
2903947	1740865.0	94	880.8492985002418	497.5312046444122	591.7774674115457	817.5	431.21056750765945
2903681	1740865.0	94	1040.8310235311103	118.0699436985708	591.7774674115457	817.5	831.1747709846873
2903809	1740865.0	94	569.4662485065711	261.8378136200717	591.7774674115457	817.5	556.1099314537979
2903962	1740865.0	94	1434.0707159624412	594.9078638497652	591.7774674115457	817.5	871.2090309623434
2903828	1740865.0	94	829.6553748870822	324.71921108099974	591.7774674115457	817.5	547.1917440829789
2903698	1740865.0	94	925.0780682643428	98.49564270152506	591.7774674115457	817.5	792.5001932763353
2903919	1740865.0	94	827.6298880925438	434.41676097070285	591.7774674115457	817.5	449.8656825834397
2903928	1740865.0	94	936.66884702599	461.8417059131345	591.7774674115457	817.5	495.42192713396736
2903798	1740865.0	94	490.194142042509	270.4512700881285	591.7774674115457	817.5	556.4004716849396
2903749	1740865.0	94	789.3011363636364	165.28207070707072	591.7774674115457	817.5	681.471809459094
2903896	1740865.0	94	753.4085009733939	434.0513735669479	591.7774674115457	817.5	416.1219053638797
2903888	1740865.0	94	1196.2285534591194	418.934465408805	591.7774674115457	817.5	724.0273480940181
2904172	1740906.0	95	584.6755288736421	146.7439965694683	592.0727969348659	817.3323754789272	670.6291773425801
2904166	1740906.0	95	1130.4151329243357	123.2965235173824	592.0727969348659	817.3323754789272	878.3497222215002
2904179	1740906.0	95	795.5600279791428	165.8739030904235	592.0727969348659	817.3323754789272	682.499226699071
2904157	1740906.0	95	1028.889685384309	111.77289924332936	592.0727969348659	817.3323754789272	829.8332173036365
2904236	1740906.0	95	750.21812702828	439.7334260547056	592.0727969348659	817.3323754789272	409.3786902571149
2904232	1740906.0	95	906.0210355987056	426.2617763394463	592.0727969348659	817.3323754789272	501.49746766204095
2904235	1740906.0	95	828.8268112859776	430.6409329363392	592.0727969348659	817.3323754789272	453.4123234397518
2904204	1740906.0	95	960.6635467980296	324.5788177339901	592.0727969348659	817.3323754789272	615.3577898710494
2904207	1740906.0	95	880.4455399061032	336.53129890453835	592.0727969348659	817.3323754789272	560.6500817121556
2904200	1740906.0	95	486.5729865771812	222.4868568232662	592.0727969348659	817.3323754789272	604.1286295568435
2904201	1740906.0	95	571.7642037503498	259.7009515813042	592.0727969348659	817.3323754789272	558.0011145824216
2904202	1740906.0	95	539.0676046671242	308.6798215511325	592.0727969348659	817.3323754789272	511.40685469067427
2904223	1740906.0	95	1197.3346273291925	395.2021221532091	592.0727969348659	817.3323754789272	737.9267132345364
2904209	1740906.0	95	829.0078534031413	355.68179173938336	592.0727969348659	817.3323754789272	518.902189676134
2904269	1740906.0	95	1373.0805060044304	617.8020869767985	592.0727969348659	817.3323754789272	806.0926607132906
2904256	1740906.0	95	1422.8090211132435	514.865323096609	592.0727969348659	817.3323754789272	884.0865296672016
2904259	1740906.0	95	934.6555555555556	501.3969210174029	592.0727969348659	817.3323754789272	466.0237739536167
2904272	1740906.0	95	658.6413160733549	692.8081625314635	592.0727969348659	817.3323754789272	141.20073424198856
2904275	1740906.0	95	1161.7995337995335	831.7358197358197	592.0727969348659	817.3323754789272	569.9087768274179
2904360	1740716.0	96	1066.0285035629454	833.1690419635788	591.971264367816	817.4932950191571	474.31634493824225
2904356	1740716.0	96	529.999169159189	684.4501495513459	591.971264367816	817.4932950191571	146.76859044262946
2904353	1740716.0	96	1363.243187347932	594.7564476885645	591.971264367816	817.4932950191571	802.7901857498119
2904332	1740716.0	96	746.9699140401146	438.39278892072593	591.971264367816	817.4932950191571	409.5629074077908
2904335	1740716.0	96	840.1102357395872	453.7751923781605	591.971264367816	817.4932950191571	440.2996789712743
2904326	1740716.0	96	973.8338586813765	423.3773312319412	591.971264367816	817.4932950191571	548.7681057129769
2904322	1740716.0	96	1193.3919067215363	391.8786008230453	591.971264367816	817.4932950191571	736.7867106326031
2904345	1740716.0	96	1444.2147530258424	466.3348053647367	591.971264367816	817.4932950191571	921.754440627425
2904300	1740716.0	96	573.4879800644973	260.814277338024	591.971264367816	817.4932950191571	556.9857812593322
2904302	1740716.0	96	539.458426686582	307.6797361214837	591.971264367816	817.4932950191571	512.5109393537343
2904299	1740716.0	96	476.0785776997366	216.5787240269242	591.971264367816	817.4932950191571	611.9881015623793
2904292	1740716.0	96	795.4702660406886	171.17866458007305	591.971264367816	817.4932950191571	677.5946023998905
2904289	1740716.0	96	1112.7459016393443	147.72882513661204	591.971264367816	817.4932950191571	848.4047783589732
2904305	1740716.0	96	958.0790682414698	323.40944881889766	591.971264367816	817.4932950191571	614.942087625519
2904306	1740716.0	96	823.4106469393676	343.8243400058022	591.971264367816	817.4932950191571	527.1873165664598
2904307	1740716.0	96	886.5	366.0862630208333	591.971264367816	817.4932950191571	538.9948836961522
2904285	1740716.0	96	582.960930640913	145.29528826455956	591.971264367816	817.4932950191571	672.2583925833312
2904281	1740716.0	96	1038.152993495287	120.133346608257	591.971264367816	817.4932950191571	827.8822579659702
2904282	1740716.0	96	991.4674965421852	112.2786998616874	591.971264367816	817.4932950191571	810.509015831799
2904365	1741000.0	97	1034.3510946788458	117.7129911555749	592.1153127917834	817.451447245565	827.7719454731867
2904367	1741000.0	97	983.7552030023884	142.55629477993858	592.1153127917834	817.451447245565	780.2981932734278
2904375	1741000.0	97	1105.175582990398	148.4718792866941	592.1153127917834	817.451447245565	843.0685044542423
2904368	1741000.0	97	580.3954451345755	144.1743566992014	592.1153127917834	817.451447245565	673.3790878490946
2904448	1741000.0	97	983.113392526822	790.459674435812	592.1153127917834	817.451447245565	391.9286340086687
2904428	1741000.0	97	1427.553497942387	431.36145404663927	592.1153127917834	817.451447245565	920.3382226421331
2904426	1741000.0	97	762.8668363019509	424.2650551314673	592.1153127917834	817.451447245565	428.66259660103805
2904445	1741000.0	97	501.7028186274509	740.9347426470588	592.1153127917834	817.451447245565	118.44503021921398
2904441	1741000.0	97	1371.1891712038716	575.6910465819722	592.1153127917834	817.451447245565	815.7230952903807
2904438	1741000.0	97	886.7486002239642	497.6546596988926	592.1153127917834	817.451447245565	434.8318748531041
2904392	1741000.0	97	540.7509670079636	306.0704209328783	592.1153127917834	817.451447245565	513.9541322826548
2904393	1741000.0	97	949.3799889898156	323.34035232590145	592.1153127917834	817.451447245565	609.7407834330861
2904395	1741000.0	97	882.576326575828	356.1780768804697	592.1153127917834	817.451447245565	545.1061573092247
2904390	1741000.0	97	500.0794785534062	225.66568544995795	592.1153127917834	817.451447245565	598.899810191956
2904391	1741000.0	97	574.4557399723375	260.97551867219914	592.1153127917834	817.451447245565	556.7560683043831
2904385	1741000.0	97	825.9419519874066	176.28236914600552	592.1153127917834	817.451447245565	682.4754090138041
2904412	1741000.0	97	1186.2993005111648	384.6377454936777	592.1153127917834	817.451447245565	735.1070069631207
2904400	1741000.0	97	785.9800678541136	348.4722929035906	592.1153127917834	817.451447245565	507.4692014917661
2904403	1741000.0	97	974.764943457189	367.2627894453419	592.1153127917834	817.451447245565	590.8388675944886
2904878	1741250.0	98	476.268660968661	732.1048433048433	591.571497584541	817.3685990338165	143.40380808290394
2904747	1741250.0	98	1105.0449628127112	154.95909398242054	591.571497584541	817.3685990338165	838.1177434441179
2904738	1741250.0	98	908.992844952081	137.41111986346328	591.571497584541	817.3685990338165	750.3988840905388
2904766	1741250.0	98	560.960639127046	198.7626656274357	591.571497584541	817.3685990338165	619.36283832749
2904767	1741250.0	98	572.6746864975211	259.1599591717702	591.571497584541	817.3685990338165	558.5284013243142
2904755	1741250.0	98	1014.9843550447	174.08269476372925	591.571497584541	817.3685990338165	770.12674443572
2904883	1741250.0	98	899.2874769797421	765.2425414364641	591.571497584541	817.3685990338165	312.0997434407634
2904833	1741250.0	98	764.5670510356609	411.8363228699552	591.571497584541	817.3685990338165	440.88988253814756
2904860	1741250.0	98	1382.1749290911334	588.7180293501048	591.571497584541	817.3685990338165	823.0035655613437
2904733	1741250.0	98	580.9449786324786	149.56730769230768	591.571497584541	817.3685990338165	667.8858342729133
2904722	1741250.0	98	1028.3271166370632	112.69434576672587	591.571497584541	817.3685990338165	829.0484147451726
2904850	1741250.0	98	920.4617148097202	512.2560751948648	591.571497584541	817.3685990338165	448.6228117135824
2904824	1741250.0	98	715.6442334159096	379.79947701624	591.571497584541	817.3685990338165	454.8195030118138
2904821	1741250.0	98	1184.862540192926	381.7414255091104	591.571497584541	817.3685990338165	736.0470742775009
2904777	1741250.0	98	1384.7332351979064	325.52453385672226	591.571497584541	817.3685990338165	933.2824473136644
2904773	1741250.0	98	942.4576856649396	305.73805411629246	591.571497584541	817.3685990338165	620.392562397548
2904769	1741250.0	98	540.2987547253725	308.4641983544585	591.571497584541	817.3685990338165	511.4807749965965
2904793	1741250.0	98	879.433921184411	361.46429349009367	591.571497584541	817.3685990338165	539.1785518120089
2904785	1741250.0	98	958.566210045662	345.89126712328766	591.571497584541	817.3685990338165	597.4746801998323
2904492	1741075.0	99	872.6542369805842	377.26029758664487	592.0096418732783	817.4963269054178	522.081555193538
2904493	1741075.0	99	760.4323062558357	386.8256302521008	592.0096418732783	817.4963269054178	462.4320953757136
2904488	1741075.0	99	1184.6169036334911	379.964981569247	592.0096418732783	817.4963269054178	736.6254440640895
2904481	1741075.0	99	879.847727914197	334.68910527801296	592.0096418732783	817.4963269054178	562.0974800079372
2904505	1741075.0	99	682.6183153228042	504.892906622333	592.0096418732783	817.4963269054178	325.47016772196775
2904506	1741075.0	99	919.5005188067446	512.5067444876784	592.0096418732783	817.4963269054178	447.51415604201605
2904456	1741075.0	99	579.7437628962671	161.02316638529356	592.0096418732783	817.4963269054178	656.5877414865126
2904459	1741075.0	99	1363.9155440414509	152.84369602763385	592.0096418732783	817.4963269054178	1018.6274301896744
2904452	1741075.0	99	1028.852974665528	113.97836606888698	592.0096418732783	817.4963269054178	828.11208095561
2904455	1741075.0	99	933.014017489712	125.22145061728396	592.0096418732783	817.4963269054178	771.7049232247421
2904479	1741075.0	99	969.2465020576132	345.67256515775034	592.0096418732783	817.4963269054178	604.090482321527
2904472	1741075.0	99	573.3891789962286	262.7973600232086	592.0096418732783	817.4963269054178	555.0114102412182
2904473	1741075.0	99	541.3876585928489	307.8167243367935	592.0096418732783	817.4963269054178	512.1873509427531
2904474	1741075.0	99	927.5542570951586	292.6841958820256	592.0096418732783	817.4963269054178	622.9108777936968
2904469	1741075.0	99	1073.519687712152	222.97929395790905	592.0096418732783	817.4963269054178	765.0506040181026
2904464	1741075.0	99	1103.039621430863	162.52245749117742	592.0096418732783	817.4963269054178	830.7481023884966
2904521	1741075.0	99	858.419932998325	718.4450586264657	592.0096418732783	817.4963269054178	284.22807209176415
2904519	1741075.0	99	486.3638838475499	684.9473684210526	592.0096418732783	817.4963269054178	169.50000762277483
2904515	1741075.0	99	1353.5957924093611	587.1173153874136	592.0096418732783	817.4963269054178	795.6682434509887
2904612	1741168.0	100	756.8437598736176	633.6339652448657	591.9101123595506	817.4550561797753	246.968219726334
2904615	1741168.0	100	824.9687609075044	690.7614310645724	591.9101123595506	817.4550561797753	265.26893581388345
2904588	1741168.0	100	871.0421383647799	375.9519317160827	591.9101123595506	817.4550561797753	522.3405946822311
2904587	1741168.0	100	1180.9586583463338	376.0538221528861	591.9101123595506	817.4550561797753	736.0796417029914
2904577	1741168.0	100	749.9823232323232	347.0181359044995	591.9101123595506	817.4550561797753	496.28391048702406
2904578	1741168.0	100	880.8930211202938	335.14983164983164	591.9101123595506	817.4550561797753	562.2539027563076
2904604	1741168.0	100	486.0036855036855	570.454135954136	591.9101123595506	817.4550561797753	268.74825737423737
2904596	1741168.0	100	919.7970548862114	508.764390896921	591.9101123595506	817.4550561797753	450.3329589451043
2904598	1741168.0	100	1320.8557644110276	529.7859649122807	591.9101123595506	817.4550561797753	783.6550706244548
2904557	1741168.0	100	1185.1002004008017	241.6803607214429	591.9101123595506	817.4550561797753	826.6746521337899
2904559	1741168.0	100	574.6995325737656	262.1663745252702	591.9101123595506	817.4550561797753	555.5553294048768
2904550	1741168.0	100	1077.2375	201.33205128205128	591.9101123595506	817.4550561797753	784.3151345971236
2904568	1741168.0	100	542.1601401982113	307.76130045927	591.9101123595506	817.4550561797753	512.1159872045864
2904566	1741168.0	100	901.9389526331274	282.656516622536	591.9101123595506	817.4550561797753	618.1645086171925
2904561	1741168.0	100	971.5735014917276	282.2708163818823	591.9101123595506	817.4550561797753	656.1756316531265
2904527	1741168.0	100	1315.545627376426	82.65673848753697	591.9101123595506	817.4550561797753	1031.2986600772263
2904537	1741168.0	100	1003.8650793650794	127.1117216117216	591.9101123595506	817.4550561797753	803.9159249716764
2904538	1741168.0	100	584.9127811300054	156.8923934905833	591.9101123595506	817.4550561797753	660.5997229664657
2904531	1741168.0	100	890.8798151001541	128.0683102208526	591.9101123595506	817.4550561797753	751.4232952608251
2904894	1741409.0	101	575.463826606876	262.6094170403587	591.8431952662722	817.3027613412228	554.9351222704843
2904895	1741409.0	101	889.4108355476824	275.8026276941246	591.8431952662722	817.3027613412228	617.8744980030102
2904887	1741409.0	101	1055.1334405144694	222.8865666309396	591.8431952662722	817.3027613412228	753.6368249203247
[truncated: 21,280 more rows]
