# Supplementary material for: The First of Us: Ophiocordyceps use a novel scramblase-binding peptide to manipulate zombie ants
Source: bioRxiv. 2025 Sep 19:2025.09.09.674826. Preprint. [Version 2] doi: 10.1101/2025.09.09.674826 (PMC12458967; doi:10.1101/2025.09.09.674826)
Supplement: Supplement 11 [file media-11.zip › Data S12. Nest behavior tests data/SBP Aversion Assay data files/LH11_SBP2-all-spots_matches.csv]

No_Overlap_ID	Citronella_ID	Frame	No_Overlap_X	No_Overlap_Y	Citronella_X	Citronella_Y	Distance
3694139	2531275.0	0	1411.468131433096	704.2626682501979	574.672932330827	826.2055137844611	845.6336457459572
3693886	2531275.0	0	1055.1631434723038	498.2518105304365	574.672932330827	826.2055137844611	581.7426187591982
3694241	2531275.0	0	1275.0637206223105	881.8823237338629	574.672932330827	826.2055137844611	702.6002871403537
3694119	2531275.0	0	558.1074498567335	657.9517669531996	574.672932330827	826.2055137844611	169.06726037987886
3693848	2531275.0	0	1013.90521114106	419.4074573225517	574.672932330827	826.2055137844611	598.673244341199
3693843	2531275.0	0	554.0497569710924	412.5977232028652	574.672932330827	826.2055137844611	414.12162439518613
3693837	2531275.0	0	554.3741951461119	328.6698860822189	574.672932330827	826.2055137844611	497.9495351582912
3694080	2531275.0	0	511.0800469483568	609.756338028169	574.672932330827	826.2055137844611	225.5976523744124
3693825	2531275.0	0	828.0228259242627	255.456144289777	574.672932330827	826.2055137844611	624.4525693456507
3693821	2531275.0	0	776.6697506033789	232.87194958433892	574.672932330827	826.2055137844611	626.7754246926525
3693950	2531275.0	0	762.5824691358025	533.934074074074	574.672932330827	826.2055137844611	347.46595299776186
3693937	2531275.0	0	1006.569710806697	508.48386605783867	574.672932330827	826.2055137844611	536.1733606698067
3693812	2531275.0	0	1173.107932182864	155.30078716318496	574.672932330827	826.2055137844611	899.0203564161808
3693815	2531275.0	0	866.1907762557078	182.5310502283105	574.672932330827	826.2055137844611	706.6112568880498
3693807	2531275.0	0	1300.7104377104376	125.68490460157126	574.672932330827	826.2055137844611	1008.8902730762227
3694179	2531275.0	0	525.7557670126874	748.9506920415225	574.672932330827	826.2055137844611	91.4395786587811
3693791	2531275.0	0	914.2596170583116	97.28572671888598	574.672932330827	826.2055137844611	804.1412639704092
3693896	2531275.0	0	522.8582166925868	509.7926386728876	574.672932330827	826.2055137844611	320.6273105851152
3694024	2531275.0	0	958.9202175883952	577.7245391356905	574.672932330827	826.2055137844611	457.5901779870432
3694154	2531275.0	0	575.5100048804295	712.9255734504636	574.672932330827	826.2055137844611	113.28303303022625
3693371	2531439.0	1	1375.5020507084264	760.1222967934377	574.8647342995168	826.213768115942	803.3605635130677
3693364	2531439.0	1	541.7365283738674	732.1082498807821	574.8647342995168	826.213768115942	99.76636001258268
3693356	2531439.0	1	624.6567579603651	698.0381874860833	574.8647342995168	826.213768115942	137.5071819580486
3693346	2531439.0	1	489.533995584989	666.842825607064	574.8647342995168	826.213768115942	180.77730025015617
3693339	2531439.0	1	926.1480322003578	585.7510435301133	574.8647342995168	826.213768115942	425.7020992423353
3693343	2531439.0	1	557.3936781609195	638.4498432601881	574.8647342995168	826.213768115942	188.5749964333427
3693328	2531439.0	1	1129.841955979124	489.333446789199	574.8647342995168	826.213768115942	649.221123717047
3693331	2531439.0	1	539.3366840407049	549.4568131049888	574.8647342995168	826.213768115942	279.02805325294344
3693334	2531439.0	1	508.62297513118864	575.126739676021	574.8647342995168	826.213768115942	259.6780054384747
3693321	2531439.0	1	1006.8590932509017	372.3578052550232	574.8647342995168	826.213768115942	626.5814880685748
3693325	2531439.0	1	1010.4095319634704	436.35502283105023	574.8647342995168	826.213768115942	584.5417966640575
3693315	2531439.0	1	553.8535499398315	325.1334536702768	574.8647342995168	826.213768115942	501.52063905004286
3693305	2531439.0	1	857.05256107171	250.00591016548464	574.8647342995168	826.213768115942	641.5960295561902
3693307	2531439.0	1	925.5770502645504	279.62152777777777	574.8647342995168	826.213768115942	649.4322179931105
3693308	2531439.0	1	763.8286821705427	273.6339534883721	574.8647342995168	826.213768115942	583.9964256130712
3693311	2531439.0	1	615.0070385126162	299.2715803452855	574.8647342995168	826.213768115942	528.4689904242848
3693300	2531439.0	1	1174.5214443393252	158.91185745821508	574.8647342995168	826.213768115942	897.1510518654145
3693288	2531439.0	1	952.4766873472456	114.88841887572852	574.8647342995168	826.213768115942	805.34125658396
3693291	2531439.0	1	1346.6406784936198	129.24105197634609	574.8647342995168	826.213768115942	1039.9082051218295
3693388	2531439.0	1	1393.9081577525662	846.5189086980012	574.8647342995168	826.213768115942	819.2950800753953
3693624	2530691.0	2	550.935378893538	324.89121338912133	574.7753623188406	826.1992753623189	501.8746036701219
3693742	2530691.0	2	1346.0789213260762	796.1351641101766	574.7753623188406	826.1992753623189	771.8892607897906
3693615	2530691.0	2	1193.0583333333334	289.68796296296296	574.7753623188406	826.1992753623189	818.6074887142112
3693606	2530691.0	2	1139.1439862542957	252.1917525773196	574.7753623188406	826.1992753623189	804.9823475682995
3693734	2530691.0	2	714.8128777312877	767.209669920967	574.7753623188406	826.1992753623189	151.95485932676758
3693595	2530691.0	2	885.3466600855544	240.7084567291872	574.7753623188406	826.1992753623189	662.7624232711112
3693727	2530691.0	2	1078.3066399733066	751.912078745412	574.7753623188406	826.1992753623189	508.9816648539885
3693717	2530691.0	2	469.4690322580645	711.3808602150538	574.7753623188406	826.1992753623189	155.79695634959896
3693577	2530691.0	2	1033.351256127451	132.48085171568627	574.7753623188406	826.1992753623189	831.5870980776065
3693703	2530691.0	2	640.4333905088622	630.6789594053745	574.7753623188406	826.1992753623189	206.2502621033608
3693562	2530691.0	2	594.2454710144928	102.88707729468598	574.7753623188406	826.1992753623189	723.5741986873571
3693691	2530691.0	2	515.0617499032134	601.5425861401471	574.7753623188406	826.1992753623189	232.457186423632
3693564	2530691.0	2	1347.244210252407	109.2736143637783	574.7753623188406	826.1992753623189	1053.8930327248613
3693683	2530691.0	2	577.6525515743757	541.735342019544	574.7753623188406	826.1992753623189	284.47848352881607
3693671	2530691.0	2	504.9598907103825	518.9699453551913	574.7753623188406	826.1992753623189	315.0619959508603
3693661	2530691.0	2	1220.1276929103014	425.7645906776342	574.7753623188406	826.1992753623189	759.4916505784332
3693653	2530691.0	2	1029.275205761317	398.054012345679	574.7753623188406	826.1992753623189	624.4024935350782
3693643	2530691.0	2	771.1669508383063	368.9839443023586	574.7753623188406	826.1992753623189	497.60980195075354
3693635	2530691.0	2	877.8149503823003	348.4051569871482	574.7753623188406	826.1992753623189	565.7916679198961
3693766	2530691.0	2	1374.818389057751	855.6950354609929	574.7753623188406	826.1992753623189	800.5865627759157
3694392	2531087.0	3	671.1184633362548	104.15702600058428	574.7753623188406	826.1992753623189	728.4414890552329
3694648	2531087.0	3	885.1663752913753	576.9597902097902	574.7753623188406	826.1992753623189	398.07399047565735
3694777	2531087.0	3	747.1144008896302	985.0360022240756	574.7753623188406	826.1992753623189	234.37118000227846
3694522	2531087.0	3	1074.9653996101365	414.47855750487327	574.7753623188406	826.1992753623189	647.8456783204765
3694386	2531087.0	3	1355.0759209344114	98.4131476489967	574.7753623188406	826.1992753623189	1067.0246526991418
3694632	2531087.0	3	548.9150364403529	556.5283851169927	574.7753623188406	826.1992753623189	270.9080019125466
3694509	2531087.0	3	1166.3786264061575	383.415334517466	574.7753623188406	826.1992753623189	738.9533411176011
3694758	2531087.0	3	1320.818650421743	880.9567322711653	574.7753623188406	826.1992753623189	748.0501098258823
3694605	2531087.0	3	523.2698954070031	509.0304683947248	574.7753623188406	826.1992753623189	321.3236144995468
3694478	2531087.0	3	544.6932132963989	324.7241458910434	574.7753623188406	826.1992753623189	502.3765929738774
3694723	2531087.0	3	1257.6323653198654	821.6906565656566	574.7753623188406	826.1992753623189	682.8718870996192
3694461	2531087.0	3	1125.7488448844883	322.9937293729373	574.7753623188406	826.1992753623189	746.1820153320433
3694579	2531087.0	3	592.1457484379245	502.7904102146156	574.7753623188406	826.1992753623189	323.875013500658
3694699	2531087.0	3	989.0873413493654	778.3049432197729	574.7753623188406	826.1992753623189	417.071076699848
3694437	2531087.0	3	1014.752586938083	274.90882103477526	574.7753623188406	826.1992753623189	705.3375952097837
3694553	2531087.0	3	1306.818789994183	481.26148923792897	574.7753623188406	826.1992753623189	809.2401721980067
3694682	2531087.0	3	465.5864326872708	725.9475292474244	574.7753623188406	826.1992753623189	148.2316934841303
3694546	2531087.0	3	813.8691297208538	476.3303776683087	574.7753623188406	826.1992753623189	423.7618142118397
3694538	2531087.0	3	651.040350877193	465.6114709851552	574.7753623188406	826.1992753623189	368.5646661650425
3694412	2531087.0	3	927.8630915478406	230.6182062409589	574.7753623188406	826.1992753623189	692.3783318589872
3694907	2530840.0	4	524.5171489817792	743.2647374062166	574.8647342995168	826.213768115942	97.03309251492422
3694641	2530840.0	4	1094.0245398773006	446.252044989775	574.8647342995168	826.213768115942	643.348905935627
3694516	2530840.0	4	948.647927927928	230.4455855855856	574.8647342995168	826.213768115942	703.316147372274
3694772	2530840.0	4	577.5869660942316	603.7569352708058	574.8647342995168	826.213768115942	222.47348836531742
3694891	2530840.0	4	1114.3906738063365	737.8324408746096	574.8647342995168	826.213768115942	546.7170185805961
3694756	2530840.0	4	1177.4157628344178	577.4342010122922	574.8647342995168	826.213768115942	651.8888056998268
3694620	2530840.0	4	1250.5687144482367	345.93503981797494	574.8647342995168	826.213768115942	829.0015233064014
3694593	2530840.0	4	1082.7609929078014	331.94645390070923	574.8647342995168	826.213768115942	708.7021852723703
3694724	2530840.0	4	594.1893529260119	518.1854859499872	574.8647342995168	826.213768115942	308.63386641645235
3694581	2530840.0	4	525.9393614486538	322.4980938765785	574.8647342995168	826.213768115942	506.08613158533853
3694710	2530840.0	4	499.80474452554745	524.7179643146796	574.8647342995168	826.213768115942	310.6987637159789
3694442	2530840.0	4	1359.6186690223792	119.6640164899882	574.8647342995168	826.213768115942	1055.9598901405827
3694826	2530840.0	4	917.6911402789171	630.3400328137818	574.8647342995168	826.213768115942	394.8372637150315
3694692	2530840.0	4	660.6182336182336	508.03228869895537	574.8647342995168	826.213768115942	329.53469694311013
3694948	2530840.0	4	677.4591397849463	935.8304659498208	574.8647342995168	826.213768115942	150.13804474853333
3694552	2530840.0	4	933.9919287735064	279.28232651023467	574.8647342995168	826.213768115942	654.2983597928821
3694423	2530840.0	4	732.9234884965222	103.82878544676298	574.8647342995168	826.213768115942	739.4745654613548
3694668	2530840.0	4	522.6058773604923	469.89125822193927	574.8647342995168	826.213768115942	360.13430714906224
3694797	2530840.0	4	998.5755971769814	614.628121606949	574.8647342995168	826.213768115942	473.60255608367885
3694925	2530840.0	4	1256.4736585365854	885.1686178861789	574.8647342995168	826.213768115942	684.1537838169464
3694520	2529906.0	5	468.3047698280643	496.1576076908855	574.7753623188406	826.1992753623189	346.7902672577156
3694394	2529906.0	5	930.5242513020834	203.48014322916663	574.7753623188406	826.1992753623189	717.1724963615642
3694377	2529906.0	5	1373.5102389078495	120.93657565415243	574.7753623188406	826.1992753623189	1065.5387738976515
3694766	2529906.0	5	1216.6350911458333	772.4521484375	574.7753623188406	826.1992753623189	644.1060977374249
3694369	2529906.0	5	743.0262725779967	99.13957307060755	574.7753623188406	826.1992753623189	746.2735286070024
3694753	2529906.0	5	660.5613126079447	756.1485319516407	574.7753623188406	826.1992753623189	110.75349168036783
3694503	2529906.0	5	1024.955297157623	389.4354005167959	574.7753623188406	826.1992753623189	627.2357261042501
3694488	2529906.0	5	1009.8716344330678	335.2447857413728	574.7753623188406	826.1992753623189	656.0069183222546
3694616	2529906.0	5	586.382174572233	623.9115226337449	574.7753623188406	826.1992753623189	202.6204653895114
3694622	2529906.0	5	1091.2777777777778	609.7728310502283	574.7753623188406	826.1992753623189	560.0135274906232
3694740	2529906.0	5	772.3994360902255	728.4921679197995	574.7753623188406	826.1992753623189	220.4585071590158
3694586	2529906.0	5	513.7741631305987	585.5452616690241	574.7753623188406	826.1992753623189	248.26498063378995
3694690	2529906.0	5	1007.9544201614492	672.1969875959835	574.7753623188406	826.1992753623189	459.7399273400943
3694439	2529906.0	5	513.9958751393534	316.38227424749164	574.7753623188406	826.1992753623189	513.4272301772835
3694814	2529906.0	5	531.6965240641712	952.2047682709448	574.7753623188406	826.1992753623189	133.1659511606392
3694431	2529906.0	5	821.9442282749675	306.4322308690013	574.7753623188406	826.1992753623189	575.5434204639614
3694551	2529906.0	5	968.2132643942296	574.062109025916	574.7753623188406	826.1992753623189	467.29705053384856
3694413	2529906.0	5	1405.5358273950912	285.4489311163896	574.7753623188406	826.1992753623189	991.2486495001136
3694534	2529906.0	5	588.5091874820557	545.6438415159346	574.7753623188406	826.1992753623189	280.8913836598529
3694663	2529906.0	5	651.2482926829268	662.7356097560976	574.7753623188406	826.1992753623189	180.4673905499077
3693627	2530065.0	6	1043.101907630522	395.4759036144578	574.8647342995168	826.213768115942	636.2241416390208
3693631	2530065.0	6	1023.189990281827	463.8284742468416	574.8647342995168	826.213768115942	576.4708460661286
3693617	2530065.0	6	996.2808069792802	327.0059978189749	574.8647342995168	826.213768115942	653.2992455511525
3693611	2530065.0	6	520.8549343498518	310.21346886912323	574.8647342995168	826.213768115942	518.8192048425051
3693729	2530065.0	6	519.2737861963858	917.2759634225996	574.8647342995168	826.213768115942	106.6896289480513
3693603	2530065.0	6	1375.6910176236497	262.18447981807844	574.8647342995168	826.213768115942	979.5160918129618
3693721	2530065.0	6	730.6167747914736	781.0678097003398	574.8647342995168	826.213768115942	162.1630527545391
3693586	2530065.0	6	999.2128916281458	169.02833418935114	574.8647342995168	826.213768115942	782.2813133352249
3693716	2530065.0	6	668.8567864271457	789.6057884231536	574.8647342995168	826.213768115942	100.86947030866432
3693701	2530065.0	6	927.053173602354	719.6267339218159	574.8647342995168	826.213768115942	367.9639827984093
3693561	2530065.0	6	699.9026806526806	101.58508158508158	574.8647342995168	826.213768115942	735.33748807718
3693565	2530065.0	6	1375.78033255391	133.18147570797612	574.8647342995168	826.213768115942	1059.1315092317068
3693681	2530065.0	6	571.3193421698576	684.1772214040255	574.8647342995168	826.213768115942	142.08078831143737
3693686	2530065.0	6	718.6339607843138	703.3106666666667	574.8647342995168	826.213768115942	189.14217623229274
3693669	2530065.0	6	516.1206820682069	629.8027502750275	574.8647342995168	826.213768115942	205.00768668969195
3693670	2530065.0	6	1274.313381338134	634.1225622562256	574.8647342995168	826.213768115942	725.3464284138937
3693659	2530065.0	6	577.7858214553638	568.8893473368342	574.8647342995168	826.213768115942	257.3409999970377
3693663	2530065.0	6	929.900075843762	619.4577803059032	574.8647342995168	826.213768115942	410.85049864974457
3693650	2530065.0	6	459.5091489728983	501.7535819092008	574.8647342995168	826.213768115942	344.3563902403438
3693655	2530065.0	6	642.4390697674419	518.068527131783	574.8647342995168	826.213768115942	315.4675583243341
3693370	2531296.0	7	1121.1387163561078	398.5771221532091	574.5888888888888	826.3777777777779	694.067802781009
3693373	2531296.0	7	875.8138364779874	458.76981132075474	574.5888888888888	826.3777777777779	475.2600194132923
3693363	2531296.0	7	515.2530701754386	304.41622807017546	574.5888888888888	826.3777777777779	525.3233278235009
3693366	2531296.0	7	877.952380952381	303.1991341991342	574.5888888888888	826.3777777777779	604.7687999671824
3693353	2531296.0	7	1373.486974866997	214.7482113373693	574.5888888888888	826.3777777777779	1006.1455552371966
3693357	2531296.0	7	1108.7750867662592	243.6151350535688	574.5888888888888	826.3777777777779	790.548665015371
3693344	2531296.0	7	574.5277329025309	116.39229940764672	574.5888888888888	826.3777777777779	709.9854810040263
3693345	2531296.0	7	1376.238475177305	150.03679078014184	574.5888888888888	826.3777777777779	1048.8465997891806
3693433	2531296.0	7	741.3075248756219	938.5307835820896	574.5888888888888	826.3777777777779	200.9313322909565
3693437	2531296.0	7	638.3431088583153	993.0920830316196	574.5888888888888	826.3777777777779	178.48882357218096
3693425	2531296.0	7	782.50399733511	793.8433266711081	574.5888888888888	826.3777777777779	210.44520148726642
3693431	2531296.0	7	570.3856237395563	856.2041198501872	574.5888888888888	826.3777777777779	30.121057739328663
3693422	2531296.0	7	660.3649544324772	719.2080916873791	574.5888888888888	826.3777777777779	137.2693521396986
3693411	2531296.0	7	583.5996282527881	644.0179677819083	574.5888888888888	826.3777777777779	182.58229302321124
3693412	2531296.0	7	944.559457302474	664.7351689279063	574.5888888888888	826.3777777777779	403.74070204533984
3693404	2531296.0	7	722.8177427554651	619.6040501609897	574.5888888888888	826.3777777777779	254.41534456699057
3693398	2531296.0	7	635.8833396155296	600.9094735519537	574.5888888888888	826.3777777777779	233.6513768424003
3693399	2531296.0	7	571.3064316635746	581.6660482374768	574.5888888888888	826.3777777777779	244.73374328040964
3693385	2531296.0	7	1243.671382376718	488.7926434923201	574.5888888888888	826.3777777777779	749.4231821757461
3693390	2531296.0	7	454.35589591567856	502.1548089591568	574.5888888888888	826.3777777777779	345.7983604773981
3695292	2530584.0	8	514.5661118816458	297.7598243180768	574.8647342995168	826.213768115942	531.8829707567354
3695536	2530584.0	8	734.0680722891566	907.5301204819276	574.8647342995168	826.213768115942	178.76815149559667
3695410	2530584.0	8	558.186660698299	570.7590271560729	574.8647342995168	826.213768115942	255.99859924992066
3695273	2530584.0	8	501.5519480519481	213.35987696514013	574.8647342995168	826.213768115942	617.2233441195016
3695525	2530584.0	8	477.2728265618174	908.6913499344691	574.8647342995168	826.213768115942	127.7761008894679
3695256	2530584.0	8	812.9214726151614	201.8271672107363	574.8647342995168	826.213768115942	668.2287318332247
3695263	2530584.0	8	1351.462962962963	205.0153153153153	574.8647342995168	826.213768115942	994.4809332134502
3695376	2530584.0	8	684.7394499762921	508.4127548601233	574.8647342995168	826.213768115942	336.25873545750045
3695249	2530584.0	8	1396.4132599580714	150.88653039832283	574.8647342995168	826.213768115942	1063.4890023009427
3695368	2530584.0	8	455.9149043303122	506.1114467942263	574.8647342995168	826.213768115942	341.48873797718954
3695487	2530584.0	8	1042.93339150669	815.2417102966841	574.8647342995168	826.213768115942	468.1972382581034
3695350	2530584.0	8	1199.8303005238488	451.96319272125726	574.8647342995168	826.213768115942	728.4541524003776
3695462	2530584.0	8	744.8704900376952	776.0926225094238	574.8647342995168	826.213768115942	177.24019358209625
3695327	2530584.0	8	961.5232297788972	392.7132661628883	574.8647342995168	826.213768115942	580.8850809927274
3695312	2530584.0	8	1089.6819898329702	395.68721859114015	574.8647342995168	826.213768115942	671.1109568772728
3695441	2530584.0	8	681.415982484948	677.8427750410509	574.8647342995168	826.213768115942	182.6666912053282
3695575	2530584.0	8	680.5795947901591	972.19343945972	574.8647342995168	826.213768115942	180.23788773227847
3695562	2530584.0	8	748.7829380764164	977.645256916996	574.8647342995168	826.213768115942	230.60580522937167
3695425	2530584.0	8	606.7541573591462	657.2197815835194	574.8647342995168	826.213768115942	171.9764599798375
3695300	2530584.0	8	1183.1800995024876	365.1592039800995	574.8647342995168	826.213768115942	763.2947626261531
3694000	2530405.0	9	643.1153227104458	807.4793980363753	574.8647342995168	826.213768115942	70.77513292616403
3693875	2530405.0	9	550.7847003154574	509.6965036803364	574.8647342995168	826.213768115942	317.431924548355
3694007	2530405.0	9	773.0691729323308	825.3791979949874	574.8647342995168	826.213768115942	198.20619566763224
3694104	2530405.0	9	769.7090492554411	946.8754295532646	574.8647342995168	826.213768115942	229.18015536136292
3693855	2530405.0	9	1066.545652903659	401.446962067808	574.8647342995168	826.213768115942	649.7514642074661
3693970	2530405.0	9	666.6352097130243	606.3449227373068	574.8647342995168	826.213768115942	238.2522388682956
3693844	2530405.0	9	1275.2382943143812	391.5557413600892	574.8647342995168	826.213768115942	824.2880102192354
3693960	2530405.0	9	1088.2812450748622	630.6965327029158	574.8647342995168	826.213768115942	549.384658395448
3693835	2530405.0	9	1175.4763285024153	342.76183574879224	574.8647342995168	826.213768115942	771.0123591749216
3693827	2530405.0	9	516.3142989786444	296.5884401114206	574.8647342995168	826.213768115942	532.8518945637339
3694072	2530405.0	9	686.1565874730021	915.8503719702423	574.8647342995168	826.213768115942	142.90065546848052
3693948	2530405.0	9	544.6382049245433	565.2265025152237	574.8647342995168	826.213768115942	262.7317945810822
3693822	2530405.0	9	495.2307692307692	224.8291420118343	574.8647342995168	826.213768115942	606.634187057528
3694066	2530405.0	9	766.1128055375297	896.4065541855938	574.8647342995168	826.213768115942	203.72248763570488
3693806	2530405.0	9	1392.970091834202	174.8938942665674	574.8647342995168	826.213768115942	1045.7121755522026
3694043	2530405.0	9	466.75506329113927	899.6282700421941	574.8647342995168	826.213768115942	130.6804884388611
3693919	2530405.0	9	455.3455047062642	526.2960077896787	574.8647342995168	826.213768115942	322.8552449654281
3693898	2530405.0	9	1099.0129415129416	527.7114972114972	574.8647342995168	826.213768115942	603.1873248503799
3693772	2530405.0	9	1318.5730054644807	142.3918032786885	574.8647342995168	826.213768115942	1010.3041483598201
3693760	2530405.0	9	814.7326901248581	85.08380628074157	574.8647342995168	826.213768115942	778.980267119568
3693880	2532162.0	10	1396.6084656084656	381.6441798941799	574.8333333333334	826.2814009661836	934.3535874541527
3693873	2532162.0	10	1139.7263641274983	384.464073473798	574.8333333333334	826.2814009661836	717.1517880562882
3694006	2532162.0	10	746.7973192526401	787.0123206065529	574.8333333333334	826.2814009661836	176.39068321639516
3693864	2532162.0	10	1136.9018264840183	345.41882293252155	574.8333333333334	826.2814009661836	739.6957549870497
3693857	2532162.0	10	525.1723646723647	305.98562548562546	574.8333333333334	826.2814009661836	522.6604115400946
3693989	2532162.0	10	819.2958697378872	636.3345247550966	574.8333333333334	826.2814009661836	309.58318347044917
3693849	2532162.0	10	496.8273619108552	254.4187460012796	574.8333333333334	826.2814009661836	577.1584078232538
3693840	2532162.0	10	1248.1462401795736	174.43939393939394	574.8333333333334	826.2814009661836	937.1490130445889
3694101	2532162.0	10	696.9346344485749	937.6542750929368	574.8333333333334	826.2814009661836	165.2653769707633
3693846	2532162.0	10	1426.2322214500812	249.53683113273107	574.8333333333334	826.2814009661836	1028.3551747906988
3693838	2532162.0	10	859.2457331940091	89.14716126785092	574.8333333333334	826.2814009661836	790.0995510251527
3694086	2532162.0	10	484.8530150753769	922.5100502512564	574.8333333333334	826.2814009661836	131.7437308452766
3693959	2532162.0	10	567.4595157018539	591.7671206961786	574.8333333333334	826.2814009661836	234.63017887096444
3693947	2532162.0	10	1086.9293570219966	594.5822053017484	574.8333333333334	826.2814009661836	562.0737093560649
3693938	2532162.0	10	649.3098484848485	571.445606060606	574.8333333333334	826.2814009661836	265.4958260957627
3694071	2532162.0	10	782.6104319478403	897.7430725346373	574.8333333333334	826.2814009661836	219.72276443741575
3693921	2532162.0	10	457.7437143297856	540.8109671448403	574.8333333333334	826.2814009661836	308.55039696059686
3694045	2532162.0	10	536.0414625294865	862.5754853928507	574.8333333333334	826.2814009661836	53.12315695468778
3693905	2532162.0	10	1160.2071872227152	473.23735581189	574.8333333333334	826.2814009661836	683.595382251968
3694030	2532162.0	10	740.2018425460636	856.7663316582915	574.8333333333334	826.2814009661836	168.1549132155926
3694265	2531845.0	11	1144.1614020504296	383.688140759213	574.8647342995168	826.213768115942	721.0600715472739
3694650	2531845.0	11	700.0027932960894	787.9554402766693	574.8647342995168	826.213768115942	130.85577350077813
3694258	2531845.0	11	1133.8577844311378	334.3687624750499	574.8647342995168	826.213768115942	744.570171084863
3694250	2531845.0	11	486.5185858585858	331.7430303030303	574.8647342995168	826.213768115942	502.3010576313694
3694506	2531845.0	11	588.4490665803388	670.3901478364088	574.8647342995168	826.213768115942	156.41462438191618
3694240	2531845.0	11	533.9483091787439	313.72391304347826	574.8647342995168	826.213768115942	514.1206136665392
3694375	2531845.0	11	460.4576878944349	585.134825014343	574.8647342995168	826.213768115942	266.84832597211204
3694751	2531845.0	11	785.6421473320371	928.8864765608122	574.8647342995168	826.213768115942	234.45426612473264
3694229	2531845.0	11	1385.2814786777692	294.1772646984608	574.8647342995168	826.213768115942	969.4524952453035
3694217	2531845.0	11	1436.5694444444446	265.291452991453	574.8647342995168	826.213768115942	1028.1871673438502
3694597	2531845.0	11	908.5971354166666	757.3177083333333	574.8647342995168	826.213768115942	340.7696914471516
3694718	2531845.0	11	926.570530726257	847.8219273743017	574.8647342995168	826.213768115942	352.3689540619352
3694195	2531845.0	11	1103.356181860357	205.3803061934586	574.8647342995168	826.213768115942	815.3142937466557
3694188	2531845.0	11	852.7438238453276	94.59631220909417	574.8647342995168	826.213768115942	782.6115832227485
3694304	2531845.0	11	1177.357142857143	438.682582815735	574.8647342995168	826.213768115942	716.3640987303543
3694815	2531845.0	11	699.1084605597964	936.3120229007634	574.8647342995168	826.213768115942	166.006413194499
3694542	2531845.0	11	734.4497603701868	699.2136010576763	574.8647342995168	826.213768115942	203.95201146054873
3694798	2531845.0	11	495.48379629629625	948.2659722222222	574.8647342995168	826.213768115942	145.5955831935579
3694415	2531845.0	11	1030.4234924806542	602.594028325303	574.8647342995168	826.213768115942	507.4835664133106
3695416	2530528.0	12	472.7509877313371	646.8959243085881	574.8647342995168	826.213768115942	206.3543223339628
3695551	2530528.0	12	1124.515376984127	974.1822916666666	574.8647342995168	826.213768115942	569.2192134541721
3695538	2530528.0	12	577.5700408997956	967.7857873210636	574.8647342995168	826.213768115942	141.59786476362143
3695283	2530528.0	12	1073.5443880786304	270.2757345170154	574.8647342995168	826.213768115942	746.8256117026905
3695272	2530528.0	12	1323.688113260443	212.1966638631904	574.8647342995168	826.213768115942	968.3767124386012
3695407	2530528.0	12	694.1045783926219	629.4868247694334	574.8647342995168	826.213768115942	230.04267138469856
3695258	2530528.0	12	832.7971360381862	86.14797136038186	574.8647342995168	826.213768115942	783.7260410335491
3695515	2530528.0	12	772.8572386058981	900.34472743521	574.8647342995168	826.213768115942	211.41530429727027
3695369	2530528.0	12	1194.7906879194632	437.2638422818792	574.8647342995168	826.213768115942	731.8403055161165
3695372	2530528.0	12	493.7652825836217	450.27647058823527	574.8647342995168	826.213768115942	384.58545570660146
3695361	2530528.0	12	826.3678852727003	437.1364987368108	574.8647342995168	826.213768115942	463.28712101348225
3695495	2530528.0	12	721.0065265838905	878.3745622413244	574.8647342995168	826.213768115942	155.17142744680652
3695344	2530528.0	12	1216.949288525583	362.0470784135634	574.8647342995168	826.213768115942	792.2899031320228
3695472	2530528.0	12	672.4894514767932	839.2982594936709	574.8647342995168	826.213768115942	98.49766148775846
3695455	2530528.0	12	995.9700056593095	795.7238256932654	574.8647342995168	826.213768115942	422.2076339384957
3695319	2530528.0	12	1102.8964577656675	323.4913714804723	574.8647342995168	826.213768115942	729.072910665006
3695304	2530528.0	12	551.2661141804788	315.0256511444357	574.8647342995168	826.213768115942	511.73253346293814
3695435	2530528.0	12	723.0292731557005	720.7499546855175	574.8647342995168	826.213768115942	181.86628746898896
3695298	2530528.0	12	1421.2923299565846	309.4703328509407	574.8647342995168	826.213768115942	991.6972585316948
3695427	2530528.0	12	613.0202464788732	674.0049882629107	574.8647342995168	826.213768115942	156.91830923769714
3693757	2531155.0	13	507.4727463312369	580.1007453994876	574.8647342995168	826.213768115942	255.17307850348715
3693747	2531155.0	13	1248.7809055704497	427.0454274649985	574.8647342995168	826.213768115942	783.2613676663117
3693736	2531155.0	13	1431.3503787878788	384.9141414141414	574.8647342995168	826.213768115942	963.4900205719794
3693728	2531155.0	13	1317.5533205619413	349.4977650063857	574.8647342995168	826.213768115942	882.521661935405
3693733	2531155.0	13	903.8348623853212	382.8657214345288	574.8647342995168	826.213768115942	552.0677817705133
3693735	2531155.0	13	818.8400237882843	389.1140350877193	574.8647342995168	826.213768115942	500.57978234690165
3693724	2531155.0	13	1116.469088098918	334.05847501288	574.8647342995168	826.213768115942	731.8142582539833
3693715	2531155.0	13	562.7890547263681	305.57835820895525	574.8647342995168	826.213768115942	520.7754334510888
3693718	2531155.0	13	1029.840672348485	301.68631628787875	574.8647342995168	826.213768115942	694.3573661485702
3693699	2531155.0	13	795.080077437522	100.69781766983456	574.8647342995168	826.213768115942	758.2006276079624
3693702	2531155.0	13	1267.174358974359	143.2022435897436	574.8647342995168	826.213768115942	972.5211355302374
3693802	2531155.0	13	600.0049751243781	992.6387506909896	574.8647342995168	826.213768115942	168.3131205041274
3693784	2531155.0	13	825.9931717638008	848.628101557992	574.8647342995168	826.213768115942	252.12674282373172
3693787	2531155.0	13	689.6022693781314	832.5745652814619	574.8647342995168	826.213768115942	114.91371413585581
3693790	2531155.0	13	754.8181950509462	843.7526928675401	574.8647342995168	826.213768115942	180.8061445799297
3693770	2531155.0	13	476.1319926028664	728.4551548774849	574.8647342995168	826.213768115942	138.94207694303313
3693774	2531155.0	13	807.3759439050701	780.0370370370371	574.8647342995168	826.213768115942	237.0522159469745
3693775	2531155.0	13	1189.1749465811963	781.8766025641025	574.8647342995168	826.213768115942	615.908127209516
3693763	2531155.0	13	1150.5865874363328	683.0585738539899	574.8647342995168	826.213768115942	593.252949274984
3693767	2531155.0	13	679.4678714859438	717.9161260426321	574.8647342995168	826.213768115942	150.56624983003726
3695286	2531663.0	14	773.630350877193	185.3115789473684	574.8647342995168	826.213768115942	671.0166811745993
3695402	2531663.0	14	1436.977306547619	402.2782738095238	574.8647342995168	826.213768115942	960.7077550228615
3695534	2531663.0	14	817.4444444444445	792.3941068139964	574.8647342995168	826.213768115942	244.9258770823847
3695269	2531663.0	14	1226.6229773462785	100.0210355987055	574.8647342995168	826.213768115942	975.7790180877289
3695271	2531663.0	14	732.9727714186612	98.41571279916754	574.8647342995168	826.213768115942	744.7738990623579
3695518	2531663.0	14	723.7301927194861	769.8775874375445	574.8647342995168	826.213768115942	159.1687468192693
3695377	2531663.0	14	881.00572214979	388.721063305809	574.8647342995168	826.213768115942	533.9683241579291
3695503	2531663.0	14	469.6682389937106	746.3295148247978	574.8647342995168	826.213768115942	132.09010768603454
3695365	2531663.0	14	1356.8429718875502	386.2358768406961	574.8647342995168	826.213768115942	897.2572144442745
3695481	2531663.0	14	1171.638556883577	724.7547587428066	574.8647342995168	826.213768115942	605.3370349685944
3695347	2531663.0	14	1125.66	372.4538095238095	574.8647342995168	826.213768115942	713.6340271733122
3695605	2531663.0	14	599.8543284440609	996.5632729364394	574.8647342995168	826.213768115942	172.17268542976754
3695593	2531663.0	14	897.632997692469	845.7697713446613	574.8647342995168	826.213768115942	323.360153877969
3695331	2531663.0	14	1404.5922554017966	357.609249817917	574.8647342995168	826.213768115942	952.9102548739089
3695450	2531663.0	14	1151.4233385661958	647.3278388278388	574.8647342995168	826.213768115942	603.6720962999773
3695436	2531663.0	14	489.3923182441701	618.9295839048925	574.8647342995168	826.213768115942	224.21477857264134
3695564	2531663.0	14	686.3150346191889	797.826409495549	574.8647342995168	826.213768115942	115.00874562739949
3695309	2531663.0	14	586.697072072072	309.811036036036	574.8647342995168	826.213768115942	516.5382714927858
3695553	2531663.0	14	936.670480549199	800.4694889397407	574.8647342995168	826.213768115942	362.720506629542
3695302	2531663.0	14	1025.3018344195027	308.08266956311854	574.8647342995168	826.213768115942	686.551830856242
3693496	2530334.0	15	1000.458647666946	735.6883207599888	574.8647342995168	826.213768115942	435.114968386975
3693498	2530334.0	15	466.1949743589744	763.6778461538462	574.8647342995168	826.213768115942	125.37885890844782
3693502	2530334.0	15	702.25620975161	835.4497086783196	574.8647342995168	826.213768115942	127.72584161371971
3693482	2530334.0	15	1177.8406234288589	647.6870286576169	574.8647342995168	826.213768115942	628.8495206112042
3693486	2530334.0	15	798.9936247723133	675.7018822100789	574.8647342995168	826.213768115942	269.97701262053096
3693473	2530334.0	15	1429.4144490439585	472.6208357973586	574.8647342995168	826.213768115942	924.8152122210474
3693479	2530334.0	15	704.8403693931399	582.2112283787745	574.8647342995168	826.213768115942	276.46139896227584
3693464	2530334.0	15	1423.4685368536857	387.7167216721672	574.8647342995168	826.213768115942	955.2005409594933
3693471	2530334.0	15	1117.6310615989514	413.46898208824814	574.8647342995168	826.213768115942	681.8750211315588
3693463	2530334.0	15	1354.3668536324783	378.7692307692308	574.8647342995168	826.213768115942	898.7937294207113
3693451	2530334.0	15	620.5271798217003	308.38801913459446	574.8647342995168	826.213768115942	519.835132748028
3693452	2530334.0	15	865.4359236537151	341.70613496932515	574.8647342995168	826.213768115942	564.9595230280219
3693455	2530334.0	15	1032.2932713590085	372.05644090305447	574.8647342995168	826.213768115942	644.592696497207
3693441	2530334.0	15	860.2322874493927	84.62095141700405	574.8647342995168	826.213768115942	794.6033892264818
3693446	2530334.0	15	721.9028651292803	137.67784765897972	574.8647342995168	826.213768115942	704.0610241146906
3693447	2530334.0	15	1171.3147416913455	141.52270483711746	574.8647342995168	826.213768115942	908.0498133096003
3693538	2530334.0	15	606.6174468085106	996.8963120567377	574.8647342995168	826.213768115942	173.6109603618978
3693532	2530334.0	15	887.8947264856356	920.4811097992916	574.8647342995168	826.213768115942	326.9160560695772
3693512	2530334.0	15	900.5379821958456	845.4167161226509	574.8647342995168	826.213768115942	326.2388965275171
3693505	2530334.0	15	754.976688867745	834.9110371075167	574.8647342995168	826.213768115942	180.32181971769054
3694267	2530104.0	16	656.2797708021924	314.5710014947683	574.8647342995168	826.213768115942	518.0798479042596
3694260	2530104.0	16	1327.0628851540616	320.9152661064426	574.8647342995168	826.213768115942	906.1614835568993
3694389	2530104.0	16	896.5410659676716	758.1664482306684	574.8647342995168	826.213768115942	328.7949210359695
3694505	2530104.0	16	607.0056116722783	997.0224466891134	574.8647342995168	826.213768115942	173.8063309382137
3694378	2530104.0	16	1234.905588484335	749.7229748800452	574.8647342995168	826.213768115942	664.4582534989547
3694370	2530104.0	16	762.2724196277496	646.3313592780597	574.8647342995168	826.213768115942	259.7678223518166
3694243	2530104.0	16	639.5616113744076	245.58436018957343	574.8647342995168	826.213768115942	584.2227274354951
3694234	2530104.0	16	1025.539972551038	97.23340195573854	574.8647342995168	826.213768115942	857.0417403021453
3694238	2530104.0	16	1072.726072607261	156.44917491749175	574.8647342995168	826.213768115942	834.5361121508545
3694355	2530104.0	16	891.2636748262315	569.277878513146	574.8647342995168	826.213768115942	407.5835385935106
3694486	2530104.0	16	799.824399776661	940.6144611948632	574.8647342995168	826.213768115942	252.37743494323368
3694347	2530104.0	16	1436.4081562714189	540.986406214302	574.8647342995168	826.213768115942	907.5305592212441
3694468	2530104.0	16	680.0369886858138	907.8936756599942	574.8647342995168	826.213768115942	133.16459885833345
3694328	2530104.0	16	1422.2582961862308	467.1233283803864	574.8647342995168	826.213768115942	920.3378687398052
3694436	2530104.0	16	779.4042185338866	866.0411479944675	574.8647342995168	826.213768115942	208.38095114201386
3694303	2530104.0	16	1054.4190241902418	429.63735137351375	574.8647342995168	826.213768115942	622.2902628748593
3694418	2530104.0	16	459.6831111111111	827.6228888888888	574.8647342995168	826.213768115942	115.1902423891392
3694294	2530104.0	16	1116.470663265306	415.3499149659864	574.8647342995168	826.213768115942	679.8132744483031
3694286	2530104.0	16	831.8858138581386	413.1252562525625	574.8647342995168	826.213768115942	486.52025031953275
3694406	2530104.0	16	935.6002744352966	803.4305467595524	574.8647342995168	826.213768115942	361.4542918439716
3694138	2531425.0	17	770.3338426279603	390.0337407690349	574.8894993894994	826.2411477411478	477.9909969876502
3694268	2531425.0	17	1419.8026404874747	584.3485669149177	574.8894993894994	826.2411477411478	878.8573471609722
3694387	2531425.0	17	457.1044776119403	845.6270918136589	574.8894993894994	826.2411477411478	119.36970378920526
3694242	2531425.0	17	710.0049751243781	566.1721393034826	574.8894993894994	826.2411477411478	293.073507729397
3694117	2531425.0	17	681.1747330960854	323.0610913404508	574.8894993894994	826.2411477411478	514.2827238625387
3694374	2531425.0	17	1281.799280177187	836.5714285714286	574.8894993894994	826.2411477411478	706.9852564766319
3693980	2531425.0	17	503.7646082337317	219.7081673306773	574.8894993894994	826.2411477411478	610.6889604925964
3694223	2531425.0	17	1138.1794388609717	532.4625209380234	574.8894993894994	826.2411477411478	635.2963383147303
3694342	2531425.0	17	847.2985195466113	770.4535045107564	574.8894993894994	826.2411477411478	278.06282635433166
3694456	2531425.0	17	730.6735729738725	988.376185721418	574.8894993894994	826.2411477411478	224.84761089103225
3693945	2531425.0	17	1044.2214225232854	132.47092859158903	574.8894993894994	826.2411477411478	837.6094382534646
3694194	2531425.0	17	1424.8605485232067	490.88860759493673	574.8894993894994	826.2411477411478	913.735251890815
3694324	2531425.0	17	1056.385806451613	757.8479569892472	574.8894993894994	826.2411477411478	486.3294379900101
3693922	2531425.0	17	1095.964257781949	91.67472235257311	574.8894993894994	826.2411477411478	900.6146440858589
3694307	2531425.0	17	1129.9107246376811	739.676811594203	574.8894993894994	826.2411477411478	561.7312033068433
3694435	2531425.0	17	597.1079270031365	993.9388366124894	574.8894993894994	826.2411477411478	169.1631560902424
3694155	2531425.0	17	1143.5253411306044	442.130604288499	574.8894993894994	826.2411477411478	686.2125254643084
3694414	2531425.0	17	668.5839716312056	969.7748936170212	574.8894993894994	826.2411477411478	171.40767291405504
3694404	2531425.0	17	845.0454850621013	859.2244041624707	574.8894993894994	826.2411477411478	272.1619955079875
3694023	2531425.0	17	1359.8479593258114	259.1257138877281	574.8894993894994	826.2411477411478	968.3902617954908
3695164	2530243.0	18	1111.2665634674922	775.0985552115584	574.9099756690998	826.3053527980535	538.7954392845201
3695022	2530243.0	18	669.2926386728875	585.4955935717988	574.9099756690998	826.3053527980535	258.6453695976274
3694877	2530243.0	18	1178.8414447505356	127.67921640648912	574.9099756690998	826.3053527980535	923.4780440250141
3694865	2530243.0	18	1048.6506123800068	129.1007944389275	574.9099756690998	826.3053527980535	842.9260863610756
3695240	2530243.0	18	611.4184632393587	992.0400773908236	574.9099756690998	826.3053527980535	169.7081866042682
3694990	2530243.0	18	1415.0084388185653	554.1059540553211	574.9099756690998	826.3053527980535	883.0956575943508
3695119	2530243.0	18	718.4077828646174	728.2553956834532	574.9099756690998	826.3053527980535	173.7970504930877
3694977	2530243.0	18	1191.3615725359912	430.094130675526	574.9099756690998	826.3053527980535	732.8000435422798
3695235	2530243.0	18	683.8580555555556	990.1469444444444	574.9099756690998	826.3053527980535	196.7581034269447
3694969	2530243.0	18	797.6801218583397	414.1643818227977	574.9099756690998	826.3053527980535	468.4940960029293
3695097	2530243.0	18	1414.9863763687297	722.9357015533486	574.9099756690998	826.3053527980535	846.4122186091698
3695216	2530243.0	18	472.8367672308069	895.949350012264	574.9099756690998	826.3053527980535	123.56871055756852
3695219	2530243.0	18	777.3650711064863	941.7114117238988	574.9099756690998	826.3053527980535	233.03781689965462
3695221	2530243.0	18	1096.2241379310344	930.3179558869214	574.9099756690998	826.3053527980535	531.5891998302684
3695212	2530243.0	18	1208.8171748762054	851.9782382069326	574.9099756690998	826.3053527980535	634.4268549264087
3694947	2530243.0	18	728.2746631899174	343.20404172099086	574.9099756690998	826.3053527980535	506.86053717244044
3694930	2530243.0	18	1350.9643364592214	286.38661551577155	574.9099756690998	826.3053527980535	945.3954800874911
3695189	2530243.0	18	842.8791245791247	798.4188552188551	574.9099756690998	826.3053527980535	269.416260672584
3695042	2530243.0	18	1264.2517182130584	611.2454896907217	574.9099756690998	826.3053527980535	722.1099519694252
3694918	2530243.0	18	529.5608272506083	269.54812111381455	574.9099756690998	826.3053527980535	558.6010743768577
3694908	2532257.0	19	806.9358974358973	841.7044534412955	574.8647342995168	826.213768115942	232.5875879992775
3694770	2532257.0	19	645.5018679950186	725.9736405147364	574.8647342995168	826.213768115942	122.62825057148198
3694504	2532257.0	19	1050.1680093991272	98.20392749244714	574.8647342995168	826.213768115942	869.431728984549
3694637	2532257.0	19	773.1761006289307	362.8548966756514	574.8647342995168	826.213768115942	504.01273967813427
3694752	2532257.0	19	1379.6033608116677	703.8711688860706	574.8647342995168	826.213768115942	813.9852385559483
3694619	2532257.0	19	586.6434439178515	370.72780410742496	574.8647342995168	826.213768115942	455.63823523607095
3694869	2532257.0	19	879.0115728084564	833.1214689265537	574.8647342995168	826.213768115942	304.22527131300563
3694729	2532257.0	19	581.3445154419595	643.2124600638978	574.8647342995168	826.213768115942	183.11599141640565
3694989	2532257.0	19	646.731918868428	997.3376034160664	574.8647342995168	826.213768115942	185.60242246718127
3694592	2532257.0	19	1207.8842857142856	364.66761904761904	574.8647342995168	826.213768115942	783.4147051167432
3694585	2532257.0	19	1328.59981091302	354.76161534305777	574.8647342995168	826.213768115942	889.0352625581004
3694713	2532257.0	19	916.4907447577727	625.9681127982647	574.8647342995168	826.213768115942	395.9881986817668
3694970	2532257.0	19	1005.4440836940836	951.9671717171716	574.8647342995168	826.213768115942	448.5671573380536
3694975	2532257.0	19	538.4813193228255	962.4903677758318	574.8647342995168	826.213768115942	141.0498652967383
3694836	2532257.0	19	1226.4328428598378	788.2023203169214	574.8647342995168	826.213768115942	652.6759305020003
3694689	2532257.0	19	1416.3824675324674	555.2731601731601	574.8647342995168	826.213768115942	884.059335326497
3694946	2532257.0	19	1161.8473464519975	852.5080500894454	574.8647342995168	826.213768115942	587.5712520485083
3694547	2532257.0	19	1238.8575689783745	153.36863037534178	574.8647342995168	826.213768115942	945.3079201435012
3694806	2532257.0	19	1422.154282765738	773.7518059855521	574.8647342995168	826.213768115942	848.9121488179229
3694517	2530906.0	20	1048.664705882353	868.1	574.8647342995168	826.213768115942	475.6478418886618
3694262	2530906.0	20	644.8790970933828	493.1898577612863	574.8647342995168	826.213768115942	340.3041813809181
3694376	2530906.0	20	509.4949022939677	665.5501274426508	574.8647342995168	826.213768115942	173.4532224284984
3694244	2530906.0	20	1256.422681075518	412.47787212144607	574.8647342995168	826.213768115942	797.3071092420329
3694500	2530906.0	20	1255.434791174153	879.8349093774626	574.8647342995168	826.213768115942	682.679155317147
3694630	2530906.0	20	683.4290364583334	1010.9925130208334	574.8647342995168	826.213768115942	214.31143756658844
3694364	2530906.0	20	859.4244085401039	653.0689555683786	574.8647342995168	826.213768115942	333.09658406540274
3694480	2530906.0	20	1402.2065302911094	875.9308943089432	574.8647342995168	826.213768115942	828.8342657199235
3694225	2530906.0	20	781.0023728813559	381.6710734463277	574.8647342995168	826.213768115942	490.01115642831934
3694610	2530906.0	20	637.8593585699264	985.4555730809676	574.8647342995168	826.213768115942	171.24916097747553
3694210	2530906.0	20	1195.6382228490831	308.38763516690176	574.8647342995168	826.213768115942	808.395712538702
3694594	2530906.0	20	561.7203339296362	980.4627310673822	574.8647342995168	826.213768115942	154.8080031286447
3694452	2530906.0	20	742.4291512915129	814.4365313653136	574.8647342995168	826.213768115942	167.97778766059483
3694326	2530906.0	20	1351.486147951665	555.3924255820808	574.8647342995168	826.213768115942	822.4870939503573
3694583	2530906.0	20	1220.002606562404	965.7315240723703	574.8647342995168	826.213768115942	660.0515725721763
3694189	2530906.0	20	1247.8263603536295	211.48941601294985	574.8647342995168	826.213768115942	911.4622203963469
3694169	2530906.0	20	1042.698910081744	93.96049046321528	574.8647342995168	826.213768115942	868.9440020294733
3694544	2530906.0	20	863.318878439568	902.766805990944	574.8647342995168	826.213768115942	298.4395430894856
3694287	2530906.0	20	1045.292347377472	524.5527371739754	574.8647342995168	826.213768115942	558.8394373477881
3694402	2530906.0	20	1394.4254493464052	732.2009803921569	574.8647342995168	826.213768115942	824.9352519463358
3695026	2531655.0	21	782.1516677859861	401.198231475263	574.8647342995168	826.213768115942	472.87004470593
3695145	2531655.0	21	1286.0066287878788	574.8636363636364	574.8647342995168	826.213768115942	754.2543886702932
3695277	2531655.0	21	644.0826400443706	975.6916250693288	574.8647342995168	826.213768115942	164.72628264815734
3695262	2531655.0	21	544.5933933933934	977.6393393393394	574.8647342995168	826.213768115942	154.42168792170006
3694992	2531655.0	21	932.836187471834	339.9785939612438	574.8647342995168	826.213768115942	603.7948375661638
3695241	2531655.0	21	1023.665979664743	950.9361088211048	574.8647342995168	826.213768115942	465.8092099909067
3695246	2531655.0	21	845.7119066351953	959.8742460005246	574.8647342995168	826.213768115942	302.0319753115019
3695105	2531655.0	21	671.076110829532	529.4668862983611	574.8647342995168	826.213768115942	311.9540684816559
3695233	2531655.0	21	1371.278045515395	929.4183400267736	574.8647342995168	826.213768115942	803.0724412810697
3695236	2531655.0	21	1313.6368096439585	929.9715447154472	574.8647342995168	826.213768115942	746.0226910179114
3695230	2531655.0	21	936.4270152505446	912.7835875090776	574.8647342995168	826.213768115942	371.7816787259292
3695217	2531655.0	21	1403.2621238259535	799.406076289055	574.8647342995168	826.213768115942	828.8310366505951
3694966	2531655.0	21	1211.3852536747274	295.61853959222384	574.8647342995168	826.213768115942	828.6674050050626
3695222	2531655.0	21	1258.558524173028	880.2946201381316	574.8647342995168	826.213768115942	685.8293788305156
3695211	2531655.0	21	572.0386904761905	656.5987554112554	574.8647342995168	826.213768115942	169.63855416296838
3695085	2531655.0	21	1165.0035548263604	514.0903746240087	574.8647342995168	826.213768115942	667.5963153416399
3694808	2531655.0	21	1013.4650224215246	79.1050822122571	574.8647342995168	826.213768115942	866.3380410056106
3695199	2531655.0	21	639.2497850386931	632.755947262826	574.8647342995168	826.213768115942	203.8905667457978
3694926	2531655.0	21	1268.51328125	233.64791666666665	574.8647342995168	826.213768115942	912.2952345542102
3695301	2531655.0	21	687.9241590214068	1008.202752293578	574.8647342995168	826.213768115942	214.2485096341455
3694140	2531970.0	22	1229.4027253668762	300.3721174004193	574.8647342995168	826.213768115942	839.6007523684816
3694132	2531970.0	22	818.0427858505798	227.92198737707324	574.8647342995168	826.213768115942	645.8239850422544
3694261	2531970.0	22	1263.438449701866	884.5103866128102	574.8647342995168	826.213768115942	691.0370882023371
3694246	2531970.0	22	1352.2495183044316	852.697357555739	574.8647342995168	826.213768115942	777.8357685989914
3694362	2531970.0	22	705.5755395683453	1009.4046762589928	574.8647342995168	826.213768115942	225.042714701679
3694236	2531970.0	22	971.1903205726736	844.4498910675381	574.8647342995168	826.213768115942	396.7449136599827
3694097	2531970.0	22	1316.82984220081	167.50949588046362	574.8647342995168	826.213768115942	992.1711241536153
3694221	2531970.0	22	1396.3154162000749	829.9639790966779	574.8647342995168	826.213768115942	821.4592423713375
3694211	2531970.0	22	623.2432558139535	700.7499224806202	574.8647342995168	826.213768115942	134.4680553348143
3694341	2531970.0	22	851.8181588265047	994.1393525543754	574.8647342995168	826.213768115942	323.8860930423154
3694331	2531970.0	22	673.358064516129	962.7368279569891	574.8647342995168	826.213768115942	168.34334547442245
3694185	2531970.0	22	579.6770359129995	648.7893272635306	574.8647342995168	826.213768115942	177.4896911333443
3694311	2531970.0	22	524.6607910576097	943.499140154772	574.8647342995168	826.213768115942	127.5785813188225
3694040	2531970.0	22	987.1484901788332	86.12503664614484	574.8647342995168	826.213768115942	847.177210393746
3694168	2531970.0	22	1236.234921816828	619.8241499131299	574.8647342995168	826.213768115942	692.8255187553256
3694300	2531970.0	22	1364.898206278027	957.9206278026904	574.8647342995168	826.213768115942	800.9366914650396
3694173	2531970.0	22	1165.655748373102	644.149313087491	574.8647342995168	826.213768115942	618.208288600939
3694157	2531970.0	22	520.1796695731987	574.9439345265412	574.8647342995168	826.213768115942	257.1516781515664
3694273	2531970.0	22	1036.9425483503985	869.9394197952219	574.8647342995168	826.213768115942	464.1420459868066
3694150	2531970.0	22	751.4049615653389	422.3846960167715	574.8647342995168	826.213768115942	440.73163185270147
3694141	2531863.0	23	784.3384803921568	981.5865196078432	574.8647342995168	826.213768115942	260.80633084388097
3693876	2531863.0	23	956.7634074074074	84.6271111111111	574.8647342995168	826.213768115942	834.1446915069159
3694133	2531863.0	23	1327.1120985344558	978.5742126598068	574.8647342995168	826.213768115942	767.5218577083111
3694123	2531863.0	23	698.1595911949686	944.1973270440252	574.8647342995168	826.213768115942	170.65093587263564
3694118	2531863.0	23	495.3372518286312	922.2029780564264	574.8647342995168	826.213768115942	124.65371592197089
3694100	2531863.0	23	1269.498743493089	890.2664692155806	574.8647342995168	826.213768115942	697.5809309653579
3693946	2531863.0	23	659.3797037037036	630.5017777777778	574.8647342995168	826.213768115942	213.18058827087498
3693940	2531863.0	23	526.0210896309314	632.0298769771529	574.8647342995168	826.213768115942	200.2325777747271
3693927	2531863.0	23	757.2229344729345	409.2680436847104	574.8647342995168	826.213768115942	455.08048770736457
3693917	2531863.0	23	1228.9782790309105	303.70885547201334	574.8647342995168	826.213768115942	837.1833211060219
3693901	2531863.0	23	817.5204971652856	155.35433929350197	574.8647342995168	826.213768115942	713.396238069657
3694146	2531863.0	23	688.6845949535192	1004.8237715803452	574.8647342995168	826.213768115942	211.79351740988355
3693894	2531863.0	23	1268.2078831532613	143.17707082833132	574.8647342995168	826.213768115942	973.2748080085053
3694003	2531863.0	23	642.5771789753826	747.3948769128409	574.8647342995168	826.213768115942	103.91050367729177
3693984	2531863.0	23	1180.7081069786875	714.4364814040953	574.8647342995168	826.213768115942	616.0684653867091
3693964	2531863.0	23	1256.3499210110583	692.92074776198	574.8647342995168	826.213768115942	694.3983647607087
3694075	2531863.0	23	1386.2648274436867	862.359061789626	574.8647342995168	826.213768115942	812.204773077039
3694060	2531863.0	23	928.217744610282	831.1096185737977	574.8647342995168	826.213768115942	353.3869256882396
3694041	2531863.0	23	1014.9435984207556	818.8090806542583	574.8647342995168	826.213768115942	440.14115467954707
3694016	2531863.0	23	1404.1256552574775	774.4981498612395	574.8647342995168	826.213768115942	830.8719397112358
3695161	2529985.0	24	1349.6151439299124	923.4637046307884	574.8647342995168	826.213768115942	780.8301655127108
3695035	2529985.0	24	730.0061832490163	688.1160764474423	574.8647342995168	826.213768115942	207.7013279358564
3695016	2529985.0	24	492.8241947565543	655.3029962546817	574.8647342995168	826.213768115942	189.58149188861282
3695142	2529985.0	24	492.3312068048911	908.3381180223286	574.8647342995168	826.213768115942	116.43106118322873
3695133	2529985.0	24	1268.4819136522754	887.6260210035006	574.8647342995168	826.213768115942	696.3305653911813
3695123	2529985.0	24	926.3905525846702	870.0757575757576	574.8647342995168	826.213768115942	354.2517114149481
3694985	2529985.0	24	1227.205376344086	298.14774193548385	574.8647342995168	826.213768115942	839.2866264090839
3694991	2529985.0	24	768.5464900046491	404.67456996745705	574.8647342995168	826.213768115942	463.90507441575824
3694973	2529985.0	24	1189.2259970457903	248.35573609059577	574.8647342995168	826.213768115942	843.421404956859
3695101	2529985.0	24	1154.6406784936198	860.9996887643946	574.8647342995168	826.213768115942	580.8185652521138
3695090	2529985.0	24	684.7670807453416	845.169082125604	574.8647342995168	826.213768115942	111.5250181954837
3694945	2529985.0	24	858.5494936528313	126.880972757096	574.8647342995168	826.213768115942	754.6809931048784
3695202	2529985.0	24	1273.0596421471173	988.3989396951624	574.8647342995168	826.213768115942	716.7845975078569
3695079	2529985.0	24	1013.7474137931034	831.0609195402299	574.8647342995168	826.213768115942	438.90944537159396
3695207	2529985.0	24	649.3471786833856	991.3733019853707	574.8647342995168	826.213768115942	181.17755420957386
3695065	2529985.0	24	1262.8455347871236	822.7263759086189	574.8647342995168	826.213768115942	687.9896392708075
3695071	2529985.0	24	1400.0673289183223	825.4406426293843	574.8647342995168	826.213768115942	825.2029567861633
3694929	2529985.0	24	939.89129155634	86.23698146513681	574.8647342995168	826.213768115942	825.1121331581667
3695190	2529985.0	24	761.1810466760962	963.2852428099952	574.8647342995168	826.213768115942	231.30576610281375
3695177	2529985.0	24	701.2033170958014	934.5424495476688	574.8647342995168	826.213768115942	166.42277705804028
3694776	2531639.0	25	500.44029033141607	908.2482881402356	574.8769696969697	826.2042424242424	110.77926102126797
3694900	2531639.0	25	1189.7038834951456	994.3559870550162	574.8769696969697	826.2042424242424	637.4065760195471
3694646	2531639.0	25	557.5521798832818	654.8827669069688	574.8769696969697	826.2042424242424	172.1952273307952
3694754	2531639.0	25	1260.3533635676497	882.391723356009	574.8769696969697	826.2042424242424	687.7753409125754
3694492	2531639.0	25	946.0115395851592	95.95836985100787	574.8769696969697	826.2042424242424	819.1458376725942
3694623	2531639.0	25	777.5002198768689	408.0488126649077	574.8769696969697	826.2042424242424	464.6613228478134
3694866	2531639.0	25	758.1936149550862	983.6031803835884	574.8769696969697	826.2042424242424	241.6183314639438
3694739	2531639.0	25	899.2108342770856	861.0311438278595	574.8769696969697	826.2042424242424	326.19835801985613
3694871	2531639.0	25	567.136389360498	973.5874363327674	574.8769696969697	826.2042424242424	147.58632196319303
3694849	2531639.0	25	1286.8713509843856	958.907558271102	574.8769696969697	826.2042424242424	724.2555964724066
3694589	2531639.0	25	1088.8586435070306	292.0210918114144	574.8769696969697	826.2042424242424	741.3020972661815
3694578	2531639.0	25	1211.9723978086809	291.01453855878634	574.8769696969697	826.2042424242424	832.0568512093624
3694824	2531639.0	25	701.3261078998073	935.3771676300578	574.8769696969697	826.2042424242424	167.0572122065818
3694701	2531639.0	25	663.2474402730376	816.7813803564658	574.8769696969697	826.2042424242424	88.87142622566616
3694694	2531639.0	25	1237.6268990169797	817.4142091152816	574.8769696969697	826.2042424242424	662.8082177366624
3694684	2531639.0	25	812.3431372549019	816.9530920060331	574.8769696969697	826.2042424242424	237.6463012939866
3694804	2531639.0	25	1038.7945526695526	918.507215007215	574.8769696969697	826.2042424242424	473.0109539310652
3694792	2531639.0	25	1365.898164084911	925.5370051635113	574.8769696969697	826.2042424242424	797.2336719709856
3694671	2531639.0	25	982.8181945612558	718.5835435940567	574.8769696969697	826.2042424242424	421.898397437667
3694532	2531639.0	25	868.2690933452434	120.60138454667262	574.8769696969697	826.2042424242424	764.1690462612561
3695420	2531872.0	26	649.9853395061729	768.1377314814815	574.8369304556354	826.2314148681055	94.98504846686247
3695409	2531872.0	26	838.5258620689655	618.0129310344828	574.8369304556354	826.2314148681055	335.9862938653184
3695539	2531872.0	26	706.19368723099	933.8244858919176	574.8369304556354	826.2314148681055	169.79654437848473
3695530	2531872.0	26	1340.082315299593	934.7286212914483	574.8369304556354	826.2314148681055	772.8985333319284
3695403	2531872.0	26	711.2495272477222	592.3708956506791	574.8369304556354	826.2314148681055	270.7381373434572
3695514	2531872.0	26	526.8715517241379	922.381896551724	574.8369304556354	826.2314148681055	107.45041965877961
3695378	2531872.0	26	775.5106171201062	423.8041362530414	574.8369304556354	826.2314148681055	449.68616066434225
3695624	2531872.0	26	1140.08020938872	985.27304964539	574.8369304556354	826.2314148681055	587.191796580688
3695370	2531872.0	26	1223.060759493671	289.00506329113927	574.8369304556354	826.2314148681055	841.9063400173623
3695613	2531872.0	26	535.1384794414274	975.8977243341092	574.8369304556354	826.2314148681055	154.84176181541287
3695359	2531872.0	26	944.6926447574334	212.7848200312989	574.8369304556354	826.2314148681055	716.3169508803812
3695474	2531872.0	26	807.1429725363489	896.1537425955842	574.8369304556354	826.2314148681055	242.60096682007506
3695339	2531872.0	26	932.1101928374655	129.98126721763086	574.8369304556354	826.2314148681055	782.5653021417853
3695461	2531872.0	26	1260.2705654215144	882.7755664421311	574.8369304556354	826.2314148681055	687.7619566534371
3695590	2531872.0	26	869.972641412586	958.2158402628068	574.8369304556354	826.2314148681055	323.30322675289545
3695326	2531872.0	26	868.8090167648392	122.08601419725116	574.8369304556354	826.2314148681055	763.0467435320747
3695445	2531872.0	26	888.3570336391438	861.8264525993883	574.8369304556354	826.2314148681055	315.5342482382684
3695434	2531872.0	26	1161.5562036055144	851.658359844468	574.8369304556354	826.2314148681055	587.2699847739141
3695563	2531872.0	26	1264.397435897436	959.5066889632106	574.8369304556354	826.2314148681055	702.3218559537194
3695540	2532075.0	27	758.292875678226	438.6106393017221	574.8647342995168	826.213768115942	428.814725162535
3695668	2532075.0	27	1351.288761400412	912.6088555457488	574.8647342995168	826.213768115942	781.2159630931613
3695520	2532075.0	27	904.1371961371962	320.3806193806194	574.8647342995168	826.213768115942	603.5623650329243
3695648	2532075.0	27	789.5435786435787	900.5556998556999	574.8647342995168	826.213768115942	227.18655115059246
3695643	2532075.0	27	530.648277875073	895.7200817279627	574.8647342995168	826.213768115942	82.37853270523405
3695633	2532075.0	27	1262.9945291129347	878.9200859710825	574.8647342995168	826.213768115942	690.1453256030962
3695506	2532075.0	27	1214.8980099502487	278.1210613598673	574.8647342995168	826.213768115942	842.6435836932518
3695625	2532075.0	27	1139.1044921875	880.455078125	574.8647342995168	826.213768115942	566.8409160364031
3695608	2532075.0	27	841.1078220308575	856.7210261930392	574.8647342995168	826.213768115942	267.98521332361037
3695483	2532075.0	27	904.5497287522604	175.37040385774563	574.8647342995168	826.213768115942	729.581578965802
3695470	2532075.0	27	860.7246409674981	121.1467120181406	574.8647342995168	826.213768115942	760.8123552063591
3695598	2532075.0	27	705.4844165716459	771.7626377803117	574.8647342995168	826.213768115942	141.51475891828292
3695586	2532075.0	27	724.8392262362286	578.2076607737638	574.8647342995168	826.213768115942	289.82646102572284
3695714	2532075.0	27	1065.998353096179	987.8718708827404	574.8647342995168	826.213768115942	517.0547105505043
3695704	2532075.0	27	515.1144949884349	961.9515548702134	574.8647342995168	826.213768115942	148.30656711919272
3695702	2532075.0	27	815.8563056727614	963.3267698077824	574.8647342995168	826.213768115942	277.2668618964269
3695690	2532075.0	27	891.7190963341858	944.4065643648764	574.8647342995168	826.213768115942	338.18075614313005
3695680	2532075.0	27	720.3058252427185	926.022280308688	574.8647342995168	826.213768115942	176.39401928885846
3695557	2532075.0	27	660.6750215331612	486.3391042204996	574.8647342995168	826.213768115942	350.5398587224575
3695685	2532075.0	27	1281.784799669558	950.1220570012392	574.8647342995168	826.213768115942	717.697180485799
3695664	2530841.0	28	487.3541666666667	912.5	574.8647342995168	826.213768115942	122.89594484836783
3695526	2530841.0	28	746.5335032774946	427.3540907987375	574.8647342995168	826.213768115942	434.2340479879472
3695641	2530841.0	28	782.8893604980192	877.0268817204301	574.8647342995168	826.213768115942	214.14064915192827
3695645	2530841.0	28	1128.0408805031448	875.8099231306778	574.8647342995168	826.213768115942	555.3950191718892
3695634	2530841.0	28	831.3376572327045	874.8313679245283	574.8647342995168	826.213768115942	261.0402865632825
3695510	2530841.0	28	1223.3895655704423	270.9206252537556	574.8647342995168	826.213768115942	853.7768627016937
3695626	2530841.0	28	1270.6172284644194	863.6056179775281	574.8647342995168	826.213768115942	696.7565454107728
3695629	2530841.0	28	1350.1455463728191	864.3031833486378	574.8647342995168	826.213768115942	776.215911407263
3695488	2530841.0	28	891.7634502923977	239.1561403508772	574.8647342995168	826.213768115942	667.1292637226177
3695601	2530841.0	28	476.34333333333336	805.2079487179487	574.8647342995168	826.213768115942	100.73584712961225
3695607	2530841.0	28	758.598816979819	810.5368823938762	574.8647342995168	826.213768115942	184.4016753836983
3695727	2530841.0	28	1018.8375651041666	993.2669270833334	574.8647342995168	826.213768115942	474.3612889071775
3695460	2530841.0	28	828.3442188879083	116.32171226831422	574.8647342995168	826.213768115942	753.7894799363866
3695582	2530841.0	28	676.2621861152141	543.5204332840965	574.8647342995168	826.213768115942	300.3280952442954
3695700	2530841.0	28	1310.220908004779	943.004420549582	574.8647342995168	826.213768115942	744.5728699746714
3695691	2530841.0	28	916.4152570480928	957.81592039801	574.8647342995168	826.213768115942	366.0271657610923
3695566	2530841.0	28	1020.3029850746268	524.2578772802653	574.8647342995168	826.213768115942	538.138081967776
3695554	2530841.0	28	610.3110192837465	537.9166666666666	574.8647342995168	826.213768115942	290.4679979330546
3695683	2530841.0	28	717.3981414433986	922.7536809075548	574.8647342995168	826.213768115942	172.15030326390877
3695686	2530841.0	28	797.8053146542139	942.6087391594396	574.8647342995168	826.213768115942	251.49610663607854
3693497	2530905.0	29	1211.779268292683	262.50040650406504	574.8647342995168	826.213768115942	850.5485745514447
3693499	2530905.0	29	1129.5820984500083	281.3591381366037	574.8647342995168	826.213768115942	777.5460898879182
3693630	2530905.0	29	894.6507816439738	949.5356362413852	574.8647342995168	826.213768115942	342.7410089763705
3693619	2530905.0	29	782.0859625057155	944.392775491541	574.8647342995168	826.213768115942	238.5517034178699
3693484	2530905.0	29	809.3500581733566	105.5043630017452	574.8647342995168	826.213768115942	757.89538442471
3693612	2530905.0	29	714.2942028985507	928.6898550724636	574.8647342995168	826.213768115942	173.03735178200557
3693599	2530905.0	29	1370.052361396304	909.87942048825	574.8647342995168	826.213768115942	799.5769529411805
3693589	2530905.0	29	849.5343642611684	900.4228713249331	574.8647342995168	826.213768115942	284.51783181789034
3693563	2530905.0	29	784.6076794657763	885.787979966611	574.8647342995168	826.213768115942	218.03942250117274
3693552	2530905.0	29	1015.7652468538238	852.1450467892869	574.8647342995168	826.213768115942	441.66241993663584
3693553	2530905.0	29	1276.1358919305778	859.9557165861514	574.8647342995168	826.213768115942	702.0824421759703
3693544	2530905.0	29	1317.1675508399646	736.1442676097848	574.8647342995168	826.213768115942	747.7472743951063
3693548	2530905.0	29	448.5223393574297	796.0348895582329	574.8647342995168	826.213768115942	129.89674926919182
3693549	2530905.0	29	756.2392904953147	809.0033467202143	574.8647342995168	826.213768115942	182.18926488638442
3693551	2530905.0	29	466.96989898989904	860.599393939394	574.8647342995168	826.213768115942	113.241629932459
3693531	2530905.0	29	666.3109416606148	462.75151295085936	574.8647342995168	826.213768115942	374.7895673180039
3693535	2530905.0	29	542.37944908697	591.1530485917673	574.8647342995168	826.213768115942	237.2948284699084
3693651	2530905.0	29	973.814259763851	999.8421132303966	574.8647342995168	826.213768115942	435.0948472406926
3693516	2530905.0	29	756.0971035137701	421.0714624881292	574.8647342995168	826.213768115942	443.8304399885518
3693507	2530905.0	29	862.4539224263634	307.5790317876932	574.8647342995168	826.213768115942	593.0341734282526
3695033	2531395.0	30	857.4023784167555	897.4488817891374	574.8647342995168	826.213768115942	291.37941204442103
3695028	2531395.0	30	913.9130571249216	882.6403013182675	574.8647342995168	826.213768115942	343.71167984220875
3695147	2531395.0	30	949.8641374837872	990.8317120622568	574.8647342995168	826.213768115942	409.5407426101474
3694755	2531395.0	30	1213.6713475177305	615.5451063829787	574.8647342995168	826.213768115942	672.6478827199876
3695012	2531395.0	30	802.3092643051771	887.8218286406297	574.8647342995168	826.213768115942	235.64075910399978
3694997	2531395.0	30	505.0914893617021	874.7632624113476	574.8647342995168	826.213768115942	85.00211235899911
3694600	2531395.0	30	798.9041324825281	326.86432695229416	574.8647342995168	826.213768115942	547.3056881932192
3694733	2531395.0	30	572.7994894237783	593.3996353026988	574.8647342995168	826.213768115942	232.82329280804188
3694861	2531395.0	30	739.934954954955	804.7515315315314	574.8647342995168	826.213768115942	166.45962076864237
3694466	2531395.0	30	916.2722439843312	127.945066218989	574.8647342995168	826.213768115942	777.2633194214444
3694978	2531395.0	30	1268.8859246509849	859.4716963090458	574.8647342995168	826.213768115942	694.8176037238595
3695099	2531395.0	30	843.474072191154	956.116166751398	574.8647342995168	826.213768115942	298.3715964595636
3694451	2531395.0	30	820.4595067955725	115.28828639484377	574.8647342995168	826.213768115942	752.1514693449484
3694944	2531395.0	30	1393.1913580246917	850.1463844797178	574.8647342995168	826.213768115942	818.6765131744403
3695072	2531395.0	30	710.7700156985871	929.6562009419152	574.8647342995168	826.213768115942	170.79397653640035
3694691	2531395.0	30	765.6741061514546	428.7214079502554	574.8647342995168	826.213768115942	440.9176712002128
3695066	2531395.0	30	777.3207568547473	941.0814638567869	574.8647342995168	826.213768115942	232.77248246666807
3694557	2531395.0	30	600.5333587980647	333.35434173669466	574.8647342995168	826.213768115942	493.5273978762761
3694924	2531395.0	30	461.05109573241066	833.4965397923876	574.8647342995168	826.213768115942	114.0464076031118
3694530	2531395.0	30	1216.4155844155844	253.03333333333333	574.8647342995168	826.213768115942	860.3041927726664
3694761	2530388.0	31	694.9374212137584	679.0247613902395	574.7951015531661	826.1798088410991	189.97048445401373
3694890	2530388.0	31	1253.7831381297638	828.8093511805168	574.7951015531661	826.1798088410991	678.9931283209411
3694501	2530388.0	31	551.9580228514654	223.4125683060109	574.7951015531661	826.1798088410991	603.1997002866567
3695141	2530388.0	31	882.373301358913	909.2202238209431	574.7951015531661	826.1798088410991	318.59073984623075
3695132	2530388.0	31	802.493976488876	953.1315942873798	574.7951015531661	826.1798088410991	260.69816546149025
3694615	2530388.0	31	758.5565417488494	442.61242603550295	574.7951015531661	826.1798088410991	425.31424153809667
3694999	2530388.0	31	884.2494824016563	847.3317065956818	574.7951015531661	826.1798088410991	310.17642819038133
3694862	2530388.0	31	723.218236173393	796.8647234678625	574.7951015531661	826.1798088410991	151.29045284132823
3695110	2530388.0	31	705.4115001215657	921.4061512278142	574.7951015531661	826.1798088410991	161.64374364425905
3694968	2530388.0	31	818.9849578820698	848.234055354994	574.7951015531661	826.1798088410991	245.18375909351394
3694704	2530388.0	31	1099.331065759637	532.2746598639455	574.7951015531661	826.1798088410991	601.2638475256059
3694449	2530388.0	31	811.6568358481939	122.73395823807348	574.7951015531661	826.1798088410991	742.2530201379194
3694954	2530388.0	31	462.38452380952384	834.0564285714286	574.7951015531661	826.1798088410991	112.68619758886025
3694560	2530388.0	31	712.8333333333334	301.4708920187793	574.7951015531661	826.1798088410991	542.5624395641918
3695192	2530388.0	31	892.0054466230937	991.2519452225334	574.7951015531661	826.1798088410991	357.5908461201341
3694425	2530388.0	31	890.486622599937	92.12322946175638	574.7951015531661	826.1798088410991	799.0620740536526
3694801	2530388.0	31	1398.106675116181	744.0659062103929	574.7951015531661	826.1798088410991	827.3963017611649
3694540	2530388.0	31	1213.9665052461662	263.319209039548	574.7951015531661	826.1798088410991	851.6760758104233
3695040	2530388.0	31	619.1830443159923	856.4396274887605	574.7951015531661	826.1798088410991	53.72100229244886
3695800	2532528.0	32	708.7984734563681	921.8167008430166	574.8647342995168	826.213768115942	164.55445065555972
3695807	2532528.0	32	759.0480457415941	951.7479945383172	574.8647342995168	826.213768115942	222.89534364188367
3695796	2532528.0	32	934.1200596569724	912.1368381804624	574.8647342995168	826.213768115942	369.38755090961547
3695784	2532528.0	32	890.2521035598705	864.6407766990292	574.8647342995168	826.213768115942	317.7197313318947
3695776	2532528.0	32	734.7586832555728	840.2260238465527	574.8647342995168	826.213768115942	160.50675444797287
3695772	2532528.0	32	457.0285786545271	824.2253414264036	574.8647342995168	826.213768115942	117.85293130800741
3695774	2532528.0	32	782.6219762197621	850.5537105371053	574.8647342995168	826.213768115942	209.1781641744015
3695760	2532528.0	32	840.767217630854	769.3763391490664	574.8647342995168	826.213768115942	271.9092200962238
3695764	2532528.0	32	1250.2401159725882	802.1768581971534	574.8647342995168	826.213768115942	675.802988457798
3695766	2532528.0	32	713.9452145214522	792.1633663366337	574.8647342995168	826.213768115942	143.18802268380014
3695753	2532528.0	32	1370.8382385730213	631.1610925306578	574.8647342995168	826.213768115942	819.5238652769184
3695757	2532528.0	32	745.171975019516	725.5357533177205	574.8647342995168	826.213768115942	197.83988198887164
3695745	2532528.0	32	748.7856461611826	454.1361468764903	574.8647342995168	826.213768115942	410.71917390110025
3695747	2532528.0	32	1035.9325025960538	588.0947559709242	574.8647342995168	826.213768115942	518.925958983426
3695736	2532528.0	32	891.0993009215125	146.31680965999365	574.8647342995168	826.213768115942	749.8427670146929
3695740	2532528.0	32	602.2968253968254	191.64676434676437	574.8647342995168	826.213768115942	635.1596664576259
3695741	2532528.0	32	652.331365935919	231.17734682405845	574.8647342995168	826.213768115942	600.0578486120668
3695743	2532528.0	32	1210.5134373645428	272.0856090160382	574.8647342995168	826.213768115942	843.2717773148215
3695733	2532528.0	32	816.5702473069337	121.3699742072523	574.8647342995168	826.213768115942	745.1351077689025
3695819	2532528.0	32	875.8208168642951	989.9542160737813	574.8647342995168	826.213768115942	342.6156708765253
3696060	2532428.0	33	666.4920445505171	261.1648103951207	574.8369304556354	826.2314148681055	572.4516813062693
3696063	2532428.0	33	1226.5167106420404	258.14731750219875	574.8369304556354	826.2314148681055	864.5265048475021
3696050	2532428.0	33	829.7110091743119	113.38654434250763	574.8369304556354	826.2314148681055	757.0393684857813
3696054	2532428.0	33	643.332691814216	177.24929432897102	574.8369304556354	826.2314148681055	652.5867468034908
3696055	2532428.0	33	829.5592520641088	235.96219847822567	574.8369304556354	826.2314148681055	642.8850666667669
3696170	2532428.0	33	804.6195903534853	972.964486290056	574.8369304556354	826.2314148681055	272.636507164118
3696154	2532428.0	33	712.2163375224417	939.5638625288536	574.8369304556354	826.2314148681055	178.09364160127524
3696146	2532428.0	33	854.6778425655976	914.4303530936184	574.8369304556354	826.2314148681055	293.41095547822243
3696137	2532428.0	33	951.5087431693988	887.5590163934427	574.8369304556354	826.2314148681055	381.6316669275795
3696120	2532428.0	33	1246.486120290813	805.1045384445914	574.8369304556354	826.2314148681055	671.9813830112147
3696126	2532428.0	33	454.9772327044025	811.9090566037736	574.8369304556354	826.2314148681055	120.71237339754686
3696114	2532428.0	33	760.0487894350697	805.8903154805575	574.8369304556354	826.2314148681055	186.32550289993037
3696105	2532428.0	33	825.7713956894747	781.8626281648881	574.8369304556354	826.2314148681055	254.8267942656512
3696111	2532428.0	33	722.9124881740776	791.9632608010091	574.8369304556354	826.2314148681055	151.9890692674771
3696089	2532428.0	33	811.2147869674185	672.6538847117795	574.8369304556354	826.2314148681055	281.8874754543421
3696094	2532428.0	33	883.5849557522124	713.8958702064897	574.8369304556354	826.2314148681055	328.54926224077514
3696081	2532428.0	33	892.4544927536232	619.2020289855072	574.8369304556354	826.2314148681055	379.1333307677418
3696076	2532428.0	33	1358.4697143952465	564.3863331416524	574.8369304556354	826.2314148681055	826.2222381958005
3696070	2532428.0	33	741.4433828733191	446.1640717150272	574.8369304556354	826.2314148681055	414.98059631583465
3695805	2532346.0	34	725.5221330956625	264.555852644088	574.8647342995168	826.213768115942	581.5129111414545
3695797	2532346.0	34	725.376462585034	165.13183673469388	574.8647342995168	826.213768115942	677.999336541161
3695791	2532346.0	34	825.545137342242	124.2493689680772	574.8647342995168	826.213768115942	745.3822389490415
3695893	2532346.0	34	772.4208984375	982.9459635416666	574.8647342995168	826.213768115942	252.17735638213293
3695882	2532346.0	34	837.2710557532621	928.4712336892052	574.8647342995168	826.213768115942	281.6268218837712
3695884	2532346.0	34	734.7505677517032	915.6546807973756	574.8647342995168	826.213768115942	183.20250162044215
3695887	2532346.0	34	668.769109947644	958.3752181500872	574.8647342995168	826.213768115942	162.12550891513783
3695877	2532346.0	34	936.1006904487916	906.5855389336402	574.8647342995168	826.213768115942	370.0689632480051
3695864	2532346.0	34	453.3768967205091	807.8120411160058	574.8647342995168	826.213768115942	122.87358640571841
3695868	2532346.0	34	1240.7191808596915	812.5172343876723	574.8647342995168	826.213768115942	665.9952995630871
3695860	2532346.0	34	741.527633851468	801.9424870466321	574.8647342995168	826.213768115942	168.4209522945681
3695851	2532346.0	34	839.2490220300598	703.299052913321	574.8647342995168	826.213768115942	291.5597345521633
3695853	2532346.0	34	787.6464646464647	746.2751322751323	574.8647342995168	826.213768115942	227.30211232967196
3695840	2532346.0	34	865.4614779874214	594.2015199161426	574.8647342995168	826.213768115942	371.85501308539466
3695846	2532346.0	34	882.7597701149425	651.6941251596425	574.8647342995168	826.213768115942	353.915892349265
3695825	2532346.0	34	751.0334628670122	436.5472797927461	574.8647342995168	826.213768115942	427.63932588949206
3695828	2532346.0	34	749.2879057358826	514.1439899214465	574.8647342995168	826.213768115942	357.506628185103
3695829	2532346.0	34	1345.7163869337664	527.7367803645551	574.8647342995168	826.213768115942	826.6200956824697
3695818	2532346.0	34	658.0515789473684	290.7991812865497	574.8647342995168	826.213768115942	541.8383808038654
3695822	2532346.0	34	1266.0719120135363	285.40736040609136	574.8647342995168	826.213768115942	877.6325729731169
3696314	2533227.0	35	468.54	755.4664583333333	574.8466183574878	826.1437198067632	127.65724576375656
3696318	2533227.0	35	1241.6868906865795	809.6696743414229	574.8466183574878	826.1437198067632	667.0437339289915
3696306	2533227.0	35	788.2146953405017	700.9712066905615	574.8466183574878	826.1437198067632	247.3744010912508
3696303	2533227.0	35	904.9958567228014	641.4898422881582	574.8466183574878	826.1437198067632	378.27975636538173
3696288	2533227.0	35	798.7915430267062	526.8395153313551	574.8466183574878	826.1437198067632	373.8105617846543
3696295	2533227.0	35	840.8954154727794	601.0526265520534	574.8466183574878	826.1437198067632	348.4938488827228
3696280	2533227.0	35	761.5141938345531	443.1487025948104	574.8466183574878	826.1437198067632	426.06333677479205
3696286	2533227.0	35	608.7172176968535	517.6903849225363	574.8466183574878	826.1437198067632	310.30739163095825
3696278	2533227.0	35	1372.6435239206537	436.5807078957605	574.8466183574878	826.1437198067632	887.8283858805908
3696269	2533227.0	35	665.4698173153296	298.61755361397934	574.8466183574878	826.1437198067632	535.2536036379477
3696270	2533227.0	35	1238.423504867872	297.53384330088085	574.8466183574878	826.1437198067632	848.3882871954206
3696256	2533227.0	35	862.7238583965492	183.35542168674695	574.8466183574878	826.1437198067632	704.3082432660676
3696259	2533227.0	35	732.256371049949	181.44062181447504	574.8466183574878	826.1437198067632	663.6414052811621
3696261	2533227.0	35	640.9134134134134	200.8576910243577	574.8466183574878	826.1437198067632	628.7666015298785
3696376	2533227.0	35	744.3194706994329	986.2769376181476	574.8466183574878	826.1437198067632	233.16023487623914
3696360	2533227.0	35	839.328	970.3863333333334	574.8466183574878	826.1437198067632	301.2579173938963
3696354	2533227.0	35	669.9749233994518	960.322931785196	574.8466183574878	826.1437198067632	164.47934626362712
3696339	2533227.0	35	871.9603680113233	899.7409766454352	574.8466183574878	826.1437198067632	306.09334597070136
3696342	2533227.0	35	765.8687576875768	926.1275522755228	574.8466183574878	826.1437198067632	215.6066429157156
3696325	2533227.0	35	767.7717466945024	828.883437717467	574.8466183574878	826.1437198067632	192.94458063932188
3695920	2532702.0	36	537.3008771929825	258.8498538011696	574.8647342995168	826.213768115942	568.6060627774739
3695912	2532702.0	36	984.020889690412	211.22918545235947	574.8647342995168	826.213768115942	738.6574283171863
3696041	2532702.0	36	823.164811379097	976.9446505875076	574.8647342995168	826.213768115942	290.4698387240616
3696045	2532702.0	36	739.3025247971145	987.460324616772	574.8647342995168	826.213768115942	230.30466544798261
3696035	2532702.0	36	712.23046875	940.8108723958334	574.8647342995168	826.213768115942	178.89058474513675
3696036	2532702.0	36	779.6486988847583	942.1627013630732	574.8647342995168	826.213768115942	235.33088890410698
3696031	2532702.0	36	819.597892104323	879.0298320828867	574.8647342995168	826.213768115942	250.3674402594566
3696023	2532702.0	36	769.1548978885427	839.874177916234	574.8647342995168	826.213768115942	194.76979864281404
3696015	2532702.0	36	1233.967637540453	801.8260517799353	574.8647342995168	826.213768115942	659.5539384832119
3696004	2532702.0	36	501.7428432799612	722.466521106259	574.8647342995168	826.213768115942	126.92636530037382
3695996	2532702.0	36	758.5831629175187	673.5636219041128	574.8647342995168	826.213768115942	238.86089707685665
3695986	2532702.0	36	525.8440817409767	609.754246284501	574.8647342995168	826.213768115942	221.9408681806061
3695980	2532702.0	36	925.2541603630864	590.5448814926879	574.8647342995168	826.213768115942	422.2707354522711
3695970	2532702.0	36	869.6308703819661	551.1695888123566	574.8647342995168	826.213768115942	403.1580032068815
3695971	2532702.0	36	729.8186501803194	545.681092220505	574.8647342995168	826.213768115942	320.48291419645
3695961	2532702.0	36	758.3919270833333	443.6328125	574.8647342995168	826.213768115942	424.3234828419416
3695953	2532702.0	36	1152.2481607243917	343.1960950764007	574.8647342995168	826.213768115942	752.779976871504
3695939	2532702.0	36	819.757341576507	295.86862442040183	574.8647342995168	826.213768115942	584.1561097346884
3695940	2532702.0	36	1394.9342206790125	325.34722222222223	574.8647342995168	826.213768115942	960.9272913630018
3695942	2532702.0	36	685.0658716638274	315.13231118682563	574.8647342995168	826.213768115942	522.8274536529005
3696184	2532866.0	37	709.6757535460993	669.167109929078	574.9745972738538	826.2670384138786	206.94151113541562
3696186	2532866.0	37	500.7397226349678	696.9150569588905	574.9745972738538	826.2670384138786	149.1400406295462
3696191	2532866.0	37	1144.394144144144	791.8664414414413	574.9745972738538	826.2670384138786	570.4577297486877
3696176	2532866.0	37	571.5714178319049	634.2860472109458	574.9745972738538	826.2670384138786	192.0111523156264
3696159	2532866.0	37	602.1738241308793	576.4693251533743	574.9745972738538	826.2670384138786	251.27414409723312
3696151	2532866.0	37	958.1507314524556	550.4046499477535	574.9745972738538	826.2670384138786	472.148289390413
3696128	2532866.0	37	628.6917350349438	461.8561227590398	574.9745972738538	826.2670384138786	368.3488106912278
3696135	2532866.0	37	908.1211665664462	462.2765083183003	574.9745972738538	826.2670384138786	493.43261204614777
3696123	2532866.0	37	745.773903666427	448.9311047208243	574.9745972738538	826.2670384138786	414.19175501232905
3696113	2532866.0	37	829.590932509016	392.19809376609993	574.9745972738538	826.2670384138786	503.23486254056456
3696106	2532866.0	37	685.2294520547945	314.68150684931504	574.9745972738538	826.2670384138786	523.3315288695717
3696109	2532866.0	37	1056.7113709307655	323.0809261806511	574.9745972738538	826.2670384138786	696.6107827458321
3696097	2532866.0	37	1373.8291666666669	203.91995614035088	574.9745972738538	826.2670384138786	1012.6620926321623
3696088	2532866.0	37	1105.0679179858284	169.78177295341473	574.9745972738538	826.2670384138786	843.784233338206
3696222	2532866.0	37	711.6949742658189	996.4267332727824	574.9745972738538	826.2670384138786	218.2814312746284
3696210	2532866.0	37	847.0584577114428	957.3989427860696	574.9745972738538	826.2670384138786	302.03510301767716
3696207	2532866.0	37	788.8947784810126	945.2215189873418	574.9745972738538	826.2670384138786	244.76930439948168
3696192	2532866.0	37	738.4742753623188	819.8394927536232	574.9745972738538	826.2670384138786	163.6259700605206
3696194	2532866.0	37	789.2465091299678	841.7627998567848	574.9745972738538	826.2670384138786	214.83149404398264
3696198	2532866.0	37	750.4905294208974	899.4715882626921	574.9745972738538	826.2670384138786	190.1703146024979
3695922	2532584.0	38	1043.107638888889	454.4078703703704	574.8647342995168	826.213768115942	597.9055471365709
3695914	2532584.0	38	741.6505452821242	452.2252252252252	574.8647342995168	826.213768115942	409.4935127186358
3695904	2532584.0	38	1103.381125667152	295.6140223192625	574.8647342995168	826.213768115942	748.9096515493495
3695905	2532584.0	38	685.2232704402516	314.69182389937106	574.8647342995168	826.213768115942	523.2912247632541
3696033	2532584.0	38	677.1583481877599	996.9916815210934	574.8647342995168	826.213768115942	199.07053812489264
3695911	2532584.0	38	794.5816125860374	451.576941986234	574.8647342995168	826.213768115942	434.31354813834065
3695896	2532584.0	38	1336.553350683149	134.1716547386684	574.8647342995168	826.213768115942	1029.1218756863034
3695897	2532584.0	38	1158.1931194596875	138.88666103841285	574.8647342995168	826.213768115942	901.4935147060891
3696026	2532584.0	38	883.7125786163523	973.6713836477988	574.8647342995168	826.213768115942	342.2436841162991
3696020	2532584.0	38	801.4246231155779	948.3174204355108	574.8647342995168	826.213768115942	257.36877263981364
3696007	2532584.0	38	807.2265559469888	880.0332997819158	574.8647342995168	826.213768115942	238.51322426246378
3695992	2532584.0	38	747.8005578800559	796.1342398884241	574.8647342995168	826.213768115942	175.5322679619601
3695984	2532584.0	38	1023.4369981470044	718.2123738933498	574.8647342995168	826.213768115942	461.3906989171799
3695990	2532584.0	38	690.9950276243094	789.1309392265193	574.8647342995168	826.213768115942	121.90726486204403
3695979	2532584.0	38	507.3072236727589	683.8583550913838	574.8647342995168	826.213768115942	157.57246224983942
3695975	2532584.0	38	561.2209550486862	670.0969054288382	574.8647342995168	826.213768115942	156.71192528812034
3695960	2532584.0	38	594.4287939474856	586.9681797952826	574.8647342995168	826.213768115942	240.0441708536321
3695966	2532584.0	38	713.8070596298835	615.8447566826594	574.8647342995168	826.213768115942	252.11126658605727
3695948	2532584.0	38	977.4249226006192	526.7729618163054	574.8647342995168	826.213768115942	501.71655512091235
3695941	2532584.0	38	714.6654947916667	524.183203125	574.8647342995168	826.213768115942	332.8163379747621
3697463	2532925.0	39	557.6240123208786	688.7386500602652	574.8369304556354	826.2314148681055	138.56603092106644
3697591	2532925.0	39	919.9860392967942	974.7654257152706	574.8369304556354	826.2314148681055	375.75292375734324
3697448	2532925.0	39	509.4895441237976	673.810539523212	574.8369304556354	826.2314148681055	165.8384881181266
3697196	2532925.0	39	1238.6771347918136	120.86556104446012	574.8369304556354	826.2314148681055	968.62005174034
3697312	2532925.0	39	975.335154163632	499.7573440155378	574.8369304556354	826.2314148681055	516.7050862264739
3697563	2532925.0	39	801.7222222222222	950.167264038232	574.8369304556354	826.2314148681055	258.52858706442805
3697293	2532925.0	39	739.447496139422	456.7726671078756	574.8369304556354	826.2314148681055	404.4705238101949
3697281	2532925.0	39	825.2848164906989	431.2890899949724	574.8369304556354	826.2314148681055	467.6575494906797
3697538	2532925.0	39	862.9921481481481	830.5173333333333	574.8369304556354	826.2314148681055	288.18708954515984
3697407	2532925.0	39	1052.4688665175242	612.5764354958986	574.8369304556354	826.2314148681055	523.2405914651179
3697388	2532925.0	39	749.5110416666668	597.6341666666666	574.8369304556354	826.2314148681055	287.693842500381
3697261	2532925.0	39	1240.9843304843305	375.8988603988604	574.8369304556354	826.2314148681055	804.084428514684
3697378	2532925.0	39	571.3200567156484	589.4515339004898	574.8369304556354	826.2314148681055	236.80599745771065
3697254	2532925.0	39	1137.86377245509	370.27944111776446	574.8369304556354	826.2314148681055	724.4939110708318
3697245	2532925.0	39	684.1591565569034	314.3919699595609	574.8369304556354	826.2314148681055	523.3841481015868
3697503	2532925.0	39	619.1964222458378	754.7412327311371	574.8369304556354	826.2314148681055	84.13447957800625
3697617	2532925.0	39	643.5484460694698	997.9357099329678	574.8369304556354	826.2314148681055	184.94225401911677
3697234	2532925.0	39	1169.4669900296417	173.09525734303423	574.8369304556354	826.2314148681055	883.2733144477993
3697492	2532925.0	39	700.7630029440628	744.2585868498528	574.8369304556354	826.2314148681055	150.25618212130476
3697351	2532925.0	39	748.7859229747676	537.2710491367861	574.8369304556354	826.2314148681055	337.27784534712464
3696440	2533223.0	40	600.053974484789	666.7585868498528	574.9178921568628	826.3100490196078	161.51932304000988
3696443	2533223.0	40	507.9283269148481	673.1178861788618	574.9178921568628	826.3100490196078	167.1988056390948
3696425	2533223.0	40	766.1689175363209	598.0342746060978	574.9178921568628	826.3100490196078	297.8032637376257
3696409	2533223.0	40	783.2494335599093	527.1886578701852	574.9178921568628	826.3100490196078	364.5211074636628
3696412	2533223.0	40	497.6160531697342	532.5554703476483	574.9178921568628	826.3100490196078	303.7553732883295
3696403	2533223.0	40	1118.0186772810778	479.2181057358644	574.9178921568628	826.3100490196078	644.5395875313045
3696392	2533223.0	40	875.1193279372088	434.02317880794703	574.9178921568628	826.3100490196078	493.97357275975975
3696395	2533223.0	40	736.3385714285714	455.5571428571429	574.9178921568628	826.3100490196078	404.3690803269377
3696399	2533223.0	40	949.7932425617752	464.4457892082704	574.9178921568628	826.3100490196078	521.0348077336225
3696385	2533223.0	40	1088.8730517848169	398.719708396179	574.9178921568628	826.3100490196078	668.568175657992
3696379	2533223.0	40	1302.9389743589743	400.8610256410256	574.9178921568628	826.3100490196078	843.2209482837361
3696489	2533223.0	40	549.4336244541485	954.91018922853	574.9178921568628	826.3100490196078	131.1008923009224
3696491	2533223.0	40	835.4933277731443	957.3031693077564	574.9178921568628	826.3100490196078	291.6483416881369
3696358	2533223.0	40	684.705698005698	315.0367521367521	574.9178921568628	826.3100490196078	522.9280509004717
3696487	2533223.0	40	970.7488888888888	940.522564102564	574.9178921568628	826.3100490196078	411.9789758900856
3696470	2533223.0	40	642.7211293260474	757.3375227686704	574.9178921568628	826.3100490196078	96.71860393976412
3696343	2533223.0	40	1156.5961770623742	175.93474178403756	574.9178921568628	826.3100490196078	872.5466562839948
3696330	2533223.0	40	1187.8250436300175	118.85580279232111	574.9178921568628	826.3100490196078	936.0270759075055
3696463	2533223.0	40	863.7072190559696	748.0759169954698	574.9178921568628	826.3100490196078	299.19868773844826
3696455	2533223.0	40	656.2343265052762	703.4950341402855	574.9178921568628	826.3100490196078	147.2952489897349
3696441	2533153.0	41	1089.2877094972066	416.9371508379888	574.8647342995168	826.213768115942	657.3723046050291
3696433	2533153.0	41	685.2146178436501	315.4180470793374	574.8647342995168	826.213768115942	522.5795302415783
3696561	2533153.0	41	866.5670810670811	962.8379953379954	574.8647342995168	826.213768115942	322.1124626178372
3696555	2533153.0	41	1103.834349593496	927.4806910569106	574.8647342995168	826.213768115942	538.5757547329738
3696423	2533153.0	41	1160.4181360201512	177.9189756507137	574.8647342995168	826.213768115942	873.5896772536521
3696551	2533153.0	41	489.74615384615385	927.8446153846154	574.8647342995168	826.213768115942	132.56697120679814
3696540	2533153.0	41	714.3056801195814	741.993273542601	574.8647342995168	826.213768115942	162.90140907116907
3696415	2533153.0	41	1125.9544189283229	110.31953143122244	574.8647342995168	826.213768115942	903.4403127061987
3696535	2533153.0	41	678.8657314629259	708.6092184368738	574.8647342995168	826.213768115942	156.99374992718606
3696517	2533153.0	41	841.4090046107947	673.888391646325	574.8647342995168	826.213768115942	306.99978559012396
3696504	2533153.0	41	795.7572413793104	606.2386206896551	574.8647342995168	826.213768115942	311.74118298552287
3696510	2533153.0	41	507.40412486064656	656.026867335563	574.8647342995168	826.213768115942	183.0696999044199
3696501	2533153.0	41	1273.9815963606286	623.8302315963607	574.8647342995168	826.213768115942	727.8210512703987
3696490	2533153.0	41	900.82450023245	603.2486440415311	574.8647342995168	826.213768115942	394.92178410486554
3696492	2533153.0	41	624.4410107413277	601.1851558372953	574.8647342995168	826.213768115942	230.42500630332717
3696484	2533153.0	41	556.8503759398496	561.1441102756892	574.8647342995168	826.213768115942	265.6810881765189
3696467	2533153.0	41	944.2301719356628	475.80033277870217	574.8647342995168	826.213768115942	509.1369188980383
3696457	2533153.0	41	733.8	456.6022831050229	574.8647342995168	826.213768115942	402.33452317103
3696459	2533153.0	41	862.2531044558071	466.5141222303385	574.8647342995168	826.213768115942	460.40841711606174
3696450	2533153.0	41	1133.85894909688	444.3003284072249	574.8647342995168	826.213768115942	677.0025166918248
3696955	2532816.0	42	482.5040863981319	862.1322241681261	574.8647342995168	826.213768115942	99.09906541404052
3696818	2532816.0	42	499.7709590878605	648.9410909903868	574.8647342995168	826.213768115942	192.52188740712086
3696685	2532816.0	42	685.1524444444444	315.156	574.8647342995168	826.213768115942	522.8225524598757
3696800	2532816.0	42	727.9727243120013	598.5802800846767	574.8647342995168	826.213768115942	274.33385040665917
3696678	2532816.0	42	1156.2561177934467	186.58793031936955	574.8647342995168	826.213768115942	864.3709580833643
3696667	2532816.0	42	1064.1402877697842	104.1410071942446	574.8647342995168	826.213768115942	872.2268278886629
3696916	2532816.0	42	1387.694332887104	753.9080767514503	574.8647342995168	826.213768115942	816.0392572320006
3696777	2532816.0	42	829.4289452495974	560.3806360708535	574.8647342995168	826.213768115942	368.06275496107804
3696779	2532816.0	42	624.194640753828	557.6911071849235	574.8647342995168	826.213768115942	273.0162249835453
3696888	2532816.0	42	688.8395464429948	735.9958061509785	574.8647342995168	826.213768115942	145.36003049068435
3696763	2532816.0	42	882.2585978835979	553.3573633156967	574.8647342995168	826.213768115942	411.0250661573622
3696745	2532816.0	42	940.7434029976778	497.5090774751953	574.8647342995168	826.213768115942	491.8475107770371
3696879	2532816.0	42	807.5483142161975	720.6296489398679	574.8647342995168	826.213768115942	255.51840361318344
3696857	2532816.0	42	966.321954484605	712.1892570281125	574.8647342995168	826.213768115942	407.7258200848399
3696730	2532816.0	42	728.7338411819022	472.3730378578024	574.8647342995168	826.213768115942	385.84836975474764
3696983	2532816.0	42	906.7609060402684	961.4521812080536	574.8647342995168	826.213768115942	358.3915417414857
3696705	2532816.0	42	1144.6871285447446	413.3560027169299	574.8647342995168	826.213768115942	703.668313506889
3696966	2532816.0	42	1196.8929146537844	959.483574879227	574.8647342995168	826.213768115942	636.1445579029695
3696711	2532816.0	42	1056.4001085776329	413.6248642779588	574.8647342995168	826.213768115942	634.1182226142014
3696839	2532816.0	42	849.2301070896028	673.9180561203741	574.8647342995168	826.213768115942	313.7998433372455
3697210	2533980.0	43	1035.6490082244798	351.570633768747	574.8647342995168	826.213768115942	661.5196535852012
3697471	2533980.0	43	488.3754879000781	640.9576502732241	574.8647342995168	826.213768115942	204.4510184393754
3697580	2533980.0	43	728.847207399502	815.320704375667	574.8647342995168	826.213768115942	154.36729206550643
3697314	2533980.0	43	765.1194132703289	505.9735184091357	574.8647342995168	826.213768115942	372.4924971090887
3697446	2533980.0	43	756.8265542328041	648.1838624338625	574.8647342995168	826.213768115942	254.56777335437454
3697176	2533980.0	43	684.9421888790821	315.1643130332451	574.8647342995168	826.213768115942	522.7701134791829
3697296	2533980.0	43	945.8319366852886	501.8621973929236	574.8647342995168	826.213768115942	492.76830932641695
3697421	2533980.0	43	851.1899396081897	642.6003093239063	574.8647342995168	826.213768115942	331.7672698420607
3697159	2533980.0	43	1138.0280501089323	211.91666666666663	574.8647342995168	826.213768115942	833.3749750997067
3697145	2533980.0	43	979.232996875751	126.76267724104784	574.8647342995168	826.213768115942	807.9266800304355
3697532	2533980.0	43	884.7551483420593	720.7230366492147	574.8647342995168	826.213768115942	327.3535751154149
3697270	2533980.0	43	717.7358322177598	487.8025435073628	574.8647342995168	826.213768115942	367.3340544537661
3697249	2533980.0	43	1141.0478985877148	400.42121830866085	574.8647342995168	826.213768115942	708.4226640888775
3697505	2533980.0	43	473.3360733857517	695.2824636645222	574.8647342995168	826.213768115942	165.68366084889806
3697381	2533980.0	43	906.01096196868	599.9818791946309	574.8647342995168	826.213768115942	401.0469943341076
3697639	2533980.0	43	919.637330754352	860.3660541586073	574.8647342995168	826.213768115942	346.45998601302955
3697752	2533980.0	43	1312.7052356020945	958.1446771378708	574.8647342995168	826.213768115942	749.5427740414763
3697364	2533980.0	43	699.2987012987013	576.2916666666667	574.8647342995168	826.213768115942	279.18608299121206
3697622	2533980.0	43	1354.1203824424165	858.466970882225	574.8647342995168	826.213768115942	779.9228386521924
3697734	2533980.0	43	919.3485829959516	957.1601889338732	574.8647342995168	826.213768115942	368.5323420511894
3697337	2533697.0	44	834.4134423613881	595.2045605637547	574.8882783882784	826.2326007326008	347.4582940145873
3697211	2533697.0	44	1143.1691608765366	388.1205237840727	574.8882783882784	826.2326007326008	717.5551221821125
3697469	2533697.0	44	819.6633170378418	696.7027883396704	574.8882783882784	826.2326007326008	276.9346346061521
3697193	2533697.0	44	1086.5848670756648	350.06083844580775	574.8882783882784	826.2326007326008	698.9799325256902
3697708	2533697.0	44	1337.9649910233393	925.8204667863556	574.8882783882784	826.2326007326008	769.5477973661363
3697175	2533697.0	44	685.4303135888501	314.9666085946574	574.8882783882784	826.2326007326008	523.0797800174272
3697165	2533697.0	44	1082.6085960657504	265.3283481541364	574.8882783882784	826.2326007326008	756.5669180866414
3697155	2533697.0	44	870.2417503586801	114.97632711621232	574.8882783882784	826.2326007326008	770.1422986459331
3697414	2533697.0	44	697.4560846560846	655.878835978836	574.8882783882784	826.2326007326008	209.86489058221122
3697671	2533697.0	44	895.8084723585215	899.3763493621198	574.8882783882784	826.2326007326008	329.15008561669356
3697394	2533697.0	44	492.1939266386049	638.431248747244	574.8882783882784	826.2326007326008	205.20161699856703
3697516	2533697.0	44	464.9366275823562	700.7970407593523	574.8882783882784	826.2326007326008	166.80361273290777
3697262	2533697.0	44	949.850959046138	505.3558838776568	574.8882783882784	826.2326007326008	493.5168480464834
3697634	2533697.0	44	779.1079027355623	871.2342114150624	574.8882783882784	826.2326007326008	209.11910465703895
3697251	2533697.0	44	762.9514435695538	501.7547806524185	574.8882783882784	826.2326007326008	375.038144489313
3697242	2533697.0	44	709.6328588374852	492.16381969157766	574.8882783882784	826.2326007326008	360.2194503725025
3697755	2533697.0	44	915.258575543336	966.6801518722178	574.8882783882784	826.2326007326008	368.20843798932356
3697373	2533697.0	44	927.3078192434627	618.7043665905053	574.8882783882784	826.2326007326008	408.9834969075345
3697489	2533697.0	44	936.0037369207772	691.9935724962631	574.8882783882784	826.2326007326008	385.25899222856964
3697609	2533697.0	44	1324.3487197556965	857.2387831806436	574.8882783882784	826.2326007326008	750.1015508080532
3696310	2533239.0	45	1302.7998348667138	849.1834158999765	574.7361623616237	826.3696186961869	728.4210187552627
3696290	2533239.0	45	916.6268256609357	769.7811980033277	574.7361623616237	826.3696186961869	346.5421691623626
3696294	2533239.0	45	833.957707043914	797.9966106690244	574.7361623616237	826.3696186961869	260.7697007169009
3696284	2533239.0	45	517.6082547843473	725.960725506998	574.7361623616237	826.3696186961869	115.5229139852167
3696275	2533239.0	45	495.6794554455445	658.4818481848185	574.7361623616237	826.3696186961869	185.57011180600372
3696265	2533239.0	45	935.7850729517396	641.0681818181819	574.7361623616237	826.3696186961869	405.8237774544055
3696248	2533239.0	45	791.7348550100488	596.1039333907551	574.7361623616237	826.3696186961869	316.40277881255383
3696252	2533239.0	45	884.1686838124054	604.19011598588	574.7361623616237	826.3696186961869	380.9359746151416
3696240	2533239.0	45	708.565627950897	509.9157223796034	574.7361623616237	826.3696186961869	343.58899044331656
3696234	2533239.0	45	780.9905741216795	453.1760925449872	574.7361623616237	826.3696186961869	426.3968695143678
3696362	2533239.0	45	899.9541439334893	973.2422707196674	574.7361623616237	826.3696186961869	356.84494034536726
3696238	2533239.0	45	945.9281842818428	503.7631189948263	574.7361623616237	826.3696186961869	491.7910844929831
3696227	2533239.0	45	1146.7654288240496	374.2853227232538	574.7361623616237	826.3696186961869	729.1074628303319
3696219	2533239.0	45	685.1845542305508	314.75070982396363	574.7361623616237	826.3696186961869	523.4049628939683
3696347	2533239.0	45	877.3402385436284	920.993094789705	574.7361623616237	826.3696186961869	317.0533537907857
3696223	2533239.0	45	1101.1861598440546	324.26559454191033	574.7361623616237	826.3696186961869	727.5012377454556
3696208	2533239.0	45	1067.4747536114485	264.30410422573243	574.7361623616237	826.3696186961869	747.4683684703979
3696341	2533239.0	45	1357.2382716049383	903.3611111111112	574.7361623616237	826.3696186961869	786.2806374790833
3696205	2533239.0	45	785.9086094207797	103.20069867027271	574.7361623616237	826.3696186961869	753.3704860746798
3696322	2533239.0	45	798.2423090843286	878.4609120521172	574.7361623616237	826.3696186961869	229.49618834813987
3696692	2533531.0	46	690.1644370122631	315.9687848383501	574.8647342995168	826.213768115942	523.1098970633204
3696812	2533531.0	46	828.1494845360825	521.0429553264605	574.8647342995168	826.213768115942	396.5884386627933
3696934	2533531.0	46	486.0845260319436	648.1506948765816	574.8647342995168	826.213768115942	198.9682975538553
3697062	2533531.0	46	880.4833203023196	987.97354704196	574.8647342995168	826.213768115942	345.7874291939295
3696664	2533531.0	46	1056.2274044795784	258.3411067193676	574.8647342995168	826.213768115942	744.438969831985
3696795	2533531.0	46	709.9162245800177	521.1693191865606	574.8647342995168	826.213768115942	333.6030887890791
3697055	2533531.0	46	801.3914179733603	975.5923958860226	574.8647342995168	826.213768115942	271.3453755838522
3696660	2533531.0	46	690.3701589433624	106.32784866800984	574.8647342995168	826.213768115942	729.0934371817851
3697045	2533531.0	46	1341.984389782403	920.741564175339	574.8647342995168	826.213768115942	772.9217748621325
3697034	2533531.0	46	920.575296108291	904.1266215454032	574.8647342995168	826.213768115942	354.381440365687
3696783	2533531.0	46	943.03120124805	500.95657826313055	574.8647342995168	826.213768115942	491.2624420168035
3696768	2533531.0	46	754.4975609756098	434.7644308943089	574.8647342995168	826.213768115942	430.6977316296188
3696901	2533531.0	46	597.8388694638694	609.6794871794872	574.8647342995168	826.213768115942	217.74963997035098
3696883	2533531.0	46	718.3490515983552	586.4025069637883	574.8647342995168	826.213768115942	279.4587452310273
3696991	2533531.0	46	1142.1172480620155	864.287015503876	574.8647342995168	826.213768115942	568.5287912995582
3696725	2533531.0	46	1191.3761953551914	365.8611680327869	574.8647342995168	826.213768115942	769.4224444453929
3696974	2533531.0	46	785.0380116959064	856.3376332989336	574.8647342995168	826.213768115942	212.3211100788209
3696847	2533531.0	46	934.923482032218	588.2323420074349	574.8647342995168	826.213768115942	431.5987268186501
3696963	2533531.0	46	1302.7082337317397	844.4646746347942	574.8647342995168	826.213768115942	728.0722871078833
3696710	2533531.0	46	1121.4280193236716	350.35942028985505	574.8647342995168	826.213768115942	724.6853005832158
3697079	2533437.0	47	1303.8122696155872	845.4921011058452	574.8130227001195	826.2431302270012	729.2533338170033
3697066	2533437.0	47	770.1080808080808	810.3316498316499	574.8130227001195	826.2431302270012	195.9421724125861
3696943	2533437.0	47	711.9328717639976	422.93046357615896	574.8130227001195	826.2431302270012	425.9846946643906
3697056	2533437.0	47	483.6744022503517	642.4710669077758	574.8130227001195	826.2431302270012	205.13024982701165
3696921	2533437.0	47	1260.5667650918635	385.64681758530185	574.8130227001195	826.2431302270012	815.0971144089178
3697051	2533437.0	47	707.6675166732052	621.1406433895645	574.8130227001195	826.2431302270012	244.3713294880264
3697039	2533437.0	47	980.2597765363128	557.2371198013656	574.8130227001195	826.2431302270012	486.5709648565396
3696890	2533437.0	47	1163.8061538461538	323.3220512820513	574.8130227001195	826.2431302270012	774.4950097866106
3696880	2533437.0	47	730.3435804701627	311.3857745629897	574.8130227001195	826.2431302270012	537.8362679120842
3697012	2533437.0	47	765.1873461349089	507.95445593303793	574.8130227001195	826.2431302270012	370.8774234259379
3697129	2533437.0	47	877.0701219512196	982.5754573170732	574.8130227001195	826.2431302270012	340.2927424161241
3697121	2533437.0	47	735.718018914883	970.2476356396216	574.8130227001195	826.2431302270012	215.934516430344
3696996	2533437.0	47	709.560606060606	523.5246085011186	574.8130227001195	826.2431302270012	331.353911426129
3696976	2533437.0	47	942.853130413264	503.5004949269982	574.8130227001195	826.2431302270012	489.5062098951286
3696853	2533437.0	47	1058.421034241789	254.17770789657584	574.8130227001195	826.2431302270012	749.0898185487341
3697109	2533437.0	47	1002.6588639201	933.9968789013732	574.8130227001195	826.2431302270012	441.2062263869499
3697091	2533437.0	47	1321.1738265712013	892.4538583929992	574.8130227001195	826.2431302270012	749.2918724231293
3696836	2533437.0	47	595.9559466298597	121.54209799861974	574.8130227001195	826.2431302270012	705.0181331398825
3696964	2533437.0	47	599.4907904834996	475.24418009721154	574.8130227001195	826.2431302270012	351.86539360241864
3697093	2533437.0	47	1227.5768528660096	908.9832055494704	574.8130227001195	826.2431302270012	657.9867308975242
3696831	2533864.0	48	1183.399196042053	825.5983302411873	574.8369304556354	826.2314148681055	608.5625948838939
3696945	2533864.0	48	1293.7187332259796	907.2420826623726	574.8369304556354	826.2314148681055	723.4319419619327
3696819	2533864.0	48	704.8555100648243	767.7412146025247	574.8369304556354	826.2314148681055	142.56905193869653
3696695	2533864.0	48	948.4980217606328	500.7247774480712	574.8369304556354	826.2314148681055	495.5574458725641
3696681	2533864.0	48	1089.149407783418	475.3561759729273	574.8369304556354	826.2314148681055	622.5999980764449
3696927	2533864.0	48	1228.5084320057408	910.2730534625044	574.8369304556354	826.2314148681055	659.0519167382802
3696656	2533864.0	48	1297.5823024054982	453.4666666666667	574.8369304556354	826.2314148681055	813.2124139341624
3696786	2533864.0	48	708.769918699187	662.6846883468835	574.8369304556354	826.2314148681055	211.38963336846655
3696662	2533864.0	48	676.2059620596207	468.1289198606272	574.8369304556354	826.2314148681055	372.1734508248953
3696650	2533864.0	48	525.4882711705372	373.8652357494722	574.8369304556354	826.2314148681055	455.0499425157948
3696769	2533864.0	48	482.212376525276	637.5331202789076	574.8369304556354	826.2314148681055	210.20550509363392
3696899	2533864.0	48	692.4350007719623	913.2259533734754	574.8369304556354	826.2314148681055	146.27835066026023
3696647	2533864.0	48	1189.0574193548389	315.78688172043013	574.8369304556354	826.2314148681055	798.6366072275455
3696636	2533864.0	48	587.1354723707665	136.14705882352942	574.8369304556354	826.2314148681055	690.1939383902871
3696637	2533864.0	48	709.3537956888472	241.3981568259919	574.8369304556354	826.2314148681055	600.103929952407
3696639	2533864.0	48	1058.109515520743	254.3041775456919	574.8369304556354	826.2314148681055	748.7677585652042
3696998	2533864.0	48	866.8243537414966	975.617006802721	574.8369304556354	826.2314148681055	327.9827898454005
3696729	2533864.0	48	773.7672312397084	520.3235709244883	574.8369304556354	826.2314148681055	364.9011832760675
3696849	2533864.0	48	1302.002456140351	842.6941520467836	574.8369304556354	826.2314148681055	727.3518567101777
3696713	2533864.0	48	709.4329295648272	521.5695379093764	574.8369304556354	826.2314148681055	333.0689752111675
3697082	2533570.0	49	763.7913422977118	562.0949516395376	574.8369304556354	826.2314148681055	324.76428523081415
3696817	2533570.0	49	643.9514831573655	356.9738562091503	574.8369304556354	826.2314148681055	474.32001618498344
3697064	2533570.0	49	709.3953386103782	530.1301671064205	574.8369304556354	826.2314148681055	325.2413167652061
3697169	2533570.0	49	1229.3277252015423	915.180511742026	574.8369304556354	826.2314148681055	660.5074884070694
3696789	2533570.0	49	524.3423938960419	332.6065808297568	574.8369304556354	826.2314148681055	496.20074062999487
3697046	2533570.0	49	956.2516489091832	505.376966007103	574.8369304556354	826.2314148681055	498.4222755925911
3696663	2533570.0	49	544.1452806909315	223.14774830351635	574.8369304556354	826.2314148681055	603.8641289580528
3697162	2533570.0	49	660.0084027473331	911.2024696770422	574.8369304556354	826.2314148681055	120.30901814776296
3696896	2533570.0	49	677.4709302325581	403.23837209302326	574.8369304556354	826.2314148681055	435.26641513713406
3697156	2533570.0	49	1283.2616892911012	900.8785822021116	574.8369304556354	826.2314148681055	712.3467122982172
3696758	2533570.0	49	1200.852490421456	295.29948914431674	574.8369304556354	826.2314148681055	820.8435850221956
3697142	2533570.0	49	1301.000350877193	841.3173099415205	574.8369304556354	826.2314148681055	726.3201066943567
3697133	2533570.0	49	1235.4486720381976	821.2511190689346	574.8369304556354	826.2314148681055	660.6305143292983
3697124	2533570.0	49	612.3399355877617	719.1734299516909	574.8369304556354	826.2314148681055	113.43671155452081
3696997	2533570.0	49	1354.3968954248364	477.928431372549	574.8369304556354	826.2314148681055	853.8317792719405
3696852	2533570.0	49	1254.4546212879548	384.0271938605272	574.8369304556354	826.2314148681055	810.8173522866745
3697101	2533570.0	49	744.6333626116235	650.7962962962963	574.8369304556354	826.2314148681055	244.1481296287314
3697216	2533570.0	49	862.7023708721423	969.9976009031894	574.8369304556354	826.2314148681055	321.7689047022161
3696708	2533570.0	49	1060.7386587771202	255.5629754860524	574.8369304556354	826.2314148681055	749.5084771318827
3697092	2533570.0	49	481.9222476626598	637.2943140622019	574.8369304556354	826.2314148681055	210.54777685708166
3697336	2533364.0	50	561.269435569755	328.7614483493078	574.8647342995168	826.213768115942	497.6380638463633
3697720	2533364.0	50	1300.8445255474453	838.4593673965936	574.8647342995168	826.213768115942	726.0830613656594
3697451	2533364.0	50	1359.218738930216	453.3738930216082	574.8647342995168	826.213768115942	868.4588516680415
3697575	2533364.0	50	768.6545430322409	531.6524114042099	574.8647342995168	826.213768115942	352.5916658636758
3697307	2533364.0	50	1222.0632798573974	276.1439393939394	574.8647342995168	826.213768115942	849.3778745896842
3697809	2533364.0	50	864.9034462269756	971.1494355317884	574.8647342995168	826.213768115942	324.23571997208484
3697667	2533364.0	50	1235.9430272108843	816.6570294784581	574.8647342995168	826.213768115942	661.1473667889732
3697285	2533364.0	50	1400.2867063492065	277.22685185185185	574.8647342995168	826.213768115942	991.3163300236478
3697272	2533364.0	50	1061.3511187607571	254.76764199655767	574.8647342995168	826.213768115942	750.4796315177521
3697785	2533364.0	50	629.4949121184089	933.9947579401788	574.8647342995168	826.213768115942	120.83541739082962
3697535	2533364.0	50	711.4502424625764	547.1706725701033	574.8647342995168	826.213768115942	310.6777272544095
3697387	2533364.0	50	717.1211812627291	402.6875990042996	574.8647342995168	826.213768115942	446.77881846052276
3697773	2533364.0	50	1228.799560246262	916.2241864555848	574.8647342995168	826.213768115942	660.1004711372939
3697638	2533364.0	50	767.6518151815181	653.8851341655906	574.8647342995168	826.213768115942	258.58077390671866
3697497	2533364.0	50	956.0604010025062	504.5558897243108	574.8647342995168	826.213768115942	498.7724200921117
3697625	2533364.0	50	482.3203828828829	637.0773273273273	574.8647342995168	826.213768115942	210.5636488411772
3697246	2533364.0	50	528.4566929133858	248.5659917510311	574.8647342995168	826.213768115942	579.508981677267
3697749	2533364.0	50	1269.2338631984587	874.0568400770713	574.8647342995168	826.213768115942	696.0154069433759
3697612	2533364.0	50	535.8612049549549	638.1402027027027	574.8647342995168	826.213768115942	192.0753532043612
3697357	2533364.0	50	660.7398589065256	366.521164021164	574.8647342995168	826.213768115942	467.64497996418993
3696573	2534194.0	51	702.6493248610008	472.9601535610273	574.8647342995168	826.213768115942	375.6554508869508
3696560	2534194.0	51	1373.23876495312	423.12091820239255	574.8647342995168	826.213768115942	894.3628673382564
3696564	2534194.0	51	746.6143534994069	409.1037959667853	574.8647342995168	826.213768115942	451.08608996684603
3696553	2534194.0	51	687.2019283746557	347.14820936639114	574.8647342995168	826.213768115942	492.06041778697744
3696549	2534194.0	51	1243.9009923319802	313.9961659900767	574.8647342995168	826.213768115942	842.6009651606461
3696539	2534194.0	51	575.3453757225434	293.723506743738	574.8647342995168	826.213768115942	532.4904782927256
3696531	2534194.0	51	1059.178652283926	253.20542016247168	574.8647342995168	826.213768115942	750.2656449403601
3696526	2534194.0	51	530.0188787185355	257.4677726926011	574.8647342995168	826.213768115942	570.5113128351419
3696516	2534194.0	51	1403.3881599500155	192.09606373008435	574.8647342995168	826.213768115942	1043.3390292072982
3696619	2534194.0	51	549.1462294043093	968.9115969581748	574.8647342995168	826.213768115942	144.99693738259427
3696620	2534194.0	51	856.9995808885163	963.8964794635372	574.8647342995168	826.213768115942	313.93725593472254
3696610	2534194.0	51	1245.1022727272727	866.747668997669	574.8647342995168	826.213768115942	671.4621024587964
3696615	2534194.0	51	1217.82200913242	942.1630136986302	574.8647342995168	826.213768115942	653.3286193117119
3696604	2534194.0	51	1313.470804772785	840.8820766692054	574.8647342995168	826.213768115942	738.7517083674163
3696592	2534194.0	51	480.1397395283351	634.8479408658923	574.8647342995168	826.213768115942	213.52682377981526
3696598	2534194.0	51	1237.4011322838996	813.6731565865783	574.8647342995168	826.213768115942	662.65507286344
3696584	2534194.0	51	506.26767676767673	551.6004329004329	574.8647342995168	826.213768115942	283.05130308870184
3696586	2534194.0	51	706.2534246575342	569.217982170037	574.8647342995168	826.213768115942	288.6344088080082
3696590	2534194.0	51	798.2272469922152	641.1628450106157	574.8647342995168	826.213768115942	290.05974594646744
3696577	2534194.0	51	954.859940872136	500.4132791327913	574.8647342995168	826.213768115942	500.54202185213944
3697846	2534415.0	52	478.5685796787584	624.1731636888647	574.8369304556354	826.2314148681055	223.81941879763914
3697706	2534415.0	52	776.1126893939394	363.5669191919192	574.8369304556354	826.2314148681055	504.5496672236442
3697836	2534415.0	52	702.856940509915	592.3552880075542	574.8369304556354	826.2314148681055	266.6217652210534
3697571	2534415.0	52	1361.7444204463643	105.66522678185746	574.8369304556354	826.2314148681055	1066.9765832560036
3697816	2534415.0	52	951.5076738609114	499.8515587529976	574.8369304556354	826.2314148681055	498.4021061504473
3697823	2534415.0	52	482.1044938917975	505.2159685863874	574.8369304556354	826.2314148681055	334.1410204427419
3697787	2534415.0	52	577.5678294573644	452.2914244186047	574.8369304556354	826.2314148681055	373.94996224993844
3697905	2534415.0	52	569.1712450155073	962.2979618963226	574.8369304556354	826.2314148681055	136.18445290005937
3697910	2534415.0	52	857.0900192996968	964.498070030328	574.8369304556354	826.2314148681055	314.2999746925897
3697898	2534415.0	52	1181.421241478292	921.9235737351992	574.8369304556354	826.2314148681055	614.0859187829305
3697774	2534415.0	52	748.6677450275581	443.16594775940575	574.8369304556354	826.2314148681055	420.66174556993474
3697636	2534415.0	52	565.4373120518159	276.147235715938	574.8369304556354	826.2314148681055	550.1644817503683
3697764	2534415.0	52	1363.3783647035011	438.4977737300142	574.8369304556354	826.2314148681055	878.7121087113135
3697883	2534415.0	52	1305.4846088973225	855.9703773982712	574.8369304556354	826.2314148681055	731.2526484769799
3697629	2534415.0	52	512.0672955974843	276.07861635220127	574.8369304556354	826.2314148681055	553.7220681669702
3697874	2534415.0	52	1177.133024691358	836.9385802469135	574.8369304556354	826.2314148681055	602.391258670024
3697610	2534415.0	52	1049.2292737577436	252.5338737313826	574.8369304556354	826.2314148681055	744.4306308112174
3697871	2534415.0	52	1257.187159533074	808.235149156939	574.8369304556354	826.2314148681055	682.5875040619919
3697860	2534415.0	52	841.5592292697556	680.3143649722597	574.8369304556354	826.2314148681055	304.0272522899807
3697735	2534415.0	52	1190.517857142857	385.2162698412699	574.8369304556354	826.2314148681055	757.3356994289104
3697981	2533830.0	53	1389.8066104078764	137.67158931082983	574.8647342995168	826.213768115942	1066.8742163107627
3698111	2533830.0	53	489.1579535299374	522.5087131367292	574.8647342995168	826.213768115942	315.5668117686197
3698096	2533830.0	53	950.7555965559656	502.7888068880689	574.8647342995168	826.213768115942	495.88067705159443
3698214	2533830.0	53	1293.895512300622	800.2101919437686	574.8647342995168	826.213768115942	719.5008309144727
3698076	2533830.0	53	730.3371517027864	491.4523219814242	574.8647342995168	826.213768115942	369.10282902097913
3698185	2533830.0	53	1140.9213893967094	773.3254113345521	574.8647342995168	826.213768115942	568.5220444827602
3698055	2533830.0	53	516.4481024234111	443.098308184728	574.8647342995168	826.213768115942	387.54349242124306
3698045	2533830.0	53	812.4183222958058	458.3962472406181	574.8647342995168	826.213768115942	437.8600642131912
3698303	2533830.0	53	860.9221091320328	965.6128074639524	574.8647342995168	826.213768115942	318.21520055965067
3698293	2533830.0	53	650.6450094161958	959.6082006505736	574.8647342995168	826.213768115942	153.41683326152946
3698166	2533830.0	53	893.7415285863561	731.806762203314	574.8647342995168	826.213768115942	332.5584049457151
3698031	2533830.0	53	1335.2090598290597	438.8630769230769	574.8647342995168	826.213768115942	853.3252904564389
3698017	2533830.0	53	515.215641609719	366.7164009111617	574.8647342995168	826.213768115942	463.35282963076935
3698148	2533830.0	53	697.795746785361	610.3541048466865	574.8647342995168	826.213768115942	248.40979863425505
3698021	2533830.0	53	1142.5297210791036	377.959076360311	574.8647342995168	826.213768115942	723.3089283953325
3698138	2533830.0	53	489.835940895263	611.1440677966102	574.8647342995168	826.213768115942	231.26796514699234
3698258	2533830.0	53	1283.4685534591194	882.4600870827286	574.8647342995168	826.213768115942	710.8326251128941
3697997	2533830.0	53	578.5089098532495	258.8577044025157	574.8647342995168	826.213768115942	567.3677670152401
3697987	2533830.0	53	1015.8039088417712	226.43062166450312	574.8647342995168	826.213768115942	744.4240581907551
3698243	2533830.0	53	1130.2322723253758	867.9661361626879	574.8647342995168	826.213768115942	556.9347919913199
3697466	2534072.0	54	488.6539900249377	598.8950540315876	574.8369304556354	826.2314148681055	243.1240839153387
3697454	2534072.0	54	796.9664998609953	569.9959688629413	574.8369304556354	826.2314148681055	339.11377057512135
3697438	2534072.0	54	503.40221642764016	540.8735332464146	574.8369304556354	826.2314148681055	294.16328624061913
3697679	2534072.0	54	749.3351783517835	908.7980144087156	574.8369304556354	826.2314148681055	193.0463205516361
3697534	2534072.0	54	897.2377756471716	725.7887503994887	574.8369304556354	826.2314148681055	337.68481432509225
3697266	2534072.0	54	918.6736398467432	210.14735632183908	574.8369304556354	826.2314148681055	705.5375609560022
3697253	2534072.0	54	1414.8364197530864	186.84567901234567	574.8369304556354	826.2314148681055	1055.6577386803879
3697491	2534072.0	54	691.2239221140472	628.3386648122392	574.8369304556354	826.2314148681055	229.5810801263222
3697738	2534072.0	54	864.1434831778342	966.0145603618888	574.8369304556354	826.2314148681055	321.30609893392716
3697334	2534072.0	54	1132.3081232492998	391.9761904761905	574.8369304556354	826.2314148681055	706.6482368947533
3697321	2534072.0	54	1287.4183120402631	401.70034843205576	574.8369304556354	826.2314148681055	829.4569619639022
3697308	2534072.0	54	514.5259787778998	379.2597877789975	574.8369304556354	826.2314148681055	451.0222237484077
3697556	2534072.0	54	1168.470434782609	749.1544927536231	574.8369304556354	826.2314148681055	598.6163958514375
3697289	2534072.0	54	531.7236559139785	250.2198924731183	574.8369304556354	826.2314148681055	577.6227387953967
3697404	2534072.0	54	750.3836974110031	515.0200242718447	574.8369304556354	826.2314148681055	357.3082661027318
3697654	2534072.0	54	1280.879570653456	872.9744043406463	574.8369304556354	826.2314148681055	707.5882396156252
3697389	2534072.0	54	954.3840074384008	504.6699209669921	574.8369304556354	826.2314148681055	497.4512820428519
3697637	2534072.0	54	1062.0593982024227	870.6549433372411	574.8369304556354	826.2314148681055	489.2434802416045
3697374	2534072.0	54	522.4713134186818	447.2814129919393	574.8369304556354	826.2314148681055	382.5509923782805
3697613	2534072.0	54	1319.478606965174	814.226368159204	574.8369304556354	826.2314148681055	744.738442368473
3697464	2534674.0	55	1267.564632885212	414.3726301275422	574.8647342995168	826.213768115942	805.8822944079442
3697850	2534674.0	55	1193.6228942281136	871.0606186136428	574.8647342995168	826.213768115942	620.3812541315108
3697449	2534674.0	55	514.2209098862643	388.1293963254593	574.8647342995168	826.213768115942	442.2619023231905
3697839	2534674.0	55	1029.1567197170646	873.4688328912467	574.8647342995168	826.213768115942	456.74308879449467
3697573	2534674.0	55	955.79418577716	504.0466759323604	574.8647342995168	826.213768115942	498.8976671513733
3697427	2534674.0	55	514.1838512241055	302.62358757062145	574.8647342995168	826.213768115942	527.0947227342474
3697673	2534674.0	55	680.1251808972504	658.4717800289436	574.8647342995168	826.213768115942	198.03316940687748
3697804	2534674.0	55	820.9043643819566	810.6461628588166	574.8647342995168	826.213768115942	246.53164077770114
3697542	2534674.0	55	552.1388888888889	481.958	574.8647342995168	826.213768115942	345.00506942757374
3697521	2534674.0	55	780.5550981633945	463.6762719020477	574.8647342995168	826.213768115942	416.82365809475573
3697650	2534674.0	55	1252.131304347826	647.0710144927535	574.8647342995168	826.213768115942	700.5584437295005
3697386	2534674.0	55	871.1301998919504	257.6489735278228	574.8647342995168	826.213768115942	641.1233514291392
3697632	2534674.0	55	498.0181116389549	591.0056413301663	574.8647342995168	826.213768115942	247.4434608560273
3697890	2534674.0	55	867.2659283565765	963.8664205633032	574.8647342995168	826.213768115942	323.1821638206358
3697370	2534674.0	55	1402.8841807909605	215.49632768361585	574.8647342995168	826.213768115942	1028.8789995991797
3697758	2534674.0	55	878.1399205257527	726.5560904783738	574.8647342995168	826.213768115942	319.2295276014916
3697877	2534674.0	55	1345.403316469927	928.728780213603	574.8647342995168	826.213768115942	777.3281381235143
3697731	2534674.0	55	727.3045267489713	692.7263374485597	574.8647342995168	826.213768115942	202.62473804600455
3697477	2534674.0	55	1117.097659402744	410.5104923325263	574.8647342995168	826.213768115942	683.2464844864294
3697971	2534053.0	56	1114.67980809345	420.3815185648728	574.8894993894994	826.2411477411478	675.3485144470295
3698231	2534053.0	56	1026.140350877193	870.0769980506823	574.8894993894994	826.2411477411478	453.3750243901051
3697963	2534053.0	56	753.703730620155	405.500242248062	574.8894993894994	826.2411477411478	457.1623768922286
3697967	2534053.0	56	523.6058380414313	429.2721280602637	574.8894993894994	826.2411477411478	400.2679309008723
3698200	2534053.0	56	660.27637574483	767.4281458114265	574.8894993894994	826.2411477411478	103.68166592848478
3697948	2534053.0	56	1416.392836999436	310.3519458544839	574.8894993894994	826.2411477411478	987.0509286920924
3697951	2534053.0	56	488.5408011869436	321.8372898120673	574.8894993894994	826.2411477411478	511.7414870567131
3697940	2534053.0	56	860.0623762376238	277.09392739273926	574.8894993894994	826.2411477411478	618.7780210271039
3698033	2534053.0	56	555.0075608152531	520.709949594565	574.8894993894994	826.2411477411478	306.17740694302785
3698022	2534053.0	56	953.7866535174228	503.49276791584487	574.8894993894994	826.2411477411478	497.7243916929301
3698261	2534053.0	56	1109.698347107438	869.4676934635612	574.8894993894994	826.2411477411478	536.5529217630643
3697994	2534053.0	56	1191.8504409171076	440.54973544973546	574.8894993894994	826.2411477411478	727.5978758118918
3698106	2534053.0	56	518.9874551971326	613.8727598566308	574.8894993894994	826.2411477411478	219.60275662558064
3698085	2534053.0	56	488.6618417424869	580.7492417976289	574.8894993894994	826.2411477411478	260.1950899365165
3698342	2534053.0	56	871.0729250604352	964.311710985764	574.8894993894994	826.2411477411478	326.7844887335632
3698330	2534053.0	56	1284.4848053181386	926.6130104463438	574.8894993894994	826.2411477411478	716.6589209790594
3698052	2534053.0	56	1362.138497652582	537.810411488539	574.8894993894994	826.2411477411478	838.4230882325753
3698161	2534053.0	56	883.495410738871	717.7975370965274	574.8894993894994	826.2411477411478	327.1049146824581
3698150	2534053.0	56	792.5683278482996	715.1726218461057	574.8894993894994	826.2411477411478	244.3773512494425
3698114	2534053.0	56	676.5820759030636	670.2921810699588	574.8894993894994	826.2411477411478	186.17588545184552
3696824	2534611.0	57	952.6095921622236	503.5031897926635	574.8345410628019	826.2838164251208	496.89166038726444
3696699	2534611.0	57	507.16843166918807	285.2796268280383	574.8345410628019	826.2838164251208	545.2194379532561
3696940	2534611.0	57	880.8197593706617	719.7640752737931	574.8345410628019	826.2838164251208	323.9960016386845
3696686	2534611.0	57	694.0924731182796	186.6503840245776	574.8345410628019	826.2838164251208	650.6561167027088
3696796	2534611.0	57	530.347182425979	469.2434574976122	574.8345410628019	826.2838164251208	359.8012548360073
3696917	2534611.0	57	664.5669154228856	687.9082089552239	574.8345410628019	826.2838164251208	164.92333901228528
3696904	2534611.0	57	478.9551091269841	639.0984623015873	574.8345410628019	826.2838164251208	210.31220189681753
3696778	2534611.0	57	1175.2310009718174	450.0634596695821	574.8345410628019	826.2838164251208	708.5320500221163
3697035	2534611.0	57	871.7318507157464	963.4156441717791	574.8345410628019	826.2838164251208	327.03692553027645
3697030	2534611.0	57	1163.9131812420787	961.7816856780736	574.8345410628019	826.2838164251208	604.4611789747595
3696881	2534611.0	57	547.1783344772364	612.7704186684969	574.8345410628019	826.2838164251208	215.29708958618502
3696759	2534611.0	57	1106.7259658580413	416.14824797843664	574.8345410628019	826.2838164251208	671.6544292087966
3697006	2534611.0	57	1085.2574617506898	905.9261349385504	574.8345410628019	826.2838164251208	516.5989323079834
3696992	2534611.0	57	623.1777662157475	900.6703087062087	574.8345410628019	826.2838164251208	88.71537438388427
3696742	2534611.0	57	1400.8000260213375	413.4195940671351	574.8345410628019	826.2838164251208	923.4044879932376
3696856	2534611.0	57	734.2801965230536	564.9520030234316	574.8345410628019	826.2838164251208	306.1327060948643
3696969	2534611.0	57	1028.434516765286	793.0485207100592	574.8345410628019	826.2838164251208	454.81592192728004
3696719	2534611.0	57	1432.6235364396657	361.2013142174432	574.8345410628019	826.2838164251208	975.758010189721
3696709	2534611.0	57	754.7119850187266	365.6430711610487	574.8345410628019	826.2838164251208	494.51571364473006
3696838	2534611.0	57	610.5974282888229	532.6824925816023	574.8345410628019	826.2838164251208	295.7714006887882
3697592	2534611.0	58	873.1795965865011	963.8154900439616	574.8345410628019	826.2838164251208	328.51900006519946
3697468	2534611.0	58	880.9760498687664	717.4548884514435	574.8345410628019	826.2838164251208	324.90977051774274
3697215	2534611.0	58	1103.6213266162888	425.3375314861461	574.8345410628019	826.2838164251208	663.6063501672922
3697457	2534611.0	58	648.5942885278188	706.1646971935007	574.8345410628019	826.2838164251208	140.95780627933743
3697325	2534611.0	58	519.7181593358064	511.236972266384	574.8345410628019	826.2838164251208	319.8317206736306
3697190	2534611.0	58	1398.8838517538054	391.1104125303331	574.8345410628019	826.2838164251208	931.8976112791008
3697310	2534611.0	58	952.9899680802552	503.8511171910625	574.8345410628019	826.2838164251208	496.95510110885584
3697170	2534611.0	58	1432.856684981685	365.172847985348	574.8345410628019	826.2838164251208	974.0766523588488
3697430	2534611.0	58	1095.9280109177755	695.8689866939611	574.8345410628019	826.2838164251208	537.1651814286772
3697558	2534611.0	58	1000.44674859191	907.3486943164364	574.8345410628019	826.2838164251208	433.2635059929863
3697161	2534611.0	58	699.7333333333333	308.4448637316562	574.8345410628019	826.2838164251208	532.6883603358549
3697154	2534611.0	58	533.5188020413646	215.397663174859	574.8345410628019	826.2838164251208	612.2817019344853
3697541	2534611.0	58	576.1658105022831	818.2049086757992	574.8345410628019	826.2838164251208	8.187858617645112
3697151	2534611.0	58	664.1653407584196	224.59520021214533	574.8345410628019	826.2838164251208	608.2838010785293
3697259	2534611.0	58	1168.6255	460.6615	574.8345410628019	826.2838164251208	697.32874685017
3697383	2534611.0	58	577.197091722595	592.5838926174497	574.8345410628019	826.2838164251208	233.7118654098062
3697241	2534611.0	58	605.3836940836941	450.7606060606061	574.8345410628019	826.2838164251208	376.76376188901907
3697367	2534611.0	58	645.8333333333333	569.3843248347497	574.8345410628019	826.2838164251208	266.5298806574325
3697608	2534611.0	58	1054.0626387567395	965.847605455122	574.8345410628019	826.2838164251208	499.13687584445296
3697486	2534611.0	58	473.6897394136808	729.8816503800217	574.8345410628019	826.2838164251208	139.72705006127808
3697848	2534594.0	59	874.131360332295	963.8315160955348	574.8647342995168	826.213768115942	329.3921037548068
3697459	2534594.0	59	525.499149298171	361.7652771870126	574.8647342995168	826.213768115942	467.0646226259113
3697844	2534594.0	59	966.0304753572468	958.8065033537474	574.8647342995168	826.213768115942	413.0272029964683
3697832	2534594.0	59	949.3585201253312	904.9909616775128	574.8647342995168	826.213768115942	382.6897462012643
3697569	2534594.0	59	953.0081813931744	504.3812529219261	574.8647342995168	826.213768115942	496.55677864266465
3697445	2534594.0	59	694.305843110191	342.4296066252588	574.8647342995168	826.213768115942	498.3104387660033
3697820	2534594.0	59	472.72334455667794	794.1464646464647	574.8647342995168	826.213768115942	107.05687950992252
3697694	2534594.0	59	551.4568918176825	627.563975837452	574.8647342995168	826.213768115942	200.0241661948416
3697552	2534594.0	59	1169.3635799183962	498.4934362249424	574.8647342995168	826.213768115942	678.8442335152646
3697426	2534594.0	59	1384.4621489621488	343.10708180708184	574.8647342995168	826.213768115942	942.7831374100542
3697788	2534594.0	59	644.3227550540668	709.2320169252469	574.8647342995168	826.213768115942	136.04832508627658
3697661	2534594.0	59	693.4309356267918	593.3493614803232	574.8647342995168	826.213768115942	261.3116453106113
3697782	2534594.0	59	878.727838494232	719.2418032786885	574.8647342995168	826.213768115942	322.1424954146703
3697643	2534594.0	59	602.0591611479028	579.7088300220751	574.8647342995168	826.213768115942	248.0004462824077
3697519	2534594.0	59	1096.2368686868688	425.270202020202	574.8647342995168	826.213768115942	657.7116736908293
3697382	2534594.0	59	682.9652584030822	233.7302378105487	574.8647342995168	826.213768115942	602.2644410843192
3697754	2534594.0	59	1095.325207860922	688.3272864701436	574.8647342995168	826.213768115942	538.415997496749
3697627	2534594.0	59	497.7353610005685	576.5261512222854	574.8647342995168	826.213768115942	261.3290000277848
3697360	2534594.0	59	610.0429292929293	150.15782828282826	574.8647342995168	826.213768115942	676.9705600590245
3697479	2534594.0	59	1432.4186206896552	364.8898850574713	574.8647342995168	826.213768115942	973.7650605474485
3698109	2534351.0	60	1076.913022351798	378.3508260447036	574.8647342995168	826.213768115942	672.7805722647851
3698344	2534351.0	60	632.1546920821114	697.7111436950147	574.8647342995168	826.213768115942	140.69493148581213
3698091	2534351.0	60	1425.0488262910796	359.75281690140844	574.8647342995168	826.213768115942	969.7416198573131
3698221	2534351.0	60	473.0539318023661	602.3609951287405	574.8647342995168	826.213768115942	245.91767622351472
3698207	2534351.0	60	1123.4539252170832	590.2985114300903	574.8647342995168	826.213768115942	597.1650598693308
3698335	2534351.0	60	877.9760223595175	721.4077669902913	574.8647342995168	826.213768115942	320.71911514804134
3698189	2534351.0	60	616.895431834404	587.8490364025696	574.8647342995168	826.213768115942	242.04198986964468
3698054	2534351.0	60	554.7833942346732	262.12579510082554	574.8647342995168	826.213768115942	564.4453042758904
3698290	2534351.0	60	1098.4418103448277	681.8778735632184	574.8647342995168	826.213768115942	543.1075446138565
3698038	2534351.0	60	1387.7699115044247	265.1895280235988	574.8647342995168	826.213768115942	987.705940600609
3698027	2534351.0	60	684.7269182389937	236.0871698113208	574.8647342995168	826.213768115942	600.2658590046041
3698156	2534351.0	60	955.2708750835004	505.9166109997773	574.8647342995168	826.213768115942	497.29176627294066
3698159	2534351.0	60	564.2320314618931	513.2371847030106	574.8647342995168	826.213768115942	313.1571428763279
3698274	2534351.0	60	807.5195767195767	665.4560846560846	574.8647342995168	826.213768115942	282.7919880280956
3698009	2534351.0	60	700.7162754303599	163.35164319248827	574.8647342995168	826.213768115942	674.7034956653513
3698391	2534351.0	60	874.3881873191265	963.5060510392004	574.8647342995168	826.213768115942	329.48971130988343
3698121	2534351.0	60	694.4154929577464	394.020273154076	574.8647342995168	826.213768115942	448.42346167781045
3698380	2534351.0	60	1015.4371681415928	924.4277286135692	574.8647342995168	826.213768115942	451.3868091760767
3698368	2534351.0	60	471.97541507024266	875.3659003831417	574.8647342995168	826.213768115942	114.02694470113536
3698370	2534351.0	60	955.8369614512472	878.40589569161	574.8647342995168	826.213768115942	384.53069583821843
3697968	2534974.0	61	599.1829105473965	593.8413440142413	574.8647342995168	826.213768115942	233.64142864424454
3697973	2534974.0	61	1113.5868374415982	608.7833897212823	574.8647342995168	826.213768115942	580.9453277741997
3697964	2534974.0	61	464.28090528718144	576.0316343349816	574.8647342995168	826.213768115942	273.5322344847565
3697954	2534974.0	61	955.6086807928912	505.6478696741855	574.8647342995168	826.213768115942	497.7232645106315
3697944	2534974.0	61	773.6795750514051	357.64439113548093	574.8647342995168	826.213768115942	509.00353824610704
3697947	2534974.0	61	1418.5746500777605	402.59305339554174	574.8647342995168	826.213768115942	944.0873539682404
3698075	2534974.0	61	879.9186620229285	720.4439849078508	574.8647342995168	826.213768115942	322.870168735619
3697937	2534974.0	61	1082.5174471992652	298.9605142332415	574.8647342995168	826.213768115942	731.9202624906417
3697930	2534974.0	61	711.7438715131022	249.2923358692589	574.8647342995168	826.213768115942	592.9369588665389
3697932	2534974.0	61	566.8697875688434	279.2673747705219	574.8647342995168	826.213768115942	547.0048229831153
3697920	2534974.0	61	619.6829017673654	220.55069187559943	574.8647342995168	826.213768115942	607.3190512869584
3697916	2534974.0	61	725.761459180906	177.46989422294547	574.8647342995168	826.213768115942	666.0618856334761
3697918	2534974.0	61	1413.484299516908	225.90072463768115	574.8647342995168	826.213768115942	1031.338220631592
3698047	2534974.0	61	624.4104846686449	685.7925321463897	574.8647342995168	826.213768115942	148.90569126415767
3698162	2534974.0	61	874.3341943419433	963.5959409594096	574.8647342995168	826.213768115942	329.47810080989433
3698154	2534974.0	61	500.1767113095238	946.6235119047618	574.8647342995168	826.213768115942	141.6926504002341
3698028	2534974.0	61	1101.3184390081544	685.1753203528042	574.8647342995168	826.213768115942	545.0186666059107
3698012	2534974.0	61	829.1162332545312	656.7127659574468	574.8647342995168	826.213768115942	305.5722736990479
3698132	2534974.0	61	887.8780200983535	807.3796236903997	574.8647342995168	826.213768115942	313.5794031546498
3698112	2534974.0	61	1049.1336663639115	788.3298516500151	574.8647342995168	826.213768115942	475.7795824205771
3698364	2534896.0	62	1119.810975609756	614.0548780487804	574.8647342995168	826.213768115942	584.7886802535488
3698359	2534896.0	62	609.1102389078499	598.4647326507395	574.8647342995168	826.213768115942	230.30930884618934
3698213	2534896.0	62	1081.7326297273528	272.75065963060683	574.8647342995168	826.213768115942	750.4908233081159
3698333	2534896.0	62	482.94760070614666	549.421039961483	574.8647342995168	826.213768115942	291.6555739347522
3698312	2534896.0	62	954.6425925925926	503.313425925926	574.8647342995168	826.213768115942	498.49358334496634
3698187	2534896.0	62	738.1802289411472	261.50087097175566	574.8647342995168	826.213768115942	587.8542395790141
3698163	2534896.0	62	593.0507186858316	250.74941820670776	574.8647342995168	826.213768115942	575.751637465806
3698421	2534896.0	62	874.83209967925	963.3721934369602	574.8647342995168	826.213768115942	329.837617517165
3698422	2534896.0	62	554.3193779904307	972.9892344497608	574.8647342995168	826.213768115942	148.20644109949234
3698152	2534896.0	62	543.1399543378996	231.5214611872146	574.8647342995168	826.213768115942	595.5379094430721
3698282	2534896.0	62	1419.2943578322197	407.2639198218263	574.8647342995168	826.213768115942	942.6454076084203
3698414	2534896.0	62	890.8682396035338	809.8234216763628	574.8647342995168	826.213768115942	316.4282838509151
3698144	2534896.0	62	1393.3258426966293	227.32530765115035	574.8647342995168	826.213768115942	1014.1725563416308
3698403	2534896.0	62	1049.2634687409968	748.3366464995678	574.8647342995168	826.213768115942	480.74838045585693
3698394	2534896.0	62	880.2427176822547	718.4283577389388	574.8647342995168	826.213768115942	323.84163942434384
3698270	2534896.0	62	775.5185799601858	352.92910860429106	574.8647342995168	826.213768115942	514.0625785908511
3698376	2534896.0	62	1098.731884057971	682.5439667806546	574.8647342995168	826.213768115942	543.2106427637143
3698381	2534896.0	62	625.3245216515609	682.9415911379657	574.8647342995168	826.213768115942	151.89834375536182
3698371	2534896.0	62	831.6819607843137	661.5428758169934	574.8647342995168	826.213768115942	305.0763684553023
3698116	2534896.0	62	733.6580122836403	169.71133445002792	574.8647342995168	826.213768115942	675.4337499283042
3698110	2534927.0	63	953.7510431154382	503.653685674548	574.9178921568628	826.3100490196078	497.6160016240053
3698229	2534927.0	63	618.2329917449474	685.8498434386564	574.9178921568628	826.3100490196078	146.98730286718248
3698357	2534927.0	63	612.5815378115758	997.767849598648	574.9178921568628	826.3100490196078	175.54579910497912
3698082	2534927.0	63	828.3159811482434	404.3307626392459	574.9178921568628	826.3100490196078	492.2165271895725
3698343	2534927.0	63	875.7434343434343	963.040909090909	574.9178921568628	826.3100490196078	330.4411217262199
3698204	2534927.0	63	831.0902370990237	660.8411436541144	574.9178921568628	826.3100490196078	304.9659472072581
3698194	2534927.0	63	1097.6576954732511	678.5431275720164	574.9178921568628	826.3100490196078	543.223678649371
3698069	2534927.0	63	1417.1786259541984	408.0982188295165	574.9178921568628	826.3100490196078	940.3745416629334
3698327	2534927.0	63	851.9595775673707	852.9008254430687	574.9178921568628	826.3100490196078	278.3148663760119
3698044	2534927.0	63	634.0260834670947	280.3580791867309	574.9178921568628	826.3100490196078	549.1423600892264
3698164	2534927.0	63	605.6820728291317	598.1897759103641	574.9178921568628	826.3100490196078	230.18534665758364
3698029	2534927.0	63	710.9050192570506	281.2325133556964	574.9178921568628	826.3100490196078	561.7846728261686
3698158	2534927.0	63	1113.0410628019324	599.0999284308464	574.9178921568628	826.3100490196078	584.1241183884315
3698020	2534927.0	63	1093.9525821596244	260.14225352112675	574.9178921568628	826.3100490196078	768.077458389369
3698277	2534927.0	63	1042.7248995983934	737.4205393000574	574.9178921568628	826.3100490196078	476.1772161176786
3698002	2534927.0	63	1390.2651694247438	198.1133438402942	574.9178921568628	826.3100490196078	1029.2824116569234
3697993	2534927.0	63	539.1608432331702	182.2251339389704	574.9178921568628	826.3100490196078	645.0766965114793
3698124	2534927.0	63	551.9536477226925	498.174123337364	574.9178921568628	826.3100490196078	328.9385083047824
3697988	2534927.0	63	713.0326430831177	162.52157031924074	574.9178921568628	826.3100490196078	678.0050360275867
3698244	2534927.0	63	878.6970551378446	716.297932330827	574.9178921568628	826.3100490196078	323.08581782518996
3698481	2535062.0	64	590.8495410212278	337.9156626506024	574.9099756690998	826.3053527980535	488.6497305697999
3698482	2535062.0	64	731.701025214741	366.61124965364365	574.9099756690998	826.3053527980535	485.69754136022453
3698477	2535062.0	64	1136.7173027989822	258.62671755725194	574.9099756690998	826.3053527980535	798.6779737326439
3698468	2535062.0	64	574.2826736370425	176.8764002987304	574.9099756690998	826.3053527980535	649.4292554637552
3698460	2535062.0	64	1353.788697468024	151.77225267554164	574.9099756690998	826.3053527980535	1030.3625412601202
3698463	2535062.0	64	677.1956790123457	171.1108024691358	574.9099756690998	826.3053527980535	663.1306537094596
3698553	2535062.0	64	833.8812690495982	657.191604322527	574.9099756690998	826.3053527980535	309.298546260101
3698539	2535062.0	64	1067.412003014886	599.5197851893726	574.9099756690998	826.3053527980535	542.2083922398299
3698520	2535062.0	64	955.0426977195536	505.33672974284326	574.9099756690998	826.3053527980535	497.51557097184934
3698527	2535062.0	64	600.8654703260615	596.1800375322543	574.9099756690998	826.3053527980535	231.58443045479336
3698514	2535062.0	64	661.6343156096519	478.5303224428785	574.9099756690998	826.3053527980535	358.42514264022736
3698504	2535062.0	64	843.8583714347922	440.13531460918784	574.9099756690998	826.3053527980535	470.59593918746197
3698499	2535062.0	64	1416.584053417125	410.8940822204766	574.9099756690998	826.3053527980535	938.6062949266138
3698613	2535062.0	64	710.8760282021152	961.6621621621622	574.9099756690998	826.3053527980535	191.85471920868238
3698614	2535062.0	64	875.2710338021219	963.1716012830002	574.9099756690998	826.3053527980535	330.0744389030024
3698604	2535062.0	64	756.0500977517107	887.1432062561095	574.9099756690998	826.3053527980535	191.0837205035716
3698576	2535062.0	64	609.1898597626753	686.2880258899677	574.9099756690998	826.3053527980535	144.15256601238403
3698577	2535062.0	64	1042.939880952381	710.0726190476191	574.9099756690998	826.3053527980535	482.24686689969946
3698580	2535062.0	64	877.9536736272236	719.8008507347254	574.9099756690998	826.3053527980535	321.21440165704274
3698562	2535062.0	64	1100.4333333333334	678.4755615453729	574.9099756690998	826.3053527980535	545.9198170358914
3698480	2535158.0	65	601.0804755372657	596.9453589391861	574.8369304556354	826.2314148681055	230.7830563578945
3698483	2535158.0	65	1047.323754789272	614.1226053639847	574.8369304556354	826.2314148681055	517.9130682249099
3698473	2535158.0	65	956.5344057193922	508.4617962466488	574.8369304556354	826.2314148681055	496.65933308612284
3698462	2535158.0	65	687.4163179916318	474.0686391711496	574.8369304556354	826.2314148681055	369.71981159327197
3698449	2535158.0	65	765.1564785788923	465.514237199582	574.8369304556354	826.2314148681055	407.84606491050744
3698440	2535158.0	65	1142.2951482479784	232.026055705301	574.8369304556354	826.2314148681055	821.6378994410248
3698441	2535158.0	65	1418.094213295074	413.10640841702536	574.8369304556354	826.2314148681055	939.018165967495
3698443	2535158.0	65	823.84100135318	420.075101488498	574.8369304556354	826.2314148681055	476.40946487413885
3698444	2535158.0	65	541.5861695347355	444.3935627788401	574.8369304556354	826.2314148681055	383.28286994067787
3698572	2535158.0	65	875.205385951849	963.5193596425912	574.8369304556354	826.2314148681055	330.25624723475426
3698433	2535158.0	65	574.3886138613861	174.46424642464245	574.8369304556354	826.2314148681055	651.76732263023
3698435	2535158.0	65	650.6820135052179	183.11295273173727	574.8369304556354	826.2314148681055	647.5753492555482
3698555	2535158.0	65	731.3958916900094	892.3141923436042	574.8369304556354	826.2314148681055	169.93422792852093
3698430	2535158.0	65	1292.9427814156531	116.8804178359838	574.8369304556354	826.2314148681055	1009.3834009797646
3698559	2535158.0	65	762.677825773938	937.910007199424	574.8369304556354	826.2314148681055	218.53217140523347
3698530	2535158.0	65	877.7680838500147	726.980661352229	574.8369304556354	826.2314148681055	318.77577663667955
3698519	2535158.0	65	1039.3730723606168	716.1020166073547	574.8369304556354	826.2314148681055	477.41209818901746
3698511	2535158.0	65	1104.67563688554	679.4492285611769	574.8369304556354	826.2314148681055	549.7945662230179
3698498	2535158.0	65	830.3441053261521	653.1044284859366	574.8369304556354	826.2314148681055	308.6371167310965
3698502	2535158.0	65	605.8609059576563	665.1452486459872	574.8369304556354	826.2314148681055	164.04645684710758
3698621	2535336.0	66	575.3820346320346	112.98024891774892	574.8647342995168	826.213768115942	713.233706794255
3698622	2535336.0	66	1222.913225613405	113.00688210652304	574.8647342995168	826.213768115942	963.6549742233778
3698697	2535336.0	66	641.3458601765689	939.9865187306132	574.8647342995168	826.213768115942	131.7724511432818
3698698	2535336.0	66	876.1886840757809	962.8835125448028	574.8647342995168	826.213768115942	330.8696748736859
3698694	2535336.0	66	777.170243902439	894.7351219512195	574.8647342995168	826.213768115942	213.59469831228802
3698677	2535336.0	66	1046.395268474216	715.5885167464115	574.8647342995168	826.213768115942	484.33355334897965
3698679	2535336.0	66	877.6882613510521	724.8225755418447	574.8647342995168	826.213768115942	319.34661806183203
3698667	2535336.0	66	1093.7701396348014	679.1473326172573	574.8647342995168	826.213768115942	539.3434491457782
3698657	2535336.0	66	597.0240406842348	651.9239482200647	574.8647342995168	826.213768115942	175.69284612296863
3698663	2535336.0	66	830.9510793383796	657.2502102607233	574.8647342995168	826.213768115942	306.80433503856705
3698652	2535336.0	66	600.4090318388564	596.9957764782326	574.8647342995168	826.213768115942	230.63694159263235
3698655	2535336.0	66	1043.97556946618	622.8229003651539	574.8647342995168	826.213768115942	511.30501733816664
3698641	2535336.0	66	530.6912135397912	519.6534029528268	574.8647342995168	826.213768115942	309.7265849507472
3698642	2535336.0	66	957.8178239083752	506.0850632307325	574.8647342995168	826.213768115942	499.1347078018637
3698637	2535336.0	66	787.9125542834583	497.69634162389787	574.8647342995168	826.213768115942	391.55213332181654
3698638	2535336.0	66	709.3056048944148	485.602624827314	574.8647342995168	826.213768115942	366.18342209704196
3698626	2535336.0	66	662.6569468267581	204.00800457404236	574.8647342995168	826.213768115942	628.3689081782983
3698627	2535336.0	66	1138.6909297052157	212.29818594104307	574.8647342995168	826.213768115942	833.5420329310396
3698629	2535336.0	66	806.7152428810721	353.0906616415411	574.8647342995168	826.213768115942	526.8777203578769
3698631	2535336.0	66	1418.1844508531603	413.7749339101178	574.8647342995168	826.213768115942	938.7725689905819
3698747	2535313.0	67	597.5710532328078	575.5920721955678	574.9745972738538	826.2670384138786	251.6913556530224
3698743	2535313.0	67	503.1695589298626	571.4508315256688	574.9745972738538	826.2670384138786	264.73999098072994
3698723	2535313.0	67	959.532100667694	507.0780688238316	574.9745972738538	826.2670384138786	499.76601697640405
3698727	2535313.0	67	750.3485428632206	519.3710912571793	574.9745972738538	826.2670384138786	353.47014466965913
3698855	2535313.0	67	874.5621998078769	963.6781940441882	574.9745972738538	826.2670384138786	329.5975686860281
3698712	2535313.0	67	655.626585928489	308.479815455594	574.9745972738538	826.2670384138786	524.0308688739622
3698713	2535313.0	67	789.2227220299884	337.15582468281434	574.9745972738538	826.2670384138786	533.9775635352061
3698844	2535313.0	67	710.3573948097758	881.8602922650542	574.9745972738538	826.2670384138786	146.352696396116
3698718	2535313.0	67	1417.7489361702128	413.8316784869976	574.9745972738538	826.2670384138786	938.281147855061
3698704	2535313.0	67	1163.2922077922078	127.25448361162648	574.9745972738538	826.2670384138786	913.6389673263708
3698833	2535313.0	67	749.4143610013176	813.5540184453228	574.9745972738538	826.2670384138786	174.90240720474466
3698710	2535313.0	67	1134.3433847592332	186.7066386161758	574.9745972738538	826.2670384138786	849.6651960638737
3698703	2535313.0	67	615.5745978924015	117.85884636716584	574.9745972738538	826.2670384138786	709.57066357701
3698808	2535313.0	67	877.5095325953259	725.585947109471	574.9745972738538	826.2670384138786	318.8480347065257
3698806	2535313.0	67	1038.891935483871	717.3575268817204	574.9745972738538	826.2670384138786	476.52972456504835
3698789	2535313.0	67	831.6615986099044	658.8530263538952	574.9745972738538	826.2670384138786	306.45663329240233
3698777	2535313.0	67	1113.8974701585605	657.3093711027971	574.9745972738538	826.2670384138786	564.7871778479996
3698779	2535313.0	67	594.6723771580346	651.4662682602922	574.9745972738538	826.2670384138786	175.90711122252162
3698766	2535313.0	67	1036.4883741107062	631.9905431199028	574.9745972738538	826.2670384138786	500.7377785167864
3698755	2535313.0	67	891.9366508688784	606.206477093207	574.9745972738538	826.2670384138786	385.8647354552425
3698996	2535433.0	68	1038.8386533665837	637.5417290108063	574.9178921568628	826.3100490196078	500.85521991924196
3698987	2535433.0	68	959.1838316722036	631.5401439645626	574.9178921568628	826.3100490196078	430.8081106325169
3698969	2535433.0	68	1232.607188821475	599.7121713550285	574.9178921568628	826.3100490196078	695.6305119165517
3698961	2535433.0	68	490.12372188139057	573.637375195477	574.9178921568628	826.3100490196078	266.52116503223783
3698962	2535433.0	68	619.8666666666667	555.3342592592593	574.9178921568628	826.3100490196078	274.67848653685604
3698966	2535433.0	68	850.6182170542636	581.2235142118863	574.9178921568628	826.3100490196078	368.887623393072
3698956	2535433.0	68	958.649450023912	506.9158297465327	574.9178921568628	826.3100490196078	499.262031210195
3699085	2535433.0	68	875.4603658536586	963.4016768292682	574.9178921568628	826.3100490196078	330.3330030609894
3699072	2535433.0	68	734.0179584120983	768.6282293635791	574.9178921568628	826.3100490196078	169.23363554935221
3698945	2535433.0	68	1416.819199057715	413.91743227326265	574.9178921568628	826.3100490196078	937.4782562322504
3699077	2535433.0	68	790.0399762752077	841.5018979833927	574.9178921568628	826.3100490196078	215.65783860170424
3698932	2535433.0	68	729.7004301075269	326.314623655914	574.9178921568628	826.3100490196078	523.4052535455389
3698935	2535433.0	68	694.755601659751	398.1149377593361	574.9178921568628	826.3100490196078	444.6483216274353
3699051	2535433.0	68	877.0156043956044	728.7306227106227	574.9178921568628	826.3100490196078	317.46617485753063
3698927	2535433.0	68	1134.4398601398602	174.21981351981353	574.9178921568628	826.3100490196078	859.2360024403911
3699040	2535433.0	68	1042.023676012461	716.7208722741433	574.9178921568628	826.3100490196078	479.7891213555196
3698914	2535433.0	68	644.8980833980834	106.14102564102564	574.9178921568628	826.3100490196078	723.5610889207757
3698918	2535433.0	68	1150.921551724138	122.0632183908046	574.9178921568628	826.3100490196078	909.8042725144832
3699020	2535433.0	68	826.0513646120822	652.8998773382398	574.9178921568628	826.3100490196078	305.18700599792584
3699023	2535433.0	68	567.972607742878	652.0463842220599	574.9178921568628	826.3100490196078	174.40201215657828
3699001	2535733.0	69	1378.8075787401574	678.059875328084	574.8894993894994	826.2411477411478	817.4606827247445
3698992	2535733.0	69	829.8851851851853	654.4988148148148	574.8894993894994	826.2411477411478	307.43817052114974
3698986	2535733.0	69	538.7618065107748	658.8718477762494	574.8894993894994	826.2411477411478	171.2241010006464
3698960	2535733.0	69	954.009152035861	614.6124392977214	574.8894993894994	826.2411477411478	434.1870809456802
3698963	2535733.0	69	882.3057408530423	621.1551445320397	574.8894993894994	826.2411477411478	369.54703926274067
3698967	2535733.0	69	1040.6003199698853	637.8005834744964	574.8894993894994	826.2411477411478	502.3906992240106
3698954	2535733.0	69	538.9350515463917	568.0239862542956	574.8894993894994	826.2411477411478	260.70831364962237
3699068	2535733.0	69	864.3008905852417	794.252332485157	574.8894993894994	826.2411477411478	291.17389590301
3699041	2535733.0	69	710.1578947368421	720.7043534762832	574.8894993894994	826.2411477411478	171.56792743269162
3699039	2535733.0	69	876.9630467571643	729.8022075963253	574.8894993894994	826.2411477411478	317.0944609978887
3699021	2535733.0	69	1046.4769658459095	714.5500397140588	574.8894993894994	826.2411477411478	484.6335132149804
3699075	2535733.0	69	875.7292469802106	963.0777435106656	574.8894993894994	826.2411477411478	330.4978179538154
3698937	2535733.0	69	958.771526677232	507.0052826201796	574.8894993894994	826.2411477411478	499.2764248931372
3698934	2535733.0	69	636.0961002785515	498.769034354689	574.8894993894994	826.2411477411478	333.14296186199914
3698924	2535733.0	69	1417.2931516422082	413.6537386443047	574.8894993894994	826.2411477411478	938.0150763574903
3698916	2535733.0	69	767.9873172187407	394.578185616234	574.8894993894994	826.2411477411478	472.8844257541895
3698908	2535733.0	69	1136.121659634318	182.26605719643692	574.8894993894994	826.2411477411478	854.2162811227225
3698911	2535733.0	69	703.9976868760652	349.0692719746773	574.8894993894994	826.2411477411478	494.32977160854693
3698901	2535733.0	69	1147.7029411764706	124.96437908496732	574.8894993894994	826.2411477411478	905.485695827764
3698903	2535733.0	69	670.4182980944922	152.32484990864006	574.8894993894994	826.2411477411478	680.6533095976924
3699259	2535638.0	70	880.0833333333334	726.2227564102565	574.8466183574878	826.1437198067632	321.17542106352346
3699245	2535638.0	70	1049.6131359149583	707.3926853961023	574.8466183574878	826.1437198067632	489.39253607635857
3699223	2535638.0	70	638.3858948769129	674.9504324683966	574.8466183574878	826.1437198067632	164.0019810758207
3699214	2535638.0	70	512.664672765658	675.3623035421065	574.8466183574878	826.1437198067632	163.10006084720195
3699200	2535638.0	70	831.0711152882205	655.68671679198	574.8466183574878	826.1437198067632	307.7443463399269
3699305	2535638.0	70	954.9727891156464	781.2716553287981	574.8466183574878	826.1437198067632	382.7654737117435
3699311	2535638.0	70	876.4890023566379	962.4528672427336	574.8466183574878	826.1437198067632	331.0110443767879
3699275	2535638.0	70	1394.5464616402116	742.645171957672	574.8466183574878	826.1437198067632	823.9416487656325
3699128	2535638.0	70	1417.0801614763552	414.1505190311418	574.8466183574878	826.1437198067632	937.6010551614703
3699123	2535638.0	70	724.3472313416502	407.9291967607791	574.8466183574878	826.1437198067632	444.13266100256607
3699112	2535638.0	70	869.1514285714286	363.9780952380953	574.8466183574878	826.1437198067632	547.9164040690976
3699106	2535638.0	70	644.0170907221793	203.5578257517348	574.8466183574878	826.1437198067632	626.416594387037
3699107	2535638.0	70	1157.8929924242425	209.2386363636364	574.8466183574878	826.1437198067632	848.8315240908299
3699101	2535638.0	70	1120.129661258184	101.84244235695986	574.8466183574878	826.1437198067632	906.6123412961349
3699172	2535638.0	70	1039.0106502242152	636.0980941704036	574.8466183574878	826.1437198067632	501.5631448803746
3699165	2535638.0	70	671.9776721405934	627.9642754249495	574.8466183574878	826.1437198067632	220.70236470074568
3699152	2535638.0	70	926.3783638320776	583.300143523502	574.8466183574878	826.1437198067632	427.25586083570096
3699159	2535638.0	70	885.2071458075175	619.7362660057828	574.8466183574878	826.1437198067632	372.73005511182544
3699136	2535638.0	70	652.6094854913435	459.89575713240674	574.8466183574878	826.1437198067632	374.41238450136035
3699142	2535638.0	70	954.5357653791132	505.66499761564137	574.8466183574878	826.1437198067632	496.86060393561456
3698745	2535973.0	71	1417.107747622361	414.7565530039434	574.8369304556354	826.2314148681055	937.406897455334
3698750	2535973.0	71	765.516654770402	407.1293123959077	574.8369304556354	826.2314148681055	460.4403648262954
3698738	2535973.0	71	1179.7746741154565	261.9655493482309	574.8369304556354	826.2314148681055	827.2518604966257
3698740	2535973.0	71	936.4067164179104	307.06778606965173	574.8369304556354	826.2314148681055	632.6638788392966
3698734	2535973.0	71	590.5487233544155	214.8148278285313	574.8369304556354	826.2314148681055	611.6184295320207
3698724	2535973.0	71	1132.8928990610327	114.35827464788731	574.8369304556354	826.2314148681055	904.5384634514458
3698809	2535973.0	71	741.7433454325469	655.8195704779189	574.8369304556354	826.2314148681055	238.53290772744577
3698802	2535973.0	71	596.5190165715838	634.5440097799511	574.8369304556354	826.2314148681055	192.90975643489264
3698798	2535973.0	71	1037.97892074199	634.2305602398352	574.8369304556354	826.2314148681055	501.36297364722884
3698788	2535973.0	71	880.9541763341067	622.2670146945088	574.8369304556354	826.2314148681055	367.84404951337126
3698778	2535973.0	71	877.4273566569484	563.6769922254616	574.8369304556354	826.2314148681055	400.61925924486496
3698773	2535973.0	71	955.9221918432444	506.2359307359307	574.8369304556354	826.2314148681055	497.6174095747125
3698761	2535973.0	71	618.7704834605598	450.7854961832061	574.8369304556354	826.2314148681055	378.0076651825788
3698878	2535973.0	71	880.1512331668937	725.0692237857467	574.8369304556354	826.2314148681055	321.6373926406032
3698858	2535973.0	71	506.88295880149815	681.1612827715355	574.8369304556354	826.2314148681055	160.19702085272232
3698852	2535973.0	71	1053.5389221556886	683.9725548902196	574.8369304556354	826.2314148681055	499.3928114218361
3698832	2535973.0	71	831.1453834115806	657.4117370892019	574.8369304556354	826.2314148681055	306.9105841479613
3698838	2535973.0	71	1371.7310327949094	681.3905204764235	574.8369304556354	826.2314148681055	809.9500571216103
3698895	2535973.0	71	876.6558885383807	962.4366456361726	574.8369304556354	826.2314148681055	331.1292018936662
3698884	2535973.0	71	1001.2007135575944	741.6345565749235	574.8369304556354	826.2314148681055	434.6754007004435
3699257	2535567.0	72	957.213001383126	505.5917473490088	574.8647342995168	826.213768115942	498.9876526954456
3699247	2535567.0	72	518.1073858114675	460.31268221574345	574.8647342995168	826.213768115942	370.2769251119199
3699232	2535567.0	72	1418.2888283378747	412.7104904632153	574.8647342995168	826.213768115942	939.3344255556552
3699215	2535567.0	72	822.712681638045	363.7710259797447	574.8647342995168	826.213768115942	524.6731313440467
3699201	2535567.0	72	1246.643459915612	282.6233005157056	574.8647342995168	826.213768115942	864.1627466260211
3699326	2535567.0	72	1006.2477064220184	648.2094801223241	574.8647342995168	826.213768115942	466.6656138836006
3699313	2535567.0	72	881.0875999135883	625.0379131561892	574.8647342995168	826.213768115942	366.3934606999436
3699310	2535567.0	72	541.31190926276	600.9470699432892	574.8647342995168	826.213768115942	227.75178895797126
3699293	2535567.0	72	1334.860868900107	569.0147621232982	574.8647342995168	826.213768115942	802.3374933850733
3699276	2535567.0	72	807.9036186499652	558.717582927395	574.8647342995168	826.213768115942	354.7694049798081
3699379	2535567.0	72	876.5510177108115	961.9789849325932	574.8647342995168	826.213768115942	330.8274591018592
3699361	2535567.0	72	879.645120687102	725.8543610247298	574.8647342995168	826.213768115942	320.87862895223384
3699353	2535567.0	72	784.3562206572769	712.0255281690141	574.8647342995168	826.213768115942	238.5909407302816
3699356	2535567.0	72	958.562582345191	709.1242863416777	574.8647342995168	826.213768115942	401.16578285921526
3699348	2535567.0	72	505.312333090556	687.5305899490168	574.8647342995168	826.213768115942	155.14689948694232
3699337	2535567.0	72	1069.8163716814158	675.87069813176	574.8647342995168	826.213768115942	517.2815114029221
3699334	2535567.0	72	834.921493902439	658.185975609756	574.8647342995168	826.213768115942	309.617275470336
3699198	2535567.0	72	553.7930052403736	261.011961722488	574.8647342995168	826.213768115942	565.5944657755815
3699186	2535567.0	72	972.9254385964912	200.92923976608188	574.8647342995168	826.213768115942	741.2375231321673
3699175	2535567.0	72	1101.1101162425384	149.4396795475966	574.8647342995168	826.213768115942	857.2965466942412
3699513	2536482.0	73	842.775332881968	391.5460392687881	574.9178921568628	826.3100490196078	510.6538482440078
3699515	2536482.0	73	1417.8908349856797	413.95142101784535	574.9178921568628	826.3100490196078	938.4258204189459
3699504	2536482.0	73	1304.125786163522	271.42505241090146	574.9178921568628	826.3100490196078	916.3195469611413
3699636	2536482.0	73	502.394239848914	706.6074126534467	574.9178921568628	826.3100490196078	139.95856993086795
3699500	2536482.0	73	609.2222222222222	247.01202749140893	574.9178921568628	826.3100490196078	580.3128335714442
3699488	2536482.0	73	976.9454828660436	181.83769470404985	574.9178921568628	826.3100490196078	759.5859392909184
3699621	2536482.0	73	840.001497005988	657.6482035928144	574.9178921568628	826.3100490196078	314.1912405885605
3699481	2536482.0	73	1055.0300285986657	138.15236733396887	574.9178921568628	826.3100490196078	839.08799206142
3699609	2536482.0	73	979.5264349085644	654.3080753213834	574.9178921568628	826.3100490196078	439.65071570934606
3699712	2536482.0	73	876.6548974943053	962.4012908124524	574.9178921568628	826.3100490196078	331.00762299790966
3699591	2536482.0	73	879.9059310610437	625.7551511650299	574.9178921568628	826.3100490196078	365.02050754454655
3699576	2536482.0	73	1067.290406105206	594.9862360316162	574.9178921568628	826.3100490196078	544.0049622449366
3699568	2536482.0	73	512.1389084921195	564.4106092684075	574.9178921568628	826.3100490196078	269.3186167571242
3699696	2536482.0	73	850.1017018491245	810.3736704303715	574.9178921568628	826.3100490196078	275.6448753002428
3699554	2536482.0	73	959.6012482662968	507.54207119741096	574.9178921568628	826.3100490196078	499.59414343291724
3699546	2536482.0	73	508.9604738447104	502.4082805536007	574.9178921568628	826.3100490196078	330.5491440706074
3699668	2536482.0	73	943.3718548858982	714.232982250829	574.9178921568628	826.3100490196078	385.1228265712417
3699541	2536482.0	73	743.7182495344507	494.22911235257607	574.9178921568628	826.3100490196078	372.5202130736728
3699529	2536482.0	73	1356.2760305992351	450.11396798413375	574.9178921568628	826.3100490196078	867.2047231747406
3699662	2536482.0	73	878.2457139117918	732.5899096976835	574.9178921568628	826.3100490196078	317.4763486704338
3699255	2536290.0	74	504.6811391223156	719.7868814192343	574.8647342995168	826.213768115942	127.48497654214447
3699217	2536290.0	74	839.7010408107368	655.985894275541	574.8647342995168	826.213768115942	314.82661621713044
3699325	2536290.0	74	882.372741555381	964.028672427337	574.8647342995168	826.213768115942	336.9779256521584
3699317	2536290.0	74	871.4457111834961	900.7904451682954	574.8647342995168	826.213768115942	305.8135978167525
3699281	2536290.0	74	949.7752393385554	745.8328981723238	574.8647342995168	826.213768115942	383.4305296158873
3699267	2536290.0	74	874.528892944039	724.8143248175182	574.8647342995168	826.213768115942	316.35495108716026
3699133	2536290.0	74	812.8588944305902	435.463216957606	574.8647342995168	826.213768115942	457.5229103411526
3699124	2536290.0	74	1356.591123910796	425.45185349283713	574.8647342995168	826.213768115942	878.4681328466401
3699115	2536290.0	74	1418.1263012534523	415.0572551519015	574.8647342995168	826.213768115942	938.1576351841708
3699108	2536290.0	74	765.7194180113088	377.8268514687629	574.8647342995168	826.213768115942	487.315439233247
3699097	2536290.0	74	922.2984972677596	177.61612021857923	574.8647342995168	826.213768115942	735.7914979858523
3699103	2536290.0	74	1361.4037800687286	208.98993618065785	574.8647342995168	826.213768115942	999.8044454934266
3699091	2536290.0	74	1012.8636656986124	94.07147466924816	574.8647342995168	826.213768115942	853.1561414888452
3699094	2536290.0	74	670.0615151515151	150.64363636363638	574.8647342995168	826.213768115942	682.2444063533325
3699197	2536290.0	74	980.6891840964764	656.5162050122481	574.8647342995168	826.213768115942	439.8758313164491
3699174	2536290.0	74	879.0388953714508	621.8018280824581	574.8647342995168	826.213768115942	366.4780504915233
3699160	2536290.0	74	1063.6736816642476	583.8841315916787	574.8647342995168	826.213768115942	545.580278017633
3699158	2536290.0	74	501.7052593133674	565.8063063063063	574.8647342995168	826.213768115942	270.4891031934298
3699145	2536290.0	74	959.7363276416728	507.2609502598367	574.8647342995168	826.213768115942	499.8570229376394
3699141	2536290.0	74	511.7734277902063	498.4796172010937	574.8647342995168	826.213768115942	333.7516840900258
3700249	2536074.0	75	977.2324401136824	655.068209500609	574.8647342995168	826.213768115942	437.2534424288839
3700122	2536074.0	75	723.2651991614256	303.79531795946895	574.8647342995168	826.213768115942	543.0872259914809
3700380	2536074.0	75	882.5504266873545	964.4619860356866	574.8647342995168	826.213768115942	337.31743959980525
3700240	2536074.0	75	861.5389036251106	636.824160035367	574.8647342995168	826.213768115942	343.58478285196657
3700225	2536074.0	75	486.5214067278287	581.7584097859327	574.8647342995168	826.213768115942	259.9287705174089
3700216	2536074.0	75	1141.3503977418527	571.1474210931485	574.8647342995168	826.213768115942	621.2606926800178
3700345	2536074.0	75	856.0542635658915	870.0704415234243	574.8647342995168	826.213768115942	284.58910585511865
3700091	2536074.0	75	799.2385620915032	250.98366013071896	574.8647342995168	826.213768115942	617.4409216522009
3700203	2536074.0	75	957.5028449502132	503.522759601707	574.8647342995168	826.213768115942	500.5411178896981
3700076	2536074.0	75	1388.6166219839142	161.37980339588918	574.8647342995168	826.213768115942	1050.8074682620527
3700207	2536074.0	75	532.5456191165822	509.721095824282	574.8647342995168	826.213768115942	319.30944101949535
3700067	2536074.0	75	569.0839060710194	144.7053264604811	574.8647342995168	826.213768115942	681.53295886748
3700184	2536074.0	75	883.801890941073	428.0732189973615	574.8647342995168	826.213768115942	503.94252014115085
3700318	2536074.0	75	919.4717348927876	810.0109649122807	574.8647342995168	826.213768115942	344.9877036787646
3700040	2536074.0	75	951.6459585838344	99.93887775551102	574.8647342995168	826.213768115942	818.1927079492002
3700296	2536074.0	75	496.80870953032377	731.2644778841769	574.8647342995168	826.213768115942	122.91505488867034
3700173	2536074.0	75	1418.5545033670037	415.4686447811448	574.8647342995168	826.213768115942	938.3623941593498
3700162	2536074.0	75	1368.7217447357111	362.284558086234	574.8647342995168	826.213768115942	919.4777131271213
3700293	2536074.0	75	876.2373968835931	722.3015582034831	574.8647342995168	826.213768115942	318.78398504615376
3699768	2535929.0	76	779.0136054421769	285.96031746031747	574.8647342995168	826.213768115942	577.5383558986639
3699737	2535929.0	76	533.3274231678487	248.7763330706593	574.8647342995168	826.213768115942	578.9294772316608
3699723	2535929.0	76	1392.9466200466202	176.28787878787878	574.8647342995168	826.213768115942	1044.826125920677
3699837	2535929.0	76	631.9138506466417	320.64573772771524	574.8647342995168	826.213768115942	508.7766062100524
3699788	2535929.0	76	1353.035059331176	311.9986900909231	574.8647342995168	826.213768115942	932.7197870894314
3699899	2535929.0	76	873.1391013384322	723.5380815806246	574.8647342995168	826.213768115942	315.4518895774193
3699874	2535929.0	76	497.572268907563	630.124649859944	574.8647342995168	826.213768115942	210.77254922019884
3699878	2535929.0	76	980.1607744107744	655.4364478114478	574.8647342995168	826.213768115942	439.8065179829079
3699864	2535929.0	76	1276.7893081761008	580.5114848236259	574.8647342995168	826.213768115942	743.6852287271016
3699871	2535929.0	76	860.8992002665779	636.8585471509497	574.8647342995168	826.213768115942	343.03223671801294
3699857	2535929.0	76	958.924221292422	506.8361227336123	574.8647342995168	826.213768115942	499.5035234302303
3699859	2535929.0	76	552.8187762151492	534.4158647915125	574.8647342995168	826.213768115942	292.62952799126543
3699852	2535929.0	76	902.4343220338984	445.8679378531073	574.8647342995168	826.213768115942	501.96094012064106
3699845	2535929.0	76	1418.7619047619048	414.7060606060607	574.8647342995168	826.213768115942	938.8828615191901
3699711	2535929.0	76	879.5807511737089	93.66713615023474	574.8647342995168	826.213768115942	793.3954996998498
3699950	2535929.0	76	880.9484665661137	964.3531925590748	574.8647342995168	826.213768115942	335.812078019433
3699929	2535929.0	76	841.9325639817868	857.1424870466321	574.8647342995168	826.213768115942	268.8527688269019
3699915	2535929.0	76	892.8774540848639	795.681971712054	574.8647342995168	826.213768115942	319.4750076874905
3699905	2535929.0	76	496.0774522858411	742.7565468264536	574.8647342995168	826.213768115942	114.77170205440498
3699387	2536816.0	77	814.1732318710832	104.590719188302	574.8647342995168	826.213768115942	760.2686247331159
3699391	2536816.0	77	1303.718933887158	171.1955694011769	574.8647342995168	826.213768115942	979.9373882570645
3699474	2536816.0	77	880.4915862410295	964.7430091561494	574.8647342995168	826.213768115942	335.5564382497453
3699466	2536816.0	77	823.6199282672046	756.0178211163417	574.8647342995168	826.213768115942	258.4697612895417
3699471	2536816.0	77	851.8742899850523	837.4829596412557	574.8647342995168	826.213768115942	277.2386852853187
3699458	2536816.0	77	871.992800245098	722.2147671568628	574.8647342995168	826.213768115942	314.80292211643814
3699462	2536816.0	77	496.8552599162355	741.4783197831978	574.8647342995168	826.213768115942	115.17627489073863
3699443	2536816.0	77	500.97938144329896	681.8831615120275	574.8647342995168	826.213768115942	162.14305217721093
3699434	2536816.0	77	979.2004329004328	658.9021645021645	574.8647342995168	826.213768115942	437.5848830420271
3699427	2536816.0	77	859.5520336287207	638.3853669620541	574.8647342995168	826.213768115942	341.06651357085985
3699417	2536816.0	77	953.311773255814	502.5293120155039	574.8647342995168	826.213768115942	497.9897472999073
3699420	2536816.0	77	1364.3496780584449	526.5351659237247	574.8647342995168	826.213768115942	844.4487794022317
3699422	2536816.0	77	556.9604761904761	531.3942857142857	574.8647342995168	826.213768115942	295.3626409382467
3699412	2536816.0	77	882.1216088700164	375.5254777070064	574.8647342995168	826.213768115942	545.4601012746585
3699414	2536816.0	77	1417.8452220726783	414.5271422162405	574.8647342995168	826.213768115942	938.137506291566
3699402	2536816.0	77	514.1619119119118	301.95345345345345	574.8647342995168	826.213768115942	527.7629298992424
3699404	2536816.0	77	606.6386372587633	315.9260207430747	574.8647342995168	826.213768115942	511.27601745841633
3699395	2536816.0	77	1371.314351272424	199.0486024196913	574.8647342995168	826.213768115942	1013.7396793255633
3699398	2536816.0	77	776.2867476851852	285.8113425925926	574.8647342995168	826.213768115942	576.7196970694304
3699514	2536898.0	78	518.7738712065137	357.1523562792993	574.9099756690998	826.3053527980535	472.49951996458213
3699516	2536898.0	78	830.2767877541695	355.3053461274846	574.9099756690998	826.3053527980535	535.773473585775
3699508	2536898.0	78	607.4186484730344	313.1591293047433	574.9099756690998	826.3053527980535	514.1749318013466
3699637	2536898.0	78	880.4641089108911	750.0147827282728	574.9099756690998	826.3053527980535	314.93424618912826
3699498	2536898.0	78	776.6300675675676	286.55827702702703	574.9099756690998	826.3053527980535	576.2099454876673
3699495	2536898.0	78	1341.204712494596	238.2073065283182	574.9099756690998	826.3053527980535	965.9538993723955
3699480	2536898.0	78	713.3895078922934	89.32760755184152	574.9099756690998	826.3053527980535	749.8751748344154
3699486	2536898.0	78	1288.8255350920856	171.23751451800234	574.9099756690998	826.3053527980535	968.9113988054501
3699603	2536898.0	78	501.6941908713693	686.5143845089904	574.9099756690998	826.3053527980535	157.80388448559003
3699578	2536898.0	78	980.206193193828	660.636757556542	574.9099756690998	826.3053527980535	437.84826982545854
3699566	2536898.0	78	737.3457648546145	655.341550779604	574.9099756690998	826.3053527980535	235.82622247944474
3699559	2536898.0	78	860.0888210002263	639.1817153202081	574.9099756690998	826.3053527980535	341.0897675500317
3699547	2536898.0	78	561.4466862313525	533.3818782098313	574.9099756690998	826.3053527980535	293.2327098522971
3699670	2536898.0	78	879.699118295371	965.926402155278	574.9099756690998	826.3053527980535	335.2468626049616
3699543	2536898.0	78	952.9602230483272	503.9671623296159	574.9099756690998	826.3053527980535	496.81374636573986
3699532	2536898.0	78	1364.1770762615977	462.1186920117674	574.9099756690998	826.3053527980535	869.2378730660288
3699650	2536898.0	78	499.94083694083696	743.058201058201	574.9099756690998	826.3053527980535	112.02883572748378
3699525	2536898.0	78	1419.082654127482	415.5831765935214	574.9099756690998	826.3053527980535	938.7865663087568
3699640	2536201.0	79	686.5307648885126	106.23835732430145	574.9745972738538	826.2670384138786	728.6192971123301
3699774	2536201.0	79	859.8050032071841	639.4477228992944	574.9745972738538	826.2670384138786	340.6314970660868
3699756	2536201.0	79	659.4725997842503	590.0449838187702	574.9745972738538	826.2670384138786	250.87999423106925
3699749	2536201.0	79	562.8737658674189	533.208979783733	574.9745972738538	826.2670384138786	293.30778347803323
3699740	2536201.0	79	956.7772673733804	508.4990577149587	574.9745972738538	826.2670384138786	496.7391352134408
3699735	2536201.0	79	510.3451961475217	482.8650458069063	574.9745972738538	826.2670384138786	349.43080576329754
3699720	2536201.0	79	1367.7392507449977	449.60791826309065	574.9745972738538	826.2670384138786	877.6946442732738
3699843	2536201.0	79	878.92504279775	964.3945952555636	574.9745972738538	826.2670384138786	333.86388737512175
3699704	2536201.0	79	1419.01550626412	415.7016841240501	574.9745972738538	826.2670384138786	938.5994705902232
3699698	2536201.0	79	841.858504398827	409.1207233626588	574.9745972738538	826.2670384138786	495.2151734782597
3699829	2536201.0	79	499.0590423059042	744.5650860065085	574.9745972738538	826.2670384138786	111.52748770266429
3699693	2536201.0	79	621.0471723762915	328.3745241979337	574.9745972738538	826.2670384138786	500.0196375032131
3699815	2536201.0	79	868.9930081300813	712.6544715447155	574.9745972738538	826.2670384138786	315.20571262751804
3699674	2536201.0	79	1321.0443548387098	290.14964157706095	574.9745972738538	826.2670384138786	918.7175552605756
3699805	2536201.0	79	496.6582329317269	693.3559571619812	574.9745972738538	826.2670384138786	154.26862429968457
3699666	2536201.0	79	776.9404553415061	287.78925861062464	574.9745972738538	826.2670384138786	575.1074048965504
3699656	2536201.0	79	1184.1231386025202	201.2741504390989	574.9745972738538	826.2670384138786	872.7416888300327
3699789	2536201.0	79	965.1661324786324	696.4796118233618	574.9745972738538	826.2670384138786	411.2106640718974
3699641	2536313.0	80	843.7047689282203	401.3633235004916	574.9782051282052	826.5448717948717	502.9844084082228
3699772	2536313.0	80	489.7021816336885	694.031202435312	574.9782051282052	826.5448717948717	157.5813210700179
3699634	2536313.0	80	605.4432675919163	376.19868517165816	574.9782051282052	826.5448717948717	451.3754621564935
3699754	2536313.0	80	969.9277477477476	658.729009009009	574.9782051282052	826.5448717948717	429.1238807360285
3699744	2536313.0	80	859.3615265315166	639.6355932203389	574.9782051282052	826.5448717948717	340.3071434889832
3699607	2536313.0	80	1316.755162241888	289.44936086529003	574.9782051282052	826.5448717948717	915.8081905975414
3699722	2536313.0	80	645.0893271461717	568.0535576179428	574.9782051282052	826.5448717948717	267.8307841446422
3699851	2536313.0	80	879.5505124450951	963.743533430942	574.9782051282052	826.5448717948717	334.04754622517873
3699599	2536313.0	80	779.8606606606606	288.07327327327323	574.9782051282052	826.5448717948717	576.132348509797
3699584	2536313.0	80	1077.908556899877	247.9767666140628	574.9782051282052	826.5448717948717	766.6028900713128
3699707	2536313.0	80	563.5213963963964	534.2970720720721	574.9782051282052	826.5448717948717	292.4722805825107
3699700	2536313.0	80	490.0805812417437	516.2831351827389	574.9782051282052	826.5448717948717	321.66745521911844
3699574	2536313.0	80	575.712225078549	116.87989145958298	574.9782051282052	826.5448717948717	709.6653599405662
3699695	2536313.0	80	954.8765511339324	511.0977749251177	574.9782051282052	826.5448717948717	493.7910734525718
3699813	2536313.0	80	499.2816	747.9096	574.9782051282052	826.5448717948717	109.14889829122772
3699665	2536313.0	80	1364.5573904895762	449.4960178027641	574.9782051282052	826.5448717948717	874.9863588952046
3699795	2536313.0	80	949.347950702207	734.713671539123	574.9782051282052	826.5448717948717	385.46812545469203
3699784	2536313.0	80	867.4194156456174	711.0854539742381	574.9782051282052	826.5448717948717	314.4085539109409
3699651	2536313.0	80	1417.8920817369094	415.3927203065134	574.9782051282052	826.5448717948717	937.8432145369608
3700024	2536737.0	81	562.952380952381	534.8480195816645	574.9745972738538	826.2670384138786	291.66689600023284
3700156	2536737.0	81	487.1440548780488	753.9603658536586	574.9745972738538	826.2670384138786	113.76492901712798
3700031	2536737.0	81	488.4320809248555	579.0062620423892	574.9745972738538	826.2670384138786	261.968507015344
3700022	2536737.0	81	953.9419381787802	512.2314118629909	574.9745972738538	826.2670384138786	492.17336398443933
3700138	2536737.0	81	864.635785440613	709.884214559387	574.9745972738538	826.2670384138786	312.1675281295675
3700130	2536737.0	81	469.99808429118775	705.697956577267	574.9745972738538	826.2670384138786	159.86548024174388
3699988	2536737.0	81	1362.34	448.0386666666666	574.9745972738538	826.2670384138786	873.4992722404832
3700106	2536737.0	81	921.2957261352452	703.5662167861661	574.9745972738538	826.2670384138786	367.4150458595078
3699979	2536737.0	81	560.0562485562485	448.79256179256174	574.9745972738538	826.2670384138786	377.7691591818966
3699963	2536737.0	81	844.1270906949352	401.9680800942285	574.9745972738538	826.2670384138786	502.46658669599657
3699965	2536737.0	81	1418.9942028985506	415.7650103519669	574.9745972738538	826.2670384138786	938.5526142533573
3699957	2536737.0	81	971.2979177334016	390.71351766513055	574.9745972738538	826.2670384138786	588.8794815382105
3700079	2536737.0	81	966.1712768089797	652.4055923030668	574.9745972738538	826.2670384138786	428.0918645840525
3699936	2536737.0	81	1315.3043368633382	295.08850226928894	574.9745972738538	826.2670384138786	911.1743853847862
3700057	2536737.0	81	859.9876363243711	640.4448223733938	574.9745972738538	826.2670384138786	340.23863449497964
3699924	2536737.0	81	539.3254219409283	169.88080168776372	574.9745972738538	826.2670384138786	657.3536000246663
3699926	2536737.0	81	783.045810729355	286.9397227245328	574.9745972738538	826.2670384138786	578.072299386089
3700043	2536737.0	81	632.3287764203995	591.9677137870855	574.9745972738538	826.2670384138786	241.21707109188074
3700167	2536737.0	81	879.9705165692009	963.637670565302	574.9745972738538	826.2670384138786	334.50441157703074
3700287	2536851.0	82	1362.3923366243534	410.1706629055007	574.9178921568628	826.3100490196078	890.6671596981719
3700657	2536851.0	82	830.6224035608309	661.6231454005934	574.9178921568628	826.3100490196078	304.1489328864407
3700530	2536851.0	82	873.2784420289854	626.6556159420289	574.9178921568628	826.3100490196078	358.9998751636619
3700271	2536851.0	82	842.8857703857705	401.6575421575422	574.9178921568628	826.3100490196078	502.1319899655263
3700493	2536851.0	82	563.7886178861788	535.0605477107403	574.9178921568628	826.3100490196078	291.46206058157236
3700877	2536851.0	82	879.8894290700574	963.2786088257292	574.9178921568628	826.3100490196078	334.3172515778375
3700751	2536851.0	82	472.4412412412413	750.3726726726727	574.9178921568628	826.3100490196078	127.5458706087273
3700600	2536851.0	82	951.0088042588042	641.9287469287469	574.9178921568628	826.3100490196078	418.85658491468354
3700217	2536851.0	82	1315.384984025559	293.9595314164004	574.9178921568628	826.3100490196078	911.9696199615902
3700468	2536851.0	82	955.2517029224346	513.3826631509559	574.9178921568628	826.3100490196078	492.5214273897634
3700201	2536851.0	82	508.1698389458272	267.74743777452414	574.9178921568628	826.3100490196078	562.5366595061957
3700329	2536851.0	82	911.580521597392	421.9024449877751	574.9178921568628	826.3100490196078	526.200756613461
3700206	2536851.0	82	785.8878478137423	287.7737081203861	574.9178921568628	826.3100490196078	578.3854360709547
3700709	2536851.0	82	861.6937602627258	706.5822510822511	574.9178921568628	826.3100490196078	310.76541655531736
3700428	2536851.0	82	543.1142401700318	469.0527216908725	574.9178921568628	826.3100490196078	358.6701412297525
3700557	2536851.0	82	486.8209325396826	633.9883432539683	574.9178921568628	826.3100490196078	211.5389155744075
3700687	2536851.0	82	915.0083521444697	698.6173814898419	574.9178921568628	826.3100490196078	363.27253999641835
3700548	2536851.0	82	560.0821013207176	614.7069781194559	574.9178921568628	826.3100490196078	212.1225124877333
3700294	2536851.0	82	1418.8815513626832	415.430607966457	574.9178921568628	826.3100490196078	938.6674454460579
3700528	2537024.0	83	551.726412304052	599.3364389233955	574.9770755885997	826.403345724907	228.25418617755457
3700916	2537024.0	83	880.0054663875319	961.9617352872762	574.9770755885997	826.403345724907	333.7939426863961
3700278	2537024.0	83	1365.3002259887005	350.9479096045198	574.9770755885997	826.403345724907	922.316948665028
3700385	2537024.0	83	917.6884255061952	444.2148685403445	574.9770755885997	826.403345724907	513.3411160768203
3700248	2537024.0	83	1312.561568061568	297.31866281866286	574.9770755885997	826.403345724907	907.7232426365467
3700884	2537024.0	83	469.5003929659102	763.3676687297377	574.9770755885997	826.403345724907	122.87728492820347
3700235	2537024.0	83	782.1385262547142	286.30997969248625	574.9770755885997	826.403345724907	578.460638828883
3700353	2537024.0	83	1418.0470771976798	414.814145470772	574.9770755885997	826.403345724907	938.1751954613661
3700482	2537024.0	83	567.960498521335	535.1415293620618	574.9770755885997	826.403345724907	291.34631973773867
3700606	2537024.0	83	937.8469314725352	633.0419574163536	574.9770755885997	826.403345724907	411.1729062059406
3700464	2537024.0	83	955.8963218390804	515.0878160919541	574.9770755885997	826.403345724907	491.95206184615216
3700848	2537024.0	83	860.7176131687244	713.3913580246914	574.9770755885997	826.403345724907	307.2773408185711
3700339	2537024.0	83	840.66737790422	402.4971550497866	574.9770755885997	826.403345724907	500.28771245879824
3700582	2537024.0	83	504.46736913664176	618.8652843870383	574.9770755885997	826.403345724907	219.18865300882308
3700825	2537024.0	83	918.5661558109832	700.5821200510856	574.9770755885997	826.403345724907	365.9022231117572
3700563	2537024.0	83	852.2796928516186	638.8041652856039	574.9770755885997	826.403345724907	334.79873662010516
3700299	2537024.0	83	508.6604495456719	352.85270205643235	574.9770755885997	826.403345724907	478.17162923844006
3700420	2537024.0	83	540.1305814327015	477.0502730485063	574.9770755885997	826.403345724907	351.08666671265024
3699897	2537531.0	84	782.0945355191258	286.5155737704918	574.9745972738538	826.2670384138786	578.1265539684251
3699898	2537531.0	84	1374.1113569321533	297.13274336283183	574.9745972738538	826.2670384138786	958.437615516177
3700030	2537531.0	84	812.2072649572649	644.4532585470085	574.9745972738538	826.2670384138786	298.8905973189295
3700017	2537531.0	84	871.4485423252546	631.1445381102915	574.9745972738538	826.2670384138786	354.9219494749013
3700023	2537531.0	84	939.9858364510956	630.5714412969892	574.9745972738538	826.2670384138786	414.16176967054975
3700008	2537531.0	84	554.201073071027	592.6471640265713	574.9745972738538	826.2670384138786	234.54164878875278
3700123	2537531.0	84	878.1055846422339	961.516454749439	574.9745972738538	826.2670384138786	331.9349335668646
3699987	2537531.0	84	567.2795344751867	534.9494949494949	574.9745972738538	826.2670384138786	291.4191570943793
3699976	2537531.0	84	957.9662293488824	514.4132653061224	574.9745972738538	826.2670384138786	493.89813326336633
3700110	2537531.0	84	483.8413127413127	791.0665379665379	574.9745972738538	826.2670384138786	97.6951932360662
3699968	2537531.0	84	534.29712	490.3974933333334	574.9745972738538	826.2670384138786	338.3238219073219
3699961	2537531.0	84	899.9774482545566	475.34229224590666	574.9745972738538	826.2670384138786	478.30432845484523
3700083	2537531.0	84	939.8483512895854	731.3413320274241	574.9745972738538	826.2670384138786	377.01955665787415
3700070	2537531.0	84	861.0386302294197	716.6163967611336	574.9745972738538	826.2670384138786	306.35909349268843
3700056	2537531.0	84	484.8828571428571	713.9927891156462	574.9745972738538	826.2670384138786	143.95148035123728
3699930	2537531.0	84	505.3049176525168	418.047436789608	574.9745972738538	826.2670384138786	414.1220923940401
3699925	2537531.0	84	1419.0038759689924	415.52260981912144	574.9745972738538	826.2670384138786	938.6673579688758
3699918	2537531.0	84	838.9437069813176	402.2399213372665	574.9745972738538	826.2670384138786	499.4784148449801
3699906	2537531.0	84	1297.9867448935247	322.5777922642329	574.9745972738538	826.2670384138786	881.1636750867611
3700036	2537531.0	84	508.403003446578	652.7621861152141	574.9745972738538	826.2670384138786	185.83786179324477
3700412	2537146.0	85	474.5871239470517	799.6552346570397	574.9563345633456	826.2367773677737	103.82946042728216
3700276	2537146.0	85	570.8375640169228	533.2443776441772	574.9563345633456	826.2367773677737	293.0213483120399
3700407	2537146.0	85	906.4954626478692	789.3501053313888	574.9563345633456	826.2367773677737	333.5848018494936
3700265	2537146.0	85	958.496282527881	514.963940520446	574.9563345633456	826.2367773677737	493.95715466386514
3700384	2537146.0	85	520.9158849280801	714.0906816760474	574.9563345633456	826.2367773677737	124.48741693713262
3700245	2537146.0	85	533.6056856922908	486.3847465083031	574.9563345633456	826.2367773677737	342.35840728885836
3700375	2537146.0	85	860.469241403145	712.9057369967168	574.9563345633456	826.2367773677737	307.18324284325485
3700239	2537146.0	85	841.751235453531	471.5365056591743	574.9563345633456	826.2367773677737	443.8375850366416
3700354	2537146.0	85	546.552448421576	670.7299279144917	574.9563345633456	826.2367773677737	158.07960328530794
3700218	2537146.0	85	502.3256949661909	414.6480090157776	574.9563345633456	826.2367773677737	417.94799202987554
3700209	2537146.0	85	843.8605533244088	399.5091477019188	574.9563345633456	826.2367773677737	504.3867056017007
3700215	2537146.0	85	1418.3203788373612	415.2280644458959	574.9563345633456	826.2367773677737	938.1849888331843
3700204	2537146.0	85	1310.580163599182	370.7274028629857	574.9563345633456	826.2367773677737	865.2347705143898
3700333	2537146.0	85	939.8499469777306	632.6721456344999	574.9563345633456	826.2367773677737	413.0552203263594
3700194	2537146.0	85	782.7602416740348	288.2144120247568	574.9563345633456	826.2367773677737	576.7586405245809
3700187	2537146.0	85	1331.9315181518152	200.12981298129813	574.9563345633456	826.2367773677737	982.3550068188407
3700315	2537146.0	85	869.4366391184574	631.1609602518694	574.9563345633456	826.2367773677737	353.2325355828779
3700433	2537146.0	85	877.6000495294701	961.0361565131252	574.9563345633456	826.2367773677737	331.30664168783125
3700302	2537146.0	85	819.6699101796407	602.2033433133732	574.9563345633456	826.2367773677737	331.7766020458941
3700295	2537146.0	85	553.2633285872488	607.9659072931498	574.9563345633456	826.2367773677737	219.34620860961402
3700152	2537148.0	86	550.1727505603586	707.4580531540186	574.8369304556354	826.2314148681055	121.30718537156778
3700029	2537148.0	86	524.6952173427198	483.32467314783776	574.8369304556354	826.2314148681055	346.5533507428666
3700149	2537148.0	86	860.3389804639804	718.3212759462759	574.8369304556354	826.2314148681055	305.21470908377944
3700141	2537148.0	86	627.0189604879342	694.1451869530629	574.8369304556354	826.2314148681055	142.02019526502673
3700120	2537148.0	86	936.8105638166048	633.0531288723668	574.8369304556354	826.2314148681055	410.29594371476907
3699994	2537148.0	86	499.9391988555079	414.2556032427277	574.8369304556354	826.2314148681055	418.72871834068593
3700124	2537148.0	86	860.9621802002225	648.2423062662218	574.8369304556354	826.2314148681055	336.9685168117275
3699985	2537148.0	86	1418.412985274431	415.3770638107988	574.8369304556354	826.2314148681055	938.307976117844
3700105	2537148.0	86	588.3079365079366	618.1242063492064	574.8369304556354	826.2314148681055	208.542749194475
3699971	2537148.0	86	843.4739776951673	401.4320528707146	574.8369304556354	826.2314148681055	502.6135305609717
3699975	2537148.0	86	1306.7570806100218	400.74662309368193	574.8369304556354	826.2314148681055	846.6075916464157
3700095	2537148.0	86	839.0434574976123	585.5666189111748	574.8369304556354	826.2314148681055	357.38583204230963
3699955	2537148.0	86	785.2634703196347	289.8546423135464	574.8369304556354	826.2314148681055	576.1765101209703
3700077	2537148.0	86	573.4637037037037	531.6046913580248	574.8369304556354	826.2314148681055	294.6299237314462
3699940	2537148.0	86	1283.0687242798354	151.44156378600823	574.8369304556354	826.2314148681055	978.2298384872765
3700059	2537148.0	86	956.8557692307692	515.1698717948717	574.8369304556354	826.2314148681055	492.64355954199067
3700178	2537148.0	86	879.1542079837275	960.0013984235952	574.8369304556354	826.2314148681055	332.42053772675627
3700051	2537148.0	86	796.8919121318023	482.9811116658346	574.8369304556354	826.2314148681055	408.8143656180073
3700169	2537148.0	86	473.676807444524	807.6083273681699	574.8369304556354	826.2314148681055	102.86004994969355
3700166	2537148.0	86	856.9606451612904	788.972688172043	574.8369304556354	826.2314148681055	284.5733703534638
3700538	2536486.0	87	784.1750505926568	288.86108701936973	574.9770755885997	826.403345724907	576.8149379480813
3700667	2536486.0	87	956.2564289180008	515.3723920426977	574.9770755885997	826.403345724907	492.05101302990005
3700522	2536486.0	87	1185.7682997958589	157.05555555555554	574.9770755885997	826.403345724907	906.1414811017077
3700778	2536486.0	87	860.9512560929884	649.7789651293589	574.9770755885997	826.403345724907	336.1211146832607
3700907	2536486.0	87	878.3580024067388	959.184476534296	574.9770755885997	826.403345724907	331.165842828111
3700892	2536486.0	87	477.19403939626505	822.2139933486825	574.9770755885997	826.403345724907	97.87273798317698
3700756	2536486.0	87	940.9040522111824	633.1863432690434	574.9770755885997	826.403345724907	413.80594758675636
3700630	2536486.0	87	540.1845179063362	460.3541046831956	574.9770755885997	826.403345724907	367.69901949459506
3700872	2536486.0	87	782.608164326573	744.0025134338706	574.9770755885997	826.403345724907	223.38434630199953
3700729	2536486.0	87	661.2466115322766	618.4593383873191	574.9770755885997	826.403345724907	225.12916963279582
3700607	2536486.0	87	676.1058070866142	440.21456692913387	574.9770755885997	826.403345724907	399.21021179595107
3700851	2536486.0	87	859.2628300946686	717.2369207772795	574.9770755885997	826.403345724907	304.52536602216054
3700586	2536486.0	87	500.86058256988485	417.3623443739722	574.9770755885997	826.403345724907	415.70157002778893
3700576	2536486.0	87	1418.3379977246873	414.8032992036405	574.9770755885997	826.403345724907	938.4413904355139
3700835	2536486.0	87	713.9529914529915	695.4911364355809	574.9770755885997	826.403345724907	190.92488505000813
3700708	2536486.0	87	877.7064854554126	567.5069146399618	574.9770755885997	826.403345724907	398.3371155526818
3700818	2536486.0	87	591.0344712182062	674.3808567603749	574.9770755885997	826.403345724907	152.86816903913322
3700565	2536486.0	87	1266.3395593869732	393.88409961685824	574.9770755885997	826.403345724907	815.5090326033986
3700681	2536486.0	87	574.029080194722	531.8802203433256	574.9770755885997	826.403345724907	294.5246510562427
3700558	2536486.0	87	844.9729180047099	400.0970884178976	574.9770755885997	826.403345724907	504.6134955994489
3700770	2536959.0	88	888.8389705882353	568.5419117647059	575.026119402985	826.297263681592	406.0989128412114
3700505	2536959.0	88	510.8668887244016	428.78423390081423	575.026119402985	826.297263681592	402.6574421599099
3700490	2536959.0	88	1418.4355834987866	415.1315905581293	575.026119402985	826.297263681592	938.2945885389287
3700480	2536959.0	88	840.5871941078641	401.0830363506771	575.026119402985	826.297263681592	501.3280597802573
3700863	2536959.0	88	859.2028154327425	654.4655891553701	575.026119402985	826.297263681592	332.08811923475156
3700839	2536959.0	88	933.2960712839206	638.3001215066829	575.026119402985	826.297263681592	404.59891730787024
3700804	2536959.0	88	733.8110647181628	615.5494084899095	575.026119402985	826.297263681592	263.8698871160526
3700922	2536959.0	88	757.3476881233001	669.2848292535509	575.026119402985	826.297263681592	240.6118429871158
3700411	2536959.0	88	1083.079684241883	160.9393803991659	575.026119402985	826.297263681592	837.1496506548771
3700646	2536959.0	88	568.8706413069982	448.18751524018535	575.026119402985	826.297263681592	378.15984950416663
3700873	2536959.0	88	618.4997015816174	647.7360489406148	575.026119402985	826.297263681592	183.7772014076166
3700467	2536959.0	88	1233.6112709832134	365.826139088729	575.026119402985	826.297263681592	803.5969502591261
3700723	2536959.0	88	574.9961304588171	530.4087893864013	575.026119402985	826.297263681592	295.8884758149132
3700963	2536959.0	88	881.0295373665481	959.6079478054568	575.026119402985	826.297263681592	333.7811113693462
3700954	2536959.0	88	482.1392251815981	845.5772128060263	575.026119402985	826.297263681592	94.86670415027554
3700700	2536959.0	88	956.4362559838752	513.8038548752835	575.026119402985	826.297263681592	493.07790746903265
3700445	2536959.0	88	783.1947614866842	287.5307287093942	575.026119402985	826.297263681592	577.5842473206135
3700432	2536959.0	88	632.8130390664637	279.9990698461018	575.026119402985	826.297263681592	549.3460154329983
3700938	2536959.0	88	789.5525443394663	757.0171556439582	575.026119402985	826.297263681592	225.43584534349
3700932	2536959.0	88	859.5929716820199	718.8162743091095	575.026119402985	826.297263681592	304.18819255928673
3700791	2537610.0	89	880.3372591006424	960.0267665952892	575.026119402985	826.297263681592	333.31437408702766
3700521	2537610.0	89	749.9626021370208	584.3175151896082	575.026119402985	826.297263681592	298.59164702248336
3700515	2537610.0	89	657.2269565217391	590.2359420289855	575.026119402985	826.297263681592	249.96384779283437
3700773	2537610.0	89	488.9535928143712	871.2442614770458	575.026119402985	826.297263681592	97.10155737253741
3700500	2537610.0	89	891.0417618684945	567.5258948971821	575.026119402985	826.297263681592	408.44645620380373
3700343	2537610.0	89	946.6964757709252	163.73465491923642	575.026119402985	826.297263681592	759.6894525611435
3700589	2537610.0	89	857.4806314158435	655.4953515398024	575.026119402985	826.297263681592	330.08157256610616
3700324	2537610.0	89	611.4092147845341	137.11130982796797	575.026119402985	826.297263681592	690.1456430483877
3700568	2537610.0	89	939.1535285285286	636.375563063063	575.026119402985	826.297263681592	410.681168843076
3700398	2537610.0	89	1418.3198619461143	415.42540636829216	575.026119402985	826.297263681592	938.0618419616471
3700642	2537610.0	89	782.5034013605442	665.9598021026592	575.026119402985	826.297263681592	262.2116017915154
3700387	2537610.0	89	839.1405508072174	401.0985280151947	575.026119402985	826.297263681592	500.55009508368266
3700372	2537610.0	89	1196.471128608924	359.9230971128609	575.026119402985	826.297263681592	776.9805420405635
3700352	2537610.0	89	781.9953623188405	288.9449275362319	575.026119402985	826.297263681592	575.8331361375781
3700726	2537610.0	89	798.7336687430123	770.4702922855773	575.026119402985	826.297263681592	230.568250995171
3700459	2537610.0	89	573.8982102908277	529.8140380313199	575.026119402985	826.297263681592	296.48537109097884
3700444	2537610.0	89	957.1686159844056	512.662037037037	575.026119402985	826.297263681592	494.3682262098389
3700434	2537610.0	89	502.8020616168635	490.5810748204772	575.026119402985	826.297263681592	343.3972539006751
3700683	2537610.0	89	858.97170781893	717.3439643347051	575.026119402985	826.297263681592	304.1314166926027
3700419	2537610.0	89	606.737851037851	463.9214896214896	575.026119402985	826.297263681592	363.76068444643676
3700924	2537700.0	90	496.0693597560976	892.2352642276423	574.8369304556354	826.2314148681055	102.76593951394169
3700913	2537700.0	90	826.0075010715816	790.6680240034291	574.8369304556354	826.2314148681055	253.6757976499409
3700648	2537700.0	90	494.5566741237882	565.7788963460105	574.8369304556354	826.2314148681055	272.5443706283609
3700524	2537700.0	90	1418.257714037375	415.4237288135593	574.8369304556354	826.2314148681055	938.1479484063941
3700509	2537700.0	90	840.67506156257	400.4406760689501	574.8369304556354	826.2314148681055	501.9638086531322
3700496	2537700.0	90	1189.372800402212	371.3476621417798	574.8369304556354	826.2314148681055	764.5741062482962
3700622	2537700.0	90	573.8366946778712	530.5403361344538	574.8369304556354	826.2314148681055	295.6927704802431
3700870	2537700.0	90	860.2820512820513	720.6235712079086	574.8369304556354	826.2314148681055	304.3549468074467
3700601	2537700.0	90	956.4145716945995	511.1019553072626	574.8369304556354	826.2314148681055	494.88187739762765
3700725	2537700.0	90	691.2254901960785	575.7840166369577	574.8369304556354	826.2314148681055	276.17059242288235
3700471	2537700.0	90	782.4380993897123	289.4851787271142	574.8369304556354	826.2314148681055	575.4952366043667
3700456	2537700.0	90	559.3744247205785	206.474030243261	574.8369304556354	826.2314148681055	619.9502438749694
3700846	2537700.0	90	775.2807291666667	695.9059895833333	574.8369304556354	826.2314148681055	239.086664030776
3700705	2537700.0	90	897.1738208797033	571.5389507154213	574.8369304556354	826.2314148681055	410.8154357183088
3700580	2537700.0	90	630.7079590818364	460.38747504990016	574.8369304556354	826.2314148681055	370.08561190818597
3700447	2537700.0	90	827.2425307557118	174.61130638547158	574.8369304556354	826.2314148681055	698.7970755818612
3700694	2537700.0	90	808.6949884186145	569.9788376500316	574.8369304556354	826.2314148681055	346.92214487564934
3700822	2537700.0	90	857.4308351976136	660.4796793437733	574.8369304556354	826.2314148681055	327.61708262336754
3700928	2537700.0	90	874.3	966.2423423423422	574.8369304556354	826.2314148681055	330.5770558177456
3700801	2537700.0	90	933.0785724669282	640.4915685419393	574.8369304556354	826.2314148681055	403.5298806584404
3701183	2537403.0	91	723.3387193297427	568.0948533812088	574.8130227001195	826.2431302270012	297.82614962049036
3701170	2537403.0	91	809.0178942987932	566.5016645859342	574.8130227001195	826.2431302270012	349.7392612417439
3701280	2537403.0	91	516.6428571428571	920.6423190745224	574.8130227001195	826.2431302270012	110.88270837253796
3701283	2537403.0	91	860.2763910556422	985.2358294331772	574.8130227001195	826.2431302270012	326.753749900053
3701272	2537403.0	91	844.4172316384181	801.52697740113	574.8130227001195	826.2431302270012	270.734773695138
3701137	2537403.0	91	573.6060100166945	529.4952698942683	574.8130227001195	826.2431302270012	296.7503150658363
3701012	2537403.0	91	1418.505033924272	415.3835631429196	574.8130227001195	826.2431302270012	938.4145105804655
3701258	2537403.0	91	795.3877492877492	732.5940170940171	574.8130227001195	826.2431302270012	239.6317307866428
3700996	2537403.0	91	843.413282863042	402.0232851571462	574.8130227001195	826.2431302270012	502.1041492665455
3701242	2537403.0	91	860.1134724033029	695.1135593220339	574.8130227001195	826.2431302270012	313.9925332974648
3701097	2537403.0	91	957.3797543113632	513.3275454760217	574.8130227001195	826.2431302270012	494.24029309209175
3700975	2537403.0	91	1184.6891025641023	369.6996336996337	574.8130227001195	826.2431302270012	761.8272750510404
3701221	2537403.0	91	479.5592168099331	649.8321394460363	574.8130227001195	826.2431302270012	200.4847256149131
3701209	2537403.0	91	936.4023224043716	641.5385928961748	574.8130227001195	826.2431302270012	406.0327422403347
3701065	2537403.0	91	682.7589498806683	474.5806152214267	574.8130227001195	826.2431302270012	367.85710222165653
3701195	2537403.0	91	936.3876163206872	578.3730613218802	574.8130227001195	826.2431302270012	438.3785553729883
3700940	2537403.0	91	780.1991421568628	289.54993872549016	574.8130227001195	826.2431302270012	574.6503631510009
3700930	2537403.0	91	694.9582979926491	168.552021487136	574.8130227001195	826.2431302270012	668.5749634039483
3700934	2537403.0	91	550.8357764544205	284.7302641624675	574.8130227001195	826.2431302270012	542.0434414795114
3700777	2537568.0	92	1016.9956399437413	580.4715893108298	574.9567901234568	826.2074074074075	505.75135891664615
3700900	2537568.0	92	861.8795330352707	1000.1328862394436	574.9567901234568	826.2074074074075	335.52158289295176
3700762	2537568.0	92	732.5003293807642	566.1587615283267	574.9567901234568	826.2074074074075	304.0481293895134
3700883	2537568.0	92	551.7534203980099	934.5621890547264	574.9567901234568	826.2074074074075	110.81134902370769
3700611	2537568.0	92	1418.4450573220854	415.734912394549	574.9567901234568	826.2074074074075	938.0618988445411
3700867	2537568.0	92	881.8925619834711	838.9977961432508	574.9567901234568	826.2074074074075	307.20215183379935
3700740	2537568.0	92	820.9673932788374	563.6992733878292	574.9567901234568	826.2074074074075	359.7662258902509
3700852	2537568.0	92	807.0647093193106	757.8269062226118	574.9567901234568	826.2074074074075	241.97102945541403
3700597	2537568.0	92	839.991054613936	400.8340395480226	574.9567901234568	826.2074074074075	501.18426096401396
3700842	2537568.0	92	861.7837359098228	722.7624798711755	574.9567901234568	826.2074074074075	304.91072441308324
3700587	2537568.0	92	1184.112072791833	378.9056813138038	574.9567901234568	826.2074074074075	755.7439993603035
3700704	2537568.0	92	573.9298093587522	529.4139225880994	574.9567901234568	826.2074074074075	296.7952616210036
3700827	2537568.0	92	495.29055390702274	684.3565776458951	574.9567901234568	826.2074074074075	162.6910172594733
3700574	2537568.0	92	556.1512778235779	380.2338554547953	574.9567901234568	826.2074074074075	446.36986494844183
3700553	2537568.0	92	783.6531986531986	290.2536475869809	574.9567901234568	826.2074074074075	575.1526958981104
3700810	2537568.0	92	860.3283866057839	660.2560882800609	574.9567901234568	826.2074074074075	330.11632555658093
3700685	2537568.0	92	958.9370060437006	514.0794979079498	574.9567901234568	826.2074074074075	494.8379917777724
3700544	2537568.0	92	552.9496829335538	153.90970499035015	574.9567901234568	826.2074074074075	672.6577981723857
3700672	2537568.0	92	704.1026835631756	495.5535470244751	574.9567901234568	826.2074074074075	354.97977009750696
3700800	2537568.0	92	936.5155286109338	640.4689427781324	574.9567901234568	826.2074074074075	406.4769349169719
3701179	2537656.0	93	925.2315073597914	635.6112353269983	575.0031210986267	826.3626716604246	398.8057584919816
3701054	2537656.0	93	545.8376623376623	411.24109761206535	575.0031210986267	826.3626716604246	416.1448608659308
3701046	2537656.0	93	1169.7872003618272	372.5633197648123	575.0031210986267	826.3626716604246	748.1323096390443
3701025	2537656.0	93	520.32597523943	245.50140154169583	575.0031210986267	826.3626716604246	583.4290063094658
3701028	2537656.0	93	788.6609403254973	293.0268233875829	575.0031210986267	826.3626716604246	574.5405040288227
3701274	2537656.0	93	866.0586107091173	999.636275928606	575.0031210986267	826.3626716604246	338.72856385089335
3701147	2537656.0	93	783.1985616010006	595.2917448405253	575.0031210986267	826.3626716604246	311.02912189598055
3701141	2537656.0	93	871.6444602497235	595.2039671250197	575.0031210986267	826.3626716604246	376.0723743853603
3701269	2537656.0	93	561.2427944862155	937.6914160401002	575.0031210986267	826.3626716604246	112.17591503364433
3701260	2537656.0	93	915.806075833714	906.013933302878	575.0031210986267	826.3626716604246	349.987110387512
3701251	2537656.0	93	856.5943223443223	844.4789377289377	575.0031210986267	826.3626716604246	282.1733575574757
3701241	2537656.0	93	862.8185185185185	723.1304176516942	575.0031210986267	826.3626716604246	305.7688690166043
3701118	2537656.0	93	573.9391316295686	532.3252267106348	575.0031210986267	826.3626716604246	294.03936999352817
3701235	2537656.0	93	503.4358663433037	720.4929938022096	575.0031210986267	826.3626716604246	127.78990822054574
3701111	2537656.0	93	954.51607267645	515.0045422781271	575.0031210986267	826.3626716604246	490.89099110470005
3701098	2537656.0	93	688.9181503461919	494.6015084075173	575.0031210986267	826.3626716604246	350.77357843970486
3701213	2537656.0	93	1373.3161730136342	670.3979783732957	575.0031210986267	826.3626716604246	813.4056272303516
3701198	2537656.0	93	855.8939221272555	663.1742640075973	575.0031210986267	826.3626716604246	324.85396487463413
3701071	2537656.0	93	1417.5750868055557	415.7139756944444	575.0031210986267	826.3626716604246	937.3152452050474
3701058	2537656.0	93	842.3538213627992	401.6567679558011	575.0031210986267	826.3626716604246	501.8480861508832
3701051	2537818.0	94	953.0158836689038	515.744966442953	574.9745972738538	826.2670384138786	489.2230282809068
3701033	2537818.0	94	691.1087525270543	497.3367225591628	574.9745972738538	826.2670384138786	348.82989365112843
3701164	2537818.0	94	862.5076738609113	724.3119904076739	574.9745972738538	826.2670384138786	305.0739286559345
3701138	2537818.0	94	481.6958541815583	693.1473671670241	574.9745972738538	826.2670384138786	162.54774924848726
3701007	2537818.0	94	1418.395244504262	415.2400179452669	574.9745972738538	826.2670384138786	938.2438913895819
3700994	2537818.0	94	1130.6720430107528	382.836917562724	574.9745972738538	826.2670384138786	710.9359487862345
3701122	2537818.0	94	848.8864235055725	663.8916919959472	574.9745972738538	826.2670384138786	318.423368605287
3700999	2537818.0	94	840.9211417513304	402.3892114175133	574.9745972738538	826.2670384138786	500.39981688512944
3700990	2537818.0	94	548.4189971070396	388.8323690131791	574.9745972738538	826.2670384138786	438.2399912079213
3700977	2537818.0	94	516.5049482681062	321.7771030139451	574.9745972738538	826.2670384138786	507.8669065559247
3701236	2537818.0	94	861.8926426426426	994.5095095095096	574.9745972738538	826.2670384138786	332.6071163378959
3700974	2537818.0	94	759.1684700931771	307.36263901412684	574.9745972738538	826.2670384138786	550.6261513046744
3701102	2537818.0	94	799.2920461445051	620.0698239222829	574.9745972738538	826.2670384138786	304.68936498002415
3701090	2537818.0	94	939.5579402932344	616.7458929517753	574.9745972738538	826.2670384138786	420.49985065745176
3701212	2537818.0	94	580.5982142857143	943.2106481481482	574.9745972738538	826.2670384138786	117.07874668776239
3701205	2537818.0	94	919.3605746585022	950.3247762600096	574.9745972738538	826.2670384138786	366.0492094496025
3701078	2537818.0	94	859.22814133766	586.0853614566432	574.9745972738538	826.2670384138786	372.1388386863483
3701193	2537818.0	94	807.9775349119611	873.1217364905889	574.9745972738538	826.2670384138786	237.66727094795243
3701184	2537818.0	94	1288.1418685121107	842.6686851211073	574.9745972738538	826.2670384138786	713.3558514375068
3701060	2537818.0	94	574.2630208333334	533.6793981481482	574.9745972738538	826.2670384138786	292.58850554541476
3701181	2537729.0	95	1085.4364613880743	780.0887911371783	574.9563345633456	826.2367773677737	512.5617977533346
3701047	2537729.0	95	574.879792891128	533.1529527008116	574.9563345633456	826.2367773677737	293.0838346617605
3701030	2537729.0	95	952.146253925527	515.2494392104082	574.9563345633456	826.2367773677737	488.86128887717473
3701144	2537729.0	95	861.8376556016598	724.0867911479944	574.9563345633456	826.2367773677737	304.52505979867954
3701014	2537729.0	95	692.0963324888406	497.3370129086742	574.9563345633456	826.2367773677737	349.1372712490549
3701128	2537729.0	95	830.7347608024692	680.8121141975308	574.9563345633456	826.2367773677737	294.2293934798856
3701120	2537729.0	95	560.1335927367056	664.5603112840467	574.9563345633456	826.2367773677737	162.3545298431237
3700985	2537729.0	95	1143.0791198501872	420.7743445692884	574.9563345633456	826.2367773677737	697.9708328955766
3700978	2537729.0	95	1418.5428270042194	415.84767932489456	574.9563345633456	826.2367773677737	938.1137361861536
3701238	2537729.0	95	841.4242095100168	991.4992758870384	574.9563345633456	826.2367773677737	313.5551335816793
3700970	2537729.0	95	533.5077214452215	393.0167540792541	574.9563345633456	826.2367773677737	435.19831813498706
3701099	2537729.0	95	798.6199586349535	623.4469148569458	574.9563345633456	826.2367773677737	301.90916691946603
3700973	2537729.0	95	841.4687034277198	400.3124689518132	574.9563345633456	826.2367773677737	502.4344327942846
3701219	2537729.0	95	607.3807446189645	947.9275741710296	574.9563345633456	826.2367773677737	125.93646173394836
3700952	2537729.0	95	527.6567251461988	316.00877192982455	574.9563345633456	826.2367773677737	512.4157204694276
3701208	2537729.0	95	767.6235240690281	942.0785649409628	574.9563345633456	826.2367773677737	224.81095538289594
3700955	2537729.0	95	690.8014354066986	306.45151515151514	574.9563345633456	826.2367773677737	532.5380795836401
3701087	2537729.0	95	861.5633763320246	579.1423630585157	574.9563345633456	826.2367773677737	378.41676227967037
3701201	2537729.0	95	950.1675832569508	951.0959364497404	574.9563345633456	826.2367773677737	395.44062860671045
3701075	2537729.0	95	938.5503875968992	592.7742248062016	574.9563345633456	826.2367773677737	432.0942013611516
3701424	2537902.0	96	632.2847701149426	960.717528735632	575.026119402985	826.297263681592	146.10736031614672
3701425	2537902.0	96	1013.509674582234	970.778979771328	575.026119402985	826.297263681592	461.67390487969806
3701430	2537902.0	96	822.0023827439178	989.357035364936	575.026119402985	826.297263681592	295.94892092263837
3701422	2537902.0	96	720.1093697337377	948.860970677452	575.026119402985	826.297263681592	189.9236999405363
3701408	2537902.0	96	826.3675310033822	688.9755730928223	575.026119402985	826.297263681592	286.4083656100814
3701410	2537902.0	96	669.0082536924414	688.7982913408631	575.026119402985	826.297263681592	166.54911876187737
3701414	2537902.0	96	861.5623821765209	724.2701799485861	575.026119402985	826.297263681592	304.15876725698143
3701403	2537902.0	96	797.3752973156643	627.3467550118926	575.026119402985	826.297263681592	298.36296991814584
3701392	2537902.0	96	928.7788194444444	594.3491319444444	575.026119402985	826.297263681592	423.0140761286507
3701399	2537902.0	96	1033.0359056806003	619.1197749196142	575.026119402985	826.297263681592	502.68824949046325
3701391	2537902.0	96	866.96788482835	581.2046880767812	575.026119402985	826.297263681592	381.1828498454235
3701378	2537902.0	96	950.6278098908156	516.4449796617427	575.026119402985	826.297263681592	486.91381969464925
3701382	2537902.0	96	574.5632545931759	531.9803149606299	575.026119402985	826.297263681592	294.31731268861773
3701371	2537902.0	96	1149.332246849196	449.8489787049109	575.026119402985	826.297263681592	686.6883130534173
3701372	2537902.0	96	546.3625415282391	473.515642303433	575.026119402985	826.297263681592	353.94416661217105
3701375	2537902.0	96	692.0489226421759	497.882903567644	575.026119402985	826.297263681592	348.64068667757675
3701363	2537902.0	96	1418.5727745289148	415.7923976608187	575.026119402985	826.297263681592	938.128564963714
3701353	2537902.0	96	840.7302062541584	401.2429585273897	575.026119402985	826.297263681592	501.2682157284038
3701346	2537902.0	96	641.121722846442	388.1753097090176	575.026119402985	826.297263681592	443.07953614142605
3701340	2537902.0	96	530.0356970574047	312.19440424505547	575.026119402985	826.297263681592	516.0677166648355
3701306	2538057.0	97	951.0258092738408	515.9980314960629	574.8408521303257	826.3671679197995	487.6926520109609
3701307	2538057.0	97	1166.8392645314354	522.5192170818506	574.8408521303257	826.3671679197995	665.4214435332356
3701296	2538057.0	97	610.7651515151515	451.2840909090909	574.8408521303257	826.3671679197995	376.79950895152683
3701300	2538057.0	97	1197.155900621118	471.1165631469979	574.8408521303257	826.3671679197995	716.5744984086012
3701301	2538057.0	97	692.4010453789498	497.759800427655	574.8408521303257	826.3671679197995	349.00315329058435
3701289	2538057.0	97	1418.290212859337	415.4910028527541	574.8408521303257	826.3671679197995	938.2036277559258
3701292	2538057.0	97	545.7221763653872	455.63743293437886	574.8408521303257	826.3671679197995	371.8715284619997
3701286	2538057.0	97	523.062968164794	314.0234082397004	574.8408521303257	826.3671679197995	514.9534710545091
3701287	2538057.0	97	839.9853353736291	401.1988013261923	574.8408521303257	826.3671679197995	501.0685950508516
3701355	2538057.0	97	798.871329879102	988.421539600296	574.8408521303257	826.3671679197995	276.49823569257256
3701348	2538057.0	97	637.0847457627119	961.1870684243564	574.8408521303257	826.3671679197995	148.49480754079732
3701338	2538057.0	97	750.069702905648	947.6589944498858	574.8408521303257	826.3671679197995	213.11231153324928
3701343	2538057.0	97	1066.11470342523	962.5472848788638	574.8408521303257	826.3671679197995	509.7990008043484
3701328	2538057.0	97	704.4911373707533	732.6144756277696	574.8408521303257	826.3671679197995	159.99613675001117
3701320	2538057.0	97	927.8113288636756	593.3679731820527	574.8408521303257	826.3671679197995	422.93827232092247
3701323	2538057.0	97	800.2564575645756	633.7456949569496	574.8408521303257	826.3671679197995	296.50502022675323
3701326	2538057.0	97	846.5129432624113	705.4650709219858	574.8408521303257	826.3671679197995	297.36012200453
3701312	2538057.0	97	573.8137254901961	532.2071723426212	574.8408521303257	826.3671679197995	294.1617887950446
3701318	2538057.0	97	853.0721676151061	591.7562510777719	574.8408521303257	826.3671679197995	363.94360444696395
3701436	2538210.0	98	528.1697118763176	282.74314827828533	575.026119402985	826.297263681592	545.5699765366276
3701437	2538210.0	98	836.995145631068	398.8885806749885	575.026119402985	826.297263681592	501.30425193920837
3701439	2538210.0	98	1418.3336520076482	415.7188230295305	575.026119402985	826.297263681592	937.9457609457187
3701528	2538210.0	98	811.2399952072849	992.7319674095376	575.026119402985	826.297263681592	288.95934961080286
3701521	2538210.0	98	633.5987972508591	966.4401489117984	575.026119402985	826.297263681592	151.89070699327735
3701518	2538210.0	98	1117.608960176991	945.1801253687316	575.026119402985	826.297263681592	555.4541150313984
3701505	2538210.0	98	726.8561403508771	778.301754385965	575.026119402985	826.297263681592	159.2354362997884
3701510	2538210.0	98	789.5299806576402	920.66473243069	575.026119402985	826.297263681592	234.34403267689225
3701497	2538210.0	98	862.3013071895425	724.9671568627451	575.026119402985	826.297263681592	304.62242869775815
3701492	2538210.0	98	807.4590002808201	638.8069362538613	575.026119402985	826.297263681592	298.62629990027256
3701495	2538210.0	98	827.3279632884202	685.6589533294278	575.026119402985	826.297263681592	288.8517868504575
3701483	2538210.0	98	916.1713910761156	587.3792650918635	575.026119402985	826.297263681592	416.4875825700636
3701486	2538210.0	98	846.0263157894736	601.262747991474	575.026119402985	826.297263681592	352.2522387344065
3701474	2538210.0	98	1174.2132936507935	551.1914682539683	575.026119402985	826.297263681592	659.3242513823825
3701469	2538210.0	98	573.4100236779794	531.7512496711392	575.026119402985	826.297263681592	294.55044752102856
3701457	2538210.0	98	1202.2299635701277	495.03506375227687	575.026119402985	826.297263681592	709.3090350757213
3701462	2538210.0	98	950.6849946409432	516.7947481243301	575.026119402985	826.297263681592	486.7354493781205
3701451	2538210.0	98	611.7432498772705	473.3301423662249	575.026119402985	826.297263681592	354.871718230578
3701454	2538210.0	98	692.451193444959	498.2030043937774	575.026119402985	826.297263681592	348.4745198596058
3701443	2538210.0	98	524.6422004744959	455.510231316726	575.026119402985	826.297263681592	374.1945518798166
3701556	2537989.0	99	950.7510234863176	516.7615815556992	575.026119402985	826.297263681592	486.807500001357
3701549	2537989.0	99	692.678735429177	497.4678558813141	575.026119402985	826.297263681592	349.24334996115243
3701550	2537989.0	99	1200.1606397774688	480.0020862308762	575.026119402985	826.297263681592	714.6422311125046
3701551	2537989.0	99	592.3894120487746	515.0075455752747	575.026119402985	826.297263681592	311.7735917780944
3701542	2537989.0	99	548.5749751031442	459.765898420828	575.026119402985	826.297263681592	367.48456396791767
3701531	2537989.0	99	548.451803984922	187.56327409800755	575.026119402985	826.297263681592	639.2865583518093
3701533	2537989.0	99	833.3752450980392	398.9061274509804	575.026119402985	826.297263681592	499.40710254850404
3701535	2537989.0	99	1418.3024691358023	415.562811349361	575.026119402985	826.297263681592	937.9860299340085
3701610	2537989.0	99	632.5998544395925	967.7917030567686	575.026119402985	826.297263681592	152.75932488774953
3701615	2537989.0	99	844.6501253132833	988.9045112781956	575.026119402985	826.297263681592	314.86222627374616
3701601	2537989.0	99	746.8870077752697	816.0921745673438	575.026119402985	826.297263681592	172.1636105451458
3701604	2537989.0	99	867.4479808350445	903.758726899384	575.026119402985	826.297263681592	302.5075591241183
3701605	2537989.0	99	1196.1396713615022	937.07209926224	575.026119402985	826.297263681592	630.9145018340007
3701594	2537989.0	99	862.9995801847188	725.0256087321578	575.026119402985	826.297263681592	305.26162911641217
3701585	2537989.0	99	806.2109509097152	631.1913834534844	575.026119402985	826.297263681592	302.51071190683456
3701589	2537989.0	99	831.0461361014994	684.6930026912727	575.026119402985	826.297263681592	292.5713856154119
3701577	2537989.0	99	1197.739002932551	578.4618768328446	575.026119402985	826.297263681592	670.2191539251734
3701582	2537989.0	99	879.6070491188601	628.7939632545932	575.026119402985	826.297263681592	363.0111519308245
3701570	2537989.0	99	901.950101832994	569.6985743380856	575.026119402985	826.297263681592	415.59857754893983
3701689	2538203.0	100	874.7319444444444	964.223611111111	574.9770755885997	826.403345724907	329.92030394310126
3701690	2538203.0	100	635.290443293034	969.5097869890616	574.9770755885997	826.403345724907	155.29699242142846
3701681	2538203.0	100	1264.9154613466335	915.3862842892768	574.9770755885997	826.403345724907	695.6528872203089
3701676	2538203.0	100	801.5943443443444	844.2572572572573	574.9770755885997	826.403345724907	227.31948586805842
3701679	2538203.0	100	924.8130258195532	925.8260806498404	574.9770755885997	826.403345724907	363.6895273360888
3701664	2538203.0	100	848.8565686014666	706.0732838589981	574.9770755885997	826.403345724907	299.1476232257887
3701659	2538203.0	100	804.2267645003494	630.6621243885395	574.9770755885997	826.403345724907	301.44658829780576
3701662	2538203.0	100	917.3608981380064	673.0963855421687	574.9770755885997	826.403345724907	375.13958200117366
3701663	2538203.0	100	1256.0155205348617	667.2445081184336	574.9770755885997	826.403345724907	699.3889469265771
3701649	2538203.0	100	572.9775076837105	535.0406538139144	574.9770755885997	826.403345724907	291.3695531613182
3701640	2538203.0	100	620.2115203021718	508.6555712936732	574.9770755885997	826.403345724907	320.9514030886101
3701642	2538203.0	100	950.7599831862126	516.975620008407	574.9770755885997	826.403345724907	486.78363888343824
3701644	2538203.0	100	887.2000706963591	525.8577235772358	574.9770755885997	826.403345724907	433.3715145994147
3701634	2538203.0	100	1169.604938271605	455.8346560846561	574.9770755885997	826.403345724907	700.6450234039
3701638	2538203.0	100	692.5007029876978	497.6698886936145	574.9770755885997	826.403345724907	349.10956556471876
3701625	2538203.0	100	574.683061459878	404.8603559070687	574.9770755885997	826.403345724907	421.5430923510312
3701627	2538203.0	100	1417.4139991463935	415.8977806231328	574.9770755885997	826.403345724907	937.1311483207924
3701620	2538203.0	100	685.2736516357206	114.5238726790451	574.9770755885997	826.403345724907	720.3733190726683
3701623	2538203.0	100	834.1035819299652	397.7248062015504	574.9770755885997	826.403345724907	500.91100660352805
3701945	2538318.0	101	806.686806216302	835.2684744687599	574.8369304556354	826.2314148681055	232.02593246545158
[truncated: 21,432 more rows]
