# Supplementary material for: The First of Us: Ophiocordyceps use a novel scramblase-binding peptide to manipulate zombie ants
Source: bioRxiv. 2025 Sep 19:2025.09.09.674826. Preprint. [Version 2] doi: 10.1101/2025.09.09.674826 (PMC12458967; doi:10.1101/2025.09.09.674826)
Supplement: Supplement 11 [file media-11.zip › Data S12. Nest behavior tests data/SBP Aversion Assay data files/Chul5_SBP2-all-spots_matches.csv]

No_Overlap_ID	Citronella_ID	Frame	No_Overlap_X	No_Overlap_Y	Citronella_X	Citronella_Y	Distance
3102779	1939603.0	0	1147.3885350318471	238.9210898796886	632.5991325898389	838.410780669145	790.187331099049
3102772	1939603.0	0	560.4659696596966	170.2785977859779	632.5991325898389	838.410780669145	672.0147371885026
3102770	1939603.0	0	996.0743908761016	146.69854847071022	632.5991325898389	838.410780669145	781.3962346717616
3102769	1939603.0	0	688.3599290780143	115.28147163120568	632.5991325898389	838.410780669145	725.2759916160766
3102768	1939603.0	0	827.8649604660841	97.59196837286726	632.5991325898389	838.410780669145	766.1209148615269
3102860	1939603.0	0	1351.9154166666665	971.1233333333332	632.5991325898389	838.410780669145	731.4564499495102
3102857	1939603.0	0	1086.8262959148644	966.3662890490904	632.5991325898389	838.410780669145	471.9056346634036
3102848	1939603.0	0	1120.193886657742	880.8078982597054	632.5991325898389	838.410780669145	489.4345306315512
3102864	1939603.0	0	869.5	995.1705177578092	632.5991325898389	838.410780669145	284.0697733863881
3102830	1939603.0	0	1182.7185185185183	825.6188552188552	632.5991325898389	838.410780669145	550.2680911440106
3102825	1939603.0	0	789.0099715099716	803.2827635327635	632.5991325898389	838.410780669145	160.30698088241078
3102824	1939603.0	0	691.1391557496362	807.7489082969432	632.5991325898389	838.410780669145	66.08392186393598
3102817	1939603.0	0	1123.277639751553	675.8391304347826	632.5991325898389	838.410780669145	516.9090237656643
3102846	1939603.0	0	782.3467386954783	882.8201280512204	632.5991325898389	838.410780669145	156.19390407205907
3102837	1939603.0	0	762.8408521303259	828.0580618212198	632.5991325898389	838.410780669145	130.65253268271172
3102833	1939603.0	0	1032.4705014749263	831.0390855457227	632.5991325898389	838.410780669145	399.9393123250406
3102797	1939603.0	0	1338.0145337863344	368.8174782936957	632.5991325898389	838.410780669145	847.424780072599
3102785	1939603.0	0	544.4446027223804	280.2154162709718	632.5991325898389	838.410780669145	565.1135160052022
3102813	1939603.0	0	579.948507007922	609.6395490554539	632.5991325898389	838.410780669145	234.75170880786422
3102808	1939603.0	0	1106.1814738292012	465.9090909090909	632.5991325898389	838.410780669145	602.5261345434333
3102806	1939603.0	0	880.2008333333333	418.88875	632.5991325898389	838.410780669145	487.1399556881308
3103276	1940261.0	1	1182.2325456498388	824.8476548514142	632.3479087452472	838.2667934093789	550.0483498596577
3103274	1940261.0	1	1039.0753928452025	826.7851889000335	632.3479087452472	838.2667934093789	406.88951026585636
3103268	1940261.0	1	907.1290613718412	805.0397111913358	632.3479087452472	838.2667934093789	276.78280443612124
3103290	1940261.0	1	1135.6967455621302	880.6257396449704	632.3479087452472	838.2667934093789	505.1280351070398
3103247	1940261.0	1	915.9799513973268	513.6919805589307	632.3479087452472	838.2667934093789	431.04053725362604
3103240	1940261.0	1	1168.0696012039127	508.8363431151242	632.3479087452472	838.2667934093789	628.9055202109872
3103235	1940261.0	1	1334.1787293928428	343.046441495778	632.3479087452472	838.2667934093789	858.9584959474515
3103232	1940261.0	1	547.3536733454766	294.87795992714024	632.3479087452472	838.2667934093789	549.9958585338436
3103261	1940261.0	1	1114.1217870257035	621.3343533251734	632.3479087452472	838.2667934093789	528.3613851846852
3103255	1940261.0	1	652.4663951120162	584.6965376782077	632.3479087452472	838.2667934093789	254.36711282172746
3103332	1940261.0	1	866.585448392555	996.0731810490694	632.3479087452472	838.2667934093789	282.43597674501797
3103228	1940261.0	1	582.269572235674	257.98385794995966	632.3479087452472	838.2667934093789	582.43980373337
3103226	1940261.0	1	1159.2591269841269	238.2222222222222	632.3479087452472	838.2667934093789	798.5542682355151
3103225	1940261.0	1	652.7085289514866	188.94444444444443	632.3479087452472	838.2667934093789	649.6414916863938
3103224	1940261.0	1	981.057546145494	178.94896851248643	632.3479087452472	838.2667934093789	745.8541448852993
3103222	1940261.0	1	848.9766488413546	111.75918003565062	632.3479087452472	838.2667934093789	758.1169588695517
3103311	1940261.0	1	1074.5085601780518	969.897192261599	632.3479087452472	838.2667934093789	461.3378410421983
3103304	1940261.0	1	538.6409429280397	946.8212572373862	632.3479087452472	838.2667934093789	143.40525464449843
3103297	1940261.0	1	842.1530214424951	892.7436647173489	632.3479087452472	838.2667934093789	216.76234641055626
3103326	1940261.0	1	1348.221500721501	985.51924001924	632.3479087452472	838.2667934093789	730.8613293379078
3102894	1939317.0	2	580.963768115942	244.22256728778467	632.492277992278	838.2258687258687	596.2341062447023
3102893	1939317.0	2	962.7649006622516	207.39735099337747	632.492277992278	838.2258687258687	712.0566157756523
3102891	1939317.0	2	839.5729034976822	113.47682258744206	632.492277992278	838.2258687258687	753.7529869514739
3102911	1939317.0	2	1036.7222222222222	831.7208022719205	632.492277992278	838.2258687258687	404.2822822010805
3102909	1939317.0	2	1178.006666666667	822.0012612612612	632.492277992278	838.2258687258687	545.7556102672448
3102908	1939317.0	2	1157.946139620897	749.498613037448	632.492277992278	838.2258687258687	532.8923780674914
3102907	1939317.0	2	737.5683006535947	689.4124183006536	632.492277992278	838.2258687258687	182.17138514536117
3102906	1939317.0	2	1117.7525252525252	563.0970819304152	632.492277992278	838.2258687258687	557.8291466879571
3102904	1939317.0	2	959.3965373383396	400.0907384230288	632.492277992278	838.2258687258687	546.6523458141231
3102901	1939317.0	2	1346.1843137254905	309.14745098039214	632.492277992278	838.2258687258687	888.4144832188825
3102899	1939317.0	2	541.0278036657347	289.02065858962413	632.492277992278	838.2258687258687	556.7693534172184
3102898	1939317.0	2	665.8765432098766	266.1782407407408	632.492277992278	838.2258687258687	573.0209401475049
3102896	1939317.0	2	1170.5849206349208	232.29841269841268	632.492277992278	838.2258687258687	810.3652102811716
3102982	1939317.0	2	873.7025206431987	988.4908735332464	632.492277992278	838.2258687258687	284.186475451379
3102956	1939317.0	2	1011.4666307857912	955.8347685683532	632.492277992278	838.2258687258687	396.80399871652213
3102963	1939317.0	2	1337.0704323570433	976.1322640632264	632.492277992278	838.2258687258687	717.9474559346265
3102927	1939317.0	2	567.1384540117417	933.9406392694063	632.492277992278	838.2258687258687	115.8984020989115
3102922	1939317.0	2	941.3811700182816	860.6864716636197	632.492277992278	838.2258687258687	309.7044176329738
3102937	1939317.0	2	894.3534009294466	933.003591043515	632.492277992278	838.2258687258687	278.4853036582645
3102932	1939317.0	2	1143.0692454632283	916.704871060172	632.492277992278	838.2258687258687	516.5731250454475
3103018	1939398.0	3	1162.4074550128537	835.6748071979434	632.3793532338308	838.4390547263681	530.0353098991355
3103012	1939398.0	3	1040.8449691991786	833.5328542094455	632.3793532338308	838.4390547263681	408.49507981059367
3103036	1939398.0	3	856.6871435977191	915.6902540176258	632.3793532338308	838.4390547263681	237.23771329590008
3103032	1939398.0	3	511.2831040094688	893.8223849681905	632.3793532338308	838.4390547263681	133.16010981102244
3102990	1939398.0	3	1108.4479052823317	520.2213114754098	632.3793532338308	838.4390547263681	572.6288487050657
3102988	1939398.0	3	889.4157553665451	358.91595787768324	632.3793532338308	838.4390547263681	544.0681137805116
3102976	1939398.0	3	1318.382251082251	311.5515151515152	632.3793532338308	838.4390547263681	864.9915925693568
3103007	1939398.0	3	1188.0977777777778	814.8725925925926	632.3793532338308	838.4390547263681	556.2178939184797
3103003	1939398.0	3	744.4656964656965	786.8011088011087	632.3793532338308	838.4390547263681	123.40918036544778
3102997	1939398.0	3	831.1536758193091	777.1663714201359	632.3793532338308	838.4390547263681	208.00378130904647
3102995	1939398.0	3	961.0544794188862	706.138014527845	632.3793532338308	838.4390547263681	354.3034064334879
3102957	1939398.0	3	763.7308039747064	262.8048780487805	632.3793532338308	838.4390547263681	590.4302744363782
3102949	1939398.0	3	1165.0654239766084	237.9451754385965	632.3793532338308	838.4390547263681	802.7124946239819
3102967	1939398.0	3	540.7757009345794	283.5501557632399	632.3793532338308	838.4390547263681	562.3992525840293
3102962	1939398.0	3	946.1827551533434	278.1229260935143	632.3793532338308	838.4390547263681	642.2045928381141
3103055	1939398.0	3	942.6518575586372	971.1788221195	632.3793532338308	838.4390547263681	337.4742549996514
3103048	1939398.0	3	1359.2298420615127	942.5174563591022	632.3793532338308	838.4390547263681	734.2642213777442
3103046	1939398.0	3	1079.7674571805007	953.727931488801	632.3793532338308	838.4390547263681	462.0039400894107
3102943	1939398.0	3	605.4759637188208	227.73174603174604	632.3793532338308	838.4390547263681	611.2996067890316
3103064	1939398.0	3	865.3335613315094	987.1288189694482	632.3793532338308	838.4390547263681	276.3626404944765
3102935	1939398.0	3	829.3026533996684	97.21102819237149	632.3793532338308	838.4390547263681	766.9405279861586
3104430	1939321.0	4	884.16204238921	471.8044315992293	632.3479087452472	838.2667934093789	444.6403271480586
3104550	1939321.0	4	1359.010070493454	978.5317220543808	632.3479087452472	838.2667934093789	740.0757714750324
3104420	1939321.0	4	1014.9710910005028	341.73328305681247	632.3479087452472	838.2667934093789	626.8540711379171
3104548	1939321.0	4	852.6751633986928	961.6616557734204	632.3479087452472	838.2667934093789	252.52800082558173
3104546	1939321.0	4	1034.8709106984968	938.551282051282	632.3479087452472	838.2667934093789	414.82736862895604
3104545	1939321.0	4	589.3220934316824	959.6968739023534	632.3479087452472	838.2667934093789	128.82734659973113
3104544	1939321.0	4	974.8143469606492	958.5324605726536	632.3479087452472	838.2667934093789	362.9698224400637
3104436	1939321.0	4	1156.354992657856	542.0763582966226	632.3479087452472	838.2667934093789	601.9237475319276
3104393	1939321.0	4	544.9783317041382	281.5009775171065	632.3479087452472	838.2667934093789	563.5792905514983
3104521	1939321.0	4	1177.084832451499	825.820987654321	632.3479087452472	838.2667934093789	544.879082118082
3104541	1939321.0	4	950.5717410323708	891.650043744532	632.3479087452472	838.2667934093789	322.6703873178464
3104402	1939321.0	4	1275.2734530938123	286.122754491018	632.3479087452472	838.2667934093789	847.4764275712802
3104361	1939321.0	4	663.2504432624113	215.31914893617025	632.3479087452472	838.2667934093789	623.7136637867602
3104480	1939321.0	4	874.8238795518208	794.4236694677871	632.3479087452472	838.2667934093789	246.40782442030553
3104383	1939321.0	4	1206.058903051371	243.2470065662418	632.3479087452472	838.2667934093789	826.5548086621803
3104500	1939321.0	4	1046.5703125	829.1116536458334	632.3479087452472	838.2667934093789	414.3235648095043
3104369	1939321.0	4	891.7516339869281	227.36151960784315	632.3479087452472	838.2667934093789	663.6983849820571
3104457	1939321.0	4	882.3584003061615	710.2856869498661	632.3479087452472	838.2667934093789	280.8636849098351
3104351	1939321.0	4	836.5650929899856	116.08404864091558	632.3479087452472	838.2667934093789	750.501549087116
3104465	1939321.0	4	762.89284667253	720.6603635297568	632.3479087452472	838.2667934093789	175.70786313500207
3102761	1940017.0	5	959.164001332667	976.0465600533068	632.3041362530414	838.3771289537714	354.6692031444805
3102760	1940017.0	5	1363.887362637363	975.0691391941392	632.3041362530414	838.3771289537714	744.2437253954153
3102758	1940017.0	5	811.7553729456384	967.1763590391909	632.3041362530414	838.3771289537714	220.88908533718754
3102755	1940017.0	5	1074.3143459915611	928.7245663384904	632.3041362530414	838.3771289537714	451.1492934218959
3102732	1940017.0	5	756.6257716049382	750.7438271604938	632.3041362530414	838.3771289537714	152.1034667578674
3102731	1940017.0	5	603.3794074074075	745.5678518518519	632.3041362530414	838.3771289537714	97.21214870053191
3102730	1940017.0	5	919.972810294728	710.3422581984227	632.3041362530414	838.3771289537714	314.8748865092943
3102727	1940017.0	5	1189.6249544626594	577.7990892531876	632.3041362530414	838.3771289537714	615.229558119599
3102725	1940017.0	5	934.3108305890962	337.08580314672525	632.3041362530414	838.3771289537714	585.2358812933271
3102722	1940017.0	5	1075.3414814814814	305.2032098765432	632.3041362530414	838.3771289537714	693.2218384119435
3102720	1940017.0	5	545.3428209993675	282.4013282732448	632.3041362530414	838.3771289537714	562.7356051406393
3102751	1940017.0	5	944.3650698602796	905.8936127744512	632.3041362530414	838.3771289537714	319.2812269321973
3102747	1940017.0	5	879.6125584502338	888.876419505678	632.3041362530414	838.3771289537714	252.41163609451655
3102746	1940017.0	5	681.5804150453955	885.6306744487679	632.3041362530414	838.3771289537714	68.27187717845109
3102738	1940017.0	5	1046.1868891135828	839.5721267273341	632.3041362530414	838.3771289537714	413.8844780069661
3102736	1940017.0	5	1175.933664094083	823.9016905549431	632.3041362530414	838.3771289537714	543.8222153034134
3102716	1940017.0	5	1274.043795620438	268.4111922141119	632.3041362530414	838.3771289537714	858.3070309909501
3102715	1940017.0	5	1157.869284467714	237.3865619546248	632.3041362530414	838.3771289537714	798.3785985607745
3102714	1940017.0	5	728.8401546157345	220.85197817189632	632.3041362530414	838.3771289537714	625.0252112431143
3102713	1940017.0	5	887.4945355191256	129.6657559198543	632.3041362530414	838.3771289537714	753.2555676164653
3103148	1940547.0	6	1045.1612276612277	844.6464646464646	634.4899371069183	839.1188679245283	410.70848933405597
3103142	1940547.0	6	1174.1769394261423	822.880800566773	634.4899371069183	839.1188679245283	539.9312320136937
3103165	1940547.0	6	691.2940092904053	895.4461797212879	634.4899371069183	839.1188679245283	79.99667912404965
3103155	1940547.0	6	523.8862300587741	851.7003918275958	634.4899371069183	839.1188679245283	111.31700120159167
3103115	1940547.0	6	1130.1062291434928	570.3906192065258	634.4899371069183	839.1188679245283	563.7822102471199
3103109	1940547.0	6	836.7228796844182	503.51854043392507	634.4899371069183	839.1188679245283	391.8236119421015
3103132	1940547.0	6	974.6117266851338	758.2423822714682	634.4899371069183	839.1188679245283	349.60525979664203
3103127	1940547.0	6	582.7967925294357	698.1829070239545	634.4899371069183	839.1188679245283	150.11704190822772
3103215	1940547.0	6	956.7954622995564	991.5922893210508	634.4899371069183	839.1188679245283	356.5515331646518
3103086	1940547.0	6	1356.9541984732823	253.96395250212043	634.4899371069183	839.1188679245283	929.7101075037591
3103080	1940547.0	6	1177.2330431628582	251.9443235400798	634.4899371069183	839.1188679245283	799.5899103567615
3103072	1940547.0	6	1053.2042532146388	246.84668644906031	634.4899371069183	839.1188679245283	725.3330376201443
3103103	1940547.0	6	545.5582682291666	281.8343098958333	634.4899371069183	839.1188679245283	564.3358223138241
3103095	1940547.0	6	789.504553734062	267.1115664845173	634.4899371069183	839.1188679245283	592.6397592709621
3103177	1940547.0	6	942.9075382803298	897.1391833529642	634.4899371069183	839.1188679245283	313.82761783497756
3103170	1940547.0	6	879.2815405046481	893.5650730411687	634.4899371069183	839.1188679245283	250.77344027156207
3103067	1940547.0	6	933.7902195608784	128.52155688622756	634.4899371069183	839.1188679245283	771.0571947215614
3103195	1940547.0	6	789.3277919863598	970.8593350383632	634.4899371069183	839.1188679245283	203.2985783989607
3103193	1940547.0	6	1341.8309692671396	977.0702127659574	634.4899371069183	839.1188679245283	720.6676830003174
3103191	1940547.0	6	1097.6967670011147	930.5434782608696	634.4899371069183	839.1188679245283	472.1430150238197
3103149	1940236.0	7	1172.926912568306	824.4272540983607	640.1171497584542	841.457729468599	533.0818702946358
3103145	1940236.0	7	693.3386524822696	823.8287234042554	640.1171497584542	841.457729468599	56.065231712691244
3103166	1940236.0	7	911.2433862433862	855.3800705467372	640.1171497584542	841.457729468599	271.4834574915741
3103164	1940236.0	7	812.2614942528735	847.5366379310345	640.1171497584542	841.457729468599	172.2516428644673
3103163	1940236.0	7	1046.547830923248	852.1685205784205	640.1171497584542	841.457729468599	406.5717890339621
3103158	1940236.0	7	623.5220478325859	842.3198804185351	640.1171497584542	841.457729468599	16.617482125473487
3103117	1940236.0	7	1068.535903250189	533.0763416477702	640.1171497584542	841.457729468599	527.8652372506759
3103111	1940236.0	7	847.7439236111112	329.3880208333333	640.1171497584542	841.457729468599	552.561547451746
3103134	1940236.0	7	1077.7702947845803	728.8192743764172	640.1171497584542	841.457729468599	451.91558605209985
3103130	1940236.0	7	892.0966801256169	726.6480484522207	640.1171497584542	841.457729468599	276.9024134584934
3103085	1940236.0	7	1374.0851318944844	215.8741007194245	640.1171497584542	841.457729468599	964.3981933619646
3103081	1940236.0	7	1006.7261178861788	204.0121951219512	640.1171497584542	841.457729468599	735.3495391785858
3103204	1940236.0	7	1331.4918144611188	987.9724874943156	640.1171497584542	841.457729468599	706.7287324794827
3103073	1940236.0	7	951.9412416851442	158.2609016999261	640.1171497584542	841.457729468599	750.9941210016777
3103101	1940236.0	7	549.8926852743023	264.87279435354503	640.1171497584542	841.457729468599	583.6014405337628
3103096	1940236.0	7	1173.293732782369	255.21280991735537	640.1171497584542	841.457729468599	792.4395083441397
3103183	1940236.0	7	602.9983008958912	965.978220574606	640.1171497584542	841.457729468599	129.93522096091937
3103194	1940236.0	7	959.3830470241194	983.2645323616172	640.1171497584542	841.457729468599	349.34207090413486
3103192	1940236.0	7	766.0331685208076	979.2041615162752	640.1171497584542	841.457729468599	186.62508760299733
3103188	1940236.0	7	1154.3731381612738	966.6551104262968	640.1171497584542	841.457729468599	529.2764927774782
3103342	1940402.0	8	637.9133640552996	768.3460829493088	640.1106770833334	841.1861979166666	72.87324977658865
3103404	1940402.0	8	710.2160383004189	964.4150209455416	640.1106770833334	841.1861979166666	141.77483731769834
3103275	1940402.0	8	1175.0564216778023	255.6421677802524	640.1106770833334	841.1861979166666	793.1133342014399
3103272	1940402.0	8	1009.1272965879266	207.63648293963251	640.1106770833334	841.1861979166666	733.1838151637547
3103331	1940402.0	8	1122.9017305315203	580.5313143798928	640.1106770833334	841.1861979166666	548.6603408313556
3103393	1940402.0	8	1186.9260515603798	965.553369516056	640.1106770833334	841.1861979166666	560.7800345377005
3103264	1940402.0	8	1371.0271098538424	176.04361150400754	640.1106770833334	841.1861979166666	988.2578064218303
3103357	1940402.0	8	861.7646370023419	826.4613583138173	640.1106770833334	841.1861979166666	222.1425192283258
3103418	1940402.0	8	763.4444444444445	982.7996755879968	640.1106770833334	841.1861979166666	187.7913609026065
3103353	1940402.0	8	1174.4590958019376	824.9621456763546	640.1106770833334	841.1861979166666	534.5946618309699
3103352	1940402.0	8	928.9275940706956	826.9891676168758	640.1106770833334	841.1861979166666	289.165639742031
3103286	1940402.0	8	563.6327096327096	262.07172557172555	640.1106770833334	841.1861979166666	584.1424925347737
3103347	1940402.0	8	747.5373460468812	788.0045689312674	640.1106770833334	841.1861979166666	119.86982466886465
3103306	1940402.0	8	871.7791817087846	410.7860008022463	640.1106770833334	841.1861979166666	488.78893779577766
3103366	1940402.0	8	790.7890915231341	842.9582911178657	640.1106770833334	841.1861979166666	150.68883466403898
3103363	1940402.0	8	1041.0985576923076	855.8397435897435	640.1106770833334	841.1861979166666	401.25553802542083
3103258	1940402.0	8	952.066551591868	159.65957038741848	640.1106770833334	841.1861979166666	749.5298604270381
3103386	1940402.0	8	1366.7571560480146	953.9870729455216	640.1106770833334	841.1861979166666	735.3496738280669
3103382	1940402.0	8	987.73169345673	954.632976132489	640.1106770833334	841.1861979166666	365.66452181203374
3103317	1940402.0	8	1087.479700854701	497.482905982906	640.1106770833334	841.1861979166666	564.1551172472429
3103023	1939950.0	9	947.6132216014898	171.35698324022346	639.97265625	841.3033854166666	737.2047878567697
3103151	1939950.0	9	756.3843788437885	974.2462074620746	639.97265625	841.3033854166666	176.7073373990174
3103146	1939950.0	9	1202.7735042735042	965.1594691857848	639.97265625	841.3033854166666	576.2682743502355
3103015	1939950.0	9	1319.012183908046	135.756091954023	639.97265625	841.3033854166666	979.2301381363443
3103035	1939950.0	9	576.8992982456141	282.64877192982453	639.97265625	841.3033854166666	562.2039004312246
3103031	1939950.0	9	1170.5125260960333	262.8016701461378	639.97265625	841.3033854166666	784.943812044652
3103026	1939950.0	9	1009.5865180467092	206.63535031847127	639.97265625	841.3033854166666	734.4507618674522
3103114	1939950.0	9	728.9017172646427	910.8213738117142	639.97265625	841.3033854166666	112.87660786646636
3103131	1939950.0	9	1397.4374718848403	928.9174538911382	639.97265625	841.3033854166666	762.5150306186574
3103126	1939950.0	9	996.4609218436874	941.9824649298596	639.97265625	841.3033854166666	370.43239674415526
3103120	1939950.0	9	815.5230414746544	918.0533794162828	639.97265625	841.3033854166666	191.5946223970435
3103076	1939950.0	9	816.0253222836096	795.0930018416207	639.97265625	841.3033854166666	182.01632005865454
3103100	1939950.0	9	1040.839707536558	859.5929883764529	639.97265625	841.3033854166666	401.28406694461046
3103098	1939950.0	9	948.5187224669604	858.5216593245227	639.97265625	841.3033854166666	309.0261217669582
3103090	1939950.0	9	1174.0807345807348	825.5453915453915	639.97265625	841.3033854166666	534.3404848118823
3103054	1939950.0	9	1089.3561320754718	555.6536949685534	639.97265625	841.3033854166666	532.4859190608568
3103051	1939950.0	9	890.8801965230537	508.7936507936508	639.97265625	841.3033854166666	416.55409898948596
3103043	1939950.0	9	1089.4868603042876	479.2984094052559	639.97265625	841.3033854166666	577.1573635531144
3103070	1939950.0	9	625.1114519427404	775.4315714959887	639.97265625	841.3033854166666	67.52741119473285
3103062	1939950.0	9	736.0005780346821	758.7493256262042	639.97265625	841.3033854166666	126.63543955059453
3103021	1940446.0	10	1425.8055555555554	887.290770609319	640.0798742138364	841.340251572327	787.0681651036824
3103017	1940446.0	10	845.070695970696	888.6333333333333	640.0798742138364	841.340251572327	210.37555130529256
3103010	1940446.0	10	767.3691527641478	859.412332351979	640.0798742138364	841.340251572327	128.56578291895948
3103033	1940446.0	10	980.5411731528484	963.2313404775334	640.0798742138364	841.340251572327	361.6231928813972
3103027	1940446.0	10	1173.8941120607788	902.8860398860398	640.0798742138364	841.340251572327	537.350467188099
3102989	1940446.0	10	802.0777777777778	774.8884615384616	640.0798742138364	841.340251572327	175.09757610491636
3102998	1940446.0	10	962.5316666666668	837.0333333333333	640.0798742138364	841.340251572327	322.48055445369187
3102996	1940446.0	10	1044.970392548237	835.3522954091817	640.0798742138364	841.340251572327	404.93479407938173
3102992	1940446.0	10	1173.5469956361196	826.5718361866399	640.0798742138364	841.340251572327	533.671505452166
3102953	1940446.0	10	975.5507162214478	536.630081300813	640.0798742138364	841.340251572327	453.1986029371569
3102974	1940446.0	10	733.3550724637681	709.0891108499804	640.0798742138364	841.340251572327	161.83518415636934
3102965	1940446.0	10	659.2781012453502	697.114426653728	640.0798742138364	841.340251572327	145.49797419415825
3102926	1940446.0	10	577.5864446686847	313.6072990245543	640.0798742138364	841.340251572327	531.4202648950306
3102925	1940446.0	10	1181.2822736030828	262.71162491971745	640.0798742138364	841.340251572327	792.2822254011271
3102921	1940446.0	10	955.4870081662956	210.80141054194505	640.0798742138364	841.340251572327	705.0254535802533
3102918	1940446.0	10	1010.6333333333332	206.6030769230769	640.0798742138364	841.340251572327	734.9837732543061
3102912	1940446.0	10	1303.5785256410256	87.08119658119658	640.0798742138364	841.340251572327	1004.5582026352738
3103040	1940446.0	10	749.1810442678774	977.344494892168	640.0798742138364	841.340251572327	174.35658722332022
3102936	1940446.0	10	904.674485596708	504.6423868312757	640.0798742138364	841.340251572327	428.2239606724922
3102928	1940446.0	10	1090.2086393844002	495.9935292060161	640.0798742138364	841.340251572327	567.3449249646377
3103277	1939681.0	11	715.019801980198	571.5544554455446	640.0911458333334	841.3776041666666	280.0336320832836
3103270	1939681.0	11	996.797526762643	534.1611295681063	640.0911458333334	841.3776041666666	470.7668259982362
3103292	1939681.0	11	1317.733848592945	783.09096313912	640.0911458333334	841.3776041666666	680.1448118787831
3103287	1939681.0	11	744.7514156285391	657.8876934692337	640.0911458333334	841.3776041666666	211.2399569242457
3103246	1939681.0	11	608.7289111854329	319.0685618729097	640.0911458333334	841.3776041666666	523.2497734580794
3103241	1939681.0	11	1216.3657456606447	277.2566418703507	640.0911458333334	841.3776041666666	806.4272282780694
3103236	1939681.0	11	973.5718005952382	255.88355654761904	640.0911458333334	841.3776041666666	673.804591033457
3103234	1939681.0	11	1011.617490696438	205.5701754385965	640.0911458333334	841.3776041666666	736.3986090108662
3103259	1939681.0	11	919.0212722015696	487.5941759603469	640.0911458333334	841.3776041666666	450.51607015645556
3103254	1939681.0	11	1093.5143003064352	483.4060265577119	640.0911458333334	841.3776041666666	577.6990629974937
3103337	1939681.0	11	831.9257461344839	903.6690039554117	640.0911458333334	841.3776041666666	201.69465129334355
3103333	1939681.0	11	1125.9383629191325	890.5912228796843	640.0911458333334	841.3776041666666	488.3333887999528
3103330	1939681.0	11	757.5025125628141	901.6214405360134	640.0911458333334	841.3776041666666	131.96495314204165
3103231	1939681.0	11	1333.358543417367	113.45845004668531	640.0911458333334	841.3776041666666	1005.2293168663991
3103349	1939681.0	11	743.8693798449611	982.0527131782948	640.0911458333334	841.3776041666666	174.812494261725
3103345	1939681.0	11	967.947739426349	982.0094798249878	640.0911458333334	841.3776041666666	356.74538597379694
3103310	1939681.0	11	1043.5941091954023	814.7686781609195	640.0911458333334	841.3776041666666	404.3793718590879
3103300	1939681.0	11	792.5224618149145	776.328391734052	640.0911458333334	841.3776041666666	165.73082432058337
3103296	1939681.0	11	877.8881578947369	787.876754385965	640.0911458333334	841.3776041666666	243.74117393782382
3103314	1939681.0	11	1173.6224010731053	825.7860496311201	640.0911458333334	841.3776041666666	533.7590251139193
3102884	1939898.0	12	740.721187427241	979.5360884749708	639.9986666666666	841.084	171.21333765640313
3102881	1939898.0	12	982.8715139442232	966.82802124834	639.9986666666666	841.084	365.20316028194725
3102880	1939898.0	12	815.3728303223521	940.5701381509032	639.9986666666666	841.084	201.62735172121802
3102783	1939898.0	12	669.9254385964912	308.5332602339181	639.9986666666666	841.084	533.390946776884
3102781	1939898.0	12	1009.5597749648382	302.72538677918425	639.9986666666666	841.084	652.99725052684
3102777	1939898.0	12	1010.5110943015634	197.7077660110943	639.9986666666666	841.084	742.4368239073623
3102773	1939898.0	12	1406.8838120104438	170.03872932985206	639.9986666666666	841.084	1019.0262908471587
3102863	1939898.0	12	1172.9478291316525	824.4768907563025	639.9986666666666	841.084	533.2078448874904
3102859	1939898.0	12	1044.8825875823795	816.0001734304543	639.9986666666666	841.084	405.66018756029325
3102850	1939898.0	12	746.0045992115637	784.7939115199299	639.9986666666666	841.084	120.02429668949274
3102877	1939898.0	12	747.613976440624	928.3325374084686	639.9986666666666	841.084	138.54011035675467
3102873	1939898.0	12	1081.141959798995	880.468174204355	639.9986666666666	841.084	442.8978643585837
3102828	1939898.0	12	810.1305385139741	559.1489434219495	639.9986666666666	841.084	329.2904947700998
3102840	1939898.0	12	1362.244344857021	726.3049509176269	639.9986666666666	841.084	731.3091342058423
3102832	1939898.0	12	889.6876896402255	702.5034677069787	639.9986666666666	841.084	285.5681567053783
3102795	1939898.0	12	1111.8743169398906	462.7120901639344	639.9986666666666	841.084	604.8404181879463
3102793	1939898.0	12	902.4135802469136	470.1329218106996	639.9986666666666	841.084	454.385617377061
3102784	1939898.0	12	1255.6697594501718	307.73780068728524	639.9986666666666	841.084	814.5606563114582
3102809	1939898.0	12	1028.214917127072	496.9677716390423	639.9986666666666	841.084	518.7753229895453
3102804	1939898.0	12	723.5282352941176	503.0376470588236	639.9986666666666	841.084	348.2133334206466
3104039	1940860.0	13	741.6177370030581	982.079128440367	639.6958495460441	841.210765239948	173.87342204478912
3104032	1940860.0	13	983.2838683127572	983.658024691358	639.6958495460441	841.210765239948	371.9461632619062
3103934	1940860.0	13	882.5863428808635	411.8449564134496	639.6958495460441	841.210765239948	493.30597963299124
3103930	1940860.0	13	1282.167870036101	355.465102286402	639.6958495460441	841.210765239948	805.4310313060679
3103929	1940860.0	13	1106.0837818442772	326.2441693577323	639.6958495460441	841.210765239948	694.7721196679804
3103926	1940860.0	13	680.2857900318133	263.5968540120184	639.6958495460441	841.210765239948	579.0383180003417
3103923	1940860.0	13	1372.1333808844508	221.7629576795055	639.6958495460441	841.210765239948	959.2603002337471
3103922	1940860.0	13	1023.7620131512392	161.9693980778958	639.6958495460441	841.210765239948	780.3048461278364
3104014	1940860.0	13	1102.6844244758236	887.9659820282413	639.6958495460441	841.210765239948	465.3433902103137
3104024	1940860.0	13	837.2670639219936	932.3382087396172	639.6958495460441	841.210765239948	217.57434524495937
3104020	1940860.0	13	769.1563238770686	916.128841607565	639.6958495460441	841.210765239948	149.57517367744543
3103982	1940860.0	13	987.7766266812068	759.8067975281716	639.6958495460441	841.210765239948	357.4728428429757
3103977	1940860.0	13	1411.2564745196323	702.7740183792815	639.6958495460441	841.210765239948	783.881707205238
3103968	1940860.0	13	791.2661141804789	544.3486187845303	639.6958495460441	841.210765239948	333.31768497856586
3103996	1940860.0	13	1171.681754385965	823.7329824561403	639.6958495460441	841.210765239948	532.2729335964655
3103990	1940860.0	13	1041.3014492753623	812.3902173913043	639.6958495460441	841.210765239948	402.6384006925337
3103986	1940860.0	13	674.9139515455305	766.0827067669173	639.6958495460441	841.210765239948	82.97312744722444
3103947	1940860.0	13	1114.297144754316	462.7177954847278	639.6958495460441	841.210765239948	607.0447409931951
3103936	1940860.0	13	1022.4536695366954	430.25768757687575	639.6958495460441	841.210765239948	561.592361775645
3103953	1940860.0	13	741.4918889408829	495.3315395414132	639.6958495460441	841.210765239948	360.54801678319296
3103786	1939745.0	14	1128.4113277623028	907.3101207056638	640.0911458333334	841.3776041666666	492.7511510045481
3103802	1939745.0	14	993.5113378684808	969.5240711669284	640.0911458333334	841.3776041666666	375.93529914442684
3103792	1939745.0	14	849.7377372001432	932.7642320085928	640.0911458333334	841.3776041666666	228.69894844541997
3103624	1939745.0	14	1421.1827896512937	735.4561304836895	640.0911458333334	841.3776041666666	788.240771991285
3103513	1939745.0	14	1112.474410774411	462.3164983164983	640.0911458333334	841.3776041666666	605.6676241675336
3103767	1939745.0	14	786.9005349381479	860.4254429956536	640.0911458333334	841.3776041666666	148.03991655423172
3103505	1939745.0	14	864.9364792848547	445.2211621110538	640.0911458333334	841.3776041666666	455.5165755020205
3103632	1939745.0	14	982.5033482142856	754.3869047619047	640.0911458333334	841.3776041666666	353.2895386539259
3103470	1939745.0	14	886.4665880503144	388.3278301886792	640.0911458333334	841.3776041666666	515.708208417433
3103462	1939745.0	14	1027.4966541196152	299.6493099121706	640.0911458333334	841.3776041666666	665.9974269067698
3103479	1939745.0	14	1304.686676798379	393.7839412360689	640.0911458333334	841.3776041666666	801.2660649711434
3103602	1939745.0	14	756.028735632184	654.4230233368165	640.0911458333334	841.3776041666666	219.98531774105177
3103728	1939745.0	14	1170.1640537513997	823.9270250093318	640.0911458333334	841.3776041666666	530.3600761950707
3103439	1939745.0	14	1206.1794473229706	258.9048359240069	640.0911458333334	841.3776041666666	812.2379520975917
3103432	1939745.0	14	1054.3506315211423	121.53734211971444	640.0911458333334	841.3776041666666	830.5305077756943
3103810	1939745.0	14	738.894801980198	977.5400165016504	640.0911458333334	841.3776041666666	168.2330675012199
3103681	1939745.0	14	696.639085894405	802.2529550827423	640.0911458333334	841.3776041666666	68.76341826211639
3103710	1939745.0	14	1048.5913799482057	811.6091379948206	640.0911458333334	841.3776041666666	409.5834504104504
3103450	1939745.0	14	689.8709219858156	258.1053191489362	640.0911458333334	841.3776041666666	585.3926755465905
3103446	1939745.0	14	1274.729284369115	247.4119585687382	640.0911458333334	841.3776041666666	869.2299782190705
3104174	1939547.0	15	1216.5015369836694	233.5207492795389	639.7095238095238	841.3394557823129	837.9335334238564
3104426	1939547.0	15	1189.0716145833333	868.7508680555555	639.7095238095238	841.3394557823129	550.0455365714596
3104296	1939547.0	15	807.922890103218	720.2471159684275	639.7095238095238	841.3394557823129	207.26575057509635
3104319	1939547.0	15	1442.7984797923618	798.3991472005933	639.7095238095238	841.3394557823129	804.2361228661008
3104190	1939547.0	15	709.9306722689075	286.36939775910366	639.7095238095238	841.3394557823129	559.3950080160164
3104305	1939547.0	15	1001.6241299303944	774.5978344934261	639.7095238095238	841.3394557823129	368.01715467610205
3104142	1939547.0	15	1044.0648464163824	122.8452787258248	639.7095238095238	841.3394557823129	824.4617088649883
3104269	1939547.0	15	987.7684954280963	638.9034912718205	639.7095238095238	841.3394557823129	402.6479447997613
3104281	1939547.0	15	626.7953761214632	639.1366459627329	639.7095238095238	841.3394557823129	202.61478600892454
3104152	1939547.0	15	1138.9016115351992	203.78668363019509	639.7095238095238	841.3394557823129	809.7322259406308
3104363	1939547.0	15	1170.231625835189	822.3689680772087	639.7095238095238	841.3394557823129	530.861168424947
3104490	1939547.0	15	738.5192939244663	976.2290640394089	639.7095238095238	841.3394557823129	167.208184865217
3104241	1939547.0	15	1112.4815950920245	461.1598500340832	639.7095238095238	841.3394557823129	606.6712157434414
3104205	1939547.0	15	866.800518134715	397.8963730569948	639.7095238095238	841.3394557823129	498.2088792068417
3104329	1939547.0	15	752.3880035413899	786.7625055334219	639.7095238095238	841.3394557823129	125.20017289586501
3104455	1939547.0	15	1036.5182318541451	943.0519435844514	639.7095238095238	841.3394557823129	409.63713327155983
3104350	1939547.0	15	1061.773533950617	831.9498456790124	639.7095238095238	841.3394557823129	422.1684420160665
3104472	1939547.0	15	799.2782688766115	942.616758747698	639.7095238095238	841.3394557823129	188.99544041650213
3104214	1939547.0	15	1323.4086865515435	420.61669283097854	639.7095238095238	841.3394557823129	802.7777951585005
3103916	1940054.0	16	816.2217318200925	414.1023539302228	639.97265625	841.3033854166666	462.13034735060813
3103932	1940054.0	16	1343.438048245614	449.5800438596492	639.97265625	841.3033854166666	805.1774550098498
3104059	1940054.0	16	786.879760609358	777.595030830613	639.97265625	841.3033854166666	160.1263618374989
3104011	1940054.0	16	832.2561292417599	725.3912161065108	639.97265625	841.3033854166666	224.5185181225796
3103880	1940054.0	16	1197.6228070175437	242.6530612244898	639.97265625	841.3033854166666	818.1417366853146
3104262	1940054.0	16	729.9007220216606	990.658443642198	639.97265625	841.3033854166666	174.33872326876775
3104256	1940054.0	16	801.0819761129208	977.077271082157	639.97265625	841.3033854166666	210.69115068127226
3103899	1940054.0	16	700.1393280632411	303.3959156785244	639.97265625	841.3033854166666	541.2619277181544
3104027	1940054.0	16	997.9126784214944	735.2439126784215	639.97265625	841.3033854166666	373.32247619135455
3103983	1940054.0	16	711.0850914205345	618.9033755274262	639.97265625	841.3033854166666	233.4924898891134
3103842	1940054.0	16	1002.3408458542012	112.33861992209236	639.97265625	841.3033854166666	814.0640848051129
3103999	1940054.0	16	638.6852290679305	713.5643759873618	639.97265625	841.3033854166666	127.74549698024254
3103863	1940054.0	16	1226.8493369913122	129.98239597622313	639.97265625	841.3033854166666	922.1723203482479
3103950	1940054.0	16	1110.6467661691545	462.5938166311301	639.97265625	841.3033854166666	604.1151009848334
3104068	1940054.0	16	1171.8465608465608	833.8493953136809	639.97265625	841.3033854166666	531.9261343074307
3104192	1940054.0	16	1430.75296912114	898.3119556611242	639.97265625	841.3033854166666	792.8325676370108
3104223	1940054.0	16	1073.354033970276	919.773000707714	639.97265625	841.3033854166666	440.42808616010126
3104088	1940054.0	16	1067.974817760106	836.4125248508947	639.97265625	841.3033854166666	428.0301049860823
3103919	1941145.0	17	715.6933621933622	1001.818181818182	640.0725490196079	841.3535947712418	177.39050448432945
3103912	1941145.0	17	735.536093418259	984.872611464968	640.0725490196079	841.3535947712418	172.36878041538532
3103782	1941145.0	17	783.5791565287916	727.5720194647201	640.0725490196079	841.3535947712418	183.14036496094616
3103910	1941145.0	17	813.3941736028537	983.1706302021404	640.0725490196079	841.3535947712418	223.94744268819937
3103650	1941145.0	17	1223.8341604631928	147.5694789081886	640.0725490196079	841.3535947712418	906.7050338556027
3103671	1941145.0	17	1194.8665297741272	245.1125941136208	640.0725490196079	841.3535947712418	814.4321285083535
3103795	1941145.0	17	698.4133889551053	734.6223678982916	640.0725490196079	841.3535947712418	121.6355556331474
3103886	1941145.0	17	1081.6532760653529	916.622283981809	640.0725490196079	841.3535947712418	447.9496780596295
3103753	1941145.0	17	597.3496679946879	585.1738379814077	640.0725490196079	841.3535947712418	259.71775517274136
3103646	1941145.0	17	981.6058290888512	103.64374646293152	640.0725490196079	841.3535947712418	812.9334546479967
3103902	1941145.0	17	1363.0237483953788	973.944159178434	640.0725490196079	841.3535947712418	735.0093158924474
3103765	1941145.0	17	984.1722024515618	676.8815737445631	640.0725490196079	841.3535947712418	381.38644075608016
3103853	1941145.0	17	1065.385673454805	834.4924973204716	640.0725490196079	841.3535947712418	425.36846201271027
3103719	1941145.0	17	762.8283582089553	452.4977037887485	640.0725490196079	841.3535947712418	407.7718634745661
3103844	1941145.0	17	1175.821287306724	831.1380798274002	640.0725490196079	841.3535947712418	535.8461228018773
3103741	1941145.0	17	1107.856603773585	467.3254716981132	640.0725490196079	841.3535947712418	598.9315142248563
3103734	1941145.0	17	1352.910777385159	460.73351001177855	640.0725490196079	841.3535947712418	808.0903345181395
3103833	1941145.0	17	788.4191301393136	804.6902820251444	640.0725490196079	841.3535947712418	152.81003445920547
3103699	1941145.0	17	699.0138481590094	306.5175953079179	640.0725490196079	841.3535947712418	538.073994043731
3103523	1939831.0	18	1083.171779647039	913.1953653306944	639.8440428380187	841.2429718875502	449.1287445114208
3103548	1939831.0	18	735.6974522292994	982.2579617834394	639.8440428380187	841.2429718875502	170.5083677338746
3103543	1939831.0	18	776.2738223660555	970.3140956490472	639.8440428380187	841.2429718875502	187.80958370414538
3103408	1939831.0	18	956.4947853991176	607.054753309266	639.8440428380187	841.2429718875502	393.84237263830005
3103375	1939831.0	18	1093.0570921985816	479.5265957446808	639.8440428380187	841.2429718875502	579.8627465880437
3103372	1939831.0	18	1358.0858791581804	469.4086897488119	639.8440428380187	841.2429718875502	808.784315385869
3103367	1939831.0	18	675.3942377826404	298.8377097009482	639.8440428380187	841.2429718875502	543.5690248793771
3103365	1939831.0	18	1190.3424275166578	244.7016927786782	639.8440428380187	841.2429718875502	811.7326956668926
3103361	1939831.0	18	1228.1551996836697	186.857848952155	639.8440428380187	841.2429718875502	879.9601731829915
3103388	1939831.0	18	714.1406191015477	485.90581351453375	639.8440428380187	841.2429718875502	363.021318058723
3103380	1939831.0	18	620.596379877762	496.8370944992948	639.8440428380187	841.2429718875502	344.94330100613007
3103463	1939831.0	18	821.0927461139896	805.4029360967186	639.8440428380187	841.2429718875502	184.75822202194152
3103358	1939831.0	18	932.4656177156178	110.40268065268066	639.8440428380187	841.2429718875502	787.2451443966582
3103485	1939831.0	18	1060.0918846411805	837.2816901408451	639.8440428380187	841.2429718875502	420.26651102995595
3103475	1939831.0	18	1169.5037037037036	817.3574074074073	639.8440428380187	841.2429718875502	530.1979597649236
3103561	1939831.0	18	713.7111613876319	999.1968325791856	639.8440428380187	841.2429718875502	174.37251305815144
3103553	1939831.0	18	1286.4843671205244	988.6664145234494	639.8440428380187	841.2429718875502	663.2325236497411
3103424	1939831.0	18	840.3507857733664	707.9016542597187	639.8440428380187	841.2429718875502	240.79630592944702
3103454	1939831.0	18	1250.741308793456	801.3519427402863	639.8440428380187	841.2429718875502	612.1983042758745
3103440	1939831.0	18	732.5022988505747	713.7030651340996	639.8440428380187	841.2429718875502	157.6451084619096
3103676	1940460.0	19	811.0328227571116	809.7122538293216	640.0725490196079	841.3535947712418	173.86370999436608
3103546	1940460.0	19	664.2052845528456	253.11754742547424	640.0725490196079	841.3535947712418	588.7308691764763
3103674	1940460.0	19	711.0573643410853	800.7406976744186	640.0725490196079	841.3535947712418	81.78173033643519
3103539	1940460.0	19	1193.5991913746632	245.7479784366577	640.0725490196079	841.3535947712418	813.1038027251877
3103667	1940460.0	19	1297.3258585858584	762.6559595959595	640.0725490196079	841.3535947712418	661.9480574168726
3103629	1940460.0	19	917.4231233952574	730.7100891104063	640.0725490196079	841.3535947712418	298.6056370054357
3103514	1940460.0	19	1230.2049677664013	191.1408797876375	640.0725490196079	841.3535947712418	878.0847603633094
3103598	1940460.0	19	1350.9915413533834	536.874373433584	640.0725490196079	841.3535947712418	773.3779217738615
3103723	1940460.0	19	788.6720073664825	938.9876611418048	640.0725490196079	841.3535947712418	177.80385242461992
3103592	1940460.0	19	659.5738993710692	527.4441823899372	640.0725490196079	841.3535947712418	314.5145812949002
3103714	1940460.0	19	1084.3115256612366	915.6008933263269	640.0725490196079	841.3535947712418	450.4008544733563
3103737	1940460.0	19	702.4822335025381	995.780456852792	640.0725490196079	841.3535947712418	166.5611732956184
3103604	1940460.0	19	930.060236511456	665.5088691796009	640.0725490196079	841.3535947712418	339.13747421255175
3103730	1940460.0	19	1173.7510067114094	959.8646532438478	640.0725490196079	841.3535947712418	546.6786690411448
3103689	1940460.0	19	1054.573496659243	842.8867854491463	640.0725490196079	841.3535947712418	414.5037831767163
3103558	1940460.0	19	626.3406661695252	403.0331841909023	640.0725490196079	841.3535947712418	438.53545687655145
3103686	1940460.0	19	1168.0551936301122	817.3512486427796	640.0725490196079	841.3535947712418	528.5279421464608
3103578	1940460.0	19	1076.5976138828632	475.062906724512	640.0725490196079	841.3535947712418	569.8447160443062
3104300	1939862.0	20	743.5752032520325	860.4760162601626	639.8440428380187	841.2429718875502	105.49911675780386
3104163	1939862.0	20	626.554773082942	541.7535211267606	639.8440428380187	841.2429718875502	299.7841486930599
3104317	1939862.0	20	829.6989417989417	900.8181657848324	639.8440428380187	841.2429718875502	198.98262835574636
3104180	1939862.0	20	924.3814165042236	647.0155945419103	639.8440428380187	841.2429718875502	344.50804217525473
3104397	1939862.0	20	1121.0775373518804	990.9744976816074	639.8440428380187	841.2429718875502	503.98929161108117
3104134	1939862.0	20	1062.1175787728027	467.9862354892206	639.8440428380187	841.2429718875502	563.5916344460744
3104260	1939862.0	20	1167.542078302232	817.2566776436151	639.8440428380187	841.2429718875502	528.242897675252
3104386	1939862.0	20	699.5612244897959	992.2238095238096	639.8440428380187	841.2429718875502	162.36180313663021
3104280	1939862.0	20	1044.0161662817552	849.0654349499615	639.8440428380187	841.2429718875502	404.24781545158874
3104148	1939862.0	20	1360.012912912913	524.3168168168168	639.8440428380187	841.2429718875502	786.8197946117449
3104099	1939862.0	20	725.9055368499813	228.1939768050879	639.8440428380187	841.2429718875502	619.0602968396439
3104096	1939862.0	20	1184.1696696696697	231.9978978978979	639.8440428380187	841.2429718875502	816.9883403123491
3104126	1939862.0	20	543.6395511921459	423.9086021505376	639.8440428380187	841.2429718875502	428.2794419262152
3104242	1939862.0	20	806.9175238095238	816.1049523809525	639.8440428380187	841.2429718875502	168.95404129126345
3104113	1939862.0	20	1186.4331078541902	282.6544532130778	639.8440428380187	841.2429718875502	781.5246248136997
3104333	1939862.0	20	1097.1726828351195	916.4919157736416	639.8440428380187	841.2429718875502	463.4780345578094
3104198	1939862.0	20	965.2700989486704	693.5466914038343	639.8440428380187	841.2429718875502	357.3741866230093
3104092	1939862.0	20	1262.9140390390392	205.73423423423424	639.8440428380187	841.2429718875502	889.993020084793
3104219	1939862.0	20	1382.6933010492332	739.5048426150121	639.8440428380187	841.2429718875502	749.7837470716656
3104087	1939862.0	20	933.8754385964912	107.96725146198833	639.8440428380187	841.2429718875502	790.0302170533114
3104419	1940823.0	21	1038.7759971509972	852.704772079772	640.0911458333334	841.3776041666666	398.84572882647177
3104309	1940823.0	21	1413.953062848051	773.6360381861575	640.0911458333334	841.3776041666666	776.821206177577
3104179	1940823.0	21	1333.565157750343	533.4893689986283	640.0911458333334	841.3776041666666	758.749873515088
3104135	1940823.0	21	1026.6991199119911	434.0753575357536	640.0911458333334	841.3776041666666	561.5699829333769
3104514	1940823.0	21	1027.9065397755005	977.8572474377744	640.0911458333334	841.3776041666666	411.1295085565218
3104129	1940823.0	21	1115.448851322063	334.55721716514955	640.0911458333334	841.3776041666666	694.8610313205637
3104283	1940823.0	21	907.9297339593114	653.047730829421	640.0911458333334	841.3776041666666	327.4227397120431
3104150	1940823.0	21	619.5732804232805	499.1018518518519	640.0911458333334	841.3776041666666	342.8901769133339
3104531	1940823.0	21	684.7479517033204	993.303363518758	640.0911458333334	841.3776041666666	158.3529812324962
3104102	1940823.0	21	1170.4819632327435	208.75633021158515	640.0911458333334	841.3776041666666	825.5447264940675
3104097	1940823.0	21	735.6423303834808	204.23635693215337	640.0911458333334	841.3776041666666	644.2662475999247
3104252	1940823.0	21	930.5682031984948	613.8372530573847	640.0911458333334	841.3776041666666	368.9871708318035
3104119	1940823.0	21	1355.8276699029127	260.6088187702265	640.0911458333334	841.3776041666666	921.7218419773179
3104371	1940823.0	21	773.7832219747588	831.5842613214551	640.0911458333334	841.3776041666666	134.05029200672618
3104461	1940823.0	21	1122.6448072311382	935.4243681977496	640.0911458333334	841.3776041666666	491.6328202562818
3104325	1940823.0	21	869.5664511494252	801.1936063218391	640.0911458333334	841.3776041666666	232.9670994640803
3104348	1940823.0	21	1167.5790454884414	817.2975391498882	640.0911458333334	841.3776041666666	528.0372466159652
3104475	1940823.0	21	571.1638452237002	944.5415155179364	640.0911458333334	841.3776041666666	124.07161389545716
3104086	1940823.0	21	994.1114718614718	113.9448051948052	640.0911458333334	841.3776041666666	809.0048629403324
3104210	1940823.0	21	627.0543969412582	557.3891206117484	640.0911458333334	841.3776041666666	284.2875579646375
3104427	1940964.0	22	784.3730661040787	859.342123769339	640.0911458333334	841.3776041666666	145.39599884992884
3104293	1940964.0	22	593.8159722222222	554.0902777777778	640.0911458333334	841.3776041666666	290.9903771543217
3104187	1940964.0	22	693.4656357388316	156.76040473463155	640.0911458333334	841.3776041666666	686.6946526155821
3104438	1940964.0	22	1038.5547996976568	864.015873015873	640.0911458333334	841.3776041666666	399.10621978039416
3104308	1940964.0	22	778.7071881606765	643.1920366455249	640.0911458333334	841.3776041666666	241.85104168511
3104178	1940964.0	22	1060.5818524501883	107.09719978459884	640.0911458333334	841.3776041666666	846.1561006165676
3104265	1940964.0	22	644.8594771241831	458.41203703703707	640.0911458333334	841.3776041666666	382.99525139382354
3104390	1940964.0	22	1161.117747440273	815.6452408039438	640.0911458333334	841.3776041666666	521.6616471490959
3104518	1940964.0	22	676.0699421965318	991.0926782273602	640.0911458333334	841.3776041666666	153.97752169957622
3104279	1940964.0	22	1315.9054436196534	530.3515376458113	640.0911458333334	841.3776041666666	743.9503875581034
3104364	1940964.0	22	1421.2546880979717	754.9779946421738	640.0911458333334	841.3776041666666	785.9270782263594
3104234	1940964.0	22	964.0302207745204	367.5300398117988	640.0911458333334	841.3776041666666	573.9930648699448
3104487	1940964.0	22	613.7248572683355	950.6436100131752	640.0911458333334	841.3776041666666	112.40214057722385
3104507	1940964.0	22	899.0002405002405	974.6399711399712	640.0911458333334	841.3776041666666	291.19199465741696
3104246	1940964.0	22	1029.535699460357	362.0915317559153	640.0911458333334	841.3776041666666	617.561494554733
3104334	1940964.0	22	812.1622130866735	708.931654676259	640.0911458333334	841.3776041666666	217.14138647922263
3104326	1940964.0	22	910.5028399006036	706.110578629748	640.0911458333334	841.3776041666666	302.3568297325799
3104197	1940964.0	22	1189.7179353493225	170.30882864094542	640.0911458333334	841.3776041666666	867.4231431309889
3104215	1940964.0	22	1370.1958689458688	349.62143874643874	640.0911458333334	841.3776041666666	880.2709997154504
3104469	1940964.0	22	1165.2883683360258	948.8259737928558	640.0911458333334	841.3776041666666	536.0758105528254
3104573	1939486.0	23	713.7539288668321	401.0618968844775	640.197435897436	841.3948717948717	446.4344145016093
3104569	1939486.0	23	952.795960739902	372.50906002265	640.197435897436	841.3948717948717	563.5350408049007
3104568	1939486.0	23	1301.1670761670762	356.6097461097461	640.197435897436	841.3948717948717	819.6935301951094
3104567	1939486.0	23	1012.8300744878958	358.709497206704	640.197435897436	841.3948717948717	609.7870564256084
3104563	1939486.0	23	1255.8162482566247	163.67642956764294	640.197435897436	841.3948717948717	915.5811318858857
3104562	1939486.0	23	632.2186681631126	155.93097643097644	640.197435897436	841.3948717948717	685.5103300330371
3104561	1939486.0	23	1124.5307291666666	104.82395833333332	640.197435897436	841.3948717948717	881.5415188898273
3104621	1939486.0	23	815.9671140939597	972.7170022371364	640.197435897436	841.3948717948717	219.40939295573625
3104618	1939486.0	23	1230.8536585365853	920.5303910181958	640.197435897436	841.3948717948717	595.9338920929849
3104616	1939486.0	23	1016.3492509363296	878.2574906367041	640.197435897436	841.3948717948717	377.953754611503
3104613	1939486.0	23	787.2636054421769	881.5003401360544	640.197435897436	841.3948717948717	152.43656652991132
3104612	1939486.0	23	1040.572463768116	857.6065643648765	640.197435897436	841.3948717948717	400.7031094444266
3104624	1939486.0	23	643.6559068950373	988.897013614405	640.197435897436	841.3948717948717	147.5426814958673
3104586	1939486.0	23	585.9867623604465	562.0384370015948	640.197435897436	841.3948717948717	284.5677683535934
3104579	1939486.0	23	638.9447782546495	551.085121602289	640.197435897436	841.3948717948717	290.31245272645447
3104577	1939486.0	23	1294.4575569358178	516.2508626639061	640.197435897436	841.3948717948717	730.599023168602
3104603	1939486.0	23	1154.7271280827367	813.282816229117	640.197435897436	841.3948717948717	515.297090820851
3104600	1939486.0	23	490.46355202120606	745.9158383035123	640.197435897436	841.3948717948717	177.5851396291493
3104596	1939486.0	23	930.1544417277914	708.6915240423798	640.197435897436	841.3948717948717	318.88123766509625
3104595	1939486.0	23	760.0465037338764	699.9137813985064	640.197435897436	841.3948717948717	185.42032790664618
3104593	1939486.0	23	1383.2239837398374	676.7682926829268	640.197435897436	841.3948717948717	761.0455711379561
3104168	1940232.0	24	950.3612574639972	367.96961714085006	640.197435897436	841.3948717948717	565.9797416454045
3104318	1940232.0	24	701.899468261881	640.3225324027916	640.197435897436	841.3948717948717	210.3264759047393
3104184	1940232.0	24	1362.435815602837	417.5613475177305	640.197435897436	841.3948717948717	837.41455290714
3104266	1940232.0	24	530.4334577114428	593.6635572139304	640.197435897436	841.3948717948717	270.959286851764
3104137	1940232.0	24	1159.3761408083442	317.93198609300305	640.197435897436	841.3948717948717	737.2651628419015
3104155	1940232.0	24	1005.118978805395	344.62235067437376	640.197435897436	841.3948717948717	616.4013872621808
3104535	1940232.0	24	590.8275089605735	982.135752688172	640.197435897436	841.3948717948717	149.14886939019445
3104406	1940232.0	24	1046.9782196969695	855.5321969696969	640.197435897436	841.3948717948717	407.02637510566996
3104147	1940232.0	24	795.8869932925052	327.5685331000292	640.197435897436	841.3948717948717	536.895468986673
3104530	1940232.0	24	866.4504617968093	980.164147774979	640.197435897436	841.3948717948717	265.4191848466604
3104493	1940232.0	24	1288.089600742804	911.8205199628596	640.197435897436	841.3948717948717	651.7085461982977
3104359	1940232.0	24	1151.0324020178502	812.6424136592938	640.197435897436	841.3948717948717	511.6434954732474
3104225	1940232.0	24	692.3924107718078	572.7240690632651	640.197435897436	841.3948717948717	273.6938355947795
3104123	1940232.0	24	581.297726512872	197.79455031761952	640.197435897436	841.3948717948717	646.2898340305288
3104244	1940232.0	24	587.7143611404435	588.0501583949314	640.197435897436	841.3948717948717	258.7238236878196
3104459	1940232.0	24	773.9372246696036	892.2459618208517	640.197435897436	841.3948717948717	143.08097168266056
3104199	1940232.0	24	1348.968899521531	565.2276714513556	640.197435897436	841.3948717948717	760.6742470949163
3104448	1940232.0	24	1028.4463364293083	879.5485036119711	640.197435897436	841.3948717948717	390.1190951299904
3104095	1940232.0	24	1328.4593908629442	174.30541455160744	640.197435897436	841.3948717948717	958.4951030746356
3104337	1940232.0	24	891.1224188790561	674.2678044669195	640.197435897436	841.3948717948717	301.4876510206815
3104080	1940232.0	24	1186.7085235920852	127.53196347031964	640.197435897436	841.3948717948717	899.0409450379757
3103663	1940313.0	25	571.6806127114769	969.6010516689528	639.8440428380187	841.2429718875502	145.33426936474706
3103405	1940313.0	25	1283.786202964652	224.27385024705436	639.8440428380187	841.2429718875502	891.8028945043851
3103659	1940313.0	25	726.2523255813953	967.4953488372092	639.8440428380187	841.2429718875502	152.99037228563802
3103653	1940313.0	25	965.4851104707012	932.8314121037464	639.8440428380187	841.2429718875502	338.2758449995936
3103394	1940313.0	25	570.617277486911	206.75794066317627	639.8440428380187	841.2429718875502	638.2504209859733
3103419	1940313.0	25	981.4247448979592	299.90348639455783	639.8440428380187	841.2429718875502	640.0982850887663
3103542	1940313.0	25	710.1473029045643	669.2067773167358	639.8440428380187	841.2429718875502	185.84671269191563
3103537	1940313.0	25	551.2962308598351	670.1466431095406	639.8440428380187	841.2429718875502	192.65167719860764
3103630	1940313.0	25	1339.9258426966292	901.0247191011237	639.8440428380187	841.2429718875502	702.6296206346407
3103497	1940313.0	25	526.1704022988505	533.5905172413793	639.8440428380187	841.2429718875502	327.981294288626
3103512	1940313.0	25	717.2186017478152	576.438077403246	639.8440428380187	841.2429718875502	275.87760784327725
3103383	1940313.0	25	1253.79917184265	120.31884057971014	639.8440428380187	841.2429718875502	946.9279294291922
3103469	1940313.0	25	1372.864436066604	432.361451460886	639.8440428380187	841.2429718875502	839.3467666199772
3103459	1940313.0	25	1261.2065913370998	434.14482109227873	639.8440428380187	841.2429718875502	742.8460951355958
3103608	1940313.0	25	1044.8632130384167	857.1794722545595	639.8440428380187	841.2429718875502	405.3325798326192
3103436	1940313.0	25	979.9363568495706	363.8572228443449	639.8440428380187	841.2429718875502	586.1398599645602
3103554	1940313.0	25	896.140873015873	722.3690476190476	639.8440428380187	841.2429718875502	282.5226982566349
3103425	1940313.0	25	1054.4216710182768	299.8455178416014	639.8440428380187	841.2429718875502	681.8986823825102
3103451	1940313.0	25	893.7630144453531	419.80798582720087	639.8440428380187	841.2429718875502	492.018588691335
3103571	1940313.0	25	1152.5814043209878	814.5999228395062	639.8440428380187	841.2429718875502	513.4291128511251
3103396	1941127.0	26	576.0569620253165	198.14913988964625	639.8440428380187	841.2429718875502	646.2495403730316
3103417	1941127.0	26	1229.5109812256464	251.05295784626284	639.8440428380187	841.2429718875502	834.2849338814008
3103672	1941127.0	26	660.747828991316	681.9655978623914	639.8440428380187	841.2429718875502	160.6432387369388
3103409	1941127.0	26	937.6422338568937	243.5349040139616	639.8440428380187	841.2429718875502	667.7864156864024
3103793	1941127.0	26	1355.7071753410814	915.9763348492504	639.8440428380187	841.2429718875502	719.7534994820538
3103502	1941127.0	26	1007.3411808669656	350.2077727952167	639.8440428380187	841.2429718875502	613.3267589198391
3103755	1941127.0	26	1034.2589880159787	857.0406125166445	639.8440428380187	841.2429718875502	394.7311926224975
3103643	1941127.0	26	782.7446524064171	634.6085858585859	639.8440428380187	841.2429718875502	251.2336635576269
3103384	1941127.0	26	1295.560382916053	133.5117820324006	639.8440428380187	841.2429718875502	964.8043095566676
3103852	1941127.0	26	559.2284595300262	969.1644908616188	639.8440428380187	841.2429718875502	151.204455254205
3103870	1941127.0	26	732.6013333333333	987.3017777777778	639.8440428380187	841.2429718875502	173.02337910846433
3103483	1941127.0	26	1258.8139083139083	346.4176379176379	639.8440428380187	841.2429718875502	792.4492447505241
3103739	1941127.0	26	1152.9354503943543	817.5759651307596	639.8440428380187	841.2429718875502	513.6369532237412
3103606	1941127.0	26	554.4097340124505	480.3975664968874	639.8440428380187	841.2429718875502	370.82128811066707
3103688	1941127.0	26	510.4705772811918	739.3100558659218	639.8440428380187	841.2429718875502	164.7052305145645
3103559	1941127.0	26	1359.9581673306773	408.3542496679947	639.8440428380187	841.2429718875502	840.2124720085436
3103839	1941127.0	26	1149.5672514619882	964.3391812865495	639.8440428380187	841.2429718875502	524.3762257943404
3103707	1941127.0	26	885.9581803345574	746.5118319053447	639.8440428380187	841.2429718875502	263.716054797567
3103448	1941127.0	26	1058.7753086419752	300.462962962963	639.8440428380187	841.2429718875502	684.0660958712849
3103575	1941127.0	26	1010.2707129094412	410.667905312414	639.8440428380187	841.2429718875502	567.9883853182082
3104047	1940770.0	27	575.4109370467072	420.0485929794024	639.8371647509579	841.2011494252873	426.051891929967
3104171	1940770.0	27	1322.9484070375654	982.9032334759868	639.8371647509579	841.2011494252873	697.6535314629058
3104035	1940770.0	27	1013.251346059716	405.9008810572688	639.8371647509579	841.2011494252873	573.5193758224381
3104061	1940770.0	27	685.2752405572311	679.5598879793192	639.8371647509579	841.2011494252873	167.9062718745802
3104006	1940770.0	27	1243.18574908648	312.2052375152253	639.8371647509579	841.2011494252873	802.4127298574198
3104156	1940770.0	27	724.6178707224335	978.7053231939165	639.8371647509579	841.2011494252873	161.53998238459468
3104023	1940770.0	27	1344.8394871794872	380.05179487179487	639.8371647509579	841.2011494252873	842.4292266028777
3104018	1940770.0	27	1005.2888639760836	353.5788490284005	639.8371647509579	841.2011494252873	609.3688967373404
3104146	1940770.0	27	556.7434895833334	955.9188368055557	639.8371647509579	841.2011494252873	141.6499440548413
3104105	1940770.0	27	1355.9806322737538	904.8130102483932	639.8371647509579	841.2011494252873	718.9630970452879
3103976	1940770.0	27	597.5455269022603	182.5923272843044	639.8371647509579	841.2011494252873	659.9652742636224
3103998	1940770.0	27	1048.891212505281	288.3601605407689	639.8371647509579	841.2011494252873	687.7196906989127
3103991	1940770.0	27	1232.1832946635732	252.81129156999228	639.8371647509579	841.2011494252873	834.9111105078356
3103985	1940770.0	27	882.2368421052631	218.96230440967284	639.8371647509579	841.2011494252873	667.7864807165815
3104073	1940770.0	27	1151.7402298850575	816.6137931034483	639.8371647509579	841.2011494252873	512.493205988707
3104070	1940770.0	27	510.0327725201543	817.7187171398527	639.8371647509579	841.2011494252873	131.91135231074057
3104066	1940770.0	27	878.1042713567839	750.8165829145729	639.8371647509579	841.2011494252873	254.83442458514475
3104064	1940770.0	27	581.2171717171717	687.1882619296412	639.8371647509579	841.2011494252873	164.79160505932242
3103967	1940770.0	27	1323.7148475909537	145.1897738446411	639.8371647509579	841.2011494252873	975.7666319485747
3104094	1940770.0	27	1022.7073059360732	867.7456621004567	639.8371647509579	841.2011494252873	383.7892079830703
3104083	1940770.0	27	1046.5916880891175	847.9078834618681	639.8371647509579	841.2011494252873	406.80981126011557
3103423	1940775.0	28	1232.4922725676151	239.7472778363189	640.197435897436	841.3948717948717	844.2706916992144
3103679	1940775.0	28	1359.0780689440026	891.7423958820776	640.197435897436	841.3948717948717	720.6415459513447
3103416	1940775.0	28	907.9212765957446	182.9174940898345	640.197435897436	841.3948717948717	710.8224193337993
3103374	1940775.0	28	1353.4665587918016	129.95900755124055	640.197435897436	841.3948717948717	1007.4193916173045
3103500	1940775.0	28	1001.8232866881953	355.88069608898456	640.197435897436	841.3948717948717	605.390180603805
3103644	1940775.0	28	1151.5053191489362	816.2414893617022	640.197435897436	841.3948717948717	511.9262096464285
3103381	1940775.0	28	605.5539215686275	149.48459383753502	640.197435897436	841.3948717948717	692.7770246104076
3103634	1940775.0	28	1071.3370702541106	830.7275784753364	640.197435897436	841.3948717948717	431.27157970352283
3103594	1940775.0	28	527.2929699136134	596.2378611855823	640.197435897436	841.3948717948717	269.90623981296795
3103721	1940775.0	28	736.1158655724893	942.0650644783118	640.197435897436	841.3948717948717	139.0497495368082
3103461	1940775.0	28	1259.0044943820226	314.3247191011236	640.197435897436	841.3948717948717	812.8499993793182
3103487	1940775.0	28	1343.234913112164	356.97740916271727	640.197435897436	841.3948717948717	853.7692735578061
3103613	1940775.0	28	720.906803887936	710.8313321898228	640.197435897436	841.3948717948717	153.4954069528634
3103733	1940775.0	28	554.7571428571429	952.926406926407	640.197435897436	841.3948717948717	140.49671527693468
3103603	1940775.0	28	911.3005018820576	669.7777080719364	640.197435897436	841.3948717948717	320.85716957949825
3103694	1940775.0	28	1404.4267676767677	900.531746031746	640.197435897436	841.3948717948717	766.5139538497598
3103685	1940775.0	28	513.313215208564	897.405869324474	640.197435897436	841.3948717948717	138.69692608015322
3103552	1940775.0	28	995.9972855591748	416.60314875135725	640.197435897436	841.3948717948717	554.1132925545045
3103449	1940775.0	28	960.6977750309024	276.8951380304904	640.197435897436	841.3948717948717	649.1382108647775
3103568	1940775.0	28	512.2503890445066	424.5750077808901	640.197435897436	841.3948717948717	436.0151899131725
3103655	1940987.0	29	1007.39298686784	442.05294775076834	640.0911458333334	841.3776041666666	542.5595116197054
3103908	1940987.0	29	510.2081430745814	903.6552511415524	640.0911458333334	841.3776041666666	144.04200678398809
3103776	1940987.0	29	1063.510405453893	801.8354861858629	640.0911458333334	841.3776041666666	425.26162360602297
3103551	1940987.0	29	994.193668528864	199.0949720670391	640.0911458333334	841.3776041666666	733.4272807007961
3103797	1940987.0	29	1151.34064171123	815.2686274509804	640.0911458333334	841.3776041666666	511.9157408212252
3103538	1940987.0	29	1215.935225618632	196.75800582241632	640.0911458333334	841.3776041666666	864.3673008584257
3103626	1940987.0	29	538.1799773435288	417.84126309827246	640.0911458333334	841.3776041666666	435.624745014055
3103882	1940987.0	29	1357.944601381042	891.6192718141871	640.0911458333334	841.3776041666666	719.609483546312
3103490	1940987.0	29	639.9876090750436	156.25183246073297	640.0911458333334	841.3776041666666	685.1257795292128
3103745	1940987.0	29	703.0688724356007	720.396498534629	640.0911458333334	841.3776041666666	136.39142923197255
3103509	1940987.0	29	1358.2993246502654	147.44211287988423	640.0911458333334	841.3776041666666	998.6838609825245
3103595	1940987.0	29	872.8370233702337	367.2884378843788	640.0911458333334	841.3776041666666	528.1393576478245
3103849	1940987.0	29	1430.324691358025	860.5827160493827	640.0911458333334	841.3776041666666	790.4668827945623
3103720	1940987.0	29	887.9810081647142	579.4353922612709	640.0911458333334	841.3776041666666	360.64262951648163
3103584	1940987.0	29	999.962376933896	352.05977496483825	640.0911458333334	841.3776041666666	607.403688619541
3103692	1940987.0	29	537.7709463532248	492.3562386980108	640.0911458333334	841.3776041666666	363.710512324368
3103562	1940987.0	29	1264.5263653483992	296.9222222222222	640.0911458333334	841.3776041666666	828.4630385835565
3103939	1940987.0	29	804.8400628084343	920.1841633019292	640.0911458333334	841.3776041666666	182.62715955522145
3103966	1940987.0	29	561.5647911338449	955.4957374254049	640.0911458333334	841.3776041666666	138.52558146728353
3103570	1940987.0	29	1348.9113680154142	347.4325626204239	640.0911458333334	841.3776041666666	863.9489634477108
3103918	1941040.0	30	559.7270663033606	955.1793823796548	640.1106770833334	841.1861979166666	139.4846621892135
3103789	1941040.0	30	1014.4958289885298	354.9237052485228	640.1106770833334	841.1861979166666	613.6900306693221
3103784	1941040.0	30	1229.968445573909	312.2645065650148	640.1106770833334	841.1861979166666	792.2691099815602
3103780	1941040.0	30	619.561553030303	319.67108585858585	640.1106770833334	841.1861979166666	521.919800931426
3103777	1941040.0	30	1037.1479452054791	295.9497716894977	640.1106770833334	841.1861979166666	674.4785784314219
3103805	1941040.0	30	533.1579026896343	447.47310365669387	640.1106770833334	841.1861979166666	407.9814904407695
3103798	1941040.0	30	834.3972746331237	408.0303983228512	640.1106770833334	841.1861979166666	474.7327971703996
3103794	1941040.0	30	1299.592609082814	391.27174235678245	640.1106770833334	841.1861979166666	798.3354156966323
3103881	1941040.0	30	525.5553080920564	887.424276169265	640.1106770833334	841.1861979166666	123.53498470158577
3103900	1941040.0	30	910.8051702395964	898.2032366540562	640.1106770833334	841.1861979166666	276.6341470814966
3103770	1941040.0	30	1366.349645390071	205.8323877068558	640.1106770833334	841.1861979166666	964.9339372388966
3103766	1941040.0	30	1176.8749111584934	173.87775408670933	640.1106770833334	841.1861979166666	856.3973389665877
3103763	1941040.0	30	676.3091334894614	150.92583918813426	640.1106770833334	841.1861979166666	691.2088621236193
3103890	1941040.0	30	1344.630405175349	895.5769492679606	640.1106770833334	841.1861979166666	706.6161624980043
3103854	1941040.0	30	1053.2873692077728	794.5743647234679	640.1106770833334	841.1861979166666	415.7975972856558
3103840	1941040.0	30	1424.4987849331712	753.2484811664641	640.1106770833334	841.1861979166666	789.302062434584
3103865	1941040.0	30	1154.1842911877395	814.8038314176246	640.1106770833334	841.1861979166666	514.7501432544294
3103813	1941040.0	30	980.8460823373172	483.3116865869854	640.1106770833334	841.1861979166666	494.1404479022687
3103837	1941040.0	30	680.1175204157387	734.1556792873051	640.1106770833334	841.1861979166666	114.26320243846538
3103824	1941040.0	30	951.0671585319712	560.3626560726448	640.1106770833334	841.1861979166666	418.9937887472059
3104303	1940656.0	31	953.9168827427254	461.4530394698934	639.8453333333334	841.196	492.79372380397285
3104291	1940656.0	31	1339.1271884654996	442.4859251630621	639.8453333333334	841.196	804.9626306193105
3104189	1940656.0	31	688.1308411214953	155.5942367601246	639.8453333333334	841.196	687.299984009884
3104182	1940656.0	31	1133.7223529411765	152.70823529411766	639.8453333333334	841.196	847.3074487141183
3104437	1940656.0	31	1033.5276367738295	781.3663282571912	639.8453333333334	841.196	398.2026439679515
3104261	1940656.0	31	602.6375387797311	350.2152705963461	639.8453333333334	841.196	492.3885626426421
3104403	1940656.0	31	665.5159849553362	739.9091835135558	639.8453333333334	841.196	104.48924130577683
3104273	1940656.0	31	1040.4524340393907	360.9217762913415	639.8453333333334	841.196	625.4193625840727
3104529	1940656.0	31	556.065950273915	946.366835229667	639.8453333333334	841.196	134.46148001834032
3104494	1940656.0	31	1343.161739721373	894.4729867482162	639.8453333333334	841.196	705.331414876408
3104227	1940656.0	31	1120.4878406708597	290.6911949685535	639.8453333333334	841.196	730.8028189754161
3104354	1940656.0	31	1377.0227730753727	571.4484079000403	639.8453333333334	841.196	784.9804718006392
3104510	1940656.0	31	949.0219005196732	902.34855233853	639.8453333333334	841.196	315.16628048483534
3104249	1940656.0	31	1023.7450690335304	323.0729783037476	639.8453333333334	841.196	644.8491859980412
3104374	1940656.0	31	963.4934711643092	662.8054044250997	639.8453333333334	841.196	369.55557323767414
3104460	1940656.0	31	1149.1812829882258	811.0180673974828	639.8453333333334	841.196	510.22918108141675
3104331	1940656.0	31	805.8121502797762	521.0295763389289	639.8453333333334	841.196	360.6265702458078
3104201	1940656.0	31	724.5057971014493	232.1873188405797	639.8453333333334	841.196	614.8649996974693
3104452	1940656.0	31	1058.9080996884736	799.3338525441329	639.8453333333334	841.196	421.1484792028099
3104479	1940656.0	31	515.0384907091392	840.5534698521046	639.8453333333334	841.196	124.80849654895833
3104211	1940656.0	31	1381.9057169202397	268.2929921622868	639.8453333333334	841.196	937.4814500984247
3104808	1941459.0	32	758.2257977285019	728.9461871281774	639.8598937583001	841.2782204515273	163.18386235544625
3104819	1941459.0	32	960.5777279521676	748.1457399103139	639.8598937583001	841.2782204515273	333.9664475688607
3104780	1941459.0	32	1379.198394923479	513.4380365808138	639.8598937583001	841.2782204515273	808.7648641388649
3104896	1941459.0	32	551.506893755069	944.0263584752636	639.8598937583001	841.2782204515273	135.51174294840916
3104790	1941459.0	32	762.774593064402	510.18683651804673	639.8598937583001	841.2782204515273	353.1706780304629
3104750	1941459.0	32	987.7498992341796	392.6297863764611	639.8598937583001	841.2782204515273	567.7260548081412
3104747	1941459.0	32	1077.6203007518798	366.3082706766917	639.8598937583001	841.2782204515273	645.9339185398878
3104767	1941459.0	32	868.7109011229801	464.2849904135854	639.8598937583001	841.2782204515273	441.0177763608508
3104764	1941459.0	32	1377.725138524351	450.1748323126276	639.8598937583001	841.2782204515273	835.108962739229
3104887	1941459.0	32	954.8004587155964	926.5451070336392	639.8598937583001	841.2782204515273	326.2790238477302
3104880	1941459.0	32	1315.611590727418	891.5960831334932	639.8598937583001	841.2782204515273	677.6224931785571
3104718	1941459.0	32	1075.1748066748066	175.16178266178267	639.8598937583001	841.2782204515273	795.7450484302144
3104717	1941459.0	32	807.3971238938053	180.16851032448375	639.8598937583001	841.2782204515273	682.0078975391274
3104713	1941459.0	32	688.9149659863946	157.86054421768708	639.8598937583001	841.2782204515273	685.1759776146312
3104839	1941459.0	32	1043.804840370752	792.8951253003776	639.8598937583001	841.2782204515273	406.8322059401661
3104732	1941459.0	32	1406.9966085271317	319.14341085271315	639.8598937583001	841.2782204515273	927.9674016586496
3104854	1941459.0	32	1149.0185185185185	810.2225925925926	639.8598937583001	841.2782204515273	510.10484921183553
3104725	1941459.0	32	1042.0017873100985	296.4325290437891	639.8598937583001	841.2782204515273	677.1816078386967
3104851	1941459.0	32	497.41692519820754	800.8633229920717	639.8598937583001	841.2782204515273	148.06540186306128
3104722	1941459.0	32	655.3165997322624	268.580655957162	639.8598937583001	841.2782204515273	572.9061093559252
3104703	1941381.0	33	1087.7249827467217	330.66356107660454	640.0911458333334	841.3776041666666	679.1206709850612
3104698	1941381.0	33	983.860450563204	265.59887359199	640.0911458333334	841.3776041666666	670.5956169381401
3104697	1941381.0	33	1035.123643845866	206.7667414889637	640.0911458333334	841.3776041666666	747.5169707201034
3104696	1941381.0	33	667.3065134099617	223.80395913154533	640.0911458333334	841.3776041666666	618.1730205001646
3104694	1941381.0	33	685.656862745098	157.00711264898115	640.0911458333334	841.3776041666666	685.8857078390257
3104692	1941381.0	33	775.9188440221694	112.22525732383215	640.0911458333334	841.3776041666666	741.6955632209828
3104818	1941381.0	33	1285.973603280369	883.620963608406	640.0911458333334	841.3776041666666	647.2624276556965
3104782	1941381.0	33	1047.416221033868	802.5802139037434	640.0911458333334	841.3776041666666	409.16861362809186
3104789	1941381.0	33	1147.6618122977347	804.9588277597986	640.0911458333334	841.3776041666666	508.8755336328227
3104746	1941381.0	33	501.4031007751938	737.5012919896641	640.0911458333334	841.3776041666666	173.27625940544374
3104765	1941381.0	33	971.6884508990316	760.679806362379	640.0911458333334	841.3776041666666	341.2754126761778
3104752	1941381.0	33	874.5217004624689	726.071149057275	640.0911458333334	841.3776041666666	261.2532555464491
3104844	1941381.0	33	551.5478654592497	941.3658904700302	640.0911458333334	841.3776041666666	133.55736556733586
3104714	1941381.0	33	1375.6101421188632	435.874354005168	640.0911458333334	841.3776041666666	839.8934931218436
3104712	1941381.0	33	906.01269035533	409.2491539763113	640.0911458333334	841.3776041666666	507.39458541147513
3104836	1941381.0	33	957.8734469293574	940.3541001064964	640.0911458333334	841.3776041666666	332.83920688285997
3104706	1941381.0	33	1421.1629935720846	388.57621671258033	640.0911458333334	841.3776041666666	902.8301766170493
3104727	1941381.0	33	752.045235638115	493.3001375988992	640.0911458333334	841.3776041666666	365.6386754109203
3104723	1941381.0	33	1420.216741405082	494.8658445440957	640.0911458333334	841.3776041666666	853.6195548503479
3104720	1941381.0	33	862.1619348054679	486.335436382755	640.0911458333334	841.3776041666666	418.77246354005365
3105316	1941500.0	34	882.4217252396166	527.4882854100107	639.8422733077906	841.1704980842912	396.536657886478
3105215	1941500.0	34	689.8822525597269	161.9364808494501	639.8422733077906	841.1704980842912	681.0747754046648
3105330	1941500.0	34	677.3162618796199	544.3317493840198	639.8422733077906	841.1704980842912	299.1948237343429
3105295	1941500.0	34	1445.6230653076634	453.4490373725934	639.8422733077906	841.1704980842912	894.2094921506676
3105420	1941500.0	34	964.7667398463228	938.7897914379804	639.8422733077906	841.1704980842912	339.2719195427517
3105425	1941500.0	34	549.1909160892994	938.9603541185528	639.8422733077906	841.1704980842912	133.34363317667663
3105383	1941500.0	34	963.8931339977852	815.3719084533038	639.8422733077906	841.1704980842912	325.0761872867257
3105253	1941500.0	34	1413.1898734177216	403.7194092827004	639.8422733077906	841.1704980842912	888.4987145120059
3105406	1941500.0	34	1263.545905310301	848.1365962891875	639.8422733077906	841.1704980842912	623.7425326986473
3105273	1941500.0	34	1355.5830936401408	431.7138063279003	639.8422733077906	841.1704980842912	824.5845646834009
3105265	1941500.0	34	890.5090311986864	432.9376026272578	639.8422733077906	841.1704980842912	479.04897499605005
3105357	1941500.0	34	900.3987758945386	776.4141556811048	639.8422733077906	841.1704980842912	268.48291364941036
3105220	1941500.0	34	790.6925925925925	169.80331384015597	639.8422733077906	841.1704980842912	688.1058893137199
3105344	1941500.0	34	485.2956989247312	735.757412838058	639.8422733077906	841.1704980842912	187.07368119184522
3105374	1941500.0	34	1050.3184647302903	806.8969571230982	639.8422733077906	841.1704980842912	411.9045755205193
3105245	1941500.0	34	1147.5507246376812	323.79977116704805	639.8422733077906	841.1704980842912	724.8726375182557
3105243	1941500.0	34	963.0424528301888	258.24567610062894	639.8422733077906	841.1704980842912	666.5280970281708
3105238	1941500.0	34	1010.8780487804878	222.839985218034	639.8422733077906	841.1704980842912	721.1103728432107
3105234	1941500.0	34	657.2824773413897	230.56612957368245	639.8422733077906	841.1704980842912	610.8533830314545
3105362	1941500.0	34	1149.1949963208242	794.8509933774834	639.8422733077906	841.1704980842912	511.45448766930974
3104943	1941250.0	35	992.3972375690608	837.8543278084715	639.8440428380187	841.2429718875502	352.5694797111043
3104800	1941250.0	35	1444.4989594172737	409.9623655913978	639.8440428380187	841.2429718875502	912.947148602998
3104957	1941250.0	35	974.6017197219172	945.6620929381633	639.8440428380187	841.2429718875502	350.6651609066506
3104955	1941250.0	35	547.2595434868161	938.9388036206218	639.8440428380187	841.2429718875502	134.59704698889004
3104822	1941250.0	35	886.676173845557	436.2745440434614	639.8440428380187	841.2429718875502	474.26314262046077
3104911	1941250.0	35	498.4993299832496	792.0882747068678	639.8440428380187	841.2429718875502	149.6479605839041
3104904	1941250.0	35	1152.714983713355	788.1239594643503	639.8440428380187	841.2429718875502	515.6144213219494
3104774	1941250.0	35	969.7756933115824	244.8135762189596	639.8440428380187	841.2429718875502	681.6031968835019
3104900	1941250.0	35	1258.960872637343	784.0366543013603	639.8440428380187	841.2429718875502	621.754140888935
3104792	1941250.0	35	1407.4757869249397	402.6444713478612	639.8440428380187	841.2429718875502	884.0967928940765
3104917	1941250.0	35	1050.9860544217688	809.9877551020409	639.8440428380187	841.2429718875502	412.3283185344437
3104785	1941250.0	35	1177.884854771784	374.88589211618256	639.8440428380187	841.2429718875502	712.023062238312
3104749	1941250.0	35	712.7026143790849	162.67531718569782	639.8440428380187	841.2429718875502	682.4678992118069
3104748	1941250.0	35	598.956289978678	167.0078180525942	639.8440428380187	841.2429718875502	675.4737974198061
3104873	1941250.0	35	620.2634293845607	609.6209533973675	639.8440428380187	841.2429718875502	232.44818750138762
3104761	1941250.0	35	858.452380952381	222.97855175127904	639.8440428380187	841.2429718875502	655.7747316720605
3104883	1941250.0	35	908.0824578956144	735.0686176421544	639.8440428380187	841.2429718875502	288.4871588338687
3104837	1941250.0	35	1360.5266666666666	440.5451063829787	639.8440428380187	841.2429718875502	824.5860923569255
3104856	1941250.0	35	894.4972652689153	559.3109996961409	639.8440428380187	841.2429718875502	379.9130172002234
3104686	1942170.0	36	989.2103264996204	958.3993925588458	640.0911458333334	841.3776041666666	368.20958877737485
3104685	1942170.0	36	545.826207442597	937.5376088677752	640.0911458333334	841.3776041666666	134.65743616275543
3104684	1942170.0	36	1015.9811463046758	887.76395173454	640.0911458333334	841.3776041666666	378.7413176497032
3104682	1942170.0	36	511.3382586590404	844.0535430568796	640.0911458333334	841.3776041666666	128.7806918938564
3104677	1942170.0	36	1051.952177016417	803.0617416131334	640.0911458333334	841.3776041666666	413.63947385424206
3104674	1942170.0	36	1155.864086249558	781.3016967126193	640.0911458333334	841.3776041666666	519.2598970862527
3104655	1942170.0	36	896.9308525805532	557.6525520387796	640.0911458333334	841.3776041666666	382.7094722723362
3104649	1942170.0	36	882.0827586206897	452.632183908046	640.0911458333334	841.3776041666666	457.9115006543048
3104645	1942170.0	36	1187.0871873929427	442.1858513189448	640.0911458333334	841.3776041666666	677.1696427214665
3104640	1942170.0	36	1341.0800575263663	409.3740811760946	640.0911458333334	841.3776041666666	823.4151432860878
3104665	1942170.0	36	1291.9593639575971	728.1705367659431	640.0911458333334	841.3776041666666	661.6252820970301
3104663	1942170.0	36	957.3600508905852	707.6361323155215	640.0911458333334	841.3776041666666	344.3055901508689
3104659	1942170.0	36	638.2847372210223	585.2948164146868	640.0911458333334	841.3776041666666	256.0891588781145
3104636	1942170.0	36	1402.9665071770337	402.4374003189793	640.0911458333334	841.3776041666666	880.1405112248444
3104634	1942170.0	36	1432.0329109468498	373.1029567053855	640.0911458333334	841.3776041666666	920.0287521518549
3104631	1942170.0	36	965.9388917219106	247.13963963963965	640.0911458333334	841.3776041666666	677.7134438580151
3104629	1942170.0	36	909.3319688109162	203.55341130604288	640.0911458333334	841.3776041666666	692.3224117100011
3104628	1942170.0	36	596.5911199469847	181.14280980781973	640.0911458333334	841.3776041666666	661.6662572129411
3104626	1942170.0	36	724.2940476190477	155.7996031746032	640.0911458333334	841.3776041666666	690.7295593163856
3105192	1941316.0	37	994.090825009249	956.7915279319276	639.97265625	841.3033854166666	372.47441322462566
3105190	1941316.0	37	544.7267759562842	939.1491022638564	639.97265625	841.3033854166666	136.5487532651444
3105187	1941316.0	37	1032.548717948718	900.5036630036631	639.97265625	841.3033854166666	397.014656008129
3105185	1941316.0	37	529.8359818388195	833.8552780930761	639.97265625	841.3033854166666	110.38823013826293
3105165	1941316.0	37	1000.6910322952708	654.9315167243368	639.97265625	841.3033854166666	406.0199751940888
3105161	1941316.0	37	899.6752136752136	561.4717948717948	639.97265625	841.3033854166666	381.7736730054459
3105160	1941316.0	37	553.2050673000792	522.6927949326999	639.97265625	841.3033854166666	330.21405612227403
3105156	1941316.0	37	884.6037878787879	486.6564393939394	639.97265625	841.3033854166666	430.83505763253356
3105155	1941316.0	37	1142.527554535017	466.6484883275928	639.97265625	841.3033854166666	626.8394672506577
3105182	1941316.0	37	1049.2788326300986	796.3101265822785	639.97265625	841.3033854166666	411.77170782295696
3105179	1941316.0	37	1160.8940724478596	772.1245883644347	639.97265625	841.3033854166666	525.4948409025321
3105172	1941316.0	37	1337.1895874263262	710.2421414538311	639.97265625	841.3033854166666	709.4282900956374
3105134	1941316.0	37	980.7976002802592	247.90182168505868	639.97265625	841.3033854166666	684.3150285594689
3105131	1941316.0	37	938.638625592417	182.67061611374407	639.97265625	841.3033854166666	723.1863425444941
3105129	1941316.0	37	725.7735708982924	144.52152932442465	639.97265625	841.3033854166666	702.0446936868289
3105147	1941316.0	37	1395.1649746192893	423.2182741116751	639.97265625	841.3033854166666	863.1978904161485
3105145	1941316.0	37	1339.9884393063585	400.83526011560696	639.97265625	841.3033854166666	827.0636408005353
3105141	1941316.0	37	1409.0066212637155	302.14888384411654	639.97265625	841.3033854166666	939.2022231184621
3105139	1941316.0	37	548.2373171490818	286.5980392156863	639.97265625	841.3033854166666	562.2396228868167
3104941	1941715.0	38	537.1462244472257	941.3172715894868	639.9453125	841.2604166666666	143.45391846000004
3104932	1941715.0	38	1036.30174291939	893.514887436456	639.9453125	841.2604166666666	399.7861298872581
3104803	1941715.0	38	1391.2374115688724	429.3052434456929	639.9453125	841.2604166666666	856.8237174978497
3104947	1941715.0	38	997.5307574009996	956.6876201460976	639.9453125	841.2604166666666	375.7536290019403
3104908	1941715.0	38	509.8854043392505	781.310650887574	639.9453125	841.2604166666666	143.21157120760412
3104776	1941715.0	38	548.0522875816993	372.5326797385621	639.9453125	841.2604166666666	477.65052014456955
3104901	1941715.0	38	1163.8453683442744	767.3318745441284	639.9453125	841.2604166666666	529.0904439261758
3104787	1941715.0	38	1110.6157662624034	422.65582506431457	639.9453125	841.2604166666666	629.8892602318908
3104913	1941715.0	38	1047.3991228070176	795.5576923076923	639.9453125	841.2604166666666	410.0089591064316
3104877	1941715.0	38	1048.939406779661	627.6895480225988	639.9453125	841.2604166666666	461.39861842990166
3104742	1941715.0	38	983.635611907387	176.3816611539875	639.9453125	841.2604166666666	748.4562655485145
3104891	1941715.0	38	1350.7416666666666	700.734696969697	639.9453125	841.2604166666666	724.5543009278025
3104754	1941715.0	38	980.356418918919	237.7117117117117	639.9453125	841.2604166666666	692.9291165957422
3104838	1941715.0	38	879.5242976461656	501.86902050113895	639.9453125	841.2604166666666	415.43303902657135
3104832	1941715.0	38	532.6387495820796	462.74707455700434	639.9453125	841.2604166666666	393.42985219767434
3104735	1941715.0	38	1399.593642611684	181.88659793814432	639.9453125	841.2604166666666	1005.9022906157954
3104858	1941715.0	38	898.2178445708097	591.4905226103439	639.9453125	841.2604166666666	359.29055205943575
3104726	1941715.0	38	729.1594696969697	151.819696969697	639.9453125	841.2604166666666	695.1889468487262
3104849	1941715.0	38	1380.9198581560283	519.3697872340425	639.9453125	841.2604166666666	807.8718058124622
3105199	1941909.0	39	1353.746217331499	126.27349839523154	639.797619047619	841.297619047619	1010.4365858905927
3105214	1941909.0	39	551.0536467751658	380.6862567811935	639.797619047619	841.297619047619	469.08242310240774
3105211	1941909.0	39	1088.209799470299	353.18785471055617	639.797619047619	841.297619047619	662.8156799537901
3105208	1941909.0	39	1000.2193370165746	256.8779005524862	639.797619047619	841.297619047619	686.6223286127707
3105206	1941909.0	39	956.6631782945736	214.5065891472868	639.797619047619	841.297619047619	702.3323841319041
3105331	1941909.0	39	1047.0712841253792	796.133973710819	639.797619047619	841.297619047619	409.77017110324147
3105202	1941909.0	39	998.521056813667	161.72924116011126	639.797619047619	841.297619047619	768.437170513862
3105201	1941909.0	39	745.6437170805117	168.26899924755458	639.797619047619	841.297619047619	681.3009023469501
3105307	1941909.0	39	1167.6080014352349	764.9033010405453	639.797619047619	841.297619047619	533.3103145260995
3105302	1941909.0	39	492.95731324544886	722.7837413684872	639.797619047619	841.297619047619	188.6998002400084
3105260	1941909.0	39	869.2813834329633	656.2990321662396	639.797619047619	841.297619047619	294.76647581530614
3105275	1941909.0	39	1352.3710795902286	694.4141055949566	639.797619047619	841.297619047619	727.554604956816
3105359	1941909.0	39	1004.7426133999168	957.2103620474408	639.797619047619	841.297619047619	382.91071138392215
3105230	1941909.0	39	877.722617635429	525.0417160933175	639.797619047619	841.297619047619	395.76015603702444
3105228	1941909.0	39	1372.9551282051282	526.7521367521368	639.797619047619	841.297619047619	797.7836759839979
3105352	1941909.0	39	540.6070681723128	934.2118360518612	639.797619047619	841.297619047619	135.91106321583285
3105221	1941909.0	39	528.469514237856	456.4112227805695	639.797619047619	841.297619047619	400.6638053929627
3105218	1941909.0	39	1390.1557100716393	431.15655288664135	639.797619047619	841.297619047619	855.1332989171193
3105345	1941909.0	39	1024.3968909878	892.8789846517119	639.797619047619	841.297619047619	388.04282914969616
3105244	1941909.0	39	1081.5610075914424	596.9178053830228	639.797619047619	841.297619047619	504.85283477907086
3104939	1941795.0	40	758.3245219347582	194.1119235095613	640.0911458333334	841.3776041666666	657.9756778034025
3104959	1941795.0	40	570.4792776791	403.4046773238603	640.0911458333334	841.3776041666666	443.4705140538394
3104954	1941795.0	40	1020.7378298030472	302.3123374210331	640.0911458333334	841.3776041666666	659.9115545500626
3104945	1941795.0	40	1074.592998955068	255.54597701149424	640.0911458333334	841.3776041666666	729.3768269841717
3104910	1941795.0	40	1041.5104427736007	119.11695906432747	640.0911458333334	841.3776041666666	826.3158545130703
3104927	1941795.0	40	966.1228298611112	164.02951388888889	640.0911458333334	841.3776041666666	751.729402373581
3104914	1941795.0	40	1301.1226252158897	116.04490500863558	640.0911458333334	841.3776041666666	981.3613713625402
3105004	1941795.0	40	1046.5063357972545	796.777367124252	640.0911458333334	841.3776041666666	408.85509386291085
3104997	1941795.0	40	889.9482042149006	765.1218462451767	640.0911458333334	841.3776041666666	261.2345502403362
3104996	1941795.0	40	1178.249813571961	756.2214765100671	640.0911458333334	841.3776041666666	544.8544004958405
3105017	1941795.0	40	1013.427370030581	954.6104740061164	640.0911458333334	841.3776041666666	390.130259157035
3105013	1941795.0	40	541.1298495645289	929.1571654790182	640.0911458333334	841.3776041666666	132.2822344209191
3105009	1941795.0	40	936.2358772914328	839.6739618406285	640.0911458333334	841.3776041666666	296.14963171944834
3104972	1941795.0	40	1368.2970244420828	545.6873893021608	640.0911458333334	841.3776041666666	785.9494289119106
3104968	1941795.0	40	543.5173688100517	488.9833702882484	640.0911458333334	841.3776041666666	365.3877262296858
3104963	1941795.0	40	1405.8543624161073	463.4395973154362	640.0911458333334	841.3776041666666	853.9499053772868
3104989	1941795.0	40	1357.459365387729	687.6398737251093	640.0911458333334	841.3776041666666	733.6569035918386
3104985	1941795.0	40	501.2200754005655	634.2565190072258	640.0911458333334	841.3776041666666	249.36783698136995
3104977	1941795.0	40	821.9572803850782	562.1999598876855	640.0911458333334	841.3776041666666	333.18980771019193
3104976	1941795.0	40	1125.9095406882293	575.5056121695467	640.0911458333334	841.3776041666666	553.8117269505082
3105064	1941752.0	41	891.6186632681961	758.166383460776	639.6958495460441	841.210765239948	265.25737203472966
3105062	1941752.0	41	1179.4183750949128	749.1799544419134	639.6958495460441	841.210765239948	547.5126251704091
3105072	1941752.0	41	1047.061586638831	798.5671537926236	639.6958495460441	841.210765239948	409.5916519588991
3105039	1941752.0	41	814.7859960552267	587.5871794871795	639.6958495460441	841.210765239948	308.19065958380213
3105038	1941752.0	41	529.8001594896332	588.6850079744817	639.6958495460441	841.210765239948	275.40210742743415
3105029	1941752.0	41	1122.05161418892	534.4900358708649	639.6958495460441	841.210765239948	571.6158583427474
3105027	1941752.0	41	1404.9475680499777	506.8208389112004	639.6958495460441	841.210765239948	835.1208388630768
3105026	1941752.0	41	564.7763985435287	498.2914597815293	639.6958495460441	841.210765239948	351.0079403583381
3105025	1941752.0	41	589.3884699968582	450.4720389569589	639.6958495460441	841.210765239948	393.96393826638314
3105024	1941752.0	41	1031.8446929357472	350.81451899183526	639.6958495460441	841.210765239948	627.9085870619397
3105054	1941752.0	41	1360.215953975614	690.505667181865	639.6958495460441	841.210765239948	736.1122519479585
3105040	1941752.0	41	1368.6156109380408	582.0614399446175	639.6958495460441	841.210765239948	773.6164368398531
3105000	1941752.0	41	1216.9270833333333	94.921875	639.6958495460441	841.210765239948	943.4739026359814
3105022	1941752.0	41	1047.5457761131918	245.75176862255512	639.6958495460441	841.210765239948	721.7430146897302
3105019	1941752.0	41	782.8782727627979	201.4007424775303	639.6958495460441	841.210765239948	655.6356240668036
3105016	1941752.0	41	1139.066346922462	189.2561950439648	639.6958495460441	841.210765239948	821.2281383692355
3105008	1941752.0	41	1020.5321336760926	139.66538131962298	639.6958495460441	841.210765239948	798.2494603881041
3105100	1941752.0	41	1020.6956271576524	953.6998465669352	639.6958495460441	841.210765239948	397.25888782742743
3105094	1941752.0	41	538.7131736526946	926.8740518962076	639.6958495460441	841.210765239948	132.42242827910138
3105089	1941752.0	41	933.0332522303326	852.8584752635848	639.6958495460441	841.210765239948	293.5685626261081
3105575	1942205.0	42	1408.6277340332458	530.5726159230096	639.890438247012	841.296812749004	829.1601512529958
3105699	1942205.0	42	1031.9156674660271	944.101518784972	639.890438247012	841.296812749004	405.2808753535789
3105569	1942205.0	42	1101.9457499274731	533.0755729619959	639.890438247012	841.296812749004	555.4236614585018
3105697	1942205.0	42	540.3612786489747	926.035182951347	639.890438247012	841.296812749004	130.71589419363244
3105598	1942205.0	42	1390.5594613501223	579.0424973767051	639.890438247012	841.296812749004	795.1611837721779
3105584	1942205.0	42	567.4565587734241	552.4031800113572	639.890438247012	841.296812749004	297.8358573643351
3105673	1942205.0	42	1046.0804597701149	798.5969827586207	639.890438247012	841.296812749004	408.42821776432936
3105539	1942205.0	42	1076.1305220883537	432.7737617135208	639.890438247012	841.296812749004	597.659178777705
3105690	1942205.0	42	877.8365231259969	909.7882775119616	639.890438247012	841.296812749004	247.60739095312277
3105558	1942205.0	42	640.2417560588002	494.8464441795789	639.890438247012	841.296812749004	346.45054669619924
3105516	1942205.0	42	1170.6567109144544	309.7503687315634	639.890438247012	841.296812749004	751.1687282820524
3105642	1942205.0	42	1179.0379650721336	731.5254365983296	639.890438247012	841.296812749004	550.2088791574142
3105506	1942205.0	42	1030.972540045767	261.13272311212813	639.890438247012	841.296812749004	699.6681936829175
3105532	1942205.0	42	596.1848484848485	427.53333333333336	639.890438247012	841.296812749004	416.0653740394899
3105658	1942205.0	42	866.174297924298	745.3803418803419	639.890438247012	841.296812749004	245.772973563711
3105483	1942205.0	42	1039.5557841792408	115.02949245541838	639.890438247012	841.296812749004	828.9732259039213
3105607	1942205.0	42	839.8147286821705	621.487984496124	639.890438247012	841.296812749004	297.1290004087546
3105473	1942205.0	42	1206.1966966966968	94.72422422422424	639.890438247012	841.296812749004	937.0557124823855
3105625	1942205.0	42	1361.3103359173126	690.1358311800171	639.890438247012	841.296812749004	737.0863661088343
3105492	1942205.0	42	813.0369918699188	194.69634146341463	639.890438247012	841.296812749004	669.3817285362936
3105321	1942459.0	43	645.9277377274288	446.8419155509784	639.6958495460441	841.210765239948	394.41808532990274
3105446	1942459.0	43	1176.8691588785048	723.5303738317757	639.6958495460441	841.210765239948	549.9125737616554
3105469	1942459.0	43	1034.659212880143	792.8798449612402	639.6958495460441	841.210765239948	397.90945732813424
3105337	1942459.0	43	777.6035111719106	465.5364797081624	639.6958495460441	841.210765239948	400.18707118662905
3105461	1942459.0	43	819.4759036144578	757.331016373185	639.6958495460441	841.210765239948	198.38518117740801
3105294	1942459.0	43	1223.9041527623283	310.5837968112718	639.6958495460441	841.210765239948	789.217537292892
3105280	1942459.0	43	1000.65904650254	253.6860101602188	639.6958495460441	841.210765239948	689.550409606542
3105308	1942459.0	43	1089.5737676663218	448.170113753878	639.6958495460441	841.210765239948	597.3868888189878
3105436	1942459.0	43	1360.3114338404796	688.484017212233	639.6958495460441	841.210765239948	736.6222097460352
3105263	1942459.0	43	999.3605980650836	130.19393139841688	639.6958495460441	841.210765239948	796.808426996916
3105514	1942459.0	43	781.9116666666667	950.0945833333332	639.6958495460441	841.210765239948	179.11176533628318
3105254	1942459.0	43	1255.6221796509153	106.25308641975307	639.6958495460441	841.210765239948	958.920243697683
3105504	1942459.0	43	544.2874892887746	934.878320479863	639.6958495460441	841.210765239948	133.7025284413254
3105407	1942459.0	43	800.8581649831649	650.5888047138047	639.6958495460441	841.210765239948	249.61975833632354
3105401	1942459.0	43	1353.406734006734	621.8360269360269	639.6958495460441	841.210765239948	746.6649197622546
3105268	1942459.0	43	812.0383392928088	200.52145411203813	639.6958495460441	841.210765239948	663.4641867996113
3105348	1942459.0	43	569.516129032258	515.778972520908	639.6958495460441	841.210765239948	332.91296893290496
3105474	1942459.0	43	1062.2082035306337	807.80010384216	639.6958495460441	841.210765239948	423.83128903448926
3105369	1942459.0	43	1394.3127623845508	541.6318219983208	639.6958495460441	841.210765239948	811.907770855587
3105493	1942459.0	43	1045.9187425860025	936.2481217872676	639.6958495460441	841.210765239948	417.1919677669452
3105364	1942459.0	43	1094.0053625053624	558.7787072787073	639.6958495460441	841.210765239948	534.9439231634982
3105071	1941571.0	44	704.7922606924643	465.2600135777325	639.8598937583001	841.2782204515273	381.5834170614034
3105070	1941571.0	44	1112.570707070707	477.2774519387422	639.8598937583001	841.2782204515273	596.6171909192487
3105065	1941571.0	44	1314.2607578676943	366.6422607578677	639.8598937583001	841.2782204515273	824.6792223318221
3105063	1941571.0	44	918.0740099961552	263.77950788158404	639.8598937583001	841.2782204515273	641.0209493409344
3105058	1941571.0	44	806.2662485746864	205.05226149752943	639.8598937583001	841.2782204515273	657.6279691210002
3105079	1941571.0	44	932.2535667963684	480.5622568093385	639.8598937583001	841.2782204515273	464.33831035033677
3105076	1941571.0	44	556.03	493.97878787878784	639.8598937583001	841.2782204515273	357.2734904143809
3105053	1941571.0	44	941.374063670412	117.14653558052434	639.8598937583001	841.2782204515273	784.3962593561417
3105052	1941571.0	44	1318.957784285017	93.83089311859445	639.8598937583001	841.2782204515273	1009.8769489670418
3105125	1941571.0	44	736.1513098464318	960.2854561878952	639.8598937583001	841.2782204515273	153.08415649527268
3105124	1941571.0	44	544.0283182014699	943.6439688715952	639.8598937583001	841.2782204515273	140.22281313432953
3105121	1941571.0	44	1048.1674242424242	931.6011363636364	639.8598937583001	841.2782204515273	418.1785128254557
3105098	1941571.0	44	1358.7622222222224	606.5994871794871	639.8598937583001	841.2782204515273	756.2371755745803
3105092	1941571.0	44	1064.9742522355843	588.3003391921061	639.8598937583001	841.2782204515273	494.6918497307781
3105088	1941571.0	44	1394.0882352941176	546.7199488491049	639.8598937583001	841.2782204515273	809.7067163765385
3105119	1941571.0	44	830.7883548983364	869.70764017252	639.8598937583001	841.2782204515273	193.03344057176903
3105116	1941571.0	44	1060.9357429718875	807.6234939759037	639.8598937583001	841.2782204515273	422.418644717646
3105114	1941571.0	44	1034.1056685150954	792.028034504005	639.8598937583001	841.2782204515273	397.31009517686726
3105107	1941571.0	44	1175.5825593395252	715.141554867561	639.8598937583001	841.2782204515273	550.3719040994866
3105106	1941571.0	44	812.0921943448825	702.7066905615293	639.8598937583001	841.2782204515273	221.0566313445527
3105104	1941571.0	44	1360.637351190476	693.5224702380953	639.8598937583001	841.2782204515273	735.7662025830803
3105708	1942065.0	45	1364.1524590163935	699.0152224824355	640.0301204819277	841.3232931726908	737.9734061253198
3105451	1942065.0	45	863.8333333333333	256.9477552642034	640.0301204819277	841.3232931726908	625.7656489361217
3105442	1942065.0	45	803.406030336663	204.74528301886792	640.0301204819277	841.3232931726908	657.2086814188194
3105471	1942065.0	45	549.4540123456791	446.837037037037	640.0301204819277	841.3232931726908	404.75108109186573
3105463	1942065.0	45	1332.0047619047618	407.2668430335097	640.0301204819277	841.3232931726908	816.8438689735556
3105541	1942065.0	45	1363.726540616247	603.6015406162464	640.0301204819277	841.3232931726908	761.7402051577272
3105433	1942065.0	45	891.3846846846847	154.89504504504504	640.0301204819277	841.3232931726908	731.0012700215688
3105817	1942065.0	45	546.7177419354839	948.1066308243728	640.0301204819277	841.3232931726908	141.80931277609366
3105428	1942065.0	45	1412.1697612732096	141.5026525198939	640.0301204819277	841.3232931726908	1042.0885538019218
3105775	1942065.0	45	1047.5545454545454	928.0799242424245	640.0301204819277	841.3232931726908	416.65677719657043
3105513	1942065.0	45	1389.0192220714607	544.693577566712	640.0301204819277	841.3232931726908	805.5891399965491
3105760	1942065.0	45	1058.2601351351352	803.6903153153154	640.0301204819277	841.3232931726908	419.9197377823956
3105791	1942065.0	45	744.4534497090606	953.6832917705736	640.0301204819277	841.3232931726908	153.3916587425614
3105780	1942065.0	45	808.2026604068858	937.293427230047	640.0301204819277	841.3232931726908	193.62920703189002
3105521	1942065.0	45	1001.8637080867852	563.1339250493097	640.0301204819277	841.3232931726908	456.4130472016418
3105740	1942065.0	45	809.0835497835499	720.4432900432901	640.0301204819277	841.3232931726908	207.82453443999938
3105481	1942065.0	45	722.1161716171617	498.91518151815177	640.0301204819277	841.3232931726908	352.10997531709256
3105605	1942065.0	45	1091.5058674278466	646.2300983190612	640.0301204819277	841.3232931726908	491.82487204143274
3105730	1942065.0	45	1179.9048640915594	709.5529327610873	640.0301204819277	841.3232931726908	555.7231025165045
3105755	1942065.0	45	1032.0325670498084	791.7579821200511	640.0301204819277	841.3232931726908	395.12357329694856
3105489	1942065.0	45	1136.9376068376068	502.5071794871795	640.0301204819277	841.3232931726908	601.4261458311177
3105327	1942265.0	46	518.4304812834224	429.8885918003565	640.0798742138364	841.340251572327	429.05832136138287
3105455	1942265.0	46	1183.7120361708762	705.5377299657001	640.0798742138364	841.340251572327	560.3376235706501
3105259	1942265.0	46	839.2354978354979	158.21948051948053	640.0798742138364	841.340251572327	711.5595198322966
3105512	1942265.0	46	1040.6004349545274	796.6712139185449	640.0798742138364	841.340251572327	403.00377479739876
3105574	1942265.0	46	548.7422988505747	949.964367816092	640.0798742138364	841.340251572327	141.9216378956306
3105470	1942265.0	46	1368.9578199052132	707.7232227488151	640.0798742138364	841.340251572327	741.0240010329658
3105274	1942265.0	46	1435.3424821002386	217.43635640413683	640.0798742138364	841.340251572327	1010.7911188313446
3105267	1942265.0	46	805.2201818817769	207.0638335082197	640.0798742138364	841.340251572327	655.4219219166356
3105395	1942265.0	46	1001.528192371476	641.1965174129353	640.0798742138364	841.340251572327	413.16147088305746
3105550	1942265.0	46	1045.9204204204204	919.4504504504504	640.0798742138364	841.340251572327	413.2889450663282
3105292	1942265.0	46	869.3127798127798	255.9004884004884	640.0798742138364	841.340251572327	628.7188889416578
3105480	1942265.0	46	773.3552906733584	687.0294855708909	640.0798742138364	841.340251572327	203.89739855233316
3105414	1942265.0	46	1125.7210068714066	638.2045295190015	640.0798742138364	841.340251572327	526.4137453591553
3105349	1942265.0	46	1123.213757147662	530.5733266061217	640.0798742138364	841.340251572327	574.4514169985713
3105538	1942265.0	46	780.0144578313253	881.7212851405623	640.0798742138364	841.340251572327	145.64448346655269
3105306	1942265.0	46	1366.2997698504028	398.94303797468353	640.0798742138364	841.340251572327	850.3591190887203
3105370	1942265.0	46	1371.7260208926875	550.4757834757835	640.0798742138364	841.340251572327	787.3425066329748
3105559	1942265.0	46	840.9179058240396	926.8621437422552	640.0798742138364	841.340251572327	218.28859104723222
3105361	1942265.0	46	761.8052011776251	560.3393850179915	640.0798742138364	841.340251572327	306.2328235652226
3105424	1942265.0	46	1331.592470760234	639.6615497076024	640.0798742138364	841.340251572327	720.3221293061745
3105323	1942655.0	47	1368.0074798619105	404.3906789413119	640.0905511811023	841.3438320209974	848.9941772747208
3105441	1942655.0	47	997.338747099768	709.3839907192576	640.0905511811023	841.3438320209974	380.840745198727
3105468	1942655.0	47	785.4078104993598	772.2780623132735	640.0905511811023	841.3438320209974	160.89495455448576
3105338	1942655.0	47	1109.7528963919233	562.1408474015227	640.0905511811023	841.3438320209974	546.3854181155926
3105293	1942655.0	47	1436.9560351718624	291.3293365307754	640.0905511811023	841.3438320209974	968.2512818608565
3105418	1942655.0	47	1183.79324055666	704.9426772697151	640.0905511811023	841.3438320209974	560.5514155291175
3105286	1942655.0	47	874.3736158839251	263.6095838106147	640.0905511811023	841.3438320209974	623.430361758042
3105409	1942655.0	47	693.7399122807018	686.115350877193	640.0905511811023	841.3438320209974	164.23804463219736
3105309	1942655.0	47	501.5954453147664	419.0964606904554	640.0905511811023	841.3438320209974	444.38017163739454
3105434	1942655.0	47	1380.2240758913968	712.1939810271508	640.0905511811023	841.3438320209974	751.317055850469
3105382	1942655.0	47	1319.965383316447	654.7445119891929	640.0905511811023	841.3438320209974	705.0170874577402
3105510	1942655.0	47	929.0607843137254	917.5941176470589	640.0905511811023	841.3438320209974	298.86100731741254
3105270	1942655.0	47	803.0401585660118	204.90193036883832	640.0905511811023	841.3438320209974	656.9709801243224
3105264	1942655.0	47	812.6425495262705	156.79974160206717	640.0905511811023	841.3438320209974	705.9566586274199
3105520	1942655.0	47	551.2485139460448	951.966849565615	640.0905511811023	841.3438320209974	141.88149840889093
3105484	1942655.0	47	1057.1678362573098	807.7350877192982	640.0905511811023	841.3438320209974	418.4292167381205
3105346	1942655.0	47	1322.5695056289771	576.105971610377	640.0905511811023	841.3438320209974	732.2080618645688
3105472	1942655.0	47	1030.774661508704	792.7817537072857	640.0905511811023	841.3438320209974	393.6906774520025
3105372	1942655.0	47	836.4156293222683	652.0878284923928	640.0905511811023	841.3438320209974	272.6928146811979
3105500	1942655.0	47	1049.0	919.4286821705426	640.0905511811023	841.3438320209974	416.2981877888152
3105367	1942655.0	47	1121.3677651035066	631.1700464723278	640.0905511811023	841.3438320209974	525.1673797683648
3105834	1942736.0	48	978.0265838904808	849.8772683858643	639.7445355191256	841.1475409836065	338.3946695662294
3105700	1942736.0	48	789.0795880149813	126.68024344569288	639.7445355191256	841.1475409836065	729.9071702313039
3105721	1942736.0	48	870.3154761904761	272.8385416666667	639.7445355191256	841.1475409836065	613.3009680301287
3105713	1942736.0	48	796.0760589318601	204.2779005524862	639.7445355191256	841.1475409836065	655.7762454644197
3105841	1942736.0	48	558.5460784313725	954.2990196078432	639.7445355191256	841.1475409836065	139.27112603940122
3105840	1942736.0	48	1050.343137254902	913.9582852748944	639.7445355191256	841.1475409836065	417.0043359866011
3105792	1942736.0	48	1378.8866883704104	712.0219750406945	639.7445355191256	841.1475409836065	750.3362805447363
3105822	1942736.0	48	1044.2856560717196	800.0513447432763	639.7445355191256	841.1475409836065	406.6231862097538
3105814	1942736.0	48	757.2004768097096	737.5676202860858	639.7445355191256	841.1475409836065	156.60363378977445
3105769	1942736.0	48	1331.2343859649125	643.6228070175438	639.7445355191256	841.1475409836065	719.1482696898468
3105762	1942736.0	48	1119.9180422820737	632.0240370692152	639.7445355191256	841.1475409836065	523.7358460965406
3105786	1942736.0	48	1019.3163265306124	701.2142857142857	639.7445355191256	841.1475409836065	404.5442626733652
3105781	1942736.0	48	583.6519302615193	696.9815276048153	639.7445355191256	841.1475409836065	154.69395520872646
3105778	1942736.0	48	1184.0927392739277	704.5369636963696	639.7445355191256	841.1475409836065	561.2284889043246
3105777	1942736.0	48	853.1736180072824	681.0428666004634	639.7445355191256	841.1475409836065	266.80607191566816
3105738	1942736.0	48	1377.7337467117625	407.1858323938369	639.7445355191256	841.1475409836065	856.1254816666085
3105732	1942736.0	48	505.3808007279345	400.8864118895966	639.7445355191256	841.1475409836065	460.30802189204786
3105729	1942736.0	48	1387.726441631505	384.1554149085795	639.7445355191256	841.1475409836065	876.5379256860947
3105756	1942736.0	48	1304.6265884652985	599.0493646138808	639.7445355191256	841.1475409836065	707.5872181798256
3105745	1942736.0	48	1124.841165413534	564.8715538847118	639.7445355191256	841.1475409836065	558.2536711768059
3105826	1942021.0	49	1302.1207386363635	594.045928030303	640.0301204819277	841.3232931726908	706.7602719167827
3105855	1942021.0	49	1184.0417482061318	705.0505544683626	640.0301204819277	841.3232931726908	560.8198555803068
3105854	1942021.0	49	602.1883012820513	689.1895032051282	640.0301204819277	841.3232931726908	156.76955485760172
3105850	1942021.0	49	1328.6865357643758	650.1676016830295	640.0301204819277	841.3232931726908	714.6944498864967
3105843	1942021.0	49	1119.1477599671189	632.8234689683518	640.0301204819277	841.3232931726908	522.5187931157136
3105802	1942021.0	49	1368.5735294117646	398.50603318250376	640.0301204819277	841.3232931726908	852.5623874182608
3105794	1942021.0	49	506.86953919808496	364.2737881508079	640.0301204819277	841.3232931726908	495.28574646306384
3105819	1942021.0	49	1137.5896273917422	573.7222222222222	640.0301204819277	841.3232931726908	564.9564550389484
3105809	1942021.0	49	1285.2288003126223	409.6762407190308	640.0301204819277	841.3232931726908	776.2734790956108
3105789	1942021.0	49	851.9118692253021	288.71926083866384	640.0301204819277	841.3232931726908	591.8319795367403
3105785	1942021.0	49	796.5382830626451	236.2498066511988	640.0301204819277	841.3232931726908	624.9869831009814
3105783	1942021.0	49	780.1639603067207	145.76296797474063	640.0301204819277	841.3232931726908	709.5362281473152
3105870	1942021.0	49	890.8648509763618	759.986125385406	640.0301204819277	841.3232931726908	263.69261818616064
3105868	1942021.0	49	519.1496046608406	741.4637952559301	640.0301204819277	841.3232931726908	156.79291574991396
3105861	1942021.0	49	1069.2541922290388	700.6157464212679	640.0301204819277	841.3232931726908	451.6989234877288
3105857	1942021.0	49	1381.5986585158769	712.5838852097131	640.0301204819277	841.3232931726908	752.6604358968702
3105884	1942021.0	49	567.5630026809652	959.7689901697944	640.0301204819277	841.3232931726908	138.85555912353047
3105882	1942021.0	49	1048.5416202155334	913.071906354515	640.0301204819277	841.3232931726908	414.76440168861495
3105876	1942021.0	49	964.3299406276506	827.129346904156	640.0301204819277	841.3232931726908	324.61029166867496
3105874	1942021.0	49	962.1140350877192	792.7872807017544	640.0301204819277	841.3232931726908	325.720420843351
3105873	1942021.0	49	1052.437596899225	800.7065891472868	640.0301204819277	841.3232931726908	414.40275487835595
3105582	1942319.0	50	1132.2615935262995	573.2220666044196	639.6958495460441	841.210765239948	560.7485664174155
3105709	1942319.0	50	1039.7936170212763	791.8333333333334	639.6958495460441	841.210765239948	403.13317194242074
3105706	1942319.0	50	963.27131043257	803.3625954198474	639.6958495460441	841.210765239948	325.78146486050866
3105701	1942319.0	50	890.6830443159923	785.0234425176623	639.6958495460441	841.210765239948	257.1995085010588
3105570	1942319.0	50	1272.1985815602836	384.6142631993696	639.6958495460441	841.210765239948	780.0897843717535
3105698	1942319.0	50	485.1934360102677	761.6928859552622	639.6958495460441	841.210765239948	173.76446389959577
3105727	1942319.0	50	1047.8132803632236	914.2911464245176	639.6958495460441	841.210765239948	414.6089476252259
3105590	1942319.0	50	1295.3703196347033	596.086301369863	639.6958495460441	841.210765239948	699.9964382149674
3105714	1942319.0	50	1068.1292517006802	804.1167800453516	639.6958495460441	841.210765239948	430.0362122187074
3105540	1942319.0	50	845.4507902298851	312.67744252873564	639.6958495460441	841.210765239948	567.1706699327509
3105666	1942319.0	50	1102.3039215686274	717.4370045890696	639.6958495460441	841.210765239948	478.88012291816057
3105537	1942319.0	50	785.6626187961986	245.5711017247448	639.6958495460441	841.210765239948	613.2641408706629
3105563	1942319.0	50	1357.7195211786373	376.2414364640884	639.6958495460441	841.210765239948	855.4264841159779
3105554	1942319.0	50	520.0353717026379	342.0887290167866	639.6958495460441	841.210765239948	513.2654644540846
3105641	1942319.0	50	1381.9002011060834	711.5906653259594	639.6958495460441	841.210765239948	753.4379004114213
3105533	1942319.0	50	748.9967771639042	206.3084714548803	639.6958495460441	841.210765239948	644.2418920185687
3105609	1942319.0	50	518.0959031657355	647.7443202979515	639.6958495460441	841.210765239948	228.50779478649847
3105604	1942319.0	50	1111.8224976296897	640.1356494649871	639.6958495460441	841.210765239948	513.1615476773493
3105731	1942319.0	50	578.8112244897959	959.391581632653	639.6958495460441	841.210765239948	132.94225412368397
3105626	1942319.0	50	1184.0505293551491	704.4807507218479	639.6958495460441	841.210765239948	561.2638544394189
3105621	1942319.0	50	1289.1135604542417	685.8356713426854	639.6958495460441	841.210765239948	667.7460468208153
3105961	1942579.0	51	1112.438431372549	728.1290196078431	639.7445355191256	841.1475409836065	486.0171862712789
3105981	1942579.0	51	512.8870220162224	772.6069911162612	639.7445355191256	841.1475409836065	144.18958252334778
3105932	1942579.0	51	1179.4687304565357	703.3686679174484	639.7445355191256	841.1475409836065	557.0325165232421
3105946	1942579.0	51	1378.889564090099	723.4957867444498	639.7445355191256	841.1475409836065	748.4499372280926
3105937	1942579.0	51	1282.5996168582374	708.1203413444792	639.7445355191256	841.1475409836065	656.4745931468667
3105897	1942579.0	51	1338.909090909091	370.27777777777777	639.7445355191256	841.1475409836065	842.940928781585
3106025	1942579.0	51	1046.859191919192	918.0042424242424	639.7445355191256	841.1475409836065	414.30580011880005
3105896	1942579.0	51	853.9862183020948	365.614296214627	639.7445355191256	841.1475409836065	521.5662618710998
3105894	1942579.0	51	553.8573117190138	324.2646065518406	639.7445355191256	841.1475409836065	523.9700212024384
3105889	1942579.0	51	768.5363178712693	251.12207838906863	639.7445355191256	841.1475409836065	603.9183468908196
3106017	1942579.0	51	1065.9685646500593	804.5616844602611	639.7445355191256	841.1475409836065	427.79136025188006
3105919	1942579.0	51	1108.1915807560138	641.5472508591065	639.7445355191256	841.1475409836065	509.19830126283387
3105915	1942579.0	51	507.48825256975033	633.5135829662262	639.7445355191256	841.1475409836065	246.17795372768146
3105907	1942579.0	51	1263.1886166411434	579.8614088820827	639.7445355191256	841.1475409836065	675.9829621481979
3105906	1942579.0	51	1105.3720930232555	573.6208597603946	639.7445355191256	841.1475409836065	537.00982064909
3106032	1942579.0	51	583.9419095901986	958.9444444444443	639.7445355191256	841.1475409836065	130.3458611752813
3105999	1942579.0	51	894.0871527777778	798.3041666666667	639.7445355191256	841.1475409836065	257.9258065352179
3105993	1942579.0	51	961.6854734111544	796.5246433203632	639.7445355191256	841.1475409836065	325.01872328631066
3105887	1942579.0	51	1275.4060052219322	256.30852915578765	639.7445355191256	841.1475409836065	863.772061264123
3105886	1942579.0	51	726.5465227817746	209.36666666666667	639.7445355191256	841.1475409836065	637.7159698058549
3106003	1942579.0	51	1037.8766816143498	790.6875934230195	639.7445355191256	841.1475409836065	401.31709664828145
3105962	1941798.0	52	1266.014619883041	371.4956140350877	639.6958495460441	841.210765239948	782.8841072265119
3106087	1941798.0	52	975.212849513038	747.4820923656928	639.6958495460441	841.210765239948	348.36291620323334
3105956	1941798.0	52	581.8673611111111	332.0600694444445	639.6958495460441	841.210765239948	512.424204252409
3106082	1941798.0	52	506.7173046251994	725.7958532695375	639.6958495460441	841.210765239948	176.07923021867947
3106111	1941798.0	52	1031.5284463894968	791.8719912472648	639.6958495460441	841.210765239948	394.9267002472546
3105982	1941798.0	52	1261.4403122130395	542.4334251606979	639.6958495460441	841.210765239948	689.8072743903929
3105973	1941798.0	52	874.2458379578246	402.1470588235294	639.6958495460441	841.210765239948	497.7857323749742
3106097	1941798.0	52	1141.9761321909425	761.8602611179111	639.6958495460441	841.210765239948	508.50957202225845
3106056	1941798.0	52	1279.7666666666669	700.737728937729	639.6958495460441	841.210765239948	655.3039942327731
3106051	1941798.0	52	1175.0597609561753	702.7556440903054	639.6958495460441	841.210765239948	552.9777013704232
3105943	1941798.0	52	752.8709917971662	256.76249067859806	639.6958495460441	841.210765239948	595.3052985328627
3105941	1941798.0	52	730.4719887955182	209.6951447245565	639.6958495460441	841.210765239948	638.0064940202254
3106068	1941798.0	52	1370.7785411365564	721.588888888889	639.6958495460441	841.210765239948	740.8044919173859
3105936	1941798.0	52	1308.4063470927651	158.01486906347094	639.6958495460441	841.210765239948	955.9970512933411
3106028	1941798.0	52	1108.8710583153347	640.107343412527	639.6958495460441	841.210765239948	510.45858088037375
3106042	1941798.0	52	550.9231227651967	649.5731029002782	639.6958495460441	841.210765239948	211.20035664534353
3106123	1941798.0	52	1046.0147833130825	918.7170919400568	639.6958495460441	841.210765239948	413.64514576642495
3106117	1941798.0	52	938.5054764512596	857.7555677254472	639.6958495460441	841.210765239948	299.2673113130104
3106113	1941798.0	52	1058.7664609053495	805.8683127572017	639.6958495460441	841.210765239948	420.5582792581275
3106001	1941798.0	52	1058.458251150559	607.0992767915844	639.6958495460441	841.210765239948	479.76050068871785
3106128	1941798.0	52	594.1632566069907	965.5520034100596	639.6958495460441	841.210765239948	132.41586207637638
3106094	1943198.0	53	972.8753222836096	870.1589318600369	639.6620553359684	841.268115942029	334.46339188964805
3105963	1943198.0	53	619.7631385520029	595.7954796030871	639.6620553359684	841.268115942029	246.2778554404874
3106085	1943198.0	53	1218.2169218688653	821.9193168433451	639.6620553359684	841.268115942029	578.8783202154485
3106109	1943198.0	53	610.9706935123043	975.0709172259508	639.6620553359684	841.268115942029	136.8443783087967
3105974	1943198.0	53	1049.5066730219255	644.2457896409279	639.6620553359684	841.268115942029	454.74213319995533
3106098	1943198.0	53	1045.3899012908123	915.0049354593774	639.6620553359684	841.268115942029	412.37386378830024
3105933	1943198.0	53	1259.6282051282053	328.31362418675855	639.6620553359684	841.268115942029	804.6616291958492
3106059	1943198.0	53	483.8251028806585	721.6533857089412	639.6620553359684	841.268115942029	196.4506030514869
3105927	1943198.0	53	758.7179072276159	257.8157137720244	639.6620553359684	841.268115942029	595.4754415318861
3105922	1943198.0	53	734.5004115226338	220.7304526748971	639.6620553359684	841.268115942029	627.7430249212023
3105951	1943198.0	53	1247.1453797774552	511.3988872762457	639.6620553359684	841.268115942029	691.2667339710769
3106079	1943198.0	53	1056.320250284414	799.5079635949943	639.6620553359684	841.268115942029	418.74570056508577
3106074	1943198.0	53	1028.7267002518893	785.372376154492	639.6620553359684	841.268115942029	393.05932332149007
3105944	1943198.0	53	878.7031490015362	402.5483870967742	639.6620553359684	841.268115942029	499.6154970964018
3105939	1943198.0	53	606.5464419475655	345.3767790262172	639.6620553359684	841.268115942029	496.995836882203
3106030	1943198.0	53	1177.8975409836066	703.6697404371585	639.6620553359684	841.268115942029	555.5454535426677
3106023	1943198.0	53	1282.9093189964158	689.8741935483871	639.6620553359684	841.268115942029	660.8230942880139
3105917	1943198.0	53	1312.6561017680035	135.23738680465718	639.6620553359684	841.268115942029	975.3975481921273
3106044	1943198.0	53	1372.268863907341	723.7049054675524	639.6620553359684	841.268115942029	741.9796792515264
3105988	1943198.0	53	1107.7903271291598	641.492244782854	639.6620553359684	841.268115942029	508.9739458454503
3106009	1943198.0	53	949.2813357731015	676.7979566941141	639.6620553359684	841.268115942029	350.5916885800954
3106479	1942101.0	54	1082.86941580756	687.4436426116839	639.7	841.2226666666667	469.09180268527075
3106349	1942101.0	54	755.5534211489205	257.9939626783754	639.7	841.2226666666667	594.6240294066251
3106599	1942101.0	54	633.2513440860215	972.1666666666666	639.7	841.2226666666667	131.10269371411437
3106593	1942101.0	54	1279.2141612200437	918.7745098039215	639.7	841.2226666666667	644.1992322061253
3106336	1942101.0	54	728.7013366750208	210.20885547201337	639.7	841.2226666666667	637.2594980448247
3106358	1942101.0	54	1328.7455743879473	281.0758945386064	639.7	841.2226666666667	888.0023704411499
3106563	1942101.0	54	1056.288182831661	801.4241917502787	639.7	841.2226666666667	418.48492527288937
3106333	1942101.0	54	1364.1376617581438	144.55131637661756	639.7	841.2226666666667	1005.0676077202802
3106584	1942101.0	54	1044.9934349851758	921.1827615417196	639.7	841.2226666666667	413.1057796914857
3106449	1942101.0	54	886.3454601990051	650.7195273631842	639.7	841.2226666666667	311.6495293133956
3106576	1942101.0	54	937.532768361582	883.9568738229756	639.7	841.2226666666667	300.88298451591123
3106409	1942101.0	54	560.8162939297125	560.3700745473908	639.7	841.2226666666667	291.7204442330017
3106536	1942101.0	54	1295.5530697190427	730.6394380853278	639.7	841.2226666666667	665.1104415834742
3106402	1942101.0	54	1199.0233134920634	500.41517857142856	639.7	841.2226666666667	654.975047583896
3106557	1942101.0	54	1030.1190476190477	785.4376257545272	639.7	841.2226666666667	394.38433479707743
3106427	1942101.0	54	1104.982510288066	640.6017048794827	639.7	841.2226666666667	506.69180444169297
3106375	1942101.0	54	615.2272727272727	368.12465564738295	639.7	841.2226666666667	473.7305588734672
3106497	1942101.0	54	1177.0496598639456	703.0394557823129	639.7	841.2226666666667	554.8326384831806
3106522	1942101.0	54	541.6411275066213	721.572644721907	639.7	841.2226666666667	154.69864325860846
3106517	1942101.0	54	1369.5814778162626	724.1752432789049	639.7	841.2226666666667	739.2070555541021
3106388	1942101.0	54	869.3490566037735	391.3770090845563	639.7	841.2226666666667	505.07405877206213
3106090	1942852.0	55	1115.6800930898676	693.172395273899	639.7139917695473	841.1008230452675	498.42406578030955
3106080	1942852.0	55	1175.9173076923078	702.685576923077	639.7139917695473	841.1008230452675	553.7804405769765
3105979	1942852.0	55	872.1014089729329	337.7977382276604	639.7139917695473	841.1008230452675	554.3626131526005
3106107	1942852.0	55	1304.0139896373057	721.83298791019	639.7139917695473	841.1008230452675	674.921701877271
3106099	1942852.0	55	1370.8740851630073	723.3186959414504	639.7139917695473	841.1008230452675	740.5860595746
3105968	1942852.0	55	1396.425925925926	326.90064102564105	639.7139917695473	841.1008230452675	914.8851176424856
3105931	1942852.0	55	1414.85949481281	181.90144339197116	639.7139917695473	841.1008230452675	1017.5433027756035
3105949	1942852.0	55	757.1212973378329	258.4756280464942	639.7139917695473	841.1008230452675	594.3371040480001
3105942	1942852.0	55	697.3764940239043	209.8452855245684	639.7139917695473	841.1008230452675	633.8836784590534
3106026	1942852.0	55	562.8248856036606	618.2951425554382	639.7139917695473	841.1008230452675	235.69960947257604
3106150	1942852.0	55	663.9202077431539	971.5731822474032	639.7139917695473	841.1008230452675	132.69882217839023
3106019	1942852.0	55	1141.9071885770556	485.9618414574102	639.7139917695473	841.1008230452675	615.0786154330235
3106146	1942852.0	55	863.3339194998047	946.3358733880422	639.7139917695473	841.1008230452675	247.14426535675847
3106047	1942852.0	55	865.5229773462783	652.7423948220064	639.7139917695473	841.1008230452675	294.05542921348973
3106039	1942852.0	55	1101.5537989617744	634.6245870693723	639.7139917695473	841.1008230452675	505.89370773921183
3106116	1942852.0	55	606.2064755838642	717.8450106157113	639.7139917695473	841.1008230452675	127.72920158915794
3106143	1942852.0	55	1044.074727120067	920.6645675902604	639.7139917695473	841.1008230452675	412.11405428501706
3106140	1942852.0	55	1289.7425876010782	890.3315363881402	639.7139917695473	841.1008230452675	651.8902043557334
3106136	1942852.0	55	1059.3206896551724	802.3954022988505	639.7139917695473	841.1008230452675	421.3880521628911
3106134	1942852.0	55	1032.8608923884517	786.7066929133858	639.7139917695473	841.1008230452675	396.89193347692867
3106000	1942852.0	55	625.6308188922868	372.5316004077472	639.7139917695473	841.1008230452675	468.780814626005
3105711	1942870.0	56	683.3199341795956	967.086741889986	640.0911458333334	841.3776041666666	132.9342523544117
3105577	1942870.0	56	1101.989046493302	630.2705279747834	640.0911458333334	841.3776041666666	507.85418010721537
3105703	1942870.0	56	808.637210186241	958.252565564424	640.0911458333334	841.3776041666666	205.1037113525295
3105586	1942870.0	56	865.4416126042632	653.8398208217485	640.0911458333334	841.3776041666666	293.17785226002565
3105672	1942870.0	56	1057.709836065574	801.4256830601093	640.0911458333334	841.3776041666666	419.52535850815605
3105542	1942870.0	56	1392.7439716312056	422.3042553191489	640.0911458333334	841.3776041666666	861.457339568127
3105667	1942870.0	56	1267.4739982949702	801.156862745098	640.0911458333334	841.3776041666666	628.6707815728362
3105536	1942870.0	56	640.2902356902357	368.84040404040405	640.0911458333334	841.3776041666666	472.53724206663185
3105693	1942870.0	56	1044.7434413580247	919.9818672839508	640.0911458333334	841.3776041666666	412.2160967910076
3105562	1942870.0	56	611.215569938871	590.1731391585761	640.0911458333334	841.3776041666666	252.85862082048507
3105557	1942870.0	56	1066.7052052052052	488.9874874874875	640.0911458333334	841.3776041666666	553.3338503895387
3105645	1942870.0	56	750.522859517872	747.1778886118037	640.0911458333334	841.3776041666666	145.15078297384758
3105511	1942870.0	56	757.4356725146199	258.41959064327483	640.0911458333334	841.3776041666666	594.6509761811498
3105659	1942870.0	56	1030.514005602241	785.7408963585434	640.0911458333334	841.3776041666666	394.36715467424335
3105525	1942870.0	56	881.1555308092056	279.5976243504083	640.0911458333334	841.3776041666666	611.3172526815771
3105486	1942870.0	56	1409.3991769547324	163.40689300411523	640.0911458333334	841.3776041666666	1025.4165650808159
3105606	1942870.0	56	1175.917063114494	702.861877576911	640.0911458333334	841.3776041666666	553.4401685303346
3105602	1942870.0	56	1128.7432234432235	684.3772893772895	640.0911458333334	841.3776041666666	513.2542759650674
3105501	1942870.0	56	681.3866026520348	234.5420667581161	640.0911458333334	841.3776041666666	608.2390025440571
3105624	1942870.0	56	1300.8878536922016	734.2370600414079	640.0911458333334	841.3776041666666	669.4261612101628
3105618	1942870.0	56	1369.164787850321	723.2385313918898	640.0911458333334	841.3776041666666	738.5832492007917
3106477	1943122.0	57	789.7784134248666	969.3268497330282	639.9249667994687	841.4707835325365	196.985352576722
3106486	1943122.0	57	707.2848443843031	973.8067207938656	639.9249667994687	841.4707835325365	148.49294056984087
3106190	1943122.0	57	1101.6344689101231	628.0893920509625	639.9249667994687	841.4707835325365	508.6327580581899
3106446	1943122.0	57	1056.9821029082775	801.4429530201343	639.9249667994687	841.4707835325365	418.9736053677022
3106184	1943122.0	57	564.9570298453793	542.8311758360302	639.9249667994687	841.4707835325365	307.90551611862287
3106177	1943122.0	57	1001.453933747412	539.8074534161491	639.9249667994687	841.4707835325365	470.85449841682043
3106207	1943122.0	57	864.266929651545	656.4276791584483	639.9249667994687	841.4707835325365	290.80967448267955
3106461	1943122.0	57	1043.4946830265849	921.7654396728016	639.9249667994687	841.4707835325365	411.4799480659033
3106329	1943122.0	57	824.5254335260115	729.9389210019267	639.9249667994687	841.4707835325365	215.67727899619902
3106159	1943122.0	57	757.7432432432432	258.50187687687685	639.9249667994687	841.4707835325365	594.7553214486416
3106157	1943122.0	57	871.3026129943503	259.33156779661016	639.9249667994687	841.4707835325365	626.4356963458606
3106283	1943122.0	57	1310.5764970578057	720.6758393907927	639.9249667994687	841.4707835325365	681.4432431010348
3106153	1943122.0	57	1361.8300561797753	129.2813670411985	639.9249667994687	841.4707835325365	1014.0812211235651
3106407	1943122.0	57	1256.7995337995335	784.0835275835275	639.9249667994687	841.4707835325365	619.5381574664102
3106173	1943122.0	57	1390.1713412441568	444.8513124775261	639.9249667994687	841.4707835325365	848.6322096098847
3106168	1943122.0	57	646.9818920916481	361.8351810790835	639.9249667994687	841.4707835325365	479.68751425846625
3106423	1943122.0	57	1029.9446808510638	785.3936170212766	639.9249667994687	841.4707835325365	394.0304886082035
3106161	1943122.0	57	685.2000439174352	289.68796662274923	639.9249667994687	841.4707835325365	553.6371642555597
3106247	1943122.0	57	1131.865398956003	687.1450410141684	639.9249667994687	841.4707835325365	515.5791147769694
3106241	1943122.0	57	1176.5298804780878	703.7539840637451	639.9249667994687	841.4707835325365	553.9952619291662
3106260	1943122.0	57	1369.0549619556418	722.5150558523555	639.9249667994687	841.4707835325365	738.7699337306319
3106337	1942437.0	58	1155.1623036649214	695.8961605584643	639.6620553359684	841.268115942029	535.6057425375996
3106239	1942437.0	58	1304.237343358396	100.00827067669172	639.6620553359684	841.268115942029	995.5533494760009
3106354	1942437.0	58	1371.1	720.0456359102244	639.6620553359684	841.268115942029	741.4151040809758
3106480	1942437.0	58	1044.3265993265993	923.4823232323232	639.6620553359684	841.268115942029	412.93167599921026
3106319	1942437.0	58	863.5540364583334	659.3684895833334	639.6620553359684	841.268115942029	288.47026411803785
3106457	1942437.0	58	1056.0290628707	799.2698695136418	639.6620553359684	841.268115942029	418.47979361790794
3106287	1942437.0	58	1101.9537916478216	623.1066636514397	639.6620553359684	841.268115942029	511.18300903665323
3106408	1942437.0	58	860.1194657885109	771.9884742041712	639.6620553359684	841.268115942029	231.08686371744872
3106279	1942437.0	58	540.2098901098901	562.0172161172161	639.6620553359684	841.268115942029	296.4317766723447
3106431	1942437.0	58	1029.8284416491963	785.6348707197764	639.6620553359684	841.268115942029	394.1127592234008
3106294	1942437.0	58	972.895007342144	629.1637298091042	639.6620553359684	841.268115942029	395.00945674701893
3106416	1942437.0	58	1239.9844093104962	774.6901624945103	639.6620553359684	841.268115942029	604.0029408593788
3106254	1942437.0	58	698.2695716395864	316.82545544066966	639.6620553359684	841.268115942029	527.7072532389743
3106506	1942437.0	58	804.2747208931419	1008.8791866028708	639.6620553359684	841.268115942029	234.927224199137
3106248	1942437.0	58	757.5184349134688	258.43528969149736	639.6620553359684	841.268115942029	594.6294893143951
3106243	1942437.0	58	871.46	259.0136842105263	639.6620553359684	841.268115942029	626.6981014981972
3106371	1942437.0	58	1303.76123504688	731.7793404461688	639.6620553359684	841.268115942029	673.064270669814
3106496	1942437.0	58	703.3106169296987	973.896461023434	639.6620553359684	841.268115942029	147.11022164344365
3106271	1942437.0	58	1266.6359381359382	541.2509157509157	639.6620553359684	841.268115942029	695.0586810649766
3106262	1942437.0	58	648.5198895027625	360.3917127071823	639.6620553359684	841.268115942029	480.95797780493183
3106221	1943089.0	59	737.2589820359282	338.24001996007985	640.0301204819277	841.3232931726908	512.3926534459696
3106213	1943089.0	59	757.506734006734	257.4951365506921	640.0301204819277	841.3232931726908	595.5300758063338
3106341	1943089.0	59	1370.1757662835248	718.6645913154534	640.0301204819277	841.3232931726908	740.376810296172
3106209	1943089.0	59	871.1213037634409	258.21807795698925	640.0301204819277	841.3232931726908	627.2278908038127
3106236	1943089.0	59	547.432778932779	596.466042966043	640.0301204819277	841.3232931726908	261.781092977951
3106362	1943089.0	59	1305.353535353535	726.3946127946127	640.0301204819277	841.3232931726908	675.1769012265329
3106228	1943089.0	59	646.6443786982248	359.33274161735704	640.0301204819277	841.3232931726908	482.0359324784478
3106481	1943089.0	59	1045.6734077173408	925.3326359832636	640.0301204819277	841.3232931726908	414.2511872748419
3106433	1943089.0	59	1038.8358746293943	791.3657348581111	640.0301204819277	841.3232931726908	401.92261341442855
3106205	1943089.0	59	1219.4959595959597	101.41818181818182	640.0301204819277	841.3232931726908	939.8086148299863
3106324	1943089.0	59	1172.973948524796	700.9089767733836	640.0301204819277	841.3232931726908	551.1309319017315
3106286	1943089.0	59	923.6794871794872	671.256923076923	640.0301204819277	841.3232931726908	330.72576776761315
3106411	1943089.0	59	904.617572692794	770.8400758533502	640.0301204819277	841.3232931726908	273.8145426947277
3106282	1943089.0	59	860.1210261252754	658.6514006924772	640.0301204819277	841.3232931726908	286.02277365484673
3106299	1943089.0	59	1123.845402910898	678.7108626198083	640.0301204819277	841.3232931726908	510.41162808280563
3106421	1943089.0	59	1198.2776371308018	773.9628691983122	640.0301204819277	841.3232931726908	562.2968224724759
3106510	1943089.0	59	785.2936681222708	1000.137190684134	640.0301204819277	841.3232931726908	215.22860478066897
3106251	1943089.0	59	1100.5082165297245	622.681730304495	640.0301204819277	841.3232931726908	509.7491637592465
3106245	1943089.0	59	1198.5674195756333	612.1505817932922	640.0301204819277	841.3232931726908	603.7251412024156
3106501	1943089.0	59	704.9789687924016	976.3172772501132	640.0301204819277	841.3232931726908	149.8056361888708
3106478	1943138.0	60	1122.1053639846743	671.0545106234761	639.7650273224043	841.1475409836065	511.4526755708335
3106606	1943138.0	60	795.0714285714286	955.359410430839	639.7650273224043	841.1475409836065	192.78078065915855
3106346	1943138.0	60	757.2968574635241	257.47381219603443	639.7650273224043	841.1475409836065	595.3895806722766
3106600	1943138.0	60	1045.1727019498608	925.2418755803157	639.7650273224043	841.1475409836065	414.0377274574201
3106338	1943138.0	60	871.0527468823727	258.31833501853725	639.7650273224043	841.1475409836065	627.0437724314976
3106367	1943138.0	60	774.611441307578	375.1126795443289	639.7650273224043	841.1475409836065	485.1515716159101
3106495	1943138.0	60	913.0323600973236	679.6236009732361	639.7650273224043	841.1475409836065	317.4350616400026
3106359	1943138.0	60	641.7276746242263	357.95358090185675	639.7650273224043	841.1475409836065	483.19794602617566
3106612	1943138.0	60	700.8206572769953	974.3713615023472	639.7650273224043	841.1475409836065	146.54820470671618
3106572	1943138.0	60	935.1345919610231	805.774868047097	639.7650273224043	841.1475409836065	297.48009295662206
3106566	1943138.0	60	1143.4547432550044	803.9351610095736	639.7650273224043	841.1475409836065	505.0624626316978
3106560	1943138.0	60	1042.2967479674796	793.810569105691	639.7650273224043	841.1475409836065	405.3055329403431
3106334	1943138.0	60	1110.5908675799087	102.48264840182648	639.7650273224043	841.1475409836065	875.9582155485715
3106450	1943138.0	60	858.621066152858	649.8429672447013	639.7650273224043	841.1475409836065	290.6809344728018
3106534	1943138.0	60	1299.5135557872784	726.8774765380605	639.7650273224043	841.1475409836065	669.571331853415
3106405	1943138.0	60	1193.0428677014045	611.9571322985958	639.7650273224043	841.1475409836065	598.8694449440985
3106419	1943138.0	60	1099.7612742737922	624.4967902423367	639.7650273224043	841.1475409836065	508.4624814144285
3106527	1943138.0	60	1369.5435740128992	718.6790152587698	639.7650273224043	841.1475409836065	739.9832883267742
3106389	1943138.0	60	561.134375	577.4121527777777	639.7650273224043	841.1475409836065	275.2074389923464
3106512	1943138.0	60	1171.9348958333333	700.1227213541666	639.7650273224043	841.1475409836065	550.5386169038966
3106223	1943105.0	61	1294.4935691318328	735.1127188281529	639.7139917695473	841.1008230452675	663.302173346561
3106211	1943105.0	61	1371.239971684757	714.53051753972	639.7139917695473	841.1008230452675	742.3949767655188
3106237	1943105.0	61	1046.0875243664718	794.0454191033139	639.7139917695473	841.1008230452675	409.08881558341835
3106191	1943105.0	61	1130.404955872369	672.6836388323151	639.7139917695473	841.1008230452675	518.7889457095017
3106178	1943105.0	61	854.3256090314915	646.8666072489602	639.7139917695473	841.1008230452675	289.4565197914769
3106203	1943105.0	61	1172.0598164536216	700.2764667322189	639.7139917695473	841.1008230452675	550.6574038270544
3106199	1943105.0	61	904.1080476900148	680.0285643318431	639.7139917695473	841.1008230452675	309.59407186365763
3106158	1943105.0	61	556.313033094507	516.4123166154895	639.7139917695473	841.1008230452675	335.22879666806034
3106151	1943105.0	61	804.2611940298508	403.84690185436455	639.7139917695473	841.1008230452675	467.19029674053974
3106278	1943105.0	61	703.4469901168014	976.4690026954178	639.7139917695473	841.1008230452675	149.62098495908407
3106145	1943105.0	61	640.519152404238	356.10065199674	639.7139917695473	841.1008230452675	485.0008393814887
3106163	1943105.0	61	1217.2513171759747	619.5579557428872	639.7139917695473	841.1008230452675	618.5714221415096
3106160	1943105.0	61	1100.0895477687932	621.9119496855346	639.7139917695473	841.1008230452675	509.89157157804027
3106250	1943105.0	61	802.9529914529915	847.7225938312895	639.7139917695473	841.1008230452675	163.3732501543447
3106242	1943105.0	61	1146.7533875338754	801.3265582655827	639.7139917695473	841.1008230452675	508.59703203599156
3106139	1943105.0	61	749.9762422923467	265.8054044250997	639.7139917695473	841.1008230452675	585.7666622262714
3106266	1943105.0	61	1045.2841634738186	924.5502341421882	639.7139917695473	841.1008230452675	414.06638162093645
3106135	1943105.0	61	871.0707578806171	258.1066398390342	639.7139917695473	841.1008230452675	627.2225847956014
3106131	1943105.0	61	948.4898403483307	105.69787131107886	639.7139917695473	841.1008230452675	797.5964055115251
3106256	1943105.0	61	913.9058453570108	862.774879763226	639.7139917695473	841.1008230452675	275.0471546995938
3106604	1942812.0	62	707.6569920844328	978.584872471416	640.0911458333334	841.3776041666666	152.94109341599034
3106470	1942812.0	62	1373.1028999064547	719.0208917991893	640.0911458333334	841.3776041666666	743.1536830768799
3106339	1942812.0	62	1100.4856697819316	622.8311526479752	640.0911458333334	841.3776041666666	509.6328768371092
3106483	1942812.0	62	785.960282108389	723.4302152932443	640.0911458333334	841.3776041666666	187.5883564075582
3106312	1942812.0	62	828.3915050784856	434.3499538319483	640.0911458333334	841.3776041666666	448.4735593419696
3106432	1942812.0	62	1171.6798538290436	699.132030505243	640.0911458333334	841.3776041666666	550.2911572020906
3106586	1942812.0	62	1044.315331010453	921.1120789779326	640.0911458333334	841.3776041666666	412.0130803209223
3106322	1942812.0	62	522.9074483775811	497.1869469026549	640.0911458333334	841.3776041666666	363.5921169349436
3106577	1942812.0	62	908.4797507788162	906.804906542056	640.0911458333334	841.3776041666666	276.24839395135507
3106285	1942812.0	62	871.2815040650406	258.70189701897016	640.0911458333334	841.3776041666666	626.865186016398
3106281	1942812.0	62	834.935294117647	94.98872549019607	640.0911458333334	841.3776041666666	771.4017113881448
3106537	1942812.0	62	1150.8245614035088	785.6820175438597	640.0911458333334	841.3776041666666	513.7612481972888
3106302	1942812.0	62	641.1493827160493	356.22345679012346	640.0911458333334	841.3776041666666	485.15530150866175
3106293	1942812.0	62	747.1557067271353	264.8662131519274	640.0911458333334	841.3776041666666	586.3686589246838
3106548	1942812.0	62	1051.3374183006536	797.7340686274509	640.0911458333334	841.3776041666666	413.55562481077214
3106417	1942812.0	62	903.04526425955	677.4911041339612	640.0911458333334	841.3776041666666	309.844563112343
3106379	1942812.0	62	1152.6024154589372	654.4648953301127	640.0911458333334	841.3776041666666	545.5310827238599
3106505	1942812.0	62	1297.9991932881576	726.9430461439174	640.0911458333334	841.3776041666666	667.7860937273861
3106368	1942812.0	62	846.435574229692	643.6719887955181	640.0911458333334	841.3776041666666	285.77182065330453
3106391	1942812.0	62	1221.582029892249	659.8458463677441	640.0911458333334	841.3776041666666	609.1678154114726
3106476	1942829.0	63	713.7355231143551	101.9102189781022	640.0911458333334	841.3776041666666	743.125499537408
3106598	1942829.0	63	846.4213381555154	648.5	640.0911458333334	841.3776041666666	282.4427702257255
3106622	1942829.0	63	1168.6486068111456	700.7260061919504	640.0911458333334	841.3776041666666	546.9514252364213
3106618	1942829.0	63	903.1035242290748	676.7310327949094	640.0911458333334	841.3776041666666	310.29663977210544
3106487	1942829.0	63	871.0827387020047	257.93255181787293	640.0911458333334	841.3776041666666	627.5071673585034
3106609	1942829.0	63	1245.679839633448	663.6840397098129	640.0911458333334	841.3776041666666	631.1201699422313
3106567	1942829.0	63	1099.246450617284	621.354938271605	640.0911458333334	841.3776041666666	509.1498477057736
3106538	1942829.0	63	550.3737802958766	505.92713251495127	640.0911458333334	841.3776041666666	347.2408740490381
3106528	1942829.0	63	868.7594724220625	458.1134292565947	640.0911458333334	841.3776041666666	446.29657331687844
3106555	1942829.0	63	749.7248379392698	615.3850221767315	640.0911458333334	841.3776041666666	251.1815947860369
3106547	1942829.0	63	1191.1135789093537	603.930119176598	640.0911458333334	841.3776041666666	600.005858205673
3106637	1942829.0	63	1256.4008746355685	768.5809847748624	640.0911458333334	841.3776041666666	620.5940940833709
3106635	1942829.0	63	1134.7974956822106	748.0250431778929	640.0911458333334	841.3776041666666	503.4372584781171
3106503	1942829.0	63	747.2971976401179	263.641592920354	640.0911458333334	841.3776041666666	587.5985332136206
3106624	1942829.0	63	1373.7434282158968	717.5872608492767	640.0911458333334	841.3776041666666	744.0226613106498
3106653	1942829.0	63	713.6591312056737	974.9002659574468	640.0911458333334	841.3776041666666	152.4485148613785
3106652	1942829.0	63	923.325	950.6984126984128	640.0911458333334	841.3776041666666	303.59916884625903
3106649	1942829.0	63	1043.1283391405343	923.5507162214478	640.0911458333334	841.3776041666666	411.3288216666973
3106520	1942829.0	63	639.5203527815468	356.59497964721845	640.0911458333334	841.3776041666666	484.78296055108234
3106644	1942829.0	63	1057.610975112199	798.8072215422277	640.0911458333334	841.3776041666666	419.6844592284115
3106734	1943332.0	64	829.7274176408076	519.6516117605385	639.6958495460441	841.210765239948	373.51343491091353
3106733	1943332.0	64	923.4517657192076	510.8690783807063	639.6958495460441	841.210765239948	435.4802521817502
3106732	1943332.0	64	560.883429672447	513.4775208734746	639.6958495460441	841.210765239948	337.07636670242357
3106730	1943332.0	64	637.4065981148243	355.86075407026567	639.6958495460441	841.210765239948	485.3554099982055
3106728	1943332.0	64	747.6435841512177	263.5912395492548	639.6958495460441	841.210765239948	587.619800436924
3106725	1943332.0	64	871.1068204613841	257.72133065864256	639.6958495460441	841.210765239948	627.7029215544499
3106724	1943332.0	64	575.9077380952381	123.6527777777778	639.6958495460441	841.210765239948	720.3876654504993
3106746	1943332.0	64	1100.3174291938997	623.0920116194626	639.6958495460441	841.210765239948	509.65481486810245
3106740	1943332.0	64	1275.939304461942	576.4504593175852	639.6958495460441	841.210765239948	689.1326095283993
3106829	1943332.0	64	987.9773850247054	925.7979855568226	639.6958495460441	841.210765239948	358.40623013043387
3106823	1943332.0	64	1045.898159263705	925.3199279711883	639.6958495460441	841.210765239948	414.81883717511295
3106832	1943332.0	64	744.7353206865401	969.13369467028	639.6958495460441	841.210765239948	165.52210236555356
3106796	1943332.0	64	1081.086879432624	717.4880319148937	639.6958495460441	841.210765239948	458.40304973435576
3106793	1943332.0	64	1374.68994140625	719.4296875	639.6958495460441	841.210765239948	745.014728689918
3106815	1943332.0	64	1062.612350268484	801.1249483684428	639.6958495460441	841.210765239948	424.81200465331654
3106811	1943332.0	64	1268.767273340074	771.8966970003371	639.6958495460441	841.210765239948	632.8785794211822
3106760	1943332.0	64	855.0027422303474	658.445155393053	639.6958495460441	841.210765239948	282.41870720629953
3106756	1943332.0	64	1285.5778985507247	650.2427536231885	639.6958495460441	841.210765239948	673.5223846965619
3106779	1943332.0	64	1168.098507968803	690.0581553068837	639.6958495460441	841.210765239948	549.5966529354195
3106775	1943332.0	64	906.9290890269152	677.5745341614906	639.6958495460441	841.210765239948	313.35350708904303
3106720	1943266.0	65	757.5301018149623	957.7802124833996	639.8598937583001	841.2782204515273	165.58681110370054
3106693	1943266.0	65	1374.4938208032956	717.2272571232406	639.8598937583001	841.2782204515273	745.0339913508831
3106689	1943266.0	65	863.6868512110726	707.8275663206459	639.8598937583001	841.2782204515273	260.5908363134156
3106688	1943266.0	65	909.9235294117648	688.4259803921569	639.8598937583001	841.2782204515273	310.31947182465797
3106717	1943266.0	65	983.5831363278172	923.5886524822696	639.8598937583001	841.2782204515273	353.4411898797175
3106716	1943266.0	65	1046.098976780795	925.249704840614	639.8598937583001	841.2782204515273	414.82695520598
3106709	1943266.0	65	1061.6294903926484	799.7748538011697	639.8598937583001	841.2782204515273	423.80670368508197
3106707	1943266.0	65	1272.697299077734	784.6913702239789	639.8598937583001	841.2782204515273	635.3623007309361
3106671	1943266.0	65	1308.7367816091953	540.6310344827587	639.8598937583001	841.2782204515273	733.3382722400613
3106669	1943266.0	65	923.1230620155038	525.8769379844961	639.8598937583001	841.2782204515273	423.92922932130654
3106665	1943266.0	65	843.118825722274	504.03836595215904	639.8598937583001	841.2782204515273	393.75742899136577
3106664	1943266.0	65	561.5729166666666	486.60069444444446	639.8598937583001	841.2782204515273	363.214810045861
3106662	1943266.0	65	636.9648750589345	354.2543611504008	639.8598937583001	841.2782204515273	487.03246366318655
3106659	1943266.0	65	747.6657499083241	263.499633296663	639.8598937583001	841.2782204515273	587.7501156060379
3106656	1943266.0	65	871.1372045220966	257.7572798903734	639.8598937583001	841.2782204515273	627.6829474722946
3106687	1943266.0	65	1166.0014807502469	690.6046396841066	639.8598937583001	841.2782204515273	547.2910537398549
3106683	1943266.0	65	1281.412414042707	680.6085776330076	639.8598937583001	841.2782204515273	661.3655346377712
3106680	1943266.0	65	1014.5281562216168	661.1248864668484	639.8598937583001	841.2782204515273	415.73011755594035
3106675	1943266.0	65	1095.6917631917634	622.5099742599743	639.8598937583001	841.2782204515273	505.61075812618327
3106655	1943266.0	65	514.368137254902	166.89117647058825	639.8598937583001	841.2782204515273	685.963604019672
3106863	1943532.0	66	1051.568428184282	791.3753387533876	639.7139917695473	841.1008230452675	414.84539358966106
3106856	1943532.0	66	827.0607281408535	774.7008355714712	639.7139917695473	841.1008230452675	198.7655854656434
3106848	1943532.0	66	1256.6241987179487	770.9086538461538	639.7139917695473	841.1008230452675	620.8906055449676
3106879	1943532.0	66	1046.2719714964371	925.5946159936658	639.7139917695473	841.1008230452675	415.24521902896964
3106750	1943532.0	66	871.1391156462586	257.87789115646257	639.7139917695473	841.1008230452675	627.4604180682035
3106745	1943532.0	66	484.0188323917137	205.03719397363463	639.7139917695473	841.1008230452675	654.8419067847328
3106870	1943532.0	66	1077.5238870792616	808.1047774158523	639.7139917695473	841.1008230452675	439.05152711074976
3106821	1943532.0	66	911.0091575091576	682.0102040816327	639.7139917695473	841.1008230452675	314.501020659576
3106819	1943532.0	66	1163.7755203171455	689.9783614139411	639.7139917695473	841.1008230452675	545.4158817940277
3106834	1943532.0	66	1375.5239092495635	719.5317626527051	639.7139917695473	841.1008230452675	745.7850032728459
3106794	1943532.0	66	982.3755328218244	604.8303495311168	639.7139917695473	841.1008230452675	416.2218979954351
3106788	1943532.0	66	937.6874726237406	544.6686377573368	639.7139917695473	841.1008230452675	420.3096903081612
3106814	1943532.0	66	1248.4701097237987	688.3637911464245	639.7139917695473	841.1008230452675	627.6245789164082
3106802	1943532.0	66	1097.275323910483	621.1937573616019	639.7139917695473	841.1008230452675	507.6627721314491
3106765	1943532.0	66	579.2911479944675	423.3976486860304	639.7139917695473	841.1008230452675	422.0507812096205
3106892	1943532.0	66	768.3642611683848	953.0025773195875	639.7139917695473	841.1008230452675	170.5077547387912
3106759	1943532.0	66	634.2221470455571	353.96504285069915	639.7139917695473	841.1008230452675	487.16673604038607
3106883	1943532.0	66	975.8979721166032	937.1683565694972	639.7139917695473	841.1008230452675	349.64072937719754
3106754	1943532.0	66	747.1837972876516	263.5528194147038	639.7139917695473	841.1008230452675	587.4618758657865
3106777	1943532.0	66	844.9034917555771	483.7395732298739	639.7139917695473	841.1008230452675	412.0798390774985
3106773	1943532.0	66	1341.2687626774848	462.5327924273157	639.7139917695473	841.1008230452675	797.1780543828606
3106861	1943671.0	67	633.2439414723365	353.6860996799268	639.7052287581699	841.1666666666666	487.5233855140729
3106987	1943671.0	67	771.7102022867194	951.9023746701848	639.7052287581699	841.1666666666666	172.3012189838293
3106981	1943671.0	67	985.4029850746268	917.6102819237148	639.7052287581699	841.1666666666666	354.048817306032
3106851	1943671.0	67	747.2692028985507	263.4692028985507	639.7052287581699	841.1666666666666	587.6260445019317
3106979	1943671.0	67	1048.4248062015504	924.5693798449612	639.7052287581699	841.1666666666666	417.1423085123305
3106878	1943671.0	67	888.4447359216509	394.7406435816719	639.7052287581699	841.1666666666666	511.0455327183828
3106873	1943671.0	67	1383.440162601626	392.7627642276423	639.7052287581699	841.1666666666666	868.4513294029068
3106948	1943671.0	67	1228.7484423676012	712.8017912772586	639.7052287581699	841.1666666666666	602.8676875841534
3106944	1943671.0	67	1373.995990836197	719.0568646702667	639.7052287581699	841.1666666666666	744.3747221774325
3106845	1943671.0	67	871.1044801069876	257.72099632230027	639.7052287581699	841.1666666666666	627.6579193863329
3106971	1943671.0	67	1057.7607794361525	793.9125207296848	639.7052287581699	841.1666666666666	420.71771743165846
3106839	1943671.0	67	507.2521246458924	182.9324834749764	639.7052287581699	841.1666666666666	671.4283764564984
3106963	1943671.0	67	1281.023515276347	790.8498111912118	639.7052287581699	841.1666666666666	643.2891500465001
3106924	1943671.0	67	1163.1280145358442	690.2631318136769	639.7052287581699	841.1666666666666	544.7414886920112
3106917	1943671.0	67	890.7241379310345	670.2466039707418	639.7052287581699	841.1666666666666	303.6843107477133
3106935	1943671.0	67	769.0500599520383	713.6753597122303	639.7052287581699	841.1666666666666	181.61530416107726
3106882	1943671.0	67	573.0818120351588	420.39621365787696	639.7052287581699	841.1666666666666	426.0122695194002
3106903	1943671.0	67	1096.631738295673	620.9387830453404	639.7052287581699	841.1666666666666	507.2298846109663
3106902	1943671.0	67	983.634373645427	607.1853055916775	639.7052287581699	841.1666666666666	415.97419875923106
3106897	1943671.0	67	931.108020698577	556.9079344545062	639.7052287581699	841.1666666666666	407.0855118885084
3107245	1943950.0	68	1053.9730119489082	791.5688092295014	639.7139917695473	841.1008230452675	417.2097268672068
3107233	1943950.0	68	1229.947803305119	725.0397017331721	639.7139917695473	841.1008230452675	601.5364794923327
3107263	1943950.0	68	774.5539025442	950.1623544631308	639.7139917695473	841.1008230452675	173.4249669826288
3107259	1943950.0	68	1048.693003144654	925.4457547169812	639.7139917695473	841.1008230452675	417.5857986618628
3107255	1943950.0	68	981.5670756646216	910.9486707566462	639.7139917695473	841.1008230452675	348.91582480375496
3107249	1943950.0	68	1273.0635635635635	835.5467133800466	639.7139917695473	841.1008230452675	633.3739244915574
3107215	1943950.0	68	1095.9376976597089	624.0996204933587	639.7139917695473	841.1008230452675	505.2025254540274
3107211	1943950.0	68	986.8785714285714	610.4579365079366	639.7139917695473	841.1008230452675	416.79657685746287
3107209	1943950.0	68	769.1714285714286	587.0523809523809	639.7139917695473	841.1008230452675	285.13126603923297
3107208	1943950.0	68	938.1572528883185	581.790971330766	639.7139917695473	841.1008230452675	395.36056872607287
3107206	1943950.0	68	568.798392732355	423.78476589797344	639.7139917695473	841.1008230452675	423.2986106045795
3107202	1943950.0	68	632.8843400447427	353.56935123042507	639.7139917695473	841.1008230452675	487.57930652626004
3107200	1943950.0	68	956.2562841530056	350.94772313296903	639.7139917695473	841.1008230452675	583.4801489519677
3107231	1943950.0	68	1374.3401522359657	719.6617507136061	639.7139917695473	841.1008230452675	744.5958930389063
3107226	1943950.0	68	1161.7533595542443	689.5737463126844	639.7139917695473	841.1008230452675	543.5858317691589
3107225	1943950.0	68	852.0959446092977	656.9322453016815	639.7139917695473	841.1008230452675	281.11235995615925
3107199	1943950.0	68	1352.921599169263	323.07217030114225	639.7139917695473	841.1008230452675	881.4866852747807
3107197	1943950.0	68	747.0498544395924	263.44978165938863	639.7139917695473	841.1008230452675	587.538690665826
3107194	1943950.0	68	871.1491582491582	257.6750841750842	639.7139917695473	841.1008230452675	627.6526340737084
3107193	1943950.0	68	524.8671641791045	137.32338308457713	639.7139917695473	841.1008230452675	713.0865857700676
3106989	1943634.0	69	982.9299956653664	886.0136540962288	639.8453333333334	841.196	345.9995775231153
3106855	1943634.0	69	1270.181904761905	240.9849523809524	639.8453333333334	841.196	870.3892778316384
3106980	1943634.0	69	1272.7848857045376	824.872569089048	639.8453333333334	841.196	633.1500069908907
3106978	1943634.0	69	1065.2627118644068	804.0084745762712	639.8453333333334	841.196	427.0396445336089
3106849	1943634.0	69	570.4606918238994	128.75995807127882	639.8453333333334	841.196	715.8067772216573
3106876	1943634.0	69	746.9436090225564	263.4502327246688	639.8453333333334	841.196	587.5884718577842
3106993	1943634.0	69	778.1263374485598	947.2008230452676	639.8453333333334	841.196	174.2373628357986
3106864	1943634.0	69	871.1770207080828	257.59752839011355	639.8453333333334	841.196	627.7750597539251
3106992	1943634.0	69	1050.0313942751616	928.774699907664	639.8453333333334	841.196	419.43132127738124
3106955	1943634.0	69	1374.5999312005504	716.9293085655315	639.8453333333334	841.196	745.1889221446364
3106974	1943634.0	69	1045.1108663729808	778.1226138032306	639.8453333333334	841.196	410.1443700896507
3106961	1943634.0	69	1230.39841986456	724.3961625282167	639.8453333333334	841.196	601.9926494941558
3106915	1943634.0	69	959.1413793103447	607.5836781609196	639.8453333333334	841.196	395.6320031185544
3106942	1943634.0	69	1160.6403887688984	692.3570914326854	639.8453333333334	841.196	541.6461118383872
3106937	1943634.0	69	816.6299093655589	675.3756294058409	639.8453333333334	841.196	242.3823046900866
3106894	1943634.0	69	564.1653252850437	433.2038900067069	639.8453333333334	841.196	414.9518350784445
3106885	1943634.0	69	633.9181326116374	352.8716734325665	639.8453333333334	841.196	488.36029693857455
3106881	1943634.0	69	1021.243533697632	344.30837887067395	639.8453333333334	841.196	626.3879750383833
3106911	1943634.0	69	993.9937106918238	617.0668238993711	639.8453333333334	841.196	419.11211001973976
3106904	1943634.0	69	1096.23797752809	620.4623970037453	639.8453333333334	841.196	506.96900217546806
3106900	1943634.0	69	852.3821942446043	590.904376498801	639.8453333333334	841.196	328.3562303975408
3107007	1943947.0	70	635.1529680365296	352.3592777085928	639.6620553359684	841.268115942029	488.9296308990101
3107004	1943947.0	70	747.5580668871738	263.4051819184123	639.6620553359684	841.268115942029	587.8495724477824
3107001	1943947.0	70	871.1778455284552	257.79844173441734	639.6620553359684	841.268115942029	627.7232047872598
3106999	1943947.0	70	1177.0187766163376	177.8774680603949	639.6620553359684	841.268115942029	853.7209131806499
3106998	1943947.0	70	610.8707692307693	114.37435897435896	639.6620553359684	841.268115942029	727.4637256071024
3107055	1943947.0	70	1271.3588525167197	821.4552974304822	639.6620553359684	841.268115942029	632.0074298185036
3107054	1943947.0	70	1056.2321225879682	791.1814226258041	639.6620553359684	841.268115942029	419.57037285500655
3107043	1943947.0	70	1234.1140994295029	723.0550122249389	639.6620553359684	841.268115942029	606.0920479740754
3107062	1943947.0	70	778.7215320910974	948.5782608695652	639.6620553359684	841.268115942029	175.65023563826804
3107061	1943947.0	70	1050.5687691633816	928.913053000438	639.6620553359684	841.268115942029	420.14992854981676
3107056	1943947.0	70	1017.8916349809886	830.6419518377693	639.6620553359684	841.268115942029	378.37881849017305
3107019	1943947.0	70	959.566401062417	618.3618857901727	639.6620553359684	841.268115942029	389.9050882653104
3107015	1943947.0	70	1096.927304964539	622.2392139479906	639.6620553359684	841.268115942029	507.01594494314776
3107013	1943947.0	70	1023.9338498212156	612.277512912197	639.6620553359684	841.268115942029	447.3270708473591
3107011	1943947.0	70	889.8978680495535	601.7033995966581	639.6620553359684	841.268115942029	346.42346237237814
3107010	1943947.0	70	556.8012757605495	440.7021589793916	639.6620553359684	841.268115942029	409.04644561374647
3107008	1943947.0	70	1088.9970393591084	365.23772204806687	639.6620553359684	841.268115942029	654.6043566750195
3107039	1943947.0	70	1373.3291050035236	717.5262508809021	639.6620553359684	841.268115942029	744.0291586602646
3107037	1943947.0	70	791.6032719836401	709.2878323108384	639.6620553359684	841.268115942029	201.2583627672257
3107033	1943947.0	70	1159.3795345653662	690.3552361396304	639.6620553359684	841.268115942029	541.1847702095955
3107113	1944146.0	71	1096.17454798331	622.5084994591253	639.6958495460441	841.210765239948	506.1654701623235
3107109	1944146.0	71	900.1093418259023	593.8851986654535	639.6958495460441	841.210765239948	359.1449886087603
3107132	1944146.0	71	1159.1958374303508	687.0788266142248	639.6958495460441	841.210765239948	541.8827289334091
3107123	1944146.0	71	945.0537700865266	646.8044911413267	639.6958495460441	841.210765239948	361.99068916992314
3107083	1944146.0	71	633.7596026490066	353.0880794701987	639.6958495460441	841.210765239948	488.1587809210197
3107075	1944146.0	71	747.6923076923077	263.2992673992674	639.6958495460441	841.210765239948	587.9157544313612
3107103	1944146.0	71	1038.219340570969	594.5587052673905	639.6958495460441	841.210765239948	468.6770866891186
3107095	1944146.0	71	541.1616220411331	441.6548311990687	639.6958495460441	841.210765239948	411.52635203261167
3107091	1944146.0	71	1149.664812942366	408.98567576676777	639.6958495460441	841.210765239948	668.4959772486427
3107180	1944146.0	71	779.105	948.57875	639.6958495460441	841.210765239948	175.96248288123374
3107177	1944146.0	71	1050.7059874888294	929.6523681858802	639.6958495460441	841.210765239948	420.4179475514732
3107169	1944146.0	71	1017.6412625096228	833.9803695150116	639.6958495460441	841.210765239948	378.01456824115826
3107071	1944146.0	71	871.2356205852674	257.4347460477632	639.6958495460441	841.210765239948	628.0168040401228
3107069	1944146.0	71	1063.4828860365617	150.61279657720732	639.6958495460441	841.210765239948	810.2598389519989
3107068	1944146.0	71	641.3855981416957	100.74157955865272	639.6958495460441	841.210765239948	740.4711136795528
3107146	1944146.0	71	1234.4170506912442	723.1912442396314	639.6958495460441	841.210765239948	606.3183276371693
3107141	1944146.0	71	1372.765155248891	717.3353868900937	639.6958495460441	841.210765239948	743.4619804166005
3107167	1944146.0	71	1271.132855567806	818.9002205071665	639.6958495460441	841.210765239948	631.8310319856092
3107162	1944146.0	71	1057.4214235377026	790.4876673713884	639.6958495460441	841.210765239948	420.7938780733912
3107155	1944146.0	71	798.9715686274509	771.757843137255	639.6958495460441	841.210765239948	173.75978555897782
3107499	1944261.0	72	1157.6666666666667	683.7674344209853	639.9005376344087	841.4072580645161	541.2320005057096
3107490	1944261.0	72	913.5616797900262	669.0599300087489	639.9005376344087	841.4072580645161	323.4099908999092
3107517	1944261.0	72	1372.0128608923883	717.5358705161855	639.9005376344087	841.4072580645161	742.5177267374464
3107470	1944261.0	72	1094.2325304787394	620.4744275944098	639.9005376344087	841.4072580645161	505.2018164074964
3107459	1944261.0	72	893.7128227960819	590.4899079845651	639.9005376344087	841.4072580645161	356.90361818022416
3107437	1944261.0	72	632.4822458943631	353.1972924988904	639.9005376344087	841.4072580645161	488.26632233846505
3107564	1944261.0	72	995.8869463869464	828.2808857808858	639.9005376344087	841.4072580645161	356.228332486142
3107433	1944261.0	72	747.7909821102592	263.34446878422784	639.9005376344087	841.4072580645161	588.0450121884409
3107559	1944261.0	72	1272.4775494672754	817.1415525114155	639.9005376344087	841.4072580645161	633.0422579618114
3107428	1944261.0	72	871.3010645375914	257.7198935462409	639.9005376344087	841.4072580645161	627.8830650283223
3107426	1944261.0	72	973.7282780410742	173.9972353870458	639.9005376344087	841.4072580645161	746.2419839672393
3107425	1944261.0	72	671.2495559502664	94.32948490230906	639.9005376344087	841.4072580645161	747.735220584379
3107452	1944261.0	72	1035.2056224899598	531.374297188755	639.9005376344087	841.4072580645161	502.38087836027916
3107575	1944261.0	72	779.1944444444445	948.608208955224	639.9005376344087	841.4072580645161	175.76927019895967
3107446	1944261.0	72	1193.6277100271004	478.3123306233062	639.9005376344087	841.4072580645161	662.1568604035929
3107574	1944261.0	72	1050.224761904762	931.8471428571428	639.9005376344087	841.4072580645161	420.172990308005
3107441	1944261.0	72	535.8293779216109	436.01492268968	639.9005376344087	841.4072580645161	418.5376349441353
3107521	1944261.0	72	1233.6207264957266	724.329772079772	639.9005376344087	841.4072580645161	605.1535345563364
3107551	1944261.0	72	787.2740196078432	816.7299019607843	639.9005376344087	841.4072580645161	149.42528264401784
3107543	1944261.0	72	1058.9704618689582	788.9450411743645	639.9005376344087	841.4072580645161	422.3409589407359
3107625	1943395.0	73	1062.0693108974358	786.2840544871796	639.7650273224043	841.1475409836065	425.85315553176804
3107624	1943395.0	73	964.6447314473144	771.2609676096761	639.7650273224043	841.1475409836065	332.31153348964415
3107618	1943395.0	73	1233.0713716108453	721.7771132376395	639.7650273224043	841.1475409836065	605.195602423852
3107616	1943395.0	73	1373.2137585661571	716.6644702161308	639.7650273224043	841.1475409836065	743.9375486361547
3107645	1943395.0	73	1051.1688510266492	929.8385757972916	639.7650273224043	841.1475409836065	420.85532646599086
3107644	1943395.0	73	792.4957058507783	876.4371980676328	639.7650273224043	841.1475409836065	156.7546492479432
3107634	1943395.0	73	1270.2462806594292	807.0737836751106	639.7650273224043	841.1475409836065	631.4013238397146
3107598	1943395.0	73	1092.5665478312535	621.7985739750445	639.7650273224043	841.1475409836065	503.1333683059085
3107595	1943395.0	73	1236.840957609027	570.2590728880756	639.7650273224043	841.1475409836065	655.6525212906449
3107594	1943395.0	73	920.267409854115	542.5586292320396	639.7650273224043	841.1475409836065	409.67905099840186
3107591	1943395.0	73	966.6932841932844	435.59746109746106	639.7650273224043	841.1475409836065	520.9154945250632
3107590	1943395.0	73	549.0987963891675	432.1713473754597	639.7650273224043	841.1475409836065	418.90558885009807
3107589	1943395.0	73	634.0566123188406	351.91621376811594	639.7650273224043	841.1475409836065	489.26462934784416
3107584	1943395.0	73	747.0902702702703	263.4372972972973	639.7650273224043	841.1475409836065	587.5949569507155
3107608	1943395.0	73	865.0517075517076	693.0651755651755	639.7650273224043	841.1475409836065	269.5968754207995
3107605	1943395.0	73	1156.1777251184835	679.6579778830964	639.7650273224043	841.1475409836065	541.0738890719255
3107581	1943395.0	73	877.059414368403	267.4754851889683	639.7650273224043	841.1475409836065	620.8125753584433
3107579	1943395.0	73	918.1962634110248	211.31465038845727	639.7650273224043	841.1475409836065	688.6315584587148
3107578	1943395.0	73	823.0727360308285	139.1941233140655	639.7650273224043	841.1475409836065	725.4931541026983
3107648	1943395.0	73	779.3086956521739	948.162939958592	639.7650273224043	841.1475409836065	175.85428908247894
3107118	1943731.0	74	1093.5002789400278	619.8669456066946	639.8440428380187	841.2429718875502	504.78839682201874
3107111	1943731.0	74	1264.167929292929	600.509154040404	639.8440428380187	841.2429718875502	669.128602178555
3107106	1943731.0	74	880.781795511222	478.7031033527293	639.8440428380187	841.2429718875502	435.3000768900218
3107129	1943731.0	74	1156.4777568922304	680.0231829573935	639.8440428380187	841.2429718875502	541.2044113273037
3107085	1943731.0	74	747.4428571428572	263.24505494505496	639.8440428380187	841.2429718875502	587.9277989937801
3107080	1943731.0	74	874.4787997390738	270.2142857142857	639.8440428380187	841.2429718875502	617.3550271754348
3107076	1943731.0	74	936.0763888888888	201.6875	639.8440428380187	841.2429718875502	704.8296279726821
3107074	1943731.0	74	868.6630005640158	88.28793006204174	639.8440428380187	841.2429718875502	786.9557868300257
3107098	1943731.0	74	557.4816091954024	424.316420361248	639.8440428380187	841.2429718875502	424.98390539307337
3107094	1943731.0	74	841.7762022194821	378.9693793670366	639.8440428380187	841.2429718875502	504.45363645659506
3107089	1943731.0	74	634.7009738822487	350.47476759628154	639.8440428380187	841.2429718875502	490.7951522800121
3107181	1943731.0	74	1050.3916341569136	930.7548764629388	639.8440428380187	841.2429718875502	420.19246280539085
3107179	1943731.0	74	758.4496442255063	856.8431855500821	639.8440428380187	841.2429718875502	119.62715137795534
3107168	1943731.0	74	1273.0589743589744	803.1695970695971	639.8440428380187	841.2429718875502	634.3585195858229
3107188	1943731.0	74	779.0648148148148	948.2125603864736	639.8440428380187	841.2429718875502	175.5702600483466
3107149	1943731.0	74	1233.5804477089891	720.6413081497027	639.8440428380187	841.2429718875502	605.8611060015668
3107142	1943731.0	74	848.258273381295	717.9076738609112	639.8440428380187	841.2429718875502	242.17367163311906
3107138	1943731.0	74	1373.633763672225	714.6597633136095	639.8440428380187	841.2429718875502	744.6278688679442
3107165	1943731.0	74	1064.9462705436156	789.4603876949009	639.8440428380187	841.2429718875502	428.2444862761574
3107153	1943731.0	74	960.8870838347372	729.1730846369836	639.8440428380187	841.2429718875502	340.0416059848785
3107246	1943848.0	75	959.8456375838928	253.4742729306488	639.9005376344087	841.4072580645161	669.3504776946869
3107243	1943848.0	75	918.9201335387776	94.44298921417564	639.9005376344087	841.4072580645161	797.375415872449
3107262	1943848.0	75	571.8796557120501	413.82394366197184	639.9005376344087	841.4072580645161	432.9599648154093
3107257	1943848.0	75	634.2098850574713	351.2931034482759	639.9005376344087	841.4072580645161	490.14719022141014
3107253	1943848.0	75	747.3542568542568	263.43722943722946	639.9005376344087	841.4072580645161	587.8738434099654
3107248	1943848.0	75	874.5653198653198	271.37373737373736	639.9005376344087	841.4072580645161	616.44608420413
3107310	1943848.0	75	1077.5190156599554	804.6554809843401	639.9005376344087	841.4072580645161	439.1589978902252
3107307	1943848.0	75	1282.907367668097	803.494635193133	639.9005376344087	841.4072580645161	644.1235521566964
3107304	1943848.0	75	1059.8539007092195	778.9815602836879	639.9005376344087	841.4072580645161	424.5677742142792
3107303	1943848.0	75	764.6482633488854	780.4808190772421	639.9005376344087	841.4072580645161	138.83092608854963
3107302	1943848.0	75	843.9608108108108	773.313063063063	639.9005376344087	841.4072580645161	215.12185960920795
3107314	1943848.0	75	778.8350318471338	948.412526539278	639.9005376344087	841.4072580645161	175.36510817007363
3107313	1943848.0	75	1051.4438896814074	934.0320970042796	639.9005376344087	841.4072580645161	421.8379918910779
3107276	1943848.0	75	1156.3902994791667	680.0667317708334	639.9005376344087	841.4072580645161	541.1029842046497
3107275	1943848.0	75	1327.912006319115	673.1230647709322	639.9005376344087	841.4072580645161	708.2932660658007
3107270	1943848.0	75	1091.119926199262	622.2227859778598	639.9005376344087	841.4072580645161	501.6380860946926
3107265	1943848.0	75	677.5135135135135	426.55405405405406	639.9005376344087	841.4072580645161	416.55481851999764
3107264	1943848.0	75	803.722895040369	419.51557093425606	639.9005376344087	841.4072580645161	452.5818825976836
3107290	1943848.0	75	1233.5364472753006	722.7384996461429	639.9005376344087	841.4072580645161	605.3807623634298
3107286	1943848.0	75	994.5693417810628	702.9304822245688	639.9005376344087	841.4072580645161	380.74371706154875
3107283	1943848.0	75	1374.1873793224504	714.1370019308408	639.9005376344087	841.4072580645161	745.2347844622731
3107500	1944118.0	76	587.7247972190034	418.2025878717652	639.7650273224043	841.1475409836065	426.1345080042129
3107493	1944118.0	76	679.8211658177703	413.5913978494624	639.7650273224043	841.1475409836065	429.4283988779791
3107519	1944118.0	76	1325.792371623627	672.9672009498368	639.7650273224043	841.1475409836065	706.3413791523635
3107516	1944118.0	76	1009.7410256410255	671.475147928994	639.7650273224043	841.1475409836065	407.0269773574466
3107512	1944118.0	76	1088.790269706452	623.7062285799433	639.7650273224043	841.1475409836065	498.9031896449252
3107506	1944118.0	76	569.1326530612245	495.8237294917968	639.7650273224043	841.1475409836065	352.47335654911893
3107466	1944118.0	76	874.63293253173	271.36339345357385	639.7650273224043	841.1475409836065	616.2928749173909
3107462	1944118.0	76	954.4077540106952	253.15106951871655	639.7650273224043	841.1475409836065	666.8882184541902
3107460	1944118.0	76	1004.7837423312884	85.2939672801636	639.7650273224043	841.1475409836065	839.3767254260764
3107487	1944118.0	76	635.022972972973	348.9454954954955	639.7650273224043	841.1475409836065	492.2248883001889
3107473	1944118.0	76	747.5822557471265	263.4346264367816	639.7650273224043	841.1475409836065	587.6876435483188
3107566	1944118.0	76	778.3528413910094	948.8880407124682	639.7650273224043	841.1475409836065	175.5408712811324
3107563	1944118.0	76	1051.5973782771537	933.4616104868912	639.7650273224043	841.1475409836065	422.0518602271208
3107556	1944118.0	76	815.2519486474093	821.7815222375057	639.7650273224043	841.1475409836065	176.55226489117277
3107552	1944118.0	76	1282.9625	800.7098484848484	639.7650273224043	841.1475409836065	644.467373754072
3107526	1944118.0	76	796.885262116716	686.1003956478734	639.7650273224043	841.1475409836065	220.74053877477877
3107522	1944118.0	76	1157.7602425434284	678.8320222877744	639.7650273224043	841.1475409836065	542.8308858211478
3107550	1944118.0	76	1066.751736111111	786.9075520833334	639.7650273224043	841.1475409836065	430.4179664908444
3107539	1944118.0	76	1234.6016949152545	721.5131826741996	639.7650273224043	841.1475409836065	606.7479219585928
3107538	1944118.0	76	1376.360015467904	714.8118329466357	639.7650273224043	841.1475409836065	747.3505788358444
3107369	1943519.0	77	1065.9997744700045	783.5563824988723	639.6958495460441	841.210765239948	430.1849186743163
3107389	1943519.0	77	1050.6469740634006	935.2934678194044	639.6958495460441	841.210765239948	421.5831847532991
3107383	1943519.0	77	788.344207723036	845.852418996893	639.6958495460441	841.210765239948	148.72081003785124
3107379	1943519.0	77	1276.8176855895197	800.9133915574963	639.6958495460441	841.210765239948	638.3949500811489
3107342	1943519.0	77	1086.5100574712644	625.4926724137931	639.6958495460441	841.210765239948	496.1625056132271
3107340	1943519.0	77	550.7185919875535	479.54861921431353	639.6958495460441	841.210765239948	372.44658708397014
3107336	1943519.0	77	589.4914255091104	419.08985351911394	639.6958495460441	841.210765239948	425.0959283560694
3107332	1943519.0	77	684.5431235431236	415.75029137529134	639.6958495460441	841.210765239948	427.8175929132734
3107328	1943519.0	77	632.8996157540826	349.4159462055716	639.6958495460441	841.210765239948	491.8417762073593
3107359	1943519.0	77	1380.9452296819788	725.155897694767	639.6958495460441	841.210765239948	750.2795317965412
3107356	1943519.0	77	1233.2879793510324	721.7997787610619	639.6958495460441	841.210765239948	605.4837737365741
3107352	1943519.0	77	1029.48347107438	692.2929948839039	639.6958495460441	841.210765239948	417.26597300107375
3107349	1943519.0	77	1157.4538763493622	679.0734380111221	639.6958495460441	841.210765239948	542.5512761022435
3107348	1943519.0	77	1316.0669291338584	668.5947798191893	639.6958495460441	841.210765239948	698.0502243575064
3107344	1943519.0	77	790.5364102564102	628.2738461538462	639.6958495460441	841.210765239948	260.95019882211005
3107324	1943519.0	77	877.8888263967003	271.21616047994	639.6958495460441	841.210765239948	617.7618826671771
3107323	1943519.0	77	748.7957846262841	264.7741764080765	639.6958495460441	841.210765239948	586.6702112589633
3107320	1943519.0	77	977.305615550756	249.08747300215984	639.6958495460441	841.210765239948	681.6086467411292
3107319	1943519.0	77	1150.6579651941097	120.23047746541724	639.6958495460441	841.210765239948	883.6825555520446
3107392	1943519.0	77	778.2060567556119	948.5410842863196	639.6958495460441	841.210765239948	175.2280653543642
3107627	1944363.0	78	1196.0296184738954	96.07831325301204	639.8453333333334	841.196	929.807144595319
3107750	1944363.0	78	1383.4880484610346	742.3592010478061	639.8453333333334	841.196	750.1821116166499
3107647	1944363.0	78	898.0142300194931	280.33391812865494	639.8453333333334	841.196	617.4280962972193
3107770	1944363.0	78	1065.6214071214072	780.400042900043	639.8453333333334	841.196	430.0946563375172
3107636	1944363.0	78	742.4157931516422	271.49510831586304	639.8453333333334	841.196	578.8607822378711
3107719	1944363.0	78	1327.8384272524672	672.0167144221585	639.8453333333334	841.196	708.4886223144666
3107714	1944363.0	78	1157.474804221995	678.7097378277153	639.8453333333334	841.196	542.5329985606371
3107738	1944363.0	78	1231.0839028094151	721.7365223993925	639.8453333333334	841.196	603.1862173696722
3107733	1944363.0	78	1069.993856520016	703.8139120095125	639.8453333333334	841.196	451.55463689382043
3107693	1944363.0	78	739.9536231884058	550.9458937198068	639.8453333333334	841.196	307.0289789146468
3107688	1944363.0	78	582.6476979742173	484.0274401473296	639.8453333333334	841.196	361.7194349739934
3107684	1944363.0	78	589.5731630400505	419.6157363607695	639.8453333333334	841.196	424.56708515394826
3107812	1944363.0	78	778.0859342488557	948.5632542655014	639.8453333333334	841.196	175.03768459962419
3107700	1944363.0	78	1086.2606652205352	623.4330441070138	639.8453333333334	841.196	496.69643999450125
3107660	1944363.0	78	1009.3315640481246	334.8524416135881	639.8453333333334	841.196	626.8204478215732
3107807	1944363.0	78	1051.625821596244	935.486384976526	639.8453333333334	841.196	422.437980315528
3107675	1944363.0	78	682.7715837621498	417.22870211549457	639.8453333333334	841.196	426.1348761265222
3107669	1944363.0	78	631.9092715231789	349.5609271523179	639.8453333333334	841.196	491.69912134454773
3107795	1944363.0	78	796.9913217623498	875.6063640409434	639.8453333333334	841.196	160.86930979140425
3107792	1944363.0	78	1370.2720659553831	862.3208858713224	639.8453333333334	841.196	730.732148281434
3107886	1944394.0	79	1035.1141552511417	439.4090563165905	639.9466666666666	841.44	563.7253087392246
3107882	1944394.0	79	672.6866333887965	427.0465890183028	639.9466666666666	841.44	415.68474170459035
3107878	1944394.0	79	588.9842826019296	419.8516962340492	639.9466666666666	841.44	424.6573471186074
3107903	1944394.0	79	1085.7718959851409	622.2178168309758	639.9466666666666	841.44	496.80831382965334
3107899	1944394.0	79	671.978436657682	595.6599281221924	639.9466666666666	841.44	247.85858472326035
3107894	1944394.0	79	593.7969829153036	481.9162122864413	639.9466666666666	841.44	362.4736504109711
3107870	1944394.0	79	629.9997924449979	348.3713158987132	639.9466666666666	841.44	493.16900505623454
3107864	1944394.0	79	909.7037896365042	289.79814385150814	639.9466666666666	841.44	614.0664808047395
3107861	1944394.0	79	740.8610806863818	272.49306316173784	639.9466666666666	841.44	577.8272543715674
3107859	1944394.0	79	1250.764477884177	104.17943456452348	639.9466666666666	841.44	957.4192079997084
3107945	1944394.0	79	1060.4926335174953	765.1740331491712	639.9466666666666	841.44	427.4054374176702
3107944	1944394.0	79	1374.7227414330218	771.4191761855313	639.9466666666666	841.44	738.1048677638628
3107965	1944394.0	79	776.050810597074	950.4102412020562	639.9466666666666	841.44	174.35266405381753
3107963	1944394.0	79	1050.828729281768	934.0377532228362	639.9466666666666	841.44	421.1869101488759
3107962	1944394.0	79	893.2476118652588	885.8559577677224	639.9466666666666	841.44	257.1656006213201
3107959	1944394.0	79	1371.568205666317	853.7574326687653	639.9466666666666	841.44	731.725218559376
3107957	1944394.0	79	1066.9196510560146	795.1244260789716	639.9466666666666	841.44	429.4776615680734
3107917	1944394.0	79	1149.6457364341086	678.7679069767441	639.9466666666666	841.44	535.0283652016616
3107933	1944394.0	79	1063.5410852713178	721.189534883721	639.9466666666666	841.44	440.33215398570877
3107929	1944394.0	79	1231.9358674463938	722.7818713450292	639.9466666666666	841.44	603.7639980453619
3107922	1944394.0	79	1387.2289377289378	679.465367965368	639.9466666666666	841.44	764.634928620672
3107375	1944097.0	80	738.0089253187614	271.18998178506376	640.010840108401	840.990514905149	578.1663015507133
3107370	1944097.0	80	1302.62968164794	103.21910112359552	640.010840108401	840.990514905149	991.6503356306764
3107492	1944097.0	80	775.9077922077922	950.6246753246752	640.010840108401	840.990514905149	174.60707523121346
3107388	1944097.0	80	686.990765171504	425.9415127528584	640.010840108401	840.990514905149	417.69939854702557
3107385	1944097.0	80	589.630962962963	419.54266666666666	640.010840108401	840.990514905149	424.44837236822605
3107381	1944097.0	80	629.9980842911878	347.75415070242656	640.010840108401	840.990514905149	493.3379837910069
3107378	1944097.0	80	920.02577725305	296.9580873671783	640.010840108401	840.990514905149	611.8657101333422
3107463	1944097.0	80	1364.96027479092	864.5982676224611	640.010840108401	840.990514905149	725.3337223891259
3107458	1944097.0	80	938.3721704394142	847.4902352418997	640.010840108401	840.990514905149	298.43211925218094
3107483	1944097.0	80	1050.216506630087	933.2741197988112	640.010840108401	840.990514905149	420.4580271307354
3107430	1944097.0	80	1056.089178356713	771.819305277221	640.010840108401	840.990514905149	421.78885689509104
3107427	1944097.0	80	1375.5349409448818	778.0751312335958	640.010840108401	840.990514905149	738.2100300143939
3107444	1944097.0	80	1074.238791423002	793.8528265107213	640.010840108401	840.990514905149	436.77897771074765
3107406	1944097.0	80	1149.5369299935774	678.2334617854849	640.010840108401	840.990514905149	534.8894227911727
3107404	1944097.0	80	636.6571856287425	647.9855289421157	640.010840108401	840.990514905149	193.03412031285973
3107400	1944097.0	80	1085.8957149103628	622.9435213525725	640.010840108401	840.990514905149	496.3444499281507
3107398	1944097.0	80	604.433543196922	473.6441063308849	640.010840108401	840.990514905149	369.0652082599194
3107397	1944097.0	80	977.2701149425288	459.6086392287728	640.010840108401	840.990514905149	509.11290845555334
3107418	1944097.0	80	1040.371676300578	728.0425818882467	640.010840108401	840.990514905149	415.9880223387325
3107415	1944097.0	80	1231.5134760206104	720.956995640111	640.010840108401	840.990514905149	603.5589565553989
3107411	1944097.0	80	1395.0086119554203	686.3294495103005	640.010840108401	840.990514905149	770.6761191596853
3107755	1944849.0	81	1376.6416827852995	779.3710509348807	639.8440428380187	841.2429718875502	739.3908958286247
3107761	1944849.0	81	1061.2594458438286	779.8429890848028	639.8440428380187	841.2429718875502	425.8648844160867
3107725	1944849.0	81	1149.404232313871	677.7922459067038	639.8440428380187	841.2429718875502	535.1333726486625
3107717	1944849.0	81	1367.9905094905096	646.2855477855478	639.8440428380187	841.2429718875502	753.7941855115328
3107713	1944849.0	81	549.9713502740408	611.5916791230692	639.8440428380187	841.2429718875502	246.61065900949347
3107740	1944849.0	81	991.8451075923672	739.7058465286236	639.8440428380187	841.2429718875502	366.3530229360056
3107732	1944849.0	81	1230.551490514905	719.9905149051491	639.8440428380187	841.2429718875502	603.0235874866011
3107821	1944849.0	81	775.6491452991454	949.9709401709404	639.8440428380187	841.2429718875502	173.96780432456754
3107690	1944849.0	81	628.5807228915662	471.06465863453815	639.8440428380187	841.2429718875502	370.3496266760117
3107811	1944849.0	81	1051.6829375549692	934.0501319261214	639.8440428380187	841.2429718875502	422.1663702334713
3107710	1944849.0	81	1084.8547103051746	623.4713990859501	639.8440428380187	841.2429718875502	495.43814152732153
3107696	1944849.0	81	946.676532769556	485.1243833685695	639.8440428380187	841.2429718875502	470.0708733439438
3107659	1944849.0	81	736.1220501474927	273.2009587020649	639.8440428380187	841.2429718875502	576.143370555717
3107656	1944849.0	81	1383.1306685366994	118.36816269284712	639.8440428380187	841.2429718875502	1036.8331580880354
3107677	1944849.0	81	588.2421762848119	420.0544071202986	639.8440428380187	841.2429718875502	424.3377896469654
3107674	1944849.0	81	690.7044134727062	426.325493612079	639.8440428380187	841.2429718875502	418.0230748171372
3107801	1944849.0	81	961.3420441347272	889.5263259775454	639.8440428380187	841.2429718875502	325.1034406461399
3107668	1944849.0	81	628.1962233169129	346.57676518883414	639.8440428380187	841.2429718875502	494.8033222900723
3107793	1944849.0	81	1368.434558349452	862.3823339780787	639.8440428380187	841.2429718875502	728.8971202596498
3107664	1944849.0	81	927.9613610149944	296.1066897347174	639.8440428380187	841.2429718875502	616.5915626676265
3108012	1944669.0	82	1232.5923014913342	718.6571946795647	639.6958495460441	841.210765239948	605.4300788583373
3108140	1944669.0	82	774.5831305758313	951.0239253852392	639.6958495460441	841.210765239948	173.93535789109745
3108002	1944669.0	82	1149.550552922591	677.0965244865719	639.6958495460441	841.210765239948	535.6167497131169
3108031	1944669.0	82	944.317843866171	783.9494010739363	639.6958495460441	841.210765239948	309.95713130967647
3108023	1944669.0	82	1061.8271747498077	784.1620477290223	639.6958495460441	841.210765239948	425.968792152579
3107982	1944669.0	82	589.491325898389	421.1604708798018	639.6958495460441	841.210765239948	423.0398846287824
3107979	1944669.0	82	707.0278969957081	417.0178826895565	639.6958495460441	841.210765239948	429.5034414532369
3108106	1944669.0	82	1370.563253012048	862.5050200803213	639.6958495460441	841.210765239948	731.1775480267056
3107977	1944669.0	82	628.1445012787724	345.64961636828644	639.6958495460441	841.210765239948	495.6957594309164
3107974	1944669.0	82	941.8032212885154	294.6351540616247	639.6958495460441	841.210765239948	624.5108187982827
3107972	1944669.0	82	741.3098663926002	273.71822541966424	639.6958495460441	841.210765239948	576.5181620481427
3107971	1944669.0	82	1374.2595532039977	114.55291005291004	639.6958495460441	841.210765239948	1033.2547958934022
3108127	1944669.0	82	1054.3350125944585	935.1607892527288	639.6958495460441	841.210765239948	425.1496707578305
3107998	1944669.0	82	1083.4061205706396	623.419926369075	639.6958495460441	841.210765239948	494.27892339123525
3107992	1944669.0	82	908.0609171800136	571.1492128678988	639.6958495460441	841.210765239948	380.7270040275396
3107989	1944669.0	82	613.0492063492063	546.7031746031746	639.6958495460441	841.210765239948	295.71060944162434
3107988	1944669.0	82	1346.9037784181876	551.7744156260006	639.6958495460441	841.210765239948	764.144263302077
3108114	1944669.0	82	976.0790645879732	916.5515961395696	639.6958495460441	841.210765239948	344.71714225229664
3107984	1944669.0	82	631.9734356552539	468.3331365604093	639.6958495460441	841.210765239948	372.95758692641806
3108053	1944669.0	82	1361.8227513227514	788.0238095238095	639.6958495460441	841.210765239948	724.0829472705298
3108014	1944469.0	83	627.1821505376345	343.6470967741935	639.7	841.2226666666667	497.7330050428461
3108141	1944469.0	83	868.7493368700266	796.3837312113175	639.7	841.2226666666667	233.39693411304245
3108010	1944469.0	83	911.3869927948426	309.1188850967008	639.7	841.2226666666667	597.451467832294
3108007	1944469.0	83	751.7459510357814	286.76478342749533	639.7	841.2226666666667	565.6658372480834
3108005	1944469.0	83	1351.8179063360883	96.81239669421488	639.7	841.2226666666667	1030.1740447928944
3108128	1944469.0	83	1059.1590636254502	784.7364945978392	639.7	841.2226666666667	423.24531148322086
3108029	1944469.0	83	590.1755397811298	422.220792664892	639.7	841.2226666666667	421.9185259940235
3108155	1944469.0	83	1372.898872445384	861.3361522198732	639.7	841.2226666666667	733.474702260604
3108019	1944469.0	83	719.9900410076157	415.4844756883421	639.7	841.2226666666667	433.2430010311776
3108102	1944469.0	83	1232.693172690763	720.8963855421687	639.7	841.2226666666667	605.0779427372219
3108120	1944469.0	83	1344.6402707275804	781.2536379018613	639.7	841.2226666666667	707.4864448909734
3108079	1944469.0	83	925.2427341227126	649.4648367420166	639.7	841.2226666666667	343.955983154364
3108067	1944469.0	83	1083.2633811507017	622.4875057843591	639.7	841.2226666666667	494.56399353779443
3108092	1944469.0	83	1149.7110453648916	676.5121630506246	639.7	841.2226666666667	535.9485202849613
3108047	1944469.0	83	626.2205707491082	469.3557273087594	639.7	841.2226666666667	372.11116027384514
3108173	1944469.0	83	774.9890541098719	951.041511771995	639.7	841.2226666666667	174.25070129618396
3108166	1944469.0	83	995.038186157518	946.4105011933174	639.7	841.2226666666667	370.5802302796534
3108036	1944469.0	83	1347.464274322169	448.861403508772	639.7	841.2226666666667	809.2450981214809
3108160	1944469.0	83	1054.7622883106153	936.1389921520032	639.7	841.2226666666667	425.776716156817
3108055	1944469.0	83	682.9940652818991	531.8689416419387	639.7	841.2226666666667	312.36853758870836
3107749	1944820.0	84	864.1040044493882	306.838524286244	639.6496062992126	841.1404199475065	579.532822673726
3107872	1944820.0	84	1057.50202020202	781.5561616161617	639.6496062992126	841.1404199475065	422.07928597042
3107772	1944820.0	84	1328.118315722062	369.2806596221582	639.6496062992126	841.1404199475065	834.6501046957695
3107765	1944820.0	84	625.3544662309369	341.456862745098	639.6496062992126	841.1404199475065	499.8879958230886
3107850	1944820.0	84	1232.9189349112426	721.681459566075	639.6496062992126	841.1404199475065	605.1767836650554
3107842	1944820.0	84	908.9243433222346	684.5873103958564	639.6496062992126	841.1404199475065	311.4767408798105
3107742	1944820.0	84	751.4546247818498	285.2431064572426	639.6496062992126	841.1404199475065	567.029263181007
3107735	1944820.0	84	1314.0164243403335	94.09343026386644	639.6496062992126	841.1404199475065	1006.4043968854145
3107862	1944820.0	84	1344.1186054979064	780.1544693245949	639.6496062992126	841.1404199475065	707.1038516408955
3107857	1944820.0	84	832.5576184379001	751.8145539906103	639.6496062992126	841.1404199475065	212.5855391983411
3107815	1944820.0	84	766.4862174578867	564.8527309851964	639.6496062992126	841.1404199475065	304.0105475182578
3107808	1944820.0	84	661.4959595959596	503.9351515151515	639.6496062992126	841.1404199475065	337.912201926629
3107838	1944820.0	84	1150.0934415791148	676.5576249602038	639.6496062992126	841.1404199475065	536.3211774497521
3107830	1944820.0	84	1083.9270326102994	623.3030101814962	639.6496062992126	841.1404199475065	494.8086181779455
3107789	1944820.0	84	757.7048736462094	418.7241275571601	639.6496062992126	841.1404199475065	438.60297562280346
3107915	1944820.0	84	978.1625344352616	922.0394857667584	639.6496062992126	841.1404199475065	348.04548749505364
3107904	1944820.0	84	1373.2973539851566	861.9449822523394	639.6496062992126	841.1404199475065	733.9426731682483
3107932	1944820.0	84	774.3581285036654	951.6095299698144	639.6496062992126	841.1404199475065	174.2119692318192
3107796	1944820.0	84	589.7828927377697	422.9600425402613	639.6496062992126	841.1404199475065	421.14310770792036
3107923	1944820.0	84	1060.4031746031746	939.7132275132276	639.6496062992126	841.1404199475065	432.14599805147515
3107753	1944545.0	85	1080.4477577438745	625.5599476036369	639.6958495460441	841.210765239948	490.6806698120869
3107646	1944545.0	85	864.8538998835855	261.8077221575476	639.6958495460441	841.210765239948	621.6140554757018
3107902	1944545.0	85	774.2008109261631	951.5243277848912	639.6958495460441	841.210765239948	173.95593326249144
3107897	1944545.0	85	1056.374420564686	935.0099030762748	639.6958495460441	841.210765239948	427.10573609467673
3107638	1944545.0	85	1287.7316939890711	89.07978142076502	639.6958495460441	841.210765239948	992.7998149193014
3107892	1944545.0	85	1375.4760994263863	862.6571064372212	639.6958495460441	841.210765239948	736.0927398532938
3107848	1944545.0	85	1057.1020278833969	780.3926911702578	639.6958495460441	841.210765239948	421.8136506180665
3107844	1944545.0	85	822.6870304468168	752.5561486753658	639.6958495460441	841.210765239948	203.33571581419838
3107712	1944545.0	85	590.7225225225225	424.8411411411412	639.6958495460441	841.210765239948	419.23984857350393
3107863	1944545.0	85	1339.9986195472115	785.803883673845	639.6958495460441	841.210765239948	702.4912043550355
3107731	1944545.0	85	768.7868886148786	501.6915330867242	639.6958495460441	841.210765239948	363.23243986431896
3107691	1944545.0	85	624.0191863153028	340.8527508090615	639.6958495460441	841.210765239948	500.6035361194219
3107836	1944545.0	85	1232.3763250883392	722.4332548095799	639.6958495460441	841.210765239948	604.4652538178495
3107707	1944545.0	85	796.6728731456252	404.09824402058734	639.6958495460441	841.210765239948	464.4449829042505
3107831	1944545.0	85	872.9942271880819	715.822905027933	639.6958495460441	841.210765239948	264.85892187909155
3107790	1944545.0	85	1150.1521189120808	676.7422517394054	639.6958495460441	841.210765239948	536.2979534439507
3107658	1944545.0	85	1277.5424121935057	286.9970178926441	639.6958495460441	841.210765239948	844.9858668817624
3107654	1944545.0	85	750.886387434555	285.1561954624782	639.6958495460441	841.210765239948	567.0626246600489
3107909	1944545.0	85	951.8333333333334	968.9724375538328	639.6958495460441	841.210765239948	337.2726696569124
3107776	1944545.0	85	748.7407991587803	658.232912723449	639.6958495460441	841.210765239948	213.00632748252775
3108143	1944809.0	86	1082.8826321008642	622.2607309817255	639.7445355191256	841.1475409836065	494.24974277675227
3108261	1944809.0	86	773.8241710296684	951.6068935427572	639.7445355191256	841.1475409836065	173.71993905832096
3108026	1944809.0	86	1281.046492659054	82.65116911364872	639.7445355191256	841.1475409836065	993.269825561711
3108154	1944809.0	86	643.5852017937219	658.625062282013	639.7445355191256	841.1475409836065	182.56288217709118
3108273	1944809.0	86	967.9276543209876	981.5123456790124	639.7445355191256	841.1475409836065	356.94038418718674
3108111	1944809.0	86	863.9759405074366	436.0944881889764	639.7445355191256	841.1475409836065	462.97699571499373
3108239	1944809.0	86	1372.6302957633893	847.5895283772982	639.7445355191256	841.1475409836065	732.9140718872799
3108105	1944809.0	86	592.0923303834809	426.7634218289086	639.7445355191256	841.1475409836065	417.11500915443514
3108226	1944809.0	86	1340.743028624192	785.9337950138504	639.7445355191256	841.1475409836065	703.1695706439425
3108254	1944809.0	86	1056.7951347004423	934.9965822275834	639.7445355191256	841.1475409836065	427.4796425795139
3108202	1944809.0	86	812.8849765258216	769.3386683738796	639.7445355191256	841.1475409836065	187.44099470893005
3108068	1944809.0	86	621.3694638694639	341.16153846153844	639.7445355191256	841.1475409836065	500.32354129715674
3108196	1944809.0	86	1057.4679849340866	781.5602636534841	639.7445355191256	841.1475409836065	421.95203970445556
3108086	1944809.0	86	815.3020926756353	381.64648729446935	639.7445355191256	841.1475409836065	491.89599939030654
3108174	1944809.0	86	868.8029966703663	693.3349981502035	639.7445355191256	841.1475409836065	272.6102097204927
3108045	1944809.0	86	914.9054580896684	201.1405458089669	639.7445355191256	841.1475409836065	696.6509076878774
3108035	1944809.0	86	1252.650183150183	200.01681651681653	639.7445355191256	841.1475409836065	886.9621969133503
3108163	1944809.0	86	1149.612414467253	676.5501792114695	639.7445355191256	841.1475409836065	535.7775149121229
3108183	1944809.0	86	1231.9449648711943	720.2896174863389	639.7445355191256	841.1475409836065	604.4071361233633
3108054	1944809.0	86	750.9903881030104	285.0241204207472	639.7445355191256	841.1475409836065	567.140986541839
3108011	1944314.0	87	1294.76981246219	79.72504537205081	639.7139917695473	841.1008230452675	1004.3859831015202
3108139	1944314.0	87	1149.5110246433203	676.5933852140078	639.7139917695473	841.1008230452675	535.6824729526892
3108266	1944314.0	87	773.8354457118716	951.6563160118294	639.7139917695473	841.1008230452675	173.81335228538262
3108259	1944314.0	87	965.0012094823416	927.7394775036284	639.7139917695473	841.1008230452675	336.6274356817728
3108159	1944314.0	87	1233.335946924005	719.6133896260554	639.7139917695473	841.1008230452675	605.9259213139741
3108025	1944314.0	87	1197.3181493390496	148.391389782065	639.7139917695473	841.1008230452675	889.251795314815
3108146	1944314.0	87	788.6985585585585	667.7403603603605	639.7139917695473	841.1008230452675	228.58313840621398
3108017	1944314.0	87	959.5096314907872	134.22822445561138	639.7139917695473	841.1008230452675	775.8467128380515
3108235	1944314.0	87	1403.8272921108742	884.8880597014926	639.7139917695473	841.1008230452675	765.3668779431881
3108098	1944314.0	87	591.8926701570681	426.9738219895288	639.7139917695473	841.1008230452675	416.8789414256661
3108253	1944314.0	87	1059.419280635717	937.7869092429944	639.7139917695473	841.1008230452675	430.6979553776281
3108123	1944314.0	87	530.8296	644.404	639.7139917695473	841.1008230452675	224.8231548731703
3108113	1944314.0	87	1083.8443643049072	623.1967897044265	639.7139917695473	841.1008230452675	494.7059283600753
3108078	1944314.0	87	809.9428089543085	385.1464274762343	639.7139917695473	841.1008230452675	486.6952445204753
3108195	1944314.0	87	1340.5442293090357	785.5459377372817	639.7139917695473	841.1008230452675	703.0287100334091
3108213	1944314.0	87	819.0260903426791	820.5623052959502	639.7139917695473	841.1008230452675	180.48451292573435
3108171	1944314.0	87	1059.3518948182525	778.7633410672854	639.7139917695473	841.1008230452675	424.24277405097865
3108041	1944314.0	87	750.7635405307161	285.0496183206107	639.7139917695473	841.1008230452675	567.0316962532178
3108063	1944314.0	87	620.3853046594983	340.98790322580646	639.7139917695473	841.1008230452675	500.4862942336631
3108056	1944314.0	87	932.551413881748	325.4327335047129	639.7139917695473	841.1008230452675	593.0154587864675
3108398	1944574.0	88	1149.055769230769	676.2064102564102	639.7139917695473	841.1008230452675	535.3682971902042
3108490	1944574.0	88	813.1802374893978	833.7217981340119	639.7139917695473	841.1008230452675	173.62312176890632
3108356	1944574.0	88	561.5538176925664	433.9026236125126	639.7139917695473	841.1008230452675	414.6316273911356
3108381	1944574.0	88	510.2357723577236	621.3338414634146	639.7139917695473	841.1008230452675	255.07280430429037
3108503	1944574.0	88	773.767773520647	951.396551724138	639.7139917695473	841.1008230452675	173.5959796958861
3108501	1944574.0	88	1059.6626213592233	937.0962783171522	639.7139917695473	841.1008230452675	430.78066220189515
3108497	1944574.0	88	973.4545893719808	895.8777777777777	639.7139917695473	841.1008230452675	338.20600417171323
3108368	1944574.0	88	1079.5263493412665	624.6110638900694	639.7139917695473	841.1008230452675	490.20681930371944
3108496	1944574.0	88	1395.146195837598	900.0660184237462	639.7139917695473	841.1008230452675	757.7299711698985
3108335	1944574.0	88	778.0396684428656	369.3321492007105	639.7139917695473	841.1008230452675	491.6296110367879
3108331	1944574.0	88	620.0688596491228	340.39429824561404	639.7139917695473	841.1008230452675	501.09176324598957
3108454	1944574.0	88	1060.146729625743	780.0928646379853	639.7139917695473	841.1008230452675	424.83603666624293
3108324	1944574.0	88	750.6180931744312	284.68707114481765	639.7139917695473	841.1008230452675	567.3587780341114
3108322	1944574.0	88	1031.743913857678	187.7570224719101	639.7139917695473	841.1008230452675	761.9354182344229
3108321	1944574.0	88	1110.8534450651769	165.72085661080072	639.7139917695473	841.1008230452675	823.4746404794298
3108468	1944574.0	88	1309.8001095290251	799.8096020445417	639.7139917695473	841.1008230452675	671.3571107433804
3108422	1944574.0	88	725.3354978354978	708.7911255411256	639.7139917695473	841.1008230452675	157.59726632984194
3108319	1944574.0	88	954.7429378531072	154.07869249394673	639.7139917695473	841.1008230452675	755.8059570668879
3108318	1944574.0	88	1297.25	79.65844298245615	639.7139917695473	841.1008230452675	1006.0557142998377
3108433	1944574.0	88	1234.4295828549562	720.6511672407195	639.7139917695473	841.1008230452675	606.7905354102858
3108399	1944832.0	89	554.3635596082405	439.9984802431611	639.8440428380187	841.2429718875502	410.24877219579906
3108387	1944832.0	89	765.5188378033205	368.7851213282248	639.8440428380187	841.2429718875502	488.88707760045
3108411	1944832.0	89	1080.236912156167	625.7091097308488	639.8440428380187	841.2429718875502	490.3067663029499
3108365	1944832.0	89	1111.4478260869564	171.70108695652175	639.8440428380187	841.2429718875502	818.9605998164415
3108364	1944832.0	89	924.4314079422384	151.36281588447653	639.8440428380187	841.2429718875502	746.2738090163608
3108358	1944832.0	89	1328.3337574215436	86.92493638676845	639.8440428380187	841.2429718875502	1021.2804638144521
3108484	1944832.0	89	773.6656263004577	951.915314190595	639.8440428380187	841.2429718875502	173.6565102472028
3108382	1944832.0	89	619.4537414965987	340.6056689342403	639.8440428380187	841.2429718875502	501.0523660229119
3108377	1944832.0	89	752.6523018345448	286.5571131879543	639.8440428380187	841.2429718875502	566.0407274561923
3108369	1944832.0	89	1037.4183673469388	185.084126984127	639.8440428380187	841.2429718875502	767.2090805339302
3108455	1944832.0	89	1301.927799515558	800.0716415129496	639.8440428380187	841.2429718875502	663.3626303169765
3108448	1944832.0	89	1058.8264996203493	781.2038724373576	639.8440428380187	841.2429718875502	423.26232120772056
3108479	1944832.0	89	1059.520701309675	937.3191803971272	639.8440428380187	841.2429718875502	430.5335474820875
3108471	1944832.0	89	957.1275689223058	899.2598997493735	639.8440428380187	841.2429718875502	322.5442602853173
3108470	1944832.0	89	1393.7012176560122	903.0007610350076	639.8440428380187	841.2429718875502	756.3826178231151
3108467	1944832.0	89	826.3468253968255	896.3853174603174	639.8440428380187	841.2429718875502	194.48384554364415
3108428	1944832.0	89	665.0602836879432	696.9936170212766	639.8440428380187	841.2429718875502	146.43679586066315
3108423	1944832.0	89	1149.259922555663	676.2147466924815	639.8440428380187	841.2429718875502	535.4800216810481
3108417	1944832.0	89	547.961356092935	622.2690848743481	639.8440428380187	841.2429718875502	237.46997982306263
3108435	1944832.0	89	1239.0893141945774	718.7348484848485	639.8440428380187	841.2429718875502	611.6397105672972
3108397	1945226.0	90	1058.9129586260733	780.3649492583918	639.7445355191256	841.1475409836065	423.5524647393747
3108388	1945226.0	90	553.4957805907172	724.3105101649406	639.7445355191256	841.1475409836065	145.22306806159457
3108385	1945226.0	90	1238.2661030595814	720.565619967794	639.7445355191256	841.1475409836065	610.5473499139506
3108410	1945226.0	90	1302.0246880086816	799.6392656899982	639.7445355191256	841.1475409836065	663.5796390030661
3108366	1945226.0	90	1080.6635662119331	623.511023839052	639.7445355191256	841.1475409836065	491.7064624569184
3108359	1945226.0	90	624.4853756933938	573.5731215330308	639.7445355191256	841.1475409836065	268.00916384127595
3108352	1945226.0	90	550.6080797481637	441.019062609304	639.7445355191256	841.1475409836065	409.93671091223746
3108373	1945226.0	90	1149.3412856196155	676.2113982770046	639.7445355191256	841.1475409836065	535.6237288282827
3108333	1945226.0	90	1112.8596296296296	173.76888888888888	639.7445355191256	841.1475409836065	818.0661082986833
3108332	1945226.0	90	1030.6988382484362	163.86371760500447	639.7445355191256	841.1475409836065	782.022150730335
3108330	1945226.0	90	883.8770032051282	135.56410256410257	639.7445355191256	841.1475409836065	746.6248390927983
3108329	1945226.0	90	1352.6697061803443	103.83434650455926	639.7445355191256	841.1475409836065	1025.618372356514
3108345	1945226.0	90	761.6721542803386	367.5655377861399	639.7445355191256	841.1475409836065	489.02582546252603
3108343	1945226.0	90	618.1940695296523	340.32658486707567	639.7445355191256	841.1475409836065	501.28440297882753
3108338	1945226.0	90	752.8099787685775	286.6556970983723	639.7445355191256	841.1475409836065	565.9019344307297
3108429	1945226.0	90	838.3983268983269	901.7239382239384	639.7445355191256	841.1475409836065	207.68444508905742
3108425	1945226.0	90	1393.0284292821607	891.501421464108	639.7445355191256	841.1475409836065	754.9649911633281
3108421	1945226.0	90	946.5815494393476	873.6080530071355	639.7445355191256	841.1475409836065	308.549247207489
3108439	1945226.0	90	770.856559139785	951.881935483871	639.7445355191256	841.1475409836065	171.61721610387613
3108434	1945226.0	90	1058.979843953186	936.9759427828347	639.7445355191256	841.1475409836065	430.04805130263765
3108653	1944962.0	91	1053.0123456790122	770.6845679012346	639.7	841.2226666666667	419.2883476417263
3108652	1944962.0	91	504.58435246158666	772.4203512072751	639.7	841.2226666666667	151.62452579414185
3108648	1944962.0	91	1238.2518601190477	722.8526785714286	639.7	841.2226666666667	610.1440676870003
3108643	1944962.0	91	1149.2143797301744	676.2031918394209	639.7	841.2226666666667	535.5710319127467
3108665	1944962.0	91	1069.4249084249084	797.2893772893773	639.7	841.2226666666667	431.9648490749039
3108663	1944962.0	91	1301.2627461807474	798.9739554573899	639.7	841.2226666666667	662.9104168234626
3108623	1944962.0	91	755.0724575050418	371.11192739844427	639.7	841.2226666666667	484.0608547755822
3108620	1944962.0	91	617.8105756358768	339.5245426149041	639.7	841.2226666666667	502.17542211467344
3108613	1944962.0	91	751.1778242677824	290.04567642956766	639.7	841.2226666666667	562.3374252797921
3108609	1944962.0	91	1097.1276276276276	187.69294294294292	639.7	841.2226666666667	797.7099311826612
3108639	1944962.0	91	1080.562762111352	622.5676789587852	639.7	841.2226666666667	492.10769011059386
3108633	1944962.0	91	642.577530176416	473.13138347260906	639.7	841.2226666666667	368.1025304767193
3108630	1944962.0	91	566.162083715246	450.44561564314085	639.7	841.2226666666667	397.6361763448426
3108605	1944962.0	91	1033.5297462817148	149.4663167104112	639.7	841.2226666666667	796.0079878751978
3108602	1944962.0	91	831.40236460717	122.8321891685736	639.7	841.2226666666667	743.5285298869967
3108597	1944962.0	91	1376.667862266858	108.49426111908178	639.7	841.2226666666667	1039.2365208702438
3108683	1944962.0	91	771.1091800356505	952.1136363636364	639.7	841.2226666666667	171.94528129022981
3108682	1944962.0	91	1057.8074935400516	938.5327304048236	639.7	841.2226666666667	429.2821038187691
3108679	1944962.0	91	1387.1626506024097	887.548557867835	639.7	841.2226666666667	748.8968568776094
3108678	1944962.0	91	943.8736434108528	872.1832041343669	639.7	841.2226666666667	305.7452538080051
3108675	1944962.0	91	784.3670076726343	831.6781756180734	639.7	841.2226666666667	144.98151750595895
3108134	1945088.0	92	609.1839160839161	426.65198135198136	639.9986666666666	841.084	415.57604230050214
3108151	1945088.0	92	566.9712009803922	453.624693627451	639.9986666666666	841.084	394.2812762980975
3108279	1945088.0	92	1301.6280602636534	799.9568738229756	639.9986666666666	841.084	662.9063998628293
3108022	1945088.0	92	1392.379012345679	128.84172839506172	639.9986666666666	841.084	1036.03341549635
3108275	1945088.0	92	1069.471533516988	796.599173553719	639.9986666666666	841.084	431.77059087504983
3108110	1945088.0	92	756.7876418276602	376.95170193192274	639.9986666666666	841.084	478.60051695449476
3108232	1945088.0	92	755.4317889317889	758.7509652509652	639.9986666666666	841.084	141.7869328494711
3108227	1945088.0	92	499.19935275080906	746.6249190938511	639.9986666666666	841.084	169.5492989216133
3108248	1945088.0	92	1051.6127633209417	771.1790582403964	639.9986666666666	841.084	417.50792261576123
3108064	1945088.0	92	743.7972085385878	297.132183908046	639.9986666666666	841.084	553.7668422038936
3108094	1945088.0	92	617.579575596817	338.7511052166225	639.9986666666666	841.084	502.8329273484842
3108209	1945088.0	92	1238.3801237432328	721.7880897138439	639.9986666666666	841.084	610.1572603715185
3108301	1945088.0	92	1056.66142557652	939.2941299790356	639.9986666666666	841.084	428.08069834187773
3108043	1945088.0	92	1040.7848324514991	163.36992945326278	639.9986666666666	841.084	787.3537401330708
3108170	1945088.0	92	1075.315089402529	618.7686436982119	639.9986666666666	841.084	488.79904413893763
3108298	1945088.0	92	1364.537949921753	898.826682316119	639.9986666666666	841.084	726.8365637066247
3108296	1945088.0	92	943.5420609884331	871.8002103049422	639.9986666666666	841.084	305.0935558347257
3108033	1945088.0	92	820.8794813119755	142.84515636918383	639.9986666666666	841.084	721.287288021666
3108190	1945088.0	92	1149.1375082836314	676.497349237906	639.9986666666666	841.084	535.0804852096069
3108052	1945088.0	92	1099.1981481481482	190.10666666666663	639.9986666666666	841.084	796.6402276477377
3108307	1945088.0	92	771.0546806649169	952.2042869641294	639.9986666666666	841.084	171.8237381158379
3108526	1944988.0	93	756.8457862728062	381.8116130900666	640.0301204819277	841.3232931726908	474.1274975220507
3108522	1944988.0	93	616.9932318104907	339.3011844331641	640.0301204819277	841.3232931726908	502.5503914066144
3108518	1944988.0	93	733.8920211012199	294.580118694362	640.0301204819277	841.3232931726908	554.7415210947403
3108515	1944988.0	93	1098.018559353179	190.1475560455715	640.0301204819277	841.3232931726908	796.1050500799332
3108514	1944988.0	93	1034.8253968253969	166.64523809523808	640.0301204819277	841.3232931726908	781.6992952703811
3108512	1944988.0	93	788.1568280204644	177.57910271546635	640.0301204819277	841.3232931726908	680.0719607893884
3108536	1944988.0	93	1073.511716989635	615.1430824695809	640.0301204819277	841.3232931726908	488.9414916169152
3108533	1944988.0	93	570.302103250478	461.6472275334608	640.0301204819277	841.3232931726908	386.0257908564067
3108530	1944988.0	93	562.3188405797101	396.9085144927536	640.0301204819277	841.3232931726908	451.1579973060196
3108510	1944988.0	93	1382.619775739042	125.6427115188583	640.0301204819277	841.3232931726908	1031.3283138997242
3108590	1944988.0	93	1373.0775401069518	889.3841354723708	640.0301204819277	841.3232931726908	734.6212384497612
3108587	1944988.0	93	941.1439169139466	871.3654797230465	640.0301204819277	841.3232931726908	302.6087430568219
3108599	1944988.0	93	771.0204525674499	952.3202785030462	640.0301204819277	841.3232931726908	171.69390744083643
3108595	1944988.0	93	1057.0479219677693	939.5309584393556	640.0301204819277	841.3232931726908	428.42571383288146
3108557	1944988.0	93	1237.8736588975214	722.7486126526082	640.0301204819277	841.3232931726908	609.4890083387206
3108553	1944988.0	93	746.2093023255813	704.4870801033592	640.0301204819277	841.3232931726908	173.19979175548448
3108548	1944988.0	93	1148.724165856819	676.4802397149335	640.0301204819277	841.3232931726908	534.736256553779
3108574	1944988.0	93	1301.74796527401	800.1762524868873	640.0301204819277	841.3232931726908	662.9959163324293
3108567	1944988.0	93	1059.2607116920842	780.260348583878	640.0301204819277	841.3232931726908	423.6543069629692
3108565	1944988.0	93	487.6120218579235	729.9826958105647	640.0301204819277	841.3232931726908	188.75382223709212
3108650	1945117.0	94	1373.100568585643	886.5781805259418	639.8105756358768	841.3741633199464	734.6819835356166
3108646	1945117.0	94	941.8741935483872	869.4193548387096	639.8105756358768	841.3741633199464	303.362756504023
3108517	1945117.0	94	1095.565925925926	191.5014814814815	639.8105756358768	841.3741633199464	793.7552783559453
3108538	1945117.0	94	708.4971356963839	301.8208020050125	639.8105756358768	841.3741633199464	543.9077800870193
3108661	1945117.0	94	770.6825902335457	952.3908704883228	639.8105756358768	841.3741633199464	171.6164137702495
3108532	1945117.0	94	766.4062617172852	270.1227971503562	639.8105756358768	841.3741633199464	585.1107511275501
3108657	1945117.0	94	1057.6399491094148	938.8884648006784	639.8105756358768	841.3741633199464	429.0576002479905
3108612	1945117.0	94	1057.666295471418	779.9561989606533	639.8105756358768	841.3741633199464	422.34531954943884
3108511	1945117.0	94	1008.1724754244862	177.06255585344056	639.8105756358768	841.3741633199464	759.6054245663379
3108508	1945117.0	94	1382.6651606425703	124.96536144578312	639.8105756358768	841.3741633199464	1032.024469607306
3108629	1945117.0	94	1302.7907039226222	800.1100662726133	639.8105756358768	841.3741633199464	664.2630323962346
3108586	1945117.0	94	641.6727941176471	631.2026143790849	639.8105756358768	841.3741633199464	210.179798843454
3108583	1945117.0	94	532.767217630854	642.8353994490358	639.8105756358768	841.3741633199464	225.5569135548292
3108604	1945117.0	94	1239.2420454545454	722.0007575757576	639.8105756358768	841.3741633199464	611.2021735955593
3108592	1945117.0	94	1148.434558349452	676.9148936170212	639.8105756358768	841.3741633199464	534.5514074274228
3108551	1945117.0	94	743.4272320179122	385.1403582423734	639.8105756358768	841.3741633199464	467.8522163839279
3108547	1945117.0	94	531.6222056631892	363.9008941877794	639.8105756358768	841.3741633199464	489.5768030994789
3108546	1945117.0	94	616.5570881226054	337.5697318007663	639.8105756358768	841.3741633199464	504.3407874640858
3108571	1945117.0	94	1072.5566411781365	613.7015009912205	639.8105756358768	841.3741633199464	488.9826156563807
3108560	1945117.0	94	574.0456936226167	471.6449704142012	639.8105756358768	841.3741633199464	375.53254957853096
3108136	1945168.0	95	567.4212121212122	281.8282051282051	639.7139917695473	841.1008230452675	563.9256219937937
3108263	1945168.0	95	1240.5044994375703	720.0099362579678	639.7139917695473	841.1008230452675	612.8721212185585
3108280	1945168.0	95	1303.8383512544804	799.686917562724	639.7139917695473	841.1008230452675	665.4143644591613
3108148	1945168.0	95	767.5404371584699	307.54116575591985	639.7139917695473	841.1008230452675	548.6579153056058
3108276	1945168.0	95	1056.8869774324824	777.9469108398076	639.7139917695473	841.1008230452675	421.9261980415323
3108238	1945168.0	95	553.1133478418571	617.9675371780921	639.7139917695473	841.1008230452675	239.34939897683714
3108233	1945168.0	95	1071.439172749392	614.4908401316732	639.7139917695473	841.1008230452675	487.58457343129623
3108101	1945168.0	95	1081.0515288788222	205.83710834277085	639.7139917695473	841.1008230452675	773.523631752318
3108126	1945168.0	95	698.2048611111111	280.9107638888889	639.7139917695473	841.1008230452675	563.2353719129852
3108249	1945168.0	95	1148.5512016718912	676.658829676071	639.7139917695473	841.1008230452675	534.7489835094938
3108112	1945168.0	95	1019.4573595735958	249.1871668716687	639.7139917695473	841.1008230452675	703.2544360016211
3108203	1945168.0	95	572.2467824967824	481.63803088803087	639.7139917695473	841.1008230452675	365.73941990511736
3108090	1945168.0	95	1386.5528735632183	127.17183908045978	639.7139917695473	841.1008230452675	1033.1809664835312
3108214	1945168.0	95	520.2067264573991	527.7690582959641	639.7139917695473	841.1008230452675	335.34874573091963
3108302	1945168.0	95	1374.4171506000775	879.1519550909795	639.7139917695473	841.1008230452675	735.6878551706012
3108300	1945168.0	95	940.904549950544	870.1330365974283	639.7139917695473	841.1008230452675	302.5865525120352
3108161	1945168.0	95	614.675764614789	337.7183507549361	639.7139917695473	841.1008230452675	504.00478790203914
3108184	1945168.0	95	710.6612090680101	416.8492863140218	639.7139917695473	841.1008230452675	430.14285308629593
3108310	1945168.0	95	770.8575757575758	952.2593073593072	639.7139917695473	841.1008230452675	171.91523567217564
3108306	1945168.0	95	1057.0676037483267	937.9435519857208	639.7139917695473	841.1008230452675	428.4420049205816
3108744	1945290.0	96	770.7710437710438	952.1708754208756	639.7445355191256	841.1475409836065	171.7385415515681
3108742	1945290.0	96	1056.1575639358473	938.1064152579108	639.7445355191256	841.1475409836065	427.55214130644435
3108741	1945290.0	96	1373.699842952493	877.8070278759325	639.7445355191256	841.1475409836065	734.870268339125
3108740	1945290.0	96	940.8263888888888	870.4850427350427	639.7445355191256	841.1475409836065	302.50780392840625
3108716	1945290.0	96	1148.485596707819	676.5696159122085	639.7445355191256	841.1475409836065	534.6993180846639
3108712	1945290.0	96	1071.790601930721	614.4515900056786	639.7445355191256	841.1475409836065	487.9086571188504
3108710	1945290.0	96	527.7683513838748	590.1377858002406	639.7445355191256	841.1475409836065	274.85371201914825
3108706	1945290.0	96	535.796155068319	504.5390848427073	639.7445355191256	841.1475409836065	352.2932280698925
3108733	1945290.0	96	1302.4277477477478	801.5572972972973	639.7445355191256	841.1475409836065	663.864765720238
3108725	1945290.0	96	1057.9092920353985	776.7087020648967	639.7445355191256	841.1475409836065	423.1006116203393
3108721	1945290.0	96	1241.8413612565446	719.5415357766143	639.7445355191256	841.1475409836065	614.2545140782271
3108702	1945290.0	96	572.3754706052707	482.7864176078772	639.7445355191256	841.1475409836065	364.6385685229717
3108700	1945290.0	96	679.32003257329	473.6541802388708	639.7445355191256	841.1475409836065	369.6181680579901
3108697	1945290.0	96	1081.9936224489795	363.1105442176871	639.7445355191256	841.1475409836065	651.2323895256355
3108696	1945290.0	96	745.7003683241253	349.90184162062616	639.7445355191256	841.1475409836065	502.5425112843934
3108694	1945290.0	96	613.941309255079	337.69224981188864	639.7445355191256	841.1475409836065	504.1160944608224
3108692	1945290.0	96	682.7571428571429	242.4860805860806	639.7445355191256	841.1475409836065	600.2046555595125
3108691	1945290.0	96	1084.2948986722572	196.32424877707896	639.7445355191256	841.1475409836065	783.2126809185651
3108690	1945290.0	96	560.6746724890829	187.29718583212036	639.7445355191256	841.1475409836065	658.6139462320201
3108688	1945290.0	96	1402.9193083573489	145.9231508165226	639.7445355191256	841.1475409836065	1032.3626720198029
3108794	1945346.0	97	679.3308351177731	223.20735189150605	639.7445355191256	841.1475409836065	619.2068736788173
3108792	1945346.0	97	1417.618703460359	193.67652212001752	639.7445355191256	841.1475409836065	1012.080501451599
3108791	1945346.0	97	1041.68964893232	184.4609120521173	639.7445355191256	841.1475409836065	769.93324568702
3108786	1945346.0	97	612.2920738327904	164.28935939196526	639.7445355191256	841.1475409836065	677.414670375674
3108845	1945346.0	97	1303.2397191574723	802.3154463390171	639.7445355191256	841.1475409836065	664.6305667705706
3108843	1945346.0	97	1065.3965174129353	795.4203980099502	639.7445355191256	841.1475409836065	428.1011344234692
3108837	1945346.0	97	1051.7542472173402	767.4812536613942	639.7445355191256	841.1475409836065	418.54357529591186
3108833	1945346.0	97	1242.519884309472	717.9002169197397	639.7445355191256	841.1475409836065	615.2463116494299
3108854	1945346.0	97	770.9229521492294	952.0936739659368	639.7445355191256	841.1475409836065	171.80460242180362
3108853	1945346.0	97	1055.8858742463392	938.7368647717484	639.7445355191256	841.1475409836065	427.4310352736501
3108850	1945346.0	97	1373.1724279835391	878.0193415637859	639.7445355191256	841.1475409836065	734.3541401277831
3108849	1945346.0	97	942.4133141762452	870.9334291187739	639.7445355191256	841.1475409836065	304.13087430544294
3108808	1945346.0	97	560.0716809349096	484.88469900801744	639.7445355191256	841.1475409836065	365.06297584132136
3108803	1945346.0	97	708.6803524559431	339.171166104237	639.7445355191256	841.1475409836065	506.68770242998767
3108800	1945346.0	97	610.6220125786164	338.1817610062893	639.7445355191256	841.1475409836065	503.80819482280316
3108829	1945346.0	97	1147.9798570500325	676.3476283300844	639.7445355191256	841.1475409836065	534.2865834570739
3108825	1945346.0	97	522.671130952381	603.0524553571429	639.7445355191256	841.1475409836065	265.3214123592774
3108824	1945346.0	97	1070.4248846597463	615.9228662053057	639.7445355191256	841.1475409836065	486.01616975660215
3108819	1945346.0	97	1172.3257936507937	505.24285714285713	639.7445355191256	841.1475409836065	629.6624120425677
3108817	1945346.0	97	635.331702011963	491.85807504078304	639.7445355191256	841.1475409836065	349.3173401338456
3108783	1945516.0	98	1051.4488505747129	766.4258620689656	639.8453333333334	841.196	418.3396095658412
3108779	1945516.0	98	1243.779365079365	717.9846560846561	639.8453333333334	841.196	616.3743586250503
3108774	1945516.0	98	1148.2322022621424	676.4550898203593	639.8453333333334	841.196	534.4125522347455
3108770	1945516.0	98	1257.705192629816	646.8412897822445	639.8453333333334	841.196	647.7071553670664
3108793	1945516.0	98	1304.9115858537366	802.1829892782846	639.8453333333334	841.196	666.2095280368673
3108790	1945516.0	98	1061.4171842650103	796.4927536231884	639.8453333333334	841.196	423.93537919662464
3108751	1945516.0	98	976.7375522614976	177.27537058152794	639.8453333333334	841.196	744.5045126402945
3108750	1945516.0	98	668.4794786466999	168.45618413754855	639.8453333333334	841.196	673.3489244993802
3108765	1945516.0	98	530.4751900760303	613.3151260504202	639.8453333333334	841.196	252.76772133353438
3108764	1945516.0	98	1071.7514919011082	614.5897982381358	639.8453333333334	841.196	487.74306810626285
3108762	1945516.0	98	640.3536789297659	491.7028985507246	639.8453333333334	841.196	349.49347114914593
3108760	1945516.0	98	584.3136103583257	488.3774465522433	639.8453333333334	841.196	357.1620135366309
3108759	1945516.0	98	531.2721354166666	441.6741536458333	639.8453333333334	841.196	414.01188995014877
3108758	1945516.0	98	607.3366740905717	337.37416481069044	639.8453333333334	841.196	504.86954209903155
3108757	1945516.0	98	665.0753058103975	303.0321100917431	639.8453333333334	841.196	538.7549757657741
3108753	1945516.0	98	673.2375438596491	230.18561403508767	639.8453333333334	841.196	611.9221612924514
3108752	1945516.0	98	1428.1738095238095	205.3523809523809	639.8453333333334	841.196	1012.7975583779671
3108811	1945516.0	98	770.9731318219983	952.0184718723762	639.8453333333334	841.196	171.68610837335532
3108806	1945516.0	98	1056.9763146458065	937.8111690569316	639.8453333333334	841.196	428.1737339709271
3108805	1945516.0	98	1359.3024282560707	924.0011037527594	639.8453333333334	841.196	724.2065980382738
3108801	1945516.0	98	941.4381237524948	871.1706586826348	639.8453333333334	841.196	303.0786884555835
3108906	1945463.0	99	1071.5820650552075	616.414503133393	639.8440428380187	841.2429718875502	486.7705416213566
3108904	1945463.0	99	548.7198259553538	567.338819523269	639.8440428380187	841.2429718875502	288.66435108075666
[truncated: 21,956 more rows]
