# Supplementary material for: The First of Us: Ophiocordyceps use a novel scramblase-binding peptide to manipulate zombie ants
Source: bioRxiv. 2025 Sep 19:2025.09.09.674826. Preprint. [Version 2] doi: 10.1101/2025.09.09.674826 (PMC12458967; doi:10.1101/2025.09.09.674826)
Supplement: Supplement 11 [file media-11.zip › Data S12. Nest behavior tests data/SBP Aversion Assay data files/Gen19_SBP1-all-spots_matches.csv]

No_Overlap_ID	Citronella_ID	Frame	No_Overlap_X	No_Overlap_Y	Citronella_X	Citronella_Y	Distance
322564	1364304.0	0	601.2312430011198	932.8116834639792	1328.962703962704	193.3659673659673	1037.4839981074326
322318	1364304.0	0	806.0827546296297	524.0202546296297	1328.962703962704	193.3659673659673	618.6563659257042
322443	1364304.0	0	1339.8050847457628	656.2121468926554	1328.962703962704	193.3659673659673	462.97315594264853
322581	1364304.0	0	1258.7057706909643	992.6735003796508	1328.962703962704	193.3659673659673	802.3892876934302
322192	1364304.0	0	1172.9131607335491	308.7786767349874	1328.962703962704	193.3659673659673	194.09161091073915
322576	1364304.0	0	670.5230696798493	982.2419962335216	1328.962703962704	193.3659673659673	1027.5544466919414
322213	1364304.0	0	458.99009247027743	318.19726992514313	1328.962703962704	193.3659673659673	878.8829267004638
322336	1364304.0	0	586.2338582677165	558.7199475065618	1328.962703962704	193.3659673659673	827.7256000825288
322476	1364304.0	0	1279.878936364824	739.3769110152881	1328.962703962704	193.3659673659673	548.2127021753732
322368	1364304.0	0	1313.8372930165583	597.9542836573074	1328.962703962704	193.3659673659673	404.8709470136765
322241	1364304.0	0	781.3443659899971	340.6924095322154	1328.962703962704	193.3659673659673	567.089873516848
322382	1364304.0	0	492.8035584604212	606.0131929314936	1328.962703962704	193.3659673659673	932.4375847068982
322504	1364304.0	0	745.0427402862986	770.3850715746422	1328.962703962704	193.3659673659673	820.9223901207934
322518	1364304.0	0	1191.2220089571335	786.3426103646833	1328.962703962704	193.3659673659673	608.7641564700112
322399	1364304.0	0	898.0869492095526	609.6974436596031	1328.962703962704	193.3659673659673	599.1542490769268
322146	1364304.0	0	1358.9450346761105	88.0759185480301	1328.962703962704	193.3659673659673	109.47572578015493
322281	1364304.0	0	1035.8913532626163	399.8497267759563	1328.962703962704	193.3659673659673	358.50573147615916
322539	1364304.0	0	1218.1123812873725	839.2852034236136	1328.962703962704	193.3659673659673	655.362078202972
322551	1364304.0	0	1189.863807728558	880.9938737040528	1328.962703962704	193.3659673659673	701.5558712664706
322163	1364304.0	0	580.1906371645155	80.0500921942225	1328.962703962704	193.3659673659673	757.2978909142487
322435	1364292.0	1	1382.1612084285352	116.96725057121095	1328.93908045977	193.48275862068965	93.20524597678757
322691	1364292.0	1	1102.8106158022574	850.943777682526	1328.93908045977	193.48275862068965	695.2618744862918
322700	1364292.0	1	660.1895424836601	927.4680464778504	1328.93908045977	193.48275862068965	992.9553601919974
322698	1364292.0	1	1236.896509598604	939.5003490401396	1328.93908045977	193.48275862068965	751.6741847808629
322571	1364292.0	1	805.8136729222521	524.7433720583855	1328.93908045977	193.48275862068965	619.1880053961096
322453	1364292.0	1	515.1844221105528	136.5185929648241	1328.93908045977	193.48275862068965	815.7460144885293
322705	1364292.0	1	1359.9157996146437	958.7323699421966	1328.93908045977	193.48275862068965	765.8763116569917
322707	1364292.0	1	720.9522445081185	978.5945558739256	1328.93908045977	193.48275862068965	992.9997617707199
322586	1364292.0	1	1315.9074796747968	546.0743089430894	1328.93908045977	193.48275862068965	352.83228874037627
322596	1364292.0	1	577.1112370874275	555.5098261526833	1328.93908045977	193.48275862068965	834.4511391901399
322466	1364292.0	1	1163.7569832402237	202.8826815642458	1328.93908045977	193.48275862068965	165.4493390533562
322610	1364292.0	1	898.3258463541666	609.501953125	1328.93908045977	193.48275862068965	598.7484677081874
322495	1364292.0	1	464.6043604050424	298.5644761314321	1328.93908045977	193.48275862068965	870.698958106125
322628	1364292.0	1	1259.4036857680926	679.4136400322841	1328.93908045977	193.48275862068965	490.8808334253604
322637	1364292.0	1	1370.56660849331	714.6455788248983	1328.93908045977	193.48275862068965	522.8226623372283
322505	1364292.0	1	1025.586622245003	341.48581923799765	1328.93908045977	193.48275862068965	337.53165756271295
322525	1364292.0	1	787.6835443037975	341.9882459312839	1328.93908045977	193.48275862068965	561.2587951924195
322550	1364292.0	1	483.4712131596984	490.96104637879824	1328.93908045977	193.48275862068965	896.2752068000249
322675	1364292.0	1	1199.5867871059158	756.9711300035424	1328.93908045977	193.48275862068965	578.1445844073966
322685	1364292.0	1	826.3424092409241	797.1765676567657	1328.93908045977	193.48275862068965	785.5250657927797
320645	1365322.0	2	1169.8046036690896	106.56230529595015	1329.0647840531562	193.4014396456257	181.3969137294415
320654	1365322.0	2	478.407231208373	181.3999365683476	1329.0647840531562	193.4014396456257	850.7422102423208
320649	1365322.0	2	1420.7699075832384	146.5578554247373	1329.0647840531562	193.4014396456257	102.97645878707951
320659	1365322.0	2	477.4627296587926	238.0597550306212	1329.0647840531562	193.4014396456257	852.772199465793
320668	1365322.0	2	872.8671624380286	364.2217847769029	1329.0647840531562	193.4014396456257	487.1302292796741
320665	1365322.0	2	993.3591333639566	292.50520594089727	1329.0647840531562	193.4014396456257	350.0283422789742
320674	1365322.0	2	478.1491464510333	476.5190925426775	1329.0647840531562	193.4014396456257	896.7792524906912
320675	1365322.0	2	1332.047877591313	494.3719973675551	1329.0647840531562	193.4014396456257	300.9853409428881
320685	1365322.0	2	588.477688172043	548.1860215053763	1329.0647840531562	193.4014396456257	821.1828944340104
320680	1365322.0	2	805.5826330532213	525.312324929972	1329.0647840531562	193.4014396456257	619.8373965692592
320689	1365322.0	2	1182.7437614919884	590.4088521145259	1329.0647840531562	193.4014396456257	423.1131375868601
320691	1365322.0	2	898.1345703778001	609.8105984620528	1329.0647840531562	193.4014396456257	599.2473918211848
320700	1365322.0	2	1207.37543493389	747.8983994432846	1329.0647840531562	193.4014396456257	567.6928536752222
320702	1365322.0	2	911.2692307692308	799.1960907944515	1329.0647840531562	193.4014396456257	735.8942068696756
320696	1365322.0	2	1436.1672532629418	733.9761695263235	1329.0647840531562	193.4014396456257	551.0825505279788
320705	1365322.0	2	1425.5207336523124	861.1547049441787	1329.0647840531562	193.4014396456257	674.6837581637449
320707	1365322.0	2	946.3501669449082	886.5505008347245	1329.0647840531562	193.4014396456257	791.7866500362595
320716	1365322.0	2	764.592773892774	982.2170163170164	1329.0647840531562	193.4014396456257	969.9786926803708
320714	1365322.0	2	719.3985031033225	920.8179992698066	1329.0647840531562	193.4014396456257	949.119500032889
320715	1365322.0	2	1284.70646178093	991.4243498817968	1329.0647840531562	193.4014396456257	799.254794178061
322433	1365383.0	3	931.6573910482922	266.66696113074204	1329.1503267973856	193.5566448801743	404.16055264299473
322582	1365383.0	3	898.2624327956989	609.9233870967741	1329.1503267973856	193.5566448801743	599.1874841994559
322449	1365383.0	3	876.727465214761	365.6488203266788	1329.1503267973856	193.5566448801743	484.047686217506
322597	1365383.0	3	1288.7372143634386	696.3335146898803	1329.1503267973856	193.5566448801743	504.3984540740038
322612	1365383.0	3	1438.623730378578	744.7975860704393	1329.1503267973856	193.5566448801743	562.0062289120823
322354	1365383.0	3	1436.852194140576	184.3863322016849	1329.1503267973856	193.5566448801743	108.09156703384163
322492	1365383.0	3	1330.1986221049544	441.84007622398127	1329.1503267973856	193.5566448801743	248.28564437539833
322623	1365383.0	3	1420.5907649623464	821.5408244153786	1329.1503267973856	193.5566448801743	634.6065580170944
322617	1365383.0	3	996.0391414141416	793.6468855218856	1329.1503267973856	193.5566448801743	686.3463839351504
322635	1365383.0	3	812.0664794007491	884.0580524344568	1329.1503267973856	193.5566448801743	862.6516672869492
322514	1365383.0	3	462.5897908979089	483.1875768757688	1329.1503267973856	193.5566448801743	913.6811474179736
322522	1365383.0	3	1278.796269897838	492.9685198384415	1329.1503267973856	193.5566448801743	303.61653761326625
322395	1365383.0	3	488.0020659604838	188.0089775373751	1329.1503267973856	193.5566448801743	841.1665550423952
322668	1365383.0	3	762.1838894869035	922.077682095443	1329.1503267973856	193.5566448801743	923.1434572707276
322676	1365383.0	3	801.1638772663878	990.5822873082288	1329.1503267973856	193.5566448801743	956.0437048462804
322546	1365383.0	3	590.692996742671	529.484799131379	1329.1503267973856	193.5566448801743	811.2748936890373
322301	1365383.0	3	1183.670413815575	78.09986966438579	1329.1503267973856	193.5566448801743	185.7274132281615
322552	1365383.0	3	805.9022038567492	525.0798898071625	1329.1503267973856	193.5566448801743	619.4322078224695
322680	1365383.0	3	1330.364452080947	1004.2079037800688	1329.1503267973856	193.5566448801743	810.6521681067584
320524	1364372.0	4	1344.042730677562	431.2609805924413	1329.064017660044	193.60485651214128	238.12768666522612
320526	1364372.0	4	1266.3357341420267	439.9526156178923	1329.064017660044	193.60485651214128	254.20868586565237
320520	1364372.0	4	876.1978435957391	355.5784619381658	1329.064017660044	193.60485651214128	480.96072653216385
320533	1364372.0	4	531.5825650481459	466.51495595164926	1329.064017660044	193.60485651214128	842.8858698756703
320541	1364372.0	4	596.504159733777	529.0213533000555	1329.064017660044	193.60485651214128	805.6973201906716
320542	1364372.0	4	805.8943191311612	525.172514619883	1329.064017660044	193.60485651214128	619.3897362419356
320548	1364372.0	4	898.2075312394462	609.7681526511313	1329.064017660044	193.60485651214128	599.0235395574798
320554	1364372.0	4	1355.142393162393	648.2767521367522	1329.064017660044	193.60485651214128	455.4191633426492
320561	1364372.0	4	1444.949755957508	717.3198392190641	1329.064017660044	193.60485651214128	536.3831535874899
320570	1364372.0	4	681.6634792463522	802.4271851537045	1329.064017660044	193.60485651214128	888.702472704377
320576	1364372.0	4	1444.1211954528787	813.438760542721	1329.064017660044	193.60485651214128	630.4222574968636
320578	1364372.0	4	1095.075870646766	811.1189883913764	1329.064017660044	193.60485651214128	660.3591114032371
320589	1364372.0	4	1368.6873245086242	985.6797031688728	1329.064017660044	193.60485651214128	793.065299424897
320584	1364372.0	4	785.1115342763874	936.9323540079796	1329.064017660044	193.60485651214128	921.0972113260755
320594	1364372.0	4	824.6182648401827	988.0735159817352	1329.064017660044	193.60485651214128	941.0876518249563
320473	1364372.0	4	571.3690303907381	93.32272069464544	1329.064017660044	193.60485651214128	764.3024273788175
320481	1364372.0	4	1142.8018991486574	100.41944990176816	1329.064017660044	193.60485651214128	208.2716898608412
320483	1364372.0	4	473.0453936348409	169.9636515912898	1329.064017660044	193.60485651214128	856.3450188143281
320489	1364372.0	4	1452.0082062454612	293.0533769063181	1329.064017660044	193.60485651214128	158.13058437733545
320500	1364372.0	4	911.3163573260902	289.2569035762789	1329.064017660044	193.60485651214128	428.558539550961
320513	1364630.0	5	1165.5846824408468	793.3974678289746	1328.9234234234234	193.4752252252252	621.7605982019811
320525	1364630.0	5	1401.5361881785284	981.2595496582228	1328.9234234234234	193.4752252252252	791.1237295314398
320522	1364630.0	5	805.3355263157895	940.1513157894736	1328.9234234234234	193.4752252252252	911.959138458464
320528	1364630.0	5	853.4695817490494	980.7801013941698	1328.9234234234234	193.4752252252252	919.7311148386348
320429	1364630.0	5	573.3722052845528	84.3366361788618	1328.9234234234234	193.4752252252252	763.3930015726908
320439	1364630.0	5	916.3554366371956	283.8553590817434	1328.9234234234234	193.4752252252252	422.35164533450467
320433	1364630.0	5	471.0839291794348	164.39342866870956	1328.9234234234234	193.4752252252252	858.3323067295886
320434	1364630.0	5	1053.8135593220338	160.61456371625863	1328.9234234234234	193.4752252252252	277.0654442558507
320445	1364630.0	5	1427.258537962179	352.1172734970364	1328.9234234234234	193.4752252252252	186.64697755716767
320447	1364630.0	5	867.8389110225763	355.0062416998672	1328.9234234234234	193.4752252252252	488.56033082850473
320443	1364630.0	5	1230.8189329556185	342.7360717658168	1328.9234234234234	193.4752252252252	178.61492479622655
320455	1364630.0	5	1375.4605363984674	440.0689655172414	1328.9234234234234	193.4752252252252	250.94655932141876
320460	1364630.0	5	539.1928697404887	470.8807004283194	1328.9234234234234	193.4752252252252	837.0353308510992
320462	1364630.0	5	806.4200894104498	524.3097233864208	1328.9234234234234	193.4752252252252	618.4344744823361
320464	1364630.0	5	601.6746424642464	529.2901540154015	1328.9234234234234	193.4752252252252	801.0383610071119
320477	1364630.0	5	898.2037793667007	609.3593803200545	1328.9234234234234	193.4752252252252	598.7311936380883
320484	1364630.0	5	542.7771916603868	654.2116302436574	1328.9234234234234	193.4752252252252	911.2101473450188
320495	1364630.0	5	1450.997483546264	675.4287650019357	1328.9234234234234	193.4752252252252	497.1733004277042
320488	1364630.0	5	1387.7950643776824	643.9334763948498	1328.9234234234234	193.4752252252252	454.2890117044917
320507	1364630.0	5	1431.4085185185186	775.444074074074	1328.9234234234234	193.4752252252252	590.9237985959822
320900	1364810.0	6	1367.4778188539742	632.9220579174369	1328.9234234234234	193.4752252252252	441.13485485759566
320789	1364810.0	6	565.5925789860397	460.3993387215283	1328.9234234234234	193.4752252252252	808.6547226321482
320919	1364810.0	6	1368.8525480367584	734.484126984127	1328.9234234234234	193.4752252252252	542.480383769552
320924	1364810.0	6	1214.021460088247	747.3884877657441	1328.9234234234234	193.4752252252252	565.7051914173671
320794	1364810.0	6	1401.281350482315	476.22954626652376	1328.9234234234234	193.4752252252252	291.86585219203977
320928	1364810.0	6	855.3157033805888	913.32915303526	1328.9234234234234	193.4752252252252	861.6808863307267
320808	1364810.0	6	806.3690176322418	523.8322138259166	1328.9234234234234	193.4752252252252	618.2223280738833
320817	1364810.0	6	606.4620218579234	530.9308743169398	1328.9234234234234	193.4752252252252	797.3874791190899
320947	1364810.0	6	1415.4030513711857	961.294515256856	1328.9234234234234	193.4752252252252	772.6740504214315
320959	1364810.0	6	894.265899864682	974.8288227334236	1328.9234234234234	193.4752252252252	894.1144261923199
320854	1364810.0	6	514.162070829954	582.8288726682887	1328.9234234234234	193.4752252252252	903.0129148894589
320723	1364810.0	6	544.8554727912269	119.68228843368507	1328.9234234234234	193.4752252252252	787.532823905704
320732	1364810.0	6	955.6899045860264	184.9170514004309	1328.9234234234234	193.4752252252252	373.33162459529325
320728	1364810.0	6	476.8052341597796	160.7297520661157	1328.9234234234234	193.4752252252252	852.7471339654945
320742	1364810.0	6	921.5168031021112	252.61158983196896	1328.9234234234234	193.4752252252252	411.6761638722062
320871	1364810.0	6	898.1428571428571	609.7535211267606	1328.9234234234234	193.4752252252252	599.0488426862133
320747	1364810.0	6	1181.8859770114943	289.28114942528737	1328.9234234234234	193.4752252252252	175.4958283241199
320767	1364810.0	6	1408.3709899490568	390.71602643535726	1328.9234234234234	193.4752252252252	212.64018784994474
320890	1364810.0	6	1413.8550085721283	634.2596130296351	1328.9234234234234	193.4752252252252	448.8922484160093
320763	1364810.0	6	843.8867197875165	362.0859229747676	1328.9234234234234	193.4752252252252	513.50771296016
320908	1366067.0	7	931.989467691432	254.58070025619128	1328.9234234234234	193.49887387387383	401.60621848677357
321038	1366067.0	7	898.1575296108291	609.3565143824027	1328.9234234234234	193.49887387387383	598.7460500424901
320926	1366067.0	7	1395.1043064876958	376.0782997762863	1328.9234234234234	193.49887387387383	194.20390327184833
321055	1366067.0	7	1416.3158024691356	640.9024691358024	1328.9234234234234	193.49887387387383	455.858974868949
320934	1366067.0	7	803.4868491680086	361.8424584004294	1328.9234234234234	193.49887387387383	551.7455536898468
321063	1366067.0	7	1335.62739965096	639.0961605584642	1328.9234234234234	193.49887387387383	445.64771422944426
321081	1366067.0	7	1252.5882016036655	687.1288659793814	1328.9234234234234	193.49887387387383	499.4973825720763
320965	1366067.0	7	631.0462146892655	472.8150282485876	1328.9234234234234	193.49887387387383	751.6981525620895
321088	1366067.0	7	1322.4160997732426	690.2445200302343	1328.9234234234234	193.49887387387383	496.7882670075736
321110	1366067.0	7	957.5234505862647	902.0443886097152	1328.9234234234234	193.49887387387383	799.9841787658808
320988	1366067.0	7	806.1386810750901	524.1195622055972	1328.9234234234234	193.49887387387383	618.5579410088886
321119	1366067.0	7	1437.1633622470054	948.8659644774888	1328.9234234234234	193.49887387387383	763.0827778973279
320857	1366067.0	7	534.2162993845543	118.57425054595988	1328.9234234234234	193.49887387387383	798.231239791428
320997	1366067.0	7	1374.424836601307	534.060639070443	1328.9234234234234	193.49887387387383	343.5879720173388
320864	1366067.0	7	1198.8005427408411	146.64654002713704	1328.9234234234234	193.49887387387383	138.300778248062
320993	1366067.0	7	609.8695420660276	533.4134717784877	1328.9234234234234	193.49887387387383	795.3492428888023
320878	1366067.0	7	934.6336703173266	187.1554338668913	1328.9234234234234	193.49887387387383	394.34077729241864
321134	1366067.0	7	936.4933510638298	971.984929078014	1328.9234234234234	193.49887387387383	871.8038195829723
320872	1366067.0	7	465.15872156013	159.84976525821597	1328.9234234234234	193.49887387387383	864.4198763885594
321017	1366067.0	7	510.0070296523517	577.5328476482617	1328.9234234234234	193.49887387387383	904.49220726326
321284	1364393.0	8	1437.6504571903574	931.7647547797176	1328.9520547945206	193.412100456621	746.3109169973125
321283	1364393.0	8	1081.8553391053392	900.3867243867244	1328.9520547945206	193.412100456621	748.9124820601478
321288	1364393.0	8	990.4	978.4261261261262	1328.9520547945206	193.412100456621	854.906143563979
321035	1364393.0	8	1275.352384211727	75.74093086926763	1328.9520547945206	193.412100456621	129.30363041554426
321174	1364393.0	8	805.928207306712	525.0448881336732	1328.9520547945206	193.412100456621	619.3014216868901
321048	1364393.0	8	544.9728378965667	107.26923076923076	1328.9520547945206	193.412100456621	788.6976648411656
321178	1364393.0	8	686.5058400718777	536.2938005390836	1328.9520547945206	193.412100456621	728.220433016605
321189	1364393.0	8	1299.552267220491	528.1112841813776	1328.9520547945206	193.412100456621	335.9879329610164
321186	1364393.0	8	610.3847139197268	543.0926558497011	1328.9520547945206	193.412100456621	799.134227894091
321066	1364393.0	8	477.2371527777778	162.20243055555557	1328.9520547945206	193.412100456621	852.2865233081674
321080	1364393.0	8	887.0488095238095	204.0988095238095	1328.9520547945206	193.412100456621	442.0324466953449
321217	1364393.0	8	504.0003184307731	576.6217679276525	1328.9520547945206	193.412100456621	909.6125639923957
321229	1364393.0	8	898.2191939213743	609.6919392137429	1328.9520547945206	193.412100456621	599.0156104740681
321099	1364393.0	8	949.7313444709628	280.5491646778043	1328.9520547945206	193.412100456621	389.10309058062023
321238	1364393.0	8	1423.629590643275	640.5922807017544	1328.9520547945206	193.412100456621	457.092932999912
321127	1364393.0	8	1354.5314549791294	356.7720632081097	1328.9520547945206	193.412100456621	165.3504857687819
321263	1364393.0	8	1333.5085744908895	636.01482672383	1328.9520547945206	193.412100456621	442.6261799429732
321276	1364393.0	8	1359.8959119496856	675.6069182389938	1328.9520547945206	193.412100456621	483.186676753214
321147	1364393.0	8	714.1751313485114	361.4019264448336	1328.9520547945206	193.412100456621	637.3156574549931
321275	1364393.0	8	1273.186230248307	665.8980436418359	1328.9520547945206	193.412100456621	475.7654818237039
320902	1365093.0	9	898.5326984126984	609.3517460317461	1328.9407530454043	193.36600221483943	598.577674618437
320782	1365093.0	9	773.0912172119068	240.92440318302388	1328.9407530454043	193.36600221483943	557.8803706790239
320913	1365093.0	9	645.1894205958245	600.7718742669482	1328.9407530454043	193.36600221483943	795.9242609753236
320793	1365093.0	9	994.694398378478	314.296756955961	1328.9407530454043	193.36600221483943	355.45023990762195
320807	1365093.0	9	1319.518142681427	356.3038130381304	1328.9407530454043	193.36600221483943	163.21003578811533
320930	1365093.0	9	1420.541788856305	653.1209677419355	1328.9407530454043	193.36600221483943	468.79140146599445
320943	1365093.0	9	1333.3558922558925	636.920202020202	1328.9407530454043	193.36600221483943	443.57617341244054
320961	1365093.0	9	1271.6589684372595	670.4014626635874	1328.9407530454043	193.36600221483943	480.46231212598025
320834	1365093.0	9	646.6733222407099	411.3743760399335	1328.9407530454043	193.36600221483943	716.2517003084184
320855	1365093.0	9	806.0993858179787	523.9237855946399	1328.9407530454043	193.36600221483943	618.5721812668355
320849	1365093.0	9	1278.672487745098	471.7377450980392	1328.9407530454043	193.36600221483943	282.87404570255694
320979	1365093.0	9	1357.307807807808	693.7889556222889	1328.9407530454043	193.36600221483943	501.2263182365103
320862	1365093.0	9	619.8714689265537	548.6694915254237	1328.9407530454043	193.36600221483943	793.1076970986322
320991	1365093.0	9	1183.3157152924596	914.5038759689922	1328.9407530454043	193.36600221483943	735.6945592997184
320741	1365093.0	9	558.8420669577874	99.54609412906356	1328.9407530454043	193.36600221483943	775.7926020961385
320994	1365093.0	9	1440.7938856015778	910.0384615384615	1328.9407530454043	193.36600221483943	725.348562565335
320877	1365093.0	9	499.9857646762408	573.3938019652305	1328.9407530454043	193.36600221483943	911.9141962516229
320746	1365093.0	9	1352.6610663082438	92.42137096774194	1328.9407530454043	193.36600221483943	103.69412634715492
321011	1365093.0	9	1032.256358768407	987.4553770638108	1328.9407530454043	193.36600221483943	847.7025215578511
320764	1365093.0	9	491.7634324465311	147.77560424274037	1328.9407530454043	193.36600221483943	838.4177661001481
320903	1364689.0	10	898.3866328257192	609.6336717428088	1328.925364758698	193.486531986532	598.7838020703194
320779	1364689.0	10	566.0886243386243	80.45449735449736	1328.925364758698	193.486531986532	771.1654384033171
320916	1364689.0	10	1351.6181474480152	633.5085066162571	1328.925364758698	193.486531986532	440.60674137287896
320791	1364689.0	10	1430.42134595163	143.5874868559411	1328.925364758698	193.486531986532	113.0988457202847
320787	1364689.0	10	498.3100420007637	128.26116838487974	1328.925364758698	193.486531986532	833.1723485913553
320797	1364689.0	10	674.7259723561556	299.1592735454838	1328.925364758698	193.486531986532	662.6790877403938
320804	1364689.0	10	1025.4358232509203	375.301858670875	1328.925364758698	193.486531986532	353.78342926419754
320929	1364689.0	10	1414.597913703177	674.1162873399716	1328.925364758698	193.486531986532	488.20564045671506
320814	1364689.0	10	1293.9373356704646	402.79963969227776	1328.925364758698	193.486531986532	212.21719825903884
320938	1364689.0	10	1268.584262701363	670.9056175134242	1328.925364758698	193.486531986532	481.217239739837
320963	1364689.0	10	1424.926182853077	760.0225898256848	1328.925364758698	193.486531986532	574.6122709329466
320974	1364689.0	10	1451.6177777777775	898.0217777777779	1328.925364758698	193.486531986532	715.1386863920701
320843	1364689.0	10	602.7386511024642	475.9547341115435	1328.925364758698	193.486531986532	779.188955454694
320853	1364689.0	10	806.1996091568956	524.6834170854271	1328.925364758698	193.486531986532	618.8162831315009
320978	1364689.0	10	1271.4093535572408	951.9207295052366	1328.925364758698	193.486531986532	760.6119401576389
320860	1364689.0	10	630.3394259409695	549.0843487679393	1328.925364758698	193.486531986532	783.8827215939577
320990	1364689.0	10	1071.8320512820512	980.0055555555556	1328.925364758698	193.486531986532	827.4715380424705
320870	1364689.0	10	499.5592383638928	569.1560883874001	1328.925364758698	193.486531986532	910.4810746070174
320876	1364689.0	10	584.7110466365785	567.931334622824	1328.925364758698	193.486531986532	833.1049522835059
321413	1365290.0	11	1270.410332271279	362.8504779244424	1328.9104308390024	193.56916099773244	179.10451081107524
321795	1365290.0	11	898.4000664010624	609.9186586985392	1328.9104308390024	193.56916099773244	598.9040642074505
321547	1365290.0	11	592.7892976588629	464.3422519509476	1328.9104308390024	193.56916099773244	784.3420105405363
321931	1365290.0	11	1410.548195811254	688.4234166035832	1328.9104308390024	193.56916099773244	501.54307787156756
321695	1365290.0	11	511.8557063851181	575.5246354952237	1328.9104308390024	193.56916099773244	901.9248345904533
321562	1365290.0	11	1295.6452533904355	466.18344039971447	1328.9104308390024	193.56916099773244	274.63633656992033
321957	1365290.0	11	1443.7357804232804	816.1124338624339	1328.9104308390024	193.56916099773244	633.0442223859609
321453	1365290.0	11	660.2206723891272	380.20207439198856	1328.9104308390024	193.56916099773244	694.2462368769313
321975	1365290.0	11	1448.552608311229	882.6087533156499	1328.9104308390024	193.56916099773244	699.3495623877502
321852	1365290.0	11	1356.6542673107892	629.7830917874396	1328.9104308390024	193.56916099773244	437.09531440771667
321606	1365290.0	11	806.2832377832378	523.8183183183182	1328.9104308390024	193.56916099773244	618.2262440501086
321346	1365290.0	11	555.0964384248808	83.62139453222974	1328.9104308390024	193.56916099773244	781.5859557378413
321997	1365290.0	11	1126.185403050109	963.1710239651416	1328.9104308390024	193.56916099773244	795.8545497607678
322004	1365290.0	11	1314.336927733636	976.2722285281876	1328.9104308390024	193.56916099773244	782.8387311026112
321361	1365290.0	11	481.9079871563315	135.7626931567329	1328.9104308390024	193.56916099773244	848.9727482838707
321894	1365290.0	11	1263.493172690763	667.7714859437751	1328.9104308390024	193.56916099773244	478.6932866124881
321632	1365290.0	11	635.4868559411146	546.305730809674	1328.9104308390024	193.56916099773244	777.9841527350421
321386	1365290.0	11	1425.87349670978	305.6440889493987	1328.9104308390024	193.56916099773244	148.19792717319612
321652	1365290.0	11	575.2000225377508	558.5394410637819	1328.9104308390024	193.56916099773244	837.4262265496168
321520	1365290.0	11	1059.25345359987	409.51056395254346	1328.9104308390024	193.56916099773244	345.46428886910735
321792	1364451.0	12	1454.6480263157894	860.3508771929825	1328.9375715922106	193.5057273768614	678.5908725145763
321548	1364451.0	12	576.7580086580086	439.2725829725829	1328.9375715922106	193.5057273768614	791.3124807592102
321678	1364451.0	12	898.4562731247897	609.4468550285907	1328.9375715922106	193.5057273768614	598.5993401285946
321812	1364451.0	12	1171.1469816272966	959.3963254593176	1328.9375715922106	193.5057273768614	781.9758810299575
321687	1364451.0	12	1267.428057553957	619.4500399680255	1328.9375715922106	193.5057273768614	430.36261192857063
321828	1364451.0	12	1357.1341730558595	972.8512230741146	1328.9375715922106	193.5057273768614	779.8554032624876
321441	1364451.0	12	540.8761081560283	93.62832446808513	1328.9375715922106	193.5057273768614	794.365385553134
321569	1364451.0	12	1318.2238479650184	472.5696266397578	1328.9375715922106	193.5057273768614	279.26948230297535
321581	1364451.0	12	567.8909580698056	515.3608573436402	1328.9375715922106	193.5057273768614	826.3066456466709
321713	1364451.0	12	1366.476032797225	633.7362030905077	1328.9375715922106	193.5057273768614	441.82802968655545
321465	1364451.0	12	494.7623423423424	128.53801801801802	1328.9375715922106	193.5057273768614	836.7013304360196
321594	1364451.0	12	806.2363888888889	524.1111111111112	1328.9375715922106	193.5057273768614	618.4791396268122
321613	1364451.0	12	661.5767973856209	549.6072984749455	1328.9375715922106	193.5057273768614	756.4249677847384
321497	1364451.0	12	1174.3567990373044	358.3008423586041	1328.9375715922106	193.5057273768614	225.94832410424607
321754	1364451.0	12	1406.3599866399466	708.4643286573146	1328.9375715922106	193.5057273768614	520.7461871051431
321511	1364451.0	12	725.0247720967103	398.0263575108997	1328.9375715922106	193.5057273768614	637.6043895276415
321645	1364451.0	12	509.2486125870823	574.0879088440194	1328.9375715922106	193.5057273768614	903.7326963019605
321774	1364451.0	12	1441.339986352781	803.6559194814057	1328.9375715922106	193.5057273768614	620.4172465117484
321519	1364451.0	12	1369.8887005649715	423.3081355932204	1328.9375715922106	193.5057273768614	233.42266767857362
321529	1364451.0	12	1087.0773453093811	419.3925482368596	1328.9375715922106	193.5057273768614	330.9399113068993
321669	1365493.0	13	1310.8571694599627	558.1659217877095	1328.93908045977	193.48275862068965	365.1311613693197
321539	1365493.0	13	1062.8777542746343	413.5865503261061	1328.93908045977	193.48275862068965	345.303212285224
321685	1365493.0	13	701.3933552091878	569.0684987694832	1328.93908045977	193.48275862068965	731.3537348529753
321431	1365493.0	13	818.1755298651253	317.7824662813102	1328.93908045977	193.48275862068965	525.6708304067896
321819	1365493.0	13	1466.1413133832086	765.2344139650872	1328.93908045977	193.48275862068965	587.9833399920752
321831	1365493.0	13	1347.055753262159	866.423487544484	1328.93908045977	193.48275862068965	673.1845500885448
321719	1365493.0	13	898.3997668997669	609.513653013653	1328.93908045977	193.48275862068965	598.7034371123383
321459	1365493.0	13	1415.032511978097	355.1735112936345	1328.93908045977	193.48275862068965	183.182909821152
321843	1365493.0	13	1421.1992578251047	945.42223297838	1328.93908045977	193.48275862068965	757.5783216439094
321341	1365493.0	13	541.5801116838488	104.73067010309278	1328.93908045977	193.48275862068965	792.3453028371641
321356	1365493.0	13	494.4464977120732	131.67652235128477	1328.93908045977	193.48275862068965	836.7782749944641
321610	1365493.0	13	535.4792429792429	473.2128612128612	1328.93908045977	193.48275862068965	841.3248147956002
321867	1365493.0	13	1192.53373015873	959.8083333333332	1328.93908045977	193.48275862068965	778.3709308866903
321492	1365493.0	13	576.9580722172485	400.3663085646076	1328.93908045977	193.48275862068965	779.9206626284731
321623	1365493.0	13	1308.448065173116	480.10047522063815	1328.93908045977	193.48275862068965	287.34925991978173
321753	1365493.0	13	1381.2687143336689	629.3546492111446	1328.93908045977	193.48275862068965	439.0019311896861
321636	1365493.0	13	806.567089755213	524.3921124206709	1328.93908045977	193.48275862068965	618.3635638562179
321655	1365493.0	13	505.9587334247829	569.6052812071331	1328.93908045977	193.48275862068965	904.856233665115
321788	1365493.0	13	1409.0878903760358	719.8541108986616	1328.93908045977	193.48275862068965	532.4383835054856
321407	1365493.0	13	1111.008904781938	317.0197027064928	1328.93908045977	193.48275862068965	250.50935716062483
321546	1364656.0	14	525.0526986333102	398.1184850590688	1329.1503267973856	193.5566448801743	829.7099144137468
321943	1364656.0	14	1410.9046145913896	721.3548594998712	1329.1503267973856	193.5566448801743	534.0924254550372
321682	1364656.0	14	806.1797442603894	524.5874745713455	1329.1503267973856	193.5566448801743	618.9342779367696
321956	1364656.0	14	1456.946218167997	734.8850247054352	1329.1503267973856	193.5566448801743	556.2087779381507
321824	1364656.0	14	898.6863592699327	609.2896253602305	1329.1503267973856	193.5566448801743	598.4422598699952
321460	1364656.0	14	569.857590966123	99.05060644081972	1329.1503267973856	193.5566448801743	765.1515209340071
321842	1364656.0	14	743.8200843119542	619.7155977115326	1329.1503267973856	193.5566448801743	724.0324204387354
321599	1364656.0	14	1028.3614870509607	395.7573099415205	1329.1503267973856	193.5566448801743	362.434870103928
321988	1364656.0	14	1297.817235963879	820.0245386729487	1329.1503267973856	193.5566448801743	627.2509741198778
321473	1364656.0	14	486.8224318658281	123.89538784067084	1329.1503267973856	193.5566448801743	845.2035099975346
322005	1364656.0	14	1437.362567204301	885.0416666666667	1329.1503267973856	193.5566448801743	699.9010103785749
321501	1364656.0	14	1069.706075204068	235.8182122306972	1329.1503267973856	193.5566448801743	262.8637665402736
321752	1364656.0	14	1327.6304893350064	553.3828941865329	1329.1503267973856	193.5566448801743	359.82945904385565
322016	1364656.0	14	1214.407133243607	966.009645580978	1329.1503267973856	193.5566448801743	780.9287027370652
321505	1364656.0	14	832.8601161665053	239.72523394643432	1329.1503267973856	193.5566448801743	498.43305647239396
321896	1364656.0	14	1407.121734587252	627.9339951236503	1329.1503267973856	193.5566448801743	441.3198645396297
321525	1364656.0	14	1464.2349480968858	303.00818915801614	1329.1503267973856	193.5566448801743	173.86056325812868
321533	1364656.0	14	611.272690106296	359.0301171981466	1329.1503267973856	193.5566448801743	736.7019555438623
321661	1364656.0	14	1282.4513605442176	478.3969387755102	1329.1503267973856	193.5566448801743	288.6430087071153
321789	1364656.0	14	496.3490421455938	567.817496807152	1329.1503267973856	193.5566448801743	913.032948476002
321541	1364933.0	15	477.0182034705682	546.5330044232733	1328.9234234234234	193.49887387387383	922.158121536482
321556	1364933.0	15	806.5137426900584	525.0233918128655	1328.9234234234234	193.49887387387383	618.7248019262014
321686	1364933.0	15	1407.165749235474	631.5886850152905	1328.9234234234234	193.49887387387383	445.02195920471297
321425	1364933.0	15	696.9335611237661	298.6837509491268	1328.9234234234234	193.49887387387383	640.6832637230942
321432	1364933.0	15	576.5380545380546	303.8213268213268	1328.9234234234234	193.49887387387383	760.4306588618817
321947	1364933.0	15	1444.53167587477	806.7515653775322	1328.9234234234234	193.49887387387383	624.0545902974637
321825	1364933.0	15	800.8816070882982	697.641154903758	1328.9234234234234	193.49887387387383	730.0599970690852
321973	1364933.0	15	1261.3485663082438	970.8974014336916	1328.9234234234234	193.49887387387383	780.329950704386
321470	1364933.0	15	1022.939121756487	347.49634065202923	1328.9234234234234	193.49887387387383	342.5516204029574
321348	1364933.0	15	568.9805447470817	93.02140077821012	1328.9234234234234	193.49887387387383	766.5565220194626
321865	1364933.0	15	1408.9960378323108	722.3356339468303	1328.9234234234234	193.49887387387383	534.8644149527391
321488	1364933.0	15	1263.7294736842105	491.57473684210527	1328.9234234234234	193.49887387387383	305.12205945630166
321746	1364933.0	15	1446.409119203237	691.1006847183318	1328.9234234234234	193.49887387387383	511.28314158453395
321372	1364933.0	15	1033.921126401631	128.7145769622834	1328.9234234234234	193.49887387387383	302.03205189923625
321880	1364933.0	15	1242.5525925925924	709.7781481481481	1328.9234234234234	193.49887387387383	523.4541140000518
321382	1364933.0	15	489.07773512476007	124.5682448283216	1328.9234234234234	193.49887387387383	842.6696931624343
321506	1364933.0	15	1360.196287519747	521.434439178515	1328.9234234234234	193.49887387387383	329.4233249490111
321642	1364933.0	15	898.4540459540459	609.6721611721612	1328.9234234234234	193.49887387387383	598.7521106430743
321393	1364933.0	15	769.3544342507646	150.6553516819572	1328.9234234234234	193.49887387387383	561.2067542693338
321402	1364933.0	15	1443.4799757281553	233.2449433656958	1328.9234234234234	193.49887387387383	121.25573683746066
321793	1365179.0	16	1033.4758679744668	299.36766308578547	1328.93908045977	193.48275862068965	313.86322327682456
321675	1365179.0	16	567.9349951124145	82.80034213098729	1328.93908045977	193.48275862068965	769.0109331052224
321936	1365179.0	16	1412.9208529565674	728.2076138147567	1328.93908045977	193.48275862068965	541.2796032311026
321688	1365179.0	16	514.6123737373738	102.51073232323232	1328.93908045977	193.48275862068965	819.392393697921
321817	1365179.0	16	684.5937363118703	282.70214629872976	1328.93908045977	193.48275862068965	650.4929066966984
321837	1365179.0	16	788.1520146520146	289.40818070818074	1328.93908045977	193.48275862068965	549.2288568052709
321717	1365179.0	16	1076.2594417077175	113.35180623973729	1328.93908045977	193.48275862068965	265.0810618836173
321970	1365179.0	16	858.8872119441739	780.6145731905225	1328.93908045977	193.48275862068965	752.1120440300551
321861	1365179.0	16	1367.3794813119755	430.3379099923722	1328.93908045977	193.48275862068965	239.95421886055868
321740	1365179.0	16	1420.5903406640791	137.75592927986202	1328.93908045977	193.48275862068965	107.26338147485247
321868	1365179.0	16	472.2906780554677	467.9783296425182	1328.93908045977	193.48275862068965	899.5522796660808
321876	1365179.0	16	1257.6981707317073	520.6371951219512	1328.93908045977	193.48275862068965	334.82128448075093
321749	1365179.0	16	655.4202414998412	123.82252939307276	1328.93908045977	193.48275862068965	677.1116406989136
322002	1365179.0	16	1456.5198159943384	794.7830856334041	1328.93908045977	193.48275862068965	614.6860396536908
321881	1365179.0	16	806.5139007092199	525.0347517730497	1328.93908045977	193.48275862068965	618.752610176876
321901	1365179.0	16	898.7557387649531	609.4709020368574	1328.93908045977	193.48275862068965	598.4177829364279
321898	1365179.0	16	1200.6939020212403	587.9388489208633	1328.93908045977	193.48275862068965	414.77998139691965
321910	1365179.0	16	1399.656153370439	640.6110080395795	1328.93908045977	193.48275862068965	452.68595718163584
321917	1365179.0	16	1457.0739010038076	666.960020768432	1328.93908045977	193.48275862068965	490.50917423303576
322046	1365179.0	16	1304.881970649895	977.6006289308176	1328.93908045977	193.48275862068965	784.4868253017988
321285	1364989.0	17	1458.383735909823	793.3003220611917	1329.1503267973856	193.5566448801743	613.5093742962947
321036	1364989.0	17	512.6919191919192	100.799031986532	1329.1503267973856	193.5566448801743	821.7105975338159
321293	1364989.0	17	1339.1333795654184	972.3834951456312	1329.1503267973856	193.5566448801743	778.890829344512
321166	1364989.0	17	1360.4573125463994	359.9432071269488	1329.1503267973856	193.5566448801743	169.30627706316358
321289	1364989.0	17	896.2932721712538	878.4960244648317	1329.1503267973856	193.5566448801743	810.2513088205569
321043	1364989.0	17	1307.6780695692237	82.03213545266068	1329.1503267973856	193.5566448801743	113.5727697712789
321181	1364989.0	17	806.4518367346939	524.8825850340136	1329.1503267973856	193.5566448801743	618.862335364371
321187	1364989.0	17	1269.121981981982	546.1936936936937	1329.1503267973856	193.5566448801743	357.7097851292098
321064	1364989.0	17	1155.076325229175	109.687192772685	1329.1503267973856	193.5566448801743	193.22485093481077
321077	1364989.0	17	628.2355191256831	129.95573770491802	1329.1503267973856	193.5566448801743	703.7944607674709
321213	1364989.0	17	1165.1645184389547	576.9443250984604	1329.1503267973856	193.5566448801743	416.98616126452777
321219	1364989.0	17	1444.938596491228	601.2747941281776	1329.1503267973856	193.5566448801743	423.8407868821866
321097	1364989.0	17	1040.11418128655	245.69590643274853	1329.1503267973856	193.5566448801743	293.7012019161798
321235	1364989.0	17	898.4852744310576	609.6957831325301	1329.1503267973856	193.5566448801743	598.8690756042637
321120	1364989.0	17	501.873195432019	314.3952811893988	1329.1503267973856	193.5566448801743	836.0558761860256
321136	1364989.0	17	825.4544095665171	286.6268061783757	1329.1503267973856	193.5566448801743	512.2222485983199
321265	1364989.0	17	1384.7450579413771	649.9938650306749	1329.1503267973856	193.5566448801743	459.8105153970375
321021	1364989.0	17	561.6279204256304	81.66053666435346	1329.1503267973856	193.5566448801743	775.6361152734809
321151	1364989.0	17	725.6529649595687	360.1862084456424	1329.1503267973856	193.5566448801743	626.0786509690481
321279	1364989.0	17	1421.6481771854176	726.0852606820855	1329.1503267973856	193.5566448801743	540.5021544585242
321543	1365825.0	18	1051.3941568798027	223.49130056546323	1328.93908045977	193.48275862068965	279.16249245674294
321684	1365825.0	18	1424.007179054054	708.7522522522522	1328.93908045977	193.48275862068965	523.9662149773203
321429	1365825.0	18	559.9088559226793	81.96976848730053	1328.93908045977	193.48275862068965	777.0731196097684
321563	1365825.0	18	888.596830601093	232.3096174863388	1328.93908045977	193.48275862068965	442.05070068938306
321444	1365825.0	18	1264.5803957946814	91.52473716759432	1328.93908045977	193.48275862068965	120.57146607075052
321570	1365825.0	18	1417.3828025477708	374.44309978768575	1328.93908045977	193.48275862068965	201.4173206356771
321455	1365825.0	18	497.80440251572327	106.20230607966457	1328.93908045977	193.48275862068965	835.7049301499425
321584	1365825.0	18	652.4786740843765	426.4962911451089	1328.93908045977	193.48275862068965	715.4676706414281
321725	1365825.0	18	1461.7444237918216	802.067843866171	1328.93908045977	193.48275862068965	622.9069474655054
321592	1365825.0	18	1451.9199225624782	493.40425906371	1328.93908045977	193.48275862068965	324.15612589041706
321477	1365825.0	18	1158.802074802075	109.018564018564	1328.93908045977	193.48275862068965	189.94946923840638
321602	1365825.0	18	806.8408458542015	524.9143016138008	1328.93908045977	193.48275862068965	618.4120262972299
321612	1365825.0	18	1280.4739904175224	606.3285420944559	1328.93908045977	193.48275862068965	415.6807740139915
321622	1365825.0	18	898.4952429493715	609.6542643560992	1328.93908045977	193.48275862068965	598.7325107564783
321750	1365825.0	18	933.8845401174168	966.0316373124592	1328.93908045977	193.48275862068965	867.698023400433
321630	1365825.0	18	1092.8145902241824	607.6021683204704	1328.93908045977	193.48275862068965	476.7071012467833
321759	1365825.0	18	1376.5548007246375	962.0665760869564	1328.93908045977	193.48275862068965	770.0573623356651
321504	1365825.0	18	623.5667200427008	132.47064318121164	1328.93908045977	193.48275862068965	708.0061052496284
321527	1365825.0	18	540.0870786516854	173.5491998638066	1328.93908045977	193.48275862068965	789.1038128924079
321657	1365825.0	18	1344.645497311828	670.0819892473119	1328.93908045977	193.48275862068965	476.85796435020234
320641	1364688.0	19	1405.4179894179897	934.6221340388008	1328.93908045977	193.48275862068965	745.0748937594043
320642	1364688.0	19	968.6417475728156	976.2922330097088	1328.93908045977	193.48275862068965	861.7452299134966
320557	1364688.0	19	1306.5737336601308	78.59191176470588	1328.93908045977	193.48275862068965	117.0474921933539
320559	1364688.0	19	555.4109730848861	79.9467448815275	1328.93908045977	193.48275862068965	781.815936979254
320560	1364688.0	19	495.3652173913043	109.81573498964804	1328.93908045977	193.48275862068965	837.7622312053476
320571	1364688.0	19	1158.43292765382	118.2368492224476	1328.93908045977	193.48275862068965	186.371390041107
320583	1364688.0	19	538.0103476482617	157.84249488752556	1328.93908045977	193.48275862068965	791.7313236103442
320586	1364688.0	19	624.7092959295929	131.5437293729373	1328.93908045977	193.48275862068965	706.9483946962278
320596	1364688.0	19	953.9470614625392	192.74943921040827	1328.93908045977	193.48275862068965	374.9927360216154
320606	1364688.0	19	601.6507490636703	353.79026217228466	1328.93908045977	193.48275862068965	744.7461397549284
320600	1364688.0	19	1041.9133220673143	217.08484720461905	1328.93908045977	193.48275862068965	287.9945217643696
320614	1364688.0	19	1457.9486928104575	441.3751633986929	1328.93908045977	193.48275862068965	279.45325982263313
320611	1364688.0	19	1425.2111393477342	376.87145277424816	1328.93908045977	193.48275862068965	207.12248179730534
320620	1364688.0	19	898.532279314888	610.1874176548089	1328.93908045977	193.48275862068965	599.0766122396296
320617	1364688.0	19	806.6074428033594	524.8848827106864	1328.93908045977	193.48275862068965	618.5933296990756
320629	1364688.0	19	969.1388579903596	664.4176863181312	1328.93908045977	193.48275862068965	592.6515892279642
320630	1364688.0	19	1426.860375050958	686.0265661095258	1328.93908045977	193.48275862068965	502.18321579878983
320624	1364688.0	19	1249.330253251198	653.5	1328.93908045977	193.48275862068965	466.8548251177821
320637	1364688.0	19	1464.872171253823	781.0195718654435	1328.93908045977	193.48275862068965	603.056640864376
320633	1364688.0	19	1298.0745704467354	704.8625429553264	1328.93908045977	193.48275862068965	512.3103569170589
321414	1365799.0	20	1446.1174242424242	751.2494588744589	1329.0311475409835	193.49016393442625	569.9163335822274
321281	1365799.0	20	806.8244863013699	525.0801940639269	1329.0311475409835	193.49016393442625	618.588510339715
321155	1365799.0	20	560.0713110257817	189.6739806180289	1329.0311475409835	193.49016393442625	768.9693059079733
321175	1365799.0	20	958.9432408034304	190.21857368539835	1329.0311475409835	193.49016393442625	370.1023669420953
321296	1365799.0	20	898.5286380286379	610.2429237429237	1329.0311475409835	193.49016393442625	599.1788326571846
321433	1365799.0	20	1250.2522935779816	761.680088345226	1329.0311475409835	193.49016393442625	573.6252243701232
321306	1365799.0	20	1425.4576205287717	688.1228615863141	1329.0311475409835	193.49016393442625	503.94401502473323
321198	1365799.0	20	1035.6492808267003	213.6536098310292	1329.0311475409835	193.49016393442625	294.07394353662596
321321	1365799.0	20	1177.0612353567626	671.54898828541	1329.0311475409835	193.49016393442625	501.63242892492957
321450	1365799.0	20	1434.379334257975	895.3848821081831	1329.0311475409835	193.49016393442625	709.7566032414038
321214	1365799.0	20	686.2815880791998	274.537558685446	1329.0311475409835	193.49016393442625	647.8392365272766
321087	1365799.0	20	554.0849555395338	83.44232155731795	1329.0311475409835	193.49016393442625	782.7209771747558
321082	1365799.0	20	1357.0500725689403	63.04523463957426	1329.0311475409835	193.49016393442625	133.42016241356177
321472	1365799.0	20	1021.873746867168	962.390664160401	1329.0311475409835	193.49016393442625	827.9816713167321
321352	1365799.0	20	847.5066815144767	677.1109873793615	1329.0311475409835	193.49016393442625	682.4623888916295
321227	1365799.0	20	1411.190317812269	394.57612712490766	1329.0311475409835	193.49016393442625	217.22268263675812
321109	1365799.0	20	499.0841184387618	105.66711529834006	1329.0311475409835	193.49016393442625	834.5807084921987
321114	1365799.0	20	627.4242306697698	136.05831393845358	1329.0311475409835	193.49016393442625	703.9536086955518
321138	1365799.0	20	1166.338171854961	156.78110061793168	1329.0311475409835	193.49016393442625	166.78297175415452
321266	1365799.0	20	1475.2002715546505	430.15987780040734	1329.0311475409835	193.49016393442625	278.1689527541277
321418	1366195.0	21	1448.0118748253703	760.435736239173	1328.9234234234234	193.49887387387383	579.3094727051545
321301	1366195.0	21	554.3247741321921	84.99524488825487	1328.9234234234234	193.49887387387383	782.1611758370833
321299	1366195.0	21	1373.0355269432523	66.63543156890796	1328.9234234234234	193.49887387387383	134.31385137211095
321311	1366195.0	21	496.7831661092531	104.7490523968785	1328.9234234234234	193.49887387387383	836.8595692558531
321435	1366195.0	21	1228.1060606060607	781.8691460055097	1328.9234234234234	193.49887387387383	596.945322264697
321317	1366195.0	21	932.7276260270932	183.4602487230735	1328.9234234234234	193.49887387387383	396.32295400270755
321313	1366195.0	21	642.7909975669099	128.47007299270072	1328.9234234234234	193.49887387387383	689.2071174587413
321324	1366195.0	21	1171.8844076949038	197.39481381482733	1328.9234234234234	193.49887387387383	157.08733497327452
321320	1366195.0	21	598.9319188820722	187.16726312201772	1328.9234234234234	193.49887387387383	730.0189627655288
321448	1366195.0	21	1432.5366113239677	865.8584504044273	1328.9234234234234	193.49887387387383	680.2963272422238
321461	1366195.0	21	1093.3071065989848	954.3389170896786	1328.9234234234234	193.49887387387383	796.4876773149363
321338	1366195.0	21	1049.3325501253132	226.281328320802	1328.9234234234234	193.49887387387383	281.5062090810162
321349	1366195.0	21	781.0448679169187	314.2543859649123	1328.9234234234234	193.49887387387383	561.028346239531
321358	1366195.0	21	1455.650912106136	388.4814262023217	1328.9234234234234	193.49887387387383	232.54688151068157
321365	1366195.0	21	1412.438993017273	467.8171628077913	1328.9234234234234	193.49887387387383	286.7496713306179
321371	1366195.0	21	806.581166955517	524.9607163489312	1328.9234234234234	193.49887387387383	618.6342909255386
321377	1366195.0	21	898.5602802215705	609.9740957966765	1328.9234234234234	193.49887387387383	598.8856698087092
321387	1366195.0	21	1119.531635031635	626.8113553113553	1328.9234234234234	193.49887387387383	481.2531845249642
321397	1366195.0	21	728.3517432388401	642.7095144998372	1328.9234234234234	193.49887387387383	749.9843616311755
321405	1366195.0	21	1411.4090002493144	687.9028920468711	1328.9234234234234	193.49887387387383	501.23767173857294
322307	1365467.0	22	898.9271034039821	609.6509312780988	1328.9520547945206	193.412100456621	598.4782561648049
322444	1365467.0	22	1145.8112338858195	969.96408839779	1328.9520547945206	193.412100456621	797.8555948656964
322185	1365467.0	22	1421.7751899570533	307.71572514040304	1328.9520547945206	193.412100456621	147.24623267592526
322202	1365467.0	22	796.7288037166086	411.7924506387921	1328.9520547945206	193.412100456621	575.2839006383108
322338	1365467.0	22	1383.1446565897638	667.3761601697163	1328.9520547945206	193.412100456621	477.0521648510321
322083	1365467.0	22	551.6483146067416	85.24332084893882	1328.9520547945206	193.412100456621	784.7939789471665
322095	1365467.0	22	1422.5180241843486	99.98323066392882	1328.9520547945206	193.412100456621	132.22535437123273
322217	1365467.0	22	806.6880772460117	524.5817240414218	1328.9520547945206	193.412100456621	618.4116604900719
322091	1365467.0	22	497.0251681744375	105.0553235908142	1328.9520547945206	193.412100456621	836.6058000632665
322101	1365467.0	22	919.4825454545454	120.9041212121212	1328.9520547945206	193.412100456621	415.8397361162601
322104	1365467.0	22	654.0034749034749	111.95765765765763	1328.9520547945206	193.412100456621	679.8458735247489
322234	1365467.0	22	1456.0390156062424	517.9497799119648	1328.9520547945206	193.412100456621	348.533787450542
322374	1365467.0	22	1448.7497793468667	769.0710503089144	1328.9520547945206	193.412100456621	587.9921099410816
322125	1365467.0	22	1142.6029014844803	220.72031039136303	1328.9520547945206	193.412100456621	188.33944161860742
322255	1365467.0	22	650.2586206896551	547.6967545638945	1328.9520547945206	193.412100456621	765.5993688822932
322121	1365467.0	22	717.9658238256758	175.80640353582072	1328.9520547945206	193.412100456621	611.2398342693166
322263	1365467.0	22	1134.369978858351	553.1229739252994	1328.9520547945206	193.412100456621	408.96710963991814
322145	1365467.0	22	1049.9752412592943	224.9893213099193	1328.9520547945206	193.412100456621	280.758229384441
322420	1365467.0	22	1204.562244897959	822.3591836734694	1328.9520547945206	193.412100456621	641.1296735396701
322431	1365467.0	22	1429.710217755444	837.4840871021776	1328.9520547945206	193.412100456621	651.905615395982
321804	1364803.0	23	1440.5280764635602	778.9513142174433	1328.9234234234234	193.49887387387383	595.9950993795586
321820	1364803.0	23	1428.8677884615386	835.4186698717949	1328.9234234234234	193.49887387387383	649.6536774288933
321316	1364803.0	23	553.9372858122001	83.39330591729495	1328.9234234234234	193.49887387387383	782.7686437157552
321829	1364803.0	23	1175.2576719576718	850.2721340388007	1328.9234234234234	193.49887387387383	674.5103990608305
321319	1364803.0	23	525.9206572769953	121.04328638497653	1328.9234234234234	193.49887387387383	806.2650027113767
321577	1364803.0	23	625.6804249390456	439.22100313479626	1328.9234234234234	193.49887387387383	744.9362923940678
321323	1364803.0	23	643.3600930773705	105.70942408376963	1328.9234234234234	193.49887387387383	691.1613902769891
321846	1364803.0	23	1181.5866359447004	981.315360983103	1328.9234234234234	193.49887387387383	801.475480788824
321458	1364803.0	23	1043.8660216945177	227.13954851949572	1328.9234234234234	193.49887387387383	287.03556795464795
321593	1364803.0	23	719.4513008672449	448.4226150767178	1328.9234234234234	193.49887387387383	660.6378599520225
321605	1364803.0	23	1158.9156336088154	517.1804407713499	1328.9234234234234	193.49887387387383	365.61237034166834
321478	1364803.0	23	1455.7721943048575	237.2331099944165	1328.9234234234234	193.49887387387383	134.1763544115652
321734	1364803.0	23	1344.4397556123895	614.6851378232452	1328.9234234234234	193.49887387387383	421.47197475541344
321345	1364803.0	23	1433.8341553637486	137.8623099054665	1328.9234234234234	193.49887387387383	118.75053232076662
321757	1364803.0	23	898.5799336650083	610.1464344941957	1328.9234234234234	193.49887387387383	598.9914097450112
321625	1364803.0	23	806.4043261231282	525.0005546311702	1328.9234234234234	193.49887387387383	618.8049542371391
321517	1364803.0	23	1106.6875076847411	254.7011557850732	1328.9234234234234	193.49887387387383	230.50926566051223
321651	1364803.0	23	1436.201098901099	543.9992673992674	1328.9234234234234	193.49887387387383	366.5501678042846
322695	1365250.0	24	898.6141506247889	610.0521783181358	1328.9601571268238	193.46296296296296	598.9526355752082
322703	1365250.0	24	1425.1712802768166	673.1320645905421	1328.9601571268238	193.46296296296296	489.22288097961234
322708	1365250.0	24	1436.3962093862815	777.5216606498195	1328.9601571268238	193.46296296296296	593.8577840432538
322450	1365250.0	24	526.9430935494765	138.1082404593043	1328.9601571268238	193.46296296296296	803.9250683818037
322589	1365250.0	24	1439.730308219178	253.30650684931507	1328.9601571268238	193.46296296296296	125.90185112976184
322717	1365250.0	24	1175.5060827250609	976.4081508515816	1328.9601571268238	193.46296296296296	797.8416636077901
322584	1365250.0	24	1044.6333934204597	225.232912723449	1328.9601571268238	193.46296296296296	286.0962045667828
322712	1365250.0	24	1428.177551020408	839.3294784580498	1328.9601571268238	193.46296296296296	653.4429180034014
322713	1365250.0	24	1136.7564923514765	900.9663820704376	1328.9601571268238	193.46296296296296	733.1461906071947
322471	1365250.0	24	923.3711462450592	120.798023715415	1328.9601571268238	193.46296296296296	412.04688949669065
322367	1365250.0	24	556.4468965517242	84.17862068965518	1328.9601571268238	193.46296296296296	780.204976419967
322616	1365250.0	24	1114.1288405797102	312.4450724637681	1328.9601571268238	193.46296296296296	245.57939032139424
322625	1365250.0	24	645.7395104895105	331.2555361305361	1328.9601571268238	193.46296296296296	696.9772200091259
322644	1365250.0	24	686.4347612013786	388.87395371738063	1328.9601571268238	193.46296296296296	671.5834570005229
322386	1365250.0	24	651.8086632243259	102.00344234079174	1328.9601571268238	193.46296296296296	683.3000728865921
322534	1365250.0	24	1468.397339983375	179.7558187863674	1328.9601571268238	193.46296296296296	140.10929221307666
322663	1365250.0	24	1175.2915355019236	490.3824763903463	1328.9601571268238	193.46296296296296	334.3280465740959
322549	1365250.0	24	961.5792581747194	195.39360663738407	1328.9601571268238	193.46296296296296	367.38597183323964
322674	1365250.0	24	806.1312116136237	525.1998883305415	1328.9601571268238	193.46296296296296	619.1926145544528
322683	1365250.0	24	1355.8957791269152	548.7168256721595	1328.9601571268238	193.46296296296296	356.27353915543114
322183	1365222.0	25	1058.8111831442463	129.75013506212858	1328.9234234234234	193.49887387387383	277.53292426075143
322434	1365222.0	25	1434.0751572327044	780.1119496855346	1328.9234234234234	193.49887387387383	595.9629081044517
322190	1365222.0	25	495.05329566854994	139.72316384180792	1328.9234234234234	193.49887387387383	835.602307890172
322457	1365222.0	25	1433.3132992327369	843.1445012787724	1328.9234234234234	193.49887387387383	657.9792454004823
322331	1365222.0	25	1370.617361111111	488.7155555555555	1328.9234234234234	193.49887387387383	298.14639622683376
322341	1365222.0	25	1182.3448459086078	493.37212185618137	1328.9234234234234	193.49887387387383	333.78023344968364
322221	1365222.0	25	1046.8401097128103	228.03727008712488	1328.9234234234234	193.49887387387383	284.1898954694619
322474	1365222.0	25	1128.4942217407006	917.614481762369	1328.9234234234234	193.49887387387383	751.3423177719317
322487	1365222.0	25	1180.7503912363068	922.8984350547732	1328.9234234234234	193.49887387387383	744.2976335569077
322238	1365222.0	25	1452.4025641025642	257.85213675213674	1328.9234234234234	193.49887387387383	139.24238085417042
322361	1365222.0	25	806.4120022277916	524.9993038150933	1328.9234234234234	193.49887387387383	618.7978024614279
322380	1365222.0	25	898.6276094276095	609.9646464646464	1328.9234234234234	193.49887387387383	598.830716715458
322248	1365222.0	25	743.171862821512	246.19030917121333	1328.9234234234234	193.49887387387383	588.1167214943547
322261	1365222.0	25	735.7893424036281	312.5034013605442	1328.9234234234234	193.49887387387383	604.9546393156455
322148	1365222.0	25	569.3686430465173	81.27151120751988	1328.9234234234234	193.49887387387383	767.8010454046383
322400	1365222.0	25	1430.7513725490196	721.8980392156864	1328.9234234234234	193.49887387387383	538.1213702846683
322274	1365222.0	25	1413.1578344782463	340.9131501472032	1328.9234234234234	193.49887387387383	169.78340571134257
322158	1365222.0	25	894.4201982651797	90.41226765799256	1328.9234234234234	193.49887387387383	446.56455418452504
322153	1365222.0	25	661.4420774157616	100.76399331662488	1328.9234234234234	193.49887387387383	673.8925028075081
322295	1365222.0	25	1161.331761712319	394.6601556653196	1328.9234234234234	193.49887387387383	261.82594670327603
322447	1365951.0	26	1384.108701754386	472.9161403508772	1328.9601571268238	193.46296296296296	284.8428344310934
322326	1365951.0	26	1373.7682926829268	372.0872135994088	1328.9601571268238	193.46296296296296	184.15860535811495
322579	1365951.0	26	898.6479642502483	610.0584243627939	1328.9601571268238	193.46296296296296	598.9326855308409
322092	1365951.0	26	1151.5650867823765	68.35614152202938	1328.9601571268238	193.46296296296296	217.07309311281543
322603	1365951.0	26	1449.502862985685	721.4828220858896	1328.9601571268238	193.46296296296296	541.6045749104887
322614	1365951.0	26	1420.207215836526	791.2404214559386	1328.9601571268238	193.46296296296296	604.7015095115053
322098	1365951.0	26	554.3161166905786	78.6857962697274	1328.9601571268238	193.46296296296296	783.101007136064
322107	1365951.0	26	919.8655103066868	91.1151332327803	1328.9601571268238	193.46296296296296	421.7031044554582
322372	1365951.0	26	1191.099917763158	426.2894736842105	1328.9601571268238	193.46296296296296	270.5801723926542
322118	1365951.0	26	669.9024933214604	107.8820124666073	1328.9601571268238	193.46296296296296	664.5909293004555
322113	1365951.0	26	509.8856447688564	111.45336577453368	1328.9601571268238	193.46296296296296	823.1698675397748
322627	1365951.0	26	1451.3995495495496	835.1009009009008	1328.9601571268238	193.46296296296296	653.2156215355656
322633	1365951.0	26	1206.2579748317237	866.9530289727832	1328.9601571268238	193.46296296296296	684.5762883374591
322649	1365951.0	26	1124.8503365214312	921.5471130003544	1328.9601571268238	193.46296296296296	756.1529927225286
322267	1365951.0	26	1466.6573498964804	319.7884748102139	1328.9601571268238	193.46296296296296	186.8653307601865
322529	1365951.0	26	1227.0169082125603	493.9792270531401	1328.9601571268238	193.46296296296296	317.3364948787211
322287	1365951.0	26	800.3909798831927	300.31743456629897	1328.9601571268238	193.46296296296296	539.2617668939986
322152	1365951.0	26	1043.40532378143	230.49578592498943	1328.9601571268238	193.46296296296296	287.94616306429987
322175	1365951.0	26	863.0019293558919	264.6380231522707	1328.9601571268238	193.46296296296296	471.36287424910677
322553	1365951.0	26	806.4660545353368	524.8845297718419	1328.9601571268238	193.46296296296296	618.7409330155357
321927	1366123.0	27	548.0276605719644	101.88865447726208	1328.9104308390024	193.56916099773244	786.2462821379659
322055	1366123.0	27	1452.836416184971	728.5389210019267	1328.9104308390024	193.56916099773244	549.1359521675071
322050	1366123.0	27	898.6680189317105	610.2251521298174	1328.9104308390024	193.56916099773244	598.924659661016
322062	1366123.0	27	1365.4082798001427	810.8504639543183	1328.9104308390024	193.56916099773244	618.3593615031397
322068	1366123.0	27	1454.365561694291	826.3439226519337	1328.9104308390024	193.56916099773244	645.0913802279866
321937	1366123.0	27	494.68205293737896	116.61663438777704	1328.9104308390024	193.56916099773244	837.7700626353449
322066	1366123.0	27	1277.8366336633662	823.9800480048006	1328.9104308390024	193.56916099773244	632.4764179121436
322076	1366123.0	27	1107.7498168498169	939.4432234432236	1328.9104308390024	193.56916099773244	777.9718081068323
321945	1366123.0	27	719.8320742839156	117.2371734340573	1328.9104308390024	193.56916099773244	613.8428273990553
321971	1366123.0	27	1038.330900243309	238.22762908894296	1328.9104308390024	193.56916099773244	293.99122839545254
321978	1366123.0	27	845.713089802131	330.1186127419004	1328.9104308390024	193.56916099773244	502.12092483458156
321989	1366123.0	27	1271.016558675306	357.804535637149	1328.9104308390024	193.56916099773244	174.14062913937096
321999	1366123.0	27	1458.1265540699037	387.6970443349754	1328.9104308390024	193.56916099773244	233.20043222906273
321995	1366123.0	27	912.456772334294	380.8057957092539	1328.9104308390024	193.56916099773244	456.6083738391709
322015	1366123.0	27	1192.5972627483677	418.90336251215786	1328.9104308390024	193.56916099773244	263.3567583470174
322028	1366123.0	27	1407.075530093507	464.29968391939946	1328.9104308390024	193.56916099773244	281.788571065091
322038	1366123.0	27	1228.3720180528692	490.6889103803997	1328.9104308390024	193.56916099773244	313.6688029096517
321905	1366123.0	27	1215.6734226295382	66.95682058512513	1328.9104308390024	193.56916099773244	169.8626055757659
322044	1366123.0	27	806.7436228145601	524.9783605617656	1328.9104308390024	193.56916099773244	618.4579476068749
321913	1366123.0	27	943.8968137254902	104.69019607843136	1328.9104308390024	193.56916099773244	395.1391600031013
321153	1364379.0	28	1421.180078125	488.5873697916667	1328.93908045977	193.48275862068965	309.1846263717692
321041	1364379.0	28	1028.903017972194	252.09087826381824	1328.93908045977	193.48275862068965	305.706641212048
321180	1364379.0	28	806.7970579834333	524.7079405884033	1328.93908045977	193.48275862068965	618.3384290218619
321190	1364379.0	28	898.5786324786325	609.8767521367522	1328.93908045977	193.48275862068965	598.827248063062
321059	1364379.0	28	1131.9272727272728	320.85719696969693	1328.93908045977	193.48275862068965	234.60157699971128
321068	1364379.0	28	869.7684176809737	381.8781763826608	1328.93908045977	193.48275862068965	496.31696625284394
321086	1364379.0	28	1197.3981095357242	411.9573255490686	1328.93908045977	193.48275862068965	255.0179668693627
321211	1364379.0	28	1410.3445493900035	730.8191656828021	1328.93908045977	193.48275862068965	543.467813882452
321094	1364379.0	28	1457.594717668488	412.94558287796	1328.93908045977	193.48275862068965	254.39379751982722
321216	1364379.0	28	1461.4064257028112	795.4461847389558	1328.93908045977	193.48275862068965	616.3664201915776
321228	1364379.0	28	1380.1673145448656	814.86475542598	1328.93908045977	193.48275862068965	623.4901105239819
321237	1364379.0	28	1297.3247452692867	821.8478893740903	1328.93908045977	193.48275862068965	629.159919047832
320976	1364379.0	28	549.5807270783213	91.08941459502806	1328.93908045977	193.48275862068965	786.0558758041316
320989	1364379.0	28	484.6104280510018	116.81261384335154	1328.93908045977	193.48275862068965	847.8025621443853
321113	1364379.0	28	1246.3383035122597	466.5314777998675	1328.93908045977	193.48275862068965	285.26915605743613
321133	1364379.0	28	849.2384716732544	474.6333992094862	1328.93908045977	193.48275862068965	556.0201046487836
321000	1364379.0	28	1134.2022988505746	143.67452107279692	1328.93908045977	193.48275862068965	201.00565822666468
321264	1364379.0	28	1076.8704883227176	950.5796178343948	1328.93908045977	193.48275862068965	797.956282870943
321009	1364379.0	28	991.3855920876772	113.50454423950816	1328.93908045977	193.48275862068965	346.89893670602504
321016	1364379.0	28	767.300430504305	136.5479704797048	1328.93908045977	193.48275862068965	564.5170885141175
322061	1365550.0	29	898.6183333333333	609.852	1328.925364758698	193.486531986532	598.7690241221434
321928	1365550.0	29	833.4787028073572	455.6129396579542	1328.925364758698	193.486531986532	560.5155202467196
322079	1365550.0	29	1439.2785602503911	753.4021909233177	1328.925364758698	193.486531986532	570.6867554778565
321816	1365550.0	29	858.530930129061	401.44014241210505	1328.925364758698	193.486531986532	514.3108284097923
321946	1365550.0	29	1250.8379928315412	472.9293906810036	1328.925364758698	193.486531986532	290.1481499679578
322086	1365550.0	29	1387.44248490626	823.8279313632031	1328.925364758698	193.486531986532	633.051761800332
322080	1365550.0	29	1368.968932748538	755.8154239766081	1328.925364758698	193.486531986532	563.7528448745458
322094	1365550.0	29	1297.7626892252897	820.8463935886019	1328.925364758698	193.486531986532	628.1333523192101
321589	1365550.0	29	581.7967725668179	96.30937972768533	1328.925364758698	193.486531986532	753.4218819438148
321847	1365550.0	29	1204.480165525114	408.222602739726	1328.925364758698	193.486531986532	248.18982190010766
321596	1365550.0	29	490.0588793922127	110.71842355175689	1328.925364758698	193.486531986532	842.9398199426755
322109	1365550.0	29	1034.9668174962292	966.5116892911012	1328.925364758698	193.486531986532	827.0305443781476
321607	1365550.0	29	1058.5177356656948	134.43197278911563	1328.925364758698	193.486531986532	276.78100880244716
321615	1365550.0	29	800.268569674647	165.57796193984038	1328.925364758698	193.486531986532	529.3929497741648
322006	1365550.0	29	1425.8083934675276	490.3226357766806	1328.925364758698	193.486531986532	312.24668735650636
321872	1365550.0	29	1464.3559064327485	427.7217543859649	1328.925364758698	193.486531986532	270.56897647483265
321747	1365550.0	29	1081.749076871433	326.4392413561598	1328.925364758698	193.486531986532	280.66446198700106
321646	1365550.0	29	1101.947484639017	244.4184907834101	1328.925364758698	193.486531986532	232.62205933769732
321663	1365550.0	29	1020.5735911270982	253.31130095923265	1328.925364758698	193.486531986532	314.10160662497464
322042	1365550.0	29	807.1669906057662	526.7400388726919	1328.925364758698	193.486531986532	619.1039499556069
322188	1365686.0	30	1076.3335010622834	289.1578329419658	1328.9234234234234	193.49887387387383	270.09684435105424
322323	1365686.0	30	898.8099031552639	609.3469228366135	1328.9234234234234	193.49887387387383	598.2702066320749
322332	1365686.0	30	1426.525482942869	724.2081792026305	1328.9234234234234	193.49887387387383	539.6096077582097
322206	1365686.0	30	981.6787280701756	330.3881578947368	1328.9234234234234	193.49887387387383	373.25266848438525
322215	1365686.0	30	878.1815783436567	373.6736636843313	1328.9234234234234	193.49887387387383	485.4185470180913
322339	1365686.0	30	1360.359493670886	741.3434599156119	1328.9234234234234	193.49887387387383	548.7457671525556
322223	1365686.0	30	744.1782162335579	379.3710298363811	1328.9234234234234	193.49887387387383	613.5759249625668
322353	1365686.0	30	1299.277878513146	819.3313689936537	1328.9234234234234	193.49887387387383	626.5342530786937
322244	1365686.0	30	1202.3372644452766	429.3649694246848	1328.9234234234234	193.49887387387383	267.6880099579078
322371	1365686.0	30	1374.0502168835503	867.1479813146481	1328.9234234234234	193.49887387387383	675.1589053280308
322249	1365686.0	30	1465.7594440484677	445.86113090995485	1328.9234234234234	193.49887387387383	287.07282232360933
322134	1365686.0	30	638.7517853029257	98.83817092835751	1328.9234234234234	193.49887387387383	696.6330014778733
322387	1365686.0	30	996.2687861271676	972.3763005780348	1328.9234234234234	193.49887387387383	846.9410567117403
322268	1365686.0	30	1407.1558885383806	502.4723974763407	1328.9234234234234	193.49887387387383	318.72395091252105
322139	1365686.0	30	510.7663551401869	121.05042834890966	1328.9234234234234	193.49887387387383	821.3584878972179
322276	1365686.0	30	1282.3231433506044	489.9908462867013	1328.9234234234234	193.49887387387383	300.1317640772366
322147	1365686.0	30	1131.9409722222222	134.38782051282053	1328.9234234234234	193.49887387387383	205.6604062786197
322155	1365686.0	30	833.2254561251086	207.79829134086305	1328.9234234234234	193.49887387387383	495.9041723191855
322293	1365686.0	30	807.7508623392913	527.5586390718094	1328.9234234234234	193.49887387387383	619.0450429097169
322174	1365686.0	30	1009.031894285319	253.7458834924589	1328.9234234234234	193.49887387387383	325.5154260281632
322567	1365260.0	31	982.3671171171172	956.8543543543544	1328.93908045977	193.48275862068965	838.3604946251598
322316	1365260.0	31	911.401813633521	291.42839274546594	1328.93908045977	193.48275862068965	428.8714451124471
322440	1365260.0	31	1384.871956660293	534.9294455066921	1328.93908045977	193.48275862068965	345.9975818202937
322452	1365260.0	31	808.4311526479751	526.8691588785047	1328.93908045977	193.48275862068965	618.1221519989335
322212	1365260.0	31	522.0030266343825	113.15677966101696	1328.93908045977	193.48275862068965	810.9241998233363
322340	1365260.0	31	900.6719246759599	353.8338224504769	1328.93908045977	193.48275862068965	457.30211063857854
322218	1365260.0	31	1206.415355269433	100.03695755841676	1328.93908045977	193.48275862068965	154.0914694935677
322475	1365260.0	31	1310.992724867725	543.385582010582	1328.93908045977	193.48275862068965	350.36275129536
322364	1365260.0	31	1159.979121825226	412.6589898120247	1328.93908045977	193.48275862068965	276.7411930685859
322237	1365260.0	31	784.3012668250198	141.81459487991555	1328.93908045977	193.48275862068965	547.0831263941379
322503	1365260.0	31	897.3869895536562	609.8421968977525	1328.93908045977	193.48275862068965	599.6602279689974
322254	1365260.0	31	849.3969279356877	232.5100488084984	1328.93908045977	193.48275862068965	481.12763943348085
322376	1365260.0	31	1033.7821103854528	442.9092713535664	1328.93908045977	193.48275862068965	386.433981732372
322519	1365260.0	31	1316.07910321489	688.1307106598985	1328.93908045977	193.48275862068965	494.8150922024532
322513	1365260.0	31	1416.9210981409426	678.8981841763942	1328.93908045977	193.48275862068965	493.3244072643031
322264	1365260.0	31	1002.0731578151006	247.7850658193373	1328.93908045977	193.48275862068965	331.34584945860917
322278	1365260.0	31	740.459595959596	263.87537537537537	1328.93908045977	193.48275862068965	592.6746360113301
322543	1365260.0	31	1283.879319955407	816.2093088071349	1328.93908045977	193.48275862068965	624.3546574854887
322422	1365260.0	31	1451.6041666666667	517.7748579545455	1328.93908045977	193.48275862068965	346.71615056773004
322556	1365260.0	31	1335.3227625088089	928.4182522903452	1328.93908045977	193.48275862068965	734.9632176183809
322726	1366633.0	32	763.6742971887551	145.93534136546185	1328.93908045977	193.48275862068965	567.2609911619784
322721	1366633.0	32	1220.51963567542	84.76543647977289	1328.93908045977	193.48275862068965	153.53902481401454
322722	1366633.0	32	531.7112048757618	97.4971870604782	1328.93908045977	193.48275862068965	802.9853769253405
322731	1366633.0	32	898.8308724832215	181.482326621924	1328.93908045977	193.48275862068965	430.2755871961072
322736	1366633.0	32	823.6683958499601	236.70164937483372	1328.93908045977	193.48275862068965	507.1157040006595
322737	1366633.0	32	990.376925520089	248.6510242972844	1328.93908045977	193.48275862068965	343.027506615962
322738	1366633.0	32	918.6392914653784	257.81400966183577	1328.93908045977	193.48275862068965	415.3124446839526
322748	1366633.0	32	955.099813650128	334.9614488702539	1328.93908045977	193.48275862068965	399.71491991606064
322758	1366633.0	32	1376.029535864979	536.5574894514767	1328.93908045977	193.48275862068965	346.29146961033706
322755	1366633.0	32	1108.4743704365965	384.7050365072269	1328.93908045977	193.48275862068965	291.8401067806103
322764	1366633.0	32	1442.4038142620232	578.9456289978679	1328.93908045977	193.48275862068965	401.8157167859782
322765	1366633.0	32	1317.402957793287	578.5026586905949	1328.93908045977	193.48275862068965	385.19268629611327
322762	1366633.0	32	808.4423193685489	528.8700667880996	1328.93908045977	193.48275862068965	619.1942544841908
322774	1366633.0	32	1015.6746530505368	645.2723225975386	1328.93908045977	193.48275862068965	549.7712356957446
322770	1366633.0	32	898.400675024108	609.7960462873674	1328.93908045977	193.48275862068965	598.8990499599414
322783	1366633.0	32	1257.7265625	782.8318865740741	1328.93908045977	193.48275862068965	593.6359299550402
322777	1366633.0	32	1416.8881578947369	652.6	1328.93908045977	193.48275862068965	467.46516613905015
322778	1366633.0	32	1225.4555843035791	653.5439844760673	1328.93908045977	193.48275862068965	471.55611067216716
322788	1366633.0	32	1274.5097297297298	969.1237837837838	1328.93908045977	193.48275862068965	777.5484255896538
322786	1366633.0	32	1013.3607689436355	956.0457260171706	1328.93908045977	193.48275862068965	825.2829514438674
322821	1366370.0	33	1008.108582266477	358.9084874348032	1328.93908045977	193.48275862068965	360.96797686863744
322818	1366370.0	33	1083.9286103171362	333.4903361916429	1328.93908045977	193.48275862068965	282.1918713513926
322828	1366370.0	33	1377.387338501292	536.1170542635659	1328.93908045977	193.48275862068965	346.04261913519827
322831	1366370.0	33	809.7056675430908	529.686386210926	1328.93908045977	193.48275862068965	618.5759583866293
322837	1366370.0	33	1459.3640621430202	602.9813799405986	1328.93908045977	193.48275862068965	429.7671424271315
322838	1366370.0	33	898.3163975941753	610.1071541627098	1328.93908045977	193.48275862068965	599.1759190414082
322846	1366370.0	33	1217.7277877161598	731.1800834824091	1328.93908045977	193.48275862068965	549.0777402127629
322840	1366370.0	33	1332.446948788715	631.285035265256	1328.93908045977	193.48275862068965	437.81632972672304
322842	1366370.0	33	1119.7542372881355	634.7929161234247	1328.93908045977	193.48275862068965	488.3778800558335
322843	1366370.0	33	1415.2460122699383	659.7376278118609	1328.93908045977	193.48275862068965	474.1755893368629
322852	1366370.0	33	1081.8738282714662	948.6121109861268	1328.93908045977	193.48275862068965	794.5197150749091
322855	1366370.0	33	1217.64592760181	964.9509803921568	1328.93908045977	193.48275862068965	779.4545420204406
322849	1366370.0	33	978.2559688695424	836.2283999472364	1328.93908045977	193.48275862068965	732.1889129172047
322796	1366370.0	33	827.087921254588	81.81297964631298	1328.93908045977	193.48275862068965	514.1252041397805
322793	1366370.0	33	1233.9099313259376	67.75092445853143	1328.93908045977	193.48275862068965	157.60403962741756
322794	1366370.0	33	561.3436308161708	72.4674548690567	1328.93908045977	193.48275862068965	777.0762369649834
322804	1366370.0	33	960.623949579832	179.26610644257704	1328.93908045977	193.48275862068965	368.5894041264062
322812	1366370.0	33	911.7895991028876	258.0388281469022	1328.93908045977	193.48275862068965	422.115121630331
322813	1366370.0	33	795.9459770114943	251.06063218390804	1328.93908045977	193.48275862068965	536.0940774225045
322811	1366370.0	33	998.8872142129024	257.0506043395952	1328.93908045977	193.48275862068965	336.1176957888154
322859	1367157.0	34	593.5885179564997	67.599645928174	1329.1503267973856	193.5566448801743	746.268276298993
322870	1367157.0	34	839.5621518616241	204.2754324245089	1329.1503267973856	193.5566448801743	489.70549664400374
322864	1367157.0	34	1227.0940752602082	100.56538564184682	1329.1503267973856	193.5566448801743	138.0682902499681
322865	1367157.0	34	920.1700738216924	110.62010221465076	1329.1503267973856	193.5566448801743	417.3048255572564
322879	1367157.0	34	1002.488231221876	266.95534787123574	1329.1503267973856	193.5566448801743	334.80665209423984
322875	1367157.0	34	1105.9343840822714	207.5359937402191	1329.1503267973856	193.5566448801743	223.65325679888485
322885	1367157.0	34	1095.9884023977063	290.0095126400834	1329.1503267973856	193.5566448801743	252.32447104645294
322883	1367157.0	34	744.9012528849323	257.29393339927464	1329.1503267973856	193.5566448801743	587.7154263036884
322900	1367157.0	34	810.490364348088	532.2663354411322	1329.1503267973856	193.5566448801743	619.461387923256
322902	1367157.0	34	1376.8676565111198	574.6988687491965	1329.1503267973856	193.5566448801743	384.1176100764362
322899	1367157.0	34	1026.8686303753418	452.493288590604	1329.1503267973856	193.5566448801743	398.023126775079
322909	1367157.0	34	1459.0589600742803	648.0313370473538	1329.1503267973856	193.5566448801743	472.67694974509095
322911	1367157.0	34	1186.451902587519	657.5377473363775	1329.1503267973856	193.5566448801743	485.4289893573031
322904	1367157.0	34	898.2938638542665	609.5875679130713	1329.1503267973856	193.5566448801743	598.9315658566173
322912	1367157.0	34	1412.405422446406	660.4356872635561	1329.1503267973856	193.5566448801743	474.24408395714454
322915	1367157.0	34	986.456557044255	667.9299634591961	1329.1503267973856	193.5566448801743	585.20856556213
322927	1367157.0	34	1311.549652777778	698.2506944444444	1329.1503267973856	193.5566448801743	505.0008588027613
322933	1367157.0	34	964.5791505791506	1003.4290862290862	1329.1503267973856	193.5566448801743	888.1472365467306
322930	1367157.0	34	1197.6863306605574	956.7672775868652	1329.1503267973856	193.5566448801743	774.4502903071387
322931	1367157.0	34	1115.279417328793	958.4969731365871	1329.1503267973856	193.5566448801743	794.2760676930607
323072	1366461.0	35	1433.0199821388703	725.6442286224603	1329.116129032258	193.64193548387092	542.0539185312824
323073	1366461.0	35	1307.9830813534916	726.0719942404608	1329.116129032258	193.64193548387092	532.8492968670773
323074	1366461.0	35	921.5891244601492	724.5895170789164	1329.116129032258	193.64193548387092	669.3157654329854
323083	1366461.0	35	1203.1602693602697	936.4845117845116	1329.116129032258	193.64193548387092	753.4454006433928
323088	1366461.0	35	1119.113974799542	962.9986636120656	1329.116129032258	193.64193548387092	797.502777360996
323091	1366461.0	35	863.0959468902864	1005.6735849056604	1329.116129032258	193.64193548387092	936.2532829455437
323022	1366461.0	35	1028.485294117647	164.11303344867358	1329.116129032258	193.64193548387092	302.07756447121375
323016	1366461.0	35	632.3649924876584	93.868534020176	1329.116129032258	193.64193548387092	703.8585638577022
323017	1366461.0	35	754.2964164349706	113.13052208835342	1329.116129032258	193.64193548387092	580.4306932592141
323019	1366461.0	35	1225.4855587121212	132.45004734848484	1329.116129032258	193.64193548387092	120.34842034048641
323031	1366461.0	35	1007.823883161512	257.83298969072166	1329.116129032258	193.64193548387092	327.6418756765605
323024	1366461.0	35	1174.9161073825503	179.73408582468986	1329.116129032258	193.64193548387092	154.82595053450405
323027	1366461.0	35	1120.4769211576847	263.58258483033933	1329.116129032258	193.64193548387092	220.0500249796283
323037	1366461.0	35	719.746506986028	253.5133067198936	1329.116129032258	193.64193548387092	612.3037786641912
323047	1366461.0	35	967.9186098156785	516.2788141239174	1329.116129032258	193.64193548387092	484.3120929181961
323054	1366461.0	35	1369.411224757409	588.5794649881983	1329.116129032258	193.64193548387092	396.9878423207448
323055	1366461.0	35	897.4865881583252	609.610565914295	1329.116129032258	193.64193548387092	599.444711426504
323051	1366461.0	35	810.8534558180228	531.7134733158355	1329.116129032258	193.64193548387092	618.7798987840786
323056	1366461.0	35	1180.729316546763	614.5386690647482	1329.116129032258	193.64193548387092	446.28769472018547
323064	1366461.0	35	1413.7553366174054	649.971264367816	1329.116129032258	193.64193548387092	464.11232677048497
323463	1366655.0	36	892.2653159671974	495.4225759768452	1329.2522522522522	193.4617117117117	531.1665897169597
323473	1366655.0	36	810.7152161042037	530.5272350503257	1329.2522522522522	193.4617117117117	618.4608515344656
323482	1366655.0	36	1133.0531670965893	574.7754370879909	1329.2522522522522	193.4617117117117	428.82891480898945
323494	1366655.0	36	898.2454545454545	609.4811802232855	1329.2522522522522	193.4617117117117	599.031766979115
323490	1366655.0	36	1348.0642621750274	600.3809959721714	1329.2522522522522	193.4617117117117	407.3538948142995
323500	1366655.0	36	1421.4168765743073	623.2061293031066	1329.2522522522522	193.4617117117117	439.5163050756966
323509	1366655.0	36	1312.7267869071477	712.6950567802271	1329.2522522522522	193.4617117117117	519.4962537265425
323510	1366655.0	36	839.9658227848101	837.5084388185653	1329.2522522522522	193.4617117117117	808.8247008827365
323517	1366655.0	36	1414.645864661654	860.2571428571429	1329.2522522522522	193.4617117117117	672.2411888874027
323394	1366655.0	36	671.2605004468275	77.51519213583558	1329.2522522522522	193.4617117117117	668.1292845293722
323529	1366655.0	36	1196.41431670282	887.3054953000723	1329.2522522522522	193.4617117117117	706.4454070522695
323409	1366655.0	36	808.7819776714513	130.86363636363637	1329.2522522522522	193.4617117117117	524.2211611137972
323422	1366655.0	36	1212.240097289785	188.44093120222377	1329.2522522522522	193.4617117117117	117.1198217462993
323416	1366655.0	36	1159.9892580287928	164.02225913621265	1329.2522522522522	193.4617117117117	171.8040819696549
323546	1366655.0	36	690.8093398400434	972.0248746102752	1329.2522522522522	193.4617117117117	1006.8614358649348
323552	1366655.0	36	1140.0596899224806	979.112015503876	1329.2522522522522	193.4617117117117	808.1090430688328
323426	1366655.0	36	1090.1418166238218	188.91988003427596	1329.2522522522522	193.4617117117117	239.1535671099303
323445	1366655.0	36	717.7050048123195	245.36204683991016	1329.2522522522522	193.4617117117117	613.745615575197
323440	1366655.0	36	1140.43775309499	255.765069998843	1329.2522522522522	193.4617117117117	198.82812564087203
323443	1366655.0	36	1010.4135416666668	255.39434523809527	1329.2522522522522	193.4617117117117	324.7980518158815
323335	1366322.0	37	1067.0898538263114	513.6728288907997	1329.0841924398626	193.41752577319588	413.7686462753074
323339	1366322.0	37	811.5367054610564	530.9380781856163	1329.0841924398626	193.41752577319588	617.8798625775589
323348	1366322.0	37	1432.3634010354442	574.331939466348	1329.0841924398626	193.41752577319588	394.66743656821694
323350	1366322.0	37	898.232245681382	609.6919385796546	1329.0841924398626	193.41752577319588	599.097476862434
323370	1366322.0	37	1310.0536639526276	641.541450777202	1329.0841924398626	193.41752577319588	448.527828763723
323380	1366322.0	37	1324.3791385406623	701.1268081002893	1329.0841924398626	193.41752577319588	507.73108324514334
323382	1366322.0	37	1197.8010869565217	823.5333333333333	1329.0841924398626	193.41752577319588	643.6467856849082
323269	1366322.0	37	1180.8880633977217	89.85785042100049	1329.0841924398626	193.41752577319588	180.7946321717738
323265	1366322.0	37	719.7564282374941	70.7325853202431	1329.0841924398626	193.41752577319588	621.5560464204349
323395	1366322.0	37	1412.1790476190477	898.4871428571429	1329.0841924398626	193.41752577319588	709.9492375460047
323277	1366322.0	37	1134.302342187946	187.0232790631248	1329.0841924398626	193.41752577319588	194.88677630498523
323407	1366322.0	37	542.610472541507	970.0786717752236	1329.0841924398626	193.41752577319588	1105.3250416958535
323413	1366322.0	37	820.8120382442416	977.533029117775	1329.0841924398626	193.41752577319588	934.4397815354288
323282	1366322.0	37	970.7356589147288	190.2263565891473	1329.0841924398626	193.41752577319588	358.36274226037386
323417	1366322.0	37	1178.3841085271315	975.998062015504	1329.0841924398626	193.41752577319588	796.958475076715
323296	1366322.0	37	1215.7600542807795	243.89550949913644	1329.0841924398626	193.41752577319588	124.05799905905008
323297	1366322.0	37	715.7475424486148	241.69779565087876	1329.0841924398626	193.41752577319588	615.2339641810653
323306	1366322.0	37	1010.42325428195	257.7455533596838	1329.0841924398626	193.41752577319588	325.08904724836384
323319	1366322.0	37	1153.5582476749878	286.94566813509545	1329.0841924398626	193.41752577319588	198.88909145367836
323327	1366322.0	37	891.2405017921147	385.6744324970132	1329.0841924398626	193.41752577319588	478.19432830498033
323203	1366254.0	38	1156.0297075559083	319.61830091306075	1328.8866666666668	193.58777777777777	213.92340001685537
323214	1366254.0	38	1020.6257575757576	444.7081818181818	1328.8866666666668	193.58777777777777	397.60061041071043
323209	1366254.0	38	973.0361288794124	328.02025586353943	1328.8866666666668	193.58777777777777	380.39676182606615
323221	1366254.0	38	811.0904936014625	531.7592931139549	1328.8866666666668	193.58777777777777	618.4438944849704
323222	1366254.0	38	1439.20911360799	545.3955472326259	1328.8866666666668	193.58777777777777	368.7000799402092
323230	1366254.0	38	1278.917282936182	643.956039441249	1328.8866666666668	193.58777777777777	453.13189076049514
323226	1366254.0	38	898.2812097812098	609.5447232947233	1328.8866666666668	193.58777777777777	598.6996242050936
323238	1366254.0	38	1186.819022687609	769.26369982548	1328.8866666666668	193.58777777777777	592.946863294876
323233	1366254.0	38	1333.0268389662028	698.8230616302187	1328.8866666666668	193.58777777777777	505.2522469778105
323242	1366254.0	38	481.2503204007923	904.0489921938716	1328.8866666666668	193.58777777777777	1106.0029442549203
323125	1366254.0	38	1215.1502816180237	83.16231438812083	1328.8866666666668	193.58777777777777	158.5236520168321
323251	1366254.0	38	1338.9632451216253	923.9827586206897	1328.8866666666668	193.58777777777777	730.4644861140592
323261	1366254.0	38	1225.0564836913286	956.137629276054	1328.8866666666668	193.58777777777777	769.5862413769721
323135	1366254.0	38	778.5368970482361	104.50467962562996	1328.8866666666668	193.58777777777777	557.5129301598707
323268	1366254.0	38	805.8573883161513	986.0562714776632	1328.8866666666668	193.58777777777777	949.5082619539581
323159	1366254.0	38	982.3593607305936	195.7958904109589	1328.8866666666668	193.58777777777777	346.53434104099074
323154	1366254.0	38	1182.610838110838	155.26358176358178	1328.8866666666668	193.58777777777777	151.2129690860832
323174	1366254.0	38	712.7349924585218	240.8043740573152	1328.8866666666668	193.58777777777777	617.9581641128507
323179	1366254.0	38	1010.4722846441948	253.2421722846442	1328.8866666666668	193.58777777777777	323.9542644614106
323198	1366254.0	38	1224.520397208803	311.9487385936661	1328.8866666666668	193.58777777777777	157.80251977015988
322951	1366870.0	39	812.4353596757852	160.13140830800407	1328.9234234234234	193.49887387387383	517.5647860433261
322946	1366870.0	39	1180.2681376215407	137.78795811518324	1328.9234234234234	193.49887387387383	158.7516933185638
322954	1366870.0	39	966.2846506300114	205.30670103092783	1328.9234234234234	193.49887387387383	362.8309583198253
322966	1366870.0	39	1062.122030237581	338.292656587473	1328.9234234234234	193.49887387387383	303.55925767207214
322960	1366870.0	39	689.5279014544376	233.39225289403385	1328.9234234234234	193.49887387387383	640.6388336681113
322962	1366870.0	39	1012.4120412496208	252.40142553836824	1328.9234234234234	193.49887387387383	321.94559422076173
322972	1366870.0	39	965.0241399248335	374.5928013876843	1328.9234234234234	193.49887387387383	406.46980098546595
322968	1366870.0	39	1169.060873215785	371.1780016792611	1328.9234234234234	193.49887387387383	239.01026634137048
322981	1366870.0	39	1443.5683760683762	523.6402486402486	1328.9234234234234	193.49887387387383	349.48074696554517
322978	1366870.0	39	1244.806549986741	433.5784937682312	1328.9234234234234	193.49887387387383	254.38921416872606
322989	1366870.0	39	897.9048720320691	609.1873265494912	1328.9234234234234	193.49887387387383	598.8103884631182
322991	1366870.0	39	1218.1420741989882	646.3975548060708	1328.9234234234234	193.49887387387383	466.25070780226196
322984	1366870.0	39	811.2598536036036	533.0746058558559	1328.9234234234234	193.49887387387383	619.1019700095441
322996	1366870.0	39	1156.952638479187	696.9601769911504	1328.9234234234234	193.49887387387383	532.0218365921488
322997	1366870.0	39	1310.4141361256543	708.9516579406633	1328.9234234234234	193.49887387387383	515.785000090615
323004	1366870.0	39	1308.8182920912177	915.3136826783116	1328.9234234234234	193.49887387387383	722.0947545269057
323012	1366870.0	39	516.7927614631634	981.3592220504894	1328.9234234234234	193.49887387387383	1131.4946488273765
323014	1366870.0	39	741.1923770861524	985.2099684258004	1328.9234234234234	193.49887387387383	986.0193913231692
323011	1366870.0	39	1236.1524908869987	951.6530984204132	1328.9234234234234	193.49887387387383	763.8090560614232
322942	1366870.0	39	1207.3909172864549	101.89711516790624	1328.9234234234234	193.49887387387383	152.18749043846742
323462	1366619.0	40	925.8103620474408	295.07478152309614	1328.9234234234234	193.49887387387383	415.7136096721878
323584	1366619.0	40	1288.389584964761	871.9314800313234	1328.9234234234234	193.49887387387383	679.6424009416878
323605	1366619.0	40	641.3634623135832	980.4367190648932	1328.9234234234234	193.49887387387383	1044.9927618482577
323345	1366619.0	40	1238.1619318181818	106.94810606060604	1328.9234234234234	193.49887387387383	125.41404932253221
323474	1366619.0	40	1093.2460204324068	373.3229983368971	1328.9234234234234	193.49887387387383	296.4465449612846
323483	1366619.0	40	1166.996161795099	429.1442279303218	1328.9234234234234	193.49887387387383	285.9181193048747
323611	1366619.0	40	1233.9259708737864	961.7350323624596	1328.9234234234234	193.49887387387383	774.0874054008501
323493	1366619.0	40	1442.867083807357	491.666477057262	1328.9234234234234	193.49887387387383	319.19755219897223
323362	1366619.0	40	1180.320634920635	128.55661375661376	1328.9234234234234	193.49887387387383	162.17362886715682
323383	1366619.0	40	952.6330868761552	199.6195317313617	1328.9234234234234	193.49887387387383	376.3401119087159
323507	1366619.0	40	812.8321407274896	532.2737030411449	1328.9234234234234	193.49887387387383	617.3480355132331
323512	1366619.0	40	1250.868281705057	566.0300503044745	1328.9234234234234	193.49887387387383	380.6206544073004
323521	1366619.0	40	897.4239307868104	609.6387528566764	1328.9234234234234	193.49887387387383	599.4699417197463
323537	1366619.0	40	1195.9797507788162	638.0294534126309	1328.9234234234234	193.49887387387383	463.9843275815464
323421	1366619.0	40	802.6837913182	236.67224213460773	1328.9234234234234	193.49887387387383	528.0076610478468
323425	1366619.0	40	1014.9278066446228	239.39277279168635	1328.9234234234234	193.49887387387383	317.3318410027235
323553	1366619.0	40	1127.650505050505	659.2390572390572	1328.9234234234234	193.49887387387383	507.370383518181
323561	1366619.0	40	1297.9161735700195	677.6295200525971	1328.9234234234234	193.49887387387383	485.122594931322
323442	1366619.0	40	675.7120646766169	232.8174751243781	1328.9234234234234	193.49887387387383	654.3936365828638
324359	1367007.0	41	933.2193675889328	226.48347107438016	1328.9234234234234	193.49887387387383	397.07642017166586
324353	1367007.0	41	1027.9746825761054	189.922976900719	1328.9234234234234	193.49887387387383	300.96998464423126
324481	1367007.0	41	1184.0526175213677	825.5913461538462	1328.9234234234234	193.49887387387383	648.4816450106499
324489	1367007.0	41	692.8593406593407	952.2010989010988	1328.9234234234234	193.49887387387383	990.0538286597229
324491	1367007.0	41	1229.9933829611248	966.2456575682382	1328.9234234234234	193.49887387387383	779.0537495037535
324368	1367007.0	41	650.7659901599017	229.39052890528907	1328.9234234234234	193.49887387387383	679.1065565811172
324508	1367007.0	41	676.9164687252573	1001.3965426233834	1328.9234234234234	193.49887387387383	1038.1771102011778
324382	1367007.0	41	1071.561797752809	457.8602528089888	1328.9234234234234	193.49887387387383	368.9470762051067
324376	1367007.0	41	782.340665353469	315.8766688553294	1328.9234234234234	193.49887387387383	560.115198975962
324390	1367007.0	41	1448.277512912197	465.9020659515296	1328.9234234234234	193.49887387387383	297.4035940129009
324396	1367007.0	41	1176.672212492703	510.1535318155284	1328.9234234234234	193.49887387387383	351.3553808126709
324404	1367007.0	41	813.9360532407408	532.5454282407408	1328.9234234234234	193.49887387387383	616.574859587804
324417	1367007.0	41	1248.3430124635377	571.5941394855477	1328.9234234234234	193.49887387387383	386.58664295139096
324311	1367007.0	41	1290.2767513471902	90.3562997177316	1328.9234234234234	193.49887387387383	110.14515816014432
324439	1367007.0	41	1093.4219858156027	609.2973657548125	1328.9234234234234	193.49887387387383	477.85909321243776
324434	1367007.0	41	898.7076804915515	609.1559139784946	1328.9234234234234	193.49887387387383	598.210966511779
324321	1367007.0	41	1191.107242339833	108.7986691426803	1328.9234234234234	193.49887387387383	161.76348305464708
324451	1367007.0	41	1178.3667206259274	618.9494806421152	1328.9234234234234	193.49887387387383	451.3042649440821
324471	1367007.0	41	1288.319357092942	661.3958770090845	1328.9234234234234	193.49887387387383	469.6555075217169
323589	1366465.0	42	1045.7404486505432	543.0236593059936	1328.93908045977	193.48275862068965	449.8669873534971
323585	1366465.0	42	813.8732217573222	532.3415620641562	1328.93908045977	193.48275862068965	616.5372068837596
323604	1366465.0	42	1230.0962700288942	589.1842658261098	1328.93908045977	193.48275862068965	407.8597601854285
323487	1366465.0	42	1311.962557447959	70.09962151932955	1328.93908045977	193.48275862068965	124.54557741864451
323609	1366465.0	42	897.5095426127015	609.633925633432	1328.93908045977	193.48275862068965	599.4274267440575
323619	1366465.0	42	1175.517418844022	624.7071786751121	1328.93908045977	193.48275862068965	457.7037324560617
323629	1366465.0	42	1280.6027027027028	654.5446846846847	1328.93908045977	193.48275862068965	463.5887240653236
323503	1366465.0	42	1230.8795219638243	84.69476744186046	1328.93908045977	193.48275862068965	146.45990590309958
323637	1366465.0	42	1076.2893129770991	763.7809160305344	1328.93908045977	193.48275862068965	623.756277206179
323511	1366465.0	42	1063.610601193208	149.8009025546887	1328.93908045977	193.48275862068965	268.90017935895327
323524	1366465.0	42	959.1306701785192	197.7121744220076	1328.93908045977	193.48275862068965	369.8325949301472
323653	1366465.0	42	1232.088141025641	967.1995192307692	1328.93908045977	193.48275862068965	779.7549167002593
323648	1366465.0	42	695.6023462783172	939.7010517799353	1328.93908045977	193.48275862068965	978.7528594640866
323532	1366465.0	42	651.169286754003	227.1896652110626	1328.93908045977	193.48275862068965	678.6074335076577
323539	1366465.0	42	917.0617078052036	252.44218367800755	1328.93908045977	193.48275862068965	416.0759352665304
323672	1366465.0	42	784.4849212703496	1007.6693354683748	1328.93908045977	193.48275862068965	979.4539873713366
323557	1366465.0	42	1447.2078337330136	415.4712230215827	1328.93908045977	193.48275862068965	251.52808258298705
323555	1366465.0	42	754.71835304424	410.7431011826544	1328.93908045977	193.48275862068965	613.9474735217685
323565	1366465.0	42	991.3709463931172	477.4547760864769	1328.93908045977	193.48275862068965	441.126231186529
323576	1366465.0	42	1183.9437685861044	521.4756690997567	1328.93908045977	193.48275862068965	358.6125901162295
323333	1366518.0	43	898.7763927362265	609.039242843952	1328.925364758698	193.486531986532	598.0904560624083
323330	1366518.0	43	1225.867213969247	586.7903309877508	1328.925364758698	193.486531986532	406.5819237901907
323351	1366518.0	43	1287.4886234357225	664.0654152445961	1328.925364758698	193.486531986532	472.3997130607447
323346	1366518.0	43	1155.2447180729375	635.8348136186246	1328.925364758698	193.486531986532	475.2230731941043
323245	1366518.0	43	1227.9654356060605	107.73982007575756	1328.925364758698	193.486531986532	132.45907253946373
323374	1366518.0	43	963.9225721784776	763.3645669291338	1328.925364758698	193.486531986532	676.7481165850413
323241	1366518.0	43	1088.5588044184535	122.04239766081872	1328.925364758698	193.486531986532	250.75954151208467
323252	1366518.0	43	1174.1853628536287	194.59741697416973	1328.925364758698	193.486531986532	154.7439893987375
323256	1366518.0	43	961.0513285024156	202.1986714975845	1328.925364758698	193.486531986532	367.97718397524136
323385	1366518.0	43	672.219022687609	939.4895287958116	1328.925364758698	193.486531986532	993.8730758828393
323393	1366518.0	43	1230.0197215777262	966.7061098221192	1328.925364758698	193.486531986532	779.5196224607084
323278	1366518.0	43	912.9454933692964	255.4649359406608	1328.925364758698	193.486531986532	420.5717251050577
323272	1366518.0	43	645.5593525179856	229.3875899280576	1328.925364758698	193.486531986532	684.3084046298819
323408	1366518.0	43	971.5519812526628	1003.8685556028972	1328.925364758698	193.486531986532	885.6832161891218
323295	1366518.0	43	1439.8055555555557	448.1898148148149	1328.925364758698	193.486531986532	277.79161073483095
323288	1366518.0	43	930.977519379845	392.1170542635659	1328.925364758698	193.486531986532	444.7657496050237
323303	1366518.0	43	1193.6623059866963	506.8661492978566	1328.925364758698	193.486531986532	341.3251816297037
323299	1366518.0	43	722.3510777269759	505.502830394078	1328.925364758698	193.486531986532	682.1191509992875
323310	1366518.0	43	1043.992477432297	534.4632230023404	1328.925364758698	193.486531986532	444.3555491903411
323312	1366518.0	43	814.0098536036036	532.3654279279278	1328.925364758698	193.486531986532	616.4226551178756
323102	1367666.0	44	1165.397466827503	191.74306393244876	1329.0647840531562	193.4014396456257	163.675718840177
323103	1367666.0	44	960.982548831252	200.58773615113677	1329.0647840531562	193.4014396456257	368.1523797877971
323099	1367666.0	44	1079.5893583724571	138.1410015649452	1329.0647840531562	193.4014396456257	255.52241395900037
323109	1367666.0	44	644.6482127288579	222.82723045626275	1329.0647840531562	193.4014396456257	685.0488451695542
323117	1367666.0	44	956.5933619866285	323.6573543457497	1329.0647840531562	193.4014396456257	394.59037440189474
323112	1367666.0	44	883.5494172494173	245.25594405594404	1329.0647840531562	193.4014396456257	448.5229444364132
323115	1367666.0	44	1122.2147734326506	271.4261328367474	1329.0647840531562	193.4014396456257	221.0764113180598
323124	1367666.0	44	1044.3310834198685	501.1770508826584	1329.0647840531562	193.4014396456257	419.28404113280516
323121	1367666.0	44	1238.0411424439624	492.8015184381779	1329.0647840531562	193.4014396456257	312.9308398237308
323128	1367666.0	44	1420.2906976744189	498.9558139534884	1329.0647840531562	193.4014396456257	318.8818636653762
323136	1367666.0	44	814.6021689497717	532.1358447488584	1329.0647840531562	193.4014396456257	615.964917458498
323156	1367666.0	44	673.382070548946	581.781778334377	1329.0647840531562	193.4014396456257	762.075526616774
323164	1367666.0	44	898.3030012771393	609.3397190293741	1329.0647840531562	193.4014396456257	598.7991030029066
323160	1367666.0	44	1185.188725490196	579.9344362745097	1329.0647840531562	193.4014396456257	412.4416052128073
323175	1367666.0	44	1106.683615819209	649.4033898305084	1329.0647840531562	193.4014396456257	507.33732620172094
323177	1367666.0	44	1269.977313326188	671.8826366559485	1329.0647840531562	193.4014396456257	482.1157382717781
323189	1367666.0	44	864.3250130005201	808.5057202288092	1329.0647840531562	193.4014396456257	770.9321181464762
323191	1367666.0	44	650.6227621483376	958.1312872975276	1329.0647840531562	193.4014396456257	1022.2990350068807
323199	1367666.0	44	1148.2737441958632	995.226044744618	1329.0647840531562	193.4014396456257	821.9538292597925
323192	1367666.0	44	1231.897914159647	966.054352186121	1329.0647840531562	193.4014396456257	778.7386749495703
323726	1366589.0	45	814.5336496980156	532.1916882369859	1328.9104308390024	193.56916099773244	615.8317050386913
323723	1366589.0	45	1257.7018234562786	505.2644702306949	1328.9104308390024	193.56916099773244	319.7258693994263
323729	1366589.0	45	1390.582271147161	532.7572421784473	1328.9104308390024	193.56916099773244	344.74914111865496
323746	1366589.0	45	1140.201754385965	572.8263762855414	1328.9104308390024	193.56916099773244	423.6118505383444
323755	1366589.0	45	897.4624277456647	609.9527938342967	1328.9104308390024	193.56916099773244	599.6021256361618
323765	1366589.0	45	1218.0236434108529	667.1368217054263	1328.9104308390024	193.56916099773244	486.37661219911996
323767	1366589.0	45	1051.2037037037037	691.5149545772188	1328.9104308390024	193.56916099773244	570.1500150308722
323763	1366589.0	45	612.6182795698925	630.241513809825	1328.9104308390024	193.56916099773244	838.9023719600382
323640	1366589.0	45	1079.7631077216397	143.72275182713696	1328.9104308390024	193.56916099773244	254.08473610933413
323771	1366589.0	45	853.516721491228	720.2727521929825	1328.9104308390024	193.56916099773244	709.5180419590536
323654	1366589.0	45	963.5293481618784	199.93095458758108	1328.9104308390024	193.56916099773244	365.4364623241463
323778	1366589.0	45	655.0149222362337	969.2570407734344	1328.9104308390024	193.56916099773244	1027.5343514189237
323779	1366589.0	45	1235.856144223694	961.47608535688	1328.9104308390024	193.56916099773244	773.5244952399437
323784	1366589.0	45	1224.3864975659749	1018.3120676402768	1328.9104308390024	193.56916099773244	831.3399513340238
323669	1366589.0	45	831.6255295429208	205.750613154961	1328.9104308390024	193.56916099773244	497.4340768722147
323686	1366589.0	45	1194.9852140998344	242.5508634965697	1328.9104308390024	193.56916099773244	142.60144058991037
323681	1366589.0	45	647.0051194539249	229.23407281001136	1328.9104308390024	193.56916099773244	682.837344929052
323694	1366589.0	45	1015.1027749229188	252.6300102774923	1328.9104308390024	193.56916099773244	319.3171289317152
323708	1366589.0	45	1031.6084890199934	347.32104228121926	1328.9104308390024	193.56916099773244	334.70596888547544
323710	1366589.0	45	1039.5798035604666	474.6365868631062	1328.9104308390024	193.56916099773244	403.3746518609943
324355	1367268.0	46	966.7277568922306	212.0679824561404	1328.8664459161148	193.66225165562915	362.6061237958323
324364	1367268.0	46	1105.6872118661054	229.79424734415716	1328.8664459161148	193.66225165562915	226.08514242113455
324490	1367268.0	46	980.5193566752064	749.4164531739253	1328.8664459161148	193.66225165562915	655.9027573412483
324371	1367268.0	46	637.0523809523809	239.41309523809525	1328.8664459161148	193.66225165562915	693.3252052032674
324510	1367268.0	46	1367.2577714977797	963.506593998116	1328.8664459161148	193.66225165562915	770.8010153837719
324383	1367268.0	46	907.5955806783144	403.4112709832135	1328.8664459161148	193.66225165562915	470.5993975847062
324377	1367268.0	46	1307.2399413802293	257.8980815347722	1328.8664459161148	193.66225165562915	67.77866580792869
324505	1367268.0	46	1238.5110281038776	945.662219850587	1328.8664459161148	193.66225165562915	757.4087758227005
324385	1367268.0	46	1029.1	428.9717171717172	1328.8664459161148	193.66225165562915	381.09115269006975
324515	1367268.0	46	618.0090268604139	955.9641127256716	1328.8664459161148	193.66225165562915	1042.315881879089
324393	1367268.0	46	1281.2545403744064	527.7930986309025	1328.8664459161148	193.66225165562915	337.5060243161981
324395	1367268.0	46	814.3508018327607	532.1142611683849	1328.8664459161148	193.66225165562915	615.8539686887884
324421	1367268.0	46	1071.1586642043706	584.1115727916282	1328.8664459161148	193.66225165562915	467.8289998817416
324427	1367268.0	46	1342.9988532110092	596.5818042813455	1328.8664459161148	193.66225165562915	403.16732360653464
324436	1367268.0	46	898.3469255663431	609.689644012945	1328.8664459161148	193.66225165562915	598.6867700173652
324316	1367268.0	46	1079.691228964814	137.8358830528642	1328.8664459161148	193.66225165562915	255.35244697104358
324455	1367268.0	46	1161.0586324786325	624.9218803418804	1328.8664459161148	193.66225165562915	462.75731175776383
324470	1367268.0	46	524.0092970521541	662.6392290249432	1328.8664459161148	193.66225165562915	931.5226435143065
324351	1367268.0	46	771.3404713346929	179.11205529118513	1328.8664459161148	193.66225165562915	557.7158062554872
324475	1367268.0	46	896.8096030161898	679.6508094921269	1328.8664459161148	193.66225165562915	650.2753215712936
323845	1366856.0	47	1142.9643097643095	613.9952861952862	1329.121212121212	193.732683982684	459.64665463116916
323841	1366856.0	47	897.718779342723	609.6067292644757	1329.121212121212	193.732683982684	599.2155543260209
323842	1366856.0	47	987.6299019607842	598.4604779411765	1329.121212121212	193.732683982684	529.5478279792992
323854	1366856.0	47	481.26108824874257	660.250800182899	1329.121212121212	193.732683982684	967.7323712659593
323861	1366856.0	47	1295.7023121387283	675.1770712909441	1329.121212121212	193.732683982684	482.6028604833018
323858	1366856.0	47	906.721047686164	679.9362226920366	1329.121212121212	193.732683982684	644.0619379906351
323877	1366856.0	47	939.5080357142856	805.000744047619	1329.121212121212	193.732683982684	724.8772782240065
323892	1366856.0	47	563.0239327296248	929.8096162138852	1329.121212121212	193.732683982684	1062.409662820368
323894	1366856.0	47	1244.0931034482758	940.7455938697318	1329.121212121212	193.732683982684	751.8364628045193
323888	1366856.0	47	1446.2536394176932	883.8182779644145	1329.121212121212	193.732683982684	699.95580756608
323791	1366856.0	47	1086.0046728971963	131.40277094605673	1329.121212121212	193.732683982684	250.9794208763258
323794	1366856.0	47	704.0276585598474	155.501907486886	1329.121212121212	193.732683982684	626.2615611511267
323804	1366856.0	47	1411.156862745098	215.4436274509804	1329.121212121212	193.732683982684	84.85996134554759
323812	1366856.0	47	623.329268292683	258.0630736952531	1329.121212121212	193.732683982684	708.7176214923858
323813	1366856.0	47	995.2576509511994	264.70733388475327	1329.121212121212	193.732683982684	341.32430093071906
323808	1366856.0	47	1140.0677999218444	229.2696365767878	1329.121212121212	193.732683982684	192.36441371495812
323823	1366856.0	47	789.6953911067835	404.8382018825056	1329.121212121212	193.732683982684	579.2631147111321
323819	1366856.0	47	1014.942871587462	372.2357600269633	1329.121212121212	193.732683982684	361.34661727738745
323830	1366856.0	47	1299.082239720035	536.6638961796442	1329.121212121212	193.732683982684	344.2443262594102
323825	1366856.0	47	814.7989985693848	532.0570815450644	1329.121212121212	193.732683982684	615.6222359034792
323590	1367484.0	48	1445.4492230247315	183.9782228058656	1328.9104308390024	193.56916099773244	116.93278487878737
323719	1367484.0	48	1423.2874779541446	730.5201562106324	1328.9104308390024	193.56916099773244	545.1819863883046
323587	1367484.0	48	630.3419480817827	149.54318860555938	1328.9104308390024	193.56916099773244	699.9544351933206
323725	1367484.0	48	1252.4392558845864	761.1157934700076	1328.9104308390024	193.56916099773244	572.6753186837448
323734	1367484.0	48	896.4629468177856	880.0063934902645	1328.9104308390024	193.56916099773244	811.2995134894925
323601	1367484.0	48	1122.3175481754818	201.619721197212	1328.9104308390024	193.56916099773244	206.7496812252649
323613	1367484.0	48	610.7673107890499	270.88808373590985	1328.9104308390024	193.56916099773244	722.2934006956402
323615	1367484.0	48	1005.135761589404	273.28429517502366	1328.9104308390024	193.56916099773244	333.4434570726953
323748	1367484.0	48	502.7962003454232	918.5025906735752	1328.9104308390024	193.56916099773244	1099.0874393266347
323631	1367484.0	48	1005.9153992395436	357.7287705956908	1328.9104308390024	193.56916099773244	362.3177719368586
323753	1367484.0	48	1274.1374398816129	940.2613762486128	1328.9104308390024	193.56916099773244	748.6984338535011
323627	1367484.0	48	699.5956822107081	336.1621761658031	1328.9104308390024	193.56916099773244	645.267247592666
323647	1367484.0	48	814.6861324239841	532.5150610969025	1328.9104308390024	193.56916099773244	615.8822552034231
323664	1367484.0	48	1357.982948773763	569.9868669278769	1328.9104308390024	193.56916099773244	377.53874057741376
323679	1367484.0	48	976.1315789473684	602.0108534046982	1328.9104308390024	193.56916099773244	539.7013381845981
323673	1367484.0	48	897.7366666666667	613.1956666666666	1328.9104308390024	193.56916099773244	601.6620473076734
323696	1367484.0	48	1098.4630847953215	623.6472953216374	1328.9104308390024	193.56916099773244	487.927434074071
323581	1367484.0	48	1087.4022468142186	135.4728370221328	1328.9104308390024	193.56916099773244	248.3976364831732
323709	1367484.0	48	918.438018545632	697.9177647632991	1328.9104308390024	193.56916099773244	650.2731082969796
323707	1367484.0	48	476.9249594061702	679.7741823242867	1328.9104308390024	193.56916099773244	980.9559451350403
324101	1367131.0	49	572.8385113268608	154.90086299892127	1328.9675767918088	193.2542662116041	757.1011472576768
324225	1367131.0	49	986.6592827004218	609.8214662447258	1328.9675767918088	193.2542662116041	539.1689905281927
324235	1367131.0	49	897.774231678487	613.4952718676124	1328.9675767918088	193.2542662116041	602.104811228734
324118	1367131.0	49	677.1338171632289	216.8475935828877	1328.9675767918088	193.2542662116041	652.2606038141334
324253	1367131.0	49	1424.373081873082	641.1015246015246	1328.9675767918088	193.2542662116041	457.89668839944784
324126	1367131.0	49	1454.6680053547525	203.8516287371709	1328.9675767918088	193.2542662116041	126.14635085251572
324131	1367131.0	49	614.8380199179848	286.6136496777973	1328.9675767918088	193.2542662116041	720.2062194135733
324140	1367131.0	49	1067.1382978723404	283.3604126370084	1328.9675767918088	193.2542662116041	276.90014251192645
324270	1367131.0	49	926.229408727085	701.1829331267751	1328.9675767918088	193.2542662116041	648.2203041330566
324164	1367131.0	49	990.7174311926606	371.0978593272171	1328.9675767918088	193.2542662116041	382.15377089611025
324297	1367131.0	49	511.36957525392427	732.9279778393352	1328.9675767918088	193.2542662116041	979.6500431995061
324308	1367131.0	49	1222.1658291457286	854.6105527638191	1328.9675767918088	193.2542662116041	669.9244368302984
324184	1367131.0	49	814.5286975717439	532.4845474613687	1328.9675767918088	193.2542662116041	616.2179356120616
324313	1367131.0	49	512.6992433795713	881.5496006725515	1328.9675767918088	193.2542662116041	1067.7286451024431
324326	1367131.0	49	813.2430715051294	893.3928188638799	1328.9675767918088	193.2542662116041	869.577919604226
324071	1367131.0	49	1162.6158241332555	132.95419329846987	1328.9675767918088	193.2542662116041	176.94350625525033
324205	1367131.0	49	1386.266897864817	577.7790697674419	1328.9675767918088	193.2542662116041	388.77054510994446
324222	1367131.0	49	1069.0916398713823	599.8576277241872	1328.9675767918088	193.2542662116041	482.5575573790155
324089	1367131.0	49	1071.436854357631	136.51454968718173	1328.9675767918088	193.2542662116041	263.70716415892326
324345	1367131.0	49	1283.7971326164873	945.7347670250896	1328.9675767918088	193.2542662116041	753.8350437141469
324100	1366813.0	50	932.3876755070204	704.7750910036401	1329.1503267973856	193.5566448801743	647.1204687813938
323971	1366813.0	50	1067.3885416666667	538.8145833333333	1329.1503267973856	193.5566448801743	433.26928834126466
323976	1366813.0	50	814.0039414414414	532.9862049549549	1329.1503267973856	193.5566448801743	616.9183289527505
324114	1366813.0	50	492.6573498964804	716.2389003910743	1329.1503267973856	193.5566448801743	986.3656728772044
324127	1366813.0	50	501.14025610244096	792.8373349339736	1329.1503267973856	193.5566448801743	1022.1242696676393
323993	1366813.0	50	1373.7078114478115	564.894478114478	1329.1503267973856	193.5566448801743	374.00154522343956
324018	1366813.0	50	1436.344577887672	606.6816790297892	1329.1503267973856	193.5566448801743	426.8054607288053
324152	1366813.0	50	740.5568090894543	895.0906545047208	1329.1503267973856	193.5566448801743	915.746851344677
324165	1366813.0	50	1212.8581603581604	926.3518518518518	1329.1503267973856	193.5566448801743	741.9654192317807
324038	1366813.0	50	897.6475353326439	612.9322647362978	1329.1503267973856	193.5566448801743	601.723000700133
323916	1366813.0	50	708.8327987169206	136.1952686447474	1329.1503267973856	193.5566448801743	622.9640143118064
323917	1366813.0	50	1060.1467592592592	148.93333333333334	1329.1503267973856	193.5566448801743	272.67959087846265
324045	1366813.0	50	985.2620989668296	612.6296900489397	1329.1503267973856	193.5566448801743	542.1082275961714
323912	1366813.0	50	1197.258758128802	90.3275645059786	1329.1503267973856	193.5566448801743	167.48620516556542
323923	1366813.0	50	543.7303740238389	188.55199342375667	1329.1503267973856	193.5566448801743	785.4358972895245
324189	1366813.0	50	1285.5298300381548	946.6158515435312	1329.1503267973856	193.5566448801743	754.3214941110763
323943	1366813.0	50	643.0539714867617	289.5142566191446	1329.1503267973856	193.5566448801743	692.7741854465773
323936	1366813.0	50	1452.4087771203156	225.58727810650888	1329.1503267973856	193.5566448801743	127.35229499655738
323947	1366813.0	50	1116.7045765027324	326.5126366120218	1329.1503267973856	193.5566448801743	250.62021577609664
323952	1366813.0	50	965.8793222683264	360.9249654218534	1329.1503267973856	193.5566448801743	399.9724708683011
324229	1367128.0	51	1361.3315217391305	554.4183389074693	1328.9104308390024	193.56916099773244	362.30271367088505
324098	1367128.0	51	657.2094017094017	287.67685733070346	1328.9104308390024	193.56916099773244	678.2614031793813
323983	1367128.0	51	1215.9672547447208	72.1693397487303	1328.9104308390024	193.56916099773244	165.81338192544527
324116	1367128.0	51	1406.49951302654	308.7473825176528	1328.9104308390024	193.56916099773244	138.87436187862863
324244	1367128.0	51	986.3903691368304	623.0265056897031	1328.9104308390024	193.56916099773244	549.321038718105
323991	1367128.0	51	776.3205128205128	86.97517039922103	1328.9104308390024	193.56916099773244	562.776950778367
324240	1367128.0	51	896.1717120753448	611.3230743356878	1328.9104308390024	193.56916099773244	601.4824443210191
324269	1367128.0	51	932.3017519594282	703.50622406639	1328.9104308390024	193.56916099773244	646.0141271316668
324267	1367128.0	51	476.0813449023861	701.2481320800192	1328.9104308390024	193.56916099773244	992.4995654904106
324023	1367128.0	51	1043.5267089180625	178.8662290629244	1328.9104308390024	193.56916099773244	285.7622174902203
324287	1367128.0	51	502.0505989260636	783.5185873605948	1328.9104308390024	193.56916099773244	1015.7448042185417
324154	1367128.0	51	929.368758434548	354.1336032388664	1328.9104308390024	193.56916099773244	430.5978263994778
324293	1367128.0	51	660.2669888019635	875.760162601626	1328.9104308390024	193.56916099773244	955.2322310561252
324166	1367128.0	51	1140.2123287671234	411.4599578503688	1328.9104308390024	193.56916099773244	288.2418655896574
324299	1367128.0	51	1282.7756608307589	946.0911431513904	1328.9104308390024	193.56916099773244	753.9348450815785
324183	1367128.0	51	1445.823078736445	492.42303158887313	1328.9104308390024	193.56916099773244	320.9084031397396
324062	1367128.0	51	538.3381134480561	255.56968345018055	1328.9104308390024	193.56916099773244	792.9997817208197
324315	1367128.0	51	1230.106684981685	963.889652014652	1328.9104308390024	193.56916099773244	776.6310829962869
324193	1367128.0	51	1084.787988923503	485.3065074420215	1328.9104308390024	193.56916099773244	380.4030046636613
324218	1367128.0	51	813.4196299508529	532.7226076900838	1328.9104308390024	193.56916099773244	617.0541517594768
324740	1367307.0	52	1081.0903832248734	482.6001446131598	1328.9234234234234	193.49887387387383	380.78965395231785
324622	1367307.0	52	1442.9373015873016	361.974716553288	1328.9234234234234	193.49887387387383	203.42879339097098
324750	1367307.0	52	1189.3028311425685	489.7042467138524	1328.9234234234234	193.49887387387383	327.46226147165027
324898	1367307.0	52	933.9542042042042	703.8373373373373	1328.9234234234234	193.49887387387383	645.3262984110353
324656	1367307.0	52	917.9050493962678	360.25704354189537	1328.9234234234234	193.49887387387383	443.55877957600546
324785	1367307.0	52	1366.9224175824177	515.9817582417583	1328.9234234234234	193.49887387387383	324.71392681455103
324669	1367307.0	52	1354.1224799779066	392.0528859431096	1328.9234234234234	193.49887387387383	200.14666662232037
324926	1367307.0	52	482.9190695886197	781.7160707420223	1328.9234234234234	193.49887387387383	1030.3993582096534
324549	1367307.0	52	898.3996847234165	110.475637718544	1328.9234234234234	193.49887387387383	438.45586702191076
324544	1367307.0	52	1201.485010706638	71.67737330478231	1328.9234234234234	193.49887387387383	176.29811977635757
324816	1367307.0	52	813.1232609905397	533.1872565386756	1328.9234234234234	193.49887387387383	617.6066749017679
324945	1367307.0	52	574.2545754575458	832.7076207620762	1328.9234234234234	193.49887387387383	988.9959009968296
324563	1367307.0	52	1037.8793155434946	200.3423036333484	1328.9234234234234	193.49887387387383	291.1245528334848
324965	1367307.0	52	1282.486539984165	937.1155977830564	1328.9234234234234	193.49887387387383	745.0652429290852
324973	1367307.0	52	1221.070800351803	963.4454705364996	1328.9234234234234	193.49887387387383	777.4637933793375
324585	1367307.0	52	674.5133607399795	288.02929085303185	1328.9234234234234	193.49887387387383	661.2023365624191
324842	1367307.0	52	896.3872255489022	611.3479707252162	1328.9234234234234	193.49887387387383	601.4028851038457
324850	1367307.0	52	476.7341640706126	628.183800623053	1328.9234234234234	193.49887387387383	956.6491098094596
324604	1367307.0	52	530.9635036496351	333.61581508515815	1328.9234234234234	193.49887387387383	810.1683718708089
324859	1367307.0	52	992.5248798416736	629.0648854961833	1328.9234234234234	193.49887387387383	550.3469184110039
324102	1367413.0	53	508.4352142110763	417.2938871473354	1329.116129032258	193.64193548387092	850.6099925551123
324352	1367413.0	53	1199.4334257975036	985.3049006010172	1329.116129032258	193.64193548387092	802.2143440853854
324227	1367413.0	53	813.2110731568459	533.3810133788784	1329.116129032258	193.64193548387092	617.7221606246305
324239	1367413.0	53	485.22247474747473	552.4886363636364	1329.116129032258	193.64193548387092	917.0209673035929
324112	1367413.0	53	1072.5130407124682	426.0842875318066	1329.116129032258	193.64193548387092	346.229103283982
324005	1367413.0	53	1155.61976802824	80.33963691376702	1329.116129032258	193.64193548387092	207.2158250301011
324135	1367413.0	53	1389.5959522657636	460.57869698435735	1329.116129032258	193.64193548387092	273.70247287652273
324268	1367413.0	53	896.4449419568822	611.1580431177447	1329.116129032258	193.64193548387092	601.2687055376783
324014	1367413.0	53	987.046551724138	137.1617816091954	1329.116129032258	193.64193548387092	346.7010289881801
324279	1367413.0	53	1236.3049029622064	629.0018726591761	1329.116129032258	193.64193548387092	445.1428968117001
324272	1367413.0	53	988.8453111305872	631.121969033012	1329.116129032258	193.64193548387092	554.2319092849395
324026	1367413.0	53	1041.6637241587446	209.5188622302701	1329.116129032258	193.64193548387092	287.89053800095064
324047	1367413.0	53	1415.019108931126	309.32577151032086	1329.116129032258	193.64193548387092	144.09049890017002
324296	1367413.0	53	933.5433845324712	703.5215575316626	1329.116129032258	193.64193548387092	645.3332667472616
324053	1367413.0	53	697.7648071625345	293.0385674931129	1329.116129032258	193.64193548387092	639.1276727551607
324322	1367413.0	53	553.1320929005014	813.0077856954342	1329.116129032258	193.64193548387092	992.8571300744251
324078	1367413.0	53	916.7713347921224	361.19948942377823	1329.116129032258	193.64193548387092	445.08848920104043
324329	1367413.0	53	484.1810379241517	801.3838323353293	1329.116129032258	193.64193548387092	1040.8004234119394
324203	1367413.0	53	1234.678611111111	523.0419444444444	1329.116129032258	193.64193548387092	342.6701193485257
324346	1367413.0	53	1285.408271908272	934.391891891892	1329.116129032258	193.64193548387092	742.0383242750039
324994	1366928.0	54	1120.9731488052994	78.94878164182636	1328.949612403101	193.60741971207088	237.48855276575117
325001	1366928.0	54	1004.1718409586056	165.135348583878	1328.949612403101	193.60741971207088	326.02340354456413
325129	1366928.0	54	468.00139082058416	486.6662030598053	1328.949612403101	193.60741971207088	909.4587900192909
325149	1366928.0	54	813.0730747611017	533.4401349072513	1328.949612403101	193.60741971207088	617.749849377906
325156	1366928.0	54	990.7910234419668	630.2833047455689	1328.949612403101	193.60741971207088	552.3016022591045
325029	1366928.0	54	1048.9292048929665	222.8729357798165	1328.949612403101	193.60741971207088	281.54555413441216
325154	1366928.0	54	897.2834351663273	610.9137813985064	1328.949612403101	193.60741971207088	600.4001066573688
325164	1366928.0	54	935.8866455529164	703.2938770124043	1328.949612403101	193.60741971207088	643.6449181531956
325160	1366928.0	54	1046.479524979525	627.5895440895441	1328.949612403101	193.60741971207088	517.8125477122657
325172	1366928.0	54	1274.6269017980635	791.2946058091286	1328.949612403101	193.60741971207088	600.1507554874005
325047	1366928.0	54	1443.1812454441322	329.97505987712174	1328.949612403101	193.60741971207088	177.89041365797544
325042	1366928.0	54	713.3612258953168	296.2310606060606	1328.949612403101	193.60741971207088	624.0838671794004
325171	1366928.0	54	549.0612994350283	797.1316384180791	1328.949612403101	193.60741971207088	986.1375478445611
325180	1366928.0	54	1289.279463243874	933.7578763127188	1328.949612403101	193.60741971207088	741.2128028713907
325182	1366928.0	54	1170.187558031569	995.575208913649	1328.949612403101	193.60741971207088	817.5314824672724
325178	1366928.0	54	487.1886930983847	837.5011013215859	1328.949612403101	193.60741971207088	1059.7926771238688
325079	1366928.0	54	917.4211841599384	358.7960399846213	1328.949612403101	193.60741971207088	443.4443905607969
325075	1366928.0	54	1070.8213058419244	376.55292096219927	1328.949612403101	193.60741971207088	316.38470107734577
325110	1366928.0	54	508.0406341593392	432.1546762589928	1328.949612403101	193.60741971207088	854.8662726808677
325105	1366928.0	54	1410.0630569400391	419.911720283945	1328.949612403101	193.60741971207088	240.40180394908043
324610	1367776.0	55	985.1807131280387	633.5850891410049	1328.93908045977	193.48275862068965	558.4441569575156
324495	1367776.0	55	916.4281767955802	357.08121546961326	1328.93908045977	193.48275862068965	443.7676201856052
324488	1367776.0	55	1464.0317616240995	369.0142108709889	1328.93908045977	193.48275862068965	221.497907965891
324519	1367776.0	55	468.0016920473773	428.86907783417934	1328.93908045977	193.48275862068965	892.535660934187
324769	1367776.0	55	521.1832262669521	750.736688079943	1328.93908045977	193.48275862068965	981.3263788773576
324525	1367776.0	55	1423.1169212690952	434.1217521869696	1328.93908045977	193.48275862068965	258.4116694812731
324522	1367776.0	55	511.28226387887526	429.1505647680846	1328.93908045977	193.48275862068965	850.9418220745347
324788	1367776.0	55	1252.220588235294	874.565233785822	1328.93908045977	193.48275862068965	685.3897176251334
324535	1367776.0	55	813.8015322347499	532.8185891876266	1328.93908045977	193.48275862068965	616.8593838937994
324400	1367776.0	55	1116.4667122663018	74.14409484724122	1328.93908045977	193.48275862068965	243.6928885235941
324657	1367776.0	55	936.294380587484	702.9830140485313	1328.93908045977	193.48275862068965	643.2420777738606
324413	1367776.0	55	1000.3846153846154	191.30298273155412	1328.93908045977	193.48275862068965	328.5616957950939
324556	1367776.0	55	1014.3037885213458	575.708085948544	1328.93908045977	193.48275862068965	495.0672356196305
324810	1367776.0	55	506.85143097643095	927.814393939394	1328.93908045977	193.48275862068965	1102.3026145586718
324433	1367776.0	55	1049.3498066511988	250.19976798143853	1328.93908045977	193.48275862068965	285.2840359705243
324830	1367776.0	55	1286.810438494373	935.7731858750484	1328.93908045977	193.48275862068965	743.4849701690728
324571	1367776.0	55	897.4626231736324	610.8316343866803	1328.93908045977	193.48275862068965	600.2932760703991
324844	1367776.0	55	1115.9276315789473	983.5206140350876	1328.93908045977	193.48275862068965	818.2503836492157
324458	1367776.0	55	713.1045782376921	311.67591721542806	1328.93908045977	193.48275862068965	627.0739644298075
324466	1367776.0	55	1079.965983224604	329.4214041627835	1328.93908045977	193.48275862068965	283.6669147057696
323844	1367691.0	56	1048.5867346938776	245.05132962275815	1328.9234234234234	193.49887387387383	285.03739183059287
323973	1367691.0	56	897.2914110429448	610.9192229038855	1328.9234234234234	193.49887387387383	600.4547792265113
323851	1367691.0	56	968.953025477707	236.6377388535032	1328.9234234234234	193.49887387387383	362.5460647544366
323990	1367691.0	56	935.7347941567066	702.8739707835325	1328.9234234234234	193.49887387387383	643.4751646616704
323863	1367691.0	56	1111.5575838527757	290.73894330661915	1328.9234234234234	193.49887387387383	238.12504974390598
323986	1367691.0	56	1000.2351672060412	672.8295577130528	1328.9234234234234	193.49887387387383	581.2003735760659
323886	1367691.0	56	720.521183800623	320.05295950155767	1328.9234234234234	193.49887387387383	621.4251537933579
324022	1367691.0	56	498.5219795037756	750.0059331175836	1328.9234234234234	193.49887387387383	999.6332652787811
324031	1367691.0	56	1180.8473917869037	916.3527561968184	1328.9234234234234	193.49887387387383	737.8646531272337
323897	1367691.0	56	457.2046263345196	342.5359826018189	1328.9234234234234	193.49887387387383	884.3674128868107
323906	1367691.0	56	916.130303030303	362.5979797979798	1328.9234234234234	193.49887387387383	446.08594224456476
324046	1367691.0	56	501.93536532641593	960.3486813661912	1328.9234234234234	193.49887387387383	1127.8155325610937
323919	1367691.0	56	1444.6266223488446	419.7025957581513	1328.9234234234234	193.49887387387383	254.07745676441888
324042	1367691.0	56	1289.9668218859138	936.7064415987584	1328.9234234234234	193.49887387387383	744.2278586070875
323924	1367691.0	56	950.02304964539	409.82683215130027	1328.9234234234234	193.49887387387383	436.30640469928176
323933	1367691.0	56	516.4740626605034	432.1414997431946	1328.9234234234234	193.49887387387383	846.772854244798
324069	1367691.0	56	1081.0026109660575	975.9073107049608	1328.9234234234234	193.49887387387383	820.7482508503964
323951	1367691.0	56	1404.4910901467506	460.1538259958071	1328.9234234234234	193.49887387387383	277.1557968817509
323827	1367691.0	56	1100.8305594082294	79.79288025889967	1328.9234234234234	193.49887387387383	254.86350778136583
323966	1367691.0	56	813.5981715893108	533.176511954993	1328.9234234234234	193.49887387387383	617.2041906778172
324993	1367318.0	57	967.6914666666668	339.91386666666665	1328.9234234234234	193.49887387387383	389.7767010697649
325121	1367318.0	57	521.4397590361446	764.0439257028113	1328.9234234234234	193.49887387387383	988.712053339491
325004	1367318.0	57	909.4045546852336	367.5211778357992	1328.9234234234234	193.49887387387383	454.18040854223034
325132	1367318.0	57	1289.6375	936.7920454545456	1328.9234234234234	193.49887387387383	744.3306541434962
325140	1367318.0	57	530.3478802992519	959.7277639235244	1328.9234234234234	193.49887387387383	1106.7202040365871
325015	1367318.0	57	1469.922843992248	395.062984496124	1328.9234234234234	193.49887387387383	245.9856241565409
324893	1367318.0	57	1028.6378434175006	243.6394314753057	1328.9234234234234	193.49887387387383	304.44294223396935
325151	1367318.0	57	1049.7941429801897	969.0516795865632	1328.9234234234234	193.49887387387383	824.2543961966973
325146	1367318.0	57	1129.3932291666667	968.2109375	1328.9234234234234	193.49887387387383	799.994424948068
324903	1367318.0	57	1126.260578760579	245.6198471198471	1328.9234234234234	193.49887387387383	209.2577942609156
325034	1367318.0	57	1391.342547545334	470.3990122364736	1328.9234234234234	193.49887387387383	283.8482581968284
325044	1367318.0	57	522.997215592681	478.5352691593742	1328.9234234234234	193.49887387387383	854.8466523919908
324929	1367318.0	57	461.51127675840974	265.9795489296636	1328.9234234234234	193.49887387387383	870.4351098379191
325071	1367318.0	57	813.7645547945206	532.9708904109589	1328.9234234234234	193.49887387387383	616.9521131650058
325080	1367318.0	57	897.2981836528759	611.1444668684829	1328.9234234234234	193.49887387387383	600.606517576026
325098	1367318.0	57	933.131504922644	703.8037974683544	1328.9234234234234	193.49887387387383	645.8036526648764
324976	1367318.0	57	903.2443724946036	306.8940795559667	1328.9234234234234	193.49887387387383	440.52369637891775
325107	1367318.0	57	1029.6513377926422	739.2224080267558	1328.9234234234234	193.49887387387383	622.3969448560214
324989	1367318.0	57	720.2827715355805	326.67041198501875	1328.9234234234234	193.49887387387383	623.0394062122767
324858	1367318.0	57	1097.6378292461395	71.92234332425068	1328.9234234234234	193.49887387387383	261.29270723543493
324875	1367984.0	58	539.8079377742322	781.1118867171919	1328.9234234234234	193.49887387387383	983.8659982711876
324626	1367984.0	58	735.6506849315068	348.54039339655776	1328.9234234234234	193.49887387387383	613.1968811186182
324646	1367984.0	58	834.2209900353583	352.0493410478946	1328.9234234234234	193.49887387387383	519.4889298543071
324905	1367984.0	58	1289.8344840813195	935.668392788646	1328.9234234234234	193.49887387387383	743.1981835184173
324787	1367984.0	58	813.3384879725086	533.3026918671248	1328.9234234234234	193.49887387387383	617.4904536806333
324796	1367984.0	58	546.049882629108	556.1921948356808	1328.9234234234234	193.49887387387383	862.8078731363854
324541	1367984.0	58	1079.5871829710145	73.98958333333334	1328.9234234234234	193.49887387387383	276.4977962451867
324925	1367984.0	58	997.4460227272727	958.9535984848484	1328.9234234234234	193.49887387387383	834.1451927581548
324666	1367984.0	58	1454.307830603276	375.1241843121588	1328.9234234234234	193.49887387387383	220.70116210760298
324550	1367984.0	58	482.0171717171717	165.65702479338842	1328.9234234234234	193.49887387387383	847.363775328727
324931	1367984.0	58	1122.500815993472	992.546511627907	1328.9234234234234	193.49887387387383	825.2802071166376
324941	1367984.0	58	615.8668081093823	1011.56129184347	1328.9234234234234	193.49887387387383	1085.2077480083612
324815	1367984.0	58	897.4926372155287	611.6606425702811	1328.9234234234234	193.49887387387383	600.8259216172931
324682	1367984.0	58	917.442760942761	405.6814814814815	1328.9234234234234	193.49887387387383	462.96629960148164
324566	1367984.0	58	1102.4200668098306	209.91780004772133	1328.9234234234234	193.49887387387383	227.09766994385183
324838	1367984.0	58	933.6235704323572	703.181729428173	1328.9234234234234	193.49887387387383	645.0105324882246
324583	1367984.0	58	1021.5528233151184	245.4201578627808	1328.9234234234234	193.49887387387383	311.7250479861961
324599	1367984.0	58	909.3823669768552	249.0650202815557	1328.9234234234234	193.49887387387383	423.2047904630835
324860	1367984.0	58	1054.7059158134243	759.7226962457338	1328.9234234234234	193.49887387387383	629.1300807474076
324730	1367984.0	58	1395.8794778384945	468.04310868245295	1328.9234234234234	193.49887387387383	282.5909589662454
324749	1367657.0	59	1400.609434537418	475.9516079865874	1328.9169416941693	193.6463146314632	291.2663595171987
324877	1367657.0	59	934.3446389496718	702.1153659129589	1328.9169416941693	193.6463146314632	643.6055299670752
324618	1367657.0	59	1018.905782652044	258.0103024260552	1328.9169416941693	193.6463146314632	316.622238093701
324759	1367657.0	59	964.3945546112684	481.3863707900536	1328.9169416941693	193.6463146314632	464.4038227693275
324900	1367657.0	59	1052.8269398430689	758.8830281894799	1328.9169416941693	193.6463146314632	629.0613892745349
324526	1367657.0	59	1068.661497817597	71.18113944406156	1328.9169416941693	193.6463146314632	287.6293017080713
324529	1367657.0	59	531.3325193325193	111.44627594627596	1328.9169416941693	193.6463146314632	801.80905280111
324927	1367657.0	59	545.1358820160366	837.74813860252	1328.9169416941693	193.6463146314632	1014.4850462934478
324536	1367657.0	59	824.5384245917387	121.92219020172912	1328.9169416941693	193.6463146314632	509.45268528064395
324675	1367657.0	59	1394.9047008547009	337.64123931623936	1328.9169416941693	193.6463146314632	158.39483165180195
324822	1367657.0	59	813.2737478411053	533.3114565342544	1328.9169416941693	193.6463146314632	617.4628021110517
324691	1367657.0	59	729.4120695419592	346.26730190571715	1328.9169416941693	193.6463146314632	618.6269130023408
324963	1367657.0	59	1289.7495344506517	935.810242085661	1328.9169416941693	193.6463146314632	743.196731023771
324716	1367657.0	59	792.5063206919494	374.3389886892881	1328.9169416941693	193.6463146314632	566.0266749740285
324972	1367657.0	59	946.7541436464088	964.3351749539594	1328.9169416941693	193.6463146314632	860.2381784348339
324586	1367657.0	59	1111.368135376756	223.32598978288635	1328.9169416941693	193.6463146314632	219.56403678021903
324843	1367657.0	59	897.4489728296885	611.8598409542743	1328.9169416941693	193.6463146314632	600.8886433902718
324851	1367657.0	59	544.31615990991	628.527027027027	1328.9169416941693	193.6463146314632	897.0616594137462
324979	1367657.0	59	1042.7922824302136	986.3653530377668	1328.9169416941693	193.6463146314632	842.7756489663956
324985	1367657.0	59	658.1704225352113	1005.9727699530516	1328.9169416941693	193.6463146314632	1053.4586669533812
325124	1367794.0	60	1289.6245074862095	935.3171788810088	1328.93908045977	193.48275862068965	742.8754557333666
325002	1367794.0	60	1319.6576148879606	371.1142549689834	1328.93908045977	193.48275862068965	177.87381509962216
325137	1367794.0	60	919.9685022945348	974.3005840634124	1328.93908045977	193.48275862068965	881.4382623496151
325020	1367794.0	60	773.470473141231	382.14425471362506	1328.93908045977	193.48275862068965	586.6332191620432
325148	1367794.0	60	980.8421162693434	1012.0742367210372	1328.93908045977	193.48275862068965	889.529934570559
325144	1367794.0	60	724.3963061860259	997.4287939474856	1328.93908045977	193.48275862068965	1005.8832902699343
325032	1367794.0	60	1420.2897435897437	479.0208791208791	1328.93908045977	193.48275862068965	299.79486638878035
325045	1367794.0	60	813.7584805158397	533.0668629100085	1328.93908045977	193.48275862068965	617.0319395659894
324923	1367794.0	60	567.2868741542625	71.58186738836265	1328.93908045977	193.48275862068965	771.3455196300052
324932	1367794.0	60	1072.8152596659802	71.69972546328071	1328.93908045977	193.48275862068965	283.6027481231941
325056	1367794.0	60	1045.479585618525	554.7477148080438	1328.93908045977	193.48275862068965	459.19674844744344
325070	1367794.0	60	897.4315206445116	611.7923799932864	1328.93908045977	193.48275862068965	600.9839544535312
325078	1367794.0	60	506.9737281067556	704.6195440644982	1328.93908045977	193.48275862068965	967.9296740479884
324954	1367794.0	60	738.2661761270731	106.48995561784628	1328.93908045977	193.48275862068965	597.0445776381481
325083	1367794.0	60	937.8642252117588	701.9785749875437	1328.93908045977	193.48275862068965	641.4885327656654
324971	1367794.0	60	1105.463620230701	232.58961845607809	1328.93908045977	193.48275862068965	226.8713904633611
324980	1367794.0	60	1009.7173764323584	301.7712502137848	1328.93908045977	193.48275862068965	337.08885139332654
325108	1367794.0	60	1050.1106995884777	761.5669410150892	1328.93908045977	193.48275862068965	632.8229643952722
324987	1367794.0	60	727.9950884086444	341.0347085789129	1328.93908045977	193.48275862068965	618.7933900089894
325115	1367794.0	60	547.8449084249085	906.0532600732602	1328.93908045977	193.48275862068965	1057.2912678761672
323974	1368034.0	61	602.231884057971	187.45817805383024	1328.8866666666668	193.58777777777777	726.6806348602298
324103	1368034.0	61	1115.080507179957	613.5058050717996	1328.8866666666668	193.58777777777777	471.21568679423143
324096	1368034.0	61	897.432778932779	611.8627858627858	1328.8866666666668	193.58777777777777	600.9213256568615
324224	1368034.0	61	911.0476815398076	978.9129483814522	1328.8866666666668	193.58777777777777	889.5645232784038
324238	1368034.0	61	785.1123388581952	1017.6091160220994	1328.8866666666668	193.58777777777777	987.269813913865
324234	1368034.0	61	960.1986027944112	1002.5347305389222	1328.8866666666668	193.58777777777777	889.0028463528189
323989	1368034.0	61	730.5996299459151	329.38556789069173	1328.8866666666668	193.58777777777777	613.5050269620039
323984	1368034.0	61	1098.5527240773283	264.84212067955474	1328.8866666666668	193.58777777777777	241.10351820558876
323994	1368034.0	61	1007.3233495232956	375.2683036517359	1328.8866666666668	193.58777777777777	369.3383007678546
324004	1368034.0	61	729.81675242996	376.14551172098345	1328.8866666666668	193.58777777777777	626.2683836551654
324133	1368034.0	61	935.357179096905	701.3318112633181	1328.8866666666668	193.58777777777777	642.3935406953316
324029	1368034.0	61	1456.5316674170797	462.76339486717694	1328.8866666666668	193.58777777777777	297.90729942724084
324163	1368034.0	61	508.3997333333333	747.9629333333334	1328.8866666666668	193.58777777777777	990.2174614032942
324180	1368034.0	61	1051.6311519021017	763.6790369779197	1328.8866666666668	193.58777777777777	633.9358518681266
324061	1368034.0	61	1215.5640583045647	525.8182457486255	1328.8866666666668	193.58777777777777	351.02577884554125
324198	1368034.0	61	1289.6704865299555	935.3134298351428	1328.8866666666668	193.58777777777777	742.7616385519908
324079	1368034.0	61	813.9624393030563	532.9587260782633	1328.8866666666668	193.58777777777777	616.7005760305256
323959	1368034.0	61	533.40016400164	95.31754817548176	1328.8866666666668	193.58777777777777	801.5334141184157
324211	1368034.0	61	574.7764302059496	967.343783371472	1328.8866666666668	193.58777777777777	1080.453888385408
323965	1368034.0	61	1082.2970027247957	93.16394187102634	1328.8866666666668	193.58777777777777	266.2544068765643
324608	1367671.0	62	1043.5995531724757	417.9166219839142	1328.8866666666668	193.58777777777777	362.921709833827
324616	1367671.0	62	1452.3312574139975	447.77135231316726	1328.8866666666668	193.58777777777777	282.57363031316964
324757	1367671.0	62	494.7824813631522	751.0505857294995	1328.8866666666668	193.58777777777777	1003.2420317103235
324767	1367671.0	62	1052.5845070422536	764.1977047470004	1328.8866666666668	193.58777777777777	633.9862555047517
324641	1367671.0	62	813.5666666666666	533.1392655367232	1328.8866666666668	193.58777777777777	617.1303875513776
324780	1367671.0	62	1290.0887885628292	936.2881866064712	1328.8866666666668	193.58777777777777	743.7130983246622
324654	1367671.0	62	1177.204244193117	617.1603429405327	1328.8866666666668	193.58777777777777	449.91251954796803
324662	1367671.0	62	897.4194249414911	612.1415914409896	1328.8866666666668	193.58777777777777	601.1250083085463
324670	1367671.0	62	1098.6169317118802	613.544901777362	1328.8866666666668	193.58777777777777	478.9448160635522
324795	1367671.0	62	587.7035519125683	956.8875227686704	1328.8866666666668	193.58777777777777	1063.944975221815
324548	1367671.0	62	511.0511778194705	111.2191994996873	1328.8866666666668	193.58777777777777	821.9729128782083
324814	1367671.0	62	967.8687043444828	990.7449058054594	1328.8866666666668	193.58777777777777	875.0962552111645
324554	1367671.0	62	1139.2417218543046	126.6974714027694	1328.8866666666668	193.58777777777777	201.09579354085548
324564	1367671.0	62	1091.4209486166008	310.50790513833994	1328.8866666666668	193.58777777777777	264.68903156542683
324819	1367671.0	62	878.8122362869199	996.3762306610408	1328.8866666666668	193.58777777777777	920.3457464259596
324569	1367671.0	62	503.42408641227536	315.4856652533818	1328.8866666666668	193.58777777777777	834.414505129946
324582	1367671.0	62	695.3707673190432	349.77244485865174	1328.8866666666668	193.58777777777777	652.4845170250338
324832	1367671.0	62	805.0738786279684	999.2581354441512	1328.8866666666668	193.58777777777777	960.9810415066139
324578	1367671.0	62	732.9433872502378	328.13463368220744	1328.8866666666668	193.58777777777777	610.9429177225768
324728	1367671.0	62	934.1157620361852	701.974394357559	1328.8866666666668	193.58777777777777	643.6621932816984
324741	1368107.0	63	472.0047551117451	387.88183547313366	1328.9104308390024	193.56916099773244	878.6607721728395
324864	1368107.0	63	935.4935659490224	700.0691660480079	1328.9104308390024	193.56916099773244	641.3416286939356
324755	1368107.0	63	1462.452380952381	425.6681503461919	1328.9104308390024	193.56916099773244	267.7748929542506
324891	1368107.0	63	493.00896624472574	735.0588080168777	1328.9104308390024	193.56916099773244	995.9629994833017
324773	1368107.0	63	1074.640032068413	450.4796900053447	1328.9104308390024	193.56916099773244	361.4643213457253
324648	1368107.0	63	490.97633808638153	124.45164290142591	1328.9104308390024	193.56916099773244	840.7798612627156
324907	1368107.0	63	1051.2186046511629	764.4715762273902	1328.9104308390024	193.56916099773244	634.8561396462933
324661	1368107.0	63	1132.061154855643	189.33867016622924	1328.9104308390024	193.56916099773244	196.89472950754222
324671	1368107.0	63	707.4441721132897	296.8970588235294	1328.9104308390024	193.56916099773244	629.9975914268505
324794	1368107.0	63	813.9066780821918	532.6426940639269	1328.9104308390024	193.56916099773244	616.6033783394232
324687	1368107.0	63	735.8279467680609	328.8618504435995	1328.9104308390024	193.56916099773244	608.31812789794
324936	1368107.0	63	1177.1306882286574	818.2908988341482	1328.9104308390024	193.56916099773244	642.8952791802208
324809	1368107.0	63	896.6707070707071	612.1777777777778	1328.9104308390024	193.56916099773244	601.7178349075214
324821	1368107.0	63	1102.1965772432932	621.4626888683317	1328.9104308390024	193.56916099773244	484.2437842716869
324958	1368107.0	63	594.3796050692603	924.2779251399942	1328.9104308390024	193.56916099773244	1036.084374942645
324967	1368107.0	63	1287.854691075515	934.6472158657511	1328.9104308390024	193.56916099773244	742.2144280290524
324707	1368107.0	63	1041.3464687819858	334.9602524735585	1328.9104308390024	193.56916099773244	320.4441808219564
324975	1368107.0	63	807.0436241610738	963.6937360178972	1328.9104308390024	193.56916099773244	930.288570800592
324983	1368107.0	63	933.4079480940796	966.7741281427412	1328.9104308390024	193.56916099773244	868.4861168004427
324990	1368107.0	63	879.1165755919855	996.075136612022	1328.9104308390024	193.56916099773244	919.9621476531614
325255	1368179.0	64	1290.9985052316893	932.6150971599402	1328.9826038159372	193.5190796857464	740.0714254661315
325248	1368179.0	64	804.6572984749456	849.4098039215686	1328.9826038159372	193.5190796857464	839.7080849673388
325250	1368179.0	64	641.1121973929237	874.1575108628181	1328.9826038159372	193.5190796857464	967.695391136977
325260	1368179.0	64	1108.6683625016958	1006.7405372405372	1328.9826038159372	193.5190796857464	842.5363517103627
325261	1368179.0	64	880.0367783985103	996.5228119180632	1328.9826038159372	193.5190796857464	919.9822542520943
325256	1368179.0	64	921.0750577367204	947.2790608160122	1328.9826038159372	193.5190796857464	857.054651292359
325184	1368179.0	64	503.6361556064073	124.03146453089244	1328.9826038159372	193.5190796857464	828.2664355338777
325186	1368179.0	64	1047.4562647754135	179.68223010244284	1328.9826038159372	193.5190796857464	281.86617033612043
325198	1368179.0	64	1007.1071563088512	336.6777777777777	1328.9826038159372	193.5190796857464	352.2757677548829
325194	1368179.0	64	780.3629395852118	266.9752028854824	1328.9826038159372	193.5190796857464	553.5154361137263
325195	1368179.0	64	735.1579861111111	330.6628472222222	1328.9826038159372	193.5190796857464	609.4555681642279
325207	1368179.0	64	1446.2613754261154	413.3294056617757	1328.9826038159372	193.5190796857464	249.14030118806673
325213	1368179.0	64	1069.8252290345313	488.1525722339676	1328.9826038159372	193.5190796857464	392.391946699665
325210	1368179.0	64	477.79890672249365	427.2271458478716	1328.9826038159372	193.5190796857464	882.6851909865165
325222	1368179.0	64	897.4706774519717	611.9263565891473	1328.9826038159372	193.5190796857464	601.0550656637539
325223	1368179.0	64	1104.3279569892472	617.599846390169	1328.9826038159372	193.5190796857464	479.91062400142346
325216	1368179.0	64	813.1550056882821	532.6959613196814	1328.9826038159372	193.5190796857464	617.3484170426502
325231	1368179.0	64	935.8284734133792	700.6243567753002	1328.9826038159372	193.5190796857464	641.6587350801551
325239	1368179.0	64	493.0549958018472	713.3438287153652	1328.9826038159372	193.5190796857464	984.3742863077358
325245	1368179.0	64	1051.6213097155128	765.0802469135803	1328.9826038159372	193.5190796857464	635.3042226743861
325266	1368239.0	65	1064.9201242734016	106.00691521346964	1328.9407530454043	193.36600221483943	278.09800880063233
325267	1368239.0	65	505.11584553928094	117.9294274300932	1328.9407530454043	193.36600221483943	827.2715122876693
325276	1368239.0	65	860.483479105928	291.6791383219954	1328.9407530454043	193.36600221483943	478.662396933402
325284	1368239.0	65	1441.8018979833926	368.6586595492289	1328.9407530454043	193.36600221483943	208.48298192434143
325287	1368239.0	65	971.1275992438564	373.15595463138	1328.9407530454043	193.36600221483943	400.4431046020797
325280	1368239.0	65	738.5313961255846	336.5380761523046	1328.9407530454043	193.36600221483943	607.520741616309
325294	1368239.0	65	489.6216719914804	518.2846112886049	1328.9407530454043	193.36600221483943	900.0159011615482
325295	1368239.0	65	1077.64306384518	533.0498281786942	1328.9407530454043	193.36600221483943	422.53476805916796
325296	1368239.0	65	813.2649275362319	531.0249275362319	1328.9407530454043	193.36600221483943	616.3887627656463
325311	1368239.0	65	896.7032355915065	612.0429726996966	1328.9407530454043	193.36600221483943	601.7638050839271
325316	1368239.0	65	1098.4674647022714	636.9926335174954	1328.9407530454043	193.36600221483943	499.92251863727796
325320	1368239.0	65	507.7935755660874	695.3383359662981	1328.9407530454043	193.36600221483943	962.4234571819904
325321	1368239.0	65	936.6590976550906	701.5255268625705	1328.9407530454043	193.36600221483943	641.9587211386514
325335	1368239.0	65	701.0984918436442	821.9916897506926	1328.9407530454043	193.36600221483943	888.4571795989176
325330	1368239.0	65	1052.3093626621546	761.5301748448957	1328.9407530454043	193.36600221483943	631.9299432735928
325331	1368239.0	65	815.0612682090831	777.4275921165381	1328.9407530454043	193.36600221483943	777.9460557995926
325341	1368239.0	65	862.6425818882467	903.1312138728324	1328.9407530454043	193.36600221483943	849.2353266936235
325351	1368239.0	65	988.1078195890046	991.3023752335204	1328.9407530454043	193.36600221483943	867.6805540720053
325347	1368239.0	65	1289.3270476190478	931.4302857142856	1328.9407530454043	193.36600221483943	739.1266009522029
325354	1368239.0	65	870.3145665773011	1004.2001787310098	1328.9407530454043	193.36600221483943	931.5524895146443
325380	1368297.0	66	812.1779852857951	531.6315789473684	1328.8866666666668	193.58777777777777	617.4637421934546
325377	1368297.0	66	983.132459970888	389.9075691411936	1328.8866666666668	193.58777777777777	397.6021025206009
325389	1368297.0	66	482.7564676616915	601.5980099502488	1328.8866666666668	193.58777777777777	939.3660964850886
325391	1368297.0	66	897.4393631436315	611.9817073170732	1328.8866666666668	193.58777777777777	600.9993810251647
325384	1368297.0	66	1088.070948336872	577.3115711252653	1328.8866666666668	193.58777777777777	453.0299766855173
325404	1368297.0	66	935.5838410211778	699.0903684363215	1328.8866666666668	193.58777777777777	640.4841776525202
325400	1368297.0	66	507.5169293636895	670.664039696439	1328.8866666666668	193.58777777777777	949.8684145940663
325402	1368297.0	66	1095.4750692520777	695.6572791628193	1328.8866666666668	193.58777777777777	553.6738733484311
325421	1368297.0	66	768.541367980884	798.4245818399045	1328.8866666666668	193.58777777777777	824.5085889833692
325418	1368297.0	66	815.6701795472288	735.7962529274005	1328.8866666666668	193.58777777777777	746.5796629799764
325419	1368297.0	66	1052.6070539419088	761.5450899031812	1328.8866666666668	193.58777777777777	631.5900037239785
325430	1368297.0	66	842.1428817649086	895.6895897966219	1328.8866666666668	193.58777777777777	854.3222264348701
325438	1368297.0	66	861.9940778341794	958.5052062996226	1328.8866666666668	193.58777777777777	896.1514168728261
325434	1368297.0	66	1290.0748257482574	931.691471914719	1328.8866666666668	193.58777777777777	739.123414792195
325443	1368297.0	66	856.984693877551	1004.7436224489796	1328.8866666666668	193.58777777777777	938.4376784137082
325358	1368297.0	66	546.3253439857967	107.42987128273413	1328.8866666666668	193.58777777777777	787.2899139501544
325360	1368297.0	66	1154.8126586869785	119.13692419296336	1328.8866666666668	193.58777777777777	189.32693905944834
325373	1368297.0	66	919.8405299313052	369.55037618580303	1328.8866666666668	193.58777777777777	445.2881965835475
325368	1368297.0	66	1447.7326631701633	326.5877039627039	1328.8866666666668	193.58777777777777	178.3629761192185
325370	1368297.0	66	751.2993019197208	341.73106457242585	1328.8866666666668	193.58777777777777	596.2831519820452
325508	1368363.0	67	1292.2523474178404	931.3528951486696	1328.8866666666668	193.58777777777777	738.6741106578129
325511	1368363.0	67	722.3481211601658	995.1005143591942	1328.8866666666668	193.58777777777777	1005.1426138053112
325504	1368363.0	67	848.4388185654009	886.1026722925458	1328.8866666666668	193.58777777777777	842.8564610121567
325513	1368363.0	67	849.4593380614658	1004.1813238770686	1328.8866666666668	193.58777777777777	941.7602987975987
325445	1368363.0	67	613.5232067510549	83.2304266291608	1328.8866666666668	193.58777777777777	723.8256867056974
325447	1368363.0	67	1179.8362474781438	103.80912351490696	1328.8866666666668	193.58777777777777	174.0006730490618
325452	1368363.0	67	1461.4582517938684	273.8409001956947	1328.8866666666668	193.58777777777777	154.97028373518592
325455	1368363.0	67	761.1956673654787	348.8469601677149	1328.8866666666668	193.58777777777777	588.5392802557644
325460	1368363.0	67	936.2526165556612	444.7505550269584	1328.8866666666668	193.58777777777777	466.0946663308787
325462	1368363.0	67	811.7009626955474	527.6711793020457	1328.8866666666668	193.58777777777777	615.7051011370033
325458	1368363.0	67	984.376009834914	399.8055848261328	1328.8866666666668	193.58777777777777	401.51385606785516
325469	1368363.0	67	897.3168168168169	611.7742742742743	1328.8866666666668	193.58777777777777	600.9429932626191
325470	1368363.0	67	471.63732563732566	619.9304954304954	1328.8866666666668	193.58777777777777	957.4155553315105
325465	1368363.0	67	1084.0127008812856	553.2026092966995	1328.8866666666668	193.58777777777777	435.0702083202693
325478	1368363.0	67	935.6019089574156	701.1123348017621	1328.8866666666668	193.58777777777777	642.070149305211
325474	1368363.0	67	516.2393736017898	674.2925055928412	1328.8866666666668	193.58777777777777	944.1782979233458
325484	1368363.0	67	1116.6897539602292	727.7352544657904	1328.8866666666668	193.58777777777777	574.7530396738364
325491	1368363.0	67	793.0136612021859	732.9955863808323	1328.8866666666668	193.58777777777777	760.3424636093166
325501	1368363.0	67	780.6803604370655	809.5234142188165	1328.8866666666668	193.58777777777777	824.5646502415265
325496	1368363.0	67	1050.3850289495451	762.1677695064792	1328.8866666666668	193.58777777777777	633.1242920669914
325637	1368899.0	68	522.5115740740741	686.5758101851852	1328.9601571268238	193.46296296296296	945.2616554179031
325639	1368899.0	68	935.8526124615815	700.3018999720592	1328.9601571268238	193.46296296296296	641.4197141819435
325633	1368899.0	68	897.560606060606	612.0870406189555	1328.9601571268238	193.46296296296296	601.1253538601285
325641	1368899.0	68	687.406075139888	702.5855315747402	1328.9601571268238	193.46296296296296	819.0222402254739
325648	1368899.0	68	1046.6790017211704	761.5794606999426	1328.9601571268238	193.46296296296296	634.3808049571505
325650	1368899.0	68	1124.315157116451	776.7070240295749	1328.9601571268238	193.46296296296296	618.1045306408288
325660	1368899.0	68	828.6625107480653	816.1660934365148	1328.9601571268238	193.46296296296296	798.7846541300644
325668	1368899.0	68	1290.0941506410256	933.0476762820512	1328.9601571268238	193.46296296296296	740.605235355133
325665	1368899.0	68	884.2259092613424	890.1692913385826	1328.9601571268238	193.46296296296296	826.5520305601531
325676	1368899.0	68	819.3058653448988	1016.6961999173895	1328.9601571268238	193.46296296296296	968.2254177402071
325672	1368899.0	68	545.6089847991315	976.0977198697068	1328.9601571268238	193.46296296296296	1107.3193856813164
325605	1368899.0	68	1211.2135526008865	77.5639141590856	1328.9601571268238	193.46296296296296	165.21759104596285
325603	1368899.0	68	666.5794520547945	69.19406392694063	1328.9601571268238	193.46296296296296	673.9369093018602
325613	1368899.0	68	763.5936183997409	355.1109491415614	1328.9601571268238	193.46296296296296	588.0215936067641
325615	1368899.0	68	990.7907569141194	382.1735807860262	1328.9601571268238	193.46296296296296	387.25991339071294
325609	1368899.0	68	1452.5077728962488	237.01526416582175	1328.9601571268238	193.46296296296296	130.9992988621466
325620	1368899.0	68	1080.9128709454797	510.6292270531401	1328.9601571268238	193.46296296296296	402.6436330787433
325629	1368899.0	68	957.6346666666666	569.2153333333333	1328.9601571268238	193.46296296296296	528.2730957605435
325631	1368899.0	68	468.7220584622943	589.6648243674772	1328.9601571268238	193.46296296296296	947.0931851588664
325625	1368899.0	68	810.8745252702308	524.8990651475315	1328.9601571268238	193.46296296296296	615.0305779126311
325760	1368760.0	69	813.2980162308386	524.480162308386	1329.116129032258	193.64193548387092	612.7987090573928
325775	1368760.0	69	896.982635507952	612.2065887698799	1329.116129032258	193.64193548387092	601.610941727258
325769	1368760.0	69	477.39906832298135	552.2880434782609	1329.116129032258	193.64193548387092	924.1477058797329
325782	1368760.0	69	942.579260651629	635.7841478696743	1329.116129032258	193.64193548387092	587.2822886746342
325788	1368760.0	69	642.4323612798704	676.1038882138517	1329.116129032258	193.64193548387092	839.2282959520854
325792	1368760.0	69	936.9685138539044	700.9461237055696	1329.116129032258	193.64193548387092	641.199884183822
325793	1368760.0	69	505.20565302144246	692.5751879699249	1329.116129032258	193.64193548387092	963.2044761714311
325806	1368760.0	69	1043.1866175567834	759.3373235113567	1329.116129032258	193.64193548387092	633.8508953753802
325821	1368760.0	69	1096.0255767301906	819.3248077566031	1329.116129032258	193.64193548387092	667.6902442210302
325818	1368760.0	69	842.8771586126832	822.636554926716	1329.116129032258	193.64193548387092	795.0236270971685
325828	1368760.0	69	483.770144696668	856.4743793973184	1329.116129032258	193.64193548387092	1074.2237578533538
325837	1368760.0	69	962.0946159936658	930.274742676168	1329.116129032258	193.64193548387092	823.0022379466178
325839	1368760.0	69	1290.5	934.3341307814992	1329.116129032258	193.64193548387092	741.6981418314704
325718	1368760.0	69	1165.9190839694656	154.95725190839696	1329.116129032258	193.64193548387092	167.71934969037298
325846	1368760.0	69	803.2682386134624	1017.8256751309956	1329.116129032258	193.64193548387092	977.647605508558
325712	1368760.0	69	733.4997811337273	80.30608448238127	1329.116129032258	193.64193548387092	606.3034298156455
325728	1368760.0	69	1450.8570375829036	191.98022598870057	1329.116129032258	193.64193548387092	121.75224882187185
325738	1368760.0	69	763.2035853745118	360.0764998225062	1329.116129032258	193.64193548387092	589.8792005790438
325750	1368760.0	69	1032.1502574002575	382.1837194337194	1329.116129032258	193.64193548387092	351.76232488591654
325753	1368760.0	69	1092.6074168797954	470.47408354646205	1329.116129032258	193.64193548387092	364.1049424615996
325888	1368406.0	70	481.8042388580146	746.7388580146016	1328.8664459161148	193.66225165562915	1011.6363551828778
325890	1368406.0	70	1042.2278177458031	760.9250599520383	1328.8664459161148	193.66225165562915	635.5696632436816
325899	1368406.0	70	883.4452621895124	830.6269549218031	1328.8664459161148	193.66225165562915	777.2541824392923
325905	1368406.0	70	1033.370277499164	855.1576395854229	1328.8664459161148	193.66225165562915	724.4957790087443
325919	1368406.0	70	1010.9649960222752	989.9928400954652	1328.8664459161148	193.66225165562915	857.44022411451
325914	1368406.0	70	1290.606350995866	933.5807966929724	1328.8664459161148	193.66225165562915	740.9070711995436
325921	1368406.0	70	762.3549422336329	994.9625588361148	1328.8664459161148	193.66225165562915	981.3345332210253
325817	1368406.0	70	801.5361646443017	68.62134189864382	1328.8664459161148	193.66225165562915	541.9524468614051
325826	1368406.0	70	1453.3533809712849	153.02534074368134	1328.8664459161148	193.66225165562915	130.9517297629005
325838	1368406.0	70	1152.0785828449657	213.32099094299411	1328.8664459161148	193.66225165562915	177.8775268538214
325847	1368406.0	70	764.150398061613	361.1216683973694	1328.8664459161148	193.66225165562915	589.021961356189
325852	1368406.0	70	1053.186358754028	386.1963838166845	1328.8664459161148	193.66225165562915	336.25719695600037
325861	1368406.0	70	1082.3792089791557	474.315606627472	1328.8664459161148	193.66225165562915	373.52679104686433
325858	1368406.0	70	488.65400843881855	448.9306434599157	1328.8664459161148	193.66225165562915	878.1337551568589
325869	1368406.0	70	897.4010217113665	612.3196040868454	1328.8664459161148	193.66225165562915	601.1958009075737
325866	1368406.0	70	813.9707446808511	524.7106973995271	1328.8664459161148	193.66225165562915	612.1361421938788
325877	1368406.0	70	502.6822759315207	683.5269385699899	1328.8664459161148	193.66225165562915	960.4934639126063
325872	1368406.0	70	938.1323575700346	638.6781554926031	1328.8664459161148	193.66225165562915	592.209660900159
325874	1368406.0	70	645.9368932038835	661.0090152565881	1328.8664459161148	193.66225165562915	827.5299217647776
325881	1368406.0	70	935.4373543123544	702.9460955710956	1328.8664459161148	193.66225165562915	643.549907772096
325518	1369828.0	71	867.5418160095579	69.74659498207885	1328.949612403101	193.60741971207088	477.7432976772558
325521	1369828.0	71	1443.627817555025	140.28878281622912	1328.949612403101	193.60741971207088	126.4672597050218
325523	1369828.0	71	1115.3070362473347	176.03447050461978	1328.949612403101	193.60741971207088	214.36408022408978
325533	1369828.0	71	764.6698994252873	361.2517959770115	1328.949612403101	193.60741971207088	588.6562930705699
325531	1369828.0	71	520.3758637121754	300.93769359066	1328.949612403101	193.60741971207088	815.6661662487595
325541	1369828.0	71	1081.3159117305458	480.945412311266	1328.949612403101	193.60741971207088	379.32251673176444
325538	1369828.0	71	1061.1246584699454	389.5406420765028	1328.949612403101	193.60741971207088	331.8433871201998
325550	1369828.0	71	813.4339285714286	525.0053571428572	1328.949612403101	193.60741971207088	612.8466473840059
325557	1369828.0	71	668.7865761689291	644.2611865258924	1328.949612403101	193.60741971207088	799.3147389817148
325558	1369828.0	71	496.43871217998446	659.4058701836049	1328.949612403101	193.60741971207088	953.9615272389059
325552	1369828.0	71	895.8172043010752	613.2584005376344	1328.949612403101	193.60741971207088	603.0842633132763
325562	1369828.0	71	893.4320486815416	668.0625422582826	1328.949612403101	193.60741971207088	644.0366539416086
325573	1369828.0	71	936.7789855072464	719.781314699793	1328.949612403101	193.60741971207088	656.2444425413735
325568	1369828.0	71	464.1888888888889	720.7219966159053	1328.949612403101	193.60741971207088	1012.7491723607241
325580	1369828.0	71	1038.8665511265165	756.998844598498	1328.949612403101	193.60741971207088	633.6861053196237
325590	1369828.0	71	991.745035460993	891.422340425532	1328.949612403101	193.60741971207088	775.0177999769037
325584	1369828.0	71	919.4401524960438	846.043375053949	1328.949612403101	193.60741971207088	770.3055715599096
325596	1369828.0	71	1290.781083142639	933.5869565217392	1328.949612403101	193.60741971207088	740.9632592260956
325599	1369828.0	71	1082.2718894009215	965.4788786482336	1328.949612403101	193.60741971207088	810.3304561385931
325600	1369828.0	71	731.0737179487179	980.9285714285714	1328.949612403101	193.60741971207088	988.6001118297659
325762	1368423.0	72	996.0083589218696	886.5897304674172	1328.9375715922106	193.5057273768614	768.9000559171021
325772	1368423.0	72	1289.982977038797	932.6670625494852	1328.9375715922106	193.5057273768614	740.187097868503
325780	1368423.0	72	695.0476504172156	970.070487483531	1328.9375715922106	193.5057273768614	1002.431672886871
325778	1368423.0	72	1218.779151943463	966.9460149195132	1328.9375715922106	193.5057273768614	781.2456437085391
325684	1368423.0	72	1153.247947947948	114.46736736736736	1328.9375715922106	193.5057273768614	192.64969818105874
325680	1368423.0	72	944.9887774594076	70.11723973256925	1328.9375715922106	193.5057273768614	403.2882286890843
325681	1368423.0	72	567.9607233356369	109.43411656300393	1328.9375715922106	193.5057273768614	765.606817712163
325682	1368423.0	72	1399.2181503992372	124.02615897985936	1328.9375715922106	193.5057273768614	98.82697092436031
325695	1368423.0	72	1069.5530137981118	381.1949891067538	1328.9375715922106	193.5057273768614	320.16809302419915
325691	1368423.0	72	766.6462478184991	361.63821989528793	1328.9375715922106	193.5057273768614	586.8901667532449
325700	1368423.0	72	1074.9366222222222	485.9508444444445	1328.9375715922106	193.5057273768614	387.35078259573424
325704	1368423.0	72	813.8155668358714	525.1263395375071	1328.9375715922106	193.5057273768614	612.6360340316191
325719	1368423.0	72	794.5997433076641	641.4438943894389	1328.9375715922106	193.5057273768614	697.2557035997866
325714	1368423.0	72	895.2940267765191	612.0914864400961	1328.9375715922106	193.5057273768614	602.711175979725
325720	1368423.0	72	674.5335365853658	649.4649390243902	1328.9375715922106	193.5057273768614	797.5860102330505
325734	1368423.0	72	976.0651834504292	738.8387978142076	1328.9375715922106	193.5057273768614	649.5437475840312
325739	1368423.0	72	1038.7144846796657	756.4411946765707	1328.9375715922106	193.5057273768614	633.3449143405106
325757	1368423.0	72	915.6608075674148	848.2568826768319	1328.9375715922106	193.5057273768614	774.2717604623409
326019	1368669.0	73	1194.5682048168387	105.86025096134388	1328.9234234234234	193.49887387387383	160.41151140996016
326029	1368669.0	73	771.3087881908685	365.9184689323721	1328.9234234234234	193.49887387387383	583.6630861941431
326031	1368669.0	73	1128.2729618163055	379.7442380460956	1328.9234234234234	193.49887387387383	273.76622037569393
326037	1368669.0	73	1074.7887907233574	485.6726486287502	1328.9234234234234	193.49887387387383	387.23368421679265
326035	1368669.0	73	471.1784496124031	448.209354005168	1328.9234234234234	193.49887387387383	894.7647002350855
326045	1368669.0	73	747.7375848517328	545.6725616291533	1328.9234234234234	193.49887387387383	679.5610975500528
326041	1368669.0	73	813.4	525.076724137931	1328.9234234234234	193.49887387387383	612.9504636460762
326053	1368669.0	73	545.1444068751762	637.8513665821358	1328.9234234234234	193.49887387387383	900.9765172064051
326048	1368669.0	73	893.8530813755533	611.0570309839973	1328.9234234234234	193.49887387387383	603.0265475904466
326063	1368669.0	73	1041.370754173863	756.2823834196892	1328.9234234234234	193.49887387387383	631.9903608515339
326056	1368669.0	73	717.7587886488775	654.0353663701821	1328.9234234234234	193.49887387387383	765.255559744525
326059	1368669.0	73	975.7678132678132	740.2938847938848	1328.9234234234234	193.49887387387383	650.9252406777574
326078	1368669.0	73	1007.5083073727934	902.7436829352716	1328.9234234234234	193.49887387387383	778.6757194149426
326074	1368669.0	73	916.9563106796116	850.5147741663149	1328.9234234234234	193.49887387387383	775.4913250446838
326085	1368669.0	73	1288.9922961292748	933.4222096956032	1328.9234234234234	193.49887387387383	741.0000255199301
326088	1368669.0	73	652.6232613908874	961.7690647482016	1328.9234234234234	193.49887387387383	1023.5335829132869
326091	1368669.0	73	1270.0736434108526	987.7709098327214	1328.9234234234234	193.49887387387383	796.4492223071982
326013	1368669.0	73	1028.94	74.67284848484849	1328.9234234234234	193.49887387387383	322.6603146322618
326014	1368669.0	73	565.0065028901735	92.48386319845858	1328.9234234234234	193.49887387387383	770.5667354997606
326011	1368669.0	73	1365.310334788937	83.93711790393013	1328.9234234234234	193.49887387387383	115.44602933812511
326273	1369033.0	74	813.9998600615729	525.3021270640918	1328.9826038159372	193.5190796857464	612.6069024198426
326401	1369033.0	74	917.6161299316882	841.86776801896	1328.9826038159372	193.5190796857464	767.8400858898674
326294	1369033.0	74	603.7214285714285	618.6866071428572	1328.9826038159372	193.5190796857464	840.6968530457568
326288	1369033.0	74	894.2067488866049	610.7470023980816	1328.9826038159372	193.5190796857464	602.5854159539393
326419	1369033.0	74	1045.4490884072927	925.749398004816	1328.9826038159372	193.5190796857464	785.2085668315331
326181	1369033.0	74	1093.8171702974937	69.72136331693605	1328.9826038159372	193.5190796857464	265.7605232160147
326183	1369033.0	74	577.3937466878643	81.42713301536831	1328.9826038159372	193.5190796857464	759.9015822245915
326178	1369033.0	74	1324.9581541989107	63.53009458297507	1328.9826038159372	193.5190796857464	130.05126851656806
326435	1369033.0	74	1285.2933405718422	931.330618892508	1328.9826038159372	193.5190796857464	739.1039298430652
326322	1369033.0	74	726.5287648054145	677.2935702199662	1328.9826038159372	193.5190796857464	772.6502351194625
326204	1369033.0	74	1167.9202161474889	113.6958041958042	1328.9826038159372	193.5190796857464	179.75774818183703
326456	1369033.0	74	630.570796460177	960.1826801517068	1328.9826038159372	193.5190796857464	1037.088293701828
326340	1369033.0	74	1038.3087476229284	756.3024993208367	1328.9826038159372	193.5190796857464	633.4165044347044
326464	1369033.0	74	1343.6840736294516	987.6836734693876	1328.9826038159372	193.5190796857464	794.3006579590713
326350	1369033.0	74	977.543502355223	738.1929897478526	1328.9826038159372	193.5190796857464	648.2122417371162
326224	1369033.0	74	479.68397133368296	241.8515993707394	1328.9826038159372	193.5190796857464	850.6727923210707
326239	1369033.0	74	1163.669639734173	389.6857292759706	1328.9826038159372	193.5190796857464	256.534072795316
326232	1369033.0	74	771.8445878848064	366.7949354518372	1328.9826038159372	193.5190796857464	583.4614734386051
326245	1369033.0	74	773.709240168003	468.41370752195496	1328.9826038159372	193.5190796857464	619.5930638653878
326251	1369033.0	74	1073.7782969885775	483.1159916926272	1328.9826038159372	193.5190796857464	385.99949438717425
326406	1368531.0	75	978.238322717622	737.3622611464968	1328.93908045977	193.48275862068965	647.1444465871867
326282	1368531.0	75	857.3486412108704	423.58462332301343	1328.93908045977	193.48275862068965	524.7327038888052
326297	1368531.0	75	1075.44010989011	483.7282051282052	1328.93908045977	193.48275862068965	385.3623584345315
326191	1368531.0	75	1260.4726845924029	69.35175700668658	1328.93908045977	193.48275862068965	141.76090055005523
326197	1368531.0	75	1146.1022727272727	63.51822916666667	1328.93908045977	193.48275862068965	224.3213703105786
326455	1368531.0	75	956.19304964539	842.1771631205673	1328.93908045977	193.48275862068965	748.1604332743917
326331	1368531.0	75	813.6938053097346	526.159587020649	1328.93908045977	193.48275862068965	613.3119644346518
326466	1368531.0	75	1396.3599334995845	929.8823773898588	1328.93908045977	193.48275862068965	739.479526388658
326216	1368531.0	75	564.8590050943961	104.94750774148436	1328.93908045977	193.48275862068965	769.1923375974302
326344	1368531.0	75	893.1530398322851	610.5971348707197	1328.93908045977	193.48275862068965	603.2361694065032
326229	1368531.0	75	650.2392686804452	112.48021550962729	1328.93908045977	193.48275862068965	683.5165297926235
326485	1368531.0	75	1286.2131086142324	932.4951310861422	1328.93908045977	193.48275862068965	740.24644229281
326352	1368531.0	75	689.9869671879792	607.3442195645507	1328.93908045977	193.48275862068965	761.2759761801723
326491	1368531.0	75	1095.6986423722758	927.9240800285816	1328.93908045977	193.48275862068965	770.5875398360764
326241	1368531.0	75	1149.6773817101634	134.84776151071506	1328.93908045977	193.48275862068965	188.60758077203946
326509	1368531.0	75	606.4462809917355	955.4173553719008	1328.93908045977	193.48275862068965	1050.0191307826674
326383	1368531.0	75	737.6008230452675	706.8493827160494	1328.93908045977	193.48275862068965	783.0876230774477
326256	1368531.0	75	771.3549868766404	366.1692913385827	1328.93908045977	193.48275862068965	583.7128232264972
326397	1368531.0	75	1044.8518176216885	750.7868145409735	1328.93908045977	193.48275862068965	625.5344783879079
326271	1368531.0	75	1190.6546286876908	378.8733468972533	1328.93908045977	193.48275862068965	231.28393766847458
325924	1369439.0	76	655.1152222222222	68.70377777777779	1328.9234234234234	193.49887387387383	685.2673259507068
325925	1369439.0	76	1155.1487638533674	64.41453537936914	1328.9234234234234	193.49887387387383	216.47262818484168
325926	1369439.0	76	1221.7507924432612	87.61728160263725	1328.9234234234234	193.49887387387383	150.65485194012976
325935	1369439.0	76	730.0409796893667	103.82640382317804	1328.9234234234234	193.49887387387383	605.5586951715486
325938	1369439.0	76	1111.1323353293412	126.52155688622754	1328.9234234234234	193.49887387387383	227.8572339076991
325948	1369439.0	76	770.902	365.7866666666667	1328.9234234234234	193.49887387387383	584.0128359419131
325947	1369439.0	76	1212.469463195114	341.9384442301511	1328.9234234234234	193.49887387387383	188.6685742258441
325956	1369439.0	76	979.9941002949852	428.15117994100297	1328.9234234234234	193.49887387387383	420.4918278415072
325959	1369439.0	76	1075.3380900109769	488.3274789608489	1328.9234234234234	193.49887387387383	388.8822800018447
325965	1369439.0	76	749.2317944490244	574.3604012091233	1328.9234234234234	193.49887387387383	693.612202680382
325966	1369439.0	76	892.9764868603044	610.4730290456431	1328.9234234234234	193.49887387387383	603.2554828428655
325962	1369439.0	76	814.4102229944975	525.9048653344918	1328.9234234234234	193.49887387387383	612.5500604640673
325975	1369439.0	76	977.3535139712108	739.5174992943832	1328.9234234234234	193.49887387387383	649.413381859613
325971	1369439.0	76	1057.4310661764705	744.0049019607843	1328.9234234234234	193.49887387387383	613.8118498396177
325983	1369439.0	76	775.3611111111111	769.3447712418301	1328.9234234234234	193.49887387387383	798.7676327493878
325988	1369439.0	76	1433.766341859521	842.7074705643524	1328.9234234234234	193.49887387387383	657.6198290524842
325989	1369439.0	76	1022.4137071651091	872.2316199376947	1328.9234234234234	193.49887387387383	744.7323994161176
325997	1369439.0	76	1149.051638176638	902.5220797720796	1328.9234234234234	193.49887387387383	731.483264080618
326004	1369439.0	76	1285.9432707355245	930.4839593114242	1328.9234234234234	193.49887387387383	738.2372990322749
326006	1369439.0	76	574.8249264396806	939.498738965952	1328.9234234234234	193.49887387387383	1060.7451823461367
327061	1368962.0	77	1044.071209587514	889.6796265328874	1328.9234234234234	193.49887387387383	752.2023824078791
326807	1368962.0	77	1039.8212121212125	436.2588516746412	1328.9234234234234	193.49887387387383	377.50827196454554
327068	1368962.0	77	1199.5582241630275	879.6986899563319	1328.9234234234234	193.49887387387383	698.2875785600665
326949	1368962.0	77	1054.8462929475588	739.672393007836	1328.9234234234234	193.49887387387383	611.0841075114461
326694	1368962.0	77	1154.3078335373316	63.283965728274175	1328.9234234234234	193.49887387387383	217.82223608859303
326701	1368962.0	77	748.3980400191218	89.13381820665164	1328.9234234234234	193.49887387387383	589.8319977935529
326703	1368962.0	77	1202.0980165289257	98.75035812672176	1328.9234234234234	193.49887387387383	158.30971249498003
326706	1368962.0	77	1097.0130850047756	113.78920725883476	1328.9234234234234	193.49887387387383	245.22649941907264
327103	1368962.0	77	554.7684807256236	923.6886621315192	1328.9234234234234	193.49887387387383	1064.1865448215265
326981	1368962.0	77	976.3747276688454	740.5446623093682	1328.9234234234234	193.49887387387383	650.8069433582172
326850	1368962.0	77	1075.653300600109	490.6372976904892	1328.9234234234234	193.49887387387383	390.4318096968525
326723	1368962.0	77	770.2847429519071	365.67877280265344	1328.9234234234234	193.49887387387383	584.5708621836036
327116	1368962.0	77	1286.6672329180824	927.0024537561344	1328.9234234234234	193.49887387387383	734.719733868715
326868	1368962.0	77	813.8115942028985	525.5932971014493	1328.9234234234234	193.49887387387383	612.8840857305491
326992	1368962.0	77	1459.3407445708376	753.8564288176491	1328.9234234234234	193.49887387387383	575.3340482170631
326737	1368962.0	77	1212.3289322617682	351.56161500191354	1328.9234234234234	193.49887387387383	196.4130991104081
326887	1368962.0	77	738.0059206631142	554.841918294849	1328.9234234234234	193.49887387387383	692.6415312554531
327036	1368962.0	77	781.9454277286136	780.6833122629582	1328.9234234234234	193.49887387387383	802.4777208500033
326910	1368962.0	77	892.7733761598859	611.0442541042113	1328.9234234234234	193.49887387387383	603.7971582242526
326663	1369073.0	78	782.1864640883978	781.6160220994475	1328.9436860068258	192.2827076222981	803.9012472142209
326668	1369073.0	78	1267.9672057502246	847.6500449236298	1328.9436860068258	192.2827076222981	658.1979018091149
326671	1369073.0	78	1054.7062471290767	895.6301485224315	1328.9436860068258	192.2827076222981	754.9197278538917
326674	1369073.0	78	528.025069637883	904.5051067780872	1328.9436860068258	192.2827076222981	1071.7888672241236
326683	1369073.0	78	1289.0974271660991	928.3479001135074	1328.9436860068258	192.2827076222981	737.1429250428463
326599	1369073.0	78	1154.029107373868	61.78740836567486	1328.9436860068258	192.2827076222981	218.22954187373625
326600	1369073.0	78	1070.2153829273643	81.67116524028967	1328.9436860068258	192.2827076222981	281.3809661695413
326612	1369073.0	78	770.3736404350608	366.4446577095329	1328.9436860068258	192.2827076222981	585.0921984339153
326614	1369073.0	78	1225.7573476702507	393.5605734767025	1328.9436860068258	192.2827076222981	226.18620581771503
326609	1369073.0	78	1176.6926010678872	119.38278667683704	1328.9436860068258	192.2827076222981	168.80400273375744
326620	1369073.0	78	715.6976450798991	489.5857863751052	1328.9436860068258	192.2827076222981	681.5128959516817
326618	1369073.0	78	1064.1701520912547	433.15874524714826	1328.9436860068258	192.2827076222981	357.94732819786253
326624	1369073.0	78	1075.5712197159569	491.8627819548872	1328.9436860068258	192.2827076222981	392.35930932174546
326639	1369073.0	78	893.5901960784314	610.9442067736186	1328.9436860068258	192.2827076222981	603.9951258615121
326633	1369073.0	78	816.492656449553	528.3742017879948	1328.9436860068258	192.2827076222981	612.832399718585
326644	1369073.0	78	1436.7958380202474	673.8284589426322	1328.9436860068258	192.2827076222981	493.4758325476449
326647	1369073.0	78	1056.0149647887324	696.787558685446	1328.9436860068258	192.2827076222981	573.5984933836497
326655	1369073.0	78	978.4157837544146	738.9515077424613	1328.9436860068258	192.2827076222981	649.3970952216332
326662	1368851.0	79	1180.1677996827557	59.3468162247904	1328.93908045977	193.48275862068965	200.3131174598139
326920	1368851.0	79	783.3267973856209	782.3450046685341	1328.93908045977	193.48275862068965	802.7773715432551
326673	1368851.0	79	831.0161115624154	91.02051177904144	1328.93908045977	193.48275862068965	508.35597270357187
326931	1368851.0	79	1316.3923175827708	805.0136612021857	1328.93908045977	193.48275862068965	611.6595998354239
326951	1368851.0	79	1094.0686826066574	918.3879512423816	1328.93908045977	193.48275862068965	762.0050144700963
326944	1368851.0	79	516.6779548472775	892.4814077025233	1328.93908045977	193.48275862068965	1071.6189843407506
326830	1368851.0	79	1072.048740190004	490.3942585708385	1328.93908045977	193.48275862068965	392.61824426096564
326955	1368851.0	79	1293.2919053073692	930.7573501336389	1328.93908045977	193.48275862068965	738.135857675897
326704	1368851.0	79	1123.3349056603774	125.78197064989516	1328.93908045977	193.48275862068965	216.4635613372505
326860	1368851.0	79	821.0428945645056	533.358218729535	1328.93908045977	193.48275862068965	611.1250805122927
326734	1368851.0	79	770.7335858585858	366.39867424242425	1328.93908045977	193.48275862068965	584.3742705477847
326872	1368851.0	79	1454.4520743919884	560.4957081545065	1328.93908045977	193.48275862068965	387.8814467995873
326746	1368851.0	79	665.9742385425562	434.33803017364073	1328.93908045977	193.48275862068965	705.360647791725
326756	1368851.0	79	1077.4225242111838	438.8248984692284	1328.93908045977	193.48275862068965	351.3592800149273
326891	1368851.0	79	892.8954214360042	610.5662504335761	1328.93908045977	193.48275862068965	603.4009543559441
326902	1368851.0	79	1045.689406544648	662.3752079866889	1328.93908045977	193.48275862068965	547.8051723427492
326909	1368851.0	79	979.0312160694896	737.9370249728555	1328.93908045977	193.48275862068965	647.198548910025
326654	1368851.0	79	1095.76482400189	61.1884006614694	1328.93908045977	193.48275862068965	268.0895951403699
326776	1368851.0	79	1236.309670781893	459.9852537722908	1328.93908045977	193.48275862068965	282.14143166025997
326400	1368809.0	80	1449.2178092129127	487.5108813928183	1328.9601571268238	193.46296296296296	317.68865453174385
326536	1368809.0	80	1138.0834138486312	939.0183574879228	1328.9601571268238	193.46296296296296	769.6017005112175
326410	1368809.0	80	1066.3604084691774	499.3221847479857	1328.9601571268238	193.46296296296296	403.12341974387795
326538	1368809.0	80	1294.481371383274	929.1195005945305	1328.9601571268238	193.46296296296296	736.4640711035505
326428	1368809.0	80	1265.9950933839823	520.1407090851535	1328.9601571268238	193.46296296296296	332.69047035287093
326445	1368809.0	80	824.3190567853705	534.0152390118704	1328.9601571268238	193.46296296296296	608.8008647135154
326320	1368809.0	80	1134.385260528194	122.63811563169163	1328.9601571268238	193.46296296296296	207.06411902081283
326463	1368809.0	80	892.9336842105263	610.2950877192983	1328.9601571268238	193.46296296296296	603.2148085986515
326468	1368809.0	80	1077.042746499851	616.1681560917485	1328.9601571268238	193.46296296296296	492.0793249823068
326342	1368809.0	80	871.190445026178	151.8854712041885	1328.9601571268238	193.46296296296296	459.6539971953459
326354	1368809.0	80	770.2289272030652	366.71328224776505	1328.9601571268238	193.46296296296296	584.9754357444438
326367	1368809.0	80	605.8443001443001	367.7724386724387	1328.9601571268238	193.46296296296296	743.828162912431
326490	1368809.0	80	1348.7160943461672	744.8159902878945	1328.9601571268238	193.46296296296296	551.7068585723594
326499	1368809.0	80	978.9881050041016	738.1910035548264	1328.9601571268238	193.46296296296296	647.4635707698466
326390	1368809.0	80	1111.3181818181818	454.4100091827365	1328.9601571268238	193.46296296296296	339.7961011357725
326519	1368809.0	80	784.2773242630386	783.9126984126984	1328.9601571268238	193.46296296296296	803.3120679469348
326257	1368809.0	80	1220.4940239043824	62.82802124833997	1328.9601571268238	193.46296296296296	169.79514142934522
326527	1368809.0	80	498.4101851851852	894.0203703703703	1328.9601571268238	193.46296296296296	1086.551396375544
326786	1368722.0	81	1067.621610845295	498.20155502392345	1328.9104308390024	193.56916099773244	401.3386885709283
326914	1368722.0	81	1352.4528335093275	678.1649067229848	1328.9104308390024	193.56916099773244	485.16727166875677
326796	1368722.0	81	1143.422305764411	516.9802631578947	1328.9104308390024	193.56916099773244	372.8278229211685
326925	1368722.0	81	976.7066210045662	740.9049657534247	1328.9104308390024	193.56916099773244	650.8640463487387
326943	1368722.0	81	784.5922865013774	784.9214876033058	1328.9104308390024	193.56916099773244	803.7286957904266
326690	1368722.0	81	1042.1358574610244	85.82767260579065	1328.9104308390024	193.56916099773244	306.3460204687376
326956	1368722.0	81	496.2153153153153	903.527027027027	1328.9104308390024	193.56916099773244	1094.2674841892526
326702	1368722.0	81	1060.041403508772	135.4774269005848	1328.9104308390024	193.56916099773244	275.0730874293556
326831	1368722.0	81	826.5947744238883	534.9297306069458	1328.9104308390024	193.56916099773244	607.3286236986312
326953	1368722.0	81	1188.6806173938853	918.8582665479372	1328.9104308390024	193.56916099773244	738.7209806203344
326699	1368722.0	81	1211.6014317402703	97.08882839282114	1328.9104308390024	193.56916099773244	151.88764218691605
326710	1368722.0	81	1150.148450800136	164.59056860742254	1328.9104308390024	193.56916099773244	181.09556682685462
326845	1368722.0	81	1287.1821493624773	552.1806314511233	1328.9104308390024	193.56916099773244	361.03107375366926
326975	1368722.0	81	1291.7768166089966	930.30123029604	1328.9104308390024	193.56916099773244	737.6673011855339
326727	1368722.0	81	926.22521190617	212.2764636309876	1328.9104308390024	193.56916099773244	403.119521629498
326856	1368722.0	81	1101.1047419804745	566.8255230125523	1328.9104308390024	193.56916099773244	437.28222426808827
326742	1368722.0	81	542.9120629837203	331.7228449426207	1328.9104308390024	193.56916099773244	798.0475390969585
326749	1368722.0	81	770.1256910569106	366.51756097560974	1328.9104308390024	193.56916099773244	584.9372055770157
326903	1368722.0	81	893.8939701897018	610.3976964769648	1328.9104308390024	193.56916099773244	602.4826545433539
326769	1368722.0	81	1440.8006891548785	440.24102285092494	1328.9104308390024	193.56916099773244	270.8623955740515
326154	1368898.0	82	1151.8513789581204	604.5282601293837	1328.952300785634	193.4887766554433	447.5692052483937
326155	1368898.0	82	893.8810017271156	610.4146804835924	1328.952300785634	193.4887766554433	602.5896153663666
326162	1368898.0	82	1348.3271481109998	643.9884653961885	1328.952300785634	193.4887766554433	450.9161277492629
326170	1368898.0	82	976.2864493996568	741.5794739851343	1328.952300785634	193.4887766554433	651.7488897061069
326179	1368898.0	82	783.3429442100329	785.1357243319269	1328.952300785634	193.4887766554433	804.8202784956037
326185	1368898.0	82	1213.7370851370852	906.3239538239538	1328.952300785634	193.4887766554433	722.0862384271032
326192	1368898.0	82	502.82527964205815	922.6002237136464	1328.952300785634	193.4887766554433	1101.8572309037431
326203	1368898.0	82	1294.1182733255905	930.2100271002712	1328.952300785634	193.4887766554433	737.5443107543286
326093	1368898.0	82	1217.8768844221106	66.8840631730079	1328.952300785634	193.4887766554433	168.42357791087218
326101	1368898.0	82	1023.098496432212	152.72859327217125	1328.952300785634	193.4887766554433	308.5578425302123
326097	1368898.0	82	1071.9777227722773	103.66492482581592	1328.952300785634	193.4887766554433	272.22097292944494
326108	1368898.0	82	1099.5870755750277	205.48667396860168	1328.952300785634	193.4887766554433	229.67881068102304
326110	1368898.0	82	892.3595155709343	231.21418685121108	1328.952300785634	193.4887766554433	438.21965573895454
326127	1368898.0	82	1422.7610267534346	392.9045553145336	1328.952300785634	193.4887766554433	220.37860569010144
326122	1368898.0	82	498.8516018003706	345.28077839555203	1328.952300785634	193.4887766554433	843.8649075818308
326123	1368898.0	82	769.8911238825033	366.84450830140486	1328.952300785634	193.4887766554433	585.3217997092029
326135	1368898.0	82	829.0250329380765	538.1508563899868	1328.952300785634	193.4887766554433	607.2225476252214
326129	1368898.0	82	1066.442299959791	499.3522316043426	1328.952300785634	193.4887766554433	403.0681748871541
326138	1368898.0	82	1099.7854341736695	566.8252100840336	1328.952300785634	193.4887766554433	438.06112048197815
326139	1368898.0	82	1295.374873864783	564.0681130171544	1328.952300785634	193.4887766554433	372.0974175359341
326404	1370130.0	83	1284.5851777330652	542.9738430583501	1328.9234234234234	193.49887387387383	352.2763604294066
326532	1370130.0	83	510.0550964187328	933.797520661157	1328.9234234234234	193.49887387387383	1103.8964731380129
326279	1370130.0	83	935.2741320106828	140.9079867734961	1328.9234234234234	193.49887387387383	397.14678147475576
326537	1370130.0	83	1293.263492063492	929.5579365079363	1328.9234234234234	193.49887387387383	736.9223665965973
326411	1370130.0	83	829.6482939632546	539.252624671916	1328.9234234234234	193.49887387387383	607.3066038570494
326292	1370130.0	83	1063.6232375979112	191.00791993037424	1328.9234234234234	193.49887387387383	265.3118795881556
326437	1370130.0	83	1080.3839235525577	587.3086003372681	1328.9234234234234	193.49887387387383	465.68013018941815
326449	1370130.0	83	893.8468188105118	610.2410096818811	1328.9234234234234	193.49887387387383	602.4663141116849
326323	1370130.0	83	819.1292466765141	276.78926637124573	1328.9234234234234	193.49887387387383	516.5533778104885
326338	1370130.0	83	1462.1931702344546	328.35830784913355	1328.9234234234234	193.49887387387383	189.59929416325312
326467	1370130.0	83	1365.8874587458745	635.8630363036303	1328.9234234234234	193.49887387387383	443.90583698516446
326222	1370130.0	83	1245.5764181903423	61.26394749179559	1328.9234234234234	193.49887387387383	156.30994541805998
326347	1370130.0	83	769.9560229445507	366.60962396430847	1328.9234234234234	193.49887387387383	585.1597103312747
326356	1370130.0	83	476.72476481057714	375.4900839054157	1328.9234234234234	193.49887387387383	871.4145708388627
326487	1370130.0	83	1107.039356605065	683.7624914442163	1328.9234234234234	193.49887387387383	538.1365568524524
326497	1370130.0	83	976.276388888889	742.2955555555556	1328.9234234234234	193.49887387387383	652.3325293060483
326511	1370130.0	83	782.2880075542965	784.5250236071765	1328.9234234234234	193.49887387387383	805.0603626753621
326384	1370130.0	83	1065.8919295986263	498.0387422193604	1328.9234234234234	193.49887387387383	402.40539031627117
326258	1370130.0	83	1190.0383768638046	122.47658360852596	1328.9234234234234	193.49887387387383	155.99109549074527
326526	1370130.0	83	1216.4192921881745	903.5351028628974	1328.9234234234234	193.49887387387383	718.8940297581775
326405	1369621.0	84	1188.99201308699	231.1440531177829	1328.9234234234234	193.49887387387383	144.90672558252544
326543	1369621.0	84	826.8971096449891	541.8713477851084	1328.9234234234234	193.49887387387383	611.0595718135809
326416	1369621.0	84	671.6530497411659	228.30868782354267	1328.9234234234234	193.49887387387383	658.1915126067981
326290	1369621.0	84	1292.1434267486898	58.98006379585327	1328.9234234234234	193.49887387387383	139.45636744229353
326556	1369621.0	84	892.7681678607984	609.6378369157284	1328.9234234234234	193.49887387387383	602.8291992898559
326557	1369621.0	84	1053.9596219931273	596.0074455899198	1328.9234234234234	193.49887387387383	487.4610162893959
326430	1369621.0	84	1457.2006142903329	268.26139670223085	1328.9234234234234	193.49887387387383	148.47381087709078
326558	1369621.0	84	1404.2479514913143	607.0050803015405	1328.9234234234234	193.49887387387383	420.3107984371215
326572	1369621.0	84	1036.051724137931	723.9274425287356	1328.9234234234234	193.49887387387383	605.9111310147861
326319	1369621.0	84	1087.0990829346092	135.5956937799043	1328.9234234234234	193.49887387387383	248.659988574448
326575	1369621.0	84	974.7490483958672	742.084556824361	1328.9234234234234	193.49887387387383	652.982189239808
326580	1369621.0	84	783.971671388102	783.0873465533522	1328.9234234234234	193.49887387387383	802.8617434919206
326460	1369621.0	84	770.3108702481935	366.4211435752435	1328.9234234234234	193.49887387387383	584.7649920469097
326591	1369621.0	84	1294.4458186101297	928.2954456223008	1328.9234234234234	193.49887387387383	735.6049939246625
326586	1369621.0	84	1216.8026217228464	898.2940074906368	1328.9234234234234	193.49887387387383	713.6576592063249
326341	1369621.0	84	855.4940330892325	149.54488744236505	1328.9234234234234	193.49887387387383	475.4653936465039
326471	1369621.0	84	467.5148148148148	424.33731138545954	1328.9234234234234	193.49887387387383	891.8022063315436
326592	1369621.0	84	517.7701379617267	953.4910992434358	1328.9234234234234	193.49887387387383	1111.5564921035204
326508	1369621.0	84	1063.4113878361306	493.2058292726944	1328.9234234234234	193.49887387387383	400.4009242698354
326522	1369621.0	84	1273.5930842346772	522.0837430350705	1328.9234234234234	193.49887387387383	333.2108381737041
327048	1368586.0	85	1450.557578323455	188.5575783234547	1329.1623931623933	193.36431623931625	121.49031117616009
327177	1368586.0	85	826.4778816199378	543.9538940809969	1329.1623931623933	193.36431623931625	612.8660295985452
327058	1368586.0	85	1136.5282361569489	193.55023835716904	1329.1623931623933	193.36431623931625	192.6342467273982
327193	1368586.0	85	1435.3348170128586	571.9424662050775	1329.1623931623933	193.36431623931625	393.18443409903864
327206	1368586.0	85	977.5823008849558	596.1769911504425	1329.1623931623933	193.36431623931625	534.6649533631957
327079	1368586.0	85	778.4850335249042	215.4627634099617	1329.1623931623933	193.36431623931625	551.120581891722
327201	1368586.0	85	893.7838732149077	610.323754789272	1329.1623931623933	193.36431623931625	602.8346614350883
327093	1368586.0	85	506.2505980861244	230.64254385964912	1329.1623931623933	193.36431623931625	823.7557215158876
327221	1368586.0	85	1004.4235294117648	689.2712418300654	1329.1623931623933	193.36431623931625	592.772307449427
327231	1368586.0	85	976.2958518518518	740.526962962963	1329.1623931623933	193.36431623931625	651.0773824562564
327109	1368586.0	85	770.0678770035983	366.99787373241736	1329.1623931623933	193.36431623931625	585.435983081453
327243	1368586.0	85	784.8258426966293	782.1643258426966	1329.1623931623933	193.36431623931625	801.865157917407
327250	1368586.0	85	1221.9450120618703	898.0627926777352	1329.1623931623933	193.36431623931625	712.8081856324909
327132	1368586.0	85	1194.5257189915114	475.5439630051945	1329.1623931623933	193.36431623931625	312.65378149114406
327129	1368586.0	85	469.27217231052754	458.0816632112416	1329.1623931623933	193.36431623931625	899.7146579357953
327142	1368586.0	85	1280.6015808947193	489.1326942482341	1329.1623931623933	193.36431623931625	299.7283535438754
327264	1368586.0	85	1295.1303827751196	927.81658692185	1329.1623931623933	193.36431623931625	735.2403114912357
327267	1368586.0	85	524.7050932241928	961.6350613915416	1329.1623931623933	193.36431623931625	1112.3809982558205
327152	1368586.0	85	1058.2915021620604	490.5891144952059	1329.1623931623933	193.36431623931625	402.1363205302009
327026	1368586.0	85	1345.0411596277738	67.18623240276784	1329.1623931623933	193.36431623931625	127.17328361383586
327429	1369827.0	86	556.4064814814815	983.3828703703704	1328.93908045977	193.48275862068965	1104.875016925583
327309	1369827.0	86	826.4717303510406	544.2216526871699	1328.93908045977	193.48275862068965	612.7733755119148
327307	1369827.0	86	1441.8364809568775	540.5988353792886	1328.93908045977	193.48275862068965	365.0142377816048
327320	1369827.0	86	893.8405797101449	610.3778467908903	1328.93908045977	193.48275862068965	602.587935404461
327323	1369827.0	86	964.0323383084576	599.8684355997789	1328.93908045977	193.48275862068965	546.174192837081
327212	1369827.0	86	1331.9284806102987	73.69283746556474	1328.93908045977	193.48275862068965	119.82721612226091
327340	1369827.0	86	968.681818181818	651.5165289256198	1328.93908045977	193.48275862068965	582.7351283076682
327350	1369827.0	86	1210.2268378650554	686.5923967774421	1328.93908045977	193.48275862068965	507.1979019918652
327219	1369827.0	86	1444.943567251462	129.7672514619883	1328.93908045977	193.48275862068965	132.35069628942026
327232	1369827.0	86	1062.7664734299517	221.12763285024155	1328.93908045977	193.48275862068965	267.6043643220674
327363	1369827.0	86	982.212241653418	747.3314785373609	1328.93908045977	193.48275862068965	653.4278118522209
327242	1369827.0	86	738.3208995787471	318.96256284821305	1328.93908045977	193.48275862068965	603.8004776879413
327249	1369827.0	86	481.4891395154553	313.9718045112782	1328.93908045977	193.48275862068965	855.97255364068
327379	1369827.0	86	784.9750114626319	783.3243924805136	1328.93908045977	193.48275862068965	802.3777547977945
327391	1369827.0	86	1237.2025243832472	890.9443488238669	1328.93908045977	193.48275862068965	703.4687381323536
327266	1369827.0	86	769.5078616352201	367.764465408805	1328.93908045977	193.48275862068965	585.9499995020906
327284	1369827.0	86	478.5138888888889	449.9220679012346	1328.93908045977	193.48275862068965	888.2477840122388
327280	1369827.0	86	1286.589644012945	443.1122977346279	1328.93908045977	193.48275862068965	253.1963300792507
327295	1369827.0	86	1056.3383838383838	489.0087412587413	1328.93908045977	193.48275862068965	402.05316341579874
327416	1369827.0	86	1294.8956087824351	927.4944111776448	1328.93908045977	193.48275862068965	734.8006968241373
327554	1369392.0	87	826.2845338322419	543.596975366386	1328.97212741752	193.3998862343572	612.6441201718203
327432	1369392.0	87	1052.5170641846034	146.6413612565445	1328.97212741752	193.3998862343572	280.381457384786
327573	1369392.0	87	893.4364731653889	610.6365461847389	1328.97212741752	193.3998862343572	603.1398979767317
327576	1369392.0	87	968.6824953445066	599.8562117584464	1328.97212741752	193.3998862343572	543.1531676588581
327456	1369392.0	87	715.6354423445632	318.0209531635168	1328.97212741752	193.3998862343572	625.8692352072
327477	1369392.0	87	500.5493372606775	355.5537555228277	1328.97212741752	193.3998862343572	844.1434691902024
327602	1369392.0	87	971.7251895812726	649.6051763930103	1328.97212741752	193.3998862343572	579.4382118587938
327614	1369392.0	87	1002.6625954198472	765.4402035623409	1328.97212741752	193.3998862343572	658.5651336969188
327492	1369392.0	87	774.2213469261662	366.4789928946555	1328.97212741752	193.3998862343572	581.1237438085739
327622	1369392.0	87	783.4576856649396	783.9227115716753	1328.97212741752	193.3998862343572	803.9298560228984
327645	1369392.0	87	1312.8087818696883	834.6772898961284	1328.97212741752	193.3998862343572	641.4810692346897
327513	1369392.0	87	1266.7179610099072	415.9557366570789	1328.97212741752	193.3998862343572	231.09887016705125
327655	1369392.0	87	1247.2865624094989	886.4273095858674	1328.97212741752	193.3998862343572	697.8248641657252
327522	1369392.0	87	505.579554494829	449.87258021744896	1328.97212741752	193.3998862343572	862.4114864165444
327534	1369392.0	87	1441.7543133195309	513.7857142857143	1328.97212741752	193.3998862343572	339.65703330416926
327528	1369392.0	87	1057.498301245753	489.6583616459041	1328.97212741752	193.3998862343572	401.8297183503391
327671	1369392.0	87	1295.0858468677495	927.4802784222736	1328.97212741752	193.3998862343572	734.8620974062161
327411	1369392.0	87	1314.6665681056572	88.8163808397398	1328.97212741752	193.3998862343572	105.55737126250915
327676	1369392.0	87	587.1045977011494	999.308735632184	1328.97212741752	193.3998862343572	1095.379616929765
327417	1369392.0	87	1413.2054988662132	112.18679138321994	1328.97212741752	193.3998862343572	117.00781017057521
326789	1369446.0	88	1436.6598673300166	513.4568822553897	1328.9540420819492	193.5686600221484	337.5337309305706
326809	1369446.0	88	826.1924066924067	543.4173101673102	1328.9540420819492	193.5686600221484	612.5057877505805
326827	1369446.0	88	945.2518455423055	574.3458262350937	1328.9540420819492	193.5686600221484	540.5724983186883
326832	1369446.0	88	893.2835820895523	610.0586353944562	1328.9540420819492	193.5686600221484	602.7210377078374
326841	1369446.0	88	1004.2630264097072	642.4771591720199	1328.9540420819492	193.5686600221484	554.0244545751228
326714	1369446.0	88	1369.4870926105195	63.361245563084864	1328.9540420819492	193.5686600221484	136.3704475510218
326852	1369446.0	88	783.6613896218118	781.4344766930519	1328.9540420819492	193.5686600221484	801.8293429634267
326720	1369446.0	88	1255.4640814458935	86.17787691603752	1328.9540420819492	193.5686600221484	130.12899219786792
326728	1369446.0	88	1134.943635684957	129.73292273236282	1328.9540420819492	193.5686600221484	204.24259875367972
326858	1369446.0	88	1061.9444444444443	796.280416996569	1328.9540420819492	193.5686600221484	659.2083033652832
326871	1369446.0	88	1451.492302543507	870.7033690316822	1328.9540420819492	193.5686600221484	688.1330099787182
326738	1369446.0	88	476.2797695262484	335.99615877080663	1328.9540420819492	193.5686600221484	864.4877138966132
326747	1369446.0	88	660.0552760307477	368.9589797344514	1328.9540420819492	193.5686600221484	691.5108990273428
326752	1369446.0	88	774.1061185468451	367.2527087316762	1328.9540420819492	193.5686600221484	581.3969100600298
326883	1369446.0	88	1250.4043750890694	888.6259797634317	1328.9540420819492	193.5686600221484	699.4817566674838
326894	1369446.0	88	1294.196483180428	926.7129204892966	1328.9540420819492	193.5686600221484	733.9677067533111
326767	1369446.0	88	1232.9934677118329	423.41452034341177	1328.9540420819492	193.5686600221484	249.07338545148562
326900	1369446.0	88	614.2843137254902	1000.3200980392156	1328.9540420819492	193.5686600221484	1077.7758131317016
326771	1369446.0	88	531.0487299118714	439.8382581648523	1328.9540420819492	193.5686600221484	835.0458682962261
326782	1369446.0	88	1058.2661214514003	487.317634893777	1328.9540420819492	193.5686600221484	399.4501353278316
327053	1369576.0	89	1087.6399054020412	835.5231516056758	1328.9234234234234	193.49887387387383	685.8665389606177
327050	1369576.0	89	784.3788706739527	781.3187613843352	1328.9234234234234	193.49887387387383	801.2870834363501
327059	1369576.0	89	1254.8570241064006	884.8261291216403	1328.9234234234234	193.49887387387383	695.283543136323
326941	1369576.0	89	1225.7137998056364	72.61758989310009	1328.9234234234234	193.49887387387383	158.94814004626073
327069	1369576.0	89	1400.3091030789826	948.3738955823292	1328.9234234234234	193.49887387387383	758.2428460982846
327073	1369576.0	89	1292.8809523809523	929.1559139784948	1328.9234234234234	193.49887387387383	736.5394357224461
326946	1369576.0	89	1296.7067901234568	80.45092592592593	1328.9234234234234	193.49887387387383	117.54892596883417
326958	1369576.0	89	1151.3883986026844	194.4009009009009	1328.9234234234234	193.49887387387383	177.53731633337787
327082	1369576.0	89	650.2682584269663	994.5196629213484	1328.9234234234234	193.49887387387383	1049.8605323863771
326982	1369576.0	89	774.9631185807657	367.1374105197635	1328.9234234234234	193.49887387387383	580.5362699693243
326979	1369576.0	89	477.1470462785242	308.6780763489017	1328.9234234234234	193.49887387387383	859.5285017641202
326989	1369576.0	89	551.6834287271737	445.077541564459	1328.9234234234234	193.49887387387383	816.9417576500764
326990	1369576.0	89	1210.6967159277506	460.0793103448276	1328.9234234234234	193.49887387387383	291.6207871094096
326993	1369576.0	89	639.7764556204162	484.6448884897471	1328.9234234234234	193.49887387387383	748.1240171647916
327000	1369576.0	89	1057.1380798274	486.7520676015822	1328.9234234234234	193.49887387387383	399.8308500167407
327011	1369576.0	89	826.0184513006654	543.1736237144586	1328.9234234234234	193.49887387387383	612.5241559823314
327016	1369576.0	89	1443.0007723200497	552.0196169292554	1328.9234234234234	193.49887387387383	376.2323281328514
327019	1369576.0	89	924.481512605042	548.9481792717087	1328.9234234234234	193.49887387387383	538.4398461613208
327032	1369576.0	89	1072.9644927536233	590.7528985507246	1328.9234234234234	193.49887387387383	472.57352265185517
327035	1369576.0	89	892.1582189369941	610.3145019359381	1328.9234234234234	193.49887387387383	603.7376182141091
327168	1370126.0	90	1283.993615591398	916.0557795698924	1329.002844141069	193.43287827076225	724.0232649139176
327052	1370126.0	90	1076.385719829259	225.45052386495925	1329.002844141069	193.43287827076225	254.63805906612652
327181	1370126.0	90	683.4093067426401	992.755460588794	1329.002844141069	193.43287827076225	1027.4763287464016
327178	1370126.0	90	1271.4111285882816	974.5422073666274	1329.002844141069	193.43287827076225	783.2295893931139
327070	1370126.0	90	777.4519104084322	368.887022397892	1329.002844141069	193.43287827076225	578.785443141694
327076	1370126.0	90	548.9887029288703	443.4020920502092	1329.002844141069	193.43287827076225	819.0889257757785
327085	1370126.0	90	1056.2824620573356	490.91952407719697	1329.002844141069	193.43287827076225	403.57739188049266
327090	1370126.0	90	1169.9916847433117	484.2436731742589	1329.002844141069	193.43287827076225	331.44451608892643
327099	1370126.0	90	893.469905417025	510.2635425623388	1329.002844141069	193.43287827076225	538.5820369721253
327110	1370126.0	90	826.1565190651907	543.5329028290282	1329.002844141069	193.43287827076225	612.7189027914958
326991	1370126.0	90	1269.7067901234568	52.0841049382716	1329.002844141069	193.43287827076225	153.28241172639284
326998	1370126.0	90	1176.057765151515	69.48295454545455	1329.002844141069	193.43287827076225	196.86487949512613
327126	1370126.0	90	1449.6775641025642	587.1823717948718	1329.002844141069	193.43287827076225	411.82648249994566
327133	1370126.0	90	893.0848648648648	610.0639639639639	1329.002844141069	193.43287827076225	602.9974678405749
327135	1370126.0	90	1159.706591913014	596.736493374108	1329.002844141069	193.43287827076225	437.3957326882521
327130	1370126.0	90	680.6422054428189	610.9335378323109	1329.002844141069	193.43287827076225	771.1538877212065
327149	1370126.0	90	784.7527233115469	781.6089324618737	1329.002844141069	193.43287827076225	801.3484040957309
327156	1370126.0	90	1264.0578345193246	875.7441746895493	1329.002844141069	193.43287827076225	685.3951849082792
327160	1370126.0	90	1103.7142126789363	887.631646216769	1329.002844141069	193.43287827076225	729.8403228678411
327034	1370126.0	90	510.28038155325225	242.8427970557308	1329.002844141069	193.43287827076225	820.2120523499983
327692	1369144.0	91	1222.0054644808745	97.33697632058288	1328.9234234234234	193.49887387387383	143.80041893363943
327691	1369144.0	91	1116.0458362491252	73.46780965710288	1328.9234234234234	193.49887387387383	244.38560411399348
327702	1369144.0	91	786.9735989633949	376.3862973760933	1328.9234234234234	193.49887387387383	571.9767669298604
327697	1369144.0	91	1033.8693941058027	164.3866922936116	1328.9234234234234	193.49887387387383	296.4867608054794
327698	1369144.0	91	538.1696333969062	181.1081796990888	1328.9234234234234	193.49887387387383	790.850861884486
327709	1369144.0	91	1138.0885733603786	463.6920216362407	1328.9234234234234	193.49887387387383	330.79038241206626
327710	1369144.0	91	818.9213576158941	462.8112582781457	1328.9234234234234	193.49887387387383	576.7419418782215
327704	1369144.0	91	559.5223413762287	414.6444742329461	1328.9234234234234	193.49887387387383	800.5519356129048
327714	1369144.0	91	1054.5013749754469	493.1495776861128	1328.9234234234234	193.49887387387383	406.32253810188
327723	1369144.0	91	826.1491873658387	543.7756823060411	1328.9234234234234	193.49887387387383	612.7607811933733
327734	1369144.0	91	1246.5887949260043	645.9489076814658	1328.9234234234234	193.49887387387383	459.88044548806283
327729	1369144.0	91	1443.7348682305242	616.4131190269331	1328.9234234234234	193.49887387387383	438.221549689282
327728	1369144.0	91	892.1375886524823	610.0347517730496	1328.9234234234234	193.49887387387383	603.5594444905861
327740	1369144.0	91	799.569801833777	705.0452528837621	1328.9234234234234	193.49887387387383	736.1351469453166
327749	1369144.0	91	1128.9375757575758	887.6071515151515	1328.9234234234234	193.49887387387383	722.3438518854914
327744	1369144.0	91	783.6627369394361	782.5952380952381	1328.9234234234234	193.49887387387383	802.7102481990742
327747	1369144.0	91	1276.3326161790017	857.3750717154333	1328.9234234234234	193.49887387387383	665.9560038524957
327758	1369144.0	91	1085.0807531380754	940.0359832635984	1328.9234234234234	193.49887387387383	785.3514522478803
327754	1369144.0	91	1290.2797292352725	917.0755579948776	1328.9234234234234	193.49887387387383	724.6078614699501
327765	1369144.0	91	697.2620357634113	988.8796423658872	1328.9234234234234	193.49887387387383	1015.6902458660898
327683	1369938.0	92	1302.5905525846704	913.6775401069518	1328.925364758698	193.486531986532	720.672332277123
327682	1369938.0	92	1127.8121188013788	929.823256430655	1328.925364758698	193.486531986532	763.307480288638
327689	1369938.0	92	723.0021834061135	992.2520621057738	1328.925364758698	193.486531986532	1002.5813053349391
327561	1369938.0	92	825.1453771289538	545.0042579075425	1328.925364758698	193.486531986532	614.2955213680984
327435	1369938.0	92	1081.7413323427438	69.32701832590392	1328.925364758698	193.486531986532	276.6144080012014
327454	1369938.0	92	651.7312530237058	109.41678761490084	1328.925364758698	193.486531986532	682.392546037291
327584	1369938.0	92	892.922456140351	610.2961403508772	1328.925364758698	193.486531986532	603.1822162070906
327600	1369938.0	92	1424.953516819572	649.3015290519877	1328.925364758698	193.486531986532	465.8204778002013
327473	1369938.0	92	1088.098250728863	128.58999028182703	1328.925364758698	193.486531986532	249.4178421387886
327485	1369938.0	92	568.3437233134074	359.8734699686877	1328.925364758698	193.486531986532	778.5685881376735
327615	1369938.0	92	1324.903231471725	754.3865472427117	1328.925364758698	193.486531986532	560.9144361402734
327491	1369938.0	92	792.2566698810672	376.7687238829959	1328.925364758698	193.486531986532	567.1028565683933
327502	1369938.0	92	1141.4651979565774	429.9090038314176	1328.925364758698	193.486531986532	301.72321642645363
327624	1369938.0	92	901.972506299096	768.6156069364162	1328.925364758698	193.486531986532	716.2836003982881
327639	1369938.0	92	783.4030384271671	783.1228775692582	1328.925364758698	193.486531986532	803.28427630467
327520	1369938.0	92	740.0546110252446	462.3129829984544	1328.925364758698	193.486531986532	647.3302289915641
327650	1369938.0	92	867.6525804038893	815.4604836699078	1328.925364758698	193.486531986532	774.354039286341
327530	1369938.0	92	1054.8722222222225	490.6835555555556	1328.925364758698	193.486531986532	404.2662436469368
327670	1369938.0	92	1312.4753248649438	849.8423857497445	1328.925364758698	193.486531986532	656.5619624846856
327428	1369812.0	93	1391.823410852713	690.2888372093023	1328.9234234234234	193.49887387387383	500.7561043955642
327430	1369812.0	93	815.5645118906846	703.7343975824465	1328.9234234234234	193.49887387387383	723.7939359404994
327438	1369812.0	93	1338.5003316749585	786.9182421227198	1328.9234234234234	193.49887387387383	593.496641763471
327433	1369812.0	93	904.5835816659572	765.3988221938413	1328.9234234234234	193.49887387387383	712.1333106877763
327444	1369812.0	93	778.5743464052288	781.4873366013071	1328.9234234234234	193.49887387387383	805.3660899711068
327328	1369812.0	93	1050.1100390535264	68.52837123822651	1328.9234234234234	193.49887387387383	305.53973527644854
327458	1369812.0	93	1324.2147690497204	844.8471609296853	1328.9234234234234	193.49887387387383	651.3653064729122
327341	1369812.0	93	1164.4741009875163	147.43832681199927	1328.9234234234234	193.49887387387383	170.7780830354648
327337	1369812.0	93	755.640423572744	147.23941068139962	1328.9234234234234	193.49887387387383	575.1463603750352
327476	1369812.0	93	1329.8513055272972	915.1524245506952	1328.9234234234234	193.49887387387383	721.6541471991014
327479	1369812.0	93	1075.6776175213677	954.6514423076924	1328.9234234234234	193.49887387387383	802.1762092211289
327358	1369812.0	93	563.1312275295327	311.20826913199795	1328.9234234234234	193.49887387387383	774.7858988288444
327487	1369812.0	93	740.8757838880849	997.1526772793054	1328.9234234234234	193.49887387387383	995.8209990209583
327366	1369812.0	93	791.4237316990126	375.9181137214845	1328.9234234234234	193.49887387387383	567.6113967058949
327375	1369812.0	93	1142.0781301618763	415.7140733399405	1328.9234234234234	193.49887387387383	290.32870765347565
327388	1369812.0	93	671.0383903792784	498.7664199814986	1328.9234234234234	193.49887387387383	725.2592580657392
327384	1369812.0	93	1054.1041152263374	491.2084362139917	1328.9234234234234	193.49887387387383	405.16248057621215
327415	1369812.0	93	820.9939091915836	549.5035991140643	1328.9234234234234	193.49887387387383	620.2674873158646
327418	1369812.0	93	892.7924528301887	610.066037735849	1328.9234234234234	193.49887387387383	603.1073084606144
327553	1369569.0	94	818.0787545787546	551.8012116089039	1328.8589743589744	193.6794871794872	623.8169622790236
327567	1369569.0	94	892.7420042643923	610.1321961620469	1328.8589743589744	193.6794871794872	603.0181344067449
327579	1369569.0	94	1354.019310754605	729.2563874034462	1328.8589743589744	193.6794871794872	536.1675657674994
327463	1369569.0	94	1021.9161886551944	63.36806883365201	1328.8589743589744	193.6794871794872	333.45905212919297
327596	1369569.0	94	1345.3254556688291	793.4638554216867	1328.8589743589744	193.6794871794872	600.0103610725587
327592	1369569.0	94	772.0638554216868	788.5931726907631	1328.8589743589744	193.6794871794872	814.827035438195
327601	1369569.0	94	953.8715210355988	796.1373786407767	1328.8589743589744	193.6794871794872	709.6274382617498
327475	1369569.0	94	1044.4920116194626	96.78467683369644	1328.8589743589744	193.6794871794872	300.42165995420777
327483	1369569.0	94	1187.568715774598	188.642201024554	1328.8589743589744	193.6794871794872	141.38002483606584
327495	1369569.0	94	775.523235031278	270.8932082216265	1328.8589743589744	193.6794871794872	558.6970548826096
327618	1369569.0	94	1319.8977110157366	846.6871244635194	1328.8589743589744	193.6794871794872	653.0691223691264
327625	1369569.0	94	1333.939902166317	927.503494060098	1328.8589743589744	193.6794871794872	733.8415966008591
327499	1369569.0	94	560.3620923913044	279.3435235507246	1328.8589743589744	193.6794871794872	773.2566098789221
327636	1369569.0	94	1140.0158034528552	979.2043824701196	1328.8589743589744	193.6794871794872	807.9053807960663
327516	1369569.0	94	792.2897435897436	373.510989010989	1328.8589743589744	193.6794871794872	565.902737631881
327518	1369569.0	94	1135.7865682137835	397.1114627285514	1328.8589743589744	193.6794871794872	280.4666159999948
327640	1369569.0	94	740.887361312108	996.5410033767488	1328.8589743589744	193.6794871794872	995.136790566754
327531	1369569.0	94	1056.3449565393166	490.2578330301192	1328.8589743589744	193.6794871794872	402.7686744717243
327538	1369569.0	94	659.9934331494615	507.5499080640925	1328.8589743589744	193.6794871794872	738.8475846368951
327549	1369569.0	94	576.6034580498866	532.6833900226757	1328.8589743589744	193.6794871794872	825.1133303736924
327299	1369889.0	95	891.9067085953878	609.9269741439554	1328.93908045977	193.48275862068965	603.6746463950558
327176	1369889.0	95	1029.4694508894045	112.70939675174014	1328.93908045977	193.48275862068965	310.1715574043245
327314	1369889.0	95	1333.22571797354	726.1298806066472	1328.93908045977	193.48275862068965	532.6643707073883
327197	1369889.0	95	581.7132337689276	256.62694461729933	1328.93908045977	193.48275862068965	749.8890945920074
327327	1369889.0	95	1080.7585069444444	797.065625	1328.93908045977	193.48275862068965	652.6146440718751
327192	1369889.0	95	504.81596269884807	276.4885719509965	1328.93908045977	193.48275862068965	828.2927491380133
327321	1369889.0	95	768.1850961538462	797.0901442307693	1328.93908045977	193.48275862068965	823.8852510380336
327200	1369889.0	95	1136.0871846394284	253.54844831435588	1328.93908045977	193.48275862068965	201.98945715030686
327339	1369889.0	95	1357.5130540376442	808.9653916211294	1328.93908045977	193.48275862068965	616.1455538192116
327218	1369889.0	95	703.2288817377313	300.2870742826495	1328.93908045977	193.48275862068965	634.7601236914561
327247	1369889.0	95	1123.5496524329692	360.5973187686197	1328.93908045977	193.48275862068965	264.7868829051252
327240	1369889.0	95	789.4194776931447	343.6385564018861	1328.93908045977	193.48275862068965	560.0251470932038
327369	1369889.0	95	1309.5335938571232	848.3180447003976	1328.93908045977	193.48275862068965	655.1227555240151
327383	1369889.0	95	1320.560269360269	925.042760942761	1328.93908045977	193.48275862068965	731.6079834671777
327389	1369889.0	95	1271.96783625731	989.7453482190324	1328.93908045977	193.48275862068965	798.2980860930553
327269	1369889.0	95	1057.3251918397905	493.4331836047165	1328.93908045977	193.48275862068965	404.65338493501434
327404	1369889.0	95	741.9328940946804	996.2242557345046	1328.93908045977	193.48275862068965	994.4697954284057
327283	1369889.0	95	816.0912325647595	553.8526900085398	1328.93908045977	193.48275862068965	626.800927359738
327167	1369889.0	95	984.815671162492	71.86705202312139	1328.93908045977	193.48275862068965	364.98123365127645
327290	1369889.0	95	509.386274509804	571.7539969834087	1328.93908045977	193.48275862068965	902.6383171087562
327812	1370250.0	96	891.7272727272727	610.0133897110641	1328.886845039019	193.5969899665552	603.7475545623083
327808	1370250.0	96	501.6961441743504	607.5586756077116	1328.886845039019	193.5969899665552	924.9912068640703
327819	1370250.0	96	1319.4415435139574	715.1499178981937	1328.886845039019	193.5969899665552	521.6384479263048
327828	1370250.0	96	765.2497824194953	800.1096605744125	1328.886845039019	193.5969899665552	827.9760612277627
327825	1370250.0	96	1186.4130797464131	785.3591925258593	1328.886845039019	193.5969899665552	608.6717326888866
327837	1370250.0	96	1386.1375711574954	858.5755850727387	1328.886845039019	193.5969899665552	667.4385197083596
327835	1370250.0	96	1290.5839347767976	851.0883453622026	1328.886845039019	193.5969899665552	658.6061003016607
327845	1370250.0	96	1303.1101380042462	987.566348195329	1328.886845039019	193.5969899665552	794.387676409804
327847	1370250.0	96	763.4491525423729	999.6346516007534	1328.886845039019	193.5969899665552	984.5895063774841
327842	1370250.0	96	1322.1270897304676	911.6026953258274	1328.886845039019	193.5969899665552	718.0375249388416
327767	1370250.0	96	1033.6055654585066	103.58001584472171	1328.886845039019	193.5969899665552	308.69740799163753
327768	1370250.0	96	869.282062780269	95.45695067264576	1328.886845039019	193.5969899665552	469.9659808834284
327770	1370250.0	96	527.0213172596295	138.41384886798	1328.886845039019	193.5969899665552	803.7620939696172
327780	1370250.0	96	658.6702846116739	284.1070911722141	1328.886845039019	193.5969899665552	676.3004630275803
327776	1370250.0	96	1051.7015325670498	234.5256704980843	1328.886845039019	193.5969899665552	280.19074635011617
327778	1370250.0	96	581.4608096468562	270.4394918173988	1328.886845039019	193.5969899665552	751.3657221837733
327789	1370250.0	96	784.9541167936163	340.4887558940878	1328.886845039019	193.5969899665552	563.4181429043583
327790	1370250.0	96	1129.1185109289618	348.968237704918	1328.886845039019	193.5969899665552	253.076296671346
327798	1370250.0	96	1054.339603960396	491.8267326732673	1328.886845039019	193.5969899665552	405.3605395432505
327805	1370250.0	96	815.3041630020522	553.0514511873351	1328.886845039019	193.5969899665552	626.8769265013709
327854	1370320.0	97	1042.9342598068204	158.33500887049084	1328.8866666666668	193.58777777777777	288.11722736512945
327849	1370320.0	97	1034.0163484748737	80.42407285494843	1328.8866666666668	193.58777777777777	315.83940327703016
327850	1370320.0	97	710.2721456344998	91.28338635560269	1328.8866666666668	193.58777777777777	627.0168372030523
327863	1370320.0	97	779.298523206751	327.86392405063293	1328.8866666666668	193.58777777777777	565.7536662626289
327862	1370320.0	97	555.533604675433	284.16332707159256	1328.8866666666668	193.58777777777777	778.6391260533298
327858	1370320.0	97	609.5140038192234	194.26299596859752	1328.8866666666668	193.58777777777777	719.3729797343146
327864	1370320.0	97	1131.7769184106762	332.55580831058535	1328.8866666666668	193.58777777777777	241.17289724947807
327873	1370320.0	97	1054.9799603174604	491.814880952381	1328.8866666666668	193.58777777777777	404.92504102733113
327886	1370320.0	97	892.7245250431779	610.0039723661486	1328.8866666666668	193.58777777777777	603.025588927243
327881	1370320.0	97	812.9698005698006	554.5017094017094	1328.8866666666668	193.58777777777777	629.6261420584883
327891	1370320.0	97	1342.6171256726811	710.8871478315922	1328.8866666666668	193.58777777777777	517.4815588623319
327890	1370320.0	97	497.707788671024	677.2249455337691	1328.8866666666668	193.58777777777777	961.6461081193708
327901	1370320.0	97	765.0128205128206	801.4529914529915	1328.8866666666668	193.58777777777777	829.1283569947084
327896	1370320.0	97	1245.6609097370292	753.8020611229566	1328.8866666666668	193.58777777777777	566.3625781074023
327909	1370320.0	97	1315.6857806359412	909.5425151839944	1328.8866666666668	193.58777777777777	716.0764270707427
327910	1370320.0	97	1411.3385070214338	918.2235772357724	1328.8866666666668	193.58777777777777	729.3115574526533
327907	1370320.0	97	1288.247033441208	856.770900755124	1328.8866666666668	193.58777777777777	664.427147541915
327917	1370320.0	97	1360.2977650585992	979.549332243118	1328.8866666666668	193.58777777777777	786.5889792005489
327920	1370320.0	97	773.1675938803894	997.2742234585072	1328.8866666666668	193.58777777777777	977.1057214188053
327941	1370379.0	98	1151.1630718954248	289.5437908496732	1328.9104308390024	193.56916099773244	202.00310192329738
327942	1370379.0	98	773.3382838283828	296.64686468646863	1328.9104308390024	193.56916099773244	565.0534696218866
328067	1370379.0	98	1339.390168970814	991.8041474654378	1328.9104308390024	193.56916099773244	798.3037758475211
328066	1370379.0	98	794.4915373765867	985.339210155148	1328.9104308390024	193.56916099773244	955.2504197498837
327945	1370379.0	98	518.5006397952656	298.7096395820004	1328.9104308390024	193.56916099773244	817.2016578889707
327955	1370379.0	98	1054.5982579761203	492.05353298101386	1328.9104308390024	193.56916099773244	405.38881151187394
327964	1370379.0	98	811.9964476021314	553.0071047957372	1328.9104308390024	193.56916099773244	629.599635885811
327987	1370379.0	98	892.6724137931035	609.7988505747127	1328.9104308390024	193.56916099773244	602.9517078518704
328000	1370379.0	98	1370.9973262032086	702.2453951277481	1328.9104308390024	193.56916099773244	510.4143590555542
328020	1370379.0	98	1286.7048521389606	752.4788975021534	1328.9104308390024	193.56916099773244	560.5010298231813
328030	1370379.0	98	507.8823691460055	761.2887052341598	1328.9104308390024	193.56916099773244	998.1946498531119
327926	1370379.0	98	869.3549295774648	107.04424882629108	1328.9104308390024	193.56916099773244	467.63000242287575
328048	1370379.0	98	765.0379494007989	800.6522414558367	1328.9104308390024	193.56916099773244	828.554187667758
327922	1370379.0	98	1055.5215419501135	72.27097505668934	1328.9104308390024	193.56916099773244	299.08984349270224
327935	1370379.0	98	554.7102564102564	140.41239316239316	1328.9104308390024	193.56916099773244	776.0229069120323
327934	1370379.0	98	732.7935079105291	137.63338788870703	1328.9104308390024	193.56916099773244	598.7354979580012
328056	1370379.0	98	1293.2865462635782	864.3590498625834	1328.9104308390024	193.56916099773244	671.7351681693928
327931	1370379.0	98	1115.1186487995533	137.7970407593523	1328.9104308390024	193.56916099773244	220.94672539661602
328059	1370379.0	98	1421.073590616723	947.2400681044268	1328.9104308390024	193.56916099773244	759.2851139323366
328058	1370379.0	98	1312.000171644353	911.9198420871952	1328.9104308390024	193.56916099773244	718.5496906183491
327956	1370731.0	99	1075.7335815842926	63.78797111261566	1328.9234234234234	193.49887387387383	284.4820105132566
327960	1370731.0	99	639.3335966298052	106.5963665086888	1328.9234234234234	193.49887387387383	695.0440094005619
327968	1370731.0	99	512.6810584958217	169.97186629526462	1328.9234234234234	193.49887387387383	816.5813605441946
327980	1370731.0	99	1161.1344266890944	253.68306700308383	1328.9234234234234	193.49887387387383	178.25623278787955
327983	1370731.0	99	776.0660142901522	269.3543025784405	1328.9234234234234	193.49887387387383	558.0370605053994
327989	1370731.0	99	480.6175213675214	303.0010683760684	1328.9234234234234	193.49887387387383	855.3441611793897
327998	1370731.0	99	811.3748241912798	548.622081575246	1328.9234234234234	193.49887387387383	627.6695350383559
327993	1370731.0	99	1055.0719317760474	491.9232480533927	1328.9234234234234	193.49887387387383	405.03301912551564
328007	1370731.0	99	892.7731092436975	610.1817226890756	1328.9234234234234	193.49887387387383	603.2012044548866
328017	1370731.0	99	1249.6953460797392	749.8914332295835	1328.9234234234234	193.49887387387383	562.0051319569721
328016	1370731.0	99	1403.0688073394494	707.8788990825688	1328.9234234234234	193.49887387387383	519.6964001123661
328028	1370731.0	99	502.2565632458234	823.0555555555555	1328.9234234234234	193.49887387387383	1039.0956227248491
328025	1370731.0	99	764.8441261934413	801.2633872976339	1328.9234234234234	193.49887387387383	829.1942820236343
328036	1370731.0	99	1304.9630810092965	865.8871181938911	1328.9234234234234	193.49887387387383	672.8150184919756
328045	1370731.0	99	1418.6742512640994	963.9006223259432	1328.9234234234234	193.49887387387383	775.6120583874983
328047	1370731.0	99	1306.2649015093375	972.1531082118188	1328.9234234234234	193.49887387387383	778.9838414676792
328040	1370731.0	99	1313.998710509349	913.803675048356	1328.9234234234234	193.49887387387383	720.45940458195
328049	1370731.0	99	820.2018518518519	979.4458333333332	1328.9234234234234	193.49887387387383	936.22126683056
328199	1370986.0	100	1319.6277834874957	909.9669407331278	1328.9076576576576	193.53040540540545	716.4966330814157
328205	1370986.0	100	1248.421760391198	958.5488997555012	1328.9076576576576	193.53040540540545	769.2407141828069
328076	1370986.0	100	1200.1100262647026	78.61054013931711	1328.9076576576576	193.53040540540545	172.6134562692359
328078	1370986.0	100	668.3145539906103	84.19102112676056	1328.9076576576576	193.53040540540545	669.5807266991005
328073	1370986.0	100	1075.2474526928677	66.79864143619602	1328.9076576576576	193.53040540540545	283.5567660655035
328213	1370986.0	100	839.1552040348464	979.2322329206786	1328.9076576576576	193.53040540540545	925.842766127383
328084	1370986.0	100	1197.5998333333332	171.7065	1328.9076576576576	193.53040540540545	133.1090814930812
328087	1370986.0	100	495.0434322033898	236.42337570621467	1328.9076576576576	193.53040540540545	834.9666780139626
328210	1370986.0	100	1397.7715151515151	989.81797979798	1328.9076576576576	193.53040540540545	799.2597400100573
328092	1370986.0	100	1158.9583333333333	257.78047263681594	1328.9076576576576	193.53040540540545	181.68886586011584
328089	1370986.0	100	793.726800976801	233.7008547008547	1328.9076576576576	193.53040540540545	536.6863277131754
328107	1370986.0	100	494.831371266623	295.4387399171572	1328.9076576576576	193.53040540540545	840.2788585718542
328114	1370986.0	100	1055.594022289767	488.0716312056738	1328.9076576576576	193.53040540540545	401.81448079174163
328130	1370986.0	100	812.3914252268072	547.0147790459467	1328.9076576576576	193.53040540540545	625.891540742169
328144	1370986.0	100	892.7765509989484	609.8280757097792	1328.9076576576576	193.53040540540545	602.9212987581377
328153	1370986.0	100	1147.1411197797154	674.2867523328744	1328.9076576576576	193.53040540540545	513.9705627788213
328165	1370986.0	100	1437.4874274661508	732.7475822050291	1328.9076576576576	193.53040540540545	550.0406622854549
328173	1370986.0	100	764.4651257096513	801.3710462287105	1328.9076576576576	193.53040540540545	829.4972070527799
[truncated: 21,670 more rows]
