# Supplementary material for: The First of Us: Ophiocordyceps use a novel scramblase-binding peptide to manipulate zombie ants
Source: bioRxiv. 2025 Sep 19:2025.09.09.674826. Preprint. [Version 2] doi: 10.1101/2025.09.09.674826 (PMC12458967; doi:10.1101/2025.09.09.674826)
Supplement: Supplement 11 [file media-11.zip › Data S12. Nest behavior tests data/SBP Aversion Assay data files/Gen19_Sham1-all-spots_matches.csv]

No_Overlap_ID	Citronella_ID	Frame	No_Overlap_X	No_Overlap_Y	Citronella_X	Citronella_Y	Distance
87682	1033665	0	1192.927498555748	69.36510687463894	1322.748447204969	213.87577639751552	194.2596517914457
87817	1033665	0	1068.3708812260536	342.1555555555555	1322.748447204969	213.87577639751552	284.8923442533915
87694	1033665	0	1044.5508826583591	71.81741086881274	1322.748447204969	213.87577639751552	312.36911520883694
87960	1033665	0	913.8725296442688	773.6597496706192	1322.748447204969	213.87577639751552	693.2082029913721
87835	1033665	0	1392.1063950198077	377.20514997170346	1322.748447204969	213.87577639751552	177.44579227815615
87841	1033665	0	489.301894918174	552.3014642549526	1322.748447204969	213.87577639751552	899.5360480383899
87845	1033665	0	1170.083427495292	569.7512241054613	1322.748447204969	213.87577639751552	387.23887011028074
87723	1033665	0	845.8110508882867	80.93541102077687	1322.748447204969	213.87577639751552	495.1185926137664
87980	1033665	0	602.5415360501568	881.5493730407524	1322.748447204969	213.87577639751552	982.0824947679656
87855	1033665	0	1313.0554559043348	592.1768310911808	1322.748447204969	213.87577639751552	378.42521330203897
87996	1033665	0	1302.523764258555	876.729721166033	1322.748447204969	213.87577639751552	663.1624159249886
87870	1033665	0	514.9645962732919	675.5600414078675	1322.748447204969	213.87577639751552	930.4123335296877
87749	1033665	0	1137.6218229623137	211.85904177621967	1322.748447204969	213.87577639751552	185.1376088805675
87883	1033665	0	1139.7286549707603	684.1973684210526	1322.748447204969	213.87577639751552	504.6767720759568
88017	1033665	0	1386.4628702544846	957.2647058823528	1322.748447204969	213.87577639751552	746.1143532898593
87899	1033665	0	1234.964639403472	700.5500990329721	1322.748447204969	213.87577639751552	494.5279498924308
88028	1033665	0	1198.081385813858	972.7767527675276	1322.748447204969	213.87577639751552	769.0725376264924
87777	1033665	0	1163.1036121673003	290.39226869455007	1322.748447204969	213.87577639751552	177.0345925169614
87791	1033665	0	473.6155507559395	296.50251979841613	1322.748447204969	213.87577639751552	853.1435134588767
87921	1033665	0	1016.4578663345786	718.2258198422583	1322.748447204969	213.87577639751552	590.0702384061027
88064	1033870	1	1135.298491704374	682.0897435897435	1322.7507374631268	213.9582104228122	504.2672672157311
87938	1033870	1	1206.6747967479675	482.96639566395663	1322.7507374631268	213.9582104228122	292.9829819966393
87945	1033870	1	533.8990787269682	582.537269681742	1322.7507374631268	213.9582104228122	870.7108948525835
87953	1033870	1	1275.8878462913317	611.7147750968127	1322.7507374631268	213.9582104228122	400.5076969425705
87959	1033870	1	1196.5052910052912	618.4092970521542	1322.7507374631268	213.9582104228122	423.69634672368113
88102	1033870	1	900.8981077147016	764.4730713245998	1322.7507374631268	213.9582104228122	693.5605620992133
87994	1033870	1	504.547013487476	649.5416184971099	1322.7507374631268	213.9582104228122	926.9251530286806
88129	1033870	1	1337.0235772357723	877.970894308943	1322.7507374631268	213.9582104228122	664.1660623043294
87872	1033870	1	1084.9089521871822	70.87334689725331	1322.7507374631268	213.9582104228122	277.5643943184651
87879	1033870	1	963.64129443938	87.43102400486174	1322.7507374631268	213.9582104228122	380.74758170166814
88138	1033870	1	635.4593639575971	896.6775618374559	1322.7507374631268	213.9582104228122	968.7492683306396
87888	1033870	1	1153.5708333333332	104.5139705882353	1322.7507374631268	213.9582104228122	201.49412297715915
87896	1033870	1	1129.8324652777778	222.0708912037037	1322.7507374631268	213.9582104228122	193.088775780554
88024	1033870	1	1067.947460415381	670.3104050997327	1322.7507374631268	213.9582104228122	522.6681887973596
87905	1033870	1	1180.5192815636556	233.36687797147383	1322.7507374631268	213.9582104228122	143.5495852425137
88160	1033870	1	1398.4330181245075	932.9144996059888	1322.7507374631268	213.9582104228122	722.9287332525603
88167	1033870	1	1064.635593220339	972.949556093624	1322.7507374631268	213.9582104228122	801.680291943531
87916	1033870	1	464.40069444444447	313.4604166666667	1322.7507374631268	213.9582104228122	864.0980762607728
87919	1033870	1	1119.314512999612	461.477493209158	1322.7507374631268	213.9582104228122	320.3936528320071
88051	1033870	1	1241.564182915506	695.6366063138347	1322.7507374631268	213.9582104228122	488.4724492819042
88449	1033737	2	491.5297482837528	623.3409610983982	1322.816265060241	213.88855421686748	926.6544914235647
88329	1033737	2	1192.7250795983346	509.90631888317415	1322.816265060241	213.88855421686748	323.34228540808124
88587	1033737	2	756.9214223002634	731.1968100673105	1322.816265060241	213.88855421686748	766.7103785872258
88079	1033737	2	1046.536334913112	72.81595576619273	1322.816265060241	213.88855421686748	310.2129556219854
88604	1033737	2	867.3722466960353	784.8307635829663	1322.816265060241	213.88855421686748	730.3453021000253
88611	1033737	2	1364.7685546875	821.6422526041666	1322.816265060241	213.88855421686748	609.1999281914023
88231	1033737	2	1122.3227016885553	252.9152595372108	1322.816265060241	213.88855421686748	204.25658540580045
88364	1033737	2	1112.8426682224815	545.6660832360949	1322.816265060241	213.88855421686748	392.6388163835693
88497	1033737	2	1078.5732504905168	655.5002180074123	1322.816265060241	213.88855421686748	504.6538534103943
88118	1033737	2	1193.532925170068	121.8025850340136	1322.816265060241	213.88855421686748	158.72620355033857
88643	1033737	2	1444.0846088435374	863.1662414965987	1322.816265060241	213.88855421686748	660.5055082308248
88143	1033737	2	1010.6091298145508	103.94056110318591	1322.816265060241	213.88855421686748	331.0012937860619
88655	1033737	2	946.6054502369668	968.2081358609794	1322.816265060241	213.88855421686748	842.9309630341858
88529	1033737	2	569.3463444857497	683.0716646014044	1322.816265060241	213.88855421686748	887.6089861423434
88286	1033737	2	460.5	318.4894625922023	1322.816265060241	213.88855421686748	868.6372608980051
88414	1033737	2	1166.809173272933	598.1749716874292	1322.816265060241	213.88855421686748	414.7460226937594
88434	1033737	2	1284.3644444444444	618.5790476190476	1322.816265060241	213.88855421686748	406.51314610817866
88564	1033737	2	1237.0250087443162	708.064882826163	1322.816265060241	213.88855421686748	501.5679250291301
88571	1033737	2	1131.3443465491923	688.052422907489	1322.816265060241	213.88855421686748	511.3637354662126
88188	1033737	2	1125.6871794871795	140.7673076923077	1322.816265060241	213.88855421686748	210.25363985476412
88710	1034537	3	1120.0279304029305	150.93978937728937	1322.741617357002	213.9033530571992	212.2669291947933
88841	1034537	3	1239.664024732996	722.569926925239	1322.741617357002	213.9033530571992	515.4062182073964
88843	1034537	3	1397.9106280193237	723.0887278582932	1322.741617357002	213.9033530571992	514.7039207887218
88724	1034537	3	1065.943802647413	148.6032490974729	1322.741617357002	213.9033530571992	264.9702270383817
88856	1034537	3	1456.408223201175	796.8083700440528	1322.741617357002	213.9033530571992	598.0342969649363
88612	1034537	3	1173.997159090909	71.57291666666667	1322.741617357002	213.9033530571992	205.87099598533283
88884	1034537	3	837.6123227917121	794.091421301345	1322.741617357002	213.9033530571992	756.2860748277
88759	1034537	3	457.6581862236068	318.2275874004846	1322.741617357002	213.9033530571992	871.3511856265765
88895	1034537	3	512.8987012987013	804.5627705627707	1322.741617357002	213.9033530571992	1002.3592650231916
88640	1034537	3	1016.345165652468	71.11967545638946	1322.741617357002	213.9033530571992	338.03248986797234
88770	1034537	3	1152.5922222222223	379.617037037037	1322.741617357002	213.9033530571992	237.51177175647726
88779	1034537	3	812.3493006070203	507.4284771707575	1322.741617357002	213.9033530571992	588.7761166040056
88784	1034537	3	1166.7778592375366	531.3575268817204	1322.741617357002	213.9033530571992	353.6973937214642
88793	1034537	3	1107.412906610703	559.0337530605107	1322.741617357002	213.9033530571992	406.79410846042146
88795	1034537	3	484.3295795795796	568.3622372372373	1322.741617357002	213.9033530571992	910.2614161131119
88922	1034537	3	794.9398308342945	961.6949250288352	1322.741617357002	213.9033530571992	915.2961056228592
88805	1034537	3	1327.5700104493208	629.5467607105538	1322.741617357002	213.9033530571992	415.6714516364417
88810	1034537	3	1159.5039131981505	630.5252579153325	1322.741617357002	213.9033530571992	447.45989727200384
88819	1034537	3	1077.459868959869	656.2446764946765	1322.741617357002	213.9033530571992	505.7953959034951
88831	1034537	3	1131.3041034288926	706.3026981450253	1322.741617357002	213.9033530571992	528.3043032021367
88707	1033595	4	1238.727474901512	740.9874825263694	1322.741617357002	213.9033530571992	533.7378154776035
88586	1033595	4	1208.780459770115	400.151724137931	1322.741617357002	213.9033530571992	218.34743224679627
88594	1033595	4	484.50599925009374	505.87720284964377	1322.741617357002	213.9033530571992	887.630373762464
88598	1033595	4	1092.2727095516568	519.6898635477583	1322.741617357002	213.9033530571992	382.91161834420944
88729	1033595	4	806.1355105105106	789.326951951952	1322.741617357002	213.9033530571992	773.3008391280058
88607	1033595	4	1154.490801258775	559.5692326313242	1322.741617357002	213.9033530571992	384.4388604439891
88739	1033595	4	571.6396396396397	804.1148648648649	1322.741617357002	213.9033530571992	955.2506527614746
88613	1033595	4	1361.383775351014	625.9279771190847	1322.741617357002	213.9033530571992	413.8327043719144
88749	1033595	4	671.9927875243665	961.3140350877192	1322.741617357002	213.9033530571992	991.0079551355134
88624	1033595	4	1425.5549019607845	659.3998491704374	1322.741617357002	213.9033530571992	457.206408026168
88646	1033595	4	1077.7987271280829	673.2529832935561	1322.741617357002	213.9033530571992	520.5757411481774
88521	1033595	4	1117.1687134502922	91.7187134502924	1322.741617357002	213.9033530571992	239.14285474692122
88658	1033595	4	1178.2887899034893	689.7026726057907	1322.741617357002	213.9033530571992	497.24401639659476
88532	1033595	4	937.9204507231752	95.49461823074336	1322.741617357002	213.9033530571992	402.62632647731994
88543	1033595	4	1124.8342650826928	155.4224318658281	1322.741617357002	213.9033530571992	206.36699888213448
88550	1033595	4	1063.3114387846292	178.53395889186774	1322.741617357002	213.9033530571992	261.8301197297894
88680	1033595	4	1128.148981779207	716.382100750268	1322.741617357002	213.9033530571992	538.8424497979973
88689	1033595	4	1420.859895248784	741.0061728395061	1322.741617357002	213.9033530571992	536.1572335415312
88570	1033595	4	901.3025335320416	316.0240933929458	1322.741617357002	213.9033530571992	433.6352695318302
88573	1033595	4	462.05915221579966	317.7184971098266	1322.741617357002	213.9033530571992	866.9209248462081
88325	1033747	5	1126.878182667601	583.8001635131978	1322.7507374631268	213.9582104228122	418.50821734804356
88198	1033747	5	1110.8708370837085	275.6536153615362	1322.7507374631268	213.9582104228122	220.67943985642475
88457	1033747	5	1254.0519700689815	761.55927744651	1322.7507374631268	213.9582104228122	551.8935125972829
88336	1033747	5	1434.983395989975	599.6979949874686	1322.7507374631268	213.9582104228122	401.73542417366144
88469	1033747	5	808.8665855636659	784.838605028386	1322.7507374631268	213.9582104228122	768.1024323086367
88230	1033747	5	459.1353244837758	319.1312684365782	1322.7507374631268	213.9582104228122	869.995950374174
88488	1033747	5	651.967088607595	919.9291139240506	1322.7507374631268	213.9582104228122	973.8303857255104
88363	1033747	5	1349.4400479616306	630.3420263788969	1322.7507374631268	213.9582104228122	417.23830299366836
88243	1033747	5	985.279363886802	312.25807663410967	1322.7507374631268	213.9582104228122	351.49650308452624
88499	1033747	5	559.4556327160494	929.4938271604938	1322.7507374631268	213.9582104228122	1046.2364148465806
88384	1033747	5	1412.7986022871664	685.4792460821685	1322.7507374631268	213.9582104228122	480.0423991989046
88396	1033747	5	1076.0595601710445	678.6372429240481	1322.7507374631268	213.9582104228122	526.1018344389595
88271	1033747	5	1259.7509850275808	393.3388494877857	1322.7507374631268	213.9582104228122	190.12201997217048
88404	1033747	5	1183.78297632469	703.9937993235626	1322.7507374631268	213.9582104228122	509.35932015143777
88153	1033747	5	1041.5369361186802	68.56267029972751	1322.7507374631268	213.9582104228122	316.57710775461555
88289	1033747	5	476.281238811314	431.0553168635876	1322.7507374631268	213.9582104228122	873.8659884517813
88169	1033747	5	834.700788595693	94.76872914771003	1322.7507374631268	213.9582104228122	502.39315783172515
88301	1033747	5	1104.829991645781	470.0112781954887	1322.7507374631268	213.9582104228122	336.23299209534315
88433	1033747	5	1122.81928049466	732.664418212479	1322.7507374631268	213.9582104228122	555.9035145464281
88182	1033747	5	1123.4824053988914	154.99288985297662	1322.7507374631268	213.9582104228122	207.80947330082398
88452	1034056	6	1277.057575757576	414.4079545454546	1322.7389380530974	213.9503441494592	205.5967908962768
88589	1034056	6	605.6427868045298	944.8815854258986	1322.7389380530974	213.9503441494592	1023.9567225275808
88471	1034056	6	1449.061822817081	518.6953473550033	1322.7389380530974	213.9503441494592	329.889357503151
88355	1034056	6	456.7580310880829	322.43989637305697	1322.7389380530974	213.9503441494592	872.7502014721199
88487	1034056	6	1122.861512524085	617.2124277456647	1322.7389380530974	213.9503441494592	450.0792078095355
88498	1034056	6	1333.36981903094	629.7069468768243	1322.7389380530974	213.9503441494592	415.89249613543785
88503	1034056	6	1416.349006116208	650.8868501529053	1322.7389380530974	213.9503441494592	446.8516030197046
88374	1034056	6	949.7887643448092	345.6836135575127	1322.7389380530974	213.9503441494592	395.5319030596358
88516	1034056	6	1073.9475666870292	677.3906536346976	1322.7389380530974	213.9503441494592	525.9981624701577
88269	1034056	6	737.8447824664704	84.06198887798496	1322.7389380530974	213.9503441494592	599.1428528110155
88405	1034056	6	1181.84619782733	357.44025157232704	1322.7389380530974	213.9503441494592	201.09728436890637
88284	1034056	6	928.5963257199604	88.03260509764978	1322.7389380530974	213.9503441494592	413.7676592783794
88545	1034056	6	1252.88703247743	774.0679446593973	1322.7389380530974	213.9503441494592	564.456389027144
88547	1034056	6	1097.9486754966888	769.6611479028697	1322.7389380530974	213.9503441494592	599.4540512403271
88553	1034056	6	1157.7902364607169	786.5080091533181	1322.7389380530974	213.9503441494592	595.8442362830099
88429	1034056	6	472.736475542598	380.97424684159375	1322.7389380530974	213.9503441494592	866.2569886265995
88569	1034056	6	805.2434782608696	825.3489130434782	1322.7389380530974	213.9503441494592	801.005468739898
88316	1034056	6	1114.5495714616632	165.61327310632385	1322.7389380530974	213.9503441494592	213.72712696045795
88572	1034056	6	502.261200164406	838.9151253596383	1322.7389380530974	213.9503441494592	1031.3896916898245
88446	1034056	6	1130.90799031477	412.4273607748184	1322.7389380530974	213.9503441494592	276.02941625610856
87043	1034243	7	1472.46258790436	495.4150492264417	1322.741617357002	213.9033530571992	318.84981433541196
87047	1034243	7	1452.4652777777778	617.2937091503268	1322.741617357002	213.9033530571992	423.73577552751556
87051	1034243	7	1351.935408299866	647.708500669344	1322.741617357002	213.9033530571992	434.7863653846684
87052	1034243	7	1124.3867647058823	675.819362745098	1322.741617357002	213.9033530571992	502.7037373804162
87056	1034243	7	1049.024318658281	693.73857442348	1322.741617357002	213.9033530571992	552.415603753689
87066	1034243	7	508.3247576435496	767.0607755406413	1322.741617357002	213.9033530571992	984.5089920534227
87069	1034243	7	1068.2162629757786	806.4881776239909	1322.741617357002	213.9033530571992	644.9340511476679
87075	1034243	7	1232.8641333333337	845.9842666666666	1322.741617357002	213.9033530571992	638.4389113171312
87081	1034243	7	729.1912087912087	860.0465201465202	1322.741617357002	213.9033530571992	877.3842259152135
87080	1034243	7	1121.492960662526	861.508695652174	1322.741617357002	213.9033530571992	678.1546295491064
87091	1034243	7	596.8003003003003	979.0875875875876	1322.741617357002	213.9033530571992	1054.7500692504718
87014	1034243	7	813.2169696969696	76.77181818181818	1322.741617357002	213.9033530571992	527.6555926268176
87016	1034243	7	602.9610190300798	78.83271945979128	1322.741617357002	213.9033530571992	732.3443082241217
87018	1034243	7	1110.2492820852665	199.92566821294452	1322.741617357002	213.9033530571992	212.95156309086107
87023	1034243	7	456.1038602941176	323.5101102941176	1322.741617357002	213.9033530571992	873.5414375969693
87024	1034243	7	943.99658254469	349.2615667718192	1322.741617357002	213.9033530571992	402.20597635414646
87029	1034243	7	478.86166491780347	373.5640083945435	1322.741617357002	213.9033530571992	858.8509177916353
87035	1034243	7	1286.047325102881	399.4423868312757	1322.741617357002	213.9033530571992	189.13276854593113
87036	1034243	7	1223.8408179631117	410.9466720128308	1322.741617357002	213.9033530571992	220.4709451737378
87039	1034243	7	1135.1092636579572	421.20863024544735	1322.741617357002	213.9033530571992	279.6093312190061
88321	1034220	8	671.265846383296	923.8113348247576	1322.7507374631268	213.9582104228122	963.4957298963513
87811	1034220	8	701.4192351598173	71.97888127853881	1322.7507374631268	213.9582104228122	637.3468174069322
88201	1034220	8	1040.4918068132815	706.6532988357051	1322.7507374631268	213.9582104228122	567.8191209159679
88330	1034220	8	1114.431423611111	933.4713541666666	1322.7507374631268	213.9582104228122	749.0634823190484
88077	1034220	8	1257.2818688981868	483.8411436541143	1322.7507374631268	213.9582104228122	277.71022739666046
87950	1034220	8	944.275	353.2948529411765	1322.7507374631268	213.9582104228122	403.30953843982934
87958	1034220	8	491.5906888196608	358.8194877120111	1322.7507374631268	213.9582104228122	843.6894073762377
87846	1034220	8	509.7554267023492	106.32158786797504	1322.7507374631268	213.9582104228122	820.089640121143
88372	1034220	8	632.6382352941176	986.7151960784314	1322.7507374631268	213.9582104228122	1036.0543540420695
88246	1034220	8	1108.4810855263158	748.2140899122808	1322.7507374631268	213.9582104228122	575.6221230201179
88125	1034220	8	1466.604	584.1666666666666	1322.7507374631268	213.9582104228122	397.1751027153647
87874	1034220	8	1127.1868686868686	218.4324354657688	1322.7507374631268	213.9582104228122	195.6150440545731
88011	1034220	8	1138.1984866123398	452.4487776484284	1322.7507374631268	213.9582104228122	301.55809382221526
88147	1034220	8	496.1543075245365	650.1699382042893	1322.7507374631268	213.9582104228122	934.6348642337949
88274	1034220	8	1043.3053652968038	810.8421803652968	1322.7507374631268	213.9582104228122	659.0600804171618
88029	1034220	8	1471.4250068927488	470.6665288116901	1322.7507374631268	213.9582104228122	296.65333155128627
88172	1034220	8	1336.1978163134231	650.2157996146435	1322.7507374631268	213.9582104228122	436.4647844409384
87918	1034220	8	457.6037942928818	324.54296017560364	1322.7507374631268	213.9582104228122	872.185886239113
88308	1034220	8	1182.345359423835	927.8251800516374	1322.7507374631268	213.9582104228122	727.5436210354666
87935	1034220	8	1312.8095776772248	343.13461538461536	1322.7507374631268	213.9582104228122	129.55836621671563
87175	1033931	9	460.1027443105757	323.1402275769746	1322.741617357002	213.9033530571992	869.5277569150152
87177	1033931	9	941.3167975255768	347.7162740899358	1322.741617357002	213.9033530571992	404.2162676324997
87304	1033931	9	1090.5040431266846	982.3382749326146	1322.741617357002	213.9033530571992	802.7618077873772
87179	1033931	9	512.115411806292	343.3727465535525	1322.741617357002	213.9033530571992	820.9002186489267
87311	1033931	9	640.4154589371981	977.0730676328504	1322.741617357002	213.9033530571992	1023.7172459763527
87191	1033931	9	1229.8951062976334	357.3239069394304	1322.741617357002	213.9033530571992	170.85060694004991
87197	1033931	9	1139.986574074074	461.375925925926	1322.741617357002	213.9033530571992	307.6395295920409
87202	1033931	9	1475.0044902271527	466.6476492340201	1322.741617357002	213.9033530571992	295.06552103657964
87212	1033931	9	499.3104366347178	535.8514376996806	1322.741617357002	213.9033530571992	884.1320481639931
87218	1033931	9	1278.485441310282	555.26584774037	1322.741617357002	213.9033530571992	344.21935142376304
87225	1033931	9	1459.214970501475	564.7643805309734	1322.741617357002	213.9033530571992	376.4683741278257
87234	1033931	9	1310.1062478544457	643.5370751802266	1322.741617357002	213.9033530571992	429.81948274566713
87240	1033931	9	1021.3023114355232	706.8495539334956	1322.741617357002	213.9033530571992	577.8075909096357
87250	1033931	9	1095.71394298617	763.4062941010443	1322.741617357002	213.9033530571992	594.554494681576
87257	1033931	9	1032.857762777242	797.1541305046609	1322.741617357002	213.9033530571992	651.3172180582117
87274	1033931	9	1168.7037562491555	909.1531549790568	1322.741617357002	213.9033530571992	712.1095068365978
87148	1033931	9	573.9940978077572	122.79623383923554	1322.741617357002	213.9033530571992	754.2700810739765
87280	1033931	9	684.9355016538037	917.2956633590592	1322.741617357002	213.9033530571992	949.5037564013055
87154	1033931	9	475.6437002822684	212.40454195535028	1322.741617357002	213.9033530571992	847.099243032994
87161	1033931	9	1152.4565310953303	227.82321928125677	1322.741617357002	213.9033530571992	170.85307512257612
87436	1033540	10	731.2874669686674	934.1681766704417	1322.5915221579962	213.8285163776493	931.9494148686828
87441	1033540	10	641.9221183800623	961.197300103842	1322.5915221579962	213.8285163776493	1010.876320885882
87188	1033540	10	1302.205744822979	641.3226452905811	1322.5915221579962	213.8285163776493	427.97991795477895
87446	1033540	10	1115.9537996545769	983.864853195164	1322.5915221579962	213.8285163776493	797.2798181195465
87201	1033540	10	1007.8044017358958	710.0594131018805	1322.5915221579962	213.8285163776493	587.6529877805206
87220	1033540	10	1039.8394415357766	795.5543920884236	1322.5915221579962	213.8285163776493	646.8027006496351
87102	1033540	10	517.5380281690141	158.18028169014084	1322.5915221579962	213.8285163776493	806.9745065413803
87233	1033540	10	1091.7527181119067	825.1380270485282	1322.5915221579962	213.8285163776493	653.441559200284
87106	1033540	10	1150.445501526897	233.13237021376557	1322.5915221579962	213.8285163776493	173.22497277254504
87112	1033540	10	465.6932266295522	265.09498956158666	1322.5915221579962	213.8285163776493	858.4305097981268
87117	1033540	10	539.7990685296074	292.6856287425149	1322.5915221579962	213.8285163776493	786.7543896465264
87116	1033540	10	1098.8977401129944	274.9583804143126	1322.5915221579962	213.8285163776493	231.89602929489268
87121	1033540	10	459.1935123042505	330.30164056674124	1322.5915221579962	213.8285163776493	871.2187509906892
87123	1033540	10	941.0583643122676	349.88612143742256	1322.5915221579962	213.8285163776493	405.06693574066855
87133	1033540	10	499.2551867219917	420.5217842323651	1322.5915221579962	213.8285163776493	848.8844610579523
87135	1033540	10	1470.0568760611206	459.72665534804753	1322.5915221579962	213.8285163776493	286.7262202012209
87137	1033540	10	1138.348769574944	459.5389261744966	1322.5915221579962	213.8285163776493	307.11398105901077
87147	1033540	10	1268.1704545454545	570.0407196969697	1322.5915221579962	213.8285163776493	360.345370989685
87149	1033540	10	1446.0047101449277	583.2014492753624	1322.5915221579962	213.8285163776493	389.4447053518075
87277	1033540	10	1137.1310603074498	897.4216922874787	1322.5915221579962	213.8285163776493	708.3044635326711
88327	1033520	11	734.5131512392514	911.7564491654022	1322.7507374631268	213.9582104228122	912.658665569309
88070	1033520	11	1373.773631840796	591.4519071310116	1322.7507374631268	213.9582104228122	380.92627476336787
88083	1033520	11	1320.9812521499828	619.4473684210526	1322.7507374631268	213.9582104228122	405.4930188454487
87954	1033520	11	1043.529520295203	121.70448954489544	1322.7507374631268	213.9582104228122	294.06672224608735
87971	1033520	11	538.4943745863667	234.6921464813589	1322.7507374631268	213.9582104228122	784.5303938134994
88103	1033520	11	1199.0549330843448	631.5840336134454	1322.7507374631268	213.9582104228122	435.55938770340833
87985	1033520	11	1157.78530259366	242.8256484149856	1322.7507374631268	213.9582104228122	167.47215791857553
87995	1033520	11	455.6610756123536	258.1586794462194	1322.7507374631268	213.9582104228122	868.2155050161091
88383	1033520	11	806.7705259175181	978.2567158531972	1322.7507374631268	213.9582104228122	922.1647272097168
88132	1033520	11	980.0179063360882	734.8155329518966	1322.7507374631268	213.9582104228122	623.5047264973392
88010	1033520	11	941.7766497461928	352.2952622673435	1322.7507374631268	213.9582104228122	405.31271312998155
88266	1033520	11	1129.513827160494	894.9948148148148	1322.7507374631268	213.9582104228122	707.9204475257774
88398	1033520	11	1166.5738831615122	976.2989690721648	1322.7507374631268	213.9582104228122	778.1739150842941
88018	1033520	11	478.8299786520281	377.2514486123818	1322.7507374631268	213.9582104228122	859.5736901457235
88158	1033520	11	1051.9958333333334	790.2166666666667	1322.7507374631268	213.9582104228122	636.6961806881552
88047	1033520	11	1386.5493576741042	425.7177146720758	1322.7507374631268	213.9582104228122	221.16137000099815
88175	1033520	11	1032.156108597285	841.9597285067873	1322.7507374631268	213.9582104228122	691.9762604609017
88052	1033520	11	1138.3084714548804	461.02762430939225	1322.7507374631268	213.9582104228122	308.3216579621272
87301	1034453	12	944.192696487238	353.8100833965125	1322.742156862745	213.93823529411765	403.5639080023969
87440	1034453	12	964.9549266247378	818.2610062893082	1322.742156862745	213.93823529411765	702.2946060341701
87314	1034453	12	495.9197097378277	397.0237593632959	1322.742156862745	213.93823529411765	846.8504402746228
87321	1034453	12	1139.180320150659	460.8498116760829	1322.742156862745	213.93823529411765	307.6690989497346
87456	1034453	12	1141.296318368428	896.1656072043438	1322.742156862745	213.93823529411765	705.9438924521124
87459	1034453	12	829.8072841292812	887.8396044380124	1322.742156862745	213.93823529411765	834.9418207820064
87461	1034453	12	900.2290697674418	986.7213178294576	1322.742156862745	213.93823529411765	880.7445721772149
87463	1034453	12	1257.115664845173	991.8479052823316	1322.742156862745	213.93823529411765	780.6729732197114
87336	1034453	12	1346.8485262838042	511.39182619264665	1322.742156862745	213.93823529411765	298.4288119218619
87347	1034453	12	1308.904518724853	575.2765397709687	1322.742156862745	213.93823529411765	361.60316717562193
87350	1034453	12	1355.3538344722856	578.5634016704632	1322.742156862745	213.93823529411765	366.0806379358055
87368	1034453	12	957.8790807560136	748.8539518900343	1322.742156862745	213.93823529411765	647.5028093895728
87254	1034453	12	1073.637611749681	92.77554278416348	1322.742156862745	213.93823529411765	277.0080729008603
87265	1034453	12	512.5794716812178	226.9759346317439	1322.742156862745	213.93823529411765	810.2675842365662
87401	1034453	12	1121.3058103975534	781.2192660550459	1322.742156862745	213.93823529411765	601.9836954091247
87275	1034453	12	458.576205702105	231.87783106847857	1322.742156862745	213.93823529411765	864.3521390277931
87284	1034453	12	562.28828125	243.74296875	1322.742156862745	213.93823529411765	761.0377251298523
87412	1034453	12	1058.030482256597	780.1002426448285	1322.742156862745	213.93823529411765	624.9893513014263
87293	1034453	12	1160.6906929691452	254.36646433990896	1322.742156862745	213.93823529411765	167.01831831819433
87812	1034870	13	949.7879200726612	732.4613987284287	1322.7507374631268	213.9582104228122	638.7071468512963
87692	1034870	13	487.26964769647697	435.2882307394503	1322.7507374631268	213.9582104228122	864.3006590597003
87572	1034870	13	506.0829320492242	290.6859283039058	1322.7507374631268	213.9582104228122	820.2642544270722
87834	1034870	13	1037.3457430097392	769.6404335532517	1322.7507374631268	213.9582104228122	624.6909187447227
87848	1034870	13	1139.672974378983	897.8592144622187	1322.7507374631268	213.9582104228122	707.9816739591514
87853	1034870	13	1088.345766446333	910.7908404154864	1322.7507374631268	213.9582104228122	735.2016081728135
87858	1034870	13	893.4066471163246	899.5483870967741	1322.7507374631268	213.9582104228122	808.9315411501505
87482	1034870	13	1119.6023242630386	98.42602040816328	1322.7507374631268	213.9582104228122	233.7027272311873
87744	1034870	13	1138.7066225165563	468.3988962472407	1322.7507374631268	213.9582104228122	314.02595250913896
87875	1034870	13	974.3905191873588	951.7949586155004	1322.7507374631268	213.9582104228122	815.9398927989128
87881	1034870	13	1307.1189801699716	966.1213408876298	1322.7507374631268	213.9582104228122	752.3255456693641
87624	1034870	13	939.3309067688376	348.72681992337164	1322.7507374631268	213.9582104228122	406.41523676696926
87758	1034870	13	1272.1093418259024	557.075017692852	1322.7507374631268	213.9582104228122	346.83381378301567
87509	1034870	13	492.3692375886525	163.31538120567376	1322.7507374631268	213.9582104228122	831.9243544246664
87767	1034870	13	1434.046786004882	559.5301057770545	1322.7507374631268	213.9582104228122	363.0519870207738
87776	1034870	13	1362.1342541436463	580.3813996316758	1322.7507374631268	213.9582104228122	368.53360087801957
87523	1034870	13	588.329957028852	191.70534069981585	1322.7507374631268	213.9582104228122	734.7578328569202
87793	1034870	13	816.9673202614379	709.471568627451	1322.7507374631268	213.9582104228122	708.0609813253774
87674	1034870	13	503.15593173685664	387.995183044316	1322.7507374631268	213.9582104228122	837.86903118133
87551	1034870	13	1168.5864946889226	279.92412746585734	1322.7507374631268	213.9582104228122	167.68457281894985
88961	1034100	14	1392.493879472693	933.6158192090396	1322.742156862745	213.93823529411765	723.0498790516978
88963	1034100	14	1167.662253903598	979.0471826205024	1322.742156862745	213.93823529411765	780.6673283676647
88713	1034100	14	484.7471569370736	150.51187768511497	1322.742156862745	213.93823529411765	840.3918864077467
88601	1034100	14	1128.8396694214875	115.05702479338844	1322.742156862745	213.93823529411765	217.65952408749902
88859	1034100	14	497.1383731211317	378.922634836428	1322.742156862745	213.93823529411765	841.9272295280664
88870	1034100	14	1248.1069915254238	474.6814971751412	1322.742156862745	213.93823529411765	271.21477931942667
88874	1034100	14	473.209336713139	477.10371778622726	1322.742156862745	213.93823529411765	889.3604914131546
88748	1034100	14	1174.1968973747016	307.6323256430655	1322.742156862745	213.93823529411765	175.6253873524183
88886	1034100	14	1140.8084886128363	507.32898550724633	1322.742156862745	213.93823529411765	345.2216562637552
88765	1034100	14	485.7685571309424	306.7048929663609	1322.742156862745	213.93823529411765	842.0988418372817
88910	1034100	14	881.4434974747475	550.375	1322.742156862745	213.93823529411765	554.9181952535033
88913	1034100	14	1398.5796857463524	572.6743359521137	1322.742156862745	213.93823529411765	366.6645888308221
88660	1034100	14	598.5200431699044	142.8913043478261	1322.742156862745	213.93823529411765	727.6986576589331
88921	1034100	14	1467.497247453895	591.2718139278833	1322.742156862745	213.93823529411765	404.1468369499088
88927	1034100	14	1029.5878223963434	710.0403199477636	1322.742156862745	213.93823529411765	576.2436483069746
88932	1034100	14	924.6088917525772	719.4239690721649	1322.742156862745	213.93823529411765	643.4484624586604
88941	1034100	14	902.8060029282576	826.4653489507077	1322.742156862745	213.93823529411765	742.654588853905
88816	1034100	14	935.7321735395188	354.3659793814433	1322.742156862745	213.93823529411765	411.6997431397053
88944	1034100	14	1139.9143537987104	900.6464816372302	1322.742156862745	213.93823529411765	710.6294541945572
88949	1034100	14	1047.889836935912	898.020288206295	1322.742156862745	213.93823529411765	737.2326992786616
87296	1034194	15	943.136502132846	478.9198659354052	1322.7507374631268	213.9582104228122	462.9380590936198
87306	1034194	15	463.2926929392447	505.49466338259447	1322.7507374631268	213.9582104228122	907.5580607879513
87318	1034194	15	1161.8554483313228	522.7710092480901	1322.7507374631268	213.9582104228122	348.21349598071066
87326	1034194	15	1420.7991356632845	572.2106350995866	1322.7507374631268	213.9582104228122	371.42736594979726
87332	1034194	15	1038.3158051099226	611.1660724896019	1322.7507374631268	213.9582104228122	488.5461251820975
87341	1034194	15	1417.5252334090335	644.8133989401969	1322.7507374631268	213.9582104228122	441.15575316905
87348	1034194	15	877.3300445576066	696.0962232123914	1322.7507374631268	213.9582104228122	656.3967222991887
87356	1034194	15	914.3507042253522	768.0159624413146	1322.7507374631268	213.9582104228122	688.3099445165759
87231	1034194	15	590.141290726817	124.62593984962406	1322.7507374631268	213.9582104228122	738.0358094381621
87237	1034194	15	1134.489263803681	149.86630879345603	1322.7507374631268	213.9582104228122	198.8722059989612
87364	1034194	15	1417.4414414414416	881.2364864864865	1322.7507374631268	213.9582104228122	673.9633722439357
87375	1034194	15	1129.9397791474062	900.842193117617	1322.7507374631268	213.9582104228122	713.4323172728465
87249	1034194	15	501.1077300875507	219.92109758701685	1322.7507374631268	213.9582104228122	821.664644239068
87381	1034194	15	1047.098319969454	890.7432226040474	1322.7507374631268	213.9582104228122	730.7682313724789
87256	1034194	15	496.158946787979	295.4751861042184	1322.7507374631268	213.9582104228122	830.6015926638898
87261	1034194	15	1172.4066979410998	312.7791243158718	1322.7507374631268	213.9582104228122	179.91359938164857
87272	1034194	15	486.420245398773	363.7751971954426	1322.7507374631268	213.9582104228122	849.6433495780655
87402	1034194	15	1342.8937334843338	965.6774254435636	1322.7507374631268	213.9582104228122	751.9890414893857
87276	1034194	15	926.7234950584008	383.7823450134771	1322.7507374631268	213.9582104228122	430.90348503598796
87287	1034194	15	1264.637515842839	414.5358048162231	1322.7507374631268	213.9582104228122	208.82652585276696
87813	1033732	16	1142.7462419470294	885.26914817466	1322.7507374631268	213.9582104228122	695.0251747607924
87684	1033732	16	912.799512987013	485.8874458874459	1322.7507374631268	213.9582104228122	491.94056099273337
87691	1033732	16	458.0722092115535	516.5171740827478	1322.7507374631268	213.9582104228122	916.0845396088076
87567	1033732	16	589.6506726457399	122.26681614349776	1322.7507374631268	213.9582104228122	738.8118954240934
87826	1033732	16	1032.3640850417614	900.6195899772209	1322.7507374631268	213.9582104228122	745.5389044684729
87577	1033732	16	1161.3450964842718	211.86082474226805	1322.7507374631268	213.9582104228122	161.4192676432649
87707	1033732	16	1195.564713064713	522.6094831094831	1322.7507374631268	213.9582104228122	333.829137334319
87719	1033732	16	1105.5792866941017	545.3836762688614	1322.7507374631268	213.9582104228122	396.2401777210306
87601	1033732	16	506.9358255451713	249.80155763239875	1322.7507374631268	213.9582104228122	816.6019324290681
87741	1033732	16	1389.1249005568816	624.035401750199	1322.7507374631268	213.9582104228122	415.4140493211015
87618	1033732	16	1163.3773291925463	336.1146480331263	1322.7507374631268	213.9582104228122	200.80358192378864
87750	1033732	16	850.8596437968022	665.6718275652702	1322.7507374631268	213.9582104228122	653.2429840369686
87629	1033732	16	484.6887626262626	370.801452020202	1322.7507374631268	213.9582104228122	852.6122659815785
87760	1033732	16	1288.116461748634	724.8756830601093	1322.7507374631268	213.9582104228122	512.0900281203988
87771	1033732	16	891.8413145539906	762.5361502347417	1322.7507374631268	213.9582104228122	697.582028725071
87645	1033732	16	926.5545012165452	411.4905109489051	1322.7507374631268	213.9582104228122	442.70810628120176
87780	1033732	16	1435.3512949039264	815.1541353383459	1322.7507374631268	213.9582104228122	611.6497573538494
87658	1033732	16	1303.9897270775834	417.9624348359399	1322.7507374631268	213.9582104228122	204.86507532785635
87796	1033732	16	1437.324008138352	866.7702611054594	1322.7507374631268	213.9582104228122	662.7900179315479
87553	1033992	17	504.7564102564103	226.80691530691533	1322.7603550295858	214.13905325443787	818.1020281074096
87683	1033992	17	873.6582633053222	456.5159663865546	1322.7603550295858	214.13905325443787	510.3324963301499
87944	1033992	17	1307.435305719921	683.7082840236686	1322.7603550295858	214.13905325443787	469.81924143392723
88075	1033992	17	1024.211213517665	889.918202764977	1322.7603550295858	214.13905325443787	738.7889067999683
87569	1033992	17	529.0242591135589	292.4451875163913	1322.7603550295858	214.13905325443787	797.5893934996047
87956	1033992	17	859.6111111111112	718.925784563189	1322.7603550295858	214.13905325443787	685.0670523734359
87580	1033992	17	492.34971098265896	340.5784475639967	1322.7603550295858	214.13905325443787	839.9814034726005
87717	1033992	17	1333.4138576779026	458.9915730337079	1322.7603550295858	214.13905325443787	245.08417648011368
87976	1033992	17	1140.1748526522592	759.5225933202357	1322.7603550295858	214.13905325443787	575.1353505507051
87596	1033992	17	1188.8678071539655	349.4616381544842	1322.7603550295858	214.13905325443787	190.36653161902046
87998	1033992	17	1430.4765033851054	818.4076065312624	1322.7603550295858	214.13905325443787	613.7941455372599
87747	1033992	17	461.7768999247554	534.5771256583897	1322.7603550295858	214.13905325443787	918.6800684733569
88019	1033992	17	1439.0718360071303	864.6960784313726	1322.7603550295858	214.13905325443787	660.8727590196563
87634	1033992	17	921.5178773478162	403.6645168590179	1322.7603550295858	214.13905325443787	443.7515377446441
87765	1033992	17	1116.400399543379	546.0893264840183	1322.7603550295858	214.13905325443787	390.86495765860406
87525	1033992	17	611.849648112604	112.42034548944338	1322.7603550295858	214.13905325443787	718.1509094324
87786	1033992	17	1213.5206310679612	548.5351941747573	1322.7603550295858	214.13905325443787	351.78700424207557
87535	1033992	17	1164.8443258971872	186.6273844164242	1322.7603550295858	214.13905325443787	160.2946168129082
87923	1033992	17	823.0679169315532	639.2554566645476	1322.7603550295858	214.13905325443787	656.061345562062
88053	1033992	17	1172.036102484472	879.2774327122153	1322.7603550295858	214.13905325443787	682.0020998010208
88196	1033761	18	1336.1485925925926	465.7328888888889	1322.7507374631268	213.9582104228122	252.1309009993945
88071	1033761	18	898.9977129788451	313.21983990851913	1322.7507374631268	213.9582104228122	435.2235021775984
88205	1033761	18	1110.2079573420838	570.0633032540334	1322.7507374631268	213.9582104228122	414.71106872365334
88335	1033761	18	1233.70206185567	888.3669415807561	1322.7507374631268	213.9582104228122	680.2623047689104
88214	1033761	18	489.6283914728682	605.2451550387597	1322.7507374631268	213.9582104228122	920.4337653602217
87967	1033761	18	1230.7136194029852	100.75248756218906	1322.7507374631268	213.9582104228122	145.89848110659915
88224	1033761	18	1231.6077963404932	614.2044550517104	1322.7507374631268	213.9582104228122	410.492499390695
88233	1033761	18	774.9789850861902	610.9028665504551	1322.7507374631268	213.9582104228122	676.4753895969851
87978	1033761	18	654.3743638676846	96.41348600508906	1322.7507374631268	213.9582104228122	678.6337296502677
88002	1033761	18	498.1307767944936	232.67232055063917	1322.7507374631268	213.9582104228122	824.8322844378818
88263	1033761	18	792.2644836272041	678.7921914357682	1322.7507374631268	213.9582104228122	705.3270839924016
88267	1033761	18	1143.6094527363184	728.1426202321725	1322.7507374631268	213.9582104228122	544.4972058556147
88022	1033761	18	481.7909295141814	309.62468407750634	1322.7507374631268	213.9582104228122	846.3837621121115
88150	1033761	18	1182.8476499189628	358.6636952998379	1322.7507374631268	213.9582104228122	201.27729941025427
88283	1033761	18	1040.0328261482107	781.3946182023105	1322.7507374631268	213.9582104228122	633.9664772304368
88297	1033761	18	1437.4837905236907	818.0997506234414	1322.7507374631268	213.9582104228122	614.939569437995
88043	1033761	18	567.4411061285501	308.67399103139013	1322.7507374631268	213.9582104228122	761.2251429656449
88177	1033761	18	934.304605722261	383.6214235868807	1322.7507374631268	213.9582104228122	423.88206280237694
88306	1033761	18	1035.2529665587915	856.6485077310319	1322.7507374631268	213.9582104228122	704.06376595383
88312	1033761	18	1444.7747321991178	867.4930686830497	1322.7507374631268	213.9582104228122	664.8290503975875
88842	1033899	19	468.4958694754234	660.7552664188352	1322.8630952380952	213.8561507936508	964.1899066076019
88718	1033899	19	972.1207817431416	348.8313911143481	1322.8630952380952	213.8561507936508	375.81709111670574
88858	1033899	19	758.639470013947	676.5376569037657	1322.8630952380952	213.8561507936508	729.672855022992
88863	1033899	19	1000.9741019214704	689.8521303258145	1322.8630952380952	213.8561507936508	574.6169998783313
88746	1033899	19	1196.8086989992305	376.1748781113677	1322.8630952380952	213.8561507936508	205.51661745267228
88877	1033899	19	971.6911764705884	782.2090542099193	1322.8630952380952	213.8561507936508	668.0918644561948
88757	1033899	19	948.2210004312204	378.64057783527386	1322.8630952380952	213.8561507936508	409.28059640877103
88885	1033899	19	1293.5323176361958	813.5146418678274	1322.8630952380952	213.8561507936508	600.3753829331199
88767	1033899	19	588.1314162028448	404.2170686456401	1322.8630952380952	213.8561507936508	758.9913828387052
88894	1033899	19	1428.493900251166	805.1139217796915	1322.8630952380952	213.8561507936508	600.619362590893
88902	1033899	19	1455.3580858085809	818.8702370237024	1322.8630952380952	213.8561507936508	619.3520542171935
88657	1033899	19	687.5033500837521	82.51474036850922	1322.8630952380952	213.8561507936508	648.7931656969402
88786	1033899	19	1296.1144874155923	476.0552486187845	1322.8630952380952	213.8561507936508	263.559964563581
88662	1033899	19	1288.684593539226	76.68707845225417	1322.8630952380952	213.8561507936508	141.3630941419256
88923	1033899	19	1037.8045267489713	863.7566404788627	1322.8630952380952	213.8561507936508	709.668256273413
88674	1033899	19	491.3542404913773	227.53354594849984	1322.8630952380952	213.8561507936508	831.6213361022071
88806	1033899	19	736.2949351451513	589.83106856084	1322.8630952380952	213.8561507936508	696.7204211338046
88817	1033899	19	1099.0047380156077	618.778149386845	1322.8630952380952	213.8561507936508	462.6817362324318
88693	1033899	19	484.70789115646255	290.57482993197283	1322.8630952380952	213.8561507936508	841.659017570567
88827	1033899	19	1223.8608431582709	646.6564844587352	1322.8630952380952	213.8561507936508	443.97925034565014
87558	1033560	20	1182.3911956939637	701.7502883506344	1322.7507374631268	213.9582104228122	507.58438929383163
87565	1033560	20	481.8969498910676	706.0782135076254	1322.7507374631268	213.9582104228122	974.2777784135664
87578	1033560	20	1356.7748247291267	744.0179094964946	1322.7507374631268	213.9582104228122	531.1505653732914
87597	1033560	20	1433.2500414387537	782.9409083374773	1322.7507374631268	213.9582104228122	579.6131526331585
87476	1033560	20	1195.2808041504538	379.86627756160834	1322.7507374631268	213.9582104228122	209.22253855755739
87484	1033560	20	954.3078183520598	408.83380149812734	1322.7507374631268	213.9582104228122	416.8053270293432
87620	1033560	20	898.5615640599002	805.712146422629	1322.7507374631268	213.9582104228122	728.0859671795549
87496	1033560	20	1291.338111786852	475.9958007529684	1322.7507374631268	213.9582104228122	263.913720366927
87501	1033560	20	550.1600985221675	513.0796387520526	1322.7507374631268	213.9582104228122	828.4744560123291
87639	1033560	20	1036.1599929750614	888.6264488935722	1322.7507374631268	213.9582104228122	733.0153387395532
87513	1033560	20	732.4745726495726	562.8709401709401	1322.7507374631268	213.9582104228122	685.6865491806649
87384	1033560	20	1297.7169469172436	64.02225519287833	1322.7507374631268	213.9582104228122	152.0114513443243
87393	1033560	20	721.6286673736303	79.76299045599151	1322.7507374631268	213.9582104228122	615.9189071709237
87533	1033560	20	1089.810044893378	626.8737373737374	1322.7507374631268	213.9582104228122	474.08923068556885
87404	1033560	20	491.9007392911503	227.5878451837356	1322.7507374631268	213.9582104228122	830.9617839624693
87411	1033560	20	497.1932006633499	300.1824212271973	1322.7507374631268	213.9582104228122	830.0481076996406
87538	1033560	20	827.3019207683074	622.6108443377351	1322.7507374631268	213.9582104228122	642.235552714034
87419	1033560	20	995.4535755478662	345.99365628604386	1322.7507374631268	213.9582104228122	352.92604205709546
87548	1033560	20	665.5617952187641	645.2153811456924	1322.7507374631268	213.9582104228122	786.053467079796
88448	1034596	21	1185.77047146402	799.0119933829611	1322.7507374631268	213.9582104228122	600.8756295849976
88066	1034596	21	777.759767687434	79.56863780359029	1322.7507374631268	213.9582104228122	561.3160556814915
88326	1034596	21	1441.589291388624	666.0004766444233	1322.7507374631268	213.9582104228122	467.4021954910709
88203	1034596	21	747.936836158192	517.642372881356	1322.7507374631268	213.9582104228122	650.1039083573845
88458	1034596	21	1416.148484848485	805.0414141414141	1322.7507374631268	213.9582104228122	598.4166549611612
88473	1034596	21	895.0650506710491	882.1926869350863	1322.7507374631268	213.9582104228122	793.3803389840489
88344	1034596	21	622.0654008438819	654.8839662447257	1322.7507374631268	213.9582104228122	827.8740623430295
88095	1034596	21	1004.16183185603	204.16666666666669	1322.7507374631268	213.9582104228122	318.7393372413518
88226	1034596	21	561.0790884718499	513.6380697050938	1322.7507374631268	213.9582104228122	818.5057843024318
88489	1034596	21	1003.2427578215528	963.6444573194284	1322.7507374631268	213.9582104228122	814.9324007797056
88110	1034596	21	470.6298798798799	223.4154154154154	1322.7507374631268	213.9582104228122	852.1733360383205
88128	1034596	21	521.268588770865	273.27769347496206	1322.7507374631268	213.9582104228122	803.6743343804997
88141	1034596	21	1184.613301787592	394.6706098843323	1322.7507374631268	213.9582104228122	227.4619142936956
88276	1034596	21	511.2492711370263	553.5997732426304	1322.7507374631268	213.9582104228122	879.7107598774154
88409	1034596	21	1374.0753768844222	735.6414213926777	1322.7507374631268	213.9582104228122	524.2018611370578
88170	1034596	21	991.0528141865844	487.6675661783604	1322.7507374631268	213.9582104228122	430.0468855067878
88430	1034596	21	492.8566001899335	760.4121557454891	1322.7507374631268	213.9582104228122	993.647922273849
88309	1034596	21	1062.1465201465203	633.6083202511774	1322.7507374631268	213.9582104228122	493.9845875755235
88187	1034596	21	1326.9085503053682	477.6057537769206	1322.7507374631268	213.9582104228122	263.6803263883894
88061	1034596	21	1314.1762612194366	76.49195295574125	1322.7507374631268	213.9582104228122	137.73341491757418
88579	1034955	22	1031.0028335909326	673.3670788253478	1322.7507374631268	213.9582104228122	544.2181068107873
88706	1034955	22	462.80878069080313	815.3693300041615	1322.7507374631268	213.9582104228122	1049.3786274617494
88072	1034955	22	474.5228245363766	193.47479790775083	1322.7507374631268	213.9582104228122	848.4751984921731
88715	1034955	22	976.4976905311778	920.0396458814472	1322.7507374631268	213.9582104228122	786.4109396549524
88721	1034955	22	925.6975083561229	955.0797629899728	1322.7507374631268	213.9582104228122	840.7808408996113
88219	1034955	22	770.8727621483376	443.3335464620631	1322.7507374631268	213.9582104228122	597.6473411809596
88347	1034955	22	485.3767543859649	480.4504385964912	1322.7507374631268	213.9582104228122	878.75667577065
88486	1034955	22	1464.0771812080536	625.9020453819112	1322.7507374631268	213.9582104228122	435.5122120703361
88616	1034955	22	1377.7781487990628	735.8473930872876	1322.7507374631268	213.9582104228122	524.78217860416
87990	1034955	22	855.9919590643275	73.34978070175438	1322.7507374631268	213.9582104228122	487.4776792028135
88635	1034955	22	491.3150957024196	753.4776092452149	1322.7507374631268	213.9582104228122	991.1439895876512
88122	1034955	22	536.516016713092	205.6708449396472	1322.7507374631268	213.9582104228122	786.2783963327092
88003	1034955	22	1118.9036500268385	82.87224906065485	1322.7507374631268	213.9582104228122	242.35751344346392
88517	1034955	22	509.6970130282809	642.2861455354305	1322.7507374631268	213.9582104228122	918.9783342469036
88025	1034955	22	1393.83765370555	97.08757062146891	1322.7507374631268	213.9582104228122	136.79216391457746
88676	1034955	22	1413.8144239226033	794.3012313104662	1322.7507374631268	213.9582104228122	587.4441393737773
88304	1034955	22	1411.7794846382558	466.3817310868847	1322.7507374631268	213.9582104228122	267.66350443797614
88691	1034955	22	1187.4541720709035	806.0888456549935	1322.7507374631268	213.9582104228122	607.3910188563862
88178	1034955	22	1207.7670667666916	408.7030507626906	1322.7507374631268	213.9582104228122	226.15657710053668
88444	1034955	22	1122.6167759164846	567.5366593833455	1322.7507374631268	213.9582104228122	406.2897022245203
87425	1034572	23	795.0432323232322	363.530707070707	1322.7507374631268	213.9582104228122	548.4953443142945
87555	1034572	23	472.77972626176216	729.3819503849444	1322.7507374631268	213.9582104228122	994.0384054950906
87445	1034572	23	1210.1151587937015	411.21950894048575	1322.7507374631268	213.9582104228122	227.15367810157733
87452	1034572	23	543.0825977301387	455.77238335435055	1322.7507374631268	213.9582104228122	816.3066227498477
87454	1034572	23	1450.0811179277437	465.36571233810497	1322.7507374631268	213.9582104228122	281.8133385923243
87589	1034572	23	1421.2698519515477	783.7211754149844	1322.7507374631268	213.9582104228122	578.2178241772333
87460	1034572	23	1265.9843710927732	538.5927731932983	1322.7507374631268	213.9582104228122	329.56034302700607
87593	1034572	23	508.8956083513319	810.9413246940244	1322.7507374631268	213.9582104228122	1009.3309714392656
87467	1034572	23	1459.5625620655412	578.2567030784509	1322.7507374631268	213.9582104228122	389.14119173150027
87603	1034572	23	1189.5302222222222	812.4057777777779	1322.7507374631268	213.9582104228122	613.0964007023107
87621	1034572	23	476.5521367521368	836.7679487179487	1322.7507374631268	213.9582104228122	1050.6874140107009
87366	1034572	23	882.2118279569893	72.09928315412186	1322.7507374631268	213.9582104228122	462.81582301675945
87504	1034572	23	1036.881111111111	708.5955555555555	1322.7507374631268	213.9582104228122	571.3033751612271
87637	1034572	23	994.1215189873418	901.5396624472576	1322.7507374631268	213.9582104228122	762.0796653920441
87380	1034572	23	1241.0171390013495	80.61524966261808	1322.7507374631268	213.9582104228122	156.39925288122612
87397	1034572	23	1435.5096124031006	147.54775193798451	1322.7507374631268	213.9582104228122	130.86219039085992
87657	1034572	23	924.620542292956	968.9789272030652	1322.7507374631268	213.9582104228122	853.5595673844945
87403	1034572	23	543.0787628349613	159.66453794139744	1322.7507374631268	213.9582104228122	781.56010062701
87542	1034572	23	1380.9882166326763	725.2642193519149	1322.7507374631268	213.9582104228122	514.6119302416447
87416	1034572	23	484.62890528905285	176.92312423124233	1322.7507374631268	213.9582104228122	838.9396898323762
86949	1034820	24	940.9761384335154	71.75719489981785	1322.7507374631268	213.9582104228122	407.3978071614911
86950	1034820	24	1266.9549492385786	84.97990693739425	1322.7507374631268	213.9582104228122	140.5296152189111
86952	1034820	24	577.4113124656782	113.50878638110927	1322.7507374631268	213.9582104228122	752.0777521279547
86954	1034820	24	486.1649497179298	219.50269806230077	1322.7507374631268	213.9582104228122	836.6041606401657
86956	1034820	24	1465.7632226322262	239.29674046740467	1322.7507374631268	213.9582104228122	145.23984308399187
86960	1034820	24	840.994636713216	304.2407407407408	1322.7507374631268	213.9582104228122	490.14270971867563
86962	1034820	24	674.0978552278821	345.7292225201072	1322.7507374631268	213.9582104228122	661.9019272227841
86964	1034820	24	1189.864202545356	416.7217709179529	1322.7507374631268	213.9582104228122	242.42914970588524
86969	1034820	24	1459.2758203799656	446.4378238341969	1322.7507374631268	213.9582104228122	269.6031693384864
86973	1034820	24	1458.6996825396827	550.9968253968253	1322.7507374631268	213.9582104228122	363.4241924404999
86976	1034820	24	1350.617453605826	605.3306319003993	1322.7507374631268	213.9582104228122	392.3632579151722
86979	1034820	24	1381.1187294889826	728.9545241443976	1322.7507374631268	213.9582104228122	518.293377962667
86978	1034820	24	1037.1112503480924	711.8809523809524	1322.7507374631268	213.9582104228122	574.0356901434375
86981	1034820	24	485.20722781335775	745.5140286672766	1322.7507374631268	213.9582104228122	991.9832248914267
86988	1034820	24	1427.3574450084604	763.7703045685279	1322.7507374631268	213.9582104228122	559.6748182046181
86997	1034820	24	1198.0950920245398	812.5593047034765	1322.7507374631268	213.9582104228122	611.4428019150439
86999	1034820	24	518.721617700399	842.8790351831701	1322.7507374631268	213.9582104228122	1020.7860839782622
87002	1034820	24	474.725237449118	868.6772953414744	1322.7507374631268	213.9582104228122	1071.3563033980527
87005	1034820	24	1037.5995670995671	897.6117670208579	1322.7507374631268	213.9582104228122	740.7383987676521
87009	1034820	24	900.4302120141343	973.0957008244992	1322.7507374631268	213.9582104228122	868.7026853583939
87689	1034906	25	481.7307692307692	826.8426573426574	1322.8421309872924	213.77565982404693	1040.8263382151686
87816	1034906	25	820.613201320132	969.5782178217822	1322.8421309872924	213.77565982404693	907.4532519477473
87562	1034906	25	1461.4726214921286	491.7607802874744	1322.8421309872924	213.77565982404693	310.63505934887286
87574	1034906	25	1341.6317185697808	659.4905420991927	1322.8421309872924	213.77565982404693	446.1107540544916
87714	1034906	25	1133.4871512481643	850.9262114537445	1322.8421309872924	213.77565982404693	664.6925107100527
87472	1034906	25	1000.0492158825492	78.10293626960294	1322.8421309872924	213.77565982404693	350.14618941022127
87477	1034906	25	642.022819179665	100.46735990756788	1322.8421309872924	213.77565982404693	690.1838205580989
87481	1034906	25	1167.2461398728428	146.77157129881925	1322.8421309872924	213.77565982404693	169.4097409536548
87742	1034906	25	1236.053571428571	871.1347789115646	1322.8421309872924	213.77565982404693	663.0635456106714
87492	1034906	25	826.6189743589744	227.99982905982907	1322.8421309872924	213.77565982404693	496.4269817048832
87622	1034906	25	1369.2880041365047	736.9277835229232	1322.8421309872924	213.77565982404693	525.2098282241461
87500	1034906	25	918.765820456218	247.82450331125827	1322.8421309872924	213.77565982404693	405.508308762252
87635	1034906	25	1078.6365136513652	713.0619561956196	1322.8421309872924	213.77565982404693	555.8085905083361
87764	1034906	25	520.7983840661406	884.2226606538895	1322.8421309872924	213.77565982404693	1045.3580022638425
87514	1034906	25	487.880072767982	293.5232297788973	1322.8421309872924	213.77565982404693	838.7617740333252
87519	1034906	25	1468.1796082546346	320.9893319342427	1322.8421309872924	213.77565982404693	180.60385872341647
87781	1034906	25	479.4384422110553	887.2106365159128	1322.8421309872924	213.77565982404693	1079.2795977286598
87652	1034906	25	1443.2931034482758	741.4616858237548	1322.8421309872924	213.77565982404693	541.2586985926056
87531	1034906	25	1451.049668874172	413.67376222011984	1322.8421309872924	213.77565982404693	237.47931302024296
87540	1034906	25	1162.9256455921638	445.4928762243989	1322.8421309872924	213.77565982404693	281.5424491572415
87172	1034166	26	1153.9207407407407	706.1136296296297	1322.7507374631268	213.9582104228122	520.3081053067684
87178	1034166	26	1368.29458031921	745.8800665977725	1322.7507374631268	213.9582104228122	533.868057387511
87068	1034166	26	1060.5826901874311	66.13028298419698	1322.7507374631268	213.9582104228122	300.97372168205635
87196	1034166	26	463.88593530239103	827.1407876230661	1322.7507374631268	213.9582104228122	1055.2921971532553
87071	1034166	26	708.852624920936	87.17235926628716	1322.7507374631268	213.9582104228122	626.8536867853206
87198	1034166	26	1195.0885650224216	854.6913303437967	1322.7507374631268	213.9582104228122	653.3273002377592
87205	1034166	26	476.1231505657093	900.1375108790253	1322.7507374631268	213.9582104228122	1089.7799334133117
87085	1034166	26	1050.9175414042454	188.21821786797287	1322.7507374631268	213.9582104228122	273.04914154105927
87216	1034166	26	1290.863367174281	943.8176818950932	1322.7507374631268	213.9582104228122	730.5557148375033
87092	1034166	26	968.4208597948216	206.29531021006352	1322.7507374631268	213.9582104228122	354.41272867676
87094	1034166	26	868.437917860554	208.10140082776184	1322.7507374631268	213.9582104228122	454.35056979591496
87222	1034166	26	548.3380102040817	977.3193027210884	1322.7507374631268	213.9582104228122	1087.398376573926
87230	1034166	26	716.9602870813397	971.0569377990432	1322.7507374631268	213.9582104228122	969.6290799932091
87105	1034166	26	1458.0630341880342	344.10470085470087	1322.7507374631268	213.9582104228122	187.74324652755706
87109	1034166	26	476.44225449515903	383.15387275242045	1322.7507374631268	213.9582104228122	863.0557458789658
87119	1034166	26	1450.7759342301945	407.37683109118086	1322.7507374631268	213.9582104228122	231.95088667323668
87127	1034166	26	1465.0906326034062	471.4619829683698	1322.7507374631268	213.9582104228122	294.2258292939965
87134	1034166	26	1140.514685508451	480.3802992518703	1322.7507374631268	213.9582104228122	322.7858547831144
87150	1034166	26	1335.800428217264	646.9856885282849	1322.7507374631268	213.9582104228122	433.22406584025805
87160	1034166	26	1419.471285892634	684.9548481065335	1322.7507374631268	213.9582104228122	480.8250172337909
87360	1034502	27	1470.3486744116772	428.03440571939234	1322.7507374631268	213.9582104228122	260.0264763137165
87300	1034502	27	1071.674397453388	162.08276489313326	1322.7507374631268	213.9582104228122	256.3793875520975
87367	1034502	27	470.7028562155144	480.1209023044466	1322.7507374631268	213.9582104228122	892.6523234094129
87371	1034502	27	1155.0071782824327	501.5738710519447	1322.7507374631268	213.9582104228122	332.9574595736509
87499	1034502	27	1257.7466752466753	975.456241956242	1322.7507374631268	213.9582104228122	764.2674794428511
87309	1034502	27	936.4847154471544	162.8141463414634	1322.7507374631268	213.9582104228122	389.6372095357434
87442	1034502	27	1359.58006932409	746.592547660312	1322.7507374631268	213.9582104228122	533.9061124296627
87387	1034502	27	1427.8731403297145	619.3568556493767	1322.7507374631268	213.9582104228122	418.80637666585153
87450	1034502	27	1227.1773633998266	727.3063023995375	1322.7507374631268	213.9582104228122	522.1690658838264
87328	1034502	27	969.9536519234028	207.86451448906965	1322.7507374631268	213.9582104228122	352.84970836810425
87458	1034502	27	472.46835443037975	834.5524412296564	1322.7507374631268	213.9582104228122	1052.6715205640294
87462	1034502	27	1288.261194029851	850.4196326061998	1322.7507374631268	213.9582104228122	637.3952231809839
87273	1034502	27	1069.4427645788337	63.6407487401008	1322.7507374631268	213.9582104228122	294.550960639213
87468	1034502	27	468.8104265402844	891.6745655608215	1322.7507374631268	213.9582104228122	1090.1896681956534
87279	1034502	27	678.3527934714375	85.29598242310107	1322.7507374631268	213.9582104228122	657.1169447933647
87407	1034502	27	1351.2310133508429	624.5949879623549	1322.7507374631268	213.9582104228122	411.6232369323923
87473	1034502	27	620.4430147058823	942.1360294117648	1322.7507374631268	213.9582104228122	1011.671425667432
87346	1034502	27	1465.7173603699753	344.44308075418	1322.7507374631268	213.9582104228122	193.5607311692712
87353	1034502	27	1443.378922439313	410.0219064535228	1322.7507374631268	213.9582104228122	230.2001996347351
87483	1034502	27	536.7155388471178	964.140350877193	1322.7507374631268	213.9582104228122	1086.5654961022942
88705	1034693	28	1418.8206271965396	387.8273857799405	1322.741617357002	213.9033530571992	198.6976227595266
88838	1034693	28	472.5318091451292	585.3989396951624	1322.741617357002	213.9033530571992	927.8284803082701
88592	1034693	28	969.5180942895086	209.14591633466136	1322.741617357002	213.9033530571992	353.25555969068773
88851	1034693	28	1339.2088096839277	623.659829634611	1322.741617357002	213.9033530571992	410.0872328179299
88470	1034693	28	938.6542056074768	144.59719626168226	1322.741617357002	213.9033530571992	390.2902551104935
88868	1034693	28	1353.2386288727753	732.22039112283	1322.741617357002	213.9033530571992	519.2134625185694
88873	1034693	28	1259.7048022598872	731.8211864406779	1322.741617357002	213.9033530571992	521.7398989862905
88495	1034693	28	1121.7770254217155	142.2023045854122	1322.741617357002	213.9033530571992	213.3724620556031
88879	1034693	28	494.94768383543897	837.3396501457726	1322.741617357002	213.9033530571992	1036.2989978295907
88880	1034693	28	1290.4536942458292	837.7720463057542	1322.741617357002	213.9033530571992	624.7036548592401
88755	1034693	28	1459.0001550387597	407.1192248062016	1322.741617357002	213.9033530571992	236.42919064044926
88888	1034693	28	467.4290692906929	889.6713817138171	1322.741617357002	213.9033530571992	1090.0559542675476
88893	1034693	28	519.6628833134209	913.6565113500598	1322.741617357002	213.9033530571992	1065.171317494925
88899	1034693	28	606.4809619238476	940.2752171008684	1322.741617357002	213.9033530571992	1020.1202926105365
88904	1034693	28	1236.500942951438	979.0714285714286	1322.741617357002	213.9033530571992	770.0127516529034
88653	1034693	28	1458.7032612817598	338.5747061054229	1322.741617357002	213.9033530571992	184.46819479139876
88796	1034693	28	1159.805345647915	492.8946263643997	1322.741617357002	213.9033530571992	323.08568402210346
88422	1034693	28	671.6852210390449	74.31574701516618	1322.741617357002	213.9033530571992	665.8521840071343
88436	1034693	28	1076.3655578655578	67.95495495495496	1322.741617357002	213.9033530571992	286.3600838090792
88822	1034693	28	1453.0057613168726	578.366255144033	1322.741617357002	213.9033530571992	387.0425741428905
88455	1034785	29	1453.057856272838	536.0010150223304	1322.741617357002	213.9033530571992	347.461114325867
88582	1034785	29	1252.7861685214627	745.8550609432962	1322.741617357002	213.9033530571992	536.5318111209411
88590	1034785	29	1266.028722600151	835.6130007558579	1322.741617357002	213.9033530571992	624.2909886209251
88472	1034785	29	1318.6412969283276	632.0408418657565	1322.741617357002	213.9033530571992	418.1575925111778
88350	1034785	29	969.7084171696848	210.0112340710932	1322.741617357002	213.9033530571992	353.0546544441815
88610	1034785	29	491.5400809716599	883.9156545209177	1322.741617357002	213.9033530571992	1067.6200064639395
88373	1034785	29	1163.584487534626	226.99861495844877	1322.741617357002	213.9033530571992	159.69495251121418
88505	1034785	29	474.1798245614035	673.4285714285714	1322.741617357002	213.9033530571992	964.9976904178257
88248	1034785	29	654.2940307328605	85.38682033096926	1322.741617357002	213.9033530571992	680.6898524641097
88400	1034785	29	1445.2772160431414	321.7541287495787	1322.741617357002	213.9033530571992	163.2383617989918
88279	1034785	29	1092.4471380471382	74.16329966329967	1322.741617357002	213.9033530571992	269.37488695706435
88668	1034785	29	603.0875251509054	947.7692823608317	1322.741617357002	213.9033530571992	1027.8429912305016
88417	1034785	29	1405.9421708185052	375.7179715302491	1322.741617357002	213.9033530571992	181.95137495462666
88677	1034785	29	1206.107042253521	961.47558685446	1322.741617357002	213.9033530571992	756.6160643643485
88548	1034785	29	1350.1092579986384	733.0782845473111	1322.741617357002	213.9033530571992	519.8957561300651
88427	1034785	29	1458.7007400555042	395.10129509713227	1322.741617357002	213.9033530571992	226.53383244993074
88303	1034785	29	980.081684981685	92.08717948717948	1322.741617357002	213.9033530571992	363.66881829309756
88443	1034785	29	1138.8370087644896	497.4171614362455	1322.741617357002	213.9033530571992	337.9363617652823
87808	1034172	30	1418.0038950389503	469.4790897908979	1322.7389380530974	213.9503441494592	272.70928088094746
87687	1034172	30	598.7397342995168	64.46376811594203	1322.7389380530974	213.9503441494592	739.2706428974731
87815	1034172	30	1128.8600217864923	533.8169934640523	1322.7389380530974	213.9503441494592	374.0370403000994
87693	1034172	30	1130.130977130977	73.505544005544	1322.7389380530974	213.9503441494592	238.37484871110317
87829	1034172	30	1323.4620705042391	621.5852298081214	1322.7389380530974	213.9503441494592	407.6355270661434
87704	1034172	30	965.4663710273466	97.82483370288249	1322.7389380530974	213.9503441494592	375.6711611577972
87842	1034172	30	1348.524838898653	735.4493848857645	1322.7389380530974	213.9503441494592	522.136152905833
87849	1034172	30	1254.5254413291798	749.0747663551402	1322.7389380530974	213.9503441494592	539.4545656274196
87728	1034172	30	952.4637281910008	220.9525558616468	1322.7389380530974	213.9503441494592	370.3414127629828
87856	1034172	30	473.9956492637216	788.4916331994644	1322.7389380530974	213.9503441494592	1024.9209057718783
87863	1034172	30	1218.687931661214	798.4749182115594	1322.7389380530974	213.9503441494592	593.7133901249351
87743	1034172	30	1419.9033736707004	316.51466813348	1322.7389380530974	213.9503441494592	141.28116683828205
87871	1034172	30	498.02564102564105	848.7044707429324	1322.7389380530974	213.9503441494592	1040.7040037980732
87876	1034172	30	469.4672262190248	884.1195043964827	1322.7389380530974	213.9503441494592	1084.988164710772
87755	1034172	30	1462.4953623188403	329.08608695652174	1322.7389380530974	213.9503441494592	181.07483921097483
87887	1034172	30	511.79625425652665	908.676314793795	1322.7389380530974	213.9503441494592	1067.8352919298459
87892	1034172	30	590.946	938.1123333333334	1322.7389380530974	213.9503441494592	1029.5297425344884
87768	1034172	30	1160.784466284466	383.3555828555829	1322.7389380530974	213.9503441494592	234.3659229216893
87898	1034172	30	1110.4475138121547	968.4604051565378	1322.7389380530974	213.9503441494592	783.8067880333479
87788	1034172	30	1401.0820610687024	398.14662849872775	1322.7389380530974	213.9503441494592	200.16472239611758
88960	1034723	31	1137.6596180081856	978.0538881309686	1322.742156862745	213.93823529411765	786.2113437868577
88854	1034723	31	1253.8935302390998	735.2263009845288	1322.742156862745	213.93823529411765	525.814968234276
88732	1034723	31	926.197779862414	201.54659161976235	1322.742156862745	213.93823529411765	396.73794343815024
88743	1034723	31	1440.193861066236	195.9507269789984	1322.742156862745	213.93823529411765	118.82109777177956
88758	1034723	31	1384.136396011396	357.36716524216524	1322.742156862745	213.93823529411765	156.0163790974643
88763	1034723	31	1444.7308478038815	385.5554988083078	1322.742156862745	213.93823529411765	210.55575473881277
88768	1034723	31	1432.1914332115307	443.869874137231	1322.742156862745	213.93823529411765	254.65212081259554
88775	1034723	31	1127.8357185450209	506.84973166368513	1322.742156862745	213.93823529411765	351.8318695103671
88783	1034723	31	1159.5135135135135	554.2138314785374	1322.742156862745	213.93823529411765	377.4004125173857
88929	1034723	31	480.9001699235344	829.4453412630983	1322.742156862745	213.93823529411765	1042.8551809681285
88800	1034723	31	1393.6439218709845	595.5172192238499	1322.742156862745	213.93823529411765	388.1102694571872
88687	1034723	31	1154.8992753623188	69.55942028985507	1322.742156862745	213.93823529411765	221.39664652474124
88815	1034723	31	1167.7635392829902	719.8237986270022	1322.742156862745	213.93823529411765	529.0922179502945
88942	1034723	31	560.4409120102762	853.6596017983301	1322.742156862745	213.93823529411765	995.1616022866039
88688	1034723	31	599.3688337610492	73.9402623324779	1322.742156862745	213.93823529411765	736.7960348757032
88946	1034723	31	481.8251670378619	888.7737564959169	1322.742156862745	213.93823529411765	1078.2135059680188
88951	1034723	31	575.0555555555555	928.0642570281124	1322.742156862745	213.93823529411765	1033.9299921619056
88697	1034723	31	965.1114221724524	97.97741694662189	1322.742156862745	213.93823529411765	375.9609737551751
88830	1034723	31	1348.6434223541048	732.8391444114737	1322.742156862745	213.93823529411765	519.5469459412427
88967	1035922	32	1162.521131561009	81.1278118609407	1322.7389380530974	213.9503441494592	208.11432098889978
88966	1035922	32	1352.422182468694	88.804114490161	1322.7389380530974	213.9503441494592	128.61832605415862
88969	1035922	32	965.1600221483942	100.82225913621262	1322.7389380530974	213.9503441494592	375.0475232798467
88972	1035922	32	598.1176713459951	112.3857693366364	1322.7389380530974	213.9503441494592	731.7044095952375
88979	1035922	32	905.967000835422	167.4801169590643	1322.7389380530974	213.9503441494592	419.3546585735049
88984	1035922	32	1446.0990950226244	364.0508295625943	1322.7389380530974	213.9503441494592	194.28814695911103
88987	1035922	32	1433.5201257861636	444.51844863731657	1322.7389380530974	213.9503441494592	255.80094284945935
88988	1035922	32	1377.0878136200718	454.9143369175627	1322.7389380530974	213.9503441494592	247.0170967486686
88991	1035922	32	1438.2325692454633	542.5931232091691	1322.7389380530974	213.9503441494592	348.34588425024856
88992	1035922	32	1094.3144850103888	541.7594241614722	1322.7389380530974	213.9503441494592	399.5453962770476
88995	1035922	32	1174.0283625730997	560.58216374269	1322.7389380530974	213.9503441494592	377.1849063975204
89001	1035922	32	1167.261746207917	638.0586385497596	1322.7389380530974	213.9503441494592	451.7089799452685
89005	1035922	32	1349.299856011519	734.2080633549316	1322.7389380530974	213.9503441494592	520.9352903726856
89012	1035922	32	1244.871610845295	732.1114832535885	1322.7389380530974	213.9503441494592	523.9792808157359
89015	1035922	32	482.9677276746242	829.6396993810787	1322.7389380530974	213.9503441494592	1041.2920185644625
89017	1035922	32	497.74146981627297	907.1126421697288	1322.7389380530974	213.9503441494592	1077.5410869168336
89016	1035922	32	650.5457163426926	909.4744420446364	1322.7389380530974	213.9503441494592	967.262889842422
89022	1035922	32	570.3004766768811	933.4819543752128	1322.7389380530974	213.9503441494592	1041.100079854129
89025	1035922	32	1150.5438356164384	1008.5616438356165	1322.7389380530974	213.9503441494592	813.0549002940057
89090	1035541	33	1252.508389261745	79.10850111856823	1322.741617357002	213.9033530571992	151.9946000285466
89093	1035541	33	964.6520400307928	99.69284064665128	1322.741617357002	213.9033530571992	375.86192482711397
89095	1035541	33	877.8918873048201	116.2610319076714	1322.741617357002	213.9033530571992	455.4396833906403
89102	1035541	33	1163.6310322786833	124.66043464365612	1322.741617357002	213.9033530571992	182.4293747479589
89106	1035541	33	557.1332504832919	159.00041425020711	1322.741617357002	213.9033530571992	767.5744290403856
89109	1035541	33	1440.280122324159	344.9134556574924	1322.741617357002	213.9033530571992	176.00837233851618
89112	1035541	33	1411.0030224525042	449.1200345423144	1322.741617357002	213.9033530571992	251.2308955489003
89115	1035541	33	1347.885805964515	533.3437146092865	1322.741617357002	213.9033530571992	320.4284238472899
89114	1035541	33	1445.3349910737056	517.9213210915583	1322.741617357002	213.9033530571992	327.80491174932683
89125	1035541	33	1202.744247787611	559.4277286135693	1322.741617357002	213.9033530571992	365.7683184847924
89131	1035541	33	936.2702614379084	597.459477124183	1322.741617357002	213.9033530571992	544.4955548535087
89134	1035541	33	1170.0103042198234	646.1431141642133	1322.741617357002	213.9033530571992	458.4300002120886
89137	1035541	33	1349.0711079612568	732.297661233168	1322.741617357002	213.9033530571992	519.0625211135175
89136	1035541	33	1235.5304103926778	714.7899320932979	1322.741617357002	213.9033530571992	508.4222257913792
89141	1035541	33	487.7684525827965	881.4204250028258	1322.741617357002	213.9033530571992	1068.9991708284508
89146	1035541	33	571.9651240778002	944.131455399061	1322.741617357002	213.9033530571992	1047.3291862210333
89148	1035541	33	706.9516361021215	971.1652283351312	1322.741617357002	213.9033530571992	976.0342456918899
89154	1035541	33	1162.5289667099007	988.6582360570688	1322.741617357002	213.9033530571992	791.1467766220828
89604	1035134	34	1241.467050543826	561.3646833013436	1322.7507374631268	213.9582104228122	356.788866358098
89609	1035134	34	825.770794246404	574.3686679174484	1322.7507374631268	213.9582104228122	613.9094084888992
89618	1035134	34	1291.7923133776794	619.9024390243902	1322.7507374631268	213.9582104228122	407.1230044553914
89627	1035134	34	1188.8059936908517	665.4432176656152	1322.7507374631268	213.9582104228122	470.93514006628806
89629	1035134	34	1235.5511448111804	688.9823074635741	1322.7507374631268	213.9582104228122	482.9613459978517
89643	1035134	34	1355.2289249806652	733.3638824439289	1322.7507374631268	213.9582104228122	520.4201041390813
89652	1035134	34	475.4288728149488	850.8104279686559	1322.7507374631268	213.9582104228122	1059.9693813049148
89655	1035134	34	551.8339762134362	905.4575699132112	1322.7507374631268	213.9582104228122	1035.608042143042
89656	1035134	34	539.2406367041199	934.677434456929	1322.7507374631268	213.9582104228122	1064.5770417793765
89663	1035134	34	578.3955706433883	948.9164241836404	1322.7507374631268	213.9582104228122	1046.0536268976596
89662	1035134	34	1271.331351827389	946.3652575957728	1322.7507374631268	213.9582104228122	734.2098037807532
89671	1035134	34	813.477852852853	969.3644894894894	1322.7507374631268	213.9582104228122	911.0419954385374
89546	1035134	34	861.7217496962332	96.80680437424058	1322.7507374631268	213.9582104228122	475.68075376298737
89550	1035134	34	963.0862529195862	100.16666666666669	1322.7507374631268	213.9582104228122	377.23607578329194
89556	1035134	34	1070.0763420122148	82.57843137254902	1322.7507374631268	213.9582104228122	284.7893896544951
89569	1035134	34	537.6985540924348	163.43648334624322	1322.7507374631268	213.9582104228122	786.6761567010213
89574	1035134	34	1157.9627450980392	226.6395424836601	1322.7507374631268	213.9582104228122	165.27522080019634
89585	1035134	34	1435.4241379310345	316.2531609195402	1322.7507374631268	213.9582104228122	152.18262735979272
89591	1035134	34	1381.1871310507674	485.1347894529713	1322.7507374631268	213.9582104228122	277.40142232877935
89595	1035134	34	1427.7938718662954	524.2265552460539	1322.7507374631268	213.9582104228122	327.56755926769694
89739	1034999	35	1245.5169642857145	555.3321428571429	1322.7816764132554	213.76608187134505	350.19595908220526
89756	1034999	35	1294.1864251738016	647.1897182583242	1322.7816764132554	213.76608187134505	434.36590217506694
89760	1034999	35	1159.5912183055038	663.6706864564007	1322.7816764132554	213.76608187134505	478.586751638878
89769	1034999	35	805.2015576323987	687.6803738317757	1322.7816764132554	213.76608187134505	701.7719967920934
89772	1034999	35	1230.887284922718	708.9712744240303	1322.7816764132554	213.76608187134505	503.6593709230061
89786	1034999	35	1354.833968253968	733.9909206349207	1322.7816764132554	213.76608187134505	521.2113125008229
89792	1034999	35	490.83566200931466	897.3609447771124	1322.7816764132554	213.76608187134505	1076.7711490719637
89677	1034999	35	993.9078590785908	65.47662601626017	1322.7816764132554	213.76608187134505	360.7599623656587
89811	1034999	35	1370.4039548022597	943.6651455888745	1322.7816764132554	213.76608187134505	731.450972119585
89810	1034999	35	579.0148023683789	946.3766202592416	1322.7816764132554	213.76608187134505	1043.9862852947306
89684	1034999	35	958.3444216990788	100.94353462981915	1322.7816764132554	213.76608187134505	381.5015593541813
89817	1034999	35	534.8538230884558	971.723388305847	1322.7816764132554	213.76608187134505	1093.3112916376895
89688	1034999	35	849.1102430555555	102.77239583333332	1322.7816764132554	213.76608187134505	486.5020299232497
89692	1034999	35	500.9775796866559	158.12317666126418	1322.7816764132554	213.76608187134505	823.6856841640749
89825	1034999	35	940.2311212814644	977.2688787185356	1322.7816764132554	213.76608187134505	853.9797702669096
89699	1034999	35	1443.6897042093287	263.42690557451647	1322.7816764132554	213.76608187134505	130.70940515668153
89707	1034999	35	1171.1860805860806	304.47948717948714	1322.7816764132554	213.76608187134505	176.66393683147498
89717	1034999	35	1423.7953677172875	545.3861031518625	1322.7816764132554	213.76608187134505	346.66353189361746
89720	1034999	35	1330.4810366624529	533.2610619469026	1322.7816764132554	213.76608187134505	319.58773825309356
89346	1035152	36	493.8344346549193	938.6119676945668	1322.816265060241	213.88855421686748	1101.1062170312753
89223	1035152	36	1406.8232189973614	538.5540897097625	1322.816265060241	213.88855421686748	335.35783611939314
89352	1035152	36	1379.8605812897365	936.938237965486	1322.816265060241	213.88855421686748	725.2964215981407
89363	1035152	36	605.0568899153195	954.6972286374134	1322.816265060241	213.88855421686748	1031.4921292502208
89234	1035152	36	1320.8855238095236	571.3384761904762	1322.816265060241	213.88855421686748	357.4551363188339
89239	1035152	36	1227.1852320675105	569.9886075949368	1322.816265060241	213.88855421686748	368.7174290525477
89373	1035152	36	564.8666666666667	981.8822916666666	1322.816265060241	213.88855421686748	1079.0282547121235
89251	1035152	36	1135.6152586771443	662.9079895219385	1322.816265060241	213.88855421686748	486.4798763284346
89384	1035152	36	1064.330034924331	988.1565774155996	1322.816265060241	213.88855421686748	816.275751764039
89265	1035152	36	1295.3013392857142	704.1525297619047	1322.816265060241	213.88855421686748	491.0354741335931
89273	1035152	36	1212.376253132832	713.140037593985	1322.816265060241	213.88855421686748	511.3208776187204
89162	1035152	36	941.7458770614692	69.8993003498251	1322.816265060241	213.88855421686748	407.36659882558126
89169	1035152	36	804.8997025469419	95.78332403792528	1322.816265060241	213.88855421686748	531.2122091228824
89301	1035152	36	1352.27833461835	735.1502184528399	1322.816265060241	213.88855421686748	522.0936086035745
89174	1035152	36	949.24506054812	112.26991714467812	1322.816265060241	213.88855421686748	387.1456989830137
89188	1035152	36	529.0052426237503	173.025237746891	1322.816265060241	213.88855421686748	794.8620949413755
89318	1035152	36	916.9355254674404	736.1508704061896	1322.816265060241	213.88855421686748	661.4356368414346
89194	1035152	36	1453.6124465811963	219.58867521367523	1322.816265060241	213.88855421686748	130.9203287493617
89209	1035152	36	1183.762036016171	384.622381477398	1322.816265060241	213.88855421686748	220.19563661905153
89218	1035041	37	1437.6196969696969	189.42373737373737	1322.7507374631268	213.9582104228122	117.45985793418023
89349	1035041	37	1019.0429726996966	865.6927873272666	1322.7507374631268	213.9582104228122	719.0245928411819
89353	1035041	37	1427.4844357976654	874.5445309122352	1322.7507374631268	213.9582104228122	668.8373751403138
89227	1035041	37	514.5910518053375	242.34641548927263	1322.7507374631268	213.9582104228122	808.6581278323938
89360	1035041	37	633.6764887857695	946.0351894818252	1322.7507374631268	213.9582104228122	1005.3656168073559
89235	1035041	37	1203.5608625554212	416.8772672309553	1322.7507374631268	213.9582104228122	235.33459137241368
89364	1035041	37	514.9669703872437	959.1404707668944	1322.7507374631268	213.9582104228122	1099.0046476165696
89369	1035041	37	578.6944444444445	985.9005050505052	1322.7507374631268	213.9582104228122	1072.1542209102995
89374	1035041	37	1216.1496124031007	973.3546511627908	1322.7507374631268	213.9582104228122	766.8420659253189
89253	1035041	37	1362.7007454739085	553.2928647497338	1322.7507374631268	213.9582104228122	341.67822694346927
89270	1035041	37	1217.9353569421023	608.721472737493	1322.7507374631268	213.9582104228122	408.4413021072877
89283	1035041	37	1276.7024959742353	651.1155394524959	1322.7507374631268	213.9582104228122	439.5758988713854
89290	1035041	37	1112.0435843793584	671.1987447698745	1322.7507374631268	213.9582104228122	503.45447719794254
89317	1035041	37	1358.214953271028	733.2872034507549	1322.7507374631268	213.9582104228122	520.5384842663282
89193	1035041	37	944.2925549915398	109.5869712351946	1322.7507374631268	213.9582104228122	392.586234411315
89192	1035041	37	740.2966666666667	98.98859649122808	1322.7507374631268	213.9582104228122	593.6924765524195
89325	1035041	37	1196.2536496350365	715.0243309002433	1322.7507374631268	213.9582104228122	516.7869680238571
89205	1035041	37	833.1393893893894	127.42542542542542	1322.7507374631268	213.9582104228122	497.1993514094587
89341	1035041	37	1247.544061302682	749.8816091954023	1322.7507374631268	213.9582104228122	541.1745868858466
89351	1035087	38	685.2251207729469	174.7316425120773	1322.741617357002	213.9033530571992	638.7188006657065
89366	1035087	38	474.0763267740013	318.0163983303518	1322.741617357002	213.9033530571992	855.0276613282044
89378	1035087	38	1163.4119569396385	441.57650903498654	1322.741617357002	213.9033530571992	277.886679496514
89387	1035087	38	1331.793638676845	555.7320610687023	1322.741617357002	213.9033530571992	341.94854102743045
89396	1035087	38	1217.541631023667	618.6576846307386	1322.741617357002	213.9033530571992	418.20223104626854
89407	1035087	38	1271.4844696969697	666.6003787878789	1322.741617357002	213.9033530571992	455.5896095079935
89406	1035087	38	1080.9839165782962	657.004418522446	1322.741617357002	213.9033530571992	504.76265719865137
89419	1035087	38	1363.2589945198952	731.3790802954492	1322.741617357002	213.9033530571992	519.059520799798
89426	1035087	38	1196.5768774116948	717.6727515583259	1322.741617357002	213.9033530571992	519.3275926346048
89310	1035087	38	975.4314176245211	89.98544061302681	1322.741617357002	213.9033530571992	368.7546933433354
89442	1035087	38	1218.3631662688942	769.3643595863167	1322.741617357002	213.9033530571992	565.182971103954
89322	1035087	38	683.0422135796467	120.2086371738778	1322.741617357002	213.9033530571992	646.5245756949694
89452	1035087	38	1445.051451187335	821.089270008795	1322.741617357002	213.9033530571992	619.3822997115383
89454	1035087	38	644.2020122484689	951.979090113736	1322.741617357002	213.9033530571992	1002.5825598584858
89457	1035087	38	966.9921369102684	976.054424915202	1322.741617357002	213.9033530571992	841.0897390721299
89459	1035087	38	590.2324364723468	999.7645739910314	1322.741617357002	213.9033530571992	1074.3125981984583
89458	1035087	38	538.8921339563863	985.4521028037384	1322.741617357002	213.9033530571992	1099.867030991865
89460	1035087	38	1335.387372013652	993.7097080015168	1322.741617357002	213.9033530571992	779.9088833462401
89335	1035087	38	1439.8547279450609	158.18700475435816	1322.741617357002	213.9033530571992	129.6911413312968
89472	1035422	39	1425.09560203808	145.29163314561544	1322.74431256182	213.73145400593472	123.12512146936454
89480	1035422	39	527.577474892396	218.58656145384984	1322.74431256182	213.73145400593472	795.1816596209464
89483	1035422	39	474.1622986622986	341.6930111930112	1322.74431256182	213.73145400593472	858.175736333479
89485	1035422	39	1129.0951035781543	549.043879472693	1322.74431256182	213.73145400593472	387.2136862410725
89489	1035422	39	1265.459163591636	598.6923739237392	1322.74431256182	213.73145400593472	389.19981777552056
89493	1035422	39	1199.7956284153006	637.9857923497267	1322.74431256182	213.73145400593472	441.71045101614845
89492	1035422	39	1042.6117059243395	631.9860813704497	1322.74431256182	213.73145400593472	503.39965297300176
89502	1035422	39	1362.8597863410912	731.724596210098	1322.74431256182	213.73145400593472	519.5441719498716
89505	1035422	39	1175.5251625671474	715.7363584959005	1322.74431256182	213.73145400593472	523.146635521183
89509	1035422	39	1268.4970468807678	744.3231819859727	1322.74431256182	213.73145400593472	533.357617021369
89511	1035422	39	1447.8501945525293	765.2280587980978	1322.74431256182	213.73145400593472	565.5086089583044
89514	1035422	39	1195.81537176274	771.5818713450293	1322.74431256182	213.73145400593472	572.1084199151227
89528	1035422	39	749.3470437017995	883.0848329048844	1322.74431256182	213.73145400593472	881.3730049074406
89531	1035422	39	1409.2995283018868	930.7963836477988	1322.74431256182	213.73145400593472	722.2699763205592
89536	1035422	39	619.912563131313	956.5214646464648	1322.74431256182	213.73145400593472	1022.599368235139
89541	1035422	39	508.55320435308346	956.4145505844418	1322.74431256182	213.73145400593472	1102.0369062012444
89548	1035422	39	572.0930107526882	1000.2301075268816	1322.74431256182	213.73145400593472	1087.224681884111
89551	1035422	39	994.9510796221322	1012.4331983805668	1322.74431256182	213.73145400593472	863.3498016610257
89467	1035422	39	1008.9290088021432	63.03042479908152	1322.74431256182	213.73145400593472	348.1247550487942
89471	1035422	39	679.9563002680965	113.96023235031278	1322.74431256182	213.73145400593472	650.4849924626787
89220	1035315	40	1178.8895908543925	647.9645006016847	1322.742156862745	213.93823529411765	457.2443107617874
89225	1035315	40	1448.4815837937383	675.6616942909761	1322.742156862745	213.93823529411765	478.53835381603244
89236	1035315	40	1153.637570874366	704.440017905103	1322.742156862745	213.93823529411765	518.8336532520374
89248	1035315	40	1362.5820961806876	730.9485471386879	1322.742156862745	213.93823529411765	518.5430390222947
89254	1035315	40	1224.553875968992	745.1879844961239	1322.742156862745	213.93823529411765	540.247382716534
89267	1035315	40	720.1023017902813	765.0601023017903	1322.742156862745	213.93823529411765	816.6456436030152
89274	1035315	40	1264.9063072973963	802.6122112211222	1322.742156862745	213.93823529411765	591.5082716485485
89280	1035315	40	1435.8344179320318	882.7975415762835	1322.742156862745	213.93823529411765	678.3528809653747
89285	1035315	40	496.6180633147114	900.3208566108007	1322.742156862745	213.93823529411765	1074.0587138448816
89156	1035315	40	984.2010272759476	75.43411264612115	1322.742156862745	213.93823529411765	365.77792225938964
89289	1035315	40	1047.0346607669617	940.5287610619469	1322.742156862745	213.93823529411765	777.1411812141838
89160	1035315	40	1412.7524992859185	119.725078548986	1322.742156862745	213.93823529411765	130.29958037929234
89293	1035315	40	623.7483850129199	952.4612403100776	1322.742156862745	213.93823529411765	1016.8620958727142
89164	1035315	40	652.2050754458162	110.11522633744856	1322.742156862745	213.93823529411765	678.5272247625365
89172	1035315	40	493.0113247863248	192.6138888888889	1322.742156862745	213.93823529411765	830.0048080871815
89176	1035315	40	498.0103127079175	430.0492348636061	1322.742156862745	213.93823529411765	852.5764358096852
89304	1035315	40	553.947197640118	987.1436578171092	1322.742156862745	213.93823529411765	1090.3633865574718
89182	1035315	40	1000.8477138643068	578.4303097345132	1322.742156862745	213.93823529411765	486.28233030117156
89186	1035315	40	1139.3692888359158	596.6688518077076	1322.742156862745	213.93823529411765	424.3917218151853
89196	1035315	40	1258.3027757487216	612.873021670319	1322.742156862745	213.93823529411765	404.1056763018601
89345	1035444	41	529.7913596784997	127.05123911587408	1322.742156862745	213.93823529411765	797.6968828195384
89354	1035444	41	505.113707165109	521.7779508480443	1322.742156862745	213.93823529411765	873.659872162664
89359	1035444	41	989.9558342420938	580.9990912395492	1322.742156862745	213.93823529411765	495.4597950295958
89365	1035444	41	1437.8065998329157	594.389724310777	1322.742156862745	213.93823529411765	397.47095683965244
89370	1035444	41	1109.5168724279836	596.517695473251	1322.742156862745	213.93823529411765	437.9863756707988
89383	1035444	41	1291.479527938343	625.122591522158	1322.742156862745	213.93823529411765	412.37110322370177
89393	1035444	41	1173.3881798845334	644.1715284108174	1322.742156862745	213.93823529411765	455.41991276759984
89400	1035444	41	1098.450398582817	690.1814289932094	1322.742156862745	213.93823529411765	526.4165388520885
89405	1035444	41	1263.7872072072073	711.3854054054054	1322.742156862745	213.93823529411765	500.92851100792365
89409	1035444	41	1359.69194222729	732.7889902445204	1322.742156862745	213.93823529411765	520.1647744235366
89413	1035444	41	593.6517647058823	718.158431372549	1322.742156862745	213.93823529411765	886.4597035786904
89414	1035444	41	1444.1579234972678	781.5469945355192	1322.742156862745	213.93823529411765	580.4493879357718
89425	1035444	41	1256.8878718535468	872.7234935163997	1322.742156862745	213.93823529411765	662.0685790045253
89429	1035444	41	489.69304415787417	883.5199296600234	1322.742156862745	213.93823529411765	1068.7892540666237
89435	1035444	41	614.4033301002263	931.8440025864855	1322.742156862745	213.93823529411765	1008.529912402674
89439	1035444	41	1224.0538566089024	944.2196738022426	1322.742156862745	213.93823529411765	736.9195071624098
89319	1035444	41	1393.5149130074565	108.45139464236398	1322.742156862745	213.93823529411765	127.02856593305007
89449	1035444	41	564.335519125683	999.9737704918032	1322.742156862745	213.93823529411765	1092.2602669497537
89324	1035444	41	947.0707257072572	85.13509635096351	1322.742156862745	213.93823529411765	397.1388583203889
89339	1035444	41	612.5445113788487	112.15194109772422	1322.742156862745	213.93823529411765	717.4546294624524
89027	1035542	42	551.9369770580297	81.20256410256411	1322.741617357002	213.9033530571992	782.1440359010678
89029	1035542	42	868.9333706606943	79.50559910414334	1322.741617357002	213.9033530571992	473.2913278702696
89028	1035542	42	1366.524934383202	85.4734251968504	1322.741617357002	213.9033530571992	135.6879700637869
89034	1035542	42	618.9867778339228	112.8799898938858	1322.741617357002	213.9033530571992	710.9687715061624
89038	1035542	42	1450.3182199832074	492.4941225860621	1322.741617357002	213.9033530571992	306.41247755978986
89041	1035542	42	989.4441069258808	584.577359254759	1322.741617357002	213.9033530571992	498.4841515335588
89049	1035542	42	499.7805970149254	618.0472636815921	1322.741617357002	213.9033530571992	916.8408485103885
89051	1035542	42	1049.0409390764455	620.9330616996508	1322.741617357002	213.9033530571992	490.49489804563285
89050	1035542	42	1290.672811059908	628.3809523809524	1322.741617357002	213.9033530571992	415.7163560391896
89059	1035542	42	1170.607732406603	662.00651607298	1322.741617357002	213.9033530571992	473.22422133154674
89058	1035542	42	1446.83506044905	659.8927461139897	1322.741617357002	213.9033530571992	462.931659467792
89065	1035542	42	1044.0978835978835	680.7654839713664	1322.741617357002	213.9033530571992	543.6934611018781
89071	1035542	42	1353.816963304768	729.7429136453527	1322.741617357002	213.9033530571992	516.7747375729126
89075	1035542	42	493.0695754716981	730.9312106918238	1322.741617357002	213.9033530571992	977.5855474874714
89074	1035542	42	1286.3987839771105	733.0636623748212	1322.741617357002	213.9033530571992	520.4308102993592
89081	1035542	42	474.10592592592593	826.3755555555556	1322.741617357002	213.9033530571992	1046.5680749974597
89082	1035542	42	1251.9779064779066	895.6239811239811	1322.741617357002	213.9033530571992	685.3834820807602
89084	1035542	42	561.894361833953	914.0557620817845	1322.741617357002	213.9033530571992	1033.9738594857638
89087	1035542	42	558.3052016985139	990.9039278131634	1322.741617357002	213.9033530571992	1089.9967553877834
89086	1035542	42	1255.3576850094876	954.572422517394	1322.741617357002	213.9033530571992	743.727950794943
89990	1035256	43	993.440905874027	579.5474168435951	1322.7507374631268	213.9582104228122	492.0370240465845
90120	1035256	43	1169.1894474993455	707.4803613511391	1322.7507374631268	213.9582104228122	516.8608935025583
90251	1035256	43	499.4216650278597	905.360701409374	1322.7507374631268	213.9582104228122	1075.1316970769394
90131	1035256	43	520.4497487437186	706.7022613065327	1322.7507374631268	213.9582104228122	941.5325677752409
90265	1035256	43	1373.4620479770856	979.5984604368062	1322.7507374631268	213.9582104228122	767.3178151558417
90019	1035256	43	1293.6296823138928	633.5203888098624	1322.7507374631268	213.9582104228122	420.57158413983666
90274	1035256	43	535.680938558297	980.965892597968	1322.7507374631268	213.9582104228122	1098.9902878841988
89897	1035256	43	1364.8246073298428	68.14083769633508	1322.7507374631268	213.9582104228122	151.76599327390082
90153	1035256	43	1355.170764547477	724.7082894274675	1322.7507374631268	213.9582104228122	511.7779805339535
90035	1035256	43	1040.230504587156	623.1471712538226	1322.7507374631268	213.9582104228122	497.2457014899727
89911	1035256	43	795.2176870748299	70.72373393801965	1322.7507374631268	213.9582104228122	546.6326321267823
89921	1035256	43	639.1423611111111	75.63070436507937	1322.7507374631268	213.9582104228122	697.4631969866161
90061	1035256	43	495.7316118935837	656.9920187793427	1322.7507374631268	213.9582104228122	938.2108448556235
89943	1035256	43	641.4493773249233	119.0655830502992	1322.7507374631268	213.9582104228122	687.8780081204986
90202	1035256	43	471.4298052186696	752.5294009555311	1322.7507374631268	213.9582104228122	1007.3759263300875
90217	1035256	43	1326.2434973989596	794.2086834733894	1322.7507374631268	213.9582104228122	580.260985115653
89968	1035256	43	1449.014884696017	388.003144654088	1322.7507374631268	213.9582104228122	215.02156637885898
90229	1035256	43	1204.6593172119487	891.6019440493125	1322.7507374631268	213.9582104228122	687.8565353765301
90104	1035256	43	986.6914828431372	684.4595588235294	1322.7507374631268	213.9582104228122	578.1931696782971
89979	1035256	43	1451.641557496361	522.8125909752547	1322.7507374631268	213.9582104228122	334.6697952837581
90371	1035231	44	769.3315256688359	80.62400578452639	1322.741617357002	213.9033530571992	569.2329171716392
90506	1035231	44	545.7035623409669	682.8659881255301	1322.741617357002	213.9033530571992	907.5869611410993
90384	1035231	44	1310.402230369691	80.83608310418576	1322.741617357002	213.9033530571992	133.63816372567675
90397	1035231	44	723.655816993464	108.23751633986927	1322.741617357002	213.9033530571992	608.3330216636233
90528	1035231	44	1353.4467993611008	710.1631035753778	1322.741617357002	213.9033530571992	497.20875714961994
90537	1035231	44	941.0768789443488	686.1976477337922	1322.741617357002	213.9033530571992	607.2313178119682
90542	1035231	44	458.97897746384126	710.3254288597376	1322.741617357002	213.9033530571992	996.2533690880565
90417	1035231	44	637.1937029431896	134.90417522245036	1322.741617357002	213.9033530571992	690.0846419503148
90552	1035231	44	1201.8688163688164	722.6105931105932	1322.741617357002	213.9033530571992	522.8702421265442
90431	1035231	44	1450.6106274936526	300.0897714907508	1322.741617357002	213.9033530571992	154.20305598700074
90564	1035231	44	1410.4240837696334	813.5191972076789	1322.741617357002	213.9033530571992	605.9928840114334
90571	1035231	44	505.8443917851501	904.3793048973145	1322.741617357002	213.9033530571992	1069.615873674518
90573	1035231	44	1154.652419719584	911.0445499773858	1322.741617357002	213.9033530571992	717.1191161904007
90449	1035231	44	1428.921052631579	452.17870657034746	1322.741617357002	213.9033530571992	260.8624475984304
90577	1035231	44	513.7442094662639	943.1424974823768	1322.741617357002	213.9033530571992	1089.158636625491
90582	1035231	44	1395.0048638132296	969.0437743190662	1322.741617357002	213.9033530571992	758.5901611621017
90458	1035231	44	1017.0030655050016	562.528718941594	1322.741617357002	213.9033530571992	463.69786265044024
90468	1035231	44	1289.027597011328	632.1577488551458	1322.741617357002	213.9033530571992	419.6109802807523
90472	1035231	44	1053.0799782372144	622.4854914762423	1322.741617357002	213.9033530571992	489.54750887717597
90491	1035231	44	494.2592775041051	655.3384236453202	1322.741617357002	213.9033530571992	938.7480540556505
90375	1035699	45	1287.4073006724302	631.2872238232469	1322.7507374631268	213.9582104228122	418.8229506007977
90505	1035699	45	1433.0316997277323	765.8002722676002	1322.7507374631268	213.9582104228122	562.7535445104849
90382	1035699	45	1063.273546273546	640.8824733824733	1322.7507374631268	213.9582104228122	499.5925730545684
90515	1035699	45	487.8348666053358	873.6070223857713	1322.7507374631268	213.9582104228122	1064.058770244561
90394	1035699	45	495.7669796557121	653.5128325508607	1322.7507374631268	213.9582104228122	936.5417243835986
90524	1035699	45	1405.2611374407584	922.5053712480252	1322.7507374631268	213.9582104228122	713.3351563030797
90529	1035699	45	1059.8206627680313	926.4283625730994	1322.7507374631268	213.9582104228122	759.4379118033429
90534	1035699	45	509.4608465608465	954.952380952381	1322.7507374631268	213.9582104228122	1100.2330695823712
90414	1035699	45	463.3576886341929	670.9262973575295	1322.7507374631268	213.9582104228122	973.3325458712791
90429	1035699	45	592.7126508531003	665.6002913025385	1322.7507374631268	213.9582104228122	858.4498687300254
90311	1035699	45	1265.804841149773	88.56631366616239	1322.7507374631268	213.9582104228122	137.7169665624449
90315	1035699	45	785.6782012704781	106.2609495152123	1322.7507374631268	213.9582104228122	547.7641911802958
90325	1035699	45	596.9565840499073	157.0058168942843	1322.7507374631268	213.9582104228122	728.0252250145186
90332	1035699	45	863.8636595310908	205.15494393476047	1322.7507374631268	213.9582104228122	458.97151087389096
90463	1035699	45	1344.8694725028058	713.6359147025813	1322.7507374631268	213.9582104228122	500.1670186988102
90336	1035699	45	1446.5662894098623	217.17987065481003	1322.7507374631268	213.9582104228122	123.85745838876714
90469	1035699	45	882.8438836612489	705.2949814656401	1322.7507374631268	213.9582104228122	659.4921247449882
90348	1035699	45	1443.5142314990512	319.4193548387097	1322.7507374631268	213.9582104228122	160.3305163506796
90487	1035699	45	1242.6770573566084	715.9921030756442	1322.7507374631268	213.9582104228122	508.3796058241876
90361	1035699	45	1017.1669947506562	560.1561679790026	1322.7507374631268	213.9582104228122	461.77315819159446
90253	1035857	46	1027.800319488818	335.7310969116081	1322.741617357002	213.9033530571992	319.1118430281525
90392	1035857	46	1089.500364298725	666.6814207650273	1322.741617357002	213.9033530571992	509.3225507725236
90140	1035857	46	534.2424612876936	181.45419722901383	1322.741617357002	213.9033530571992	789.1665646971959
90403	1035857	46	1445.67125	675.305	1322.741617357002	213.9033530571992	477.4967794480623
90151	1035857	46	726.4119254259081	216.09562841530047	1322.741617357002	213.9033530571992	596.333721627311
90282	1035857	46	1015.087932303164	534.7913907284768	1322.741617357002	213.9033530571992	444.54462391050174
90426	1035857	46	1341.3814145470772	717.4224676483714	1322.741617357002	213.9033530571992	503.86401022296195
90310	1035857	46	621.2196149217809	594.2910148415564	1322.741617357002	213.9033530571992	798.01497049773
90443	1035857	46	1253.461352657005	713.0874932903918	1322.741617357002	213.9033530571992	503.96880948849736
90190	1035857	46	1432.084289496911	269.3302441894675	1322.741617357002	213.9033530571992	122.58858108031082
90322	1035857	46	465.22787931534674	626.7193211488251	1322.741617357002	213.9033530571992	951.7073260417822
90452	1035857	46	851.8676633444074	742.7785160575859	1322.741617357002	213.9033530571992	708.1180823889055
90331	1035857	46	1289.86338028169	631.6572769953052	1322.741617357002	213.9033530571992	419.04572475908316
90211	1035857	46	1455.910108765195	312.8790786948177	1322.741617357002	213.9033530571992	165.9217929309682
90467	1035857	46	1416.715978928885	809.1739830260462	1322.741617357002	213.9033530571992	602.642766103063
90471	1035857	46	491.634476534296	813.2427797833935	1322.741617357002	213.9033530571992	1024.669130966175
90346	1035857	46	499.7575315840622	644.8216715257531	1322.741617357002	213.9033530571992	928.974382115722
90485	1035857	46	1017.093023255814	872.6753875968992	1322.741617357002	213.9033530571992	726.2242467500025
90109	1035857	46	1232.2179292929293	94.30858585858586	1322.741617357002	213.9033530571992	149.99148789852066
90494	1035857	46	505.3306451612903	960.6908602150538	1322.741617357002	213.9033530571992	1107.1821342096257
89984	1035266	47	522.4710877192982	194.36933333333332	1322.741617357002	213.9033530571992	800.5088997214106
89998	1035266	47	620.2485582468281	284.67377931564783	1322.741617357002	213.9033530571992	706.048830698538
90259	1035266	47	843.6579249068501	751.9677558039552	1322.741617357002	213.9033530571992	720.4404804526847
90133	1035266	47	529.7627089730468	564.6907198908223	1322.741617357002	213.9033530571992	867.1028346579639
90268	1035266	47	1422.5216379074225	780.3195015064366	1322.741617357002	213.9033530571992	575.1376406783952
90015	1035266	47	1474.5930875576037	337.1439324116744	1322.741617357002	213.9033530571992	195.56868205750865
90143	1035266	47	1447.9160554197229	584.9910350448248	1322.741617357002	213.9033530571992	391.6308308436238
90281	1035266	47	1017.208071278826	872.5770440251572	1322.741617357002	213.9033530571992	726.0866194555977
90154	1035266	47	1289.3517704517706	631.9754578754579	1322.741617357002	213.9033530571992	419.40334608050506
90029	1035266	47	1406.8423529411764	383.7047058823529	1322.741617357002	213.9033530571992	189.48729019924144
90293	1035266	47	499.6736434108527	955.61834625323	1322.741617357002	213.9033530571992	1107.9630051890754
90171	1035266	47	506.4263385948622	648.6674404209224	1322.741617357002	213.9033530571992	924.8732053647792
90051	1035266	47	1204.8011928429423	422.5891318754142	1322.741617357002	213.9033530571992	239.70752598848782
90198	1035266	47	1261.689913317573	695.1490675072235	1322.741617357002	213.9033530571992	485.1028223404111
90075	1035266	47	581.2741811175338	496.5670520231214	1322.741617357002	213.9033530571992	793.519203117749
89956	1035266	47	1197.4208534067448	113.60162881394815	1322.741617357002	213.9033530571992	160.51707000579498
90214	1035266	47	1336.344611528822	718.3203463203464	1322.741617357002	213.9033530571992	504.60038103738333
90222	1035266	47	499.4803361877577	717.8361877576912	1322.741617357002	213.9033530571992	965.2499360070939
90097	1035266	47	1022.256166314306	517.8121916842847	1322.741617357002	213.9033530571992	427.3781563018826
90230	1035266	47	1136.6121057118498	706.6231884057971	1322.741617357002	213.9033530571992	526.7039313041173
89603	1035868	48	1330.387878787879	727.1676767676768	1322.741617357002	213.9033530571992	513.321274941769
89482	1035868	48	518.2564388864076	186.48853654905463	1322.741617357002	213.9033530571992	804.9521566795379
89617	1035868	48	1184.411877394636	729.2107279693487	1322.741617357002	213.9033530571992	533.5511293183686
89491	1035868	48	497.5123456790124	268.27743484224965	1322.741617357002	213.9033530571992	827.0186766960904
89494	1035868	48	1468.3577586206898	375.2819683908046	1322.741617357002	213.9033530571992	217.36402205406034
89501	1035868	48	616.7170263788969	396.5143884892086	1322.741617357002	213.9033530571992	729.25819387056
89633	1035868	48	837.5129645635263	777.6884183232498	1322.741617357002	213.9033530571992	743.8416802712902
89508	1035868	48	1286.5953815261043	452.8155957161981	1322.741617357002	213.9033530571992	241.63114463391355
89513	1035868	48	1459.5032323232324	499.8943434343434	1322.741617357002	213.9033530571992	317.0088104533866
89642	1035868	48	1016.7833859095688	873.2944269190325	1322.741617357002	213.9033530571992	726.9161077312174
89519	1035868	48	1392.8803967327888	503.6229093737845	1322.741617357002	213.9033530571992	298.0886943253708
89651	1035868	48	500.6351766513057	954.7299027137736	1322.741617357002	213.9033530571992	1106.6539551846608
89527	1035868	48	1019.8896713615025	518.5762007945107	1322.741617357002	213.9033530571992	429.5868309685761
89549	1035868	48	529.0992272567615	554.6703547593958	1322.741617357002	213.9033530571992	863.7073536870734
89563	1035868	48	1286.6011823556162	632.3763074124602	1322.741617357002	213.9033530571992	420.03064717816693
89566	1035868	48	515.2241155469003	637.6626095423563	1322.741617357002	213.9033530571992	911.9519851321564
89575	1035868	48	1428.6790068391315	691.2832292595897	1322.741617357002	213.9033530571992	488.99312540494685
89584	1035868	48	1255.4532306028657	699.5235198702352	1322.741617357002	213.9033530571992	490.2598019494308
89593	1035868	48	513.8167622689612	726.4894837476099	1322.741617357002	213.9033530571992	957.6554508566089
89466	1035868	48	1168.1434804288208	102.80191972076788	1322.741617357002	213.9033530571992	190.37886550527128
90118	1036122	49	814.8657326328079	831.1675423234093	1322.741617357002	213.9033530571992	799.3453531702394
89992	1036122	49	1276.6986359761297	624.8783034953111	1322.741617357002	213.9033530571992	413.54608693838213
90010	1036122	49	528.7314814814815	657.7232142857143	1322.741617357002	213.9033530571992	909.6307850408103
90138	1036122	49	1017.6697435897436	873.3061538461538	1322.741617357002	213.9033530571992	726.5541286457493
90022	1036122	49	1441.6877973691576	672.428631402183	1322.741617357002	213.9033530571992	473.7020420272948
89901	1036122	49	1142.809451219512	92.99974593495936	1322.741617357002	213.9033530571992	216.77930396165178
90164	1036122	49	498.3843843843844	951.918918918919	1322.741617357002	213.9033530571992	1106.4500996468232
89915	1036122	49	532.6623741859089	188.9884547069272	1322.741617357002	213.9033530571992	790.4719872643253
90044	1036122	49	1244.12363740677	704.4555364314401	1322.741617357002	213.9033530571992	496.8120684772965
89927	1036122	49	495.6480637813212	332.2015945330296	1322.741617357002	213.9033530571992	835.510754151448
89931	1036122	49	765.3118279569892	325.8824884792627	1322.741617357002	213.9033530571992	568.5660004611739
90065	1036122	49	1331.0447075359498	735.4431289869175	1322.741617357002	213.9033530571992	521.6058657485943
89939	1036122	49	1450.9636946977373	405.6823708206687	1322.741617357002	213.9033530571992	230.6948043886005
89946	1036122	49	1452.983293556086	469.1734287987271	1322.741617357002	213.9033530571992	286.57582903698005
90076	1036122	49	522.4987503905029	729.0710715401437	1322.741617357002	213.9033530571992	951.7281252005137
89951	1036122	49	996.9075246132207	502.0861462728552	1322.741617357002	213.9033530571992	434.99100944702366
89965	1036122	49	1405.3581228562518	511.3235110695354	1322.741617357002	213.9033530571992	308.68144967424035
90103	1036122	49	1190.8453049008606	752.6358024691358	1322.741617357002	213.9033530571992	554.6433892952416
89976	1036122	49	576.6419921283682	534.7679382379655	1322.741617357002	213.9033530571992	812.1691528182618
89983	1036122	49	1360.246328928047	587.7481644640235	1322.741617357002	213.9033530571992	375.72136804529936
89729	1035389	50	584.2260920897285	547.0328610783156	1322.7389380530974	213.9503441494592	810.1513357000508
89861	1035389	50	1020.0547785547786	872.4242424242425	1322.7389380530974	213.9503441494592	724.7106837355121
89860	1035389	50	800.1121103117506	878.0455635491606	1322.7389380530974	213.9503441494592	845.0806242628694
89868	1035389	50	553.6053261520049	933.2935368043088	1322.7389380530974	213.9503441494592	1053.100727269188
89748	1035389	50	1355.9885844748858	615.0981735159818	1322.7389380530974	213.9503441494592	402.52344030211043
89766	1035389	50	1249.724223440355	615.249673714435	1322.7389380530974	213.9503441494592	407.88760763141516
89778	1035389	50	1412.677201512696	645.3614262560778	1322.7389380530974	213.9503441494592	440.68629772042135
89795	1035389	50	530.4572139303483	662.4661691542289	1322.7389380530974	213.9503441494592	910.4266997724886
89669	1035389	50	1117.3442966247844	106.34774575018476	1322.7389380530974	213.9503441494592	231.8734092338766
89676	1035389	50	543.5700395016712	208.19401397751443	1322.7389380530974	213.9503441494592	779.1901615182851
89816	1035389	50	1245.4647251845774	711.5464861908667	1322.7389380530974	213.9503441494592	503.56054705362095
89691	1035389	50	1476.549652777778	412.9927083333333	1322.7389380530974	213.9503441494592	251.54641461174324
89693	1035389	50	893.5306328093511	422.618097541314	1322.7389380530974	213.9503441494592	477.2441729301813
89696	1035389	50	495.93481848184814	432.3333333333333	1322.7389380530974	213.9503441494592	855.1585713216424
89700	1035389	50	983.0601556970984	448.6525123849965	1322.7389380530974	213.9503441494592	412.87623200823344
89832	1035389	50	525.3912507701788	729.7991373998767	1322.7389380530974	213.9503441494592	949.6648418854576
89706	1035389	50	1444.617483074472	468.610712863401	1322.7389380530974	213.9503441494592	282.3230120447995
89841	1035389	50	1324.4517133956383	752.1024442846873	1322.7389380530974	213.9503441494592	538.1548257512244
89719	1035389	50	1438.5101406607785	560.3364409551849	1322.7389380530974	213.9503441494592	365.2208912610755
89855	1035389	50	1225.2484567901236	815.2364969135803	1322.7389380530974	213.9503441494592	609.1382695601749
89856	1035688	51	1308.0419248244525	879.1443618339529	1322.741617357002	213.9033530571992	665.4033969847648
89733	1035688	51	544.2661518020262	249.74846371034712	1322.741617357002	213.9033530571992	779.3002774468727
89741	1035688	51	1402.7144184318097	424.7883686361947	1322.741617357002	213.9033530571992	225.53966105211725
89745	1035688	51	985.5809190809192	425.9638694638695	1322.741617357002	213.9033530571992	398.3051582401105
89759	1035688	51	923.2710364752618	453.375406283857	1322.741617357002	213.9033530571992	465.7505869739578
89763	1035688	51	1460.1946298061646	464.05767397521447	1322.741617357002	213.9033530571992	285.4304029098915
89771	1035688	51	591.4986772486772	561.0671296296296	1322.741617357002	213.9033530571992	809.4682978488408
89775	1035688	51	485.8329218106996	586.5802469135803	1322.741617357002	213.9033530571992	916.1354877393702
89779	1035688	51	1448.0282631038026	609.2228502911956	1322.741617357002	213.9033530571992	414.6977797093011
89787	1035688	51	1175.872421281216	607.7676438653637	1322.741617357002	213.9033530571992	420.35656332424026
89791	1035688	51	1336.903546099291	616.3382978723404	1322.741617357002	213.9033530571992	402.68405112950205
89814	1035688	51	1412.3140608034746	653.0314875135722	1322.741617357002	213.9033530571992	448.170437552619
89819	1035688	51	528.5213385063046	652.7780472033623	1322.741617357002	213.9033530571992	907.412171231777
89834	1035688	51	1242.4982862039417	713.6990859754357	1322.741617357002	213.9033530571992	506.1963718141576
89836	1035688	51	527.2701465201466	731.1746031746031	1322.741617357002	213.9033530571992	948.8647991749784
89844	1035688	51	1301.8642204101802	772.037558685446	1322.741617357002	213.9033530571992	558.5245358939472
89718	1035688	51	1108.4991896272286	93.18935710426796	1322.741617357002	213.9033530571992	245.90991573840918
89850	1035688	51	613.9987593052109	864.6265508684863	1322.741617357002	213.9033530571992	962.1627300042176
89853	1035688	51	788.3092485549133	881.5950545921644	1322.741617357002	213.9033530571992	855.2369058466015
89852	1035688	51	1020.068144499179	874.4715380405034	1322.741617357002	213.9033530571992	726.6096325978291
90499	1035709	52	1020.3122977346278	873.8290183387271	1322.741617357002	213.9033530571992	725.9238094073781
90370	1035709	52	480.0626811594203	653.7355072463768	1322.741617357002	213.9033530571992	950.5577906522993
90503	1035709	52	1388.860193747248	864.2459269044473	1322.741617357002	213.9033530571992	653.694982007768
90125	1035709	52	550.4750593824228	322.9807996832937	1322.741617357002	213.9033530571992	779.9317444035553
90380	1035709	52	530.9410681399631	659.6909146715777	1322.741617357002	213.9033530571992	908.6664183464127
90255	1035709	52	900.144418872267	459.5172612197929	1322.741617357002	213.9033530571992	488.7888951787362
90512	1035709	52	789.3720027017899	879.7293144208038	1322.741617357002	213.9033530571992	853.1162621021931
90391	1035709	52	1409.789539748954	711.0958158995816	1322.741617357002	213.9033530571992	504.7550751602494
90523	1035709	52	656.9391762452108	884.6446360153257	1322.741617357002	213.9033530571992	945.0855830318934
90411	1035709	52	1238.7489307100086	710.845879669233	1322.741617357002	213.9033530571992	503.9907203170828
90157	1035709	52	1371.9933628318583	374.1220501474926	1322.741617357002	213.9033530571992	167.61791470374285
90289	1035709	52	1399.7526621490804	577.6584382058728	1322.741617357002	213.9033530571992	371.8177819732218
90299	1035709	52	579.4823182711199	601.1800916830387	1322.741617357002	213.9033530571992	838.103608128675
90439	1035709	52	527.5722673893406	729.3879855465221	1322.741617357002	213.9033530571992	947.6384866923913
90313	1035709	52	1168.087566137566	609.3113756613757	1322.741617357002	213.9033530571992	424.57670673074955
90203	1035709	52	999.3249054007568	409.93997248022015	1322.741617357002	213.9033530571992	378.19138769595907
90086	1035709	52	1079.8031019978969	108.84674027339642	1322.741617357002	213.9033530571992	264.6809667023529
90345	1035709	52	1321.9387405886378	617.3299110198494	1322.741617357002	213.9033530571992	403.4273568818763
90484	1035709	52	1272.0649161196206	797.5617554096767	1322.741617357002	213.9033530571992	585.8542981705856
90363	1035709	52	1458.4400649542367	645.4359315028048	1322.741617357002	213.9033530571992	452.3653776983957
89986	1035647	53	795.244088111435	877.9220926465824	1322.7389380530974	213.9503441494592	848.0031247096346
89988	1035647	53	1022.3251096491229	874.4983552631579	1322.7389380530974	213.9503441494592	725.6529082713
89991	1035647	53	681.5096758587325	875.3379293662313	1322.7389380530974	213.9503441494592	921.1994922779769
89870	1035647	53	1055.3016405667413	123.8651503852846	1322.7389380530974	213.9503441494592	282.2021442553806
89875	1035647	53	1390.1442236938926	365.6979396615158	1322.7389380530974	213.9503441494592	166.04458821656291
89876	1035647	53	549.5726337448559	380.7962962962963	1322.7389380530974	213.9503441494592	790.9637829037742
89878	1035647	53	1006.8280028429282	395.7370291400142	1322.7389380530974	213.9503441494592	364.4806137851765
89887	1035647	53	863.6648511256354	510.8856209150327	1322.7389380530974	213.9503441494592	546.7353801210697
89892	1035647	53	573.0978736710445	606.067229518449	1322.7389380530974	213.9503441494592	846.0008139472059
89895	1035647	53	1330.0807150595883	634.0211267605633	1322.7389380530974	213.9503441494592	420.13493557798614
89898	1035647	53	1142.391975308642	636.8701329534663	1322.7389380530974	213.9503441494592	459.7675224862843
89907	1035647	53	540.2288971041281	653.8512014787431	1322.7389380530974	213.9503441494592	897.6829777070503
89919	1035647	53	1442.813757926661	691.227047146402	1322.7389380530974	213.9503441494592	492.1493813785615
89922	1035647	53	1386.8635813672113	708.1436781609195	1322.7389380530974	213.9503441494592	498.33625320813775
89926	1035647	53	1257.7640382317802	699.1317204301075	1322.7389380530974	213.9503441494592	489.5127225071625
89932	1035647	53	476.0268091488564	720.8033370828646	1322.7389380530974	213.9503441494592	986.8238878741752
89938	1035647	53	528.8831922232675	729.4902790843524	1322.7389380530974	213.9503441494592	946.5666219023939
89948	1035647	53	1447.753164556962	779.7492465340566	1322.7389380530974	213.9503441494592	579.445385492002
89961	1035647	53	1397.0370855148342	823.2748691099476	1322.7389380530974	213.9503441494592	613.8375936960614
89972	1035647	53	1217.9968429360697	824.3767429623783	1322.7389380530974	213.9503441494592	619.3474750551693
90625	1036391	54	1329.1673407482306	663.6887428378833	1322.741617357002	213.9033530571992	449.8312870191029
90626	1036391	54	552.5506454816286	663.069347898047	1322.741617357002	213.9033530571992	891.5964468747623
90633	1036391	54	1260.400352733686	689.1017048794827	1322.741617357002	213.9033530571992	479.27018147329903
90635	1036391	54	1442.593193384224	710.4710559796438	1322.741617357002	213.9033530571992	510.8266671405107
90638	1036391	54	536.6111111111111	730.0331610680448	1322.741617357002	213.9033530571992	940.4207311452323
90643	1036391	54	1366.2707745374726	761.2068046409534	1322.741617357002	213.9033530571992	549.0317437455988
90642	1036391	54	1134.369318966708	763.8054289266473	1322.741617357002	213.9033530571992	581.271378829519
90647	1036391	54	471.48429524931294	767.5231645072633	1322.741617357002	213.9033530571992	1015.4476471349759
90649	1036391	54	1452.44708994709	770.088693957115	1322.741617357002	213.9033530571992	571.1091340994062
90653	1036391	54	1399.7681895093062	814.3671742808799	1322.741617357002	213.9033530571992	605.3840875147599
90657	1036391	54	1020.4197431781702	874.3421615837345	1322.741617357002	213.9033530571992	726.3456032874096
90656	1036391	54	671.8375661375661	857.1153439153438	1322.741617357002	213.9033530571992	915.0943935341163
90658	1036391	54	794.9939299340964	880.9353104405134	1322.741617357002	213.9033530571992	850.5582012718709
90596	1036391	54	1031.143758043758	123.9002574002574	1322.741617357002	213.9033530571992	305.17186761544565
90601	1036391	54	1439.7628062360802	299.047141796585	1322.741617357002	213.9033530571992	144.7184280165109
90603	1036391	54	1004.0462274176408	392.8269571377967	1322.741617357002	213.9033530571992	365.4865355465122
90610	1036391	54	540.4781988590057	433.2830073349633	1322.741617357002	213.9033530571992	812.442914075323
90617	1036391	54	925.0913110342176	544.0820838139177	1322.741617357002	213.9033530571992	516.8595170476423
90621	1036391	54	568.223597359736	603.3536853685368	1322.741617357002	213.9033530571992	849.0989364249647
90622	1036391	54	1137.4635001208603	635.3472322939328	1322.741617357002	213.9033530571992	460.37259266020175
90116	1036174	55	1263.1238779174148	680.0685218432077	1322.7507374631268	213.9582104228122	469.9086983571406
90244	1036174	55	792.2274549098196	884.4311957247829	1322.7507374631268	213.9582104228122	854.9789338637959
90001	1036174	55	1002.0684523809524	104.2659632034632	1322.7507374631268	213.9582104228122	338.9240579621868
90130	1036174	55	587.796812749004	687.7685922974767	1322.7507374631268	213.9582104228122	874.4447091868691
90013	1036174	55	1457.4817437834436	208.85158954988984	1322.7507374631268	213.9582104228122	134.82774803735688
90146	1036174	55	1104.2053207591105	712.4864943532425	1322.7507374631268	213.9582104228122	544.3276118671107
90024	1036174	55	998.12630480167	370.7466945024356	1322.7507374631268	213.9582104228122	360.50471705757064
90152	1036174	55	1435.1818325434438	708.821327014218	1322.7507374631268	213.9582104228122	507.4743888153555
90040	1036174	55	545.0662180612444	496.917203042715	1322.7507374631268	213.9582104228122	827.5620842098839
90173	1036174	55	537.4240432369267	733.9893368390301	1322.7507374631268	213.9582104228122	941.8972285265373
90047	1036174	55	1076.7845156369185	522.9649122807017	1322.7507374631268	213.9582104228122	394.9487613255043
90062	1036174	55	541.7916666666666	609.763671875	1322.7507374631268	213.9582104228122	875.5335707867802
90195	1036174	55	1470.7582972582973	761.2419913419914	1322.7507374631268	213.9582104228122	566.944242949616
90077	1036174	55	1139.1694423416602	632.7334090335605	1322.7507374631268	213.9582104228122	457.24693425975727
90204	1036174	55	1400.9726368159204	812.1094527363184	1322.7507374631268	213.9582104228122	603.2442077795272
90213	1036174	55	580.0966257668712	829.99591002045	1322.7507374631268	213.9582104228122	964.9028847220346
90218	1036174	55	1315.471410618913	849.8342758404021	1322.7507374631268	213.9582104228122	635.9177298756971
90226	1036174	55	499.82294372294376	868.1294372294371	1322.7507374631268	213.9582104228122	1051.2612176294576
90100	1036174	55	1348.7164624568018	671.2310713163681	1322.7507374631268	213.9582104228122	458.00948481906414
90235	1036174	55	1020.328060522696	872.3629069234297	1322.7507374631268	213.9582104228122	724.5386255417212
90759	1036193	56	511.6250812215725	626.1627680311891	1322.7389380530974	213.9503441494592	909.8487627878396
90890	1036193	56	544.6444759206798	952.9390934844192	1322.7389380530974	213.9503441494592	1073.0961576880168
90893	1036193	56	1301.989681706891	960.6049317943337	1322.7389380530974	213.9503441494592	746.9428391048796
90785	1036193	56	1084.046147433607	689.4602238894844	1322.7389380530974	213.9503441494592	532.056288398223
90790	1036193	56	1356.7406692406691	672.096525096525	1322.7389380530974	213.9503441494592	459.4061828492663
90669	1036193	56	999.55744400527	93.72845849802373	1322.7389380530974	213.9503441494592	344.81818380789133
90673	1036193	56	1420.745023525154	118.17643865363736	1322.7389380530974	213.9503441494592	137.03223622009048
90679	1036193	56	998.1017271157168	364.61329879101896	1322.7389380530974	213.9503441494592	357.894739590464
90809	1036193	56	1427.3177437641723	703.6278344671202	1322.7389380530974	213.9503441494592	500.72025236428954
90816	1036193	56	624.8013931362555	727.938668025824	1322.7389380530974	213.9503441494592	866.7761035502673
90693	1036193	56	1184.6442610062893	505.68985849056605	1322.7389380530974	213.9503441494592	322.7724958181027
90821	1036193	56	537.3115249920407	734.9495383635784	1322.7389380530974	213.9503441494592	942.5159847766749
90703	1036193	56	547.8358208955224	546.6855306799337	1322.7389380530974	213.9503441494592	843.3193614141657
90834	1036193	56	1447.1543318649046	752.5114537444933	1322.7389380530974	213.9503441494592	552.745202589386
90848	1036193	56	1401.384371029225	813.3348157560356	1322.7389380530974	213.9503441494592	604.5220003697941
90855	1036193	56	482.1713985278655	820.8270241850684	1322.7389380530974	213.9503441494592	1036.7512205319779
90730	1036193	56	1134.2466460268315	599.0559855521157	1322.7389380530974	213.9503441494592	428.7606549037196
90739	1036193	56	1275.0689386865856	626.7950513538749	1322.7389380530974	213.9503441494592	415.58775379732134
90870	1036193	56	1021.0279159756772	871.7896627971254	1322.7389380530974	213.9503441494592	723.7279253986454
90874	1036193	56	791.4019607843137	875.5147058823529	1322.7389380530974	213.9503441494592	848.5201165135563
90766	1036055	57	1059.3067440174038	641.9786076867296	1322.7767857142858	213.90575396825395	502.65577780667763
90771	1036055	57	1340.4948979591836	688.5299319727892	1322.7767857142858	213.90575396825395	474.95477874004337
90775	1036055	57	1412.3121880745996	706.1606251641713	1322.7767857142858	213.90575396825395	500.3313367079184
90782	1036055	57	538.8779407271617	735.6759853345554	1322.7767857142858	213.90575396825395	941.6695670521539
90787	1036055	57	1431.0734737979471	756.1547811993516	1322.7767857142858	213.90575396825395	552.9576658144468
90796	1036055	57	661.4014336917563	814.5164874551972	1322.7767857142858	213.90575396825395	893.3927520652094
90801	1036055	57	1409.3505106778086	830.0919220055711	1322.7767857142858	213.90575396825395	622.2382208885698
90803	1036055	57	469.7576379388965	836.7831737346102	1322.7767857142858	213.90575396825395	1056.228169727661
90678	1036055	57	1370.2308970099668	78.83960871170174	1322.7767857142858	213.90575396825395	143.15989757375124
90683	1036055	57	996.8104084321476	97.08814229249012	1322.7767857142858	213.90575396825395	346.26641985048275
90814	1036055	57	1021.66835016835	871.2250280583614	1322.7767857142858	213.90575396825395	723.0040926905372
90819	1036055	57	787.0617860851505	880.4847698165455	1322.7767857142858	213.90575396825395	855.171412757069
90697	1036055	57	997.8997867803838	365.97867803837954	1322.7767857142858	213.90575396825395	358.7077343347042
90832	1036055	57	1269.9750877192982	982.3147368421052	1322.7767857142858	213.90575396825395	770.2209970342151
90836	1036055	57	624.0503524672708	986.3192346424976	1322.7767857142858	213.90575396825395	1041.5571101218575
90711	1036055	57	1086.8003120124804	472.0626625065003	1322.7767857142858	213.90575396825395	349.75689495242744
90720	1036055	57	547.3048878205128	548.6284054487179	1322.7767857142858	213.90575396825395	844.6276800088204
90726	1036055	57	1219.527807486631	557.9566844919786	1322.7767857142858	213.90575396825395	359.20940174123444
90733	1036055	57	1306.1913928012518	575.1134585289515	1322.7767857142858	213.90575396825395	361.58827565628815
90741	1036055	57	498.39464221503056	595.8394462423588	1322.7767857142858	213.90575396825395	908.558893971413
90892	1035950	58	1254.7907647907648	618.5036075036076	1322.7389380530974	213.9503441494592	410.2198156356893
90904	1035950	58	1407.7149672033393	690.9218843172331	1322.7389380530974	213.9503441494592	484.4819662899344
90779	1035950	58	1137.5931846344486	437.8539033457249	1322.7389380530974	213.9503441494592	290.53700939762354
90906	1035950	58	1314.113414223121	691.3291203235591	1322.7389380530974	213.9503441494592	477.4566950026179
90914	1035950	58	539.5048076923077	735.3057692307692	1322.7389380530974	213.9503441494592	940.8863811447884
90917	1035950	58	1382.8248615184098	779.6814923427826	1322.7389380530974	213.9503441494592	568.913042770875
90921	1035950	58	1430.1956709956712	839.3285714285714	1322.7389380530974	213.9503441494592	634.5430455134282
90925	1035950	58	1024.5301507537688	870.8657174762702	1322.7389380530974	213.9503441494592	721.4334955736667
90928	1035950	58	794.0659377070908	880.6003976143141	1322.7389380530974	213.9503441494592	850.8333768015584
90802	1035950	58	553.2191078963231	543.3704038577456	1322.7389380530974	213.9503441494592	837.0653168915326
90932	1035950	58	482.89258254183625	879.3760741745816	1322.7389380530974	213.9503441494592	1071.5098240543643
90942	1035950	58	681.5265358051618	904.6297709923664	1322.7389380530974	213.9503441494592	942.4390778509851
90947	1035950	58	1239.519137091162	985.875782881002	1322.7389380530974	213.9503441494592	776.3983631055833
90818	1035950	58	1353.2543352601156	548.2662170841362	1322.7389380530974	213.9503441494592	335.7056632867209
90951	1035950	58	649.5813725490195	996.5450980392156	1322.7389380530974	213.9503441494592	1032.2769283536009
90710	1035950	58	1015.1562165058948	94.53456591639872	1322.7389380530974	213.9503441494592	329.9503882182766
90721	1035950	58	1308.9745934959349	83.9359756097561	1322.7389380530974	213.9503441494592	130.74093929548627
90854	1035950	58	1008.2418546365916	598.9629430719656	1322.7389380530974	213.9503441494592	497.1349080546964
90869	1035950	58	480.2208879184861	586.5163755458515	1322.7389380530974	213.9503441494592	921.2177335207376
90743	1035950	58	997.247433264887	365.9592744695414	1322.7389380530974	213.9503441494592	359.23729565058966
90122	1035566	59	997.1072404371585	366.22780054644807	1322.7740963855422	213.8343373493976	359.5589919449882
90137	1035566	59	1404.0027881040892	497.7939900867411	1322.7740963855422	213.8343373493976	295.34925891395
90264	1035566	59	469.9916911045944	636.2530140110786	1322.7740963855422	213.8343373493976	951.6697794662624
90270	1035566	59	1284.5965468639886	647.7808315715292	1322.7740963855422	213.8343373493976	435.6226407513149
90149	1035566	59	1150.574387947269	537.1092278719398	1322.7740963855422	213.8343373493976	366.2777558473731
90283	1035566	59	1307.0174875089222	697.5071377587437	1322.7740963855422	213.8343373493976	483.92938387652174
90163	1035566	59	564.2597840755735	545.116348563717	1322.7740963855422	213.8343373493976	827.7026838987953
90297	1035566	59	538.6029082774049	734.3418024928092	1322.7740963855422	213.8343373493976	941.1973616245145
90301	1035566	59	1409.5838894184938	748.5959644105496	1322.7740963855422	213.8343373493976	541.7618830662734
90305	1035566	59	1248.1881516587678	744.8642969984203	1322.7740963855422	213.8343373493976	536.242371689918
90314	1035566	59	1449.9819759679572	822.7901646639965	1322.7740963855422	213.8343373493976	622.1005097637051
90323	1035566	59	1024.609649122807	872.2576754385964	1322.7740963855422	213.8343373493976	722.7885788749126
90071	1035566	59	1012.539603960396	92.12843784378438	1322.7740963855422	213.8343373493976	333.2533064573531
90326	1035566	59	792.385290148448	884.2675438596492	1322.7740963855422	213.8343373493976	854.8642992740002
90333	1035566	59	481.9159891598916	907.3188798554652	1322.7740963855422	213.8343373493976	1089.937230844948
90337	1035566	59	676.4020715630886	928.6427495291904	1322.7740963855422	213.8343373493976	963.715653393715
90347	1035566	59	1262.3148528405202	984.3097193702944	1322.7740963855422	213.8343373493976	772.8438616113109
90095	1035566	59	1215.513134540291	94.72541711040114	1322.7740963855422	213.8343373493976	160.2867705597316
90353	1035566	59	663.046925566343	983.5513176144244	1322.7740963855422	213.8343373493976	1013.7574510825636
90231	1035566	59	947.0473343298456	575.9496761335326	1322.7740963855422	213.8343373493976	521.8219220266689
90882	1035910	60	792.94543946932	879.1145936981758	1322.7507374631268	213.9582104228122	850.3685483331735
90896	1035910	60	676.6594360086768	921.2205350686912	1322.7507374631268	213.9582104228122	957.9425690920086
90907	1035910	60	714.2111729253593	996.423504867872	1322.7507374631268	213.9582104228122	991.2478694145123
90780	1035910	60	1309.6169324221717	630.2752467729688	1322.7507374631268	213.9582104228122	416.5241548700765
90912	1035910	60	1303.1727135298563	1007.3480725623584	1322.7507374631268	213.9582104228122	793.6313831792062
90788	1035910	60	1162.8971264367815	646.1557471264367	1322.7507374631268	213.9582104228122	460.812204364037
90664	1035910	60	1012.7250548245614	90.55975877192982	1322.7507374631268	213.9582104228122	333.6811378626961
90666	1035910	60	1083.9577637574484	81.01139151770066	1322.7507374631268	213.9582104228122	273.30741107439684
90682	1035910	60	996.4622103386808	366.82869875222815	1322.7507374631268	213.9582104228122	360.3242832992448
90815	1035910	60	467.5425339366516	685.2242835595777	1322.7507374631268	213.9582104228122	976.4593094792677
90835	1035910	60	1308.9275889967637	702.201860841424	1322.7507374631268	213.9582104228122	488.4392916295891
90712	1035910	60	1423.609433962264	454.461320754717	1322.7507374631268	213.9582104228122	260.79536563908766
90847	1035910	60	539.0936293436293	734.0331402831404	1322.7507374631268	213.9582104228122	940.5298484234506
90727	1035910	60	591.5797401063202	553.442508367789	1322.7507374631268	213.9582104228122	806.1393278627096
90865	1035910	60	1384.5649796938455	802.880193689472	1322.7507374631268	213.9582104228122	592.1571606569441
90740	1035910	60	846.598166539343	571.2347848230202	1322.7507374631268	213.9582104228122	595.2880155122194
90868	1035910	60	1449.7246101980616	803.4072903497682	1322.7507374631268	213.9582104228122	602.969802049856
90877	1035910	60	1023.5801687763712	869.5944092827003	1322.7507374631268	213.9582104228122	720.6676449125488
90750	1035910	60	1126.640350877193	591.8117039173276	1322.7507374631268	213.9582104228122	425.71416029173173
90373	1036186	61	1011.315615096514	85.25597810429271	1322.7389380530974	213.9503441494592	336.96695080243074
90500	1036186	61	627.0399432278994	564.2021492295215	1322.7389380530974	213.9503441494592	778.8924305464991
90405	1036186	61	996.8635467980296	366.7055829228243	1322.7389380530974	213.9503441494592	359.90128312962617
90536	1036186	61	1121.9485260770975	602.8619047619047	1322.7389380530974	213.9503441494592	437.68595079063215
90551	1036186	61	1191.0497382198953	623.80599185573	1322.7389380530974	213.9503441494592	430.49238937458097
90434	1036186	61	1444.9374403056352	427.7123527539	1322.7389380530974	213.9503441494592	246.2248368369213
90567	1036186	61	1320.1420512820512	716.537264957265	1322.7389380530974	213.9503441494592	502.59362987206015
90569	1036186	61	540.4092664092664	735.4417631917631	1322.7389380530974	213.9503441494592	940.2090274343788
90574	1036186	61	1451.3460925039872	758.4700956937799	1322.7389380530974	213.9503441494592	559.5011706849626
90448	1036186	61	1426.393013972056	556.0481037924152	1322.7389380530974	213.9503441494592	357.45635342981797
90578	1036186	61	477.0044074436827	768.5881488736533	1322.7389380530974	213.9503441494592	1011.3802404112907
90583	1036186	61	561.5703541969917	849.5810286268801	1322.7389380530974	213.9503441494592	991.6672728787332
90585	1036186	61	1025.5148717948716	869.6092307692307	1322.7389380530974	213.9503441494592	719.8824356563734
90586	1036186	61	792.2324306898776	878.2624113475177	1322.7389380530974	213.9503441494592	850.1456798570936
90591	1036186	61	1360.325958702065	936.1968207145198	1322.7389380530974	213.9503441494592	723.2238637046697
90590	1036186	61	656.8542366554685	925.3103770063456	1322.7389380530974	213.9503441494592	974.3898254300277
90474	1036186	61	715.8021853805576	563.2421502135143	1322.7389380530974	213.9503441494592	700.2692250328992
90606	1036186	61	1332.1971677559914	992.0461147421933	1322.7389380530974	213.9503441494592	778.1532537510933
90613	1036186	61	807.686591654946	998.2871542428504	1322.7389380530974	213.9503441494592	938.3299799099024
90360	1036186	61	1060.622767857143	59.14583333333333	1322.7389380530974	213.9503441494592	304.41636494645724
90919	1036373	62	1062.5453795379535	56.4773102310231	1322.7507374631268	213.9582104228122	304.1497365084898
90923	1036373	62	1009.0464244521338	83.83708189158017	1322.7507374631268	213.9582104228122	339.6202351037707
90929	1036373	62	996.4292096219932	366.7725085910653	1322.7507374631268	213.9582104228122	360.3303335235982
90941	1036373	62	1460.9725069897484	408.84638086362224	1322.7507374631268	213.9582104228122	238.92814097304802
90948	1036373	62	1262.1204591688463	532.3308631211858	1322.7507374631268	213.9582104228122	324.0943946325532
90950	1036373	62	1457.2355904877063	545.4544538492543	1322.7507374631268	213.9582104228122	357.7372430973405
90956	1036373	62	615.7885630498533	561.5342130987292	1322.7507374631268	213.9582104228122	787.7846112277853
90959	1036373	62	705.7830612727703	567.3668086113083	1322.7507374631268	213.9582104228122	711.0181085860518
90965	1036373	62	1080.605303030303	626.7709595959595	1322.7507374631268	213.9582104228122	478.5904066073127
90968	1036373	62	1425.5600823045268	681.1086419753086	1322.7507374631268	213.9582104228122	478.3296845130998
90973	1036373	62	540.7647412755716	734.3531889290012	1322.7507374631268	213.9582104228122	939.3151930464555
90972	1036373	62	1321.2285916489736	734.4936305732484	1322.7507374631268	213.9582104228122	520.5376456694278
90977	1036373	62	484.22428419936375	832.533934252386	1322.7507374631268	213.9582104228122	1041.9992989126179
90978	1036373	62	568.5565428109854	838.6631663974152	1322.7507374631268	213.9582104228122	979.3187250666776
90981	1036373	62	1025.8163418290856	870.4635182408795	1322.7507374631268	213.9582104228122	720.5340064867505
90983	1036373	62	794.9177298004579	876.9965652600589	1322.7507374631268	213.9582104228122	847.483064116034
90987	1036373	62	1382.6990099009902	945.7234323432344	1322.7507374631268	213.9582104228122	734.2166814915943
90988	1036373	62	615.0550441120062	939.5053701572688	1322.7507374631268	213.9582104228122	1013.534348399925
90991	1036373	62	1351.2079037800688	993.3481099656356	1322.7507374631268	213.9582104228122	779.9092420430485
90992	1036373	62	897.6987366375122	995.6802721088436	1322.7507374631268	213.9582104228122	889.808173221913
91010	1036333	63	1449.0837104072398	491.1998491704374	1322.7389380530974	213.9503441494592	304.6806353144181
91017	1036333	63	1390.3496406854615	523.6296296296297	1322.7389380530974	213.9503441494592	316.97392158654145
91018	1036333	63	604.4089545844045	542.8988860325621	1322.7389380530974	213.9503441494592	790.0665214759781
91022	1036333	63	705.0577850877193	575.2401315789474	1322.7389380530974	213.9503441494592	715.5838995040929
91025	1036333	63	1389.47305991154	591.9101326899879	1322.7389380530974	213.9503441494592	383.8059988768006
91030	1036333	63	537.5119741100324	733.9330097087378	1322.7389380530974	213.9503441494592	941.7873206756269
91032	1036333	63	1288.5130373502466	733.5144467935165	1322.7389380530974	213.9503441494592	520.6901852687892
91040	1036333	63	1001.1898296059638	784.6847710330139	1322.7389380530974	213.9503441494592	655.0813805728615
91042	1036333	63	563.7794830371568	840.672859450727	1322.7389380530974	213.9503441494592	984.2766712381441
91045	1036333	63	1026.4458963778084	870.0978908757451	1322.7389380530974	213.9503441494592	719.9438656035053
91046	1036333	63	793.9797538062844	880.036443148688	1322.7389380530974	213.9503441494592	850.4451576705965
91048	1036333	63	482.1798914886402	889.3457104103086	1322.7389380530974	213.9503441494592	1078.2849398595793
91053	1036333	63	1407.9219895287958	942.071029668412	1322.7389380530974	213.9503441494592	733.0865466909765
91052	1036333	63	553.1928025733815	925.3126256533976	1322.7389380530974	213.9503441494592	1047.9682963612277
91059	1036333	63	1378.750382262997	981.2052752293578	1322.7389380530974	213.9503441494592	769.2966990367881
91061	1036333	63	1002.8138651471984	1004.4558404558404	1322.7389380530974	213.9503441494592	852.7901218731623
90995	1036333	63	1012.93669250646	81.65790984783233	1322.7389380530974	213.9503441494592	336.86602606850886
90994	1036333	63	1048.8812260536397	46.53295019157088	1322.7389380530974	213.9503441494592	320.9776163866083
90999	1036333	63	996.0283724091064	367.0049269452939	1322.7389380530974	213.9503441494592	360.78456039335106
91005	1036333	63	1456.062351342168	427.2159361196058	1322.7389380530974	213.9503441494592	251.51012951653738
91065	1036468	64	1028.6210911510314	51.89953426480373	1322.6970588235297	213.93039215686272	335.7598452342878
91066	1036468	64	1010.2084028937118	86.27017250973846	1322.6970588235297	213.93039215686272	337.5593159211817
91069	1036468	64	995.4542818150802	366.9517229614466	1322.6970588235297	213.93039215686272	361.2524917359155
91074	1036468	64	1443.3466049382716	424.24753086419753	1322.6970588235297	213.93039215686272	242.46569203030262
91077	1036468	64	1426.1408422725467	493.4173619388161	1322.6970588235297	213.93039215686272	298.0160777745819
91076	1036468	64	1346.2860860038347	510.0606683100521	1322.6970588235297	213.93039215686272	297.0683131164907
91078	1036468	64	605.9620886981402	522.0184958103413	1322.6970588235297	213.93039215686272	780.145689607678
91087	1036468	64	1393.4637594583833	587.3168060533652	1322.6970588235297	213.93039215686272	380.0333406442562
91086	1036468	64	682.8012643678161	580.3355172413793	1322.6970588235297	213.93039215686272	737.3732728071375
91094	1036468	64	537.5742526518804	732.2190613950498	1322.6970588235297	213.93039215686272	940.7661587405959
91096	1036468	64	1276.4143302180687	721.6908099688474	1322.6970588235297	213.93039215686272	509.8654066160677
91101	1036468	64	980.5909564764138	781.4661193640865	1322.6970588235297	213.93039215686272	662.6714019178493
91102	1036468	64	545.3079268292682	827.9908536585366	1322.6970588235297	213.93039215686272	990.6584239395737
91105	1036468	64	1026.339833593344	871.5046801872074	1322.6970588235297	213.93039215686272	721.2707877245201
91106	1036468	64	792.6980070716812	882.7870459659273	1322.6970588235297	213.93039215686272	853.3863241243778
91108	1036468	64	478.6286666666667	886.1343333333334	1322.6970588235297	213.93039215686272	1079.0317832072658
91111	1036468	64	534.9095576619274	907.3803317535544	1322.6970588235297	213.93039215686272	1049.5151098069514
91115	1036468	64	1424.2131242741	953.9955478126208	1322.6970588235297	213.93039215686272	746.9952785395272
91121	1036468	64	1074.9977225672878	999.8830227743272	1322.6970588235297	213.93039215686272	824.0609799986256
91120	1036468	64	1391.9714285714283	983.4175824175824	1322.6970588235297	213.93039215686272	772.5991679255845
91137	1036508	65	1436.922857142857	433.671746031746	1322.741617357002	213.9033530571992	247.6600534394874
91140	1036508	65	616.9175016700067	490.8168559340904	1322.741617357002	213.9033530571992	758.2010092059222
91142	1036508	65	1350.1228464419476	479.8082397003745	1322.741617357002	213.9033530571992	267.3109433729232
91144	1036508	65	1291.4724211084592	498.6585786263591	1322.741617357002	213.9033530571992	286.4669284978163
91151	1036508	65	1401.4771359807462	560.9283995186522	1322.741617357002	213.9033530571992	355.84500103910915
91154	1036508	65	679.77353381726	583.3100011522065	1322.741617357002	213.9033530571992	741.5316770762778
91158	1036508	65	542.2034041118975	734.0851027974385	1322.741617357002	213.9033530571992	937.9919802955019
91163	1036508	65	1257.0322128851542	725.6078431372549	1322.741617357002	213.9033530571992	515.9062036883591
91165	1036508	65	976.103814128391	783.3842331453129	1322.741617357002	213.9033530571992	666.6830126927563
91169	1036508	65	477.312001875293	817.616268166901	1322.741617357002	213.9033530571992	1038.8553886868974
91175	1036508	65	473.3392461197339	854.0114560236511	1322.741617357002	213.9033530571992	1063.5895692168122
91177	1036508	65	1025.8205717202654	872.4152628892291	1322.741617357002	213.9033530571992	722.357281912933
91178	1036508	65	792.7748717948718	878.8958974358974	1322.741617357002	213.9033530571992	850.3410112895712
91182	1036508	65	546.3876611418048	907.911049723757	1322.741617357002	213.9033530571992	1041.331910758241
91184	1036508	65	1428.5899014778324	956.570197044335	1322.741617357002	213.9033530571992	750.1719139031645
91188	1036508	65	1386.3809290153747	995.9769381746812	1322.741617357002	213.9033530571992	784.6585592006646
91190	1036508	65	1171.0679522497703	1003.3126721763084	1322.741617357002	213.9033530571992	803.8482280873401
91124	1036508	65	988.8278538812784	69.31095890410958	1322.741617357002	213.9033530571992	363.87547579555826
91129	1036508	65	1004.8850538315388	106.95830694532404	1322.741617357002	213.9033530571992	335.3655287355693
91132	1036508	65	993.236369910283	365.6932367149759	1322.741617357002	213.9033530571992	362.78626886331426
91393	1036613	66	964.582149818992	786.7962962962963	1322.7389380530974	213.9503441494592	675.59512272454
91394	1036613	66	467.3202298850575	798.3505747126436	1322.7389380530974	213.9503441494592	1035.9849399321313
91401	1036613	66	1413.4232365145228	860.338174273859	1322.7389380530974	213.9503441494592	652.7180623518632
91400	1036613	66	481.5786838340486	846.8079399141631	1322.7389380530974	213.9503441494592	1052.6439615534475
91403	1036613	66	553.9301569077688	874.0973976272484	1322.7389380530974	213.9503441494592	1013.3415387625106
91405	1036613	66	1025.411282051282	873.0035897435898	1322.7389380530974	213.9503441494592	723.017922012789
91404	1036613	66	792.8632640201639	875.8512917454316	1322.7389380530974	213.9503441494592	847.868559601252
91411	1036613	66	1351.5602055800296	1002.3847283406756	1322.7389380530974	213.9503441494592	788.9609899334957
91414	1036613	66	1202.4797843665767	1014.8382749326146	1322.7389380530974	213.9503441494592	809.8664962322633
91343	1036613	66	1010.7942849754332	109.78988880268942	1322.7389380530974	213.9503441494592	328.8751541874069
91342	1036613	66	889.9852404643449	86.7726368159204	1322.7389380530974	213.9503441494592	451.0542450962553
91347	1036613	66	994.280326729232	360.53614876607577	1322.7389380530974	213.9503441494592	359.6838298671529
91355	1036613	66	642.9388046583168	450.7337947703801	1322.7389380530974	213.9503441494592	719.8573635460789
91359	1036613	66	1279.9170237075125	485.707654955727	1322.7389380530974	213.9503441494592	275.11043659751454
91358	1036613	66	1457.4475218658893	465.8589245221898	1322.7389380530974	213.9503441494592	285.6647255407157
91363	1036613	66	1347.0313609467455	481.86686390532543	1322.7389380530974	213.9503441494592	269.0155820173607
91371	1036613	66	1419.7060016220598	524.6739659367397	1322.7389380530974	213.9503441494592	325.5023510726031
91376	1036613	66	674.948308493021	583.3112136266856	1322.7389380530974	213.9503441494592	745.6944090220958
91382	1036613	66	1249.3361522198732	691.9210711768852	1322.7389380530974	213.9503441494592	483.57417720883774
91385	1036613	66	542.4547196098921	734.7169975618251	1322.7389380530974	213.9503441494592	938.105201380868
91782	1036555	67	541.9790619765494	733.4678391959799	1322.7507374631268	213.9582104228122	937.8137680958581
91796	1036555	67	1413.2608987256874	793.466800804829	1322.7507374631268	213.9582104228122	586.5341384935125
91807	1036555	67	961.1911008230452	783.7417695473251	1322.7507374631268	213.9582104228122	674.8175124401449
91680	1036555	67	1012.3536655211914	92.39461626575029	1322.7507374631268	213.9582104228122	333.352740643466
91815	1036555	67	552.1799242424242	813.4075757575757	1322.7507374631268	213.9582104228122	976.2780955178016
91686	1036555	67	745.2149035262809	81.86161011310712	1322.7507374631268	213.9582104228122	592.4501255755712
91698	1036555	67	994.061059511524	358.24578603371174	1322.7507374631268	213.9582104228122	358.96491314277415
91709	1036555	67	690.2053168530508	407.55238375515006	1322.7507374631268	213.9582104228122	661.5076818019646
91842	1036555	67	475.18997668997673	830.9447976266158	1322.7507374631268	213.9582104228122	1048.3471238057355
91719	1036555	67	1297.4688334817454	427.9734342534877	1322.7507374631268	213.9582104228122	215.50334266599657
91857	1036555	67	794.5892621870884	872.122859025033	1322.7507374631268	213.9582104228122	843.881063086171
91860	1036555	67	1023.6866464339907	871.3902377339402	1322.7507374631268	213.9582104228122	722.2577109851463
91863	1036555	67	1295.665543071161	1006.0295880149812	1322.7507374631268	213.9582104228122	792.5343367678191
91734	1036555	67	1336.3176670441676	472.5947527368818	1322.7507374631268	213.9582104228122	258.99212844878986
91741	1036555	67	1464.3739760554506	480.0132325141777	1322.7507374631268	213.9582104228122	301.40075728075936
91870	1036555	67	1216.0984147952445	1011.5501981505944	1322.7507374631268	213.9582104228122	804.691056752844
91752	1036555	67	1422.5167810831426	514.536231884058	1322.7507374631268	213.9582104228122	316.70240044108925
91766	1036555	67	675.2885921761537	577.840126493324	1322.7507374631268	213.9582104228122	742.7094172169601
91771	1036555	67	1260.502809975413	671.7813487881981	1322.7507374631268	213.9582104228122	462.03552947716804
91194	1036599	68	1013.2028862478778	85.7790039615167	1322.741617357002	213.9033530571992	335.0075743738327
91199	1036599	68	655.0779661016949	118.43333333333334	1322.741617357002	213.9033530571992	674.4547989848124
91202	1036599	68	993.2355851245308	357.4372227908564	1322.741617357002	213.9033530571992	359.410902781628
91204	1036599	68	742.3729634522238	375.4498018494056	1322.741617357002	213.9033530571992	602.4325933684343
91213	1036599	68	1454.8517345399698	486.5781297134239	1322.741617357002	213.9033530571992	302.9927670533069
91212	1036599	68	1332.7531087043722	474.0479342158042	1322.741617357002	213.9033530571992	260.3371526793371
91217	1036599	68	1216.765064102564	504.7262820512821	1322.741617357002	213.9033530571992	309.5302987889684
91219	1036599	68	1402.1442577030814	539.6272509003602	1322.741617357002	213.9033530571992	335.2623404441227
91222	1036599	68	673.4760960960962	577.0364564564564	1322.741617357002	213.9033530571992	743.9162371413676
91227	1036599	68	1233.1222699606158	683.562656641604	1322.741617357002	213.9033530571992	478.1333379624791
91231	1036599	68	540.3895424836602	732.1669934640523	1322.741617357002	213.9033530571992	938.441244845082
91237	1036599	68	1459.3528599605525	759.6704142011835	1322.741617357002	213.9033530571992	562.6049383318881
91242	1036599	68	959.9744545705609	782.5461198563933	1322.741617357002	213.9033530571992	674.5032324823707
91247	1036599	68	563.5704761904763	821.9064761904762	1322.741617357002	213.9033530571992	972.6297442089171
91249	1036599	68	465.3649851632047	806.8323442136499	1322.741617357002	213.9033530571992	1042.42960337175
91254	1036599	68	479.1075148809524	851.0517113095239	1322.741617357002	213.9033530571992	1057.2022177824838
91257	1036599	68	1025.6377497371188	870.7318611987382	1322.741617357002	213.9033530571992	720.8983265774258
91261	1036599	68	1275.549063670412	984.0438202247192	1322.741617357002	213.9033530571992	771.5850415167907
91260	1036599	68	794.8349546044099	873.700064850843	1322.741617357002	213.9033530571992	844.9953523376822
91262	1036599	68	1217.9197849462366	1010.3378494623656	1322.741617357002	213.9033530571992	803.3028841066747
91521	1036689	69	616.7623389253586	171.35485047410648	1322.7389380530974	213.9503441494592	707.260443257938
91540	1036689	69	794.3951149425288	344.0275041050903	1322.7389380530974	213.9503441494592	544.120632728823
91546	1036689	69	992.8900343642612	357.18591065292094	1322.7389380530974	213.9503441494592	359.60634974412613
91569	1036689	69	1346.8141167775314	446.930155210643	1322.7389380530974	213.9503441494592	234.22042309055448
91576	1036689	69	997.509935897436	467.54615384615386	1322.7389380530974	213.9503441494592	412.41331033186765
91583	1036689	69	1461.1295603367632	513.6443716869348	1322.7389380530974	213.9503441494592	330.1037329048151
91589	1036689	69	652.9425751458052	575.171601615074	1322.7389380530974	213.9503441494592	760.9914353058626
91590	1036689	69	1379.4603758169935	583.1070261437908	1322.7389380530974	213.9503441494592	373.4889253553144
91596	1036689	69	1229.209740007761	704.9575087310826	1322.7389380530974	213.9503441494592	499.8357195694294
91598	1036689	69	540.7155009451795	731.296786389414	1322.7389380530974	213.9503441494592	937.660918181205
91605	1036689	69	462.5455764075067	790.1478999106346	1322.7389380530974	213.9503441494592	1035.343538485799
91604	1036689	69	954.4217830109336	781.8504345388282	1322.7389380530974	213.9503441494592	676.8811116899384
91606	1036689	69	1422.353095487933	804.8983910458202	1322.7389380530974	213.9503441494592	599.2850527854636
91614	1036689	69	568.2396657871592	821.2273526824979	1322.7389380530974	213.9503441494592	968.5321455391487
91619	1036689	69	1026.0953846153843	871.4656410256409	1322.7389380530974	213.9503441494592	721.3347097030107
91621	1036689	69	470.5432029795159	866.5052141527001	1322.7389380530974	213.9503441494592	1073.343108815885
91620	1036689	69	792.8704780361758	877.1437338501293	1322.7389380530974	213.9503441494592	848.8734046154167
91629	1036689	69	1226.1933010492332	930.950766747377	1322.7389380530974	213.9503441494592	723.4712613712272
91631	1036689	69	1248.811660164716	1019.256393584742	1322.7389380530974	213.9503441494592	808.6922008236807
91514	1036689	69	1011.5672125554418	86.89576936199249	1322.7389380530974	213.9503441494592	336.11115382208357
91266	1036715	70	1007.211212121212	77.60393939393938	1322.7507374631268	213.9582104228122	343.74071519215784
91270	1036715	70	655.9219914802982	246.83173588924387	1322.7507374631268	213.9582104228122	667.6385587618678
91274	1036715	70	824.4363474122546	307.6437636327583	1322.7507374631268	213.9582104228122	507.0445879920488
91278	1036715	70	993.811088295688	358.5872689938398	1322.7507374631268	213.9582104228122	359.3311249774217
91283	1036715	70	939.1996513810674	391.0674443550549	1322.7507374631268	213.9582104228122	422.46788798533936
91288	1036715	70	1372.8711668657909	462.0898048586221	1322.7507374631268	213.9582104228122	253.1429351192023
91291	1036715	70	612.7095451155853	545.8947303007706	1322.7507374631268	213.9582104228122	783.7986655123933
91293	1036715	70	1457.9129400570885	547.0410719949255	1322.7507374631268	213.9582104228122	359.4621171738668
91307	1036715	70	498.9003859141341	706.2269657501206	1322.7507374631268	213.9582104228122	959.7176299406489
91306	1036715	70	1388.7246455834245	676.3051617593603	1322.7507374631268	213.9582104228122	467.03025593944756
91311	1036715	70	547.7916666666666	727.0078914141415	1322.7507374631268	213.9582104228122	929.3984810483702
91312	1036715	70	1237.706036745407	740.9307742782152	1322.7507374631268	213.9582104228122	533.790861833081
91317	1036715	70	1420.683498349835	755.5079207920792	1322.7507374631268	213.9582104228122	550.3334575109259
91322	1036715	70	955.266888150609	781.9327242524917	1322.7507374631268	213.9582104228122	676.4905231158867
91328	1036715	70	580.15737514518	814.5979481223384	1322.7507374631268	213.9582104228122	955.0984222908281
91333	1036715	70	1025.974921630094	873.0235109717868	1322.7507374631268	213.9582104228122	722.8021549850778
91332	1036715	70	462.0603543743079	843.8429309708379	1322.7507374631268	213.9582104228122	1066.556466728997
91334	1036715	70	791.7150735294117	879.8930759803922	1322.7507374631268	213.9582104228122	851.7441643678657
91337	1036715	70	1129.9418775210854	901.4908324165748	1322.7507374631268	213.9582104228122	714.0562742373796
91339	1036715	70	1290.2331548415884	996.9663096831772	1322.7507374631268	213.9582104228122	783.683020542667
91778	1036843	71	1262.2665086887837	757.7865718799369	1322.7507374631268	213.9582104228122	547.1815317201122
91659	1036843	71	928.0408712677436	323.2400881057269	1322.7507374631268	213.9582104228122	409.5587958546134
91792	1036843	71	955.6230228471002	782.7357937902754	1322.7507374631268	213.9582104228122	676.9717115068534
91666	1036843	71	1001.1514096185738	357.0313432835821	1322.7507374631268	213.9582104228122	351.98870580838786
91794	1036843	71	591.6084923307145	804.1169098391321	1322.7507374631268	213.9582104228122	939.6043173134246
91804	1036843	71	792.5800538176926	875.0623948873192	1322.7507374631268	213.9582104228122	847.4312340913261
91679	1036843	71	610.354308819813	469.5758150113722	1322.7507374631268	213.9582104228122	756.8679087656851
91806	1036843	71	1024.641197497766	878.4718498659518	1322.7507374631268	213.9582104228122	728.318388360699
91811	1036843	71	1084.9686398872443	913.2565186751232	1322.7507374631268	213.9582104228122	738.6192861360518
91817	1036843	71	1330.0838068181818	986.836174242424	1322.7507374631268	213.9582104228122	772.9127511330857
91705	1036843	71	1380.4418648546623	552.1791241978106	1322.7507374631268	213.9582104228122	343.105891372476
91721	1036843	71	1450.3642191142192	561.7770979020979	1322.7507374631268	213.9582104228122	370.4904576186028
91740	1036843	71	495.2111681643132	613.6818570817287	1322.7507374631268	213.9582104228122	919.0216169675055
91751	1036843	71	1392.579270709473	713.2348394768134	1322.7507374631268	213.9582104228122	504.13606930556233
91759	1036843	71	556.839135021097	719.7252109704641	1322.7507374631268	213.9582104228122	917.8348661923269
91634	1036843	71	998.025166923472	89.9427324088341	1322.7507374631268	213.9582104228122	347.60111471245284
91765	1036843	71	522.4374039938556	733.8748079877113	1322.7507374631268	213.9582104228122	954.3661247928691
91641	1036843	71	860.4027777777778	257.2448830409357	1322.7507374631268	213.9582104228122	464.36986535686583
91772	1036843	71	1447.2426160337552	743.2614115841964	1322.7507374631268	213.9582104228122	543.7463623691958
91646	1036843	71	748.0196533580935	251.3214175177964	1322.7507374631268	213.9582104228122	575.9442926889453
91910	1036792	72	793.1397273612464	873.1893865628043	1322.7507374631268	213.9582104228122	845.6202254062111
91912	1036792	72	1021.756330749354	875.9475452196382	1322.7507374631268	213.9582104228122	727.2052751855698
91919	1036792	72	1419.7222222222222	947.1055312954876	1322.7507374631268	213.9582104228122	739.53259763121
91918	1036792	72	1045.466814159292	944.1755162241888	1322.7507374631268	213.9582104228122	781.0913440914502
91821	1036792	72	990.4798125450612	91.99170872386446	1322.7507374631268	213.9582104228122	353.94885941698726
91823	1036792	72	864.6188318227593	246.87512588116817	1322.7507374631268	213.9582104228122	459.31292850187356
91826	1036792	72	926.6161473087818	261.0054296506138	1322.7507374631268	213.9582104228122	398.9186061765228
91833	1036792	72	788.9797441364606	284.27718550106607	1322.7507374631268	213.9582104228122	538.3829785320038
91837	1036792	72	643.1508845615375	355.77822324042256	1322.7507374631268	213.9582104228122	694.239782855642
91839	1036792	72	997.9416498993965	371.4647887323944	1322.7507374631268	213.9582104228122	360.9837469676102
91862	1036792	72	486.8701657458564	538.8098526703499	1322.7507374631268	213.9582104228122	896.7858828311879
91864	1036792	72	1445.3651515151516	592.3463636363637	1322.7507374631268	213.9582104228122	397.75858133506495
91874	1036792	72	1316.770509977827	700.9471544715448	1322.7507374631268	213.9582104228122	487.0256612812877
91876	1036792	72	1465.5812201396543	708.5540242557884	1322.7507374631268	213.9582104228122	514.8063381920563
91881	1036792	72	566.0705181490717	729.6197007481297	1322.7507374631268	213.9582104228122	915.6810180983845
91883	1036792	72	505.4890895410082	725.6414597441686	1322.7507374631268	213.9582104228122	964.2283696305759
91891	1036792	72	1285.014598540146	753.6055352798053	1322.7507374631268	213.9582104228122	540.9651110803021
91893	1036792	72	1373.6831140350878	779.9404239766081	1322.7507374631268	213.9582104228122	568.2692786369176
91899	1036792	72	594.1177406523469	807.9252187748608	1322.7507374631268	213.9582104228122	940.0547064145472
91898	1036792	72	955.258114374034	783.5875837197322	1322.7507374631268	213.9582104228122	677.8852786036468
91418	1037020	73	1003.042377470891	92.94083401028976	1322.7507374631268	213.9582104228122	341.8459314408981
91421	1037020	73	953.133102741481	167.92377658211632	1322.7507374631268	213.9582104228122	372.47330776346564
91424	1037020	73	706.5086693941165	213.07023183323597	1322.7507374631268	213.9582104228122	616.2427078383535
91429	1037020	73	848.2567567567568	242.02535869202535	1322.7507374631268	213.9582104228122	475.3233662871446
91435	1037020	73	992.8463724506854	383.5926111668338	1322.7507374631268	213.9582104228122	370.96188479417333
91434	1037020	73	869.5673076923077	367.4879807692308	1322.7507374631268	213.9582104228122	478.48365844767045
91443	1037020	73	492.4975845410628	459.1437198067633	1322.7507374631268	213.9582104228122	865.6998509581111
91444	1037020	73	1443.6031403053871	598.2957360991069	1322.7507374631268	213.9582104228122	402.89035346570967
91449	1037020	73	1435.032987611639	663.9704696053011	1322.7507374631268	213.9582104228122	463.8085134114516
91452	1037020	73	469.28377425044096	697.6139329805997	1322.7507374631268	213.9582104228122	980.9835448458754
91457	1037020	73	1280.1138144705667	753.9581738655003	1322.7507374631268	213.9582104228122	541.6805956653589
91456	1037020	73	567.8671133445004	740.6881630374093	1322.7507374631268	213.9582104228122	920.4855940990318
91465	1037020	73	956.1366718831508	780.991392801252	1322.7507374631268	213.9582104228122	675.2277415800539
91471	1037020	73	613.2319545823195	809.6463909164639	1322.7507374631268	213.9582104228122	926.4239373205442
91475	1037020	73	792.5413880929641	873.4181789239096	1322.7507374631268	213.9582104228122	846.1733889782872
91474	1037020	73	1015.8125	872.2784090909091	1322.7507374631268	213.9582104228122	726.3584277692202
91477	1037020	73	1349.544063647491	891.9687882496941	1322.7507374631268	213.9582104228122	678.5397747908106
91476	1037020	73	1434.5033050047216	873.6477809254013	1322.7507374631268	213.9582104228122	669.0881599475732
91481	1037020	73	944.6060948081264	949.740030097818	1322.7507374631268	213.9582104228122	827.2655298832055
92035	1037010	74	486.6106965174129	354.6741293532338	1322.741617357002	213.9033530571992	847.8981827100749
92038	1037010	74	988.0958946078432	382.2760416666666	1322.741617357002	213.9033530571992	374.6159660557563
92166	1037010	74	794.2068466730955	871.5289296046287	1322.741617357002	213.9033530571992	843.6944961010643
92172	1037010	74	1021.9989929506546	871.2593152064451	1322.741617357002	213.9033530571992	722.8851825206948
92048	1037010	74	917.5575104048428	403.0713204691638	1322.741617357002	213.9033530571992	447.167396420393
92179	1037010	74	1337.1798245614034	957.1622807017544	1322.741617357002	213.9033530571992	743.3991494147754
92182	1037010	74	831.6481069042317	953.2609502598368	1322.741617357002	213.9033530571992	887.5936528333689
92064	1037010	74	1443.4934465296396	592.2667560321715	1322.741617357002	213.9033530571992	397.1647881664979
92076	1037010	74	474.9987305041712	629.0872324990931	1322.741617357002	213.9033530571992	943.9521470699628
92086	1037010	74	1457.9083735909824	654.7061191626409	1322.741617357002	213.9033530571992	461.0608751531895
92097	1037010	74	556.8172724711187	737.3957452803606	1322.741617357002	213.9033530571992	927.7307728023243
92107	1037010	74	1271.2068685776096	763.1178114296015	1322.741617357002	213.9033530571992	551.6270040680082
91983	1037010	74	1008.1634870164282	90.43799682034977	1322.741617357002	213.9033530571992	337.9394831612062
91989	1037010	74	784.8363279636513	116.4261668731929	1322.741617357002	213.9033530571992	546.6661706962448
92123	1037010	74	955.3708198489752	780.4126213592233	1322.741617357002	213.9033530571992	675.1992697965381
91999	1037010	74	957.863778822476	143.7402059547795	1322.741617357002	213.9033530571992	371.56251730354
92131	1037010	74	668.8965851765619	789.8515715948778	1322.741617357002	213.9033530571992	871.3378658957537
92142	1037010	74	1449.0990867579908	811.3762557077625	1322.741617357002	213.9033530571992	610.6882015194917
92019	1037010	74	834.755223880597	211.43266998341628	1322.741617357002	213.9033530571992	487.99264799068425
92420	1036912	75	929.7298763562958	87.06926570779713	1322.7507374631268	213.9582104228122	412.9966120394272
92426	1036912	75	1009.8308176100628	88.75911949685535	1322.7507374631268	213.9582104228122	337.0366279939526
92558	1036912	75	953.7283433133732	437.0944111776447	1322.7507374631268	213.9582104228122	431.23925084727273
92693	1036912	75	1282.505405405405	765.6722522522523	1322.7507374631268	213.9582104228122	553.1799623126398
92436	1036912	75	779.3718441273326	141.76527625320162	1322.7507374631268	213.9582104228122	548.1536659248484
92568	1036912	75	478.8671448087432	531.751024590164	1322.7507374631268	213.9582104228122	901.7382051835637
92581	1036912	75	1435.5291858678956	572.1826420890936	1322.7507374631268	213.9582104228122	375.5578808482355
92460	1036912	75	834.1891293654697	207.68462042957864	1322.7507374631268	213.9582104228122	488.6018858317801
92731	1036912	75	954.4655342195962	780.7483998030526	1322.7507374631268	213.9582104228122	675.9327701079579
92605	1036912	75	1459.9160329531053	640.0982256020279	1322.7507374631268	213.9582104228122	447.67134241963197
92486	1036912	75	501.00555555555553	221.51888888888888	1322.7507374631268	213.9582104228122	821.77996315752
92749	1036912	75	1198.239393939394	836.4791666666666	1322.7507374631268	213.9582104228122	634.8507034168332
92753	1036912	75	793.8856858846918	869.9072233267063	1322.7507374631268	213.9582104228122	842.595603068669
92627	1036912	75	1466.533775633293	731.3797748291114	1322.7507374631268	213.9582104228122	537.0275946151236
92754	1036912	75	1022.9527655408712	870.9106705824767	1322.7507374631268	213.9582104228122	722.1255838692693
92758	1036912	75	1350.8346007604562	948.6377270806928	1322.7507374631268	213.9582104228122	735.2160876737942
92762	1036912	75	720.7273391812865	953.5818713450292	1322.7507374631268	213.9582104228122	953.6641609470274
92523	1036912	75	999.6155184411969	359.58455114822544	1322.7507374631268	213.9582104228122	354.433916104857
92651	1036912	75	534.0188709165874	734.3655248969235	1322.7507374631268	213.9582104228122	944.9453583483781
92663	1036912	75	721.1701919310616	749.8153153153154	1322.7507374631268	213.9582104228122	805.6314229388229
91654	1036920	76	528.2698744769874	105.54009762900976	1322.7507374631268	213.9582104228122	801.8443295509238
91663	1036920	76	786.3079859072226	151.76923076923077	1322.7507374631268	213.9582104228122	540.035457064833
91672	1036920	76	837.8143717080511	219.4119638826185	1322.7507374631268	213.9582104228122	484.96703213573284
91677	1036920	76	993.4683426443204	331.2141527001862	1322.7507374631268	213.9582104228122	349.53662402810266
91682	1036920	76	478.6926244181883	440.233261725743	1322.7507374631268	213.9582104228122	873.8618294897233
91689	1036920	76	963.3098086124402	516.5119617224881	1322.7507374631268	213.9582104228122	469.8260888441068
91700	1036920	76	1420.0333924349882	559.6347517730496	1322.7507374631268	213.9582104228122	359.1047008857398
91707	1036920	76	1450.4799635701277	590.8151183970856	1322.7507374631268	213.9582104228122	397.9144182984871
91725	1036920	76	735.1792094260737	687.885784872672	1322.7507374631268	213.9582104228122	754.8825381367124
91729	1036920	76	1457.9733502538072	692.8071065989848	1322.7507374631268	213.9582104228122	497.57554238434716
91736	1036920	76	519.0214220601641	727.5452749924035	1322.7507374631268	213.9582104228122	953.8094596570768
91742	1036920	76	955.4885993485342	781.1302931596091	1322.7507374631268	213.9582104228122	675.6964181705406
91749	1036920	76	1312.7713437268003	811.7706013363029	1322.7507374631268	213.9582104228122	597.8956790519973
91753	1036920	76	793.3743333333334	871.1636666666666	1322.7507374631268	213.9582104228122	843.8947736335872
91755	1036920	76	1023.418266863614	872.8057607090103	1322.7507374631268	213.9582104228122	723.6573930205734
91758	1036920	76	1405.1541450777202	914.8229706390327	1322.7507374631268	213.9582104228122	705.6923789438548
91760	1036920	76	563.3900265453166	920.173113386424	1322.7507374631268	213.9582104228122	1036.9996038830034
91762	1036920	76	1162.3802704852824	971.5449482895784	1322.7507374631268	213.9582104228122	774.3748136854015
91642	1036920	76	954.972796934866	70.7434227330779	1322.7507374631268	213.9582104228122	394.6784627417927
91647	1036920	76	1007.8642461358996	83.07801108194809	1322.7507374631268	213.9582104228122	341.00312168640954
92164	1037263	77	1012.3455284552846	81.69339738851934	1322.741617357002	213.9033530571992	337.3799110548777
92184	1037263	77	784.8098507462687	149.63283582089554	1322.741617357002	213.9033530571992	541.757588700672
92199	1037263	77	840.7339270568278	232.6443596268024	1322.741617357002	213.9033530571992	482.3718885214504
92209	1037263	77	977.9602576185988	296.8631793905121	1322.741617357002	213.9033530571992	354.62165586483246
92214	1037263	77	493.8268376068376	328.6353846153846	1322.741617357002	213.9033530571992	836.8172746506443
92220	1037263	77	1445.2796730632551	509.3226723525231	1322.741617357002	213.9033530571992	319.8251855454497
92224	1037263	77	1392.1081677704194	550.7935982339956	1322.741617357002	213.9033530571992	343.95749099494714
92229	1037263	77	936.250097924011	548.5070505287897	1322.741617357002	213.9033530571992	511.2096722043527
92241	1037263	77	739.8831811263318	636.96499238965	1322.741617357002	213.9033530571992	720.2118489444081
92248	1037263	77	1450.3067520372526	676.9528521536671	1322.741617357002	213.9033530571992	480.29959629327226
92257	1037263	77	534.794410301434	709.4853672812409	1322.741617357002	213.9033530571992	930.8395854974307
92265	1037263	77	954.4683042789223	781.6067089276281	1322.741617357002	213.9033530571992	676.6921998900624
92271	1037263	77	526.1601092896175	844.0067395264116	1322.741617357002	213.9033530571992	1015.6635154591694
92273	1037263	77	1343.9714784633295	846.5267753201397	1322.741617357002	213.9033530571992	632.979542638045
92272	1037263	77	1417.906862745098	845.0980392156863	1322.741617357002	213.9033530571992	638.3284074553533
92276	1037263	77	794.6086812458582	866.8840291583831	1322.741617357002	213.9033530571992	839.8262686811701
92278	1037263	77	1024.1615226337449	872.8719135802469	1322.741617357002	213.9033530571992	723.4567276090304
92153	1037263	77	976.7506909894968	62.19651741293532	1322.741617357002	213.9033530571992	377.7892072437223
92284	1037263	77	1269.1106995884772	968.29341563786	1322.741617357002	213.9033530571992	756.2940181312739
92159	1037263	77	602.1085315213288	68.79067572668932	1322.741617357002	213.9033530571992	735.0984515852781
91520	1037144	78	1375.6019307211811	564.1476433844407	1322.8231707317073	213.97865853658536	354.1241526010391
91524	1037144	78	1448.7504655493483	567.4162011173185	1322.8231707317073	213.97865853658536	375.20098625349664
91530	1037144	78	725.6998556998557	581.1406926406927	1322.8231707317073	213.97865853658536	700.9737603092526
91536	1037144	78	585.8804275217101	679.1382765531063	1322.8231707317073	213.97865853658536	871.4689191262942
91543	1037144	78	1376.006329113924	754.1561181434599	1322.8231707317073	213.97865853658536	542.7892189449276
91542	1037144	78	517.1497933884298	740.733126721763	1322.8231707317073	213.97865853658536	962.5901831583222
91557	1037144	78	957.935327198364	777.855572597137	1322.8231707317073	213.97865853658536	671.6400170990888
91566	1037144	78	1345.70658436214	849.8921810699588	1322.8231707317073	213.97865853658536	636.3251203277965
91568	1037144	78	791.4563573883161	869.0972508591066	1322.8231707317073	213.97865853658536	843.5230052164268
91571	1037144	78	1022.783950617284	871.6116049382716	1322.8231707317073	213.97865853658536	722.8448144656186
91579	1037144	78	1371.719573400251	928.4042241739858	1322.8231707317073	213.97865853658536	716.0968838294466
91484	1037144	78	991.5641627543037	56.225352112676056	1322.8231707317073	213.97865853658536	366.904123789648
91486	1037144	78	1015.0414272030652	84.53136973180077	1322.8231707317073	213.97865853658536	333.8954959690833
91492	1037144	78	764.9528985507246	147.5758009153318	1322.8231707317073	213.97865853658536	561.808312579613
91494	1037144	78	629.2001508295625	155.34947209653092	1322.8231707317073	213.97865853658536	696.0964554146169
91497	1037144	78	506.45890065557234	201.55143721633888	1322.8231707317073	213.97865853658536	816.4588521699566
91502	1037144	78	846.6630988786952	235.12844036697248	1322.8231707317073	213.97865853658536	476.62954933421673
91507	1037144	78	975.6178603807796	277.1285886974917	1322.8231707317073	213.97865853658536	352.90146105564844
91512	1037144	78	1464.394479385045	398.4682040531097	1322.8231707317073	213.97865853658536	232.54854942293736
91518	1037144	78	929.9245698279312	548.9673869547819	1322.8231707317073	213.97865853658536	516.320403198813
92040	1037225	79	863.1854299233154	233.27859357154512	1322.741617357002	213.9033530571992	459.96444357534256
92053	1037225	79	981.5837837837838	288.0198198198198	1322.741617357002	213.9033530571992	349.11590919599513
92060	1037225	79	1433.1852758733269	340.226412014365	1322.741617357002	213.9033530571992	167.79546159168356
92072	1037225	79	1462.2198879551822	489.43037214885953	1322.741617357002	213.9033530571992	308.81924522055834
92078	1037225	79	690.3376943496398	519.1966249525976	1322.741617357002	213.9033530571992	702.2383524841828
92085	1037225	79	927.3221690590112	552.1176236044657	1322.741617357002	213.9033530571992	520.3320410027688
92090	1037225	79	1363.7189421894218	616.5156826568266	1322.741617357002	213.9033530571992	404.6922646852305
92099	1037225	79	492.03946146703805	669.2118539151965	1322.741617357002	213.9033530571992	947.2971565215378
92102	1037225	79	670.277331995988	665.1773654296222	1322.741617357002	213.9033530571992	793.3207913034705
92121	1037225	79	957.5450169138694	779.5817069997397	1322.741617357002	213.9033530571992	673.3205455757037
92124	1037225	79	1316.6359477124183	786.2498910675381	1322.741617357002	213.9033530571992	572.3791040684741
91998	1037225	79	977.8720565149137	62.53846153846154	1322.741617357002	213.9033530571992	376.6249386058949
92000	1037225	79	652.5773195876288	74.26632302405498	1322.741617357002	213.9033530571992	684.5572920955516
92132	1037225	79	1354.1729490022174	858.7202512934219	1322.741617357002	213.9033530571992	645.5824973308793
92009	1037225	79	1015.6208037825058	88.31252955082742	1322.741617357002	213.9033530571992	331.807548256017
92138	1037225	79	790.286183074266	871.4046632124353	1322.741617357002	213.9033530571992	846.0595501222529
92016	1037225	79	554.8061337774077	101.77338329170136	1322.741617357002	213.9033530571992	776.078628142946
92144	1037225	79	1023.7054660810152	871.769887750122	1322.741617357002	213.9033530571992	722.641679699441
92030	1037225	79	754.3883195749122	165.4502799127052	1322.741617357002	213.9033530571992	570.4149116186591
92158	1037225	79	1402.112015503876	919.2426356589148	1322.741617357002	213.9033530571992	709.7909295582017
92421	1037075	80	734.2878434799495	194.07966792892515	1322.741617357002	213.9033530571992	588.7875868954866
92551	1037075	80	1357.8996085011186	656.1406599552572	1322.741617357002	213.9033530571992	443.63264076681384
92678	1037075	80	791.5050658561297	867.7695035460993	1322.741617357002	213.9033530571992	842.4685254688817
92685	1037075	80	1024.626984126984	871.6173641173642	1322.741617357002	213.9033530571992	722.1219113769635
92438	1037075	80	892.5017844396859	244.18754461099212	1322.741617357002	213.9033530571992	431.30435435639515
92578	1037075	80	708.0703774792067	670.9779270633397	1322.741617357002	213.9033530571992	765.9881848539186
92706	1037075	80	1259.0128796616686	884.9244521337947	1322.741617357002	213.9033530571992	674.0405532415708
92719	1037075	80	1399.3748419721871	952.690476190476	1322.741617357002	213.9033530571992	742.7510110544886
92470	1037075	80	990.1045454545456	287.8081818181818	1322.741617357002	213.9033530571992	340.7482139616144
92607	1037075	80	489.77534791252486	693.607687210073	1322.741617357002	213.9033530571992	961.2226871216166
92500	1037075	80	1457.9524714828897	325.91286438529784	1322.741617357002	213.9033530571992	175.5793430373047
92514	1037075	80	1445.2444444444443	429.0182222222222	1322.741617357002	213.9033530571992	247.55070102970976
92644	1037075	80	968.5623382733472	785.4985885673959	1322.741617357002	213.9033530571992	672.4314649019443
92521	1037075	80	637.1195574589578	463.307994289793	1322.741617357002	213.9033530571992	729.5754135709318
92531	1037075	80	873.6306363253267	583.4570164348926	1322.741617357002	213.9033530571992	581.6103363929387
92662	1037075	80	1351.5815433571995	852.8965791567224	1322.741617357002	213.9033530571992	639.643716714839
92413	1037075	80	597.1610221205186	75.8581998474447	1322.741617357002	213.9033530571992	738.5957382143728
92415	1037075	80	1014.2939566975969	90.31798715203426	1322.741617357002	213.9033530571992	332.28497111993056
92414	1037075	80	955.479797979798	78.32732082732083	1322.741617357002	213.9033530571992	391.48704255371086
92163	1037365	81	905.0659251220836	259.333604630132	1322.7507374631268	213.9582104228122	420.1422721648491
92178	1037365	81	991.974173885146	287.13298042990056	1322.7507374631268	213.9582104228122	338.7737917520307
92075	1037365	81	1018.9381520119224	87.15921510183806	1322.7507374631268	213.9582104228122	329.2112882222507
92205	1037365	81	1472.1932515337423	316.93353783231083	1322.7507374631268	213.9582104228122	181.48548996225443
92210	1037365	81	1435.1431986093005	382.7607561929596	1322.7507374631268	213.9582104228122	202.79636283961523
92213	1037365	81	561.0	436.3995901639344	1322.7507374631268	213.9582104228122	793.5643347875153
92216	1037365	81	846.9887737478412	579.4378238341969	1322.7507374631268	213.9582104228122	599.9373250078379
92222	1037365	81	793.4350610664284	657.5929401251117	1322.7507374631268	213.9582104228122	690.6423522180831
92096	1037365	81	566.921098901099	90.12315018315016	1322.7507374631268	213.9582104228122	765.9070209061713
92226	1037365	81	1375.601353217343	695.6764705882352	1322.7507374631268	213.9582104228122	484.60878011278544
92228	1037365	81	490.1116086235489	733.5663349917081	1322.7507374631268	213.9582104228122	981.4685537462403
92104	1037365	81	913.6477794793262	95.2166921898928	1322.7507374631268	213.9582104228122	425.98682888483074
92237	1037365	81	973.7984496124031	810.949354005168	1322.7507374631268	213.9582104228122	691.4955709995713
92244	1037365	81	1352.2178841309824	853.5952980688496	1322.7507374631268	213.9582104228122	640.3154821063204
92250	1037365	81	790.5917622523461	868.7582551268682	1322.7507374631268	213.9582104228122	843.775013520679
92252	1037365	81	1024.8394538606403	871.9100753295669	1322.7507374631268	213.9582104228122	722.2546569126139
92259	1037365	81	1397.7528735632184	931.3263090676884	1322.7507374631268	213.9582104228122	721.2782468457935
92130	1037365	81	711.4634005763688	232.0860710854947	1322.7507374631268	213.9582104228122	611.5560706675312
92263	1037365	81	1221.1591611479028	978.0836644591612	1322.7507374631268	213.9582104228122	770.8492445896724
93057	1037661	82	1353.1120981387478	852.5456852791879	1322.7507374631268	213.9582104228122	639.308826206488
92933	1037661	82	724.4746031746032	315.1190476190476	1322.7507374631268	213.9582104228122	606.7683642391574
93060	1037661	82	790.4043209876543	871.195816186557	1322.7507374631268	213.9582104228122	845.7860116863703
93064	1037661	82	1025.2425120772948	871.7314009661835	1322.7507374631268	213.9582104228122	721.9256986489908
93066	1037661	82	1436.7833539859564	889.7560925237505	1322.7507374631268	213.9582104228122	685.3511618748132
93071	1037661	82	1224.829015544041	977.784110535406	1322.7507374631268	213.9582104228122	770.0770541357616
92961	1037661	82	1423.9959897337185	354.6899262111004	1322.7507374631268	213.9582104228122	173.36671230674958
92861	1037661	82	1008.9264787175234	82.10585959093422	1322.7507374631268	213.9582104228122	340.39786691035545
92988	1037661	82	1376.2095238095235	407.8539682539682	1322.7507374631268	213.9582104228122	201.130322782389
92866	1037661	82	553.2847635230812	98.14882469555369	1322.7507374631268	213.9582104228122	778.1321859902904
93002	1037661	82	521.2110365398956	436.5137956748695	1322.7507374631268	213.9582104228122	831.8634988283767
93013	1037661	82	847.8908872901678	584.5555555555555	1322.7507374631268	213.9582104228122	602.3572607064041
92887	1037661	82	778.130014858841	137.35438335809806	1322.7507374631268	213.9582104228122	549.981706796667
93030	1037661	82	805.8600112327998	648.2329401853412	1322.7507374631268	213.9582104228122	675.1078164065592
92908	1037661	82	896.8526858383071	259.6398082835956	1322.7507374631268	213.9582104228122	428.340937526326
93036	1037661	82	1399.5287267080746	700.6881469979296	1322.7507374631268	213.9582104228122	492.74830369156535
92917	1037661	82	992.1414972571796	286.0982575024201	1322.7507374631268	213.9582104228122	338.3883214624904
93046	1037661	82	971.4926878466968	809.799798285426	1322.7507374631268	213.9582104228122	691.6714648205312
93053	1037661	82	481.3649258542876	845.8617021276596	1322.7507374631268	213.9582104228122	1052.2509713967686
91914	1037302	83	1257.6581699346405	331.7161220043573	1322.8013013013012	213.90540540540545	134.6216643405235
91925	1037302	83	792.1321571668606	440.4415794235492	1322.8013013013012	213.90540540540545	576.9994615900074
91933	1037302	83	491.7136069935386	445.2483846446218	1322.8013013013012	213.90540540540545	862.6855334784915
91941	1037302	83	841.7645856558901	590.1681531029358	1322.8013013013012	213.90540540540545	610.7126796651758
91945	1037302	83	813.8032890575585	663.7991777356104	1322.8013013013012	213.90540540540545	679.3256824598814
91954	1037302	83	1411.3842485176592	698.6786542923434	1322.8013013013012	213.90540540540545	492.8002043160424
91956	1037302	83	969.896037120642	815.9790569350389	1322.8013013013012	213.90540540540545	697.8787913045127
91963	1037302	83	1352.3801054018445	851.1341677646026	1322.8013013013012	213.90540540540545	637.9148855684844
91966	1037302	83	791.2779973649539	870.7875494071146	1322.8013013013012	213.90540540540545	844.9918187389111
91972	1037302	83	1024.5489101541732	874.0013290802765	1322.8013013013012	213.90540540540545	724.348753900468
91978	1037302	83	1452.674688057041	875.4273618538324	1322.8013013013012	213.90540540540545	674.1501282731915
91858	1037302	83	1004.8129200896192	82.75018670649739	1322.8013013013012	213.90540540540545	343.9742751683393
91988	1037302	83	505.4612983770287	912.21379525593	1322.8013013013012	213.90540540540545	1075.0252498038742
91867	1037302	83	538.4298919226394	107.6079351535836	1322.8013013013012	213.90540540540545	791.5413192200425
91996	1037302	83	1266.5587467362925	972.1675369886858	1322.8013013013012	213.90540540540545	760.3451092347593
91875	1037302	83	680.1755145220235	211.9775918445855	1322.8013013013012	213.90540540540545	642.6286783974172
91888	1037302	83	895.5648096564531	279.0823584029712	1322.8013013013012	213.90540540540545	432.17942453921296
91897	1037302	83	993.7524886877828	286.0912518853695	1322.8013013013012	213.90540540540545	336.8737412063981
91900	1037302	83	1429.7419928825625	299.86981020166075	1322.8013013013012	213.90540540540545	137.20856535891951
92036	1037659	84	1417.8635646687696	714.3995793901156	1322.7507374631268	213.9582104228122	509.3996600636078
92171	1037659	84	1339.8139158576053	937.0598705501618	1322.7507374631268	213.9582104228122	723.3029537723808
92059	1037659	84	969.738683127572	819.0010288065843	1322.7507374631268	213.9582104228122	700.4957691406757
92187	1037659	84	549.9544491525423	982.5695621468926	1322.7507374631268	213.9582104228122	1089.943811958091
91934	1037659	84	1007.159349593496	85.98455284552846	1322.7507374631268	213.9582104228122	340.5512900154507
91937	1037659	84	524.5803978450062	109.76688769167012	1322.7507374631268	213.9582104228122	804.9420617526276
91944	1037659	84	1449.5089037284365	213.22259321090704	1322.7507374631268	213.9582104228122	126.76030075550604
91947	1037659	84	644.5981912144704	209.0191810773206	1322.7507374631268	213.9582104228122	678.1705316470274
91955	1037659	84	1166.714054054054	229.8340540540541	1322.7507374631268	213.9582104228122	156.84224233383958
92088	1037659	84	1351.1944444444446	851.6510416666666	1322.7507374631268	213.9582104228122	638.3268688427913
91967	1037659	84	1008.414085914086	279.7221112221112	1322.7507374631268	213.9582104228122	321.1423689820501
92103	1037659	84	791.619373776908	871.3212654924984	1322.7507374631268	213.9582104228122	845.119347584549
91974	1037659	84	880.9467314655993	316.3829807509053	1322.7507374631268	213.9582104228122	453.5213482210357
91986	1037659	84	512.8279352226721	425.0654520917679	1322.7507374631268	213.9582104228122	836.9834007159913
92122	1037659	84	1023.4882352941175	872.6637254901962	1322.7507374631268	213.9582104228122	723.4991366854863
92129	1037659	84	1415.6176253687315	880.1227876106195	1322.7507374631268	213.9582104228122	672.6064992022322
92004	1037659	84	881.8492352512745	483.4444039815489	1322.7507374631268	213.9582104228122	516.7368219620554
92022	1037659	84	820.5311111111112	597.900888888889	1322.7507374631268	213.9582104228122	632.168121183648
92031	1037659	84	873.9897003745318	696.7968164794007	1322.7507374631268	213.9582104228122	659.1809978355724
92682	1037363	85	788.391369047619	592.8277529761905	1322.755721393035	213.82935323383083	655.1221627031139
92570	1037363	85	1009.4820437479594	278.9518445968005	1322.755721393035	213.82935323383083	319.97083615009467
92705	1037363	85	1424.4626367760875	719.710301574593	1322.755721393035	213.82935323383083	516.0037117413831
92717	1037363	85	924.8893195521102	734.4500430663221	1322.755721393035	213.82935323383083	655.2431429595454
92596	1037363	85	537.5774479699761	361.7739679290345	1322.755721393035	213.82935323383083	798.9946996525872
92473	1037363	85	1010.3705583756346	86.46954314720813	1322.755721393035	213.82935323383083	337.34998339811494
92608	1037363	85	856.9456011430905	370.578179220249	1322.755721393035	213.82935323383083	491.47661447457307
92736	1037363	85	968.794263105836	817.5902571711177	1322.755721393035	213.82935323383083	699.8685184204032
92741	1037363	85	1404.0800071916578	851.3647968356706	1322.755721393035	213.82935323383083	642.7013935796707
92484	1037363	85	1378.716276477146	111.2753623188406	1322.755721393035	213.82935323383083	116.828527243622
92745	1037363	85	1346.657916157916	850.2566137566137	1322.755721393035	213.82935323383083	636.8759477724939
92752	1037363	85	792.193009118541	870.8394123606889	1322.755721393035	213.82935323383083	844.4874240922389
92757	1037363	85	1024.3654033041787	871.3702623906705	1322.755721393035	213.82935323383083	722.0781322986953
92502	1037363	85	1158.3173744102137	124.7675548154316	1322.755721393035	213.82935323383083	187.00795142443087
92769	1037363	85	1343.0804375804375	928.561347061347	1322.755721393035	213.82935323383083	715.0209207350194
92772	1037363	85	607.5072880705793	982.8482930571538	1322.755721393035	213.82935323383083	1050.2240004766672
92518	1037363	85	514.5618199802176	138.99396636993075	1322.755721393035	213.82935323383083	811.651228920366
92655	1037363	85	962.1220799241077	522.9253527807424	1322.755721393035	213.82935323383083	474.97048360402687
92538	1037363	85	527.3469738030714	184.99485094850948	1322.755721393035	213.82935323383083	795.9312183000969
92291	1037723	86	527.6891837555287	129.583835946924	1322.7507374631268	213.9582104228122	799.5260528914223
92292	1037723	86	1181.317543859649	138.9938596491228	1322.7507374631268	213.9582104228122	160.07186554732087
92295	1037723	86	536.3356961105053	194.07651762995275	1322.7507374631268	213.9582104228122	786.6663199692454
92297	1037723	86	478.28985507246375	204.37788513150832	1322.7507374631268	213.9582104228122	844.5152245641901
92306	1037723	86	1009.518989487962	279.490505256019	1322.7507374631268	213.9582104228122	320.01345222612673
92309	1037723	86	564.7736807604065	311.0942313995411	1322.7507374631268	213.9582104228122	764.175781518173
92323	1037723	86	839.2488969113518	420.2436823104693	1322.7507374631268	213.9582104228122	525.6688365585956
92330	1037723	86	922.7208053691276	534.0746085011185	1322.7507374631268	213.9582104228122	512.3460304225636
92336	1037723	86	747.22929802438	601.0510718789408	1322.7507374631268	213.9582104228122	693.5890790979488
92343	1037723	86	1410.018372703412	722.49343832021	1322.7507374631268	213.9582104228122	515.9687182117632
92345	1037723	86	914.0777777777778	722.1327327327327	1322.7507374631268	213.9582104228122	652.1157359724567
92353	1037723	86	1420.225	816.6738095238095	1322.7507374631268	213.9582104228122	610.5467428926154
92357	1037723	86	966.4230969082878	817.5909327097949	1322.7507374631268	213.9582104228122	700.9578095998162
92359	1037723	86	1345.8051815585477	850.5677274581803	1322.7507374631268	213.9582104228122	637.0268319094209
92368	1037723	86	791.8544648943422	871.0391956373552	1322.7507374631268	213.9582104228122	844.7521964209053
92372	1037723	86	1024.6918008784774	871.6600780868717	1322.7507374631268	213.9582104228122	722.087859201887
92377	1037723	86	1306.734100135318	940.392647722147	1322.7507374631268	213.9582104228122	726.6109855801052
92384	1037723	86	656.5209545983702	999.106519208382	1322.7507374631268	213.9582104228122	1029.7184034311813
92287	1037723	86	1008.5896282973622	86.53657074340528	1322.7507374631268	213.9582104228122	339.0184018174413
92286	1037723	86	1286.8403575989782	63.1941251596424	1322.7507374631268	213.9582104228122	154.98182082821126
92304	1037533	87	1008.8501805054152	85.23225030084235	1322.7507374631268	213.9582104228122	339.2697046122517
92308	1037533	87	1192.493015873016	100.564126984127	1322.7507374631268	213.9582104228122	172.7000063484258
92311	1037533	87	509.8934249528429	110.2149016437618	1322.7507374631268	213.9582104228122	819.4508433200047
92320	1037533	87	1219.1185434712866	148.1268848251524	1322.7507374631268	213.9582104228122	122.77375558932582
92326	1037533	87	525.1842308434665	180.44441227562243	1322.7507374631268	213.9582104228122	798.2703221013163
92328	1037533	87	470.5280764635604	259.6302270011947	1322.7507374631268	213.9582104228122	853.4456028473742
92335	1037533	87	1009.6284342932804	278.2523998675935	1322.7507374631268	213.9582104228122	319.65500080360175
92340	1037533	87	597.3819512195122	298.27463414634144	1322.7507374631268	213.9582104228122	730.2527886739362
92347	1037533	87	825.31454248366	461.0876225490196	1322.7507374631268	213.9582104228122	555.4419091259634
92358	1037533	87	895.2258485639687	610.8834390152928	1322.7507374631268	213.9582104228122	583.3756660347005
92376	1037533	87	730.496462264151	681.5369496855346	1322.7507374631268	213.9582104228122	754.5826686997133
92382	1037533	87	893.424372418176	723.8422306959009	1322.7507374631268	213.9582104228122	666.5604562622643
92388	1037533	87	1390.483449477352	744.0351335656214	1322.7507374631268	213.9582104228122	534.3868118931732
92397	1037533	87	1437.6706498951785	812.5540880503145	1322.7507374631268	213.9582104228122	609.5273668885018
92398	1037533	87	965.3662567255956	818.1966436074814	1322.7507374631268	213.9582104228122	702.0169166120563
92401	1037533	87	1346.1158612143745	849.7313093762907	1322.7507374631268	213.9582104228122	636.2022967270873
92405	1037533	87	792.558116232465	870.3012692050768	1322.7507374631268	213.9582104228122	843.7359933172813
92407	1037533	87	1025.0170565302144	871.724171539961	1322.7507374631268	213.9582104228122	722.0120527845971
92409	1037533	87	1256.0858156028369	969.3671394799056	1322.7507374631268	213.9582104228122	758.3448172868483
92411	1037533	87	757.7360015031943	992.9374295377678	1322.7507374631268	213.9582104228122	962.3150604998439
93061	1037781	88	1193.8431647940076	998.3450374531836	1322.741617357002	213.9033530571992	794.96136213727
93069	1037781	88	831.8336940836941	1008.3762626262626	1322.741617357002	213.9033530571992	933.9045953263347
92951	1037781	88	889.7285158484952	633.0445703169698	1322.741617357002	213.9033530571992	602.6439297661752
92827	1037781	88	529.8015046296297	84.44241898148148	1322.741617357002	213.9033530571992	803.4389558789487
92830	1037781	88	1188.55	93.17708333333331	1322.741617357002	213.9033530571992	180.50546354702863
92832	1037781	88	1008.9989329918908	103.92680324370464	1322.741617357002	213.9033530571992	332.4594915196525
92960	1037781	88	883.1550969355848	718.0146966854284	1322.741617357002	213.9033530571992	668.8531645367821
92837	1037781	88	1198.4253592953175	157.29786740843764	1322.741617357002	213.9033530571992	136.59689975980965
92836	1037781	88	508.9477752639517	142.8908371040724	1322.741617357002	213.9033530571992	816.8862802438058
92840	1037781	88	1023.883180172654	256.5615427457533	1322.741617357002	213.9033530571992	301.8875396961186
92845	1037781	88	639.3475520375256	269.6929053063617	1322.741617357002	213.9033530571992	685.667501529745
92854	1037781	88	461.4700732250876	272.2761859280484	1322.741617357002	213.9033530571992	863.2473923208458
92997	1037781	88	1394.0076182838814	778.1982090350174	1322.741617357002	213.9033530571992	568.7772212133117
92878	1037781	88	802.9412737799834	497.8010752688172	1322.741617357002	213.9033530571992	592.2755387990725
93010	1037781	88	758.7879558948262	806.5118744698898	1322.741617357002	213.9033530571992	818.0639289979298
93020	1037781	88	964.8666418095949	818.1060154113846	1322.741617357002	213.9033530571992	702.2359684030313
93033	1037781	88	1449.847014925373	822.8971807628525	1322.741617357002	213.9033530571992	622.1167609658147
93039	1037781	88	1346.400746596399	848.6822573561705	1322.741617357002	213.9033530571992	635.2196562917185
93050	1037781	88	792.9265197060788	871.0928523714094	1322.741617357002	213.9033530571992	844.1576130721796
93052	1037781	88	1024.930966469428	872.6420118343195	1322.741617357002	213.9033530571992	722.9300134518969
92801	1037899	89	880.9303303303303	721.7402402402402	1322.5439121756488	213.9720558882236	672.942110965271
92811	1037899	89	1396.9392744479496	789.1382754994743	1322.5439121756488	213.9720558882236	579.957627857005
92812	1037899	89	761.0402298850576	794.9801061007958	1322.5439121756488	213.9720558882236	807.995507189061
92815	1037899	89	967.964237516869	820.1912280701754	1322.5439121756488	213.9720558882236	702.3022357946021
92816	1037899	89	1433.8001158748552	824.801660872924	1322.5439121756488	213.9720558882236	620.8790133249186
92821	1037899	89	1348.370026525199	850.3881520778071	1322.5439121756488	213.9720558882236	636.9398995757647
92826	1037899	89	792.9231499051233	869.7539531941809	1322.5439121756488	213.9720558882236	842.9401216351097
92828	1037899	89	1024.5517658442186	873.0336236090952	1322.5439121756488	213.9720558882236	723.2990179185269
92831	1037899	89	897.2808535178777	961.2650903498654	1322.5439121756488	213.9720558882236	859.8229750441956
92833	1037899	89	1161.581565299387	1006.1016030174446	1322.5439121756488	213.9720558882236	808.3180664485105
92760	1037899	89	1215.8276231263385	71.63347608850822	1322.5439121756488	213.9720558882236	177.90063981856804
92765	1037899	89	1073.5951118963487	100.43227326266197	1322.5439121756488	213.9720558882236	273.6179588388938
92768	1037899	89	518.4884464110128	116.789331366765	1322.5439121756488	213.9720558882236	809.9072008393304
92770	1037899	89	898.5258162490509	129.18893950898507	1322.5439121756488	213.9720558882236	432.4112885855237
92773	1037899	89	485.2941122691534	146.73240080453465	1322.5439121756488	213.9720558882236	839.945473622687
92782	1037899	89	673.8300193316763	212.47045015189173	1322.5439121756488	213.9720558882236	648.7156307570893
92784	1037899	89	1053.8296703296703	217.5887573964497	1322.5439121756488	213.9720558882236	268.7385798516071
92789	1037899	89	459.5522875816994	275.2429193899782	1322.5439121756488	213.9720558882236	865.1639514182007
92790	1037899	89	778.0767634854772	534.2148784825133	1322.5439121756488	213.9720558882236	631.6644215293142
92798	1037899	89	887.6582170806397	638.0478053759782	1322.5439121756488	213.9720558882236	607.425558485869
92547	1037509	90	1083.141414141414	186.6065922381712	1322.7195608782436	214.07085828343315	241.14720463496715
92675	1037509	90	1433.0148953301127	822.4202898550725	1322.7195608782436	214.07085828343315	618.2670067983463
92690	1037509	90	1348.6032448377582	849.8565107458912	1322.7195608782436	214.07085828343315	636.312314019169
92572	1037509	90	462.8209614704843	280.7580417108519	1322.7195608782436	214.07085828343315	862.4805978669366
92709	1037509	90	793.0160565189467	868.7983301220295	1322.7195608782436	214.07085828343315	842.1721112163948
92714	1037509	90	1024.3827067669172	873.8548872180451	1322.7195608782436	214.07085828343315	724.0993325216035
92589	1037509	90	758.527926322044	559.5257476728066	1322.7195608782436	214.07085828343315	661.552175649223
92718	1037509	90	1020.1130225675176	977.470403255642	1322.7195608782436	214.07085828343315	821.187909246219
92732	1037509	90	1121.9132973944295	1000.2951482479784	1322.7195608782436	214.07085828343315	811.4627468865002
92610	1037509	90	884.0160449970396	627.1877442273535	1322.7195608782436	214.07085828343315	602.5996484387723
92491	1037509	90	1256.185288640596	77.49006828057107	1322.7195608782436	214.07085828343315	151.9247233994498
92499	1037509	90	900.7842987804878	82.771087398374	1322.7195608782436	214.07085828343315	441.8925154785617
92504	1037509	90	520.8734783734783	107.33216783216784	1322.7195608782436	214.07085828343315	808.9192098519418
92637	1037509	90	873.063965568418	732.7796081923419	1322.7195608782436	214.07085828343315	686.4757254451875
92511	1037509	90	694.1262191623637	137.1118760757315	1322.7195608782436	214.07085828343315	633.2868814305111
92519	1037509	90	895.606763285024	130.53429951690822	1322.7195608782436	214.07085828343315	435.20535212524624
92646	1037509	90	1386.7424993118636	788.7166253784751	1322.7195608782436	214.07085828343315	578.201257596284
92653	1037509	90	764.2880036630036	798.1071428571429	1322.7195608782436	214.07085828343315	808.0496183975963
92526	1037509	90	494.49721293199553	147.77573392790785	1322.7195608782436	214.07085828343315	830.8714107194388
92669	1037509	90	968.197757390418	821.4941386340469	1322.7195608782436	214.07085828343315	703.3126976389383
92679	1037867	91	1034.0080409356726	1010.9126461988304	1322.7746268656715	213.82039800995025	847.7866437214441
92686	1037867	91	1113.7878390201226	999.6614173228346	1322.7746268656715	213.82039800995025	813.1553265697235
92571	1037867	91	878.7143181302473	629.6198093941457	1322.7746268656715	213.82039800995025	608.3409474148881
92448	1037867	91	551.3441481481481	88.80666666666667	1322.7746268656715	213.82039800995025	781.4943483600621
92453	1037867	91	1253.469696969697	72.83501683501684	1322.7746268656715	213.82039800995025	157.09885745264737
92455	1037867	91	753.3257118205349	74.33491515674433	1322.7746268656715	213.82039800995025	586.2834355266019
92459	1037867	91	693.6916894146193	95.7244464664847	1322.7746268656715	213.82039800995025	640.0718678109522
92594	1037867	91	872.2628267182962	733.5074217489513	1322.7746268656715	213.82039800995025	687.7757517641412
92471	1037867	91	492.86521547933154	116.23548812664907	1322.7746268656715	213.82039800995025	835.6269776309005
92603	1037867	91	1384.2586821015138	780.0791035915703	1322.7746268656715	213.82039800995025	569.5868772147195
92609	1037867	91	765.1987000928505	799.5399257195915	1322.7746268656715	213.82039800995025	808.676869495459
92487	1037867	91	893.9815983175605	132.5751840168244	1322.7746268656715	213.82039800995025	436.422096287814
92626	1037867	91	968.3667657256068	821.8140168400199	1322.7746268656715	213.82039800995025	703.7479467650044
92507	1037867	91	1086.4956212370007	189.13765736179528	1322.7746268656715	213.82039800995025	237.56474104289452
92642	1037867	91	1410.975113122172	850.9336349924586	1322.7746268656715	213.82039800995025	643.1893986332586
92647	1037867	91	1350.612582781457	850.9843267108167	1322.7746268656715	213.82039800995025	637.7717646831758
92524	1037867	91	465.5193760262726	291.8422003284072	1322.7746268656715	213.82039800995025	860.7984472155728
92659	1037867	91	793.442641756801	868.933628318584	1322.7746268656715	213.82039800995025	842.2385024354506
92533	1037867	91	750.8590504451039	564.6305637982196	1322.7746268656715	213.82039800995025	670.9360617621198
92665	1037867	91	1023.9738292011018	874.1655647382919	1322.7746268656715	213.82039800995025	724.8018045689901
92941	1038079	92	867.9659498207885	736.8577712609971	1322.7507374631268	213.9582104228122	693.0029969600805
92953	1038079	92	1381.0190217391305	779.7101449275362	1322.7507374631268	213.9582104228122	568.7446213796723
92957	1038079	92	764.8351673544245	801.0639614855571	1322.7507374631268	213.9582104228122	809.9153945324587
92964	1038079	92	966.6967169711412	819.5680434207043	1322.7507374631268	213.9582104228122	702.5224091317245
92847	1038079	92	734.4910813823858	66.48467112597548	1322.7507374631268	213.9582104228122	606.4634100792622
92850	1038079	92	600.7291291291292	77.78048048048048	1322.7507374631268	213.9582104228122	734.7513708959374
92981	1038079	92	1344.3073510773131	854.1941275876636	1322.7507374631268	213.9582104228122	640.5987177776973
92852	1038079	92	694.1419187289948	105.3615948670944	1322.7507374631268	213.9582104228122	637.920270802298
92856	1038079	92	1259.976278496611	99.590573012939	1322.7507374631268	213.9582104228122	130.46298013327382
92990	1038079	92	1401.3878627968338	854.2990325417766	1322.7507374631268	213.9582104228122	645.1512736969062
92867	1038079	92	894.8847453536084	135.76550808592808	1322.7507374631268	213.9582104228122	434.9521880650872
92998	1038079	92	793.1308100929615	869.6573705179283	1322.7507374631268	213.9582104228122	842.8752315835482
92872	1038079	92	485.7081334247201	127.02273246515878	1322.7507374631268	213.9582104228122	841.5450661153702
93003	1038079	92	1024.565916398714	873.4421221864952	1322.7507374631268	213.9582104228122	723.7632329625104
93012	1038079	92	1109.2848158131178	967.3656783468105	1322.7507374631268	213.9582104228122	783.0648200688997
92893	1038079	92	1084.897520661157	197.90358126721765	1322.7507374631268	213.9582104228122	238.39442917226182
93022	1038079	92	1022.7424585218704	984.1674208144796	1322.7507374631268	213.9582104228122	826.5755834800896
92905	1038079	92	470.1628658304827	286.70106423413154	1322.7507374631268	213.9582104228122	855.6854571837114
92911	1038079	92	755.8551977738025	570.8082886106142	1322.7507374631268	213.9582104228122	669.8600833176214
92924	1038079	92	879.129264422532	630.2237900940723	1322.7507374631268	213.9582104228122	608.339579644262
92673	1037505	93	1082.5657155209683	927.8955901426718	1322.741617357002	213.9033530571992	753.305634149294
92683	1037505	93	1026.496957403651	960.8434753211628	1322.741617357002	213.9033530571992	803.5424349706626
92492	1037505	93	498.1804293971924	238.90022020368843	1322.741617357002	213.9033530571992	824.9399954280502
92556	1037505	93	865.9098360655738	737.0040180006429	1322.741617357002	213.9033530571992	694.4995191230677
92620	1037505	93	1338.0713178294573	855.8054263565891	1322.741617357002	213.9033530571992	642.0850967143144
92431	1037505	93	596.9289380814886	73.95171639396855	1322.741617357002	213.9033530571992	739.1823225712424
92433	1037505	93	698.2923542354235	61.23597359735974	1322.741617357002	213.9033530571992	642.8407353024675
92503	1037505	93	757.8691379645845	593.4305312317572	1322.741617357002	213.9033530571992	680.5305260956924
92567	1037505	93	1378.116637063351	770.4182948490231	1322.741617357002	213.9033530571992	559.2631520536962
92441	1037505	93	694.4341117597999	112.20391993327772	1322.741617357002	213.9033530571992	636.4849537007966
92633	1037505	93	792.2906746031746	870.547619047619	1322.741617357002	213.9033530571992	844.1326286351698
92445	1037505	93	1306.5098386462023	92.59208972845336	1322.741617357002	213.9033530571992	122.39237415187553
92643	1037505	93	1020.6978691019788	873.056570268899	1322.741617357002	213.9033530571992	725.0609557964615
92582	1037505	93	766.5162708883026	805.0479331574319	1322.741617357002	213.9033530571992	811.6887030359022
92456	1037505	93	907.857857857858	141.20995995995997	1322.741617357002	213.9033530571992	421.2040637222454
92522	1037505	93	877.9348625962975	631.3143037829137	1322.741617357002	213.9033530571992	609.9876645199429
92650	1037505	93	1402.381398252185	861.031419059509	1322.741617357002	213.9033530571992	652.0101444831381
92467	1037505	93	487.8606161841128	144.8140311804009	1322.741617357002	213.9033530571992	837.7348151514545
92602	1037505	93	968.4803921568628	821.3146405228758	1322.741617357002	213.9033530571992	703.1710231664945
92478	1037505	93	1085.155634357762	211.18242710795903	1322.741617357002	213.9033530571992	237.60156303302475
92945	1037962	94	865.8823623049984	737.598376313276	1322.7507374631268	213.9582104228122	694.9300220550417
92958	1037962	94	1352.0068569829275	780.8120626924153	1322.7507374631268	213.9582104228122	567.6083247823678
92965	1037962	94	769.3939943571141	805.9199919387345	1322.7507374631268	213.9582104228122	810.322427134038
92846	1037962	94	1370.444199706314	72.47356828193833	1322.7507374631268	213.9582104228122	149.30696669102036
92851	1037962	94	600.5174493199897	83.30087246599949	1322.7507374631268	213.9582104228122	733.9565807757352
92855	1037962	94	700.7215702710255	110.32592903045544	1322.7507374631268	213.9582104228122	630.6028342659774
92983	1037962	94	968.35235076598	821.297675647121	1322.7507374631268	213.9582104228122	703.1781015592635
92865	1037962	94	520.3655520724486	135.976750261233	1322.7507374631268	213.9582104228122	806.1656739550283
93000	1037962	94	1333.007670850767	856.1694560669456	1322.7507374631268	213.9582104228122	642.2931485811662
92874	1037962	94	925.6740104555638	144.56621857107294	1322.7507374631268	213.9582104228122	403.09449966997886
93011	1037962	94	791.2924836601308	870.8771241830065	1322.7507374631268	213.9582104228122	844.9794877931673
92885	1037962	94	506.6006289308176	206.94354597184784	1322.7507374631268	213.9582104228122	816.18025286983
93017	1037962	94	1017.5640848317196	877.0500230520977	1322.7507374631268	213.9582104228122	729.9518099986839
92890	1037962	94	1086.3319185059422	226.398415393322	1322.7507374631268	213.9582104228122	236.74589047503724
93025	1037962	94	1363.963548251159	891.2058575642646	1322.7507374631268	213.9582104228122	678.5004578713882
93034	1037962	94	1068.2565071368597	902.0478589420655	1322.7507374631268	213.9582104228122	733.6447898463593
93037	1037962	94	1008.0343680709534	945.4963045084996	1322.7507374631268	213.9582104228122	796.3632188027716
92915	1037962	94	877.9986338797814	632.9544626593807	1322.7507374631268	213.9582104228122	611.0337904159646
92919	1037962	94	757.9050912006414	642.5833834435759	1322.7507374631268	213.9582104228122	709.062862550821
93075	1037980	95	562.2505755947813	82.50639549756971	1322.7389380530974	213.9503441494592	771.7642522634304
93077	1037980	95	707.4795191451469	106.42609082813892	1322.7389380530974	213.9503441494592	624.584355877776
93076	1037980	95	1382.9846903270702	84.36673625608907	1322.7389380530974	213.9503441494592	142.9036812042279
93080	1037980	95	520.5491448030338	134.8380543301602	1322.7389380530974	213.9503441494592	806.0813971275063
93084	1037980	95	543.1145744378024	172.57087959009394	1322.7389380530974	213.9503441494592	780.7217227858935
93087	1037980	95	1088.6010101010102	225.2546897546897	1322.7389380530974	213.9503441494592	234.41066002905944
93086	1037980	95	995.2669172932332	203.35937064884436	1322.7389380530974	213.9503441494592	327.6432405837784
93094	1037980	95	880.6605978871657	630.4368397392673	1322.7389380530974	213.9503441494592	607.3666601424088
93097	1037980	95	760.111685940353	685.6608845607628	1322.7389380530974	213.9503441494592	734.2072314783217
93104	1037980	95	862.5426282051283	734.3807692307693	1322.7389380530974	213.9503441494592	694.7146687295448
93111	1037980	95	1342.7421113023522	792.7897303499713	1322.7389380530974	213.9503441494592	579.1849117138888
93112	1037980	95	767.75311942959	801.0815508021391	1322.7389380530974	213.9503441494592	807.9185062236392
93117	1037980	95	968.249022673964	821.6954652071931	1322.7389380530974	213.9503441494592	703.5746103115042
93121	1037980	95	1329.3649965205288	853.8152400835073	1322.7389380530974	213.9503441494592	639.8992027651731
93123	1037980	95	1071.913491020587	864.6550591327201	1322.7389380530974	213.9503441494592	697.373666681289
93127	1037980	95	1014.0081001472754	875.7812960235641	1322.7389380530974	213.9503441494592	730.2978427550055
93126	1037980	95	791.739651416122	871.2538126361657	1322.7389380530974	213.9503441494592	844.9899952624478
93133	1037980	95	972.3538812785388	934.7437653670532	1322.7389380530974	213.9503441494592	801.4442239366846
93134	1037980	95	1324.1779388083737	942.1461352657004	1322.7389380530974	213.9503441494592	728.1972129324461
93185	1038136	96	1055.510752688172	808.2410752688172	1322.7507374631268	213.9582104228122	651.6051971186948
93186	1038136	96	968.210401891253	822.6293144208038	1322.7507374631268	213.9582104228122	704.4000016961604
93189	1038136	96	1323.3765887658878	852.6484214842149	1322.7507374631268	213.9582104228122	638.6905176965697
93192	1038136	96	790.405916585839	871.4531199482702	1322.7507374631268	213.9582104228122	845.9849669862709
93195	1038136	96	1002.8117329405987	877.1421207658321	1322.7507374631268	213.9582104228122	736.3245653600898
93200	1038136	96	926.5330634278002	907.3316464237516	1322.7507374631268	213.9582104228122	798.5957469018435
93202	1038136	96	1278.3623093681915	986.70697167756	1322.7507374631268	213.9582104228122	774.0225969372513
93137	1038136	96	1372.3188251946212	78.46602972399151	1322.7507374631268	213.9582104228122	144.27448267756498
93140	1038136	96	724.1082349379352	98.76793823796548	1322.7507374631268	213.9582104228122	609.6241831125493
93143	1038136	96	567.7474598492297	119.5950508030154	1322.7507374631268	213.9582104228122	760.877358778114
93150	1038136	96	1014.7496821764556	196.43262140859397	1322.7507374631268	213.9582104228122	308.49926471224916
93152	1038136	96	1088.613469156763	223.51131861912845	1322.7507374631268	213.9582104228122	234.33207694674832
93161	1038136	96	881.2518518518519	631.513425925926	1322.7507374631268	213.9582104228122	607.6788822970972
93165	1038136	96	756.3901098901099	705.1127391127392	1322.7507374631268	213.9582104228122	749.6646793850741
93169	1038136	96	862.9110275689223	733.1228070175438	1322.7507374631268	213.9582104228122	693.5304154490678
93179	1038136	96	767.0978218591988	796.0597043951769	1322.7507374631268	213.9582104228122	804.7312047534909
93182	1038136	96	1318.3380698638248	786.6113084665483	1322.7507374631268	213.9582104228122	572.670099039954
93199	1038196	97	1304.9561590344338	81.33493077742278	1322.7507374631268	213.9582104228122	133.81173836907607
93204	1038196	97	538.1485064494229	95.82230142566192	1322.7507374631268	213.9582104228122	793.446125396214
93206	1038196	97	769.6263440860215	87.13541666666666	1322.7507374631268	213.9582104228122	567.477414145184
93215	1038196	97	1005.227691421992	148.15630397236615	1322.7507374631268	213.9582104228122	324.26960335460666
93217	1038196	97	504.948641842058	209.2186544342508	1322.7507374631268	213.9582104228122	817.8158295075857
93218	1038196	97	1087.4810387469086	222.1856279197582	1322.7507374631268	213.9582104228122	235.41351178870164
93225	1038196	97	879.278770182068	633.2085766632315	1322.7507374631268	213.9582104228122	610.277195507794
93227	1038196	97	754.3869918699188	708.210569105691	1322.7507374631268	213.9582104228122	753.2082987914632
93231	1038196	97	862.9421364985163	732.4851632047478	1322.7507374631268	213.9582104228122	693.0325751956773
93241	1038196	97	1018.2924689773214	766.3874625588362	1322.7507374631268	213.9582104228122	630.7716828337664
93243	1038196	97	783.8618925831202	794.8341858482524	1322.7507374631268	213.9582104228122	792.3497245298723
93244	1038196	97	975.6390296886316	813.9269852763698	1322.7507374631268	213.9582104228122	693.1443345172818
93248	1038196	97	1294.5406712172924	806.8225255972696	1322.7507374631268	213.9582104228122	593.535090828565
93255	1038196	97	1301.2963718820863	855.5081632653062	1322.7507374631268	213.9582104228122	641.9085852321117
93258	1038196	97	795.5198567708334	867.7561848958334	1322.7507374631268	213.9582104228122	839.8953464453751
93260	1038196	97	990.6427909133056	875.2770050996754	1322.7507374631268	213.9582104228122	740.0258349236182
93264	1038196	97	906.6657376439985	907.198253437384	1322.7507374631268	213.9582104228122	808.5224080465114
93267	1038196	97	1234.7460215053763	995.9391397849464	1322.7507374631268	213.9582104228122	786.9174060324702
93445	1038193	98	830.1493451626532	796.8100971694128	1322.7507374631268	213.9582104228122	763.1333131114362
93446	1038193	98	975.0302491103204	816.8072360616845	1322.7507374631268	213.9582104228122	695.9428753382364
93448	1038193	98	1290.4333333333334	816.3919631093545	1322.7507374631268	213.9582104228122	603.2999593781508
93463	1038193	98	796.2182163187856	864.4120809614169	1322.7507374631268	213.9582104228122	836.8552643804471
93462	1038193	98	1301.9153477218224	855.5618705035971	1322.7507374631268	213.9582104228122	641.941874389521
93466	1038193	98	997.4834024896264	876.732826187183	1322.7507374631268	213.9582104228122	738.2879048869572
93472	1038193	98	903.6713178294574	904.0073643410852	1322.7507374631268	213.9582104228122	807.3384635850182
93475	1038193	98	1207.3030888030887	964.1456456456456	1322.7507374631268	213.9582104228122	759.0186740438897
93407	1038193	98	542.4243442730988	84.84229603268749	1322.7507374631268	213.9582104228122	790.9362801501497
93406	1038193	98	1297.2082856051927	67.20370370370371	1322.7507374631268	213.9582104228122	148.9607400937701
93409	1038193	98	806.9816340542395	78.75197391005837	1322.7507374631268	213.9582104228122	533.1964876320457
93410	1038193	98	629.886249100072	88.3574514038877	1322.7507374631268	213.9582104228122	704.1567651458926
93412	1038193	98	1030.8127118644068	101.0039548022599	1322.7507374631268	213.9582104228122	313.0279135369113
93421	1038193	98	1086.9371628910462	222.0072815533981	1322.7507374631268	213.9582104228122	235.95090484786755
93425	1038193	98	487.63544614223736	260.71675155631016	1322.7507374631268	213.9582104228122	836.4232845676327
93428	1038193	98	872.199919142915	636.1301799070144	1322.7507374631268	213.9582104228122	617.4343784623454
93430	1038193	98	753.563654618474	706.5833333333333	1322.7507374631268	213.9582104228122	752.7638720075585
93433	1038193	98	989.0024542614904	729.3572066041946	1322.7507374631268	213.9582104228122	614.0228349213215
93434	1038193	98	862.0600539811066	731.5549932523617	1322.7507374631268	213.9582104228122	692.9230371712508
93341	1038278	99	561.6747356705621	82.84877573734	1322.7507374631268	213.9582104228122	772.2864522753848
93340	1038278	99	672.651593453919	62.49956933677864	1322.7507374631268	213.9582104228122	667.50926360698
93343	1038278	99	1266.0721014492754	74.38115942028986	1322.7507374631268	213.9582104228122	150.64601205126996
93347	1038278	99	798.9068627450981	102.4296424452134	1322.7507374631268	213.9582104228122	535.5847519811701
93346	1038278	99	1032.4782863849764	105.74970657276997	1322.7507374631268	213.9582104228122	309.78569392465795
93352	1038278	99	1087.195149464185	222.4103214890017	1322.7507374631268	213.9582104228122	235.70717685085958
93357	1038278	99	502.16481223922113	313.3518776077886	1322.7507374631268	213.9582104228122	826.5835479563159
93360	1038278	99	870.3514840560522	634.2085953878407	1322.7507374631268	213.9582104228122	617.475076862648
93363	1038278	99	751.5306445235271	705.9572953736655	1322.7507374631268	213.9582104228122	753.8935562600346
93362	1038278	99	926.4493975903614	690.604016064257	1322.7507374631268	213.9582104228122	619.8757746682243
93372	1038278	99	862.6238801359283	732.7298424467099	1322.7507374631268	213.9582104228122	693.4268029334766
93379	1038278	99	842.9399641577062	796.6693548387096	1322.7507374631268	213.9582104228122	754.8315414756001
93378	1038278	99	972.0163030729534	811.3029556650247	1322.7507374631268	213.9582104228122	692.7015144602174
93381	1038278	99	1291.4257641921397	811.3323144104803	1322.7507374631268	213.9582104228122	598.1948462378269
93392	1038278	99	797.2130434782608	864.32576489533	1322.7507374631268	213.9582104228122	836.1625581844085
93394	1038278	99	1298.264837126283	858.7539045069165	1322.7507374631268	213.9582104228122	645.2604485203689
93397	1038278	99	999.857734204793	900.770588235294	1322.7507374631268	213.9582104228122	758.9276209689707
93399	1038278	99	904.4438677431756	906.4419454056132	1322.7507374631268	213.9582104228122	809.0206180751109
93398	1038278	99	1118.237347294939	900.2831588132635	1322.7507374631268	213.9582104228122	716.1477930855064
93315	1038352	100	852.6490514905149	801.6747967479674	1322.8478682170544	213.99031007751933	752.635358672542
93317	1038352	100	1273.3123456790122	807.0901234567901	1322.8478682170544	213.99031007751933	595.1648146720728
93316	1038352	100	960.5736022646852	810.7906345836283	1322.8478682170544	213.99031007751933	698.1498915719495
93325	1038352	100	801.9060665362035	857.466079582518	1322.8478682170544	213.99031007751933	827.9139005225973
93324	1038352	100	1008.5586264656616	840.3044388609716	1322.8478682170544	213.99031007751933	700.747540412694
93330	1038352	100	1298.1831875607386	857.8892128279883	1322.8478682170544	213.99031007751933	644.3711224404271
93335	1038352	100	1014.4408528198074	931.493122420908	1322.8478682170544	213.99031007751933	780.9770629582598
93334	1038352	100	905.0105621195848	908.3976011457214	1322.8478682170544	213.99031007751933	810.4255056792507
93269	1038352	100	659.7057502246182	67.9559748427673	1322.8478682170544	213.99031007751933	679.0312921529833
93271	1038352	100	1234.691014765944	81.09095193213949	1322.8478682170544	213.99031007751933	159.4799993913171
93270	1038352	100	566.1814479638009	73.6315233785822	1322.8478682170544	213.99031007751933	769.5743372426546
93272	1038352	100	1036.998273572377	102.92709163346612	1322.8478682170544	213.99031007751933	306.667620151978
93275	1038352	100	517.5847076461769	135.26786606696652	1322.8478682170544	213.99031007751933	809.1019595598526
93276	1038352	100	841.8261370178468	167.12348877374785	1322.8478682170544	213.99031007751933	483.29949805995284
93278	1038352	100	1087.1460735859416	222.5285557386052	1322.8478682170544	213.99031007751933	235.856391966163
93285	1038352	100	480.0251748251748	362.0400932400932	1322.8478682170544	213.99031007751933	855.7270772803834
93294	1038352	100	863.6064207165662	633.3385952465413	1322.8478682170544	213.99031007751933	621.8968494666484
93302	1038352	100	750.0837968112718	707.6273637374861	1322.8478682170544	213.99031007751933	756.1324105204202
93304	1038352	100	923.3086342880864	694.7972187629722	1322.8478682170544	213.99031007751933	625.1454893768394
93310	1038352	100	860.2939168218497	730.7787088764743	1322.8478682170544	213.99031007751933	693.5606729656066
93477	1038335	101	547.7810685249709	81.29500580720094	1322.741617357002	213.9033530571992	786.2244119883451
93479	1038335	101	1205.7226391494685	98.2226391494684	1322.741617357002	213.9033530571992	164.5462513427075
93478	1038335	101	1036.8035666398498	100.59600429069457	1322.741617357002	213.9033530571992	307.5697061357296
93484	1038335	101	643.0637621023513	166.38741355463347	1322.741617357002	213.9033530571992	681.3367386471783
93487	1038335	101	891.2474482356372	216.43467483231265	1322.741617357002	213.9033530571992	431.50159394336674
93486	1038335	101	1086.8466666666666	222.41146666666663	1322.741617357002	213.9033530571992	236.0483335217332
93489	1038335	101	483.6204330175913	234.28416779431663	1322.741617357002	213.9033530571992	839.3686553693342
93494	1038335	101	504.1094069529652	368.1825721426949	1322.741617357002	213.9033530571992	833.0430801300913
93498	1038335	101	857.4750482023363	630.2485539299081	1322.741617357002	213.9033530571992	624.3527101428243
93503	1038335	101	753.216472868217	707.336046511628	1322.741617357002	213.9033530571992	753.5480828551445
93507	1038335	101	860.5095426127015	728.1867390589009	1322.741617357002	213.9033530571992	691.4809411978005
93506	1038335	101	918.7409688013136	698.1806239737274	1322.741617357002	213.9033530571992	630.6671064513968
93518	1038335	101	883.2209302325581	796.7721791559001	1322.741617357002	213.9033530571992	730.0099333899649
[truncated: 21,607 more rows]
