# Supplementary material for: The First of Us: Ophiocordyceps use a novel scramblase-binding peptide to manipulate zombie ants
Source: bioRxiv. 2025 Sep 19:2025.09.09.674826. Preprint. [Version 2] doi: 10.1101/2025.09.09.674826 (PMC12458967; doi:10.1101/2025.09.09.674826)
Supplement: Supplement 11 [file media-11.zip › Data S12. Nest behavior tests data/SBP Aversion Assay data files/Chul5_Sham1-all-spots_matches.csv]

No_Overlap_ID	Citronella_ID	Frame	No_Overlap_X	No_Overlap_Y	Citronella_X	Citronella_Y	Distance
2705704	1540513	0	1110.0562130177516	977.1280407626562	611.9530327428878	869.8735909822866	509.51967106052274
2705580	1540513	0	1350.0260017050298	582.0839727195225	611.9530327428878	869.8735909822866	792.1960438505222
2705570	1540513	0	503.9075083257644	578.087344838026	611.9530327428878	869.8735909822866	311.147953208004
2705458	1540513	0	1331.6764214046823	188.5340022296544	611.9530327428878	869.8735909822866	991.0728486788558
2705546	1540513	0	800.2514124293784	415.7203389830509	611.9530327428878	869.8735909822866	491.6415931286114
2705677	1540513	0	1290.594581280788	848.1413793103449	611.9530327428878	869.8735909822866	678.9894258573348
2705422	1540513	0	1350.464773922187	117.63985278654047	611.9530327428878	869.8735909822866	1054.160893194026
2705560	1540513	0	1290.0305982905982	531.5830769230769	611.9530327428878	869.8735909822866	757.7794248998542
2705435	1540513	0	743.1394389438943	154.94884488448847	611.9530327428878	869.8735909822866	726.8612424355398
2705686	1540513	0	1125.496543778802	864.4212749615975	611.9530327428878	869.8735909822866	513.5724539703076
2705641	1540513	0	1207.8545833333333	789.4970833333333	611.9530327428878	869.8735909822866	601.2977972501974
2705643	1540513	0	931.7645089285714	793.6618303571429	611.9530327428878	869.8735909822866	328.7668060459424
2705633	1540513	0	891.1564245810056	757.5130353817506	611.9530327428878	869.8735909822866	300.964164758482
2705649	1540513	0	1012.2727272727273	800.2831168831169	611.9530327428878	869.8735909822866	406.3233834199199
2705523	1540513	0	784.4520354695687	333.4943571140669	611.9530327428878	869.8735909822866	563.4346354873453
2705473	1540513	0	926.1405405405404	212.2297297297297	611.9530327428878	869.8735909822866	728.8410240232587
2705607	1540513	0	818.3317901234568	607.130658436214	611.9530327428878	869.8735909822866	334.1048339980399
2705626	1540513	0	996.3003163305654	695.8503361012258	611.9530327428878	869.8735909822866	421.90867215622063
2705619	1540513	0	542.4656501927795	652.2476340694006	611.9530327428878	869.8735909822866	228.45033039134432
2705495	1540513	0	858.422077922078	300.90476190476187	611.9530327428878	869.8735909822866	620.0584800592532
2704042	1542304	1	780.5931758530184	375.67979002624674	611.9871382636655	869.8595927116827	522.1510062173572
2704032	1542304	1	857.4958898479243	292.2287299630086	611.9871382636655	869.8595927116827	627.6399929133252
2704037	1542304	1	822.3596104373391	337.40665196618886	611.9871382636655	869.8595927116827	572.5056429040568
2704051	1542304	1	593.806101344364	500.9415718717684	611.9871382636655	869.8595927116827	369.36574855270544
2704055	1542304	1	1301.2774261603377	513.0755977496484	611.9871382636655	869.8595927116827	776.1545722662117
2704270	1542304	1	1089.2310822510822	972.8205194805196	611.9871382636655	869.8595927116827	488.22406179310974
2704024	1542304	1	758.7272313296904	171.27276867030966	611.9871382636655	869.8595927116827	713.8320570254868
2704027	1542304	1	941.8222647935291	170.70051085568326	611.9871382636655	869.8595927116827	773.0553876888092
2704157	1542304	1	1198.2975243147655	796.0862068965517	611.9871382636655	869.8595927116827	590.9334829285086
2704147	1542304	1	1022.628818061089	796.8417441345729	611.9871382636655	869.8595927116827	417.08295985053064
2704023	1542304	1	1314.136655011655	171.61276223776224	611.9871382636655	869.8595927116827	990.2335987716792
2704022	1542304	1	1357.3159544159546	108.01908831908833	611.9871382636655	869.8595927116827	1065.7936002435629
2704102	1542304	1	1009.4633027522935	692.8061926605504	611.9871382636655	869.8595927116827	435.1266572002423
2704126	1542304	1	922.7978235967928	790.6859488354335	611.9871382636655	869.8595927116827	320.7362592565602
2704115	1542304	1	887.6722068328717	750.6911357340721	611.9871382636655	869.8595927116827	300.3387723395574
2704076	1542304	1	814.3198814409485	599.8670770633835	611.9871382636655	869.8595927116827	337.39368320663834
2704069	1542304	1	1364.3653026427962	587.2215117931231	611.9871382636655	869.8595927116827	803.7146178960766
2704197	1542304	1	1295.6411411411411	840.0450450450451	611.9871382636655	869.8595927116827	684.3038089203958
2704094	1542304	1	601.232827187274	649.7483731019523	611.9871382636655	869.8595927116827	220.37378293438343
2704222	1542304	1	1140.7117886178862	849.9146341463414	611.9871382636655	869.8595927116827	529.1007061650608
2704005	1541043	2	1274.8836615609046	864.3052516411378	611.9283413848631	869.7592592592592	662.9777543393263
2704004	1541043	2	1149.2734915924827	858.5900098911968	611.9283413848631	869.7592592592592	537.4612196085363
2704006	1541043	2	1040.884961884962	874.7775467775468	611.9283413848631	869.7592592592592	428.98597352417255
2703978	1541043	2	815.1550022431583	605.1074472857783	611.9283413848631	869.7592592592592	333.6789733628105
2703982	1541043	2	1361.1220825852783	606.2079593058048	611.9283413848631	869.7592592592592	794.1980543674421
2703969	1541043	2	768.2733026467204	497.4570387418489	611.9283413848631	869.7592592592592	403.79783346888587
2703968	1541043	2	1363.1420856610805	490.6117318435754	611.9283413848631	869.7592592592592	841.4718873111096
2703974	1541043	2	563.7021240150737	539.5294621445701	611.9283413848631	869.7592592592592	333.73265789282135
2703992	1541043	2	882.2673796791444	740.9924242424242	611.9283413848631	869.7592592592592	299.4396323570574
2703995	1541043	2	1020.996961196821	785.1951846657316	611.9283413848631	869.7592592592592	417.7178694127411
2703996	1541043	2	908.4897142857144	803.9259047619047	611.9283413848631	869.7592592592592	303.7806420119823
2703998	1541043	2	1187.5143120960297	806.5235457063712	611.9283413848631	869.7592592592592	579.0491906116948
2703988	1541043	2	1001.229719338716	706.0282583621683	611.9283413848631	869.7592592592592	422.3309170917183
2703945	1541043	2	968.7242798353908	197.8341563786008	611.9283413848631	869.7592592592592	760.780313609636
2703937	1541043	2	1359.3947990543734	104.4420803782506	611.9283413848631	869.7592592592592	1069.7740367158813
2703939	1541043	2	1312.231054131054	186.13276353276356	611.9283413848631	869.7592592592592	978.6567708542982
2703942	1541043	2	768.9647766323023	191.90807560137452	611.9283413848631	869.7592592592592	695.8036139469373
2703953	1541043	2	859.166251039069	289.2797173732336	611.9283413848631	869.7592592592592	630.9382557100112
2703957	1541043	2	834.7455357142857	333.6845238095238	611.9283413848631	869.7592592592592	580.537358036793
2703959	1541043	2	782.7349726775956	363.47586520947175	611.9283413848631	869.7592592592592	534.319923252113
2704299	1540691	3	813.3008867392181	636.940951229343	611.8665577342048	869.8202614379085	307.9099901349698
2704291	1540691	3	1349.7791095890411	619.3427511415525	611.8665577342048	869.8202614379085	779.2649853221801
2704315	1540691	3	1030.397910731244	781.9074074074074	611.8665577342048	869.8202614379085	427.6647791732685
2704314	1540691	3	1196.1158868335149	786.7212549873051	611.8665577342048	869.8202614379085	590.1294124394
2704319	1540691	3	904.0060763888888	815.0963541666666	611.8665577342048	869.8202614379085	297.220800730403
2704305	1540691	3	1002.4007013658176	718.623292727944	611.8665577342048	869.8202614379085	418.78089819040116
2704306	1540691	3	884.8848653667595	732.4419684308265	611.8665577342048	869.8202614379085	305.63342698743537
2704271	1540691	3	1373.4071777527247	421.4222096956032	611.8665577342048	869.8202614379085	883.7448323721541
2704257	1540691	3	748.0471698113207	359.5637915543576	611.8665577342048	869.8202614379085	528.1162979531317
2704261	1540691	3	863.6277777777777	360.82148148148144	611.8665577342048	869.8202614379085	567.8586707227068
2704283	1540691	3	625.9871794871794	482.3266522210184	611.8665577342048	869.8202614379085	387.7508080489614
2704287	1540691	3	860.1689453125	583.0123697916666	611.8665577342048	869.8202614379085	379.35846160016564
2704234	1540691	3	896.7076923076924	216.4923076923077	611.8665577342048	869.8202614379085	712.7214652937889
2704237	1540691	3	772.5114099429503	241.51100244498775	611.8665577342048	869.8202614379085	648.5208504569478
2704226	1540691	3	1320.1758541487225	194.2467700258398	611.8665577342048	869.8202614379085	978.826645369813
2704244	1540691	3	859.3583908045978	289.94689655172414	611.8665577342048	869.8202614379085	630.4802350121447
2704329	1540691	3	1128.3859330914954	878.2650141072148	611.8665577342048	869.8202614379085	516.5884038256487
2704321	1540691	3	1246.1801381692574	844.1911917098446	611.8665577342048	869.8202614379085	634.8311330893137
2704325	1540691	3	1026.2740276438444	870.1854709096754	611.8665577342048	869.8202614379085	414.4076308357113
2704221	1540691	3	1367.5624284077894	107.06128293241694	611.8665577342048	869.8202614379085	1073.7213364015117
2704814	1542859	4	864.3707099200752	295.2545839210155	611.8448087431693	869.7896174863388	627.5825328664872
2705070	1542859	4	1054.1551571491812	775.964807436919	611.8448087431693	869.7896174863388	452.1521196321624
2705085	1542859	4	1184.6314948041563	789.7154276578736	611.8448087431693	869.7896174863388	578.3566923667545
2704946	1542859	4	883.3729064039409	417.6484400656815	611.8448087431693	869.7896174863388	527.4079560820218
2705161	1542859	4	1253.1917525773197	864.3962199312715	611.8448087431693	869.7896174863388	641.3696212813575
2705037	1542859	4	980.0030303030304	714.2185606060607	611.8448087431693	869.7896174863388	399.6784080244597
2704782	1542859	4	792.3373121131742	259.1604774535809	611.8448087431693	869.7896174863388	636.7460172077379
2704768	1542859	4	1318.1799637352674	244.51511030522815	611.8448087431693	869.7896174863388	943.3332181728215
2705050	1542859	4	884.3079254079254	729.3037296037296	611.8448087431693	869.7896174863388	306.5492368883627
2704926	1542859	4	721.2717287488061	345.5520534861509	611.8448087431693	869.7896174863388	535.5364360440576
2705170	1542859	4	1056.0461346633415	863.6317539484621	611.8448087431693	869.7896174863388	444.24400641155546
2704744	1542859	4	892.3986928104575	188.3876633986928	611.8448087431693	869.7896174863388	736.8983002421053
2704993	1542859	4	1333.2084043157297	610.7671777399205	611.8448087431693	869.7896174863388	766.4581275644217
2705123	1542859	4	908.934764826176	823.9621676891616	611.8448087431693	869.7896174863388	300.6037211351776
2705022	1542859	4	835.4176788124156	677.5867071524966	611.8448087431693	869.7896174863388	294.8334902479687
2704845	1542859	4	1313.403307888041	327.22446383133405	611.8448087431693	869.7896174863388	886.8828973901142
2704973	1542859	4	874.2945854483925	584.1311336717428	611.8448087431693	869.7896174863388	387.9183608285064
2704963	1542859	4	731.8482638888889	588.8725694444444	611.8448087431693	869.7896174863388	305.47539528983793
2705108	1542859	4	980.0483666349508	824.5821439898509	611.8448087431693	869.7896174863388	370.9684295248075
2704727	1542859	4	1323.5850225225226	152.8581081081081	611.8448087431693	869.7896174863388	1010.2301327173069
2704813	1541350	5	1327.9919831223629	268.3590717299578	611.9283413848631	869.7592592592592	935.1092580969613
2705185	1541350	5	749.2354443309499	694.4189649302009	611.9283413848631	869.7592592592592	222.7048704785059
2704675	1541350	5	1293.811157311157	207.25155925155929	611.9283413848631	869.7592592592592	950.7263682180403
2705083	1541350	5	911.8348197696024	429.9700854700855	611.9283413848631	869.7592592592592	532.3142052954253
2705205	1541350	5	949.6723100075244	701.1873589164785	611.9283413848631	869.7592592592592	377.47513020881473
2705332	1541350	5	916.914393939394	837.8818181818182	611.9283413848631	869.7592592592592	306.64745800746635
2705292	1541350	5	1051.859715242881	791.2244556113902	611.9283413848631	869.7592592592592	446.8862596775745
2704897	1541350	5	868.7610389610389	305.51558441558444	611.9283413848631	869.7592592592592	619.9467389585577
2705282	1541350	5	1171.5625942684767	793.2420814479638	611.9283413848631	869.7592592592592	564.8410178986701
2704927	1541350	5	731.6648044692737	339.09869646182494	611.9283413848631	869.7592592592592	544.0013359362771
2705173	1541350	5	847.0372240927796	673.7787130564909	611.9283413848631	869.7592592592592	306.07933811039953
2705258	1541350	5	974.172252415459	777.847675120773	611.9283413848631	869.7592592592592	373.722343963521
2705132	1541350	5	887.8541666666667	610.2913461538461	611.9283413848631	869.7592592592592	378.75936818608545
2705120	1541350	5	1332.487745098039	609.8011982570806	611.9283413848631	869.7592592592592	766.0183077182295
2704962	1541350	5	1266.3033051189036	333.80874647319627	611.9283413848631	869.7592592592592	845.8425062135212
2705346	1541350	5	1038.56125	885.5575	611.9283413848631	869.7592592592592	426.92531328549046
2704709	1541350	5	923.9988814317674	202.18568232662196	611.9283413848631	869.7592592592592	736.9141758602573
2705351	1541350	5	1249.3722532588456	908.1074487895715	611.9283413848631	869.7592592592592	638.5963705075832
2704729	1541350	5	777.8328981723238	226.79199303742385	611.9283413848631	869.7592592592592	664.0265261234857
2705233	1541350	5	884.403399668325	732.8271144278607	611.9283413848631	869.7592592592592	304.9476507118937
2706221	1540719	6	920.11407579273	827.7656612529003	611.9747967479675	869.6837398373983	310.97739564547476
2705703	1540719	6	1399.4151995305165	292.53609154929575	611.9747967479675	869.6837398373983	976.3000542142925
2706097	1540719	6	979.7315634218288	735.8724188790561	611.9747967479675	869.6837398373983	391.3444889749047
2705718	1540719	6	869.5911392405063	303.6291139240506	611.9747967479675	869.6837398373983	621.9196245795216
2705672	1540719	6	782.4735258724428	168.98696349779382	611.9747967479675	869.6837398373983	721.1420033570191
2705920	1540719	6	1323.8309545049062	578.2579542075528	611.9747967479675	869.6837398373983	769.1996996011142
2705795	1540719	6	1158.6175757575757	377.7694949494949	611.9747967479675	869.6837398373983	735.3896600897945
2705817	1540719	6	928.9143369175628	398.0508960573477	611.9747967479675	869.6837398373983	568.2325329079391
2706202	1540719	6	1095.877049180328	781.1534608378871	611.9747967479675	869.6837398373983	491.933938866636
2705692	1540719	6	931.249370277078	256.58228379513014	611.9747967479675	869.6837398373983	691.2522323315453
2705951	1540719	6	883.5907278165504	611.170654702559	611.9747967479675	869.6837398373983	374.9723045721989
2705682	1540719	6	1248.892749244713	226.75780463242697	611.9747967479675	869.6837398373983	904.9962631811435
2706018	1540719	6	942.7027649769584	687.5192012288786	611.9747967479675	869.6837398373983	377.57768484820616
2706148	1540719	6	1173.6311697092628	766.4611223799865	611.9747967479675	869.6837398373983	571.0628599749741
2706043	1540719	6	806.3480653177139	700.3352857649983	611.9747967479675	869.6837398373983	257.79811176810153
2706122	1540719	6	886.0716870194483	744.3055178652193	611.9747967479675	869.6837398373983	301.41135313952793
2706250	1540719	6	1253.928184281843	921.8046844754164	611.9747967479675	869.6837398373983	644.0657921642613
2706240	1540719	6	1004.9927857935628	898.3464668886422	611.9747967479675	869.6837398373983	394.06178657091044
2705744	1540719	6	718.3148625429553	351.5378006872852	611.9747967479675	869.6837398373983	528.9455774000148
2706000	1540719	6	852.0489203778678	673.1538461538462	611.9747967479675	869.6837398373983	310.2572866959501
2703905	1540608	7	859.0826417704011	670.0096818810512	611.9030883919063	869.8045793397231	317.82972274303324
2703907	1540608	7	940.6714390602056	675.2742290748898	611.9030883919063	869.8045793397231	382.00875065279916
2703908	1540608	7	780.8955223880597	678.4875621890548	611.9030883919063	869.8045793397231	255.26582967442664
2703911	1540608	7	988.8152892561984	708.9684573002755	611.9030883919063	869.8045793397231	409.7939303028445
2703928	1540608	7	1109.1474694589876	780.2849040139615	611.9030883919063	869.8045793397231	505.2383069138905
2703933	1540608	7	934.0653389238296	820.3965758211042	611.9030883919063	869.8045793397231	325.928928571076
2703922	1540608	7	1189.2485675766768	743.577182339063	611.9030883919063	869.8045793397231	590.983213034562
2703924	1540608	7	887.9079005770085	750.8333333333334	611.9030883919063	869.8045793397231	300.5541776878945
2703883	1540608	7	864.8782312925171	312.42925170068025	611.9030883919063	869.8045793397231	612.09776897675
2703884	1540608	7	1350.78084638637	330.28455619675736	611.9030883919063	869.8045793397231	914.8891717749815
2703886	1540608	7	1124.7589382448537	356.9626218851571	611.9030883919063	869.8045793397231	725.2778750618412
2703872	1540608	7	770.9063018242123	126.2346600331675	611.9030883919063	869.8045793397231	760.3803303474893
2703875	1540608	7	921.555756117128	257.1385880465303	611.9030883919063	869.8045793397231	686.4724258967851
2703878	1540608	7	672.1459081836327	290.55349301397206	611.9030883919063	869.8045793397231	582.375324293553
2703897	1540608	7	1299.2962774957698	571.1155668358714	611.9030883919063	869.8045793397231	749.4828367727349
2703899	1540608	7	901.6566484517303	591.3528233151185	611.9030883919063	869.8045793397231	401.86130194449925
2703889	1540608	7	969.8636983964518	455.9189696349368	611.9030883919063	869.8045793397231	547.2084577521889
2703871	1540608	7	1186.220942982456	99.4577850877193	611.9030883919063	869.8045793397231	960.8720942538768
2703948	1540608	7	1255.2734404898586	961.4177190968236	611.9030883919063	869.8045793397231	649.8602752398373
2703940	1540608	7	978.812187620146	881.3700499807767	611.9030883919063	869.8045793397231	367.09133360463215
2705454	1542440	8	926.8403100775192	254.28565891472863	611.8883495145631	869.7853290183388	691.4004493490751
2705582	1542440	8	1207.7738376674547	730.387706855792	611.8883495145631	869.7853290183388	611.9732118775969
2705572	1542440	8	976.6301866419868	709.8759062162578	611.8883495145631	869.7853290183388	398.2557359938245
2705446	1542440	8	625.2726130653266	237.49874371859295	611.8883495145631	869.7853290183388	632.4282287033124
2705590	1542440	8	888.272706935123	743.4530201342282	611.8883495145631	869.7853290183388	303.88840928006147
2705547	1542440	8	963.026167896031	607.0265191429575	611.8883495145631	869.7853290183388	438.56579855800834
2705541	1542440	8	782.7216423103689	619.3148921363952	611.8883495145631	869.7853290183388	303.1822120100208
2705561	1542440	8	937.408359566282	670.7598810772997	611.8883495145631	869.7853290183388	381.5421416727154
2705439	1542440	8	787.0065274151436	140.58833768494344	611.8883495145631	869.7853290183388	749.929748977126
2705429	1542440	8	1201.715254237288	85.95141242937854	611.8883495145631	869.7853290183388	980.9645183848289
2705558	1542440	8	855.7747949291573	655.2073079791201	611.8883495145631	869.7853290183388	324.84507903010206
2705632	1542440	8	1233.1609318996416	979.126523297491	611.8883495145631	869.7853290183388	630.8209875945913
2705506	1542440	8	1054.329861111111	492.34930555555553	611.8883495145631	869.7853290183388	581.5603519766775
2705524	1542440	8	1297.711217948718	566.5426282051283	611.8883495145631	869.7853290183388	749.8727508475971
2705608	1542440	8	944.4474789915968	789.7570028011204	611.8883495145631	869.7853290183388	342.0527848090876
2705486	1542440	8	867.6564902758934	311.9889190411579	611.8883495145631	869.7853290183388	613.6401036535495
2705474	1542440	8	1181.4488636363635	303.3151515151515	611.8883495145631	869.7853290183388	803.2979778682267
2705606	1542440	8	1102.1751450245426	779.1894243641232	611.8883495145631	869.7853290183388	498.58676255147435
2705499	1542440	8	1255.3082061068703	353.5601145038168	611.8883495145631	869.7853290183388	824.9106521059292
2705623	1542440	8	963.2393867924528	869.9166666666667	611.8883495145631	869.7853290183388	351.35106182538703
2704824	1542327	9	1295.061403508772	564.514673046252	611.8783197831979	869.8734417344173	748.3201878230582
2704950	1542327	9	925.9147747747749	666.1223423423423	611.8783197831979	869.8734417344173	374.34396691699993
2705035	1542327	9	997.3076619273302	887.7898894154818	611.8783197831979	869.8734417344173	385.84553500483446
2704901	1542327	9	847.6473947180585	635.6384725196289	611.8783197831979	869.8734417344173	332.3448171683934
2704646	1542327	9	883.537527593819	321.2112582781457	611.8783197831979	869.8734417344173	612.2327308657204
2704786	1542327	9	1184.019262981575	489.2886097152429	611.8783197831979	869.8734417344173	687.1608787227281
2705046	1542327	9	1191.4247660187184	977.3858891288696	611.8783197831979	869.8734417344173	589.43448294867
2705000	1542327	9	944.060556165386	772.9244420051225	611.8783197831979	869.8734417344173	346.04067205515406
2704621	1542327	9	567.2318325434439	231.3850710900474	611.8783197831979	869.8734417344173	640.0474265794307
2705004	1542327	9	1193.080186764109	749.1289078359724	611.8783197831979	869.8734417344173	593.6117019133378
2704610	1542327	9	800.1768189509306	150.34306260575295	611.8783197831979	869.8734417344173	743.7609100227438
2704996	1542327	9	1084.5040871934605	765.6389645776567	611.8783197831979	869.8734417344173	483.98341112922753
2704637	1542327	9	1368.999306999307	307.41857241857247	611.8783197831979	869.8734417344173	943.1795530545601
2704626	1542327	9	929.5738678544916	253.88418708240533	611.8783197831979	869.8734417344173	693.089621269184
2704887	1542327	9	1032.0106749311294	609.0134297520661	611.8783197831979	869.8734417344173	494.52921217414456
2704758	1542327	9	1239.8097316521175	390.9044616876819	611.8783197831979	869.8734417344173	789.7525826856819
2704968	1542327	9	989.9271604938272	690.4856790123457	611.8783197831979	869.8734417344173	418.4505889314544
2704600	1542327	9	1223.9327238631035	89.29418659165495	611.8783197831979	869.8734417344173	991.9246781448873
2704988	1542327	9	883.9688232536334	744.025550867323	611.8783197831979	869.8734417344173	299.78481234794265
2704848	1542327	9	829.5360551431602	574.081477553906	611.8783197831979	869.8734417344173	367.24348304060106
2704552	1540785	10	942.9155995343424	251.3700038804812	611.9825396825397	869.815873015873	701.4214019785161
2704672	1540785	10	1304.039774557166	574.8639291465378	611.9825396825397	869.815873015873	752.2897483912786
2704928	1540785	10	1142.76921591348	930.062765546543	611.9825396825397	869.815873015873	534.1948930155464
2704571	1540785	10	1396.4496666666666	298.149	611.9825396825397	869.815873015873	970.6655896973358
2704645	1540785	10	826.8140407288317	555.4396212933191	611.9825396825397	869.815873015873	380.76896077401784
2704773	1540785	10	1158.6024799416484	652.5893508388037	611.9825396825397	869.815873015873	588.2012589463035
2704539	1540785	10	793.953692370461	172.30416156670748	611.9825396825397	869.815873015873	720.8578833718298
2704529	1540785	10	1317.1183574879226	86.86929683306495	611.9825396825397	869.815873015873	1053.6706614063276
2704788	1540785	10	911.9852941176472	673.7571644042233	611.9825396825397	869.815873015873	358.38620214946775
2704919	1540785	10	1015.2886382623224	907.6984126984128	611.9825396825397	869.815873015873	405.08134487340266
2704534	1540785	10	570.1998254799303	170.72687609075044	611.9825396825397	869.815873015873	700.3365054228652
2704874	1540785	10	949.3542360340364	763.4478357380688	611.9825396825397	869.815873015873	353.74259123467
2704609	1540785	10	1159.0462384775497	355.9784418673803	611.9825396825397	869.815873015873	750.5382043497581
2704888	1540785	10	1200.1831275720165	768.2890946502058	611.9825396825397	869.815873015873	596.8983316435366
2704625	1540785	10	1181.9475103076434	433.3747224865208	611.9825396825397	869.815873015873	717.8725134834597
2704841	1540785	10	880.9067796610169	743.8385484571925	611.9825396825397	869.815873015873	296.9689094012448
2704588	1540785	10	872.300539083558	324.5040431266846	611.9825396825397	869.815873015873	604.2602523989508
2704719	1540785	10	1021.778678400494	634.2728886830323	611.9825396825397	869.815873015873	472.66623824488
2704858	1540785	10	1052.0116175156388	743.132707774799	611.9825396825397	869.815873015873	457.90196952420376
2704732	1540785	10	871.2234352256186	620.0207423580786	611.9825396825397	869.815873015873	360.0047905546843
2704559	1541818	11	1209.7897538256818	330.01397205588825	612.0982905982905	869.5742521367522	805.208284269257
2704803	1541818	11	948.6625468164792	763.8842696629214	612.0982905982905	869.5742521367522	352.76886336384797
2704677	1541818	11	1294.896011396011	602.848433048433	612.0982905982905	869.5742521367522	733.0452851597211
2704570	1541818	11	870.6561802766621	324.8025435073628	612.0982905982905	869.5742521367522	603.0160833990394
2704826	1541818	11	1187.4383141762453	770.3141762452108	612.0982905982905	869.5742521367522	583.839623010186
2704521	1541818	11	778.9674329501916	200.90689655172412	612.0982905982905	869.5742521367522	689.1743923669345
2704783	1541818	11	878.9572968490878	742.5389718076286	612.0982905982905	869.5742521367522	295.5531959994039
2704640	1541818	11	1014.5075722454028	586.0728635450472	612.0982905982905	869.5742521367522	492.24614502215235
2704771	1541818	11	1047.1797800338409	740.5693739424703	612.0982905982905	869.5742521367522	453.80409985739266
2704540	1541818	11	950.3973084886128	270.5207039337474	612.0982905982905	869.5742521367522	687.9762925567758
2704531	1541818	11	1324.4674612183123	212.39254634884605	612.0982905982905	869.5742521367522	969.2046376654209
2704659	1541818	11	894.0801315334026	589.7838352371064	612.0982905982905	869.5742521367522	397.2359953554467
2704869	1541818	11	1073.3132295719845	853.9504971897968	612.0982905982905	869.5742521367522	461.4794921241363
2704615	1541818	11	847.09092495637	464.53944153577663	612.0982905982905	869.5742521367522	468.26780372039053
2704504	1541818	11	1364.874021909233	148.62519561815336	612.0982905982905	869.5742521367522	1042.3237710739318
2704892	1541818	11	1137.5108614232208	923.2434456928838	612.0982905982905	869.5742521367522	528.1465250456808
2704497	1541818	11	630.4278911564626	129.943537414966	612.0982905982905	869.5742521367522	739.8578028354385
2704716	1541818	11	913.8891320204232	680.0430342815464	612.0982905982905	869.5742521367522	356.37030531170285
2704728	1541818	11	1227.1049382716049	671.0970819304152	612.0982905982905	869.5742521367522	646.240174993387
2704598	1541818	11	1046.1449685534592	398.85691823899367	612.0982905982905	869.5742521367522	640.2900335595829
2704040	1542358	12	752.6133023975251	201.21036349574635	611.9283413848631	869.7592592592592	683.1909574063071
2704043	1542358	12	950.8181143281364	266.16369710467706	611.9283413848631	869.7592592592592	692.2238661432077
2704046	1542358	12	1256.5128205128206	261.04126602564105	611.9283413848631	869.7592592592592	886.5814942908653
2704163	1542358	12	1044.4735663082438	739.7871863799282	611.9283413848631	869.7592592592592	451.6504304576363
2704036	1542358	12	725.0648784961027	138.21847776249427	611.9283413848631	869.7592592592592	740.2376584735612
2704038	1542358	12	1427.960239651416	176.6933551198257	611.9283413848631	869.7592592592592	1070.6299110659688
2704166	1542358	12	880.4117907801418	742.1232269503546	611.9283413848631	869.7592592592592	297.2781851107594
2704059	1542358	12	1325.970737913486	402.5833333333333	611.9283413848631	869.7592592592592	853.2935542971629
2704177	1542358	12	951.6839851024208	760.58156424581	611.9283413848631	869.7592592592592	356.8664547507678
2704050	1542358	12	870.5012674271229	323.3880439374736	611.9283413848631	869.7592592592592	604.4679172745739
2704152	1542358	12	918.9658634538152	687.444578313253	611.9283413848631	869.7592592592592	357.0863800912691
2704105	1542358	12	914.1776632302406	542.1189003436426	611.9283413848631	869.7592592592592	445.76098679263606
2704122	1542358	12	1285.0813435211717	603.085482330468	611.9283413848631	869.7592592592592	724.0510117295547
2704116	1542358	12	1172.930290872618	598.6320628552323	611.9283413848631	869.7592592592592	623.0835770255618
2704192	1542358	12	1176.978825995807	790.1909853249476	611.9283413848631	869.7592592592592	570.6252363644182
2704067	1542358	12	974.3425689116226	453.3908780903666	611.9283413848631	869.7592592592592	552.0024466893441
2704071	1542358	12	774.4974245768948	448.1335540838852	611.9283413848631	869.7592592592592	451.88155757292105
2704198	1542358	12	1052.6243325705568	797.4938977879481	611.9283413848631	869.7592592592592	446.58172725238137
2704093	1542358	12	989.081892033543	519.8651729559748	611.9283413848631	869.7592592592592	514.46153636294
2704213	1542358	12	1128.6693347563146	879.0300604766986	611.9283413848631	869.7592592592592	516.8241499637259
2705448	1540996	13	1035.8195002231146	735.2322623828647	611.9338709677419	869.7354838709678	444.7135519409106
2705317	1540996	13	1192.549174917492	399.0240924092409	611.9338709677419	869.7354838709678	747.4512326784243
2705328	1540996	13	970.3921161825726	454.2809128630705	611.9338709677419	869.7354838709678	548.7210713412159
2705462	1540996	13	950.1815408085432	768.0034324942792	611.9338709677419	869.7354838709678	353.2150852243445
2705288	1540996	13	887.4294639258363	319.394800483676	611.9338709677419	869.7354838709678	615.4451149619463
2705416	1540996	13	1268.6717352415026	592.4007155635063	611.9338709677419	869.7354838709678	712.8949404246139
2705281	1540996	13	963.3367424242424	262.39696969696973	611.9338709677419	869.7354838709678	701.6723230019503
2705536	1540996	13	1111.8288439955106	829.1378600823045	611.9338709677419	869.7354838709678	501.54077712158113
2705433	1540996	13	937.4292701279156	689.3841234010534	611.9338709677419	869.7354838709678	372.12077084972
2705306	1540996	13	1114.5444955887992	365.403720751822	611.9338709677419	869.7354838709678	712.0168307510964
2705299	1540996	13	591.8903966597077	355.6172581767571	611.9338709677419	869.7354838709678	514.5087859826109
2705257	1540996	13	742.3921431892143	129.10762436076243	611.9338709677419	869.7354838709678	752.0299110232786
2705387	1540996	13	987.6534127289026	523.7267896017415	611.9338709677419	869.7354838709678	510.77117241589843
2705262	1540996	13	1411.4005464480874	157.7382513661202	611.9338709677419	869.7354838709678	1070.5545405527726
2705504	1540996	13	1056.1323254945876	796.7306830907055	611.9338709677419	869.7354838709678	450.15771451903834
2705275	1540996	13	744.8267670915411	193.94920818848976	611.9338709677419	869.7354838709678	688.7289831573555
2705394	1540996	13	1288.8235376434368	528.7216624685138	611.9338709677419	869.7354838709678	757.9380233500877
2705398	1540996	13	921.818211068211	524.0009652509652	611.9338709677419	869.7354838709678	464.28510810159315
2705472	1540996	13	880.6351950354609	754.1431737588651	611.9338709677419	869.7354838709678	292.5098010542516
2705496	1540996	13	1183.0004444444444	787.0288888888889	611.9338709677419	869.7354838709678	577.0246200951495
2706083	1541718	14	1268.1304416904989	586.1510962821735	611.957857531267	869.6538879825993	714.7980785537544
2705957	1541718	14	988.495789995047	522.1432639920753	611.957857531267	869.6538879825993	512.3909136298004
2705700	1541718	14	1404.8844911147012	149.6933225632741	611.957857531267	869.6538879825993	1071.0162753221223
2705725	1541718	14	764.8946156571025	204.4174636911088	611.957857531267	869.6538879825993	682.59003229623
2705853	1541718	14	1355.2067238912734	379.6802575107296	611.957857531267	869.6538879825993	890.2207793032126
2705973	1541718	14	1083.866425370562	507.4162357807653	611.957857531267	869.6538879825993	594.9065582701465
2705666	1541718	14	771.2613412228798	99.17603550295858	611.957857531267	869.6538879825993	786.7742503907476
2705814	1541718	14	895.1258343148803	313.513349038084	611.957857531267	869.6538879825993	624.080445241814
2706155	1541718	14	1184.4481481481482	793.3410774410773	611.957857531267	869.6538879825993	577.5541341756176
2705763	1541718	14	975.4268897149938	258.9601404378356	611.957857531267	869.6538879825993	710.6733361023493
2706021	1541718	14	925.269786535304	516.1929392446633	611.957857531267	869.6538879825993	472.333576129151
2706150	1541718	14	1070.377108433735	785.2393574297188	611.957857531267	869.6538879825993	466.12661645355877
2706171	1541718	14	1118.9466052541793	836.3317980211532	611.957857531267	869.6538879825993	508.0826231992643
2706125	1541718	14	1031.179572763685	735.7777036048064	611.957857531267	869.6538879825993	440.0791738607581
2705740	1541718	14	560.0747728860937	226.6464011180992	611.957857531267	869.6538879825993	645.097266027456
2705984	1541718	14	1274.7223294723294	500.2889317889318	611.957857531267	869.6538879825993	758.7405459913588
2706118	1541718	14	953.8318301390456	685.9813979706877	611.957857531267	869.6538879825993	388.08941847697923
2706139	1541718	14	890.2968888888888	760.2315555555555	611.957857531267	869.6538879825993	299.07501268222603
2706130	1541718	14	952.039039039039	768.3997747747748	611.957857531267	869.6538879825993	354.83461705028884
2705878	1541718	14	969.7525078819148	445.58885067354544	611.957857531267	869.6538879825993	554.8406687396586
2705195	1542615	15	590.3477138643068	139.50258112094394	611.8783197831979	869.8734417344173	730.6881421129675
2705339	1542615	15	920.118106139438	484.3338536246965	611.8783197831979	869.8734417344173	493.6117298978558
2705212	1542615	15	1401.8651059085842	142.850613154961	611.8783197831979	869.8734417344173	1073.6113428650008
2705206	1542615	15	771.9831970935512	134.5254314259764	611.8783197831979	869.8734417344173	752.5757556572933
2705287	1542615	15	1401.9665963431785	420.545358649789	611.8783197831979	869.8734417344173	908.9198044965392
2705415	1542615	15	895.7119565217391	769.228713768116	611.8783197831979	869.8734417344173	301.14928957518225
2705436	1542615	15	1185.8676975945018	793.6618556701031	611.8783197831979	869.8734417344173	579.0267797698533
2705303	1542615	15	973.0572634116936	445.2465340566607	611.8783197831979	869.8734417344173	557.4569400810883
2705430	1542615	15	1126.2656978830285	774.5473627556512	611.8783197831979	869.8734417344173	523.1457120935657
2705263	1542615	15	896.9048484848485	313.2191919191919	611.8783197831979	869.8734417344173	625.3831432818317
2705377	1542615	15	1190.3276231263385	559.6798715203427	611.8783197831979	869.8734417344173	656.3715773403954
2705252	1542615	15	1004.2514060742408	263.242782152231	611.8783197831979	869.8734417344173	722.4661902059339
2705382	1542615	15	1283.4987733823982	584.4816007359706	611.8783197831979	869.8734417344173	729.7414176276952
2705401	1542615	15	1026.2569922054104	753.7022008253095	611.8783197831979	869.8734417344173	430.3550178315076
2705405	1542615	15	951.3434516991218	768.5103092783505	611.8783197831979	869.8734417344173	354.27540192342144
2705393	1542615	15	961.5757575757576	692.760162601626	611.8783197831979	869.8734417344173	391.99159639442684
2705480	1542615	15	1127.7876927919422	842.5456405413913	611.8783197831979	869.8734417344173	516.6326449967338
2705355	1542615	15	991.20758955677	518.5225865209471	611.8783197831979	869.8734417344173	517.0475010733428
2705361	1542615	15	1209.9897888542748	501.6682242990654	611.8783197831979	869.8734417344173	702.3620231625401
2705234	1542615	15	771.2970183486239	207.315749235474	611.8783197831979	869.8734417344173	681.466813089103
2705069	1541195	16	1308.0744292237443	615.568797564688	611.9030883919063	869.8045793397231	741.1412608473249
2704929	1541195	16	897.3409007013659	312.984680693983	611.9030883919063	869.8045793397231	625.7181028417369
2704830	1541195	16	1398.8277027027027	141.59403153153153	611.9030883919063	869.8045793397231	1072.1664752021031
2704947	1541195	16	910.3790047716428	426.3401499659169	611.9030883919063	869.8045793397231	534.5545554745175
2705154	1541195	16	888.8011937557392	777.386593204775	611.9030883919063	869.8045793397231	291.91376280559257
2705179	1541195	16	1187.031914893617	793.9917257683215	611.9030883919063	869.8045793397231	580.1040905215837
2704916	1541195	16	1010.770783847981	277.6136183689628	611.9030883919063	869.8045793397231	713.992697955597
2705044	1541195	16	1196.462229556289	536.4640630729739	611.9030883919063	869.8045793397231	672.9229445514721
2704918	1541195	16	1323.8955360409805	281.4765825100622	611.9030883919063	869.8045793397231	923.6141387846556
2705131	1541195	16	1143.8315237061165	763.2383279044517	611.9030883919063	869.8045793397231	542.4981347809313
2704866	1541195	16	852.6767676767678	193.79752066115705	611.9030883919063	869.8045793397231	717.6053985440853
2705021	1541195	16	990.6559836544076	514.6624051371863	611.9030883919063	869.8045793397231	519.2106697353515
2704895	1541195	16	530.6988304093568	215.21138630890957	611.9030883919063	869.8045793397231	659.6107790786717
2704885	1541195	16	784.0794995964487	214.25625504439063	611.9030883919063	869.8045793397231	677.7819133480135
2705097	1541195	16	976.8834642723532	696.7323232323232	611.9030883919063	869.8045793397231	403.93648091245456
2704961	1541195	16	965.8723646723648	441.3566951566952	611.9030883919063	869.8045793397231	555.7533967610318
2705216	1541195	16	1125.6522309711286	845.9917979002624	611.9030883919063	869.8045793397231	514.300719483037
2704986	1541195	16	1251.160724896019	475.90106951871655	611.9030883919063	869.8045793397231	750.8730258027199
2705117	1541195	16	1025.135770234987	758.4181897302002	611.9030883919063	869.8045793397231	427.9815149436587
2705106	1541195	16	951.3133039323776	768.0376699742741	611.9030883919063	869.8045793397231	354.3385362263392
2704428	1543047	17	1111.172245467225	854.4877963737797	612.027144408252	869.7117263843649	499.3772120913604
2704396	1543047	17	955.5144596651444	767.0799086757991	612.027144408252	869.7117263843649	358.49243471592547
2704399	1543047	17	1029.3268343815514	775.2492662473794	612.027144408252	869.7117263843649	427.8576721608991
2704384	1543047	17	1353.683615819209	665.2290960451978	612.027144408252	869.7117263843649	769.3292323161627
2704390	1543047	17	988.3442958008176	697.4156447417317	612.027144408252	869.7117263843649	413.88469189089375
2704414	1543047	17	1186.664674634794	794.2128154050464	612.027144408252	869.7117263843649	579.5760318577046
2704401	1543047	17	1143.252976190476	760.3787202380953	612.027144408252	869.7117263843649	542.3602037259886
2704404	1543047	17	891.7144927536232	784.0367149758455	612.027144408252	869.7117263843649	292.5153336225555
2704363	1543047	17	966.6045548654243	434.92287784679087	612.027144408252	869.7117263843649	561.0405358074794
2704354	1543047	17	894.8063263041065	315.0016648168701	612.027144408252	869.7117263843649	622.6293585415825
2704357	1543047	17	892.1558464223386	372.6633507853403	612.027144408252	869.7117263843649	570.5516430418248
2704369	1543047	17	981.2007060010084	495.88552697932425	612.027144408252	869.7117263843649	525.3904699751395
2704373	1543047	17	1176.4872204472842	499.81877884274047	612.027144408252	869.7117263843649	674.8599633131462
2704372	1543047	17	1278.87587971849	497.9117082533589	612.027144408252	869.7117263843649	763.4936078757178
2704335	1543047	17	1389.5693739424703	134.9912577552171	612.027144408252	869.7117263843649	1069.7598261907565
2704345	1543047	17	1011.1111111111112	273.0673515981735	612.027144408252	869.7117263843649	717.8109238812781
2704348	1543047	17	499.3362694300518	271.43506044905007	612.027144408252	869.7117263843649	608.7973409157013
2704336	1543047	17	1346.5366407263296	196.5123216601816	612.027144408252	869.7117263843649	996.3441366829188
2704339	1543047	17	809.9912728820774	203.85376756066407	612.027144408252	869.7117263843649	694.6629524389987
2704342	1543047	17	958.574307304786	247.93576826196477	612.027144408252	869.7117263843649	711.8288264819467
2704167	1542970	18	969.3911597729116	473.4054339010543	611.9833869239014	869.8574490889604	533.7738439071751
2704187	1542970	18	1379.2782819116758	527.4833635813671	611.9833869239014	869.8574490889604	840.215133344705
2704129	1542970	18	895.7548579970105	313.26606875934226	611.9833869239014	869.8574490889604	624.7561223807462
2704134	1542970	18	522.47591522158	338.0305073859988	611.9833869239014	869.8574490889604	539.3064837471056
2704154	1542970	18	1171.5760428202288	395.4106681432263	611.9833869239014	869.8574490889604	733.6509309493683
2704145	1542970	18	874.4797068771138	363.32111987974446	611.9833869239014	869.8574490889604	570.5114992686181
2704272	1542970	18	1101.8326572008114	842.6778228532793	611.9833869239014	869.8574490889604	490.60273100863645
2704106	1542970	18	997.834208223972	235.94969378827645	611.9833869239014	869.8574490889604	742.1050454809553
2704238	1542970	18	896.2026777469991	788.3688827331487	611.9833869239014	869.8574490889604	295.6704106310101
2704230	1542970	18	959.0418502202645	760.2911160058737	611.9833869239014	869.8574490889604	363.9427953551311
2704253	1542970	18	1033.0821656050955	806.1929936305733	611.9833869239014	869.8574490889604	425.8841911783134
2704243	1542970	18	1186.2420435510887	794.3190954773869	611.9833869239014	869.8574490889604	579.2055313769102
2704118	1542970	18	1002.5952932098766	276.1500771604938	611.9833869239014	869.8574490889604	710.6800298408348
2704201	1542970	18	1378.9955878166809	683.1541417591802	611.9833869239014	869.8574490889604	789.4085388987528
2704070	1542970	18	1377.1932889628397	124.17720465890184	611.9833869239014	869.8574490889604	1068.4499151161524
2704091	1542970	18	847.351497005988	198.2592814371257	611.9833869239014	869.8574490889604	711.647557458687
2704223	1542970	18	1175.8814898419864	727.9145974416855	611.9833869239014	869.8574490889604	581.488472463879
2704210	1542970	18	1011.6875	696.9066220238095	611.9833869239014	869.8574490889604	435.5173550990481
2704087	1542970	18	1335.2488584474886	206.93215916503587	611.9833869239014	869.8574490889604	981.1130833491909
2705697	1542396	19	901.1968613428684	304.5834326579261	611.9283413848631	869.7592592592592	634.9015605691918
2705723	1542396	19	1286.5757261410788	379.1877593360996	611.9283413848631	869.7592592592592	834.1519587552738
2705854	1542396	19	1036.8931899641575	707.8695340501791	611.9283413848631	869.7592592592592	454.75642453548045
2705717	1542396	19	846.3607932875668	347.1220442410374	611.9283413848631	869.7592592592592	572.8073262687172
2705933	1542396	19	1104.1528535078153	847.7977099236641	611.9283413848631	869.7592592592592	492.714197059409
2705669	1542396	19	879.4661716171616	201.4492574257426	611.9283413848631	869.7592592592592	719.8713420855989
2705690	1542396	19	1004.7044387537344	277.9314980793854	611.9283413848631	869.7592592592592	710.3049778563451
2705822	1542396	19	1267.6366482504604	678.0532228360958	611.9283413848631	869.7592592592592	683.157806142642
2705810	1542396	19	1358.591812865497	675.6315789473684	611.9283413848631	869.7592592592592	771.4868086408136
2705684	1542396	19	1106.6765765765765	252.013963963964	611.9283413848631	869.7592592592592	791.4449229635544
2705897	1542396	19	1186.6226287262873	794.1985094850949	611.9283413848631	869.7592592592592	579.6403633368723
2705768	1542396	19	957.7107843137254	489.9917440660475	611.9283413848631	869.7592592592592	513.603800057864
2705888	1542396	19	899.4488888888889	783.6644444444445	611.9283413848631	869.7592592592592	300.13394072482373
2705656	1542396	19	1371.3914454277285	114.96253687315637	611.9283413848631	869.7592592592592	1070.748475846325
2705662	1542396	19	1340.6495901639344	203.104849726776	611.9283413848631	869.7592592592592	987.6551828301378
2705779	1542396	19	507.0946617008069	490.3578522656736	611.9283413848631	869.7592592592592	393.61850569404345
2705908	1542396	19	1031.638854552946	803.7319736299959	611.9283413848631	869.7592592592592	424.87235413872696
2705732	1542396	19	960.41536991537	431.19915369915367	611.9283413848631	869.7592592592592	560.1590624482596
2705748	1542396	19	1401.4097605893187	472.7786985880909	611.9283413848631	869.7592592592592	883.6710229603982
2705876	1542396	19	957.2829803047194	755.2617985878856	611.9283413848631	869.7592592592592	363.83993063386697
2704551	1541345	20	1205.779289493575	493.4149659863946	611.9030883919063	869.8045793397231	703.1060256285804
2704440	1541345	20	1373.1192129629628	121.52604166666669	611.9030883919063	869.8045793397231	1067.413115082022
2704446	1541345	20	872.4895697522816	187.07018687527165	611.9030883919063	869.8045793397231	730.7746334688861
2704563	1541345	20	496.1508527131783	552.5893023255813	611.9030883919063	869.8045793397231	337.67456527814244
2704906	1541345	20	1107.7482117310444	862.1920600858369	611.9030883919063	869.8045793397231	495.90355593461504
2704518	1541345	20	975.279227841218	438.9532354540511	611.9030883919063	869.8045793397231	563.6267375215402
2704537	1541345	20	942.7390931857124	486.68373533676026	611.9030883919063	869.8045793397231	506.1956570116637
2704666	1541345	20	900.4092140921409	771.2917795844626	611.9030883919063	869.8045793397231	304.8615362458499
2704616	1541345	20	1038.582191780822	706.2998477929984	611.9030883919063	869.8045793397231	456.9341905646103
2704490	1541345	20	1216.2596697088222	328.8063885267275	611.9030883919063	869.8045793397231	811.1263279193965
2704766	1541345	20	1186.766881028939	794.3692390139336	611.9030883919063	869.8045793397231	579.7920926117404
2704498	1541345	20	1362.320077765995	376.90014139271824	611.9030883919063	869.8045793397231	897.8198276319831
2704629	1541345	20	954.5583601861798	756.0710705334765	611.9030883919063	869.8045793397231	361.0373198352049
2704459	1541345	20	977.2369281045752	267.218545751634	611.9030883919063	869.8045793397231	704.6834341139486
2704450	1541345	20	1315.432214544258	194.15514972030272	611.9030883919063	869.8045793397231	975.4257445288902
2704578	1541345	20	1285.5735751295338	632.2561312607944	611.9030883919063	869.8045793397231	714.3256889444893
2704476	1541345	20	828.6518602885346	305.79347000759304	611.9030883919063	869.8045793397231	604.225588310158
2704735	1541345	20	1033.8776106934	793.5421888053467	611.9030883919063	869.8045793397231	428.81050556346156
2704592	1541345	20	1333.6192052980132	691.790444654683	611.9030883919063	869.8045793397231	743.3459393510486
2704471	1541345	20	906.9601449275362	292.5	611.9030883919063	869.8045793397231	648.3357493907648
2705071	1541678	21	1283.561044176707	313.014859437751	611.9747967479675	869.6837398373983	872.3005962056961
2705061	1541678	21	830.273607748184	303.23365617433416	611.9747967479675	869.6837398373983	607.0585376765576
2705318	1541678	21	1120.273907103825	864.3275273224043	611.9747967479675	869.6837398373983	508.3273301732477
2705211	1541678	21	1315.038717181788	541.6834496510469	611.9747967479675	869.6837398373983	775.8112312786559
2705032	1541678	21	856.8537735849056	189.52987421383648	611.9747967479675	869.6837398373983	722.8934874650482
2705295	1541678	21	1030.0962916139906	788.2808680994522	611.9747967479675	869.6837398373983	425.97184413548075
2705024	1541678	21	1371.3992537313434	117.64614427860695	611.9747967479675	869.6837398373983	1068.7778305140614
2705285	1541678	21	895.7745098039215	759.0745554035568	611.9747967479675	869.6837398373983	304.59262763855827
2705052	1541678	21	898.7965286491009	283.1591384358009	611.9747967479675	869.6837398373983	652.8995435287641
2705169	1541678	21	929.1491085899514	492.1627498649379	611.9747967479675	869.6837398373983	493.0736678856646
2705043	1541678	21	967.9831417624522	254.9685823754789	611.9747967479675	869.6837398373983	710.3637564891559
2705301	1541678	21	1186.3981185658502	794.6448349307774	611.9747967479675	869.6837398373983	579.3038838967642
2705128	1541678	21	1011.1792668957618	477.6964490263459	611.9747967479675	869.6837398373983	559.4803349031758
2705260	1541678	21	1307.6999331327315	698.4976596456034	611.9747967479675	869.6837398373983	716.476196010049
2705248	1541678	21	1014.621462264151	690.6654874213837	611.9747967479675	869.6837398373983	440.6493752967151
2705278	1541678	21	960.5006740815638	748.4652847994607	611.9747967479675	869.6837398373983	369.0043373904127
2705015	1541678	21	1220.0273287143957	101.15588914549652	611.9747967479675	869.6837398373983	979.9810911032408
2705101	1541678	21	1096.526815642458	414.6918063314712	611.9747967479675	869.6837398373983	664.6866318575909
2705112	1541678	21	1288.8490566037735	452.557783018868	611.9747967479675	869.6837398373983	795.0803905940076
2705235	1541678	21	488.10035682426405	649.3331846565567	611.9747967479675	869.6837398373983	252.78299791504244
2706475	1541933	22	493.4481037924152	756.999001996008	611.957857531267	869.6538879825993	163.51050445734415
2706476	1541933	22	983.254932502596	750.0164416753203	611.957857531267	869.6538879825993	390.09567600935003
2706469	1541933	22	909.1349425287356	734.9137931034483	611.957857531267	869.6538879825993	326.29605117996033
2706488	1541933	22	1034.5617128463475	785.1003358522249	611.957857531267	869.6538879825993	430.97949104920696
2706363	1541933	22	1305.2869173521349	456.8756365060713	611.957857531267	869.6538879825993	806.9021440572012
2706490	1541933	22	1177.1656420765028	794.6489071038252	611.957857531267	869.6538879825993	570.1627722564486
2706355	1541933	22	1183.3642936596218	381.4840563589173	611.957857531267	869.6538879825993	751.5418150418523
2706434	1541933	22	995.9172310007524	685.5500376222724	611.957857531267	869.6538879825993	425.8157209316929
2706332	1541933	22	1273.4499799919968	319.80932372949184	611.957857531267	869.6538879825993	860.1749083275392
2706320	1541933	22	845.215663580247	316.57060185185185	611.957857531267	869.6538879825993	600.2585488603804
2706283	1541933	22	969.2430145611964	256.84946871310507	611.957857531267	869.6538879825993	709.353184041718
2706406	1541933	22	1024.5799001248438	550.9962546816479	611.957857531267	869.6538879825993	521.3440680539668
2706299	1541933	22	900.1093234323433	286.16460396039605	611.957857531267	869.6538879825993	650.7618703256073
2706427	1541933	22	1300.1953199617956	679.4783508436803	611.957857531267	869.6538879825993	714.0290887764235
2706249	1541933	22	1096.56362545018	163.50520208083233	611.957857531267	869.6538879825993	856.4395582299265
2706382	1541933	22	882.3367318040216	500.4528462192014	611.957857531267	869.6538879825993	457.6179027225446
2706496	1541933	22	1116.2349785407723	860.8351216022891	611.957857531267	869.6538879825993	504.354226128924
2706242	1541933	22	1367.9175438596492	119.19590643274854	611.957857531267	869.6538879825993	1065.2052522521574
2706393	1541933	22	1313.1722899094032	538.4628241174634	611.957857531267	869.6538879825993	775.4928761500729
2706261	1541933	22	841.2937314697161	208.0688267683185	611.957857531267	869.6538879825993	700.2069239139355
2704427	1541013	23	1100.244481855593	200.23849607182945	611.9554294975688	869.7350081037278	828.644542777888
2704683	1541013	23	914.2472527472528	721.1318681318681	611.9554294975688	869.7350081037278	336.84304893097357
2704421	1541013	23	1374.5335775335775	117.8168498168498	611.9554294975688	869.7350081037278	1070.9371357010455
2704549	1541013	23	1312.01241950322	539.5107329040171	611.9554294975688	869.7350081037278	774.0335013337256
2704827	1541013	23	1094.612058080808	859.3181818181819	611.9554294975688	869.7350081037278	482.76902488167383
2704442	1541013	23	969.3959783449344	257.1191028615622	611.9554294975688	869.7350081037278	709.2686326886195
2704447	1541013	23	897.3525789068515	283.4287913779831	611.9554294975688	869.7350081037278	652.0786092659383
2704703	1541013	23	491.677028451001	758.9074464348437	611.9554294975688	869.7350081037278	163.55317845822907
2704436	1541013	23	832.3818770226537	223.55501618122975	611.9554294975688	869.7350081037278	682.7418258239995
2704641	1541013	23	1298.6829501915709	679.8815453384419	611.9554294975688	869.7350081037278	712.4879121799196
2704536	1541013	23	836.5711903726258	523.091706539075	611.9554294975688	869.7350081037278	413.05425618570206
2704785	1541013	23	1163.684404283802	803.7115127175367	611.9554294975688	869.7350081037278	555.665334137085
2704738	1541013	23	1042.3289308176102	787.71928721174	611.9554294975688	869.7350081037278	438.1186244750433
2704501	1541013	23	1263.7240762812874	464.2568533969011	611.9554294975688	869.7350081037278	767.6033499632039
2704631	1541013	23	994.658918918919	684.7241441441441	611.9554294975688	869.7350081037278	425.07761714579726
2704458	1541013	23	879.0527927927928	335.3954954954955	611.9554294975688	869.7350081037278	597.3773649994316
2704714	1541013	23	995.3837459634016	757.435773232867	611.9554294975688	869.7350081037278	399.5352199999438
2704477	1541013	23	1187.5332512315272	389.01477832512313	611.9554294975688	869.7350081037278	749.9211746513115
2704593	1541013	23	1001.9437853107344	615.556779661017	611.9554294975688	869.7350081037278	465.507775965269
2704464	1541013	23	1220.661568627451	337.49215686274505	611.9554294975688	869.7350081037278	808.582473537201
2706081	1542686	24	1095.1077834179357	830.0939086294417	611.922973698336	869.9455179817498	484.82544396074627
2705824	1542686	24	1048.6510817748442	336.98918225155853	611.922973698336	869.9455179817498	689.038385127446
2705952	1542686	24	1018.1456140350878	631.8894736842105	611.922973698336	869.9455179817498	470.8370352348612
2705848	1542686	24	902.9323617339312	358.78550074738416	611.922973698336	869.9455179817498	588.1930186119932
2705976	1542686	24	1298.3740595354925	679.7129538763494	611.922973698336	869.9455179817498	712.3226247236055
2705841	1542686	24	1194.375621890547	356.24741676234214	611.922973698336	869.9455179817498	776.6188425363787
2705719	1542686	24	822.8250207813799	241.9139650872818	611.922973698336	869.9455179817498	662.4977772754075
2706063	1542686	24	1046.6477224350788	789.2211579395487	611.922973698336	869.9455179817498	442.15611436284246
2706051	1542686	24	470.31585081585087	784.7645687645687	611.922973698336	869.9455179817498	165.2524473664316
2705794	1542686	24	895.460598896769	280.957840819543	611.922973698336	869.9455179817498	653.6819324045136
2705927	1542686	24	1189.4931271477662	540.6765463917526	611.922973698336	869.9455179817498	664.8348199421664
2705687	1542686	24	1375.0869304556356	118.38309352517986	611.922973698336	869.9455179817498	1071.1047113837633
2706071	1542686	24	1165.7715298885512	803.0721040189125	611.922973698336	869.9455179817498	557.8712008062712
2705895	1542686	24	831.0596267325374	510.14951283106905	611.922973698336	869.9455179817498	421.2766763368472
2705913	1542686	24	1315.5666666666668	538.3125786163522	611.922973698336	869.9455179817498	777.8784308143813
2706041	1542686	24	1000.3664506839452	755.4532037437004	611.922973698336	869.9455179817498	404.96521434841014
2705737	1542686	24	969.6672487388436	257.278812572759	611.922973698336	869.9455179817498	709.4656145585672
2705871	1542686	24	1206.257693553612	406.52332361516034	611.922973698336	869.9455179817498	753.653693321405
2705986	1542686	24	931.0862977602108	687.5377689942908	611.922973698336	869.9455179817498	367.6109551100146
2706002	1542686	24	1000.7412186379928	691.9451612903226	611.922973698336	869.9455179817498	427.6257178657877
2705955	1541797	25	1298.2214566929133	679.2992125984252	611.8610657966286	869.8442088091354	712.3187360811453
2705974	1541797	25	1006.5701951951952	692.5994744744745	611.8610657966286	869.8442088091354	432.67885628944117
2705931	1541797	25	1097.4516603614964	623.1519546027743	611.8610657966286	869.8442088091354	544.6607144041855
2705945	1541797	25	939.1933333333334	664.3313978494623	611.8610657966286	869.8442088091354	386.49958452664237
2705949	1541797	25	1047.3497495826375	676.8369504730106	611.8610657966286	869.8442088091354	476.34251907225126
2706028	1541797	25	1105.2754901960784	820.2598039215686	611.8610657966286	869.8442088091354	495.8995940848253
2706020	1541797	25	1165.227777777778	806.1986111111111	611.8610657966286	869.8442088091354	557.014793371924
2705782	1541797	25	888.8446398659967	280.7252931323283	611.8610657966286	869.8442088091354	650.9846366178376
2705994	1541797	25	997.0612504543802	745.3753180661578	611.8610657966286	869.8442088091354	404.8106804707025
2705743	1541797	25	1290.7889750215331	167.95133505598622	611.8610657966286	869.8442088091354	976.5227658124281
2705754	1541797	25	813.3622938243192	241.26256233218257	611.8610657966286	869.8442088091354	660.089108518194
2705759	1541797	25	969.4546130952382	257.4497767857143	611.8610657966286	869.8442088091354	709.1544863024499
2706015	1541797	25	1047.572955974843	792.6375262054507	611.8610657966286	869.8442088091354	442.4994046112812
2706003	1541797	25	498.4984239558708	751.2734436564224	611.8610657966286	869.8442088091354	164.04302762999635
2705855	1541797	25	990.8449799196788	444.35421686746986	611.8610657966286	869.8442088091354	569.7986841039088
2705847	1541797	25	1207.638711960368	433.3372257607927	611.8610657966286	869.8442088091354	738.5725082335329
2705798	1541797	25	925.9219899341851	363.7826171118854	611.8610657966286	869.8442088091354	595.5943238994896
2705811	1541797	25	1187.8302721088437	377.2884353741497	611.8610657966286	869.8442088091354	757.8599584118823
2705889	1541797	25	800.4719041074974	497.1097114063216	611.8610657966286	869.8442088091354	417.7380206330959
2705905	1541797	25	1300.8386809269164	524.9424242424243	611.8610657966286	869.8442088091354	770.4851686748557
2705450	1541378	26	863.1189236111112	274.37586805555554	611.9283413848631	869.7592592592592	646.2028250637596
2705581	1541378	26	732.4639275557552	482.1133812303547	611.9283413848631	869.7592592592592	405.953389302714
2705838	1541378	26	1119.1062661498709	820.3972868217054	611.9283413848631	869.7592592592592	509.57438288425146
2705696	1541378	26	1052.9401673640168	697.5504881450488	611.9283413848631	869.7592592592592	473.4419621264405
2705418	1541378	26	969.3679026651216	257.6884897643878	611.9283413848631	869.7592592592592	708.7973383402817
2705539	1541378	26	1205.3155509065552	468.731520223152	611.9283413848631	869.7592592592592	716.1924517197543
2705414	1541378	26	797.9031531531532	254.85773273273276	611.9283413848631	869.7592592592592	642.4099298243323
2705670	1541378	26	1298.3549291130894	679.3153643257501	611.9283413848631	869.7592592592592	712.3554853145035
2705819	1541378	26	1165.5533596837945	806.8636363636364	611.9283413848631	869.7592592592592	557.1862527610679
2705567	1541378	26	965.4891263592052	475.8127109111361	611.9283413848631	869.7592592592592	529.338371580101
2705553	1541378	26	1279.7767639902677	479.0282846715328	611.9283413848631	869.7592592592592	773.7520339739351
2705808	1541378	26	1041.787442636629	794.4415936587401	611.9283413848631	869.7592592592592	436.4076049755408
2705774	1541378	26	635.0383373688458	733.0379338175949	611.9283413848631	869.7592592592592	138.6607108913884
2705634	1541378	26	962.7733516483516	630.1465201465202	611.9283413848631	869.7592592592592	424.8605488532643
2705510	1541378	26	1165.1785370548605	385.936958614052	611.9283413848631	869.7592592592592	734.96244639472
2705403	1541378	26	1243.7134670487103	151.134670487106	611.9283413848631	869.7592592592592	956.8561775930746
2705787	1541378	26	1003.0170988350244	749.9607290492296	611.9283413848631	869.7592592592592	409.0257987516124
2705648	1541378	26	1099.518058690745	672.4003009781791	611.9283413848631	869.7592592592592	526.0173864391014
2705741	1541378	26	1007.6096849474912	696.5991831971995	611.9283413848631	869.7592592592592	431.9121873544956
2705492	1541378	26	929.2515220700152	363.1506849315069	611.9283413848631	869.7592592592592	597.7844499337027
2704425	1542451	27	968.7214532871972	257.5603613994618	611.9711538461538	869.8792735042734	708.6643960807501
2704550	1542451	27	1283.646265560166	390.9623098201936	611.9711538461538	869.8792735042734	824.929641727347
2704445	1542451	27	857.6609632446134	274.2063793831855	611.9711538461538	869.8792735042734	644.3521391543945
2704958	1542451	27	1009.4013487475914	691.059922928709	611.9711538461538	869.8792735042734	435.80628719611343
2705073	1542451	27	1054.9883653286795	718.737638161722	611.9711538461538	869.8792735042734	468.0897815630819
2705207	1542451	27	1028.9622641509434	798.2151841868822	611.9711538461538	869.8792735042734	423.10439346680414
2704648	1542451	27	667.0636172450053	466.024260177257	611.9711538461538	869.8792735042734	407.59545055449087
2704527	1542451	27	995.1706067769898	367.9672970843183	611.9711538461538	869.8792735042734	631.4724481719511
2705284	1542451	27	792.3861788617886	836.0707317073171	611.9711538461538	869.8792735042734	183.5554378105663
2705178	1542451	27	1166.8393513874958	803.5337679705783	611.9711538461538	869.8792735042734	558.8205818930609
2704413	1542451	27	789.0179093567252	255.1056286549708	611.9711538461538	869.8792735042734	639.7594767083302
2704798	1542451	27	1166.550997782705	549.9937176644494	611.9711538461538	869.8792735042734	640.2230643577618
2704400	1542451	27	1269.024802967084	140.6608715808994	611.9711538461538	869.8792735042734	981.569648841492
2704917	1542451	27	1298.3343373493976	679.1318607764391	611.9711538461538	869.8792735042734	712.375599758351
2705259	1542451	27	1133.560763888889	838.4371527777778	611.9711538461538	869.8792735042734	522.5364372561133
2704868	1542451	27	1030.5321995464851	602.8129251700681	611.9711538461538	869.8792735042734	496.5055723658315
2704499	1542451	27	1079.8717421124827	363.0565843621399	611.9711538461538	869.8792735042734	689.7827184912944
2705139	1542451	27	987.632743362832	760.610250737463	611.9711538461538	869.8792735042734	391.2305575675435
2704706	1542451	27	909.9525490196078	477.74392156862746	611.9711538461538	869.8792735042734	492.50689955290073
2705113	1542451	27	1104.2228964401295	740.4340614886731	611.9711538461538	869.8792735042734	508.98707351029003
2706091	1542819	28	865.9537996545769	270.1062176165803	611.8610657966286	869.8442088091354	651.3438227841631
2706222	1542819	28	1070.3173886883274	738.1179302045728	611.8610657966286	869.8442088091354	477.0052541370843
2706342	1542819	28	959.0483622350674	938.6152215799614	611.8610657966286	869.8442088091354	353.93286228571304
2706108	1542819	28	1076.6987114276026	349.2592404204815	611.8610657966286	869.8442088091354	697.9131365062292
2706230	1542819	28	977.8023660403618	761.0403618649965	611.8610657966286	869.8442088091354	381.773902112124
2706059	1542819	28	1317.425256818987	258.7132483173928	611.8610657966286	869.8442088091354	933.4355245674952
2706306	1542819	28	1161.437675070028	866.8088235294117	611.8610657966286	869.8442088091354	549.5849916293595
2706182	1542819	28	1069.4424681598596	604.1381203337725	611.8610657966286	869.8442088091354	529.131803279276
2706201	1542819	28	1298.0723641126392	679.1702685003274	611.8610657966286	869.8442088091354	712.2095881476405
2706078	1542819	28	974.4221949221948	265.1408681408681	611.8610657966286	869.8442088091354	705.065034282773
2706065	1542819	28	793.17071197411	260.3228155339806	611.8610657966286	869.8442088091354	635.9162811700054
2706198	1542819	28	1003.730605738576	682.6303577754162	611.8610657966286	869.8442088091354	434.2934058366406
2706169	1542819	28	1126.8480158730158	593.2543650793651	611.8610657966286	869.8442088091354	584.5626573802316
2706047	1542819	28	1302.3275097060457	110.3114254021076	611.8610657966286	869.8442088091354	1026.466735571564
2706248	1542819	28	1175.1844783715014	796.9918211559433	611.8610657966286	869.8442088091354	568.0147335604696
2706124	1542819	28	1003.9626556016598	358.887275242047	611.8610657966286	869.8442088091354	644.0657145726008
2706254	1542819	28	1110.4428815004262	809.9765558397271	611.8610657966286	869.8442088091354	502.1632830290971
2706116	1542819	28	648.3106617647059	385.3878676470589	611.8610657966286	869.8442088091354	485.82560609583174
2706266	1542819	28	1015.2524841915086	805.1138211382114	611.8610657966286	869.8442088091354	408.5519055428101
2706140	1542819	28	762.7784810126582	400.6457614115842	611.8610657966286	869.8442088091354	492.87244724752065
2706472	1542010	29	983.3601485148516	988.7970297029703	611.9030883919063	869.8045793397231	390.0507028049447
2706346	1542010	29	992.7346083788706	665.2107468123862	611.9030883919063	869.8045793397231	432.30924455047864
2706360	1542010	29	1298.3550866862936	679.0161923454367	611.9030883919063	869.8045793397231	712.4721430163
2706234	1542010	29	660.7295433239588	353.3001874916298	611.9030883919063	869.8045793397231	518.8071023989556
2706110	1542010	29	1293.6425702811246	168.82697456492636	611.9030883919063	869.8045793397231	977.8232578346615
2706100	1542010	29	1340.3234972677596	92.82295081967212	611.9030883919063	869.8045793397231	1065.0336816854835
2706449	1542010	29	1174.5652631578948	872.699298245614	611.9030883919063	869.8045793397231	562.6696209232697
2706194	1542010	29	954.8109803921568	275.77333333333337	611.9030883919063	869.8045793397231	685.9000974106647
2706409	1542010	29	1110.9415849673203	811.3582516339869	611.9030883919063	869.8045793397231	502.4493947518852
2706159	1542010	29	866.6597028783658	268.55663881151344	611.9030883919063	869.8045793397231	652.9931229454229
2706147	1542010	29	1115.6319444444446	275.79751461988303	611.9030883919063	869.8045793397231	778.8370518645598
2706405	1542010	29	1180.1451491128728	799.105134012835	611.9030883919063	869.8045793397231	572.623306495588
2706301	1542010	29	1074.9047008547009	621.2380341880342	611.9030883919063	869.8045793397231	525.5053001747883
2706419	1542010	29	1002.0589353612168	806.1975073933249	611.9030883919063	869.8045793397231	395.3067726790604
2706295	1542010	29	1132.18545751634	606.249591503268	611.9030883919063	869.8045793397231	583.2280645126806
2706379	1542010	29	1088.591674462114	748.7956033676332	611.9030883919063	869.8045793397231	491.80807268224834
2706383	1542010	29	976.5718954248366	762.6245270037839	611.9030883919063	869.8045793397231	380.0932812370606
2706257	1542010	29	1006.0760479041916	352.6245508982036	611.9030883919063	869.8045793397231	650.2672556952599
2706135	1542010	29	793.7212389380531	260.8123156342183	611.9030883919063	869.8045793397231	635.554417120341
2706263	1542010	29	719.3411607483773	372.7821687667048	611.9030883919063	869.8045793397231	508.50193313643194
2706344	1543002	30	968.9885496183206	638.0209014903671	611.9030883919063	869.8045793397231	425.71551526419034
2706219	1543002	30	790.6637563057818	261.023476911137	611.9030883919063	869.8045793397231	634.483890313363
2706351	1543002	30	1096.8577023498694	661.9473455178417	611.9030883919063	869.8045793397231	527.6225992612535
2706212	1543002	30	1222.2281073446327	233.28531073446328	611.9030883919063	869.8045793397231	881.8465898700413
2706470	1543002	30	1074.0298289528578	971.8124739257404	611.9030883919063	869.8045793397231	473.2512386664836
2706233	1543002	30	938.7514005602242	269.75210084033614	611.9030883919063	869.8045793397231	683.2955408317366
2706364	1543002	30	1298.2211413748378	678.7217898832685	611.9030883919063	869.8045793397231	712.4219973279472
2706227	1543002	30	858.4912280701755	264.9263157894737	611.9030883919063	869.8045793397231	653.2100920420279
2706203	1543002	30	1398.4725146198832	134.34152046783626	611.9030883919063	869.8045793397231	1076.8460304248706
2706331	1543002	30	1146.045089448704	590.3346111719605	611.9030883919063	869.8045793397231	602.835914989021
2706461	1543002	30	1216.1864957264957	893.9820512820513	611.9030883919063	869.8045793397231	604.7668861052358
2706195	1543002	30	1231.2539961013647	121.97173489278752	611.9030883919063	869.8045793397231	971.0043821292078
2706281	1543002	30	666.844817808025	359.2551396568836	611.9030883919063	869.8045793397231	513.4971509090341
2706412	1543002	30	1112.0270914607715	810.8610749891634	611.9030883919063	869.8045793397231	503.58549934519635
2706417	1543002	30	1184.7653436236678	802.5305034913634	611.9030883919063	869.8045793397231	576.7988945468522
2706293	1543002	30	743.3686759956943	373.2014711158952	611.9030883919063	869.8045793397231	513.7098868248266
2706422	1543002	30	1009.3267888307156	807.0497382198953	611.9030883919063	869.8045793397231	402.34781937330206
2706253	1543002	30	1003.8819286256644	351.6772968868641	611.9030883919063	869.8045793397231	649.6947683435559
2706396	1543002	30	973.4548611111112	757.2885802469136	611.9030883919063	869.8045793397231	378.65490147131686
2706385	1543002	30	1077.0837037037038	738.2472592592592	611.9030883919063	869.8045793397231	483.42562336787256
2704558	1542812	31	956.65295001879	271.7033070274333	611.9338709677419	869.7354838709678	690.2707642671962
2704547	1542812	31	851.7806539509537	257.0490463215259	611.9338709677419	869.7354838709678	657.9598392488876
2704807	1542812	31	1183.061324303988	797.1764484574869	611.9338709677419	869.7354838709678	575.7181442116278
2704691	1542812	31	1299.157534246575	678.7981082844096	611.9338709677419	869.7354838709678	713.2555255770974
2704911	1542812	31	1173.2140655105973	973.7543352601156	611.9338709677419	869.7354838709678	570.8374359048145
2704654	1542812	31	1193.558352402746	491.6315789473685	611.9338709677419	869.7354838709678	693.7215582083433
2704513	1542812	31	1383.2714440825189	145.15635179153094	611.9338709677419	869.7354838709678	1058.289454895769
2704772	1542812	31	941.7384672619048	757.7533482142857	611.9338709677419	869.7354838709678	348.2973879359237
2704900	1542812	31	1230.4197896120977	897.8113083497699	611.9338709677419	869.7354838709678	619.1228339203112
2704519	1542812	31	1254.7200785994996	159.0934262236513	611.9338709677419	869.7354838709678	958.2203519122463
2704538	1542812	31	787.8729653220099	260.4012738853503	611.9338709677419	869.7354838709678	634.2260987857537
2704670	1542812	31	937.3040072859744	609.7837887067395	611.9338709677419	869.7354838709678	416.46201438606744
2704745	1542812	31	1022.1168511685116	741.8407134071341	611.9338709677419	869.7354838709678	429.6593412907274
2704624	1542812	31	666.1746277458351	370.3412206988058	611.9338709677419	869.7354838709678	502.3312550350882
2704500	1542812	31	1126.5706566916042	110.54197838736492	611.9338709677419	869.7354838709678	917.1836239208973
2704591	1542812	31	1029.9234972677596	340.5413739266198	611.9338709677419	869.7354838709678	674.3602402975869
2704835	1542812	31	1006.043837357052	803.7405760271072	611.9338709677419	869.7354838709678	399.59728911580817
2704710	1542812	31	1116.5817610062893	701.0172955974842	611.9338709677419	869.7354838709678	532.104613750571
2704863	1542812	31	1039.208108108108	824.3747747747748	611.9338709677419	869.7354838709678	429.6753049147592
2704606	1542812	31	747.2881828316611	367.9975845410628	611.9338709677419	869.7354838709678	519.6746187415168
2706568	1543191	32	1297.557593688363	953.2550295857988	611.9451578384162	869.7883895131085	690.6743749388141
2706562	1543191	32	978.031324725012	853.3149210903874	611.9451578384162	869.7883895131085	366.4566232824765
2706564	1543191	32	1230.7858585858585	884.3582491582491	611.9451578384162	869.7883895131085	619.0121918925867
2706536	1543191	32	899.8011965811966	589.3099145299145	611.9451578384162	869.7883895131085	401.90704642937436
2706541	1543191	32	1298.0907752698724	678.3603205757278	611.9451578384162	869.7883895131085	712.3485901561742
2706532	1543191	32	1275.3514492753625	545.2746376811594	611.9451578384162	869.7883895131085	738.5235829993314
2706553	1543191	32	916.826584176978	750.3470191226097	611.9451578384162	869.7883895131085	327.44301044150603
2706556	1543191	32	1176.6664820967146	794.4568106312292	611.9451578384162	869.7883895131085	569.723635501357
2706558	1543191	32	1002.2196300966792	799.4058427910887	611.9451578384162	869.7883895131085	396.57012819871215
2706551	1543191	32	1016.5342217834814	738.6447844685752	611.9451578384162	869.7883895131085	425.31277409457215
2706550	1543191	32	1179.2505241090146	700.5825995807128	611.9451578384162	869.7883895131085	592.0016705601968
2706509	1543191	32	786.9100106496272	259.3746893858715	611.9451578384162	869.7883895131085	634.994161408019
2706508	1543191	32	848.3190224570674	251.72589167767504	611.9451578384162	869.7883895131085	661.720375313721
2706510	1543191	32	961.8985018726592	268.29737827715354	611.9451578384162	869.7883895131085	695.8870451433918
2706500	1543191	32	1342.48415393322	109.407753254103	611.9451578384162	869.7883895131085	1054.450537869299
2706503	1543191	32	1199.269537480064	133.16905901116428	611.9451578384162	869.7883895131085	942.1029481912149
2706502	1543191	32	984.9102870813396	123.47009569377992	611.9451578384162	869.7883895131085	834.3224696246555
2706522	1543191	32	1047.8572549019607	333.3854901960785	611.9451578384162	869.7883895131085	691.1927565896888
2706526	1543191	32	670.9164585067998	388.0041631973356	611.9451578384162	869.7883895131085	485.37990793728665
2706518	1543191	32	737.9197794379224	322.8077196727143	611.9451578384162	869.7883895131085	561.2997937521313
2706602	1543350	33	1257.0328898743535	622.2354028085736	611.8862179487179	869.775641025641	691.0068001353433
2706597	1543350	33	874.8122362869199	535.8611111111111	611.8862179487179	869.775641025641	425.00471104120953
2706610	1543350	33	1293.55110451698	663.8768545994066	611.8862179487179	869.775641025641	712.0823883736473
2706571	1543350	33	826.6465155331655	152.7031905961377	611.8862179487179	869.775641025641	748.541838899826
2706570	1543350	33	1353.0199530516434	110.07687793427228	611.8862179487179	869.775641025641	1061.3300259345199
2706573	1543350	33	846.9606365159128	250.9493299832496	611.8862179487179	869.775641025641	661.971287521626
2706572	1543350	33	1118.4717054263565	178.62713178294575	611.8862179487179	869.775641025641	856.9218855597964
2706575	1543350	33	786.3711419753085	261.10069444444446	611.8862179487179	869.775641025641	633.1904763246108
2706574	1543350	33	966.7093918398768	261.65588914549653	611.8862179487179	869.775641025641	704.066131380401
2706589	1543350	33	661.1380297823597	400.32159221076745	611.8862179487179	869.775641025641	472.0305550677563
2706583	1543350	33	1074.206278026906	312.089312406577	611.8862179487179	869.775641025641	724.3989778287308
2706582	1543350	33	714.5108771929825	302.3845614035088	611.8862179487179	869.775641025641	576.5973100178062
2706638	1543350	33	1163.5646651270208	791.7848344880676	611.8862179487179	869.775641025641	557.1639570049778
2706625	1543350	33	1243.0315852205006	691.98708780294	611.8862179487179	869.775641025641	655.7082005630665
2706629	1543350	33	894.0384615384615	742.9978021978022	611.8862179487179	869.775641025641	309.32589445531954
2706630	1543350	33	967.3083964646464	737.1710858585858	611.8862179487179	869.775641025641	379.35325625604054
2706648	1543350	33	1356.3424170616113	891.4798578199052	611.8862179487179	869.775641025641	744.7725192461577
2706641	1543350	33	980.9944370271472	794.037160658656	611.8862179487179	869.775641025641	376.79861305417506
2706643	1543350	33	834.0392592592592	840.9958024691357	611.8862179487179	869.775641025641	224.0094928141698
2706644	1543350	33	1219.7332290580466	867.1499826207856	611.8862179487179	869.775641025641	607.8526819852023
2706988	1543310	34	1071.3861439312568	309.7778374507698	611.9283413848631	869.7592592592592	724.348441767785
2706994	1543310	34	644.6488120050021	409.39759622064753	611.9283413848631	869.7592592592592	461.5230113366826
2706999	1543310	34	866.5113928702683	447.2714075707461	611.9283413848631	869.7592592592592	493.26312950391457
2707075	1543310	34	1163.6827956989248	765.5438378825476	611.9283413848631	869.7592592592592	561.5103132696083
2707079	1543310	34	941.5277385989656	774.4238363892807	611.9283413848631	869.7592592592592	343.1101943948873
2706969	1543310	34	1095.5179386823222	245.58349641226357	611.9283413848631	869.7592592592592	789.5912116658517
2706968	1543310	34	611.0580304806565	187.32649472450177	611.9283413848631	869.7592592592592	682.4333194910853
2707096	1543310	34	1215.8470754052148	871.0271317829457	611.9283413848631	869.7592592592592	603.9200649104819
2706971	1543310	34	965.221251819505	260.5349344978166	611.9283413848631	869.7592592592592	704.2514880668806
2706970	1543310	34	846.5008200082	250.87269372693729	611.9283413848631	869.7592592592592	661.8495514268245
2706973	1543310	34	785.245182012848	262.2444682369736	611.9283413848631	869.7592592592592	631.75386706859
2706963	1543310	34	1354.330581039755	105.18134556574924	611.9283413848631	869.7592592592592	1065.7112514900648
2706964	1543310	34	710.6935483870968	129.18299482277976	611.9283413848631	869.7592592592592	747.1330333755058
2707053	1543310	34	869.349510910459	723.2595936794582	611.9283413848631	869.7592592592592	296.1888089292354
2707047	1543310	34	1262.3084693084695	707.4607614607615	611.9283413848631	869.7592592592592	670.3246326859663
2707063	1543310	34	1422.8333333333337	767.2099612812391	611.9283413848631	869.7592592592592	817.3636060424601
2707019	1543310	34	1280.6151393084926	593.6466935213158	611.9283413848631	869.7592592592592	723.4501936386134
2707036	1543310	34	935.1446280991736	679.40564738292	611.9283413848631	869.7592592592592	375.1043395533506
2707025	1543310	34	711.0297539149888	667.2762863534675	611.9283413848631	869.7592592592592	225.43390224683094
2707031	1543310	34	1298.355810855811	663.3484848484849	611.9283413848631	869.7592592592592	716.7901217491384
2706723	1543124	35	1197.838134430727	872.5644718792867	611.9711538461538	869.8792735042734	585.8731340739204
2706689	1543124	35	862.4085225403094	640.6026653504442	611.9711538461538	869.8792735042734	339.53886181846246
2706692	1543124	35	1306.8164435946462	659.9547482472913	611.9711538461538	869.8792735042734	725.8638184880382
2706713	1543124	35	916.7231111111112	757.9791111111111	611.9711538461538	869.8792735042734	324.6465798378885
2706719	1543124	35	1193.8841807909605	760.257438794727	611.9711538461538	869.8792735042734	592.1483915144535
2706704	1543124	35	847.038432695913	708.4055118110236	611.9711538461538	869.8792735042734	285.1848546139834
2706710	1543124	35	1321.9342723004695	743.068075117371	611.9711538461538	869.8792735042734	721.1994936227417
2706668	1543124	35	1067.3230535894843	311.9826423997304	611.9711538461538	869.8792735042734	720.1347121182666
2706670	1543124	35	648.5311129385965	412.8797971491228	611.9711538461538	869.8792735042734	458.45954237830296
2706657	1543124	35	846.3082137161084	250.9078947368421	611.9711538461538	869.8792735042734	661.8454693973131
2706659	1543124	35	786.119918699187	260.58570460704607	611.9711538461538	869.8792735042734	633.6927058120185
2706658	1543124	35	964.7663755458516	260.6018922852984	611.9711538461538	869.8792735042734	704.0478646506864
2706681	1543124	35	1326.0455543358946	586.1425173801683	611.9711538461538	869.8792735042734	768.3806323760462
2706686	1543124	35	1412.3469212246305	627.5440316477468	611.9711538461538	869.8792735042734	836.2581769120986
2706672	1543124	35	881.4202341748994	429.2032564946945	611.9711538461538	869.8792735042734	516.5250805696018
2706674	1543124	35	724.602969348659	441.35727969348665	611.9711538461538	869.8792735042734	443.07677104872283
2706653	1543124	35	689.976134122288	132.06765285996056	611.9711538461538	869.8792735042734	741.9236918347245
2706652	1543124	35	1372.377094972067	107.17039106145252	611.9711538461538	869.8792735042734	1077.0060513556841
2706655	1543124	35	644.6926847662143	240.9660633484163	611.9711538461538	869.8792735042734	629.7638640747005
2706654	1543124	35	1090.412568306011	249.32103825136613	611.9711538461538	869.8792735042734	783.5806980844739
2706985	1543511	36	1375.9479338842975	145.1732782369146	611.957857531267	869.6538879825993	1052.8784310942021
2707115	1543511	36	1192.4784592917122	760.4320920043812	611.957857531267	869.6538879825993	590.7059926774206
2706986	1543511	36	705.7065923862581	232.7284122562674	611.957857531267	869.6538879825993	643.7879207597215
2706991	1543511	36	964.3918322295806	260.91206769683595	611.957857531267	869.6538879825993	703.4033766527398
2706976	1543511	36	696.8660297239916	115.8995753715499	611.957857531267	869.6538879825993	758.5215629663173
2707107	1543511	36	910.550815850816	738.4892773892774	611.957857531267	869.6538879825993	326.13173692561367
2707109	1543511	36	1368.1892130857648	749.1206896551724	611.957857531267	869.6538879825993	765.7768049652798
2707000	1543511	36	1084.769700332963	263.18886422493523	611.957857531267	869.6538879825993	768.9934094222914
2706992	1543511	36	844.9418604651163	248.7957976336189	611.957857531267	869.6538879825993	663.1337074639341
2706996	1543511	36	784.1758849557522	262.31784660766965	611.957857531267	869.6538879825993	631.2813288249155
2707124	1543511	36	1172.7002200220022	893.6382471580491	611.957857531267	869.6538879825993	561.2550637426339
2707080	1543511	36	841.1233087330872	633.2044895448954	611.957857531267	869.6538879825993	329.2797018434114
2707103	1543511	36	839.163379355687	697.7600262984878	611.957857531267	869.6538879825993	284.9032271354318
2707093	1543511	36	1314.9568023833167	659.0246607083748	611.957857531267	869.6538879825993	733.8747766787138
2707055	1543511	36	1396.018018018018	573.9497574497574	611.957857531267	869.6538879825993	837.9685364479348
2707043	1543511	36	856.3045055364644	421.2056128293242	611.957857531267	869.6538879825993	510.69672005929635
2707064	1543511	36	1352.9778420038535	600.8509955041748	611.957857531267	869.6538879825993	788.26747515835
2707038	1543511	36	645.0740144810941	413.8400375435774	611.957857531267	869.6538879825993	457.01525806385564
2707024	1543511	36	1066.0953294945616	312.04446577095325	611.957857531267	869.6538879825993	719.1447080945655
2707027	1543511	36	681.2625850340137	349.2459183673469	611.957857531267	869.6538879825993	525.0024762734928
2706729	1543584	37	687.9472123368921	103.19711348359036	611.957857531267	869.6538879825993	770.2144955914551
2706731	1543584	37	632.8172839506173	146.1888888888889	611.957857531267	869.6538879825993	723.7656530840674
2706730	1543584	37	1397.081328751432	137.6815578465063	611.957857531267	869.6538879825993	1073.4068926300329
2706733	1543584	37	836.6639884631231	235.7130201895344	611.957857531267	869.6538879825993	672.5874434871563
2706734	1543584	37	964.009219858156	260.7	611.957857531267	869.6538879825993	703.3953364967261
2706745	1543584	37	813.546568627451	388.7132352941176	611.957857531267	869.6538879825993	521.480507641315
2706750	1543584	37	655.4967962720257	474.5128149118975	611.957857531267	869.6538879825993	397.5325229640176
2706739	1543584	37	775.9429271708683	272.37850140056025	611.957857531267	869.6538879825993	619.3779060326814
2706740	1543584	37	1076.051167281025	300.3223626470072	611.957857531267	869.6538879825993	734.5209227077447
2706743	1543584	37	741.7617845117845	373.3114478114479	611.957857531267	869.6538879825993	513.0349670096732
2706793	1543584	37	1419.1559278350514	775.2920962199312	611.957857531267	869.6538879825993	812.6948212255412
2706787	1543584	37	1187.499266593326	765.3533186651998	611.957857531267	869.6538879825993	584.9158249740503
2706807	1543584	37	1123.7767722473604	932.6587481146304	611.957857531267	869.6538879825993	515.682279956774
2706763	1543584	37	1394.522792022792	623.8101851851852	611.957857531267	869.6538879825993	820.2725174604278
2706762	1543584	37	825.7938888888889	624.1291666666667	611.957857531267	869.6538879825993	325.5890616775143
2706757	1543584	37	1394.5300884955752	570.3395280235987	611.957857531267	869.6538879825993	837.8594051236286
2706777	1543584	37	836.9943502824858	697.7863700564972	611.957857531267	869.6538879825993	283.16049651716673
2706779	1543584	37	900.9833333333332	717.6990990990992	611.957857531267	869.6538879825993	326.5363433482403
2706770	1543584	37	1312.437659033079	657.3877226463105	611.957857531267	869.6538879825993	731.9350225659314
2706859	1543995	38	892.2904109589041	685.7753424657534	611.9371321562332	869.8932584269663	335.40627291884147
2706863	1543995	38	830.5976948408343	701.2603366264178	611.9371321562332	869.8932584269663	276.1331272928626
2706848	1543995	38	787.5941429009507	654.2939282428703	611.9371321562332	869.8932584269663	278.09792627705923
2706851	1543995	38	1312.510576923077	658.2942307692308	611.9371321562332	869.8932584269663	731.8314696828642
2706873	1543995	38	1189.2163120567377	771.8191489361702	611.9371321562332	869.8932584269663	585.5508368186418
2706830	1543995	38	619.3654048370137	549.588928946973	611.9371321562332	869.8932584269663	320.39045353856613
2706816	1543995	38	1079.084083289218	301.6792835715546	611.9371321562332	869.8932584269663	735.5905078056878
2706819	1543995	38	809.5590200445434	376.0085374907201	611.9371321562332	869.8932584269663	531.9553817255858
2706820	1543995	38	729.9697986577181	386.9716629381059	611.9371321562332	869.8932584269663	497.13677972058883
2706843	1543995	38	1402.5730258560448	626.3490566037735	611.9371321562332	869.8932584269663	827.2961347958757
2706834	1543995	38	1382.1660149885956	556.0757575757576	611.9371321562332	869.8932584269663	831.705450138261
2706796	1543995	38	1396.707434052758	143.7170263788969	611.9371321562332	869.8932584269663	1069.2036039643217
2706786	1543995	38	575.5886850152905	85.6763506625892	611.9371321562332	869.8932584269663	785.0588309375797
2706788	1543995	38	687.3881091617934	102.7120857699805	611.9371321562332	869.8932584269663	770.8824823606004
2706808	1543995	38	964.2604282022886	260.6133259505353	611.9371321562332	869.8932584269663	703.8137118977156
2706813	1543995	38	776.8990562858105	273.1400404448938	611.9371321562332	869.8932584269663	619.1339431694013
2706805	1543995	38	839.2575366063738	234.30017226528852	611.9371321562332	869.8932584269663	675.0208422381501
2706890	1543995	38	1077.338819523269	973.699772985244	611.9371321562332	869.8932584269663	476.8380470021472
2706882	1543995	38	1432.250713994288	787.5640554875562	611.9371321562332	869.8932584269663	824.4346367084643
2706872	1543676	39	681.491287878788	117.52575757575758	611.9451578384162	869.7883895131085	755.4705365617529
2706878	1543676	39	1394.8811965811965	143.48860398860398	611.9451578384162	869.7883895131085	1067.9420486221047
2706871	1543676	39	578.1209813874789	73.63028764805415	611.9451578384162	869.7883895131085	796.876275263576
2706952	1543676	39	1428.3631150573435	796.4755826859046	611.9451578384162	869.7883895131085	819.7030245853733
2706949	1543676	39	1191.0125164690382	788.0207509881423	611.9451578384162	869.7883895131085	584.8118950067577
2706965	1543676	39	1072.4419243986254	986.778350515464	611.9451578384162	869.7883895131085	475.12516560138175
2706925	1543676	39	883.3652657601978	668.7793572311496	611.9451578384162	869.7883895131085	337.74769583699776
2706924	1543676	39	779.1904546823247	667.1166817223727	611.9451578384162	869.7883895131085	262.76759780311664
2706913	1543676	39	693.7876804296743	450.6671701913394	611.9451578384162	869.7883895131085	427.03722904433886
2706914	1543676	39	1325.8221261607428	465.2941082292667	611.9451578384162	869.7883895131085	820.5095669718957
2706917	1543676	39	510.1092767295598	617.111320754717	611.9451578384162	869.7883895131085	272.42659150227985
2706941	1543676	39	831.8343826512767	701.0480937390696	611.9451578384162	869.7883895131085	277.17243478872643
2706929	1543676	39	1294.297886843899	663.472733469666	611.9451578384162	869.7883895131085	712.8614147994448
2706928	1543676	39	1420.422776148583	680.1823069403714	611.9451578384162	869.7883895131085	830.4134668085887
2706888	1543676	39	964.1423462088698	260.2070815450644	611.9451578384162	869.7883895131085	704.0115272636409
2706893	1543676	39	781.7888114595431	272.9192799070848	611.9451578384162	869.7883895131085	620.5639376222736
2706895	1543676	39	1106.3120641562064	293.61471408647145	611.9451578384162	869.7883895131085	759.1934814767989
2706885	1543676	39	836.5517464424321	234.85791289348856	611.9451578384162	869.7883895131085	673.487067273568
2706907	1543676	39	808.3964401294498	351.68338727076593	611.9451578384162	869.7883895131085	554.0991785432724
2706903	1543676	39	1064.7245024875622	313.98911691542287	611.9451578384162	869.7883895131085	716.8835096171669
2707236	1543448	40	874.2821180555555	648.1671006944445	612.0115034777956	869.7252541466025	343.3276723949381
2707129	1543448	40	661.6912568306011	92.30079483358172	612.0115034777956	869.7252541466025	779.0101846775423
2707256	1543448	40	779.6086720867208	670.0146341463415	612.0115034777956	869.7252541466025	260.71659453632253
2707131	1543448	40	1397.6606753812637	139.53267973856208	612.0115034777956	869.7252541466025	1072.5790493167608
2707386	1543448	40	1059.3915229885058	965.104525862069	612.0115034777956	869.7252541466025	457.43424372293794
2707214	1543448	40	552.5126107702795	562.1843899113838	612.0115034777956	869.7252541466025	313.2435177429307
2707231	1543448	40	491.7941094360692	656.0887772194305	612.0115034777956	869.7252541466025	245.13825916008665
2707358	1543448	40	1436.089802130898	806.4356925418568	612.0115034777956	869.7252541466025	826.5050580118145
2707347	1543448	40	1177.6390964069726	785.2886872998932	612.0115034777956	869.7252541466025	571.8951894392133
2707310	1543448	40	833.0037792894937	701.1266061980348	612.0115034777956	869.7252541466025	277.96238964744623
2707323	1543448	40	1437.1877374784112	715.7366148531952	612.0115034777956	869.7252541466025	839.4214187110512
2707185	1543448	40	1081.8970637303971	344.3601935268602	612.0115034777956	869.7252541466025	704.8410364428895
2707188	1543448	40	809.0488322717622	354.53184713375794	612.0115034777956	869.7252541466025	551.5867615958202
2707144	1543448	40	964.2461177320332	260.5624774286746	612.0115034777956	869.7252541466025	703.6678989534252
2707149	1543448	40	781.4046015712682	273.80864197530866	612.0115034777956	869.7252541466025	619.5245195659468
2707136	1543448	40	619.4590892920669	161.9343649946638	612.0115034777956	869.7252541466025	707.8300709216534
2707266	1543448	40	1288.9923451635352	659.3051496172582	612.0115034777956	869.7252541466025	708.928543930679
2707140	1543448	40	836.2416349004659	232.85620499788223	612.0115034777956	869.7252541466025	675.1898530053774
2707167	1543448	40	1040.8467336683418	313.3010050251256	612.0115034777956	869.7252541466025	702.5009606135625
2707159	1543448	40	1350.3149305555555	298.3354166666667	612.0115034777956	869.7252541466025	933.5835778387025
2707491	1544152	41	781.1765151515152	277.34166666666664	611.957857531267	869.6538879825993	616.010325893173
2707621	1544152	41	1447.024149659864	713.3588435374149	611.957857531267	869.6538879825993	849.5668620935761
2707640	1544152	41	1163.9757606151788	780.8640922768305	611.957857531267	869.6538879825993	559.1130414742901
2707507	1544152	41	1041.4565353345845	298.6707317073171	611.957857531267	869.6538879825993	714.4864442275174
2707466	1544152	41	1400.3267355134826	147.6738382099828	611.957857531267	869.6538879825993	1069.0092048437223
2707469	1544152	41	1383.973259334006	224.7401614530777	611.957857531267	869.6538879825993	1005.9430874989096
2707596	1544152	41	1289.6007831120191	666.522812393599	611.957857531267	869.6538879825993	707.43350815436
2707471	1544152	41	727.9598214285714	226.06646825396825	611.957857531267	869.6538879825993	653.9581198066039
2707483	1544152	41	964.222340425532	260.6166666666667	611.957857531267	869.6538879825993	703.5741630112608
2707485	1544152	41	590.2795275590552	266.76134233220847	611.957857531267	869.6538879825993	603.2821658156261
2707613	1544152	41	766.3390501319261	705.5301964233363	611.957857531267	869.6538879825993	225.32229973937754
2707473	1544152	41	836.2350993377484	235.9207505518764	611.957857531267	869.6538879825993	672.2484441559611
2707601	1544152	41	832.1278640059128	697.410199556541	611.957857531267	869.6538879825993	279.54019380700623
2707554	1544152	41	509.89467849223945	562.9674796747968	611.957857531267	869.6538879825993	323.2235225912445
2707578	1544152	41	873.3690012970169	640.882187635106	611.957857531267	869.6538879825993	347.3791544764896
2707570	1544152	41	502.30389513108616	626.7512359550561	611.957857531267	869.6538879825993	266.5064536405713
2707535	1544152	41	1037.3092221048928	369.7594156986976	611.957857531267	869.6538879825993	656.3674784483507
2707525	1544152	41	824.0615330520394	362.8642756680731	611.957857531267	869.6538879825993	549.3848198843219
2707655	1544152	41	1437.8845278725826	834.1549108835798	611.957857531267	869.6538879825993	826.6892052979576
2707675	1544152	41	1010.5941006152732	933.1380745566412	611.957857531267	869.6538879825993	403.65962919903035
2707246	1543936	42	782.1589327146172	278.20688321732405	611.9451578384162	869.7883895131085	615.5821697781664
2707234	1543936	42	964.1335447498238	260.6141649048626	611.9451578384162	869.7883895131085	703.6546708452357
2707385	1543936	42	518.2899159663865	598.8417366946779	611.9451578384162	869.7883895131085	286.6764604979271
2707260	1543936	42	1046.6236502960642	291.1210379658655	611.9451578384162	869.7883895131085	723.7411799476067
2707208	1543936	42	812.1133525456291	160.5749279538905	611.9451578384162	869.7883895131085	736.9199686730935
2707328	1543936	42	1008.6492313460816	420.87420322459695	611.9451578384162	869.7883895131085	599.0810200537584
2707225	1543936	42	830.3492268041238	237.61297250859104	611.9451578384162	869.7883895131085	668.8393642763658
2707359	1543936	42	514.4019987105094	542.8868471953579	611.9451578384162	869.7883895131085	341.14408431391024
2707219	1543936	42	1383.696155099381	220.17611599869664	611.9451578384162	869.7883895131085	1008.7594895087019
2707433	1543936	42	788.4235418555454	712.6314596554851	611.9451578384162	869.7883895131085	236.3110675096943
2707308	1543936	42	839.3933795227098	367.5673595073133	611.9451578384162	869.7883895131085	551.3244566744971
2707451	1543936	42	979.9072072072072	864.6207207207207	611.9451578384162	869.7883895131085	367.99833501855466
2707450	1543936	42	1146.9045725646124	783.5245195493704	611.9451578384162	869.7883895131085	541.8699388832297
2707452	1543936	42	1430.440445586975	881.8988860325621	611.9451578384162	869.7883895131085	818.5848765965226
2707199	1543936	42	1398.1954314720813	139.09334461364918	611.9451578384162	869.7883895131085	1073.361421623507
2707445	1543936	42	1448.1271241830066	722.9562091503268	611.9451578384162	869.7883895131085	848.9758359517625
2707395	1543936	42	871.0858208955224	640.3229684908789	611.9451578384162	869.7883895131085	346.1333019150075
2707417	1543936	42	1286.038226299694	667.8452259599048	611.9451578384162	869.7883895131085	703.6920535670536
2707421	1543936	42	828.7261380323055	690.2055800293685	611.9451578384162	869.7883895131085	281.5030707397286
2707286	1543936	42	521.2330508474577	355.3880649717514	611.9451578384162	869.7883895131085	522.3374199145536
2708269	1543735	43	992.7246835443038	805.6206047819973	611.9728804634018	869.6706161137441	386.1014627024287
2708263	1543735	43	1123.1365193559438	780.2355258650223	611.9728804634018	869.6706161137441	518.9286088602769
2708134	1543735	43	781.3201113430758	272.44432846207377	611.9728804634018	869.6706161137441	620.7718769957362
2708145	1543735	43	1066.1625925925923	271.7674074074074	611.9728804634018	869.6706161137441	750.8505454385248
2708235	1543735	43	771.9488416988416	700.3835263835264	611.9728804634018	869.6706161137441	232.9172104472526
2708108	1543735	43	1382.476602564103	222.8221153846154	611.9728804634018	869.6706161137441	1006.0263260305647
2708099	1543735	43	1364.7904124860645	126.12709030100336	611.9728804634018	869.6706161137441	1058.1073722920255
2708250	1543735	43	1452.1100752371608	743.2314360484136	611.9728804634018	869.6706161137441	849.5983594016141
2708126	1543735	43	962.9518828451884	260.6576011157601	611.9728804634018	869.6706161137441	702.910458415472
2708118	1543735	43	826.2453416149068	237.09006211180125	611.9728804634018	869.6706161137441	667.8853531178298
2708203	1543735	43	861.6340408805031	624.1572327044025	611.9728804634018	869.6706161137441	350.153561246942
2708198	1543735	43	552.0990374873354	581.8267477203648	611.9728804634018	869.6706161137441	294.0050503722474
2708093	1543735	43	931.23823246878	82.50480307396734	611.9728804634018	869.6706161137441	849.4471038326583
2708222	1543735	43	1286.8963039014377	666.4390828199863	611.9728804634018	869.6706161137441	704.8579173352954
2708208	1543735	43	819.6679445052939	673.6212121212121	611.9728804634018	869.6706161137441	285.60918828565843
2708168	1543735	43	585.1445325404692	446.7520647505781	611.9728804634018	869.6706161137441	423.76864128837195
2708175	1543735	43	1001.654574132492	482.3440238345601	611.9728804634018	869.6706161137441	549.4303517893928
2708288	1543735	43	1428.3368246968028	893.9773980154355	611.9728804634018	869.6706161137441	816.7257245187834
2708162	1543735	43	873.390980392157	362.8901960784314	611.9728804634018	869.6706161137441	570.2331252229466
2708184	1543735	43	542.132762991128	513.8044993662864	611.9728804634018	869.6706161137441	362.65456712615133
2707245	1544910	44	594.8712908570568	558.6924988703117	611.9747967479675	869.6837398373983	311.46120444127376
2707374	1544910	44	991.9670824670824	768.7321552321553	611.9747967479675	869.6837398373983	393.1734472727615
2707366	1544910	44	1441.257846052197	759.311364387182	611.9747967479675	869.6837398373983	836.5957429522605
2707128	1544910	44	1068.932283858071	95.15817091454272	611.9747967479675	869.6837398373983	899.2774888438238
2707130	1544910	44	1365.2298245614036	122.193567251462	611.9747967479675	869.6837398373983	1061.1949373412847
2707133	1544910	44	1346.0647773279352	227.8491902834008	611.9747967479675	869.6837398373983	975.1100904970065
2707380	1544910	44	1113.2696793002915	772.0273728539034	611.9747967479675	869.6837398373983	510.7184403226139
2707333	1544910	44	1286.324525043178	666.3597582037996	611.9747967479675	869.6837398373983	704.3352877423963
2707220	1544910	44	969.8001107419713	536.8658176448874	611.9747967479675	869.6837398373983	488.67854942430984
2707307	1544910	44	616.9175273865415	660.4564945226916	611.9747967479675	869.6837398373983	209.2856200701471
2707169	1544910	44	905.2622519238558	368.27966788173353	611.9747967479675	869.6837398373983	580.8817218137184
2707193	1544910	44	558.871189279732	502.4172529313233	611.9747967479675	869.6837398373983	371.08579268205705
2707312	1544910	44	811.960606060606	671.2016042780749	611.9747967479675	869.6837398373983	281.7613920724779
2707186	1544910	44	644.0561348627042	491.03945081682303	611.9747967479675	869.6837398373983	380.000934029285
2707147	1544910	44	964.0364421416234	260.5065630397237	611.9747967479675	869.6837398373983	703.593799637599
2707405	1544910	44	1430.5597923379878	891.7126745435016	611.9747967479675	869.6837398373983	818.8813521929775
2707139	1544910	44	826.5636254501801	237.7737094837935	611.9747967479675	869.6837398373983	667.3519700017985
2707142	1544910	44	1109.5955143078113	240.75908739365815	611.9747967479675	869.6837398373983	801.9804218285213
2707282	1544910	44	861.7632003224505	619.4165659008464	611.9747967479675	869.6837398373983	353.5928518939221
2707157	1544910	44	776.6394335511983	267.8954248366013	611.9747967479675	869.6837398373983	623.9099443710113
2707498	1544269	45	1292.5167958656332	98.4646856158484	611.8783197831979	869.8734417344173	1028.7566301804413
2707630	1544269	45	576.3453641321784	643.3652550529355	611.8783197831979	869.8734417344173	229.2783233780078
2707620	1544269	45	861.4369944657301	616.1100468284377	611.8783197831979	869.8734417344173	355.914867213369
2707504	1544269	45	1372.4597197898424	117.87886748394628	611.8783197831979	869.8734417344173	1069.5699629936391
2707634	1544269	45	799.4220874678427	664.0847115031239	611.8783197831979	869.8734417344173	278.42712922335727
2707509	1544269	45	1309.7581503659349	156.9028609447771	611.8783197831979	869.8734417344173	997.6789598892553
2707598	1544269	45	614.8748299319727	550.6813605442177	611.8783197831979	869.8734417344173	319.206146193338
2707608	1544269	45	935.0358051617594	580.2055616139586	611.8783197831979	869.8734417344173	433.9795399897046
2707560	1544269	45	923.0648148148148	381.8688888888889	611.8783197831979	869.8734417344173	578.7793001550993
2707691	1544269	45	1104.7953245879585	758.25344769593	611.8783197831979	869.8734417344173	505.3970683480943
2707582	1544269	45	564.8160621761658	497.88203799654576	611.8783197831979	869.8734417344173	374.95661155118034
2707710	1544269	45	1434.3771121351765	881.3978494623657	611.8783197831979	869.8734417344173	822.579525270319
2707571	1544269	45	651.6347294938918	480.6294938917976	611.8783197831979	869.8734417344173	391.2689906511792
2707700	1544269	45	1402.0377026074702	817.0852713178294	611.8783197831979	869.8734417344173	791.9207291144523
2707657	1544269	45	1286.3494845360824	666.238144329897	611.8783197831979	869.8734417344173	704.5414724713798
2707531	1544269	45	826.0265700483092	238.280998389694	611.8783197831979	869.8734417344173	666.9096547372561
2707520	1544269	45	1130.7774024024025	214.73423423423424	611.8783197831979	869.8734417344173	835.7413709677294
2707673	1544269	45	997.0121328224776	699.9074074074074	611.8783197831979	869.8734417344173	420.9709096493785
2707550	1544269	45	776.7582683017465	267.7088442958008	611.8783197831979	869.8734417344173	624.3297204457676
2707678	1544269	45	991.6949952785646	730.5254957507082	611.8783197831979	869.8734417344173	404.57206655209336
2707539	1544269	45	964.0176151761518	260.43563685636855	611.8783197831979	869.8734417344173	703.8583105813418
2707754	1544498	46	818.7759900990098	238.9253300330033	611.9126213592233	869.7049622437971	663.833863054874
2707759	1544498	46	1148.029411764706	244.11236802413276	611.9126213592233	869.7049622437971	823.885493801879
2707745	1544498	46	1311.4686520376176	175.08725182863114	611.9126213592233	869.7049622437971	985.8358908464015
2707898	1544498	46	1315.145728643216	842.4886934673367	611.9126213592233	869.7049622437971	703.7595672290446
2707772	1544498	46	776.7992011619463	267.18409586056646	611.9126213592233	869.7049622437971	624.6750984521783
2707900	1544498	46	1441.7027707808563	858.9181360201511	611.9126213592233	869.7049622437971	829.8602579333193
2707889	1544498	46	1089.422199865862	739.1177062374245	611.9126213592233	869.7049622437971	495.043865729959
2707765	1544498	46	963.9219858156029	260.5237588652482	611.9126213592233	869.7049622437971	703.5711273316446
2707854	1544498	46	1285.9575026232949	665.8071003847499	611.9126213592233	869.7049622437971	704.2093722956174
2707740	1544498	46	1373.985564304462	129.01706036745406	611.9126213592233	869.7049622437971	1062.7199717494711
2707860	1544498	46	521.8643748186829	689.3047577603713	611.9126213592233	869.7049622437971	201.62569400423098
2707735	1544498	46	1335.2496318114877	75.78080510554737	611.9126213592233	869.7049622437971	1074.026069505624
2707816	1544498	46	905.4610157367669	602.4027181688126	611.9126213592233	869.7049622437971	397.01530137912374
2707818	1544498	46	851.9570765661252	619.0255220417633	611.9126213592233	869.7049622437971	347.0756721747916
2707833	1544498	46	785.2176308539945	655.099173553719	611.9126213592233	869.7049622437971	275.8446498579829
2707839	1544498	46	989.6224218230204	678.5199600798403	611.9126213592233	869.7049622437971	423.33957813891396
2707788	1544498	46	563.5087405641636	505.956098529996	611.9126213592233	869.7049622437971	366.955271837187
2707780	1544498	46	950.122695035461	401.4382978723404	611.9126213592233	869.7049622437971	577.6328616843545
2707783	1544498	46	693.7262626262626	499.2023569023569	611.9126213592233	869.7049622437971	379.4280596663442
2707802	1544498	46	643.9632605411344	539.5258206290345	611.9126213592233	869.7049622437971	331.7310793842364
2707872	1544410	47	777.7772452964147	267.3647497337593	611.9338709677419	869.7354838709678	624.7835834540788
2707901	1544410	47	699.7353340115294	491.33418107833165	611.9338709677419	869.7354838709678	388.4541708719239
2707888	1544410	47	945.969064191802	418.9814385150812	611.9338709677419	869.7354838709678	561.0336172787971
2707976	1544410	47	1271.8945656333717	803.4246077305779	611.9338709677419	869.7354838709678	663.2836880234934
2707853	1544410	47	963.9571619812584	260.00468540829985	611.9338709677419	869.7354838709678	704.0540064582473
2707982	1544410	47	1448.591725214676	829.7814207650274	611.9338709677419	869.7354838709678	837.6113013992573
2707968	1544410	47	1085.056919642857	710.9415922619047	611.9338709677419	869.7354838709678	499.0600356670391
2707843	1544410	47	808.9184759472115	231.24372073222648	611.9338709677419	869.7354838709678	668.1875980553187
2707866	1544410	47	1173.5351818723911	264.6717352415027	611.9338709677419	869.7354838709678	825.529025725541
2707947	1544410	47	503.8834179357022	655.0167512690356	611.9338709677419	869.7354838709678	240.372699220625
2707823	1544410	47	1284.1257606490872	138.8052738336714	611.9338709677419	869.7354838709678	993.0261368657644
2707937	1544410	47	781.8284923928077	648.4457123098201	611.9338709677419	869.7354838709678	278.9862817178496
2707838	1544410	47	1330.273239984442	217.5287825748736	611.9338709677419	869.7354838709678	970.2499834036811
2707957	1544410	47	1285.957435897436	665.5594871794872	611.9338709677419	869.7354838709678	704.2695533000791
2707828	1544410	47	1389.4652582159624	138.11971830985917	611.9338709677419	869.7354838709678	1067.6219773748146
2707908	1544410	47	561.7477272727273	499.8746212121212	611.9338709677419	869.7354838709678	373.2501932293174
2707929	1544410	47	845.9673826571201	620.8679395385839	611.9338709677419	869.7354838709678	341.62368070099205
2707931	1544410	47	898.19651240778	617.1814218645205	611.9338709677419	869.7354838709678	381.74579777671977
2707934	1544410	47	993.0830078125	639.5423177083334	611.9338709677419	869.7354838709678	445.2679623164936
2707921	1544410	47	643.6628631999002	537.6896745230079	611.9338709677419	869.7354838709678	333.5583134230207
2708139	1545279	48	632.4059829059829	497.8201506591337	611.9030883919063	869.8045793397231	372.5490355165074
2708025	1545279	48	1319.4021246952282	150.53866248693834	611.9030883919063	869.8045793397231	1008.9094833116628
2708239	1545279	48	780.9496691048415	651.1064089167538	611.9030883919063	869.8045793397231	276.4156945563855
2708226	1545279	48	894.785140562249	646.3246318607764	611.9030883919063	869.8045793397231	360.5073402377506
2708251	1545279	48	530.1521867612292	655.2009456264775	611.9030883919063	869.8045793397231	229.6474025987612
2708204	1545279	48	1004.890359168242	627.0252047889098	611.9030883919063	869.8045793397231	461.93161799071197
2708194	1545279	48	843.7516153553781	621.6045229950589	611.9030883919063	869.8045793397231	339.6424699954736
2708094	1545279	48	731.7106751502297	438.8036408624956	611.9030883919063	869.8045793397231	447.34289623632566
2708081	1545279	48	937.23138795361	427.3159371492705	611.9030883919063	869.8045793397231	549.2128011647762
2708041	1545279	48	963.8299215284886	260.07352439440467	611.9030883919063	869.8045793397231	704.0060051208901
2708045	1545279	48	1268.9299719887956	251.6498599439776	611.9030883919063	869.8045793397231	902.1084097159683
2708301	1545279	48	1089.893662400975	684.9890310786107	611.9030883919063	869.8045793397231	512.476122097971
2708035	1545279	48	808.6897374701671	229.51034208432776	611.9030883919063	869.8045793397231	669.8519952332149
2708163	1545279	48	561.0103598691385	501.6686659396584	611.9030883919063	869.8045793397231	371.63708177655263
2708037	1545279	48	1428.7721338229294	246.4000407996736	611.9030883919063	869.8045793397231	1027.5739662212754
2708057	1545279	48	1171.637713437268	277.6800296956199	611.9030883919063	869.8045793397231	814.8093843138429
2708304	1545279	48	1285.1684210526316	665.4515789473684	611.9030883919063	869.8045793397231	703.5953076393523
2708050	1545279	48	776.2821989528795	266.139092495637	611.9030883919063	869.8045793397231	625.6456760783408
2708309	1545279	48	1450.993013972056	797.9343313373253	611.9030883919063	869.8045793397231	842.162238382859
2708310	1545279	48	1267.868295589988	804.2930075486692	611.9030883919063	869.8045793397231	659.2284270971305
2707243	1544968	49	856.857626443648	356.9982078853047	611.9307359307359	869.6899350649351	568.1918591591722
2707235	1544968	49	1427.7141527001863	367.831843575419	611.9307359307359	869.6899350649351	957.7912753150022
2707210	1544968	49	963.8904665314402	260.4323867478026	611.9307359307359	869.6899350649351	703.6124019273135
2707215	1544968	49	777.2845614035089	265.89473684210526	611.9307359307359	869.6899350649351	626.0275784623443
2707222	1544968	49	1175.7012578616352	289.9287211740042	611.9307359307359	869.6899350649351	808.6780982136986
2707309	1544968	49	562.9998232591022	506.3211382113821	611.9307359307359	869.6899350649351	366.6484920760996
2707326	1544968	49	837.9052897705174	619.1966161026838	611.9307359307359	869.6899350649351	337.3594549257697
2707319	1544968	49	600.6368088467615	579.249131121643	611.9307359307359	869.6899350649351	290.66030582830524
2707264	1544968	49	651.9762320104667	426.47790376508215	611.9307359307359	869.6899350649351	445.01746757314316
2707291	1544968	49	906.7792321116927	450.47277486911	611.9307359307359	869.6899350649351	512.5218659753199
2707378	1544968	49	1285.6240703177823	665.3089925625422	611.9307359307359	869.6899350649351	704.0129817380523
2707383	1544968	49	857.8540706605223	678.4270353302611	611.9307359307359	869.6899350649351	311.544191696033
2707342	1544968	49	995.2289175099662	636.1623735050598	611.9307359307359	869.6899350649351	448.8347335156293
2707355	1544968	49	784.549262855088	660.3324343761236	611.9307359307359	869.6899350649351	271.3442811857272
2707432	1544968	49	1224.3538163001294	784.6129797326435	611.9307359307359	869.6899350649351	618.3042274622983
2707178	1544968	49	1343.6200550395597	145.2905056759546	611.9307359307359	869.6899350649351	1029.6231315374644
2707431	1544968	49	1456.9011904761903	766.4206349206349	611.9307359307359	869.6899350649351	851.2576680459598
2707187	1544968	49	1245.3119047619048	202.3019047619048	611.9307359307359	869.6899350649351	920.09699924611
2707191	1544968	49	813.5401948842874	221.50690215184733	611.9307359307359	869.6899350649351	678.813389744157
2707416	1544968	49	1097.825767129046	702.6420765027322	611.9307359307359	869.6899350649351	513.8082992648373
2708265	1545664	50	1175.7267628205127	793.7564102564103	611.9283413848631	869.7592592592592	568.8981394501834
2708008	1545664	50	1173.4492907801418	299.91028368794326	611.9283413848631	869.7592592592592	800.0210194547725
2708000	1545664	50	911.2933482810164	292.8512705530643	611.9283413848631	869.7592592592592	649.955563701828
2708133	1545664	50	784.8716475095785	662.2972831765935	611.9283413848631	869.7592592592592	270.09231505815114
2708022	1545664	50	647.3759512937595	386.4735159817352	611.9283413848631	869.7592592592592	484.5839893182214
2707981	1545664	50	821.2948412698412	217.2345238095238	611.9283413848631	869.7592592592592	685.2903484274631
2708100	1545664	50	835.0105788423155	616.8313373253493	611.9283413848631	869.7592592592592	337.25097236750736
2707974	1545664	50	1362.3607822030858	157.12827412988875	611.9283413848631	869.7592592592592	1034.8873219818922
2708121	1545664	50	998.4610433604336	644.8926151761518	611.9283413848631	869.7592592592592	447.18289023366503
2707992	1545664	50	777.5815450643777	265.32546494992846	611.9283413848631	869.7592592592592	626.7225826412043
2708241	1545664	50	1452.510843373494	740.1092369477911	611.9283413848631	869.7592592592592	850.5222342389592
2707989	1545664	50	963.908350305499	260.3716904276986	611.9283413848631	869.7592592592592	703.7351317976181
2708072	1545664	50	562.7425595238095	506.7764136904762	611.9283413848631	869.7592592592592	366.30013283439325
2708199	1545664	50	828.4790780141844	690.1858156028368	611.9283413848631	869.7592592592592	281.3198236906316
2707966	1545664	50	1261.820512820513	105.47589743589742	611.9283413848631	869.7592592592592	1003.2391996195942
2708169	1545664	50	1079.1785243741767	691.4729907773385	611.9283413848631	869.7592592592592	500.1087152137569
2708042	1545664	50	1422.6812184710905	489.5869227784245	611.9283413848631	869.7592592592592	895.4614637877457
2708161	1545664	50	1285.2522063815345	665.203326544467	611.9283413848631	869.7592592592592	703.7102790089643
2708038	1545664	50	876.6465517241379	469.8024425287357	611.9283413848631	869.7592592592592	479.62608992260016
2708053	1545664	50	624.5924420355315	506.8986750978621	611.9283413848631	869.7592592592592	363.0815101092875
2708010	1545667	51	964.7868299609514	260.52165424210153	611.957857531267	869.6538879825993	703.939174906096
2708014	1545667	51	777.5936370209689	265.7834417932032	611.957857531267	869.6538879825993	626.1746778880007
2708003	1545667	51	822.6545667447307	217.1947697111632	611.957857531267	869.6538879825993	685.6354747888433
2708131	1545667	51	1414.938739789965	640.0880980163361	611.957857531267	869.6538879825993	835.1519318039033
2708028	1545667	51	1173.8598881900768	289.00873515024455	611.957857531267	869.6538879825993	808.0115627676394
2708020	1545667	51	903.344892812106	292.52606137032365	611.957857531267	869.6538879825993	646.515995610291
2708279	1545667	51	1456.7876557191394	710.8986409966025	611.957857531267	869.6538879825993	859.6165519298393
2708236	1545667	51	1075.8124335812963	686.9838823946156	611.957857531267	869.6538879825993	498.527229611449
2708098	1545667	51	853.3402234636872	474.7461824953445	611.957857531267	869.6538879825993	462.8364100158296
2708122	1545667	51	836.3329430132709	616.2146760343483	611.957857531267	869.6538879825993	338.49019651683716
2707997	1545667	51	1359.615067589845	185.1907352456314	611.957857531267	869.6538879825993	1013.6474294384643
2708117	1545667	51	560.9121863799282	508.2759856630825	611.957857531267	869.6538879825993	364.96527071509803
2708073	1545667	51	634.8385146804836	430.737766263673	611.957857531267	869.6538879825993	439.51210037536316
2708211	1545667	51	1284.8635752688174	660.8783602150538	611.957857531267	869.6538879825993	704.5490231052095
2708172	1545667	51	785.6421370967741	661.4774865591397	611.957857531267	869.6538879825993	271.11555299873635
2708300	1545667	51	1114.1557305336833	796.3709536307961	611.957857531267	869.6538879825993	507.5165929458481
2708046	1545667	51	618.6589513108614	318.3286142322097	611.957857531267	869.6538879825993	551.3659965338676
2708164	1545667	51	999.3550161812298	647.6825242718446	611.957857531267	869.6538879825993	446.48386850778445
2708292	1545667	51	824.5578119282839	713.2789974387119	611.957857531267	869.6538879825993	263.91636364997606
2707753	1545005	52	899.8164502164502	293.1904761904762	612.0639412997904	869.767819706499	644.3934663261463
2707887	1545005	52	1445.9121417797887	713.51395173454	612.0639412997904	869.767819706499	848.3620056909256
2707899	1545005	52	1077.8550543024228	764.3847117794486	612.0639412997904	869.767819706499	477.56356685638764
2707725	1545005	52	656.9578587699317	269.4205770690964	612.0639412997904	869.767819706499	602.0234842330889
2707841	1545005	52	1283.9771689497718	660.5877364644488	612.0639412997904	869.767819706499	703.7213175086903
2707718	1545005	52	777.8230240549829	266.4209621993127	612.0639412997904	869.767819706499	625.7024084815718
2707737	1545005	52	1175.0675381263616	284.64887436456064	612.0639412997904	869.767819706499	811.9958314164664
2707819	1545005	52	786.051867219917	660.5992392807746	612.0639412997904	869.767819706499	272.0722209327888
2707681	1545005	52	822.5475628930818	218.92570754716985	612.0639412997904	869.767819706499	684.0312930846401
2707813	1545005	52	997.3874152667256	650.4218980253463	612.0639412997904	869.767819706499	443.38111478512684
2707708	1545005	52	1325.8600135089496	259.47028031070585	612.0639412997904	869.767819706499	939.1314707184415
2707696	1545005	52	964.4374787631668	260.3216106014271	612.0639412997904	869.767819706499	703.9828063930231
2707826	1545005	52	1067.307818930041	665.9872427983539	612.0639412997904	869.767819706499	498.7720036698563
2707791	1545005	52	561.750493096647	505.8376725838264	612.0639412997904	869.767819706499	367.39160994070147
2707777	1545005	52	622.4051238738739	394.5301238738739	612.0639412997904	869.767819706499	475.3501946957982
2707906	1545005	52	806.2193548387097	767.4243727598566	612.0639412997904	869.767819706499	219.4778023841796
2707782	1545005	52	847.35749822317	494.4719260838664	612.0639412997904	869.767819706499	442.9560539146814
2707801	1545005	52	836.5204384986994	616.6374953548867	612.0639412997904	869.767819706499	338.3129915346975
2707920	1545005	52	1414.79009009009	859.0513513513514	612.0639412997904	869.767819706499	802.7976785253636
2707669	1545005	52	1258.9975562072336	118.16275659824046	612.0639412997904	869.767819706499	991.6820422833024
2707627	1545519	53	1062.0659722222222	659.3564814814815	611.9283413848631	869.7592592592592	496.8835030391686
2707500	1545519	53	899.165008291874	288.8130182421227	611.9283413848631	869.7592592592592	648.0767221307907
2707488	1545519	53	692.7640308011254	273.7584036724419	611.9283413848631	869.7592592592592	601.4577529167121
2707747	1545519	53	1391.2021462987295	934.9664914586072	611.9283413848631	869.7592592592592	781.9972162073434
2707493	1545519	53	1176.1613636363636	285.5503787878788	611.9283413848631	869.7592592592592	812.1938927501769
2707512	1545519	53	1294.7649945474373	306.5112686295892	611.9283413848631	869.7592592592592	885.1633712770916
2707633	1545519	53	786.2722504230118	661.0587140439933	611.9283413848631	869.7592592592592	271.94064828901827
2707723	1545519	53	1074.8837606837608	768.4628205128205	611.9283413848631	869.7592592592592	473.9078905873262
2707588	1545519	53	836.7046362909672	615.7098321342926	611.9283413848631	869.7592592592592	339.21305130292325
2707482	1545519	53	964.5604766986836	260.44699395233016	611.9283413848631	869.7592592592592	703.9963490739466
2707484	1545519	53	775.9542164314151	260.0624321389794	611.9283413848631	869.7592592592592	631.3752518790418
2707474	1545519	53	1233.8731105807478	204.06523468575972	611.9283413848631	869.7592592592592	911.023506987051
2707476	1545519	53	823.3655975563191	218.4511263841161	611.9283413848631	869.7592592592592	684.7685720348293
2707732	1545519	53	763.7500963391137	823.7088631984585	611.9283413848631	869.7592592592592	158.6520855669573
2707606	1545519	53	995.7763804567796	653.4846776525007	611.9283413848631	869.7592592592592	440.5837170714937
2707563	1545519	53	833.8627556512379	514.4691424470757	611.9283413848631	869.7592592592592	418.91043355372983
2707556	1545519	53	563.3715596330276	503.3058103975536	611.9283413848631	869.7592592592592	369.6564502842255
2707686	1545519	53	1420.3357546408392	682.3438256658595	611.9283413848631	869.7592592592592	829.8476309276424
2707663	1545519	53	1283.6310975609756	659.9525745257453	611.9283413848631	869.7592592592592	703.7069259382447
2707534	1545519	53	578.7341013824885	369.56666666666666	611.9283413848631	869.7592592592592	501.29281588093255
2708393	1544453	54	624.4019274376417	327.2738095238095	611.9747967479675	869.6837398373983	542.5522703666168
2708773	1544453	54	1286.7099276111685	650.3169596690797	611.9747967479675	869.6837398373983	709.4993171683792
2708795	1544453	54	786.1757443718228	661.989832970225	611.9747967479675	869.6837398373983	271.0769800311329
2708657	1544453	54	1050.576898012382	627.4077875529488	611.9747967479675	869.6837398373983	501.06829902608735
2708913	1544453	54	720.6490196078431	818.3407843137254	611.9747967479675	869.6837398373983	120.19228675794369
2708530	1544453	54	563.1274065685164	501.19422423556057	611.9747967479675	869.6837398373983	371.71304878335997
2708621	1544453	54	1421.881198792583	614.5366537300561	611.9747967479675	869.6837398373983	849.1456975230587
2708893	1544453	54	1039.4974293059126	768.802913453299	611.9747967479675	869.6837398373983	439.2636366479868
2708631	1544453	54	836.9775943396227	615.9512578616352	611.9747967479675	869.6837398373983	339.12598150783475
2708328	1544453	54	690.6447963800905	273.1031811325929	611.9747967479675	869.6837398373983	601.7452383414895
2708331	1544453	54	1170.9499647639184	282.2212825933756	611.9747967479675	869.6837398373983	810.9040492744168
2708320	1544453	54	964.4721928898276	260.38419570573745	611.9747967479675	869.6837398373983	703.917856547084
2708322	1544453	54	887.0231968810916	262.7549707602339	611.9747967479675	869.6837398373983	666.3438700470749
2708595	1544453	54	828.2693452380953	506.2514880952381	611.9747967479675	869.6837398373983	422.9259194148843
2708727	1544453	54	996.4294871794872	653.5655594405595	611.9747967479675	869.6837398373983	441.035686643197
2708420	1544453	54	1228.9275120504262	326.7558398220245	611.9747967479675	869.6837398373983	821.8280583760695
2708315	1544453	54	823.5298618887645	218.98861515490856	611.9747967479675	869.6837398373983	684.2219602382605
2708316	1544453	54	1205.1582633053222	221.49253034547152	611.9747967479675	869.6837398373983	878.6458154794839
2708319	1544453	54	774.1332614942528	258.1113505747127	611.9747967479675	869.6837398373983	632.7054251366445
2708946	1544453	54	1344.011139674379	962.9952870608398	611.9747967479675	869.6837398373983	737.9595193574693
2708387	1544108	55	684.9050440595564	256.0549984807049	611.8815513626835	869.8197064989519	618.0934777963396
2708914	1544108	55	783.594054054054	663.0567567567567	611.8815513626835	869.8197064989519	268.7677453985642
2708745	1544108	55	837.1578313253012	615.7755020080322	611.8815513626835	869.8197064989519	339.5406605242146
2708622	1544108	55	1230.152143110167	325.9690046050301	611.8815513626835	869.8197064989519	823.4270523672966
2708999	1544108	55	696.5670731707318	966.2467479674796	611.8815513626835	869.8197064989519	128.33476508832118
2708358	1544108	55	964.6126033057852	260.7017906336088	611.8815513626835	869.8197064989519	703.8777098566386
2708762	1544108	55	1048.796441397323	620.5953313744695	611.8815513626835	869.8197064989519	502.99841976905833
2708881	1544108	55	1286.2846364883403	650.3717421124829	611.8815513626835	869.8197064989519	709.2086648514447
2708500	1544108	55	1193.2380418535126	276.1846038863976	611.8815513626835	869.8197064989519	830.8898868620507
2709012	1544108	55	1275.8141891891892	995.9436936936936	611.8815513626835	869.8197064989519	675.8060429717697
2708330	1544108	55	833.9763092269327	212.0635910224439	611.8815513626835	869.8197064989519	694.2400081510175
2708333	1544108	55	898.3984056358917	245.01538746755656	611.8815513626835	869.8197064989519	687.3662377967806
2708973	1544108	55	983.5196592398428	763.7734818698121	611.8815513626835	869.8197064989519	386.4721011723991
2708327	1544108	55	1187.74500998004	120.2614770459082	611.8815513626835	869.8197064989519	945.2281535753818
2708345	1544108	55	776.2170158030136	258.35814038956266	611.8815513626835	869.8197064989519	633.1598468805219
2708726	1544108	55	1442.740841494378	574.7114617337686	611.8815513626835	869.8197064989519	881.7119915973302
2708673	1544108	55	565.692281420765	502.6772540983607	611.8815513626835	869.8197064989519	370.0365238898557
2708574	1544108	55	625.9946140035906	328.3132854578097	611.8815513626835	869.8197064989519	541.6903013400673
2708818	1544108	55	996.6293952180029	654.4414908579465	611.8815513626835	869.8197064989519	440.9293357489617
2708692	1544108	55	831.4672253258846	499.29553072625697	611.8815513626835	869.8197064989519	430.7041131007552
2708520	1543915	56	841.0301902398677	209.9983457402812	611.9855769230769	869.6490384615385	698.2839474719956
2708779	1543915	56	837.013986013986	615.3341103341103	611.9855769230769	869.6490384615385	339.5789563068426
2708907	1543915	56	784.8202042304887	666.252370532458	611.9855769230769	869.6490384615385	266.91199471201094
2709025	1543915	56	1315.5795068027212	986.9970238095236	611.9855769230769	869.6490384615385	713.3126718548555
2708403	1543915	56	1229.8294444444443	92.59722222222224	611.9855769230769	869.6490384615385	992.7439598177272
2708992	1543915	56	933.7893634840872	756.2353433835847	611.9855769230769	869.6490384615385	341.20425448144596
2708760	1543915	56	1050.064521992003	603.1001454016722	611.9855769230769	869.6490384615385	512.7976935440945
2709018	1543915	56	675.009463113171	985.5135187331016	611.9855769230769	869.6490384615385	131.89612586843245
2708624	1543915	56	1213.925060574593	347.37435098650053	611.9855769230769	869.6490384615385	796.932864898796
2708501	1543915	56	918.2060283687944	205.8790780141844	611.9855769230769	869.6490384615385	731.0003592857537
2708886	1543915	56	1286.4273415977962	650.0096418732783	611.9855769230769	869.6490384615385	709.3047007254389
2708458	1543915	56	704.244700045106	204.6906480228537	611.9855769230769	869.6490384615385	671.3280917808014
2708704	1543915	56	816.3200212992546	502.9820731274406	611.9855769230769	869.6490384615385	419.7585360964536
2708582	1543915	56	1215.668954996186	260.7597254004577	611.9855769230769	869.6490384615385	857.4262746859085
2708731	1543915	56	1443.2650406504065	564.2455284552846	611.9855769230769	869.6490384615385	885.6053583503979
2708606	1543915	56	582.9463994786576	306.40061909416744	611.9855769230769	869.6490384615385	563.9965033105174
2708849	1543915	56	996.5780572419776	653.990604220873	611.9855769230769	869.6490384615385	440.9307612051799
2708555	1543915	56	964.069696969697	260.4343434343434	611.9855769230769	869.6490384615385	703.6375290062924
2708686	1543915	56	564.8805526407834	505.64795383001047	611.9855769230769	869.6490384615385	367.03633733673325
2708546	1543915	56	778.6852662290299	258.4675419401897	611.9855769230769	869.6490384615385	633.5073859907055
2708395	1544960	57	1223.3201058201057	237.05102040816325	612.0639412997904	869.767819706499	879.752605439971
2708389	1544960	57	846.8184333759046	210.3148148148148	612.0639412997904	869.767819706499	699.9913836688179
2708645	1544960	57	1287.4301355578727	649.563955509211	612.0639412997904	869.767819706499	710.3585278956419
2708519	1544960	57	1448.5897289041618	519.6053837342497	612.0639412997904	869.767819706499	906.8567278755413
2708412	1544960	57	964.164271047228	260.0037645448323	612.0639412997904	869.767819706499	704.1213284480556
2708540	1544960	57	1029.5889297761423	578.9360625574977	612.0639412997904	869.767819706499	508.8322188782403
2708406	1544960	57	778.8227571115974	258.3719912472648	612.0639412997904	869.767819706499	633.7297229168832
2708361	1544960	57	1294.7146341463415	97.36829268292684	612.0639412997904	869.767819706499	1030.8312169264734
2708748	1544960	57	636.6095679012345	982.5868055555557	612.0639412997904	869.767819706499	115.45826671688415
2708357	1544960	57	936.119295958279	104.92503259452413	612.0639412997904	869.767819706499	830.6601963980534
2708376	1544960	57	721.8494889548302	140.80794592812398	612.0639412997904	869.767819706499	737.18068616378
2708509	1544960	57	562.7565864833906	505.78789614356623	612.0639412997904	869.767819706499	367.3045058202646
2708630	1544960	57	785.6040443574691	663.3365949119374	612.0639412997904	869.767819706499	269.6850346968712
2708457	1544960	57	1137.178749111585	372.16773276474765	612.0639412997904	869.767819706499	723.430306185507
2708604	1544960	57	996.4356261022928	653.4235743680189	612.0639412997904	869.767819706499	441.07417127847185
2708725	1544960	57	1410.6498226950357	907.03945035461	612.0639412997904	869.767819706499	799.4551797411723
2708471	1544960	57	798.8207415180133	484.3551941238195	612.0639412997904	869.767819706499	428.2767731108984
2708562	1544960	57	837.0826330532213	616.0030012004802	612.0639412997904	869.767819706499	339.16072111879095
2708695	1544960	57	899.7086920869208	778.7943829438295	612.0639412997904	869.767819706499	301.688032331085
2708438	1544960	57	548.4083904109589	370.1315639269407	612.0639412997904	869.767819706499	503.6749122681979
2708771	1545636	58	1009.03119232189	537.6472868217054	611.957857531267	869.6538879825993	517.5863371614006
2708517	1545636	58	850.067635903919	211.53202697008007	611.957857531267	869.6538879825993	699.8718814892159
2708665	1545636	58	783.2366385372715	468.0221518987342	611.957857531267	869.6538879825993	436.6285289037379
2708799	1545636	58	839.0418167266907	613.8245298119248	611.957857531267	869.6538879825993	342.07570072410596
2708750	1545636	58	564.8744386873921	502.85060449050087	611.957857531267	869.6538879825993	369.81278656992436
2708485	1545636	58	724.8036303630363	173.96581801037246	611.957857531267	869.6538879825993	704.7808589538178
2708998	1545636	58	1432.992146596859	891.1330715532285	611.957857531267	869.6538879825993	821.3152008506252
2708504	1545636	58	1225.2148969272655	201.50700116686116	611.957857531267	869.6538879825993	906.9203155351124
2708628	1545636	58	507.7099737532809	341.5429790026247	611.957857531267	869.6538879825993	538.3017308683332
2708887	1545636	58	1290.180157946693	650.0929582099375	611.957857531267	869.6538879825993	712.8762099154579
2709014	1545636	58	551.6930874044533	967.2889664340312	611.957857531267	869.6538879825993	114.73644173781476
2708840	1545636	58	995.5039791857972	663.7785430058158	611.957857531267	869.6538879825993	435.3071158452861
2708461	1545636	58	918.7299605781866	101.05759964958388	611.957857531267	869.6538879825993	827.5562685685594
2708452	1545636	58	1270.7026704816403	94.4117787315212	611.957857531267	869.6538879825993	1017.3224938755079
2708862	1545636	58	784.1051883439943	662.6005685856433	611.957857531267	869.6538879825993	269.26897440894385
2708598	1545636	58	1064.633771929825	297.9521198830409	611.957857531267	869.6538879825993	729.2176596358125
2708557	1545636	58	964.290212183436	260.2166324435318	611.957857531267	869.6538879825993	703.954442115207
2708687	1545636	58	1443.7799263351749	480.3220994475138	611.957857531267	869.6538879825993	918.4264781206723
2708545	1545636	58	778.7178770949721	258.4441340782123	611.957857531267	869.6538879825993	633.5505247355957
2708956	1545636	58	870.2298072980731	807.0088150881509	611.957857531267	869.6538879825993	265.7608044733052
2708394	1545642	59	730.0012254901961	191.11841299019608	611.9338709677419	869.7354838709678	688.8113160327212
2708527	1545642	59	513.783304246655	350.4470622454916	611.9338709677419	869.7354838709678	528.4827325295962
2708385	1545642	59	840.1814268142681	96.20848708487084	611.9338709677419	869.7354838709678	806.499201181769
2708644	1545642	59	575.4090284929625	498.9661860624786	611.9338709677419	869.7354838709678	372.56400297829043
2708408	1545642	59	1222.8527927927928	199.7472072072072	611.9338709677419	869.7354838709678	906.7007333794091
2708541	1545642	59	1443.144852659778	417.5072713356295	611.9338709677419	869.7354838709678	946.267431701179
2708402	1545642	59	1329.5695728753851	180.35248789079705	611.9338709677419	869.7354838709678	995.113016596141
2708790	1545642	59	991.2404963870564	677.4959158027018	611.9338709677419	869.7354838709678	425.2405996821819
2708918	1545642	59	515.355544252289	927.0086469989828	611.9338709677419	869.7354838709678	112.28351796165364
2708617	1545642	59	985.7368703108252	509.5464451589853	611.9338709677419	869.7354838709678	519.100015340153
2708875	1545642	59	1404.3940149625937	752.7838736492102	611.9338709677419	869.7354838709678	801.0435437314273
2708746	1545642	59	1289.9959507612568	650.3234531908001	611.9338709677419	869.7354838709678	712.6779239327551
2708761	1545642	59	783.1431120628122	664.8811563169165	611.9338709677419	869.7354838709678	266.97921221318416
2708891	1545642	59	880.9100529100529	818.9104308390023	611.9338709677419	869.7354838709678	273.73595391903723
2708455	1545642	59	1025.6189698948133	248.7836416394632	611.9338709677419	869.7354838709678	746.1344057507335
2708473	1545642	59	964.1178608515056	260.027518172378	611.9338709677419	869.7354838709678	704.1145973254352
2708464	1545642	59	779.4824953445066	255.03929236499067	611.9338709677419	869.7354838709678	637.1216127102416
2708684	1545642	59	838.260391198044	613.0916870415648	611.9338709677419	869.7354838709678	342.18376964807845
2708423	1545642	59	849.6649616368286	212.3167092924126	611.9338709677419	869.7354838709678	699.0819098210757
2708570	1545642	59	777.9550877192983	473.2856140350877	611.9338709677419	869.7354838709678	429.80872920934667
2708524	1545338	60	725.6025029797378	112.08641239570916	611.8610657966286	869.8442088091354	766.2466917108424
2708783	1545338	60	1439.563806380638	634.554638797213	611.8610657966286	869.8442088091354	860.4957922771472
2708897	1545338	60	493.7296296296296	876.6915824915825	611.8610657966286	869.8442088091354	118.32972043077275
2708515	1545338	60	1233.9991708126038	93.69402985074628	611.8610657966286	869.8442088091354	994.718513957596
2708661	1545338	60	1438.222912353347	358.0731538992409	611.8610657966286	869.8442088091354	971.9997500453463
2708534	1545338	60	1406.9364429896343	182.6745771958538	611.8610657966286	869.8442088091354	1050.8791357859063
2708619	1545338	60	779.8181143281365	251.58203414996288	611.8610657966286	869.8442088091354	640.6697173783887
2708876	1545338	60	872.0012135922331	829.9364886731391	611.8610657966286	869.8442088091354	263.1834391096292
2708764	1545338	60	838.9542483660131	612.5592320261437	611.8610657966286	869.8442088091354	343.17178329186146
2708626	1545338	60	966.3079827400215	261.5129449838188	611.8610657966286	869.8442088091354	704.059332356289
2708578	1545338	60	856.489620758483	214.26566866267467	611.8610657966286	869.8442088091354	699.7330578179722
2708710	1545338	60	784.6507276507276	470.6122661122661	611.8610657966286	869.8442088091354	435.02001254329684
2708723	1545338	60	627.4599109131403	468.3719376391982	611.8610657966286	869.8442088091354	401.7751964560735
2708852	1545338	60	986.7563853863564	696.3360814742967	611.8610657966286	869.8442088091354	413.0999526767423
2708808	1545338	60	1287.8152309612983	650.2521847690388	611.8610657966286	869.8442088091354	710.7282817121406
2708559	1545338	60	1010.5250521920668	208.86464857341684	611.8610657966286	869.8442088091354	771.89827898377
2708677	1545338	60	566.6387878787879	423.8169696969697	611.8610657966286	869.8442088091354	448.3138994611916
2708550	1545338	60	715.4824561403509	211.50402382102044	611.8610657966286	869.8442088091354	666.4451903247194
2708690	1545338	60	974.5239752513534	469.7675947409126	611.8610657966286	869.8442088091354	539.9867433728901
2708821	1545338	60	781.031636620714	666.6438670908448	611.8610657966286	869.8442088091354	264.4032165223732
2708398	1544895	61	696.3442113442114	438.6810411810412	611.8862179487179	869.775641025641	439.2900029178548
2708391	1544895	61	964.485115550333	441.05816686251467	611.8862179487179	869.775641025641	555.089772237505
2708528	1544895	61	778.047308592444	666.7223336676697	611.8862179487179	869.775641025641	262.37407202870355
2708407	1544895	61	605.520278833967	445.1004435994931	611.8862179487179	869.775641025641	424.72290789378246
2708360	1544895	61	1364.4512700881285	249.4326075686884	611.8862179487179	869.775641025641	975.2843876840064
2708354	1544895	61	967.4634801288936	261.34103114930184	611.8862179487179	869.775641025641	704.7182868884009
2708613	1544895	61	810.6521739130435	808.4305200341006	611.8862179487179	869.775641025641	208.0171366014804
2708505	1544895	61	1287.434058687768	649.4848334981866	611.8862179487179	869.775641025641	710.5581784824454
2708383	1544895	61	1446.5736350574712	333.47629310344826	611.8862179487179	869.775641025641	992.1290615950381
2708460	1544895	61	1419.5199733688416	543.655792276964	611.8862179487179	869.775641025641	870.9916409712968
2708334	1544895	61	690.671235597934	107.07846642828764	611.8862179487179	869.775641025641	766.7555406678017
2708346	1544895	61	701.8215907311727	247.32855800845468	611.8862179487179	869.775641025641	628.9107587202839
2708351	1544895	61	780.8832968636033	253.83442742523704	611.8862179487179	869.775641025641	638.7046197525914
2708337	1544895	61	935.4471153846154	139.7403846153846	611.8862179487179	869.775641025641	798.52559755559
2708467	1544895	61	839.4695550351288	611.8739266198282	611.8862179487179	869.775641025641	343.9585289142346
2708340	1544895	61	1187.2597809076683	155.20500782472612	611.8862179487179	869.775641025641	917.4235263961971
2708343	1544895	61	864.5677025527192	215.23029966703663	611.8862179487179	869.775641025641	701.6249258371128
2708599	1544895	61	492.6781338360038	795.892082940622	611.8862179487179	869.775641025641	140.24745086141957
2708554	1544895	61	986.8897978825794	704.1782162335579	611.8862179487179	869.775641025641	409.93925411087633
2708447	1544895	61	784.111617696724	473.3034447821682	611.8862179487179	869.775641025641	432.26356625614807
2708905	1545451	62	648.817594834544	159.34866828087166	611.9030883919063	869.8045793397231	711.414283202387
2709029	1545451	62	632.3135109419601	448.2951157627657	611.9030883919063	869.8045793397231	422.00333320200934
2708921	1545451	62	1134.3761904761905	179.59642857142856	611.9030883919063	869.8045793397231	865.6589592839455
2709049	1545451	62	839.7100614439324	611.5975422427035	611.9030883919063	869.8045793397231	344.3354338106205
2709042	1545451	62	786.3241837100825	474.6338356655902	611.9030883919063	869.8045793397231	431.9521213606429
2709001	1545451	62	1432.1326225215114	407.694912083801	611.9030883919063	869.8045793397231	941.4466704120038
2708993	1545451	62	1434.0459518599562	325.7760758570386	611.9030883919063	869.8045793397231	985.842736217625
2709017	1545451	62	704.4271548436309	441.1632341723875	611.9030883919063	869.8045793397231	438.51351821765553
2708895	1545451	62	1273.32075976458	158.81246655965757	611.9030883919063	869.8045793397231	971.0731797550129
2709023	1545451	62	972.7241092241092	454.6824841824842	611.9030883919063	869.8045793397231	550.0165115359072
2708885	1545451	62	865.3111503729878	116.90989399293288	611.9030883919063	869.8045793397231	794.3966597994039
2708974	1545451	62	967.4406150583244	261.5897843761046	611.9030883919063	869.8045793397231	704.50845962324
2709088	1545451	62	987.3616666666668	704.1013333333334	611.9030883919063	869.8045793397231	410.3982331067698
2708967	1545451	62	781.2566308243727	254.2301075268817	611.9030883919063	869.8045793397231	638.4454187180638
2709114	1545451	62	759.105562579014	766.7469447956174	611.9030883919063	869.8045793397231	179.69263881593074
2708937	1545451	62	865.3949720670391	215.26536312849163	611.9030883919063	869.8045793397231	701.9114763612148
2709066	1545451	62	777.9393939393939	666.3372859025034	611.9030883919063	869.8045793397231	262.61567786125477
2709061	1545451	62	1286.6100292112951	649.1858162934112	611.9030883919063	869.8045793397231	709.8606163169943
2709072	1545451	62	525.011186954873	672.6630640879788	611.9030883919063	869.8045793397231	215.44135993605508
2708951	1545451	62	697.4980824544583	241.81783317353788	611.9030883919063	869.8045793397231	633.7932284025769
2709036	1544958	63	800.5788072417465	478.9739084132056	611.8610657966286	869.8442088091354	434.0437508682169
2708898	1544958	63	1424.4597030752916	304.7099681866384	611.8610657966286	869.8442088091354	989.7945520314337
2709053	1544958	63	968.9669926650366	482.381825590872	611.8610657966286	869.8442088091354	526.9266945351328
2708791	1544958	63	1140.595613048369	225.5843644544432	611.8610657966286	869.8442088091354	833.445240256032
2709000	1544958	63	642.9478301015697	442.6785164666051	611.8610657966286	869.8442088091354	428.29536027071805
2708869	1544958	63	967.1368055555556	261.80104166666666	611.8610657966286	869.8442088091354	704.2281905532446
2708742	1544958	63	863.9214285714286	215.44007936507936	611.8610657966286	869.8442088091354	701.2696992709699
2708767	1544958	63	535.9414615958241	209.33892617449663	611.8610657966286	869.8442088091354	664.8541303852077
2708712	1544958	63	721.8447513812155	135.82154696132596	611.8610657966286	869.8442088091354	742.2167333069989
2708971	1544958	63	708.0554319614387	444.5982573229514	611.8610657966286	869.8442088091354	435.9902239009947
2709103	1544958	63	726.4426776599922	753.6103258735767	611.8610657966286	869.8442088091354	163.21538321948597
2709089	1544958	63	681.596686159844	678.3265107212475	611.8610657966286	869.8442088091354	203.81875632121267
2709093	1544958	63	991.343253968254	700.9834656084656	611.8610657966286	869.8442088091354	415.3560902813481
2708858	1544958	63	781.8932072829132	254.56757703081237	611.8610657966286	869.8442088091354	638.3386740210011
2709067	1544958	63	839.5897587979438	611.2512850929221	611.8610657966286	869.8442088091354	344.57315306359334
2708682	1544958	63	1223.016304347826	79.23188405797102	611.8610657966286	869.8442088091354	999.2890340922447
2708932	1544958	63	1436.929213483146	351.75131086142324	611.8610657966286	869.8442088091354	974.247247484292
2709083	1544958	63	777.0159689922481	666.1133333333333	611.8610657966286	869.8442088091354	262.26401139251107
2708820	1544958	63	702.5576496674057	245.50236511456023	611.8610657966286	869.8442088091354	630.8950848705117
2709079	1544958	63	1287.9580915538363	648.4629271437782	611.8610657966286	869.8442088091354	711.4189062075442
2709153	1545822	64	822.9230630630631	489.6726126126126	611.9030883919063	869.8045793397231	434.77550740357566
2709158	1545822	64	932.3305882352942	490.0603921568628	611.9030883919063	869.8045793397231	496.8696311458928
2709181	1545822	64	776.6543715846994	664.7083333333334	611.9030883919063	869.8045793397231	263.0730990420447
2709180	1545822	64	1292.8183978275629	645.9599456890699	611.9030883919063	869.8045793397231	716.7650093566588
2709170	1545822	64	840.8761574074074	611.4502314814815	611.9030883919063	869.8045793397231	345.21824313270974
2709129	1545822	64	1086.6368739205527	270.98056994818654	611.9030883919063	869.8045793397231	764.1743003700882
2709130	1545822	64	1421.9972868217055	301.0926356589148	611.9030883919063	869.8045793397231	989.7908290213755
2709120	1545822	64	700.7363297782292	193.14990689013035	611.9030883919063	869.8045793397231	682.4609076885403
2709122	1545822	64	864.85987509758	212.32435597189692	611.9030883919063	869.8045793397231	704.4624759774408
2709125	1545822	64	967.1527181688126	260.70779685264665	611.9030883919063	869.8045793397231	705.1249462986952
2709124	1545822	64	781.4744680851064	255.75106382978723	611.9030883919063	869.8045793397231	637.0370261775736
2709126	1545822	64	512.7134238310709	275.42496229260934	611.9030883919063	869.8045793397231	602.5991360073167
2709147	1545822	64	642.3887876025524	441.8843816469159	611.9030883919063	869.8045793397231	429.004747584235
2709149	1545822	64	706.374441004472	472.0813553491572	611.9030883919063	869.8045793397231	408.7891869483555
2709140	1545822	64	1441.5699718706046	335.57911392405066	611.9030883919063	869.8045793397231	986.7846702497196
2709119	1545822	64	582.1640478862702	147.64627759072204	611.9030883919063	869.8045793397231	722.7703807677769
2709118	1545822	64	1263.209693372898	146.5	611.9030883919063	869.8045793397231	973.3292393561798
2709195	1545822	64	741.555883510429	771.5181031090123	611.9030883919063	869.8045793397231	162.6962774371181
2709187	1545822	64	711.8739583333333	692.5138888888889	611.9030883919063	869.8045793397231	203.5341832650703
2709189	1545822	64	992.1649502231376	701.9078269824922	611.9030883919063	869.8045793397231	415.6782445780146
2709261	1546200	65	992.5581745235708	702.2181544633902	611.8862179487179	869.775641025641	415.9166380725656
2709253	1546200	65	1291.6533586818755	644.7103929024081	611.8862179487179	869.775641025641	716.0570728184346
2709255	1546200	65	777.9049781365625	663.6658257652203	611.8862179487179	869.775641025641	264.65729667060714
2709254	1546200	65	707.9565290365895	665.1253776435045	611.8862179487179	869.775641025641	226.07794004479572
2709266	1546200	65	753.1175893207695	777.7952493129171	611.8862179487179	869.775641025641	168.54285128493729
2709228	1546200	65	643.2261599772274	467.008682038144	611.8862179487179	869.775641025641	403.98442447498695
2709231	1546200	65	830.2024305555556	495.0263888888889	611.8862179487179	869.775641025641	433.7037821647961
2709230	1546200	65	710.3926553672317	489.8280602636535	611.8862179487179	869.775641025641	392.50946783456646
2709218	1546200	65	495.4979797979798	340.3754208754209	611.8862179487179	869.775641025641	542.0431856180229
2709223	1546200	65	1042.582956259427	347.5686274509804	611.8862179487179	869.775641025641	676.9046058478618
2709245	1546200	65	841.2671541057368	611.3710161229847	611.8862179487179	869.775641025641	345.52650266419926
2709234	1546200	65	892.8577506474288	489.8322234554199	611.8862179487179	869.775641025641	472.5484131197587
2709199	1546200	65	1260.7265890344493	156.61499272197963	611.8862179487179	869.775641025641	964.1534823043311
2709208	1546200	65	967.0353107344632	261.5755649717514	611.8862179487179	869.775641025641	704.2998016601275
2709213	1546200	65	1419.5126984126985	301.157848324515	611.8862179487179	869.775641025641	987.7179385446724
2709215	1546200	65	1453.7550877192982	324.4140350877193	611.8862179487179	869.775641025641	1003.0765051181207
2709202	1546200	65	611.6746427384513	185.6026919242273	611.8862179487179	869.775641025641	684.1729818154143
2709205	1546200	65	516.1279069767442	227.37491190979563	611.8862179487179	869.775641025641	649.4985380189665
2709204	1546200	65	866.0539393939393	207.1541414141414	611.8862179487179	869.775641025641	709.6960492859237
2709207	1546200	65	781.9677304964539	255.609219858156	611.8862179487179	869.775641025641	637.2818166244838
2709291	1545771	66	508.02100840336135	295.0297230003112	611.8900826446281	869.738567493113	584.0197261411546
2709281	1545771	66	782.3231148696265	256.0747004933052	611.8900826446281	869.738567493113	636.8914822279893
2709283	1545771	66	1426.8111792774368	261.4764826175869	611.8900826446281	869.738567493113	1016.8968274285949
2709282	1545771	66	966.983769633508	261.6061082024433	611.8900826446281	869.738567493113	704.2134723095509
2709286	1545771	66	1388.3370901639344	278.6789617486339	611.8900826446281	869.738567493113	975.8183299305792
2709306	1545771	66	901.0688137979585	494.240232312566	611.8900826446281	869.738567493113	473.9444464014876
2709297	1545771	66	966.911238825032	376.7724563644104	611.8900826446281	869.738567493113	607.4994716516444
2709299	1545771	66	486.6908675799087	446.5925418569254	611.8900826446281	869.738567493113	441.27927944162866
2709301	1545771	66	653.7065972222222	489.294849537037	611.8900826446281	869.738567493113	382.73495192320814
2709302	1545771	66	832.6466255566975	492.0782802329565	611.8900826446281	869.738567493113	437.4479898364059
2709273	1545771	66	1344.110734463277	115.70508474576272	611.8900826446281	869.738567493113	1051.053555273862
2709275	1545771	66	565.10794555239	210.1658752769864	611.8900826446281	869.738567493113	661.2296913086603
2709276	1545771	66	869.7451330949542	202.7300357568534	611.8900826446281	869.738567493113	715.1151015407946
2709315	1545771	66	743.729496656107	552.884723688842	611.8900826446281	869.738567493113	343.187979714371
2709316	1545771	66	841.6690502383572	610.6980198019802	611.8900826446281	869.738567493113	346.2663415588671
2709318	1545771	66	738.4766563680055	630.0653964984552	611.8900826446281	869.738567493113	271.0486848181679
2709337	1545771	66	992.363926067559	703.0920968769917	611.8900826446281	869.738567493113	415.36898258996985
2709341	1545771	66	811.9699519230769	759.9366987179487	611.8900826446281	869.738567493113	228.22884234250398
2709329	1545771	66	779.8550387596899	662.437054263566	611.8900826446281	869.738567493113	266.8073159978839
2709328	1545771	66	1291.559706257982	644.3927203065134	611.8900826446281	869.738567493113	716.052755114429
2709922	1545891	67	782.1309148264984	256.1056782334385	611.957857531267	869.6538879825993	636.7105112337996
2709926	1545891	67	967.0873015873016	261.61766735679777	611.957857531267	869.6538879825993	704.1483988680628
2709944	1545891	67	836.0701402805611	503.91015364061457	611.957857531267	869.6538879825993	428.9461440431885
2709950	1545891	67	893.9370677731674	500.5995850622407	611.957857531267	869.6538879825993	464.44951664597266
2709937	1545891	67	491.18894752272064	321.0186162415714	611.957857531267	869.6538879825993	561.7702297407757
2709940	1545891	67	948.250821827745	455.4546351084813	611.957857531267	869.6538879825993	533.5297357381215
2709915	1545891	67	1363.7496124031009	242.12325581395348	611.957857531267	869.6538879825993	979.2780692955662
2709917	1545891	67	526.1698248636233	245.70025839793283	611.957857531267	869.6538879825993	629.8235613414791
2709905	1545891	67	1412.2150127226464	158.44605597964377	611.957857531267	869.6538879825993	1070.620425144852
2709906	1545891	67	870.4842395587076	202.7785657998424	611.957857531267	869.6538879825993	715.2332385596701
2709909	1545891	67	1425.6313131313132	224.58529741863077	611.957857531267	869.6538879825993	1038.353494182162
2709993	1545891	67	1291.5904538341158	644.4280125195619	611.957857531267	869.6538879825993	715.9798607052036
2710013	1545891	67	892.3298223874432	721.3868236266005	611.957857531267	869.6538879825993	317.16172696285213
2710007	1545891	67	992.628418137764	702.291277258567	611.957857531267	869.6538879825993	415.8368901153777
2709964	1545891	67	790.2837929860402	546.5929519918284	611.957857531267	869.6538879825993	369.0101727853216
2709952	1545891	67	504.8735632183908	524.7143340094658	611.957857531267	869.6538879825993	361.17909959419154
2709957	1545891	67	663.6050228310502	531.9828767123288	611.957857531267	869.6538879825993	341.5979237872945
2709983	1545891	67	770.0590204369274	649.6546863988725	611.957857531267	869.6538879825993	270.91627195426895
2709975	1545891	67	841.9130276564774	610.7005094614265	611.957857531267	869.6538879825993	346.31810884625173
2709419	1546281	68	993.3174442190668	702.2876943881	611.9983974358975	869.7168803418804	416.45737806979776
2709376	1546281	68	777.4709513435004	552.3819898329702	611.9983974358975	869.7168803418804	357.8862931588838
2709378	1546281	68	717.2647610121837	554.3519212746016	611.9983974358975	869.7168803418804	332.4696447919438
2709381	1546281	68	497.69557317476045	569.6278493557978	611.9983974358975	869.7168803418804	321.120790594814
2709403	1546281	68	925.9839094159714	661.6986491855383	611.9983974358975	869.7168803418804	376.64105754259253
2709402	1546281	68	1291.7182806008311	645.1532438478747	611.9983974358975	869.7168803418804	715.8546964329863
2709393	1546281	68	841.5362560118386	611.311320754717	611.9983974358975	869.7168803418804	345.63139577472384
2709395	1546281	68	771.0250172532781	650.116287094548	611.9983974358975	869.7168803418804	271.1344433396871
2709355	1546281	68	512.2766639935846	246.166132050254	611.9983974358975	869.7168803418804	631.4744332241702
2709356	1546281	68	782.0307582260372	256.2975679542203	611.9983974358975	869.7168803418804	636.5487071120465
2709358	1546281	68	967.100067957866	261.6851851851852	611.9983974358975	869.7168803418804	704.1304841594468
2709347	1546281	68	1340.2316526610646	117.8344537815126	611.9983974358975	869.7168803418804	1046.7334223125536
2709349	1546281	68	1434.7977011494254	209.6950191570881	611.9983974358975	869.7168803418804	1054.8116189316952
2709348	1546281	68	1344.2227138643068	204.09513274336285	611.9983974358975	869.7168803418804	989.5477555151928
2709351	1546281	68	870.2003129890453	202.34820031298904	611.9983974358975	869.7168803418804	715.5761205342305
2709369	1546281	68	836.4396039603961	501.5673267326733	611.9983974358975	869.7168803418804	431.1704407874351
2709370	1546281	68	890.376130198915	495.64587100663056	611.9983974358975	869.7168803418804	466.28669520303765
2709364	1546281	68	489.54938271604937	314.19737258626145	611.9983974358975	869.7168803418804	568.8547131763141
2709366	1546281	68	972.9733861834654	472.78803322008304	611.9983974358975	869.7168803418804	536.5216232163863
2709432	1545964	69	1321.6693791440623	84.18776371308017	611.8862179487179	869.775641025641	1058.7447515321676
2709560	1545964	69	786.7295828951981	663.9269190325973	611.8862179487179	869.775641025641	270.08128149129004
2709552	1545964	69	1290.8965408805032	645.0367924528302	611.8862179487179	869.775641025641	715.2360230761312
2709506	1545964	69	710.7104128157732	543.1506469500924	611.8862179487179	869.775641025641	341.2478692182178
2709530	1545964	69	488.6946107784431	608.8276779773786	611.8862179487179	869.775641025641	288.5654371130275
2709535	1545964	69	842.5255271920089	610.8769885312615	611.8862179487179	869.775641025641	346.7318895510303
2709522	1545964	69	969.0049662296384	601.380810488677	611.8862179487179	869.775641025641	446.73211820138596
2709526	1545964	69	747.4168207024029	609.4463955637708	611.8862179487179	869.775641025641	293.4959289760657
2709473	1545964	69	888.247632141766	485.1788878704552	611.8862179487179	869.775641025641	473.59296214396215
2709477	1545964	69	836.7782340862423	501.2135523613963	611.8862179487179	869.775641025641	431.7573764545906
2709501	1545964	69	1128.5023014959725	548.1382815496739	611.8862179487179	869.775641025641	608.5579420156937
2709490	1545964	69	770.0362021857924	537.3459699453551	611.8862179487179	869.775641025641	368.13163913026267
2709449	1545964	69	869.9100775193798	201.165503875969	611.8862179487179	869.775641025641	716.6699572376701
2709576	1545964	69	993.0030303030304	702.3663299663299	611.8862179487179	869.775641025641	416.2642214849427
2709453	1545964	69	505.2339894451576	237.68613607188703	611.8862179487179	869.775641025641	641.0240558024772
2709441	1545964	69	1399.465206185567	138.81743986254295	611.8862179487179	869.775641025641	1074.5141016104772
2709444	1545964	69	1327.7535714285714	167.0547619047619	611.8862179487179	869.775641025641	1003.1364322616693
2709467	1545964	69	495.89724680432647	312.0781710914454	611.8862179487179	869.775641025641	569.6313802786302
2709456	1545964	69	781.8052926743779	256.7551699964949	611.8862179487179	869.775641025641	636.1340973854653
2709459	1545964	69	967.0364145658262	261.68382352941177	611.8862179487179	869.775641025641	704.2068734846587
2709547	1546126	70	785.2090844821491	661.8905973842348	611.9747967479675	869.6837398373983	270.53300814749014
2709539	1546126	70	1237.315753887762	655.8752535496957	611.9747967479675	869.6837398373983	660.8822750574818
2709567	1546126	70	993.114532420984	704.6378299120234	611.9747967479675	869.6837398373983	415.340403153837
2709429	1546126	70	1332.053208137715	151.06924882629107	611.9747967479675	869.6837398373983	1017.3100339821362
2709428	1546126	70	1331.04091456077	82.30024067388689	611.9747967479675	869.6837398373983	1066.3155520489001
2709431	1546126	70	1406.642736128759	148.56437950021177	611.9747967479675	869.6837398373983	1073.0844634663324
2709519	1546126	70	841.9235727440148	609.9611418047882	611.9747967479675	869.6837398373983	346.8894168332166
2709509	1546126	70	741.4054415700267	599.4093071662206	611.9747967479675	869.6837398373983	299.66741693881403
2709532	1546126	70	1291.7362829051697	643.3036790358389	611.9747967479675	869.6837398373983	716.4660564124207
2709527	1546126	70	489.2379612257661	642.6538461538462	611.9747967479675	869.6837398373983	258.0831327692085
2709480	1546126	70	710.9423260247855	533.0433746425167	611.9747967479675	869.6837398373983	350.8864593136946
2709474	1546126	70	766.3061855670103	527.9250859106529	611.9747967479675	869.6837398373983	374.98953999896514
2709495	1546126	70	979.7084739407576	565.7073490813648	611.9747967479675	869.6837398373983	477.10554752464986
2709451	1546126	70	524.7477201578876	237.60303525248403	611.9747967479675	869.6837398373983	638.0709835112497
2709452	1546126	70	967.2420507324044	261.8797784923187	611.9747967479675	869.6837398373983	704.0173841464524
2709454	1546126	70	782.0243204577968	256.5511444921316	611.9747967479675	869.6837398373983	636.2769994183055
2709443	1546126	70	871.2868785656071	200.26202118989409	611.9747967479675	869.6837398373983	717.8914912252245
2709465	1546126	70	883.0017279296262	467.60618912975184	611.9747967479675	869.6837398373983	484.89375558859035
2709471	1546126	70	835.7560772560773	500.8726273726274	611.9747967479675	869.6837398373983	431.39274238604344
2709457	1546126	70	502.0326892109501	316.5972624798712	611.9747967479675	869.6837398373983	563.9077215692648
2709673	1546061	71	841.9255091103965	512.6872097177563	611.9871382636655	869.8595927116827	424.7867295022395
2709802	1546061	71	489.5672514619883	675.1588693957115	611.9871382636655	869.8595927116827	229.98913092643716
2709668	1546061	71	764.5221529941157	522.8451021114572	611.9871382636655	869.8595927116827	379.059345492698
2709814	1546061	71	1222.112394572791	677.490099009901	611.9871382636655	869.8595927116827	639.7334214290792
2709640	1546061	71	510.0394495412844	342.22079510703367	611.9871382636655	869.8595927116827	537.3974618227325
2709770	1546061	71	1290.618320610687	643.8947201017811	611.9871382636655	869.8595927116827	715.2624730176507
2709780	1546061	71	785.2084980237154	660.0780632411067	611.9871382636655	869.8595927116827	272.05501205479516
2709655	1546061	71	870.524208566108	451.0127250155184	611.9871382636655	869.8595927116827	492.21348549126344
2709741	1546061	71	842.6804623415362	609.7065622669649	611.9871382636655	869.8595927116827	347.70534799405624
2709615	1546061	71	782.117126680821	255.8966737438075	611.9871382636655	869.8595927116827	637.0986413628389
2709607	1546061	71	544.7596833474696	256.72844218264066	611.9871382636655	869.8595927116827	616.8057542237881
2709755	1546061	71	722.7307436918991	608.5627490039841	611.9871382636655	869.8595927116827	283.7960300547732
2709628	1546061	71	967.1042328042328	261.5973544973545	611.9871382636655	869.8595927116827	704.3373490540156
2709705	1546061	71	979.821468298109	548.6853911753801	611.9871382636655	869.8595927116827	488.31850475316764
2709698	1546061	71	715.087672052663	531.0008976660682	611.9871382636655	869.8595927116827	354.19618190431265
2709593	1546061	71	1411.2601132686084	179.79692556634302	611.9871382636655	869.8595927116827	1055.9468609551298
2709851	1546061	71	992.9512358049432	704.497327989312	611.9871382636655	869.8595927116827	415.30509533299914
2709598	1546061	71	871.5598290598291	199.91391941391944	611.9871382636655	869.8595927116827	718.4742075938107
2709584	1546061	71	1369.9735360360362	103.89864864864865	611.9871382636655	869.8595927116827	1077.6082530483277
2709586	1546061	71	1332.378823529412	155.28117647058824	611.9871382636655	869.8595927116827	1014.6854158593458
2709675	1546366	72	538.1848402241405	291.9022414054218	611.9618279569892	869.6043010752687	582.3939505744511
2709664	1546366	72	967.0716342692584	261.74010079193664	611.9618279569892	869.6043010752687	703.989957687773
2709817	1546366	72	842.5921348314607	609.5951310861423	611.9618279569892	869.6043010752687	347.5559047512319
2709771	1546366	72	709.2608187134504	541.6248538011696	611.9618279569892	869.6043010752687	342.1076021319162
2709642	1546366	72	872.5098887515451	199.9651833539349	611.9618279569892	869.6043010752687	718.5414671168325
2709633	1546366	72	1408.0369515011548	203.0916089299461	611.9618279569892	869.6043010752687	1038.2556386153963
2709895	1546366	72	1203.5979305247597	773.7734663710273	611.9618279569892	869.6043010752687	599.3470002775464
2709659	1546366	72	781.7403418803419	256.668547008547	611.9618279569892	869.6043010752687	636.0149230980063
2709777	1546366	72	643.4552964042759	553.270003239391	611.9618279569892	869.6043010752687	317.89813862644434
2709736	1546366	72	769.9765897973444	522.2589098532495	611.9618279569892	869.6043010752687	381.59859245369574
2709864	1546366	72	789.1267806267806	657.4163105413105	611.9618279569892	869.6043010752687	276.42569305570817
2709610	1546366	72	1324.6868811881188	145.36963696369637	611.9618279569892	869.6043010752687	1016.1165534544344
2709730	1546366	72	862.3200943054044	509.100652883569	611.9618279569892	869.6043010752687	438.91017519363663
2709882	1546366	72	992.508234519104	704.7332015810276	611.9618279569892	869.6043010752687	414.72647250420164
2709758	1546366	72	1014.9954233409612	528.9595728451563	611.9618279569892	869.6043010752687	527.7072198474249
2709877	1546366	72	488.4786745406824	699.4832677165355	611.9618279569892	869.6043010752687	210.2124048877192
2709622	1546366	72	1408.203761755486	162.71264367816093	611.9618279569892	869.6043010752687	1064.7520990525447
2709706	1546366	72	528.9877721943049	441.6819095477387	611.9618279569892	869.6043010752687	435.89249488876237
2709699	1546366	72	859.4707252162342	429.8815701929474	611.9618279569892	869.6043010752687	504.5956146035099
2709842	1546366	72	1301.774718768502	635.651865008881	611.9618279569892	869.6043010752687	728.406182477286
2709672	1546936	73	600.9497863247864	464.1599002849003	611.9283413848631	869.7592592592592	405.7479127138155
2709799	1546936	73	797.1224256292907	662.1739130434783	611.9283413848631	869.7592592592592	278.1879307278765
2709670	1546936	73	517.7423038728898	464.61519364448856	611.9283413848631	869.7592592592592	415.9479818018985
2709819	1546936	73	992.6518341307816	705.4993620414673	611.9283413848631	869.7592592592592	414.64646599561297
2709769	1546936	73	1290.2657247037375	609.2784867821331	611.9283413848631	869.7592592592592	726.6304689717999
2709773	1546936	73	843.5207407407407	609.1803703703704	611.9283413848631	869.7592592592592	348.62070617503514
2709636	1546936	73	517.1598523566155	364.0256956274844	611.9283413848631	869.7592592592592	514.5362027072454
2709652	1546936	73	853.6230076230077	412.77130977130975	611.9283413848631	869.7592592592592	516.9664376583539
2709608	1546936	73	783.2101293103449	251.2503591954023	611.9283413848631	869.7592592592592	641.7871222867843
2709601	1546936	73	1424.853143841516	195.4121447028424	611.9283413848631	869.7592592592592	1056.215302558978
2709603	1546936	73	872.7698598130842	199.99221183800623	611.9283413848631	869.7592592592592	718.7671358286514
2709858	1546936	73	1164.099924156238	879.8560864618885	611.9283413848631	869.7592592592592	552.2638886798641
2709745	1546936	73	752.7646376811595	567.6869565217391	611.9283413848631	869.7592592592592	333.29047156437906
2709616	1546936	73	967.0170212765958	261.8039007092199	611.9283413848631	869.7592592592592	704.0580150647817
2709707	1546936	73	1037.3277529761904	531.625744047619	611.9283413848631	869.7592592592592	543.4141454651581
2709837	1546936	73	484.9799352750809	719.2598705501617	611.9283413848631	869.7592592592592	196.8907408072462
2709697	1546936	73	879.0786612300374	525.5604825008495	611.9283413848631	869.7592592592592	435.70872301959315
2709723	1546936	73	792.622869955157	541.818086696562	611.9283413848631	869.7592592592592	374.42746335844214
2709597	1546936	73	1379.4814520402756	144.66110227874933	611.9283413848631	869.7592592592592	1055.890673759993
2709591	1546936	73	1336.118320610687	102.28727735368956	611.9283413848631	869.7592592592592	1055.2082112176547
2710073	1546616	74	872.670868347339	200.311924769908	611.8862179487179	869.775641025641	718.4638482668893
2710079	1546616	74	966.8848039215686	260.859943977591	611.8862179487179	869.775641025641	704.8420547571179
2710078	1546616	74	780.9093057070156	250.63486005089055	611.8862179487179	869.775641025641	641.7975622120834
2710067	1546616	74	1329.7267050912585	106.84053794428434	611.8862179487179	869.775641025641	1047.5518777105028
2710068	1546616	74	1367.6232951445718	125.34506273867976	611.8862179487179	869.775641025641	1060.8088497637978
2710071	1546616	74	1413.8879917184263	179.16128364389235	611.8862179487179	869.775641025641	1058.373769398866
2710122	1546616	74	807.751902587519	665.9159056316591	611.8862179487179	869.775641025641	282.70507270639945
2710127	1546616	74	507.9358974358974	693.4453242835596	611.8862179487179	869.775641025641	204.69013102023476
2710117	1546616	74	846.0750465549348	609.7674115456239	611.8862179487179	869.775641025641	349.92668780944
2710138	1546616	74	1200.195340501792	943.4804858622064	611.8862179487179	869.775641025641	592.9081107823962
2710128	1546616	74	992.3380187416332	706.3962516733601	611.8862179487179	869.775641025641	414.0487864874093
2710088	1546616	74	516.5459342023588	468.25698324022346	611.8862179487179	869.775641025641	412.68268955050627
2710090	1546616	74	586.8691432396251	483.8396921017403	611.8862179487179	869.775641025641	386.745925251698
2710092	1546616	74	883.2310368823939	527.9405010438413	611.8862179487179	869.775641025641	436.4393127211686
2710095	1546616	74	1044.2571150097467	535.9881091617933	611.8862179487179	869.775641025641	546.2222158179928
2710083	1546616	74	850.365188313974	409.6506511791623	611.8862179487179	869.775641025641	518.2540164703934
2710082	1546616	74	518.6108639228772	369.6668520578421	611.8862179487179	869.775641025641	508.7328301490718
2710105	1546616	74	762.0607235142119	571.6670973298881	611.8862179487179	869.775641025641	333.7979717527403
2710108	1546616	74	1276.5659238625813	586.56437635407	611.8862179487179	869.775641025641	722.5010255291064
2710096	1546616	74	800.4392824287029	544.2954615148727	611.8862179487179	869.775641025641	376.15104064611506
2709666	1547098	75	779.9475879579253	251.2925281102648	611.8665577342048	869.8202614379085	640.9584928967708
2709693	1547098	75	561.4163077806489	389.039333907551	611.8665577342048	869.8202614379085	483.4206532589677
2709820	1547098	75	781.8445273631842	586.0665422885572	611.8665577342048	869.8202614379085	330.7698343112309
2709768	1547098	75	1042.964975845411	534.225040257649	611.8665577342048	869.8202614379085	546.32407834271
2709898	1547098	75	1263.8123456790124	831.8786008230452	611.8665577342048	869.8202614379085	653.0489109011587
2709772	1547098	75	1265.0235137533275	560.7620526471459	611.8665577342048	869.8202614379085	722.5863170702313
2709647	1547098	75	872.5044444444444	200.2353535353535	611.8665577342048	869.8202614379085	718.5235256271382
2709632	1547098	75	1429.3578847969782	160.4452313503305	611.8665577342048	869.8202614379085	1082.360847007414
2709658	1547098	75	966.8442565186753	261.56800563777307	611.8665577342048	869.8202614379085	704.2584563356492
2709786	1547098	75	816.0073465859982	552.7990492653414	611.8665577342048	869.8202614379085	377.0622105706117
2709737	1547098	75	883.01569664903	531.8777777777777	611.8665577342048	869.8202614379085	433.2747140055936
2709729	1547098	75	491.7356225572306	506.2819653824679	611.8665577342048	869.8202614379085	382.87273902092784
2709754	1547098	75	548.1226138032305	535.3807635829662	611.8665577342048	869.8202614379085	340.4600829955564
2709887	1547098	75	992.484035759898	707.3330140485313	611.8665577342048	869.8202614379085	413.8499367437619
2709617	1547098	75	1308.3261977573904	93.5137614678899	611.8665577342048	869.8202614379085	1042.9323142356486
2709874	1547098	75	626.3320512820513	662.4782051282051	611.8665577342048	869.8202614379085	207.8460459530539
2709623	1547098	75	1370.1143302180683	112.35732087227414	611.8665577342048	869.8202614379085	1071.7694671929587
2709878	1547098	75	813.8205992509364	668.8059925093634	611.8665577342048	869.8202614379085	284.94239978953505
2709700	1547098	75	824.5658777120315	389.6384615384615	611.8665577342048	869.8202614379085	525.1814559499435
2709853	1547098	75	846.7160841788801	613.4695603156708	611.8665577342048	869.8202614379085	347.66360470597306
2710315	1546539	76	784.6691325790542	592.3558166521614	611.9871382636655	869.8595927116827	326.84463723309415
2710309	1546539	76	550.9081893793987	577.4376199616123	611.9871382636655	869.8595927116827	298.7327369804819
2710333	1546539	76	742.5420236638107	658.0887392900856	611.9871382636655	869.8595927116827	248.77996796518119
2710323	1546539	76	851.55	613.8825396825397	611.9871382636655	869.8595927116827	350.5918088044653
2710280	1546539	76	1267.7439554468897	550.058272208639	611.9871382636655	869.8595927116827	729.5819953081099
2710286	1546539	76	1044.0445261437908	532.5147058823529	611.9871382636655	869.8595927116827	548.1561448088403
2710277	1546539	76	889.2394483217015	536.7981056829511	611.9871382636655	869.8595927116827	433.3575862660157
2710301	1546539	76	840.7244897959183	557.3136645962733	611.9871382636655	869.8595927116827	387.3057360374515
2710249	1546539	76	784.8696303696304	376.03613053613054	611.9871382636655	869.8595927116827	523.2112077085295
2710241	1546539	76	781.0995599559956	249.8674367436744	611.9871382636655	869.8595927116827	642.6424236171338
2710244	1546539	76	966.532476802284	261.1741613133476	611.9871382636655	869.8595927116827	704.4149000951364
2710270	1546539	76	483.62157195363307	523.3312128922815	611.9871382636655	869.8595927116827	369.53976326554425
2710263	1546539	76	596.6765034184457	446.5142318961909	611.9871382636655	869.8595927116827	423.62213122470666
2710219	1546539	76	1307.086483390607	74.1340206185567	611.9871382636655	869.8595927116827	1056.571003614445
2710349	1546539	76	992.3933206710984	707.3189300411523	611.9871382636655	869.8595927116827	413.67660150795604
2710222	1546539	76	1364.5642424242426	116.55757575757576	611.9871382636655	869.8595927116827	1064.8174615650541
2710336	1546539	76	809.3481197517342	669.2630522088353	611.9871382636655	869.8595927116827	281.4077629981878
2710341	1546539	76	1415.0802752293578	683.0642201834862	611.9871382636655	869.8595927116827	824.5308349839585
2710229	1546539	76	872.7492389649924	200.1552511415525	611.9871382636655	869.8595927116827	718.679885818471
2710228	1546539	76	1413.2159739201304	137.01303993480033	611.9871382636655	869.8595927116827	1085.8322692775225
2710058	1546967	77	992.3574126534468	707.844979540447	611.8862179487179	869.775641025641	413.49712106503983
2710052	1546967	77	815.2613762486127	669.8688494265631	611.8862179487179	869.775641025641	285.17394751439764
2710028	1546967	77	849.4501867995019	615.3941469489415	611.8862179487179	869.775641025641	348.06117827880513
2710030	1546967	77	571.4493219129193	638.4628836545326	611.8862179487179	869.775641025641	234.82064279708302
2710023	1546967	77	1406.830104054539	619.2890204520991	611.8862179487179	869.775641025641	833.4742522378111
2710040	1546967	77	748.4338842975206	644.1194411648956	611.8862179487179	869.775641025641	263.7536458911926
2709933	1546967	77	769.0510049298446	362.3623435722412	611.8862179487179	869.775641025641	531.195844015515
2709920	1546967	77	966.659604519774	261.7390536723164	611.8862179487179	869.775641025641	703.9692091131353
2709943	1546967	77	615.6409595249258	483.4806219721832	611.8862179487179	869.775641025641	386.3132664429419
2709902	1546967	77	1309.5705346985212	69.54379977246872	611.8862179487179	869.775641025641	1061.6658634401326
2709912	1546967	77	872.6066204772902	200.44187836797536	611.8862179487179	869.775641025641	718.3194373871063
2709916	1546967	77	781.2797164667394	250.60759723736825	611.8862179487179	869.775641025641	641.9215090560305
2709904	1546967	77	1359.8956043956043	100.33821733821732	611.8862179487179	869.775641025641	1073.1039051198106
2709907	1546967	77	1403.6049069373944	140.77495769881557	611.8862179487179	869.775641025641	1076.2251060001004
2709984	1546967	77	500.9019230769231	554.0467948717949	611.8862179487179	869.775641025641	334.66732437127547
2710014	1546967	77	783.8365667254556	590.5673133450912	611.8862179487179	869.775641025641	327.90884814321646
2710003	1546967	77	851.3324652777778	564.0671296296297	611.8862179487179	869.775641025641	388.31971273672747
2709955	1546967	77	1267.0190585827577	547.3129956510617	611.8862179487179	869.775641025641	730.1925749685475
2709979	1546967	77	1044.206135209066	531.1975381008207	611.8862179487179	869.775641025641	549.1226116635194
2709973	1546967	77	899.9306287319986	541.5540920266948	611.8862179487179	869.775641025641	436.69092938914474
2710186	1546535	78	1042.9119210326498	532.3826879271071	612.0050829320493	869.8156768325307	547.3040518062195
2710178	1546535	78	1267.9672897196265	548.157580477674	612.0050829320493	869.8156768325307	730.582197760292
2710183	1546535	78	904.347	543.795	612.0050829320493	869.8156768325307	437.8964240517454
2710153	1546535	78	1336.9494128274616	171.29719963866305	612.0050829320493	869.8156768325307	1006.7136357618031
2710281	1546535	78	995.5953367875647	706.0039723661486	612.0050829320493	869.8156768325307	417.104012655261
2710154	1546535	78	872.5289855072464	200.3196457326892	612.0050829320493	869.8156768325307	718.3993593200447
2710159	1546535	78	966.520366598778	261.5315682281059	612.0050829320493	869.8156768325307	704.0530115935736
2710149	1546535	78	1312.4606866002216	73.59579180509412	612.0050829320493	869.8156768325307	1060.4735536651765
2710151	1546535	78	1408.868836291913	147.89092702169626	612.0050829320493	869.8156768325307	1075.2521498737892
2710170	1546535	78	1402.8943943943943	484.04754754754754	612.0050829320493	869.8156768325307	879.9562219550571
2710172	1546535	78	667.3929275852353	507.5593124823894	612.0050829320493	869.8156768325307	366.4662151515577
2710161	1546535	78	780.9041394335512	252.9041394335512	612.0050829320493	869.8156768325307	639.614521616786
2710165	1546535	78	770.250625223294	361.8186852447303	612.0050829320493	869.8156768325307	532.0738624639495
2710248	1546535	78	762.4260106788711	643.6453089244851	612.0050829320493	869.8156768325307	271.6238038609195
2710254	1546535	78	633.981351981352	661.5617715617716	612.0050829320493	869.8156768325307	209.4102324669204
2710269	1546535	78	838.577813970322	663.7823018458198	612.0050829320493	869.8156768325307	306.2432922670407
2710209	1546535	78	785.2566462167689	590.9209757522641	612.0050829320493	869.8156768325307	328.3266033559426
2710211	1546535	78	880.0929602888086	589.7776774969915	612.0050829320493	869.8156768325307	387.6756260812695
2710213	1546535	78	574.1786885245901	601.4151183970856	612.0050829320493	869.8156768325307	271.05293926155355
2710231	1546535	78	849.0744680851063	613.4621749408983	612.0050829320493	869.8156768325307	349.16902971047085
2710447	1547226	79	784.1461628588166	589.8828353837141	611.9283413848631	869.7592592592592	328.618001142053
2710435	1547226	79	912.8611408199644	542.7374331550802	611.9283413848631	869.7592592592592	444.41402377103134
2710434	1547226	79	1049.0653364632235	534.5680751173709	611.9283413848631	869.7592592592592	550.855591232929
2710457	1547226	79	904.4185110663984	607.1706908115358	611.9283413848631	869.7592592592592	393.0690214704767
2710460	1547226	79	847.9382422802851	613.729216152019	611.9283413848631	869.7592592592592	348.2126595834249
2710450	1547226	79	591.1	594.7954954954955	611.9283413848631	869.7592592592592	275.75150260330275
2710411	1547226	79	1420.884884228921	175.50436871996507	611.9283413848631	869.7592592592592	1066.0208915626079
2710412	1547226	79	872.6248513674198	200.307372175981	611.9283413848631	869.7592592592592	718.4208372788527
2710415	1547226	79	966.3256784968684	261.750173973556	611.9283413848631	869.7592592592592	703.7560090983508
2710407	1547226	79	1296.968176914779	88.66289104638619	611.9283413848631	869.7592592592592	1038.9374921996964
2710429	1547226	79	1267.9187153053133	548.5576262225746	611.9283413848631	869.7592592592592	730.4066399901668
2710428	1547226	79	746.0694892473118	535.9649193548387	611.9283413848631	869.7592592592592	359.73950144803837
2710417	1547226	79	1278.6162790697674	258.3081395348837	611.9283413848631	869.7592592592592	904.6243850719168
2710416	1547226	79	781.1659388646289	253.49708879184865	611.9283413848631	869.7592592592592	639.0777942863662
2710423	1547226	79	770.0748261983168	363.3324185876326	611.9283413848631	869.7592592592592	530.5454321841788
2710422	1547226	79	1408.4878518518517	331.0881481481481	611.9283413848631	869.7592592592592	961.5995110549337
2710476	1547226	79	770.555753262159	644.7637406089364	611.9283413848631	869.7592592592592	275.2919163571954
2710490	1547226	79	683.476897689769	697.479464613128	611.9283413848631	869.7592592592592	186.54630404440994
2710494	1547226	79	994.4213987808791	706.4878087905038	611.9283413848631	869.7592592592592	415.882802595062
2710484	1547226	79	864.1852886405959	665.8720670391061	611.9283413848631	869.7592592592592	324.3509743937872
2710570	1546815	80	793.5334075723831	645.0515961395695	611.9338709677419	869.7354838709678	288.89659240135734
2710561	1546815	80	849.2411764705882	611.1058823529412	611.9338709677419	869.7354838709678	351.00431340140887
2710565	1546815	80	964.93912591051	619.0435310440514	611.9338709677419	869.7354838709678	432.96554739307095
2710586	1546815	80	640.7800829875519	730.2330567081603	611.9338709677419	869.7354838709678	142.4536104569
2710578	1546815	80	879.9475982532751	663.0647743813684	611.9338709677419	869.7354838709678	338.443703109422
2710582	1546815	80	994.923617619494	705.713058419244	611.9338709677419	869.7354838709678	416.63473461947405
2710539	1546815	80	921.53462749213	549.1652675760755	611.9338709677419	869.7354838709678	445.66567291617537
2710542	1546815	80	640.9749912556838	555.082371458552	611.9338709677419	869.7354838709678	315.99045526471065
2710533	1546815	80	1268.2322186836518	548.6170382165606	611.9338709677419	869.7354838709678	730.6466843517022
2710532	1546815	80	748.0401154401155	530.1914862914863	611.9338709677419	869.7354838709678	365.80737564547337
2710554	1546815	80	784.1993127147766	589.7961053837342	611.9338709677419	869.7354838709678	328.6965744392837
2710546	1546815	80	1094.4859369061194	547.5452299505891	611.9338709677419	869.7354838709678	580.2267281526026
2710505	1546815	80	1261.2049868766403	79.15669291338583	611.9338709677419	869.7354838709678	1023.0189669138781
2710507	1546815	80	1432.8234536082475	202.80670103092783	611.9338709677419	869.7354838709678	1057.6642701104167
2710510	1546815	80	873.0550258243941	200.12693682955896	611.9338709677419	869.7354838709678	718.7209916125855
2710522	1546815	80	1245.7808285163776	261.5895953757225	611.9338709677419	869.7354838709678	878.409578321715
2710527	1546815	80	770.3760393046107	363.9746787603931	611.9338709677419	869.7354838709678	529.9980308391583
2710517	1546815	80	966.3116683725692	261.90975776185604	611.9338709677419	869.7354838709678	703.5877604205218
2710516	1546815	80	1380.2782271654871	242.659757330637	611.9338709677419	869.7354838709678	991.754514240803
2710518	1546815	80	781.7928279450018	255.3695652173913	611.9338709677419	869.7354838709678	637.4147372538978
2710177	1546735	81	964.9126515896428	261.32890855457225	611.8783197831979	869.8734417344173	703.5337151104407
2710304	1546735	81	924.3163120567376	552.8010638297873	611.8783197831979	869.8734417344173	445.14311389261877
2710182	1546735	81	782.0550595238095	255.68452380952385	611.8783197831979	869.8734417344173	637.3289179462166
2710202	1546735	81	770.2451197053407	364.7110497237569	611.8783197831979	869.8734417344173	529.4044631654631
2710327	1546735	81	1136.9818713450293	572.1756335282652	611.8783197831979	869.8734417344173	603.6205139602165
2710155	1546735	81	872.8112426035503	200.16666666666669	611.8783197831979	869.8734417344173	718.7441511297458
2710145	1546735	81	1171.974863387978	132.38688524590165	611.8783197831979	869.8734417344173	926.0640146120082
2710146	1546735	81	1348.5160558464222	169.621815008726	611.8783197831979	869.8734417344173	1016.3599239070426
2710169	1546735	81	1439.8377036154152	240.3959078267779	611.8783197831979	869.8734417344173	1040.0762986292248
2710379	1546735	81	1055.8351390393643	646.192668833514	611.8783197831979	869.8734417344173	497.12246532378515
2710250	1546735	81	1266.9147440997083	549.3955184301246	611.8783197831979	869.8734417344173	729.231661755571
2710383	1546735	81	899.6476888387824	658.076475009395	611.8783197831979	869.8734417344173	357.30822112088237
2710382	1546735	81	836.7597206493017	652.6740279350698	611.8783197831979	869.8734417344173	312.64553380830733
2710240	1546735	81	663.2870668095749	527.0155412647374	611.8783197831979	869.8734417344173	346.69063902173497
2710375	1546735	81	848.6249005568815	610.760938743039	611.8783197831979	869.8734417344173	350.98181251239686
2710141	1546735	81	1251.897214217099	81.35302593659942	611.8783197831979	869.8734417344173	1015.5730556500387
2710396	1546735	81	997.302063185042	704.8604126370084	611.8783197831979	869.8734417344173	419.26216350845795
2710398	1546735	81	629.1715076071923	722.0681189488243	611.8783197831979	869.8734417344173	148.81353362133856
2710217	1546735	81	795.952892325315	509.8571019473081	611.8783197831979	869.8734417344173	404.3454131930649
2710351	1546735	81	784.1953775480907	590.4566465690497	611.8783197831979	869.8734417344173	328.27871362187716
2710825	1547574	82	1133.8450980392158	722.0718360071301	611.957857531267	869.6538879825993	542.3529790369845
2710688	1547574	82	943.5376875228689	565.086900841566	611.957857531267	869.6538879825993	450.22908981253744
2710695	1547574	82	785.7306116476441	589.3645010242902	611.957857531267	869.6538879825993	329.7864619942055
2710668	1547574	82	1266.8416149068323	550.3069358178054	611.957857531267	869.6538879825993	728.5981138675021
2710813	1547574	82	496.3407668231612	694.2132237871674	611.957857531267	869.6538879825993	210.11125223828603
2710806	1547574	82	998.9416157501696	705.4266802443992	611.957857531267	869.6538879825993	420.3891112846668
2710765	1547574	82	904.5657620041752	659.8594293667363	611.957857531267	869.6538879825993	360.0459701565199
2710629	1547574	82	666.677874186551	466.8763557483731	611.957857531267	869.6538879825993	406.4775771127451
2710652	1547574	82	851.1272371364653	499.7544742729307	611.957857531267	869.6538879825993	440.4856052171194
2710603	1547574	82	873.0171042163882	200.0902943516309	611.957857531267	869.6538879825993	718.6566191136206
2710733	1547574	82	1182.1975376699745	627.7616685042265	611.957857531267	869.6538879825993	619.4232306338444
2710597	1547574	82	1230.518018018018	100.77117117117118	611.957857531267	869.6538879825993	986.8116863681327
2710596	1547574	82	1149.9515322076295	74.83708567854909	611.957857531267	869.6538879825993	959.7765069101303
2710724	1547574	82	848.7351515151515	609.5460606060606	611.957857531267	869.6538879825993	351.73792631570757
2710599	1547574	82	1350.5331753554503	130.05805687203792	611.957857531267	869.6538879825993	1045.2250922625306
2710623	1547574	82	770.8082851637764	368.2726396917148	611.957857531267	869.6538879825993	525.9435468724345
2710750	1547574	82	841.5463276836158	664.7610169491526	611.957857531267	869.6538879825993	307.7205781666617
2710609	1547574	82	965.788367546432	261.5876507005539	611.957857531267	869.6538879825993	703.5201338554117
2710611	1547574	82	781.5272401433692	256.1627240143369	611.957857531267	869.6538879825993	636.4944491404326
2710614	1547574	82	1430.0579789167575	310.7420937840785	611.957857531267	869.6538879825993	990.7927140957204
2711086	1547344	83	1208.5863095238094	801.4962797619047	611.8610657966286	869.8442088091354	600.626719274383
2710947	1547344	83	843.106142728094	608.6937669376694	611.8610657966286	869.8442088091354	348.8177731921086
2710818	1547344	83	781.3086419753087	256.1038489469862	611.8610657966286	869.8442088091354	636.7022148512991
2710971	1547344	83	1188.572881982982	653.9709581945987	611.8610657966286	869.8442088091354	615.7903695738094
2710846	1547344	83	1435.181660899654	392.8898500576701	611.8610657966286	869.8442088091354	951.4947517736612
2710833	1547344	83	774.6166473541907	367.033796832754	611.8610657966286	869.8442088091354	528.4956856209884
2710926	1547344	83	785.7836230558097	589.5844769746874	611.8610657966286	869.8442088091354	329.8402237621873
2711045	1547344	83	1002.861809045226	704.0745393634841	611.8610657966286	869.8442088091354	424.68949189858233
2710918	1547344	83	955.7482482482484	575.2781114447781	611.8610657966286	869.8442088091354	452.79971286539217
2710811	1547344	83	965.935175879397	261.34422110552765	611.8610657966286	869.8442088091354	704.017549828266
2710803	1547344	83	874.0147975077881	200.9014797507788	611.8610657966286	869.8442088091354	718.4768290001623
2710753	1547344	83	1230.032156368222	111.79676334594367	611.8610657966286	869.8442088091354	978.1469351747435
2710887	1547344	83	1270.2556802993852	553.8833199679231	611.8610657966286	869.8442088091354	730.2840212434901
2710768	1547344	83	1305.15055619486	129.51649405446872	611.8610657966286	869.8442088091354	1014.2659625219148
2711027	1547344	83	468.73604651162793	682.9170542635659	611.8610657966286	869.8442088091354	235.42840154033036
2710856	1547344	83	697.1863189720333	450.5922146636432	611.8610657966286	869.8442088091354	427.84650685078486
2710987	1547344	83	903.5871338524288	656.356136447905	611.8610657966286	869.8442088091354	361.4986249265843
2710747	1547344	83	1196.9966408268735	83.27674418604651	611.8610657966286	869.8442088091354	980.3428061497516
2711002	1547344	83	852.8882113821139	683.1670731707317	611.8610657966286	869.8442088091354	304.8646222165598
2710879	1547344	83	913.6566477118872	521.1130517194692	611.8610657966286	869.8442088091354	461.1875900202291
2711081	1547130	84	900.3316498316499	652.8887018331463	611.9283413848631	869.7592592592592	360.8452673949949
2711074	1547130	84	1190.1872928176797	653.8366482504604	611.9283413848631	869.7592592592592	617.2568256868753
2710948	1547130	84	1436.6505016722408	476.657933853586	611.9283413848631	869.7592592592592	913.6166010448673
2710920	1547130	84	964.5183752417796	261.1505480335268	611.9283413848631	869.7592592592592	703.3664019236834
2711051	1547130	84	835.0170407315045	614.6429758935993	611.9283413848631	869.7592592592592	338.89952170884493
2710924	1547130	84	781.3610511159108	255.8668106551476	611.9283413848631	869.7592592592592	636.8448646098651
2710927	1547130	84	777.1865552903739	368.94351630867146	611.9283413848631	869.7592592592592	527.3771758906416
2710913	1547130	84	873.8976956694477	199.1706396503774	611.9283413848631	869.7592592592592	719.9423861207422
2710940	1547130	84	697.1191512513602	447.3512876314835	611.9283413848631	869.7592592592592	430.91294779851006
2710891	1547130	84	1211.0365025466892	82.1383701188455	611.9283413848631	869.7592592592592	989.5843843660027
2711019	1547130	84	784.9091415830546	590.6479933110368	611.9283413848631	869.7592592592592	328.3678669060449
2711013	1547130	84	958.3726899383984	579.0082135523614	611.9283413848631	869.7592592592592	452.2829393469734
2710897	1547130	84	1275.8950204384987	119.21869193608325	611.9283413848631	869.7592592592592	1002.0792853319085
2710900	1547130	84	1227.4420790180284	131.94572305331798	611.9283413848631	869.7592592592592	960.8464890001238
2710990	1547130	84	1272.7482796586844	553.4887145609689	611.9283413848631	869.7592592592592	732.6049742282469
2710977	1547130	84	914.1718838127468	520.535673998872	611.9283413848631	869.7592592592592	461.8530842610829
2711105	1547130	84	1004.610775427996	704.2656931856328	611.9283413848631	869.7592592592592	426.13098270110004
2711109	1547130	84	472.4658197217181	699.8563218390805	611.9283413848631	869.7592592592592	219.81083479357508
2711135	1547130	84	1285.9459408903851	807.799289188178	611.9283413848631	869.7592592592592	676.859484926078
2711121	1547130	84	884.9810174639332	729.1533788914198	611.9283413848631	869.7592592592592	307.1282753312641
2710954	1548069	85	1425.095489781536	544.0528541226215	611.8783197831979	869.8734417344173	876.0600555280453
2711087	1548069	85	1002.2055785123966	704.9972451790634	611.8783197831979	869.8734417344173	423.7210510437386
2710968	1548069	85	1272.040425531915	553.8324822695035	611.8783197831979	869.8734417344173	731.9124906203498
2710912	1548069	85	696.986837226548	450.27233963663326	611.8783197831979	869.8734417344173	428.145471333144
2711040	1548069	85	905.9814432989692	642.83264604811	611.8783197831979	869.8734417344173	371.5429587108395
2711058	1548069	85	1189.32151675485	652.8880070546737	611.8783197831979	869.8734417344173	616.8657265499515
2710932	1548069	85	901.2099606418408	498.7146533454436	611.8783197831979	869.8734417344173	470.6077396307095
2710890	1548069	85	965.8549039433772	260.9721941354904	611.8783197831979	869.8734417344173	704.3153778395288
2711020	1548069	85	831.592684954281	620.2215295095594	611.8783197831979	869.8734417344173	332.5665039357695
2710894	1548069	85	781.0814977973569	256.2889133627019	611.8783197831979	869.8734417344173	636.4869903676206
2710899	1548069	85	779.1519891850135	369.2404403244496	611.8783197831979	869.8734417344173	527.8388793712534
2711112	1548069	85	934.1069023569024	835.9734848484849	611.8783197831979	869.8734417344173	324.00689268027435
2710988	1548069	85	784.8948936170212	590.1760283687944	611.8783197831979	869.8734417344173	328.8850526621953
2710863	1548069	85	1279.3180914512925	136.55732273028494	611.8783197831979	869.8734417344173	991.5787307095898
2711104	1548069	85	491.2723351817621	728.3354898336414	611.8783197831979	869.8734417344173	185.95374518935643
2710852	1548069	85	1250.6258894362345	98.19950738916256	611.8783197831979	869.8734417344173	1001.7380489357212
2710983	1548069	85	972.149592549476	579.9276290259992	611.8783197831979	869.8734417344173	462.4542834570559
2710877	1548069	85	875.3924860111911	198.49080735411675	611.8783197831979	869.8734417344173	721.2450052168588
2710871	1548069	85	1208.9329295648272	191.68079856437865	611.8783197831979	869.8734417344173	903.5593330332308
2711126	1548069	85	1280.461403508772	913.0738791423	611.8783197831979	869.8734417344173	669.9773262105447
2710700	1547512	86	981.2814432989692	560.8408934707903	611.890048154093	869.7669876939541	481.5447377960402
2710830	1547512	86	1027.4319186560565	898.183465959328	611.890048154093	869.7669876939541	416.5123556117838
2710817	1547512	86	480.9751835535977	765.4168869309838	611.890048154093	869.7669876939541	167.41459106842538
2710690	1547512	86	1271.5843776106933	553.0761626287941	611.890048154093	869.7669876939541	731.7716084938286
2710841	1547512	86	1285.892928088995	905.8015494636472	611.890048154093	869.7669876939541	674.9654597106993
2710660	1547512	86	912.0429663608564	442.5590214067278	611.890048154093	869.7669876939541	522.1095869329579
2710677	1547512	86	698.7962566844919	452.42798573975045	611.890048154093	869.7669876939541	426.2916039910474
2710807	1547512	86	999.7746913580248	704.877914951989	611.890048154093	869.7669876939541	421.4770488925186
2710634	1547512	86	781.0727802037845	256.2194323144105	611.890048154093	869.7669876939541	636.4459124984713
2710764	1547512	86	1419.117704661183	649.376224050137	611.890048154093	869.7669876939541	836.7727159327277
2710752	1547512	86	905.5561366806136	641.881450488145	611.890048154093	869.7669876939541	371.71439253551426
2710628	1547512	86	965.6787878787878	261.2895622895623	611.890048154093	869.7669876939541	703.854565647439
2710778	1547512	86	1190.3491561181434	653.1947960618846	611.890048154093	869.7669876939541	617.6718010196698
2710644	1547512	86	779.1355555555556	369.9351851851852	611.890048154093	869.7669876939541	527.0701002192569
2710606	1547512	86	1262.7991322103114	94.47651863195507	611.890048154093	869.7669876939541	1012.3032881134387
2710721	1547512	86	786.7903795233892	582.3905560458959	611.890048154093	869.7669876939541	336.41542678637774
2710744	1547512	86	829.501282051282	623.5055555555555	611.890048154093	869.7669876939541	328.6325335037787
2710619	1547512	86	875.3913991280222	198.96690447879507	611.890048154093	869.7669876939541	720.6980738190924
2710622	1547512	86	1182.1072999120493	234.9331574318382	611.890048154093	869.7669876939541	853.3239163691977
2710612	1547512	86	1275.7564102564102	138.77679158448387	611.890048154093	869.7669876939541	987.4539045135862
2710691	1547761	87	962.5215158924206	364.5865525672372	611.9030883919063	869.8045793397231	614.9622234567076
2710704	1547761	87	779.2242152466367	370.7552316890882	611.9030883919063	869.8045793397231	526.3521738175507
2710832	1547761	87	1194.8954100827689	655.8574115876598	611.9030883919063	869.8045793397231	621.0100142023731
2710665	1547761	87	1188.1316218418908	264.017522412388	611.9030883919063	869.8045793397231	836.0725333980313
2710656	1547761	87	965.5946083418108	261.0144116649712	611.9030883919063	869.8045793397231	704.0761035157537
2710661	1547761	87	781.0700798838054	256.2599854756717	611.9030883919063	869.8045793397231	636.4388734750762
2710788	1547761	87	827.5398453761522	577.4057389235802	611.9030883919063	869.8045793397231	363.31294064399594
2710812	1547761	87	818.9891141141142	633.243993993994	611.9030883919063	869.8045793397231	314.39709379784813
2710805	1547761	87	907.4880564603692	632.9867897213175	611.9030883919063	869.8045793397231	378.7520809550512
2710882	1547761	87	1153.4915560916768	915.3367511057498	611.9030883919063	869.8045793397231	543.4990772863523
2710630	1547761	87	1284.1693121693122	94.09629629629627	611.9030883919063	869.8045793397231	1026.4819608810058
2710649	1547761	87	875.3724137931034	197.7379310344828	611.9030883919063	869.8045793397231	721.8654065624709
2710640	1547761	87	1270.1521189120808	147.41271347248576	611.9030883919063	869.8045793397231	977.3135597401165
2710857	1547761	87	1430.954844006568	721.2196223316913	611.9030883919063	869.8045793397231	832.4201269938985
2710725	1547761	87	698.3929862617499	448.24403470715833	611.9030883919063	869.8045793397231	430.34148675725027
2710854	1547761	87	999.1220362622036	703.978730822873	611.9030883919063	869.8045793397231	421.23238909907354
2710872	1547761	87	516.6729785056294	797.6763903104743	611.9030883919063	869.8045793397231	119.46233499137465
2710874	1547761	87	1371.7736205593349	800.8911564625851	611.9030883919063	869.8045793397231	762.9890467818358
2710748	1547761	87	1270.2160883280758	554.5525762355416	611.9030883919063	869.8045793397231	729.9039877587722
2710741	1547761	87	976.747178329571	534.839352896915	611.9030883919063	869.8045793397231	495.29073571824915
2711469	1547625	88	545.3078005629272	735.8429835142742	611.957857531267	869.6538879825993	149.49109755605562
2711328	1547625	88	1031.4289145052833	308.85174511687484	611.957857531267	869.6538879825993	700.3249325003978
2711462	1547625	88	1432.6544811320755	736.7303459119497	611.957857531267	869.6538879825993	831.3913735578299
2711354	1547625	88	698.525925925926	448.462962962963	611.957857531267	869.6538879825993	429.9951462336281
2711345	1547625	88	779.241613133476	370.463954318344	611.957857531267	869.6538879825993	526.4735936019043
2711306	1547625	88	965.627976190476	261.48445767195767	611.957857531267	869.6538879825993	703.5286837057813
2711311	1547625	88	781.0942503639011	256.12154294032024	611.957857531267	869.6538879825993	636.4189326171191
2711296	1547625	88	874.4164696611506	196.27541371158392	611.957857531267	869.6538879825993	722.7192350371652
2711424	1547625	88	815.468824940048	640.0783373301359	611.957857531267	869.6538879825993	306.7925150864011
2711449	1547625	88	1000.4974665218964	703.805826999638	611.957857531267	869.6538879825993	422.45544982447467
2711442	1547625	88	1217.0036190476192	682.4782857142857	611.957857531267	869.6538879825993	633.3364663537135
2711317	1547625	88	1180.5550277117973	276.9034045922407	611.957857531267	869.6538879825993	821.3743832728231
2711417	1547625	88	908.6492592592592	624.6485185185185	611.957857531267	869.6538879825993	384.7771029122596
2711291	1547625	88	1263.845825115056	152.0121630506246	611.957857531267	869.6538879825993	969.5192456284007
2711283	1547625	88	1293.1935574229692	83.12857142857143	611.957857531267	869.6538879825993	1040.53070708526
2711499	1547625	88	1303.8602281988592	864.3048084759577	611.957857531267	869.6538879825993	691.9230471569816
2711490	1547625	88	1390.6205597416576	780.8623968424829	611.957857531267	869.6538879825993	783.7088315901976
2711366	1547625	88	953.520202020202	503.3610240334378	611.957857531267	869.6538879825993	500.83460079437083
2711376	1547625	88	1274.1895093062606	558.0899605188946	611.957857531267	869.6538879825993	731.8625837609442
2711383	1547625	88	856.5736040609137	551.3271291596164	611.957857531267	869.6538879825993	401.4583276418635
2711713	1548351	89	710.0109826589595	747.2672447013487	611.9492988133765	869.7141316073355	156.87362414248807
2711456	1548351	89	1209.815325670498	139.66053639846743	611.9492988133765	869.7141316073355	943.6217663594424
2711719	1548351	89	1390.684404283802	778.9019410977243	611.9492988133765	869.7141316073355	784.0122565605647
2711487	1548351	89	877.2531595576619	198.04778830963667	611.9492988133765	869.7141316073355	722.1646732184602
2711729	1548351	89	1350.670045045045	843.7541291291291	611.9492988133765	869.7141316073355	739.1767465510139
2711602	1548351	89	1094.6822014051522	304.45097580015613	611.9492988133765	869.7141316073355	743.3394181380215
2711552	1548351	89	1178.7599067599067	290.9075369075369	611.9492988133765	869.7141316073355	810.1181020991272
2711682	1548351	89	815.1085889570552	643.5355828220859	611.9492988133765	869.7141316073355	304.0237377282981
2711710	1548351	89	1439.4569413511506	740.286562731997	611.9492988133765	869.7141316073355	837.5681429253414
2711700	1548351	89	1002.818259677972	704.5774237752655	611.9492988133765	869.7141316073355	424.32143104135474
2711446	1548351	89	1309.8043264503442	78.0668633235005	611.9492988133765	869.7141316073355	1055.3231907711738
2711702	1548351	89	1236.3028549382716	721.690586419753	611.9492988133765	869.7141316073355	641.6606057533086
2711532	1548351	89	781.0515743756786	256.15363735070576	611.9492988133765	869.7141316073355	636.4370037268327
2711520	1548351	89	965.582650273224	261.3271857923497	611.9492988133765	869.7141316073355	703.6982471932203
2711652	1548351	89	1274.9969853574505	557.483347688774	611.9492988133765	869.7141316073355	732.8849139243133
2711673	1548351	89	907.9870979144574	618.6876988335101	611.9492988133765	869.7141316073355	388.1399856337451
2711627	1548351	89	696.5763454317897	450.622236128494	611.9492988133765	869.7141316073355	427.55087869796654
2711619	1548351	89	779.6786469344609	370.5197322057787	611.9492988133765	869.7141316073355	526.6195805465316
2711643	1548351	89	866.8377077865267	535.8960338291047	611.9492988133765	869.7141316073355	420.00312312307915
2711635	1548351	89	938.9410092395168	493.36638237384506	611.9492988133765	869.7141316073355	498.55913093686996
2711084	1547819	90	697.2707336523126	450.9569377990431	611.9739084132055	869.8402555910543	427.47956947708485
2710951	1547819	90	1211.9595616024187	102.0355253212396	611.9739084132055	869.8402555910543	974.4264404548913
2710972	1547819	90	872.7211460855528	195.88983050847455	611.9739084132055	869.8402555910543	722.6328925690758
2711100	1547819	90	934.2207816610296	493.34704998121	611.9739084132055	869.8402555910543	495.57056126083165
2710965	1547819	90	1363.490476190476	148.71754385964914	611.9739084132055	869.8402555910543	1041.534981178541
2711168	1547819	90	1361.6505016722408	840.4145299145299	611.9739084132055	869.8402555910543	750.253868908427
2711057	1547819	90	779.0765575501584	370.0026399155227	611.9739084132055	869.8402555910543	527.0303002606094
2711017	1547819	90	1081.3496497522638	299.5574064582265	611.9739084132055	869.8402555910543	738.6041663656157
2711144	1547819	90	814.8194103194103	645.7604422604422	611.9739084132055	869.8402555910543	302.2549592411381
2711150	1547819	90	1001.5638075313808	704.5672942817295	611.9739084132055	869.8402555910543	423.1966933174969
2711140	1547819	90	906.0695482034864	608.2374599786552	611.9739084132055	869.8402555910543	393.609283447275
2711152	1547819	90	1441.5070448646643	750.1866889136078	611.9739084132055	869.8402555910543	838.1182497056299
2711155	1547819	90	1252.8957091775924	776.2834723877633	611.9739084132055	869.8402555910543	647.7141548387004
2711156	1547819	90	839.2703206562267	762.2058165548099	611.9739084132055	869.8402555910543	251.4932036560758
2711159	1547819	90	1394.100933908046	775.1390086206897	611.9739084132055	869.8402555910543	787.8394571149307
2711115	1547819	90	867.3830508474576	535.6305084745762	611.9739084132055	869.8402555910543	420.63046145834505
2710986	1547819	90	965.7720109626584	261.68465227817745	611.9739084132055	869.8402555910543	703.5810793422762
2710991	1547819	90	779.719730941704	257.28139013452915	611.9739084132055	869.8402555910543	635.1118205679594
2711007	1547819	90	1184.2068226120855	290.73859649122807	611.9739084132055	869.8402555910543	814.1309720583747
2711122	1547819	90	1274.9263839811545	555.4252061248528	611.9739084132055	869.8402555910543	733.7321092827448
2711212	1548338	91	1081.641729938961	299.7840553818669	611.9495753715498	869.7972399150742	738.5971504168324
2711332	1548338	91	814.0823095823096	647.470515970516	611.9495753715498	869.7972399150742	300.477643793074
2711357	1548338	91	1440.6351254480287	778.3032258064516	611.9495753715498	869.7972399150742	833.7211137564319
2711350	1548338	91	1002.638683562126	705.4426258359732	611.9495753715498	869.7972399150742	423.8518826522278
2711176	1548338	91	1184.547105788423	116.42175648702596	611.9495753715498	869.7972399150742	946.2782629173871
2711175	1548338	91	1330.1120309050773	108.47350993377484	611.9495753715498	869.7972399150742	1046.5997966608747
2711193	1548338	91	779.3993435448577	257.162654996353	611.9495753715498	869.7972399150742	635.106730793989
2711198	1548338	91	1185.9935370152762	290.90658049353704	611.9495753715498	869.7972399150742	815.2550922656823
2711185	1548338	91	867.9474576271186	194.6747645951036	611.9495753715498	869.7972399150742	722.0285814297799
2711313	1548338	91	908.385514834206	609.251832460733	611.9495753715498	869.7972399150742	394.6621030079481
2711191	1548338	91	965.6515768056968	261.3179043743642	611.9495753715498	869.7972399150742	703.8126225058664
2711275	1548338	91	869.005459770115	534.2830459770115	611.9495753715498	869.7972399150742	422.66712911916443
2711403	1548338	91	1373.2926929392447	843.371921182266	611.9495753715498	869.7972399150742	761.8015753054252
2711281	1548338	91	1272.8998895332782	556.0045567522784	611.9495753715498	869.7972399150742	731.6564533966704
2711373	1548338	91	1388.9864253393664	776.9585218702866	611.9495753715498	869.7972399150742	782.5632841988606
2711246	1548338	91	698.5974562272878	450.692599933928	611.9495753715498	869.7972399150742	427.96793631125723
2711235	1548338	91	779.4380902413432	369.5804477089892	611.9495753715498	869.7972399150742	527.5123143759154
2711362	1548338	91	900.4672413793104	774.2735632183908	611.9495753715498	869.7972399150742	303.9197532379529
2711259	1548338	91	934.8201320132014	493.487532086542	611.9495753715498	869.7972399150742	495.83706250348536
2711389	1548338	91	1276.3996031746033	835.8698412698412	611.9495753715498	869.7972399150742	665.3156452589335
2711592	1548202	92	1285.9563301282053	892.6177884615385	611.9451578384162	869.7883895131085	674.3976881839101
2711457	1548202	92	935.9206712433256	490.2025171624714	611.9451578384162	869.7883895131085	499.04465509027233
2711474	1548202	92	880.2316804407712	522.9283746556474	611.9451578384162	869.7883895131085	438.5082988005838
2711567	1548202	92	1424.070259694059	808.8621487015297	611.9451578384162	869.7883895131085	814.4072616839002
2711555	1548202	92	1383.011994271393	771.5110991765127	611.9451578384162	869.7883895131085	777.3046327165833
2711430	1548202	92	782.0590240401866	372.3514531754575	611.9451578384162	869.7883895131085	525.7206797407747
2711445	1548202	92	695.8476946334089	450.00718065003775	611.9451578384162	869.7883895131085	428.08398591301705
2711573	1548202	92	1371.779290429043	827.862211221122	611.9451578384162	869.7883895131085	760.9899562253904
2711400	1548202	92	1079.5544403892943	300.478406326034	611.9451578384162	869.7883895131085	736.7308179275617
2711531	1548202	92	812.092236894758	650.3811524609844	611.9451578384162	869.7883895131085	296.9821357011774
2711548	1548202	92	955.4006190941676	749.0109156076898	611.9451578384162	869.7883895131085	364.07259175798316
2711539	1548202	92	1000.7778359511344	706.3150087260035	611.9451578384162	869.7883895131085	421.7990016515859
2711410	1548202	92	1205.0290116046417	307.9325730292117	611.9451578384162	869.7883895131085	816.9641461624764
2711369	1548202	92	873.6420068027211	197.63307823129253	611.9451578384162	869.7883895131085	721.3029899024411
2711360	1548202	92	1339.272784019975	93.68227215980023	611.9451578384162	869.7883895131085	1063.647583177872
2711488	1548202	92	1272.0567890691716	555.696413321947	611.9451578384162	869.7883895131085	731.0274517374829
2711363	1548202	92	1110.5730044123543	124.68291215403129	611.9451578384162	869.7883895131085	896.5555765090422
2711513	1548202	92	907.9635241301908	611.3028432472877	611.9451578384162	869.7883895131085	392.9906497747637
2711377	1548202	92	965.591796875	261.2955729166667	611.9451578384162	869.7883895131085	703.7964571886837
2711382	1548202	92	779.285136129507	257.8918322295806	611.9451578384162	869.7883895131085	634.365876407217
2711210	1548083	93	1253.3211586901764	334.4185558354324	611.9849946409432	869.9212218649518	835.5089351060872
2711200	1548083	93	1070.1713051823417	301.9085092770314	611.9849946409432	869.9212218649518	729.77608677527
2711227	1548083	93	695.5229530661186	450.03854059609455	611.9849946409432	869.9212218649518	428.1122008625439
2711218	1548083	93	783.4556509298998	373.2714592274678	611.9849946409432	869.9212218649518	525.4171416084887
2711307	1548083	93	1426.3947368421052	853.7041467304625	611.9849946409432	869.9212218649518	814.5711888583347
2711183	1548083	93	1343.386925795053	93.18256772673736	611.9849946409432	869.9212218649518	1066.8981777697466
2711298	1548083	93	1369.4672470978442	826.4199834162521	611.9849946409432	869.9212218649518	758.730334528514
2711321	1548083	93	1289.4784810126582	932.1227848101266	611.9849946409432	869.9212218649518	680.3428977426925
2711192	1548083	93	965.6539504916922	260.8343506273313	611.9849946409432	869.9212218649518	704.3213379179937
2711194	1548083	93	779.1378240233662	258.0023731288791	611.9849946409432	869.9212218649518	634.3380374918645
2711184	1548083	93	1023.6425628347756	134.2952204367532	611.9849946409432	869.9212218649518	842.9754251628572
2711189	1548083	93	871.4732534930139	196.44411177644716	611.9849946409432	869.9212218649518	721.7378847582016
2711273	1548083	93	999.8716651333948	703.6959521619135	611.9849946409432	869.9212218649518	422.0034471820906
2711276	1548083	93	1381.0354794046384	767.0202492211838	611.9849946409432	869.9212218649518	775.9041553480095
2711279	1548083	93	958.7119298245616	762.5817543859649	611.9849946409432	869.9212218649518	362.9618834815821
2711269	1548083	93	812.7936600544534	651.0285880980164	611.9849946409432	869.9212218649518	297.0489946500085
2711244	1548083	93	875.4127182044888	531.9156275976725	611.9849946409432	869.9212218649518	428.53465122186844
2711238	1548083	93	936.536995515695	488.3523916292974	611.9849946409432	869.9212218649518	500.92791245768143
2711260	1548083	93	909.477659574468	613.2173758865249	611.9849946409432	869.9212218649518	392.9360637932924
2711249	1548083	93	1271.8943853911146	555.1906514036522	611.9849946409432	869.9212218649518	731.119508687299
2711726	1547992	94	696.9695414099932	448.8856947296373	611.9283413848631	869.7592592592592	429.3792764230524
2711590	1547992	94	949.159756097561	129.2288617886179	611.9283413848631	869.7592592592592	813.7016017233551
2711740	1547992	94	940.592289719626	485.221183800623	611.9283413848631	869.7592592592592	505.8552385934414
2711600	1547992	94	869.2401642888024	196.8476005188068	611.9283413848631	869.7592592592592	720.4300623065194
2711694	1547992	94	1319.534632034632	343.8636363636364	611.9283413848631	869.7592592592592	881.6308007028229
2711707	1547992	94	789.1113619262603	372.3258088788563	611.9283413848631	869.7592592592592	528.0472141063959
2711574	1547992	94	1354.7942942942943	89.48678678678678	611.9283413848631	869.7592592592592	1077.3462559875272
2711784	1547992	94	1001.1400134952768	815.7530364372469	611.9283413848631	869.7592592592592	392.9407052094311
2711789	1547992	94	1367.2148274554418	829.462457337884	611.9283413848631	869.7592592592592	756.3606998555206
2711648	1547992	94	1071.3466374269003	300.208918128655	611.9283413848631	869.7592592592592	731.7463780710887
2711779	1547992	94	1396.3442300821723	720.7965344765987	611.9283413848631	869.7592592592592	798.4348312889814
2711778	1547992	94	999.2264301693832	702.3418024928092	611.9283413848631	869.7592592592592	421.93413515178906
2711793	1547992	94	1401.8760162601625	907.7581300813008	611.9283413848631	869.7592592592592	790.8610770702032
2711794	1547992	94	1293.578839869281	919.5772058823528	611.9283413848631	869.7592592592592	683.4685288217715
2711626	1547992	94	965.2490157480316	261.1646981627296	611.9283413848631	869.7592592592592	703.7207107430629
2711747	1547992	94	1270.6571675302246	556.4122049510651	611.9283413848631	869.7592592592592	729.4587327864875
2711750	1547992	94	889.9868421052631	542.6334586466165	611.9283413848631	869.7592592592592	429.3341580276827
2711773	1547992	94	812.1316989737742	651.4676928924363	611.9283413848631	869.7592592592592	296.19688103819476
2711634	1547992	94	778.8010294639687	258.47018104366344	611.9283413848631	869.7592592592592	633.6567139803848
2711767	1547992	94	909.6542022792024	614.7029914529915	611.9283413848631	869.7592592592592	392.0387582784872
2711594	1547831	95	911.7695434646656	539.558474046279	611.9030883919063	869.8045793397231	446.07441188594504
2711572	1547831	95	1271.4459751485683	556.4983792544571	611.9030883919063	869.8045793397231	730.1764132613295
2711405	1547831	95	854.099585921325	123.9256728778468	611.9030883919063	869.8045793397231	784.2158417937515
2711661	1547831	95	1060.9787744555188	790.6627906976744	611.9030883919063	869.8045793397231	455.9960466089228
2711394	1547831	95	1364.2689463955635	91.42975970425138	611.9030883919063	869.8045793397231	1082.553344705069
2711653	1547831	95	999.2720430107528	700.926113671275	611.9030883919063	869.8045793397231	422.5809309103135
2711422	1547831	95	870.623311546841	199.46296296296296	611.9030883919063	869.8045793397231	718.536037033597
2711671	1547831	95	1366.3435197225836	824.85674035544	611.9030883919063	869.8045793397231	755.778190116502
2711618	1547831	95	909.373395768297	614.2728061047519	611.9030883919063	869.8045793397231	392.1543967663924
2711633	1547831	95	1384.3541666666667	652.6236338797814	611.9030883919063	869.8045793397231	802.401540002706
2711639	1547831	95	811.373086972751	651.3820455393803	611.9030883919063	869.8045793397231	295.7983833721951
2711484	1547831	95	1322.6526442307693	346.9935897435898	611.9030883919063	869.8045793397231	882.324351906729
2711438	1547831	95	964.3615984405458	261.2943469785575	611.9030883919063	869.8045793397231	703.2152616332688
2711687	1547831	95	1298.5763296792531	906.006293138449	611.9030883919063	869.8045793397231	687.6268642090969
2711455	1547831	95	1070.8994477680626	306.01342230403435	611.9030883919063	869.8045793397231	727.0062769138972
2711696	1547831	95	1358.863432165319	952.7120395327944	611.9030883919063	869.8045793397231	751.5473385793874
2711444	1547831	95	778.9004896817069	258.4489331934243	611.9030883919063	869.8045793397231	633.7537835094203
2711530	1547831	95	696.7662962962962	452.12888888888887	611.9030883919063	869.8045793397231	426.2097446673466
2711547	1547831	95	938.8060273060272	485.488344988345	611.9030883919063	869.8045793397231	504.54385285791847
2711498	1547831	95	789.1296711509716	372.48056801195816	611.9030883919063	869.8045793397231	527.9587425922547
2711842	1548532	96	949.5565638233516	551.6252268602541	611.9283413848631	869.7592592592592	463.89878115535583
2711866	1548532	96	811.1980216498694	651.7497200447929	611.9283413848631	869.7592592592592	295.3583664997858
2711870	1548532	96	999.1479951025408	700.5468319559228	611.9283413848631	869.7592592592592	422.5776920036423
2711860	1548532	96	909.8420479302832	616.0464778503994	611.9283413848631	869.7592592592592	391.3090236601382
2711818	1548532	96	1320.171519223591	346.9348637551325	611.9283413848631	869.7592592592592	880.314573030207
2711823	1548532	96	792.1747034060467	372.0323383084577	611.9283413848631	869.7592592592592	529.3588941928123
2711812	1548532	96	1073.4813185116566	307.3988729350008	611.9283413848631	869.7592592592592	727.5165666851688
2711834	1548532	96	940.3749578699023	482.19194472531177	611.9283413848631	869.7592592592592	508.0212625230624
2711837	1548532	96	1387.4491228070176	554.8936842105263	611.9283413848631	869.7592592592592	837.0022776363267
2711836	1548532	96	1270.8034257748775	556.3694942903752	611.9283413848631	869.7592592592592	729.6091567525733
2711829	1548532	96	696.7781750085121	452.2313585291113	611.9283413848631	869.7592592592592	426.06225150098106
2711880	1548532	96	1094.793732782369	761.2231404958678	611.9283413848631	869.7592592592592	494.91319974889296
2711884	1548532	96	1362.8893162393165	813.1688034188033	611.9283413848631	869.7592592592592	753.0902106962894
2711897	1548532	96	1340.3866577420797	963.3804105310128	611.9283413848631	869.7592592592592	734.4497522876833
2711891	1548532	96	1299.6378923766815	900.3957399103139	611.9283413848631	869.7592592592592	688.3916185370439
2711803	1548532	96	799.6686320754717	123.125	611.9283413848631	869.7592592592592	769.8760509641905
2711802	1548532	96	1376.3871527777778	116.63599537037037	611.9283413848631	869.7592592592592	1073.122511611289
2711804	1548532	96	871.6478530323152	200.3654271801682	611.9283413848631	869.7592592592592	718.0127625299715
2711807	1548532	96	778.8415154749199	258.56154393454284	611.9283413848631	869.7592592592592	633.5792412184688
2711806	1548532	96	965.6345691726742	261.46979059388946	611.9283413848631	869.7592592592592	703.6506045368545
2711977	1548433	97	1365.807239057239	811.5858585858585	611.8862179487179	869.775641025641	756.1633136100326
2711971	1548433	97	1128.311307665626	703.1919875130072	611.8862179487179	869.775641025641	542.6278530509964
2711970	1548433	97	999.9934104789456	700.3874959819995	611.8862179487179	869.775641025641	423.46137554093525
2711984	1548433	97	1304.057677008751	889.8142402545744	611.8862179487179	869.775641025641	692.4614604411951
2711988	1548433	97	1352.822101885279	958.3660248696348	611.8862179487179	869.775641025641	746.2132672463545
2711945	1548433	97	1269.790534979424	555.9019204389575	611.8862179487179	869.775641025641	728.9408774671422
2711937	1548433	97	943.8235191026988	482.1109358569926	611.8862179487179	869.775641025641	510.35898692085715
2711961	1548433	97	908.2517342095656	616.6661190215407	611.8862179487179	869.775641025641	389.73959172465777
2711966	1548433	97	811.1336746302617	651.1230565036026	611.8862179487179	869.775641025641	295.8183593224579
2711953	1548433	97	1049.5359319858835	560.7858517805582	611.8862179487179	869.775641025641	535.7349737085806
2711919	1548433	97	1320.3187919463087	347.17151379567485	611.8862179487179	869.775641025641	880.3361776609244
2711904	1548433	97	876.852505446623	201.32919389978213	611.8862179487179	869.775641025641	719.0464423009171
2711907	1548433	97	965.473019125683	261.08128415300547	611.8862179487179	869.775641025641	703.9406552083422
2711908	1548433	97	779.0723065798987	258.33694866232827	611.8862179487179	869.775641025641	633.8836350236144
2711910	1548433	97	1072.1858076563958	305.3843759726113	611.8862179487179	869.775641025641	728.2947290439605
2711931	1548433	97	697.6794318590436	450.547105357785	611.8862179487179	869.775641025641	427.91709555856465
2711921	1548433	97	791.0996168582375	372.3498084291188	611.8862179487179	869.775641025641	528.7247878462347
2711927	1548433	97	1404.028920093614	440.294048813106	611.8862179487179	869.775641025641	901.0796294506007
2711903	1548433	97	709.6527940601798	135.11195779601408	611.8862179487179	869.775641025641	741.1403584079603
2711902	1548433	97	1400.409090909091	129.12388591800357	611.8862179487179	869.775641025641	1081.8194597647541
2711993	1548625	98	1389.0066889632108	125.49442586399108	611.8448087431693	869.7896174863388	1076.0836028577414
2711994	1548625	98	607.8635307781649	141.65098722415794	611.8448087431693	869.7896174863388	728.1495144915772
2711996	1548625	98	878.9066829665851	200.45028524857375	611.8448087431693	869.7896174863388	720.6505299687365
2712075	1548625	98	1328.658374792703	884.0211442786069	611.8448087431693	869.7896174863388	716.9548276059575
2712077	1548625	98	1372.817714755446	943.5735717221536	611.8448087431693	869.7896174863388	764.5415852571017
2712069	1548625	98	1363.3671808054842	811.7129391602399	611.8448087431693	869.7896174863388	753.7630770179456
2712040	1548625	98	1269.6938110749186	555.8574918566775	611.8448087431693	869.7896174863388	728.9161058525427
2712039	1548625	98	1112.0791776027995	536.9307378244387	611.8448087431693	869.7896174863388	600.8572688735386
2712059	1548625	98	1000.8901330736774	698.8268419344369	611.8448087431693	869.7896174863388	424.95239146031423
2712060	1548625	98	1203.7336769759452	714.9597938144329	611.8448087431693	869.7896174863388	611.8044676497138
2712051	1548625	98	908.10327198364	614.8445807770961	611.8448087431693	869.7896174863388	390.85297591841663
2712055	1548625	98	810.951528709918	651.7520507084266	611.8448087431693	869.7896174863388	295.2691424147633
2712010	1548625	98	1404.219987527284	357.34440286872467	611.8448087431693	869.7896174863388	943.6410980545783
2712013	1548625	98	1320.1674107142858	346.9728422619048	611.8448087431693	869.7896174863388	880.3739483419583
2712015	1548625	98	792.6236044657098	370.9441786283891	611.8448087431693	869.7896174863388	530.5918816305734
2712001	1548625	98	965.4499828708464	260.7737238780404	611.8448087431693	869.7896174863388	704.2279303161577
2712002	1548625	98	778.8453900709219	258.4152482269504	611.8448087431693	869.7896174863388	633.7726828691202
2712005	1548625	98	1069.3553164951668	304.6308076083567	611.8448087431693	869.7896174863388	727.1315871877578
2712027	1548625	98	713.446819603754	457.2893639207508	611.8448087431693	869.7896174863388	424.82870407093344
2712030	1548625	98	942.3692879914984	481.39089620970594	611.8448087431693	869.7896174863388	509.9999981095124
2712104	1548714	99	1320.8994554647995	346.72753792298715	611.9283413848631	869.7592592592592	881.0233947652753
2712109	1548714	99	791.7111928104575	372.624591503268	611.9283413848631	869.7592592592592	528.644258033299
2712125	1548714	99	1270.6015325670498	556.2654625068418	611.9283413848631	869.7592592592592	729.471543916808
2712114	1548714	99	724.0018518518518	466.797037037037	611.9283413848631	869.7592592592592	418.25712700044437
2712117	1548714	99	943.3919100369252	481.65474991607925	611.9283413848631	869.7592592592592	510.3853519803157
2712089	1548714	99	1405.5994152046785	271.50487329434696	611.9283413848631	869.7592592592592	993.8923904249158
2712088	1548714	99	779.0799782372144	258.1956837141821	611.9283413848631	869.7592592592592	633.9950131001817
2712092	1548714	99	1068.9283214001591	306.0452665075577	611.9283413848631	869.7592592592592	725.6875686947149
2712082	1548714	99	1393.865051903114	127.69031141868513	611.9283413848631	869.7592592592592	1078.0034056557147
2712085	1548714	99	569.0066354410617	165.61436377829818	611.9283413848631	869.7592592592592	705.4518457506648
2712087	1548714	99	965.6886728079154	261.3396451722962	611.9283413848631	869.7592592592592	703.7903088948276
2712086	1548714	99	878.8666260657734	200.59541209906615	611.9283413848631	869.7592592592592	720.4417409996571
2712173	1548714	99	1383.9953194953196	924.8850223850224	611.9283413848631	869.7592592592592	774.032472476969
2712164	1548714	99	1354.4543486816212	877.7994883903974	611.9283413848631	869.7592592592592	742.5695366742071
2712142	1548714	99	906.1349534643226	614.610651499483	611.9283413848631	869.7592592592592	389.43336096568015
2712132	1548714	99	1180.5901246404603	566.9809843400448	611.9283413848631	869.7592592592592	644.2444470063294
2712155	1548714	99	1197.1545632973505	795.8120706575073	611.9283413848631	869.7592592592592	589.8795788261084
2712158	1548714	99	1363.49839163651	813.1208283071974	611.9283413848631	869.7592592592592	753.7011690955338
2712145	1548714	99	810.7929984779299	651.5856164383562	611.9283413848631	869.7592592592592	295.20652137526713
2712150	1548714	99	1000.4268690825988	697.8663075416258	611.9283413848631	869.7592592592592	424.8273683197788
2712363	1548801	100	538.2258701112307	205.60979547900968	611.957857531267	869.6538879825993	668.1249604361628
2712362	1548801	100	1329.5859977949283	184.29823594266813	611.957857531267	869.6538879825993	992.3217812188545
2712365	1548801	100	881.3184281842819	202.51671183378505	611.957857531267	869.6538879825993	719.4630837105764
2712367	1548801	100	778.7300821722043	258.72650946766703	611.957857531267	869.6538879825993	633.2813251082133
[truncated: 21,954 more rows]
