# Supplementary material for: The First of Us: Ophiocordyceps use a novel scramblase-binding peptide to manipulate zombie ants
Source: bioRxiv. 2025 Sep 19:2025.09.09.674826. Preprint. [Version 2] doi: 10.1101/2025.09.09.674826 (PMC12458967; doi:10.1101/2025.09.09.674826)
Supplement: Supplement 11 [file media-11.zip › Data S12. Nest behavior tests data/RNAi Aversion Assay data files/LH15_PS1a-all-spots_matches.csv]

No_Overlap_ID	Citronella_ID	Frame	No_Overlap_X	No_Overlap_Y	Citronella_X	Citronella_Y	Distance
23691176	49962	0	789.0	1028.0	1332.8837916401935	907.195713160359	557.1384518481449
23691169	49962	0	569.0	795.0	1332.8837916401935	907.195713160359	772.0792220893916
23691168	49962	0	1397.0	629.0	1332.8837916401935	907.195713160359	285.48860396737183
23691170	49962	0	1024.0	897.0	1332.8837916401935	907.195713160359	309.05201715062594
23691173	49962	0	625.0	933.0	1332.8837916401935	907.195713160359	708.353953674432
23691172	49962	0	1202.0	919.0	1332.8837916401935	907.195713160359	131.415022360102
23691175	49962	0	993.0	1003.0	1332.8837916401935	907.195713160359	353.1280974328816
23691174	49962	0	1113.0	950.0	1332.8837916401935	907.195713160359	224.0113586359368
23691161	49962	0	887.0	306.0	1332.8837916401935	907.195713160359	748.4975892879203
23691160	49962	0	522.0	279.0	1332.8837916401935	907.195713160359	1025.7496661358603
23691163	49962	0	1445.0	409.0	1332.8837916401935	907.195713160359	510.6554736692227
23691162	49962	0	502.0	392.0	1332.8837916401935	907.195713160359	977.6474303496099
23691165	49962	0	1086.0	501.0	1332.8837916401935	907.195713160359	475.3383678649254
23691164	49962	0	1324.0	435.0	1332.8837916401935	907.195713160359	472.2792746679939
23691167	49962	0	1444.0	519.0	1332.8837916401935	907.195713160359	403.7854919091815
23691166	49962	0	1398.0	507.0	1332.8837916401935	907.195713160359	405.4586654926567
23691157	49962	0	1291.0	65.0	1332.8837916401935	907.195713160359	843.2365452634539
23691159	49962	0	1244.0	146.0	1332.8837916401935	907.195713160359	766.3675633467566
23691158	49962	0	1399.0	134.0	1332.8837916401935	907.195713160359	776.0173734249985
23690657	49982	1	1112.0	915.0	1332.8737401902588	907.245108077719	221.00983565072437
23690659	49982	1	741.0	975.0	1332.8737401902588	907.245108077719	595.739246404168
23690658	49982	1	641.0	927.0	1332.8737401902588	907.245108077719	692.1557108915007
23690661	49982	1	997.0	1000.0	1332.8737401902588	907.245108077719	348.44603502537876
23690660	49982	1	1228.0	976.0	1332.8737401902588	907.245108077719	125.40229880165052
23690649	49982	1	1446.0	410.0	1332.8737401902588	907.245108077719	509.95122135922327
23690648	49982	1	503.0	399.0	1332.8737401902588	907.245108077719	973.1410558301923
23690651	49982	1	1186.0	475.0	1332.8737401902588	907.245108077719	456.5169536989778
23690650	49982	1	1334.0	462.0	1332.8737401902588	907.245108077719	445.2465325281026
23690653	49982	1	1316.0	639.0	1332.8737401902588	907.245108077719	268.77529855929004
23690652	49982	1	1437.0	519.0	1332.8737401902588	907.245108077719	401.9658467186552
23690655	49982	1	1170.0	789.0	1332.8737401902588	907.245108077719	201.27036748581588
23690654	49982	1	538.0	771.0	1332.8737401902588	907.245108077719	806.4657415657285
23690643	49982	1	1221.0	102.0	1332.8737401902588	907.245108077719	812.9793464948879
23690642	49982	1	1296.0	71.0	1332.8737401902588	907.245108077719	837.0576763279427
23690645	49982	1	517.0	272.0	1332.8737401902588	907.245108077719	1034.0146552485196
23690644	49982	1	1379.0	131.0	1332.8737401902588	907.245108077719	777.6143643597546
23690647	49982	1	1367.0	391.0	1332.8737401902588	907.245108077719	517.3718326530521
23690646	49982	1	887.0	309.0	1332.8737401902588	907.245108077719	746.1237173084448
23690477	50217	2	1294.0	56.0	1332.9121296839803	907.2355879274136	852.1245096760639
23690479	50217	2	1249.0	138.0	1332.9121296839803	907.2355879274136	773.7988338335325
23690478	50217	2	1362.0	129.0	1332.9121296839803	907.2355879274136	778.7790023596224
23690496	50217	2	1233.0	1011.0	1332.9121296839803	907.2355879274136	144.04682180026748
23690489	50217	2	1187.0	697.0	1332.9121296839803	907.2355879274136	255.90887444576816
23690488	50217	2	1288.0	637.0	1332.9121296839803	907.2355879274136	273.94227927653947
23690491	50217	2	1091.0	826.0	1332.9121296839803	907.2355879274136	255.1875765670254
23690490	50217	2	515.0	759.0	1332.9121296839803	907.2355879274136	831.2364533707423
23690492	50217	2	713.0	901.0	1332.9121296839803	907.2355879274136	619.9434902361089
23690495	50217	2	1000.0	994.0	1332.9121296839803	907.2355879274136	344.03277357400833
23690494	50217	2	634.0	916.0	1332.9121296839803	907.2355879274136	698.96708072582
23690481	50217	2	477.0	277.0	1332.9121296839803	907.2355879274136	1062.9122588578887
23690480	50217	2	1425.0	243.0	1332.9121296839803	907.2355879274136	670.5886161639017
23690483	50217	2	1286.0	359.0	1332.9121296839803	907.2355879274136	550.2390460350878
23690482	50217	2	882.0	310.0	1332.9121296839803	907.2355879274136	748.3395594134698
23690485	50217	2	1447.0	410.0	1332.9121296839803	907.2355879274136	510.1561251761715
23690484	50217	2	505.0	401.0	1332.9121296839803	907.2355879274136	970.4189636245152
23690487	50217	2	1438.0	510.0	1332.9121296839803	907.2355879274136	410.9009282097018
23690486	50217	2	1217.0	427.0	1332.9121296839803	907.2355879274136	494.0261548945202
23690697	49860	3	1021.0	798.0	1332.9184170871497	907.2154345887348	330.48617228343954
23690696	49860	3	517.0	744.0	1332.9184170871497	907.2154345887348	832.0830135449164
23690698	49860	3	655.0	810.0	1332.9184170871497	907.2154345887348	684.8534302668149
23690701	49860	3	1012.0	987.0	1332.9184170871497	907.2154345887348	330.6874767867484
23690700	49860	3	613.0	969.0	1332.9184170871497	907.2154345887348	722.5647789536424
23690702	49860	3	1240.0	1021.0	1332.9184170871497	907.2154345887348	146.90391267700124
23690689	49860	3	885.0	317.0	1332.9184170871497	907.2154345887348	740.9353329357608
23690688	49860	3	491.0	249.0	1332.9184170871497	907.2154345887348	1068.6787072648956
23690691	49860	3	512.0	404.0	1332.9184170871497	907.2154345887348	962.8773655669764
23690690	49860	3	1253.0	319.0	1332.9184170871497	907.2154345887348	593.6197022321022
23690693	49860	3	1444.0	512.0	1332.9184170871497	907.2154345887348	410.52936289574575
23690692	49860	3	1449.0	410.0	1332.9184170871497	907.2154345887348	510.58605766786985
23690695	49860	3	1251.0	630.0	1332.9184170871497	907.2154345887348	289.0657783832
23690694	49860	3	1146.0	563.0	1332.9184170871497	907.2154345887348	391.69217512668945
23690685	49860	3	1346.0	144.0	1332.9184170871497	907.2154345887348	763.3275361245505
23690684	49860	3	1308.0	102.0	1332.9184170871497	907.2154345887348	805.6009083969891
23690687	49860	3	1274.0	208.0	1332.9184170871497	907.2154345887348	701.6933830663993
23690686	49860	3	1398.0	184.0	1332.9184170871497	907.2154345887348	726.1378500407583
23690351	49944	4	1311.0	125.0	1332.9258760883213	907.2353762427764	782.542604519344
23690369	49944	4	1247.0	1039.0	1332.9258760883213	907.2353762427764	157.30598289775324
23690368	49944	4	977.0	984.0	1332.9258760883213	907.2353762427764	364.1099239650399
23690361	49944	4	1077.0	537.0	1332.9258760883213	907.2353762427764	450.08031269230713
23690360	49944	4	1442.0	516.0	1332.9258760883213	907.2353762427764	406.15549255294707
23690363	49944	4	491.0	752.0	1332.9258760883213	907.2353762427764	856.1175169708441
23690362	49944	4	1212.0	641.0	1332.9258760883213	907.2353762427764	292.41125674443646
23690365	49944	4	961.0	840.0	1332.9258760883213	907.2353762427764	377.95430030967105
23690364	49944	4	552.0	802.0	1332.9258760883213	907.2353762427764	787.9845863703622
23690367	49944	4	617.0	966.0	1332.9258760883213	907.2353762427764	718.3335861966628
23690353	49944	4	1248.0	152.0	1332.9258760883213	907.2353762427764	759.9953144315674
23690352	49944	4	1419.0	131.0	1332.9258760883213	907.2353762427764	780.9930307870408
23690355	49944	4	1258.0	229.0	1332.9258760883213	907.2353762427764	682.3614236566887
23690354	49944	4	505.0	205.0	1332.9258760883213	907.2353762427764	1085.6315120442332
23690357	49944	4	881.0	327.0	1332.9258760883213	907.2353762427764	735.4658994962261
23690356	49944	4	1452.0	283.0	1332.9258760883213	907.2353762427764	635.4907174288971
23690359	49944	4	1449.0	410.0	1332.9258760883213	907.2353762427764	510.6037814481588
23690358	49944	4	562.0	382.0	1332.9258760883213	907.2353762427764	932.8445244945358
23690345	50133	5	490.0	751.0	1332.944075074236	907.1635461658816	857.2874470408759
23690344	50133	5	1140.0	704.0	1332.944075074236	907.1635461658816	280.1835873083017
23690347	50133	5	507.0	881.0	1332.944075074236	907.1635461658816	826.3583643300342
23690346	50133	5	964.0	844.0	1332.944075074236	907.1635461658816	374.311854069081
23690349	50133	5	902.0	964.0	1332.944075074236	907.1635461658816	434.6759463393698
23690350	50133	5	602.0	967.0	1332.944075074236	907.1635461658816	733.3891477882482
23690337	50133	5	1443.0	208.0	1332.944075074236	907.1635461658816	707.7725417805611
23690336	50133	5	1274.0	199.0	1332.944075074236	907.1635461658816	710.6124204547749
23690339	50133	5	1406.0	338.0	1332.944075074236	907.1635461658816	573.8329987469181
23690338	50133	5	876.0	335.0	1332.944075074236	907.1635461658816	732.2356255376858
23690341	50133	5	1449.0	409.0	1332.944075074236	907.1635461658816	511.5035644440232
23690340	50133	5	605.0	384.0	1332.944075074236	907.1635461658816	896.4388838468273
23690343	50133	5	1452.0	564.0	1332.944075074236	907.1635461658816	363.22931142333806
23690342	50133	5	1063.0	493.0	1332.944075074236	907.1635461658816	494.3695446125126
23690333	50133	5	1305.0	98.0	1332.944075074236	907.1635461658816	809.6459200017619
23690335	50133	5	528.0	168.0	1332.944075074236	907.1635461658816	1092.8392891810024
23690334	50133	5	1231.0	131.0	1332.944075074236	907.1635461658816	782.8297674715353
23690505	49671	6	1451.0	409.0	1333.0025934790576	907.2182615198705	512.0008047430694
23690504	49671	6	989.0	372.0	1333.0025934790576	907.2182615198705	636.2360975177927
23690507	49671	6	1436.0	603.0	1333.0025934790576	907.2182615198705	321.18097140430433
23690506	49671	6	1418.0	522.0	1333.0025934790576	907.2182615198705	394.48405306637886
23690509	49671	6	1106.0	810.0	1333.0025934790576	907.2182615198705	246.9444630259286
23690508	49671	6	467.0	729.0	1333.0025934790576	907.2182615198705	884.1505757797247
23690511	49671	6	520.0	902.0	1333.0025934790576	907.2182615198705	813.0193400264003
23690510	49671	6	956.0	843.0	1333.0025934790576	907.2182615198705	382.43292301078117
23690497	49671	6	1166.0	81.0	1333.0025934790576	907.2182615198705	842.9273289540732
23690499	49671	6	1315.0	157.0	1333.0025934790576	907.2182615198705	750.4342298228866
23690498	49671	6	1290.0	85.0	1333.0025934790576	907.2182615198705	823.3420265130909
23690501	49671	6	1425.0	332.0	1333.0025934790576	907.2182615198705	582.5286011798232
23690500	49671	6	582.0	165.0	1333.0025934790576	907.2182615198705	1055.8848626369495
23690503	49671	6	699.0	336.0	1333.0025934790576	907.2182615198705	853.3754102573815
23690502	49671	6	878.0	335.0	1333.0025934790576	907.2182615198705	731.0684638865853
23690513	49671	6	847.0	946.0	1333.0025934790576	907.2182615198705	487.54747882427955
23690514	49671	6	581.0	966.0	1333.0025934790576	907.2182615198705	754.2964890399365
23690633	50303	7	1351.0	633.0	1333.01074501504	907.2107498519983	274.8001976515103
23690632	50303	7	1396.0	436.0	1333.01074501504	907.2107498519983	475.40216345704914
23690635	50303	7	466.0	696.0	1333.01074501504	907.2107498519983	892.3662996912075
23690634	50303	7	1420.0	667.0	1333.01074501504	907.2107498519983	255.4766815725023
23690637	50303	7	1124.0	824.0	1333.01074501504	907.2107498519983	224.96559830932787
23690636	50303	7	958.0	793.0	1333.01074501504	907.2107498519983	392.0167780318733
23690638	50303	7	508.0	907.0	1333.01074501504	907.2107498519983	825.0107719331738
23690625	50303	7	982.0	134.0	1333.01074501504	907.2107498519983	849.1545246907084
23690624	50303	7	1252.0	84.0	1333.01074501504	907.2107498519983	827.1872094512712
23690627	50303	7	632.0	171.0	1333.01074501504	907.2107498519983	1016.5738206466774
23690626	50303	7	1308.0	137.0	1333.01074501504	907.2107498519983	770.6167248079845
23690629	50303	7	864.0	275.0	1333.01074501504	907.2107498519983	787.1858174332086
23690628	50303	7	765.0	219.0	1333.01074501504	907.2107498519983	892.3397574155208
23690631	50303	7	1453.0	410.0	1333.01074501504	907.2107498519983	511.48406727896446
23690630	50303	7	876.0	343.0	1333.01074501504	907.2107498519983	726.0802926038938
23690623	50303	7	1329.0	54.0	1333.01074501504	907.2107498519983	853.2201765890121
23690641	50303	7	590.0	967.0	1333.01074501504	907.2107498519983	745.4124506882515
23690640	50303	7	779.0	915.0	1333.01074501504	907.2107498519983	554.0654997470856
23690409	49690	8	692.0	914.0	1332.99973952315	907.2385733362026	641.0353991467836
23690410	49690	8	616.0	950.0	1332.99973952315	907.2385733362026	718.2737403571067
23690401	49690	8	1406.0	486.0	1332.99973952315	907.2385733362026	427.51722035025364
23690400	49690	8	1452.0	410.0	1332.99973952315	907.2385733362026	511.2800219126309
23690403	49690	8	459.0	703.0	1332.99973952315	907.2385733362026	897.5460654055265
23690402	49690	8	1368.0	673.0	1332.99973952315	907.2385733362026	236.8390328303739
23690405	49690	8	977.0	759.0	1332.99973952315	907.2385733362026	385.6299899713499
23690404	49690	8	1426.0	715.0	1332.99973952315	907.2385733362026	213.55261067732349
23690407	49690	8	458.0	886.0	1332.99973952315	907.2385733362026	875.2574599298985
23690406	49690	8	1152.0	860.0	1332.99973952315	907.2385733362026	187.06252569204761
23690393	49690	8	1200.0	89.0	1332.99973952315	907.2385733362026	828.977257594254
23690392	49690	8	1329.0	61.0	1332.99973952315	907.2385733362026	846.2480256510763
23690395	49690	8	765.0	174.0	1332.99973952315	907.2385733362026	927.5033744016655
23690394	49690	8	1293.0	118.0	1332.99973952315	907.2385733362026	790.2515452713044
23690397	49690	8	886.0	214.0	1332.99973952315	907.2385733362026	824.8566461482732
23690396	49690	8	641.0	203.0	1332.99973952315	907.2385733362026	987.327507808183
23690399	49690	8	883.0	339.0	1332.99973952315	907.2385733362026	724.8412528257935
23690398	49690	8	753.0	276.0	1332.99973952315	907.2385733362026	857.2408263227122
23690703	49754	9	1270.0	99.0	1333.193943797248	907.2743897073358	810.7409966132316
23690721	49754	9	675.0	912.0	1333.193943797248	907.2743897073358	658.2109077218435
23690722	49754	9	599.0	945.0	1333.193943797248	907.2743897073358	735.162545822698
23690713	49754	9	1391.0	558.0	1333.193943797248	907.2743897073358	354.02561974968364
23690712	49754	9	1452.0	409.0	1333.193943797248	907.2743897073358	512.2423707862025
23690715	49754	9	1393.0	707.0	1333.193943797248	907.2743897073358	209.01338600953895
23690714	49754	9	1060.0	688.0	1333.193943797248	907.2743897073358	350.308705157349
23690717	49754	9	1440.0	774.0	1333.193943797248	907.2743897073358	170.79109049786004
23690716	49754	9	462.0	715.0	1333.193943797248	907.2743897073358	892.1593628081986
23690719	49754	9	1152.0	885.0	1333.193943797248	907.2743897073358	182.55791877000172
23690718	49754	9	481.0	812.0	1333.193943797248	907.2743897073358	857.5031936843224
23690705	49754	9	1409.0	109.0	1333.193943797248	907.2743897073358	801.8656741746926
23690704	49754	9	1154.0	100.0	1333.193943797248	907.2743897073358	826.9234606485431
23690707	49754	9	770.0	179.0	1333.193943797248	907.2743897073358	920.6361958089038
23690706	49754	9	1327.0	156.0	1333.193943797248	907.2743897073358	751.2999225142335
23690709	49754	9	820.0	277.0	1333.193943797248	907.2743897073358	812.7815390811529
23690708	49754	9	646.0	206.0	1333.193943797248	907.2743897073358	981.8458565635502
23690711	49754	9	884.0	335.0	1333.193943797248	907.2743897073358	727.5116330747082
23690710	49754	9	739.0	285.0	1333.193943797248	907.2743897073358	860.4021495387865
23690569	49924	10	986.0	567.0	1333.225478804624	907.2248179170592	486.12597118215814
23690568	49924	10	1452.0	409.0	1333.225478804624	907.2248179170592	512.1868370757663
23690571	49924	10	497.0	663.0	1333.225478804624	907.2248179170592	871.1594647873851
23690570	49924	10	1288.0	614.0	1333.225478804624	907.2248179170592	296.69199142477714
23690573	49924	10	491.0	778.0	1333.225478804624	907.2248179170592	852.0814577922554
23690572	49924	10	1356.0	687.0	1333.225478804624	907.2248179170592	221.3992981973532
23690574	49924	10	1444.0	781.0	1333.225478804624	907.2248179170592	167.93957009668563
23690561	49924	10	765.0	170.0	1333.225478804624	907.2248179170592	930.7956955828628
23690560	49924	10	1114.0	111.0	1333.225478804624	907.2248179170592	825.8533593950991
23690563	49924	10	1441.0	210.0	1333.225478804624	907.2248179170592	705.5053466405261
23690562	49924	10	653.0	196.0	1333.225478804624	907.2248179170592	984.1480801363857
23690565	49924	10	1295.0	326.0	1333.225478804624	907.2248179170592	582.4804513394088
23690564	49924	10	717.0	272.0	1333.225478804624	907.2248179170592	885.0109660483022
23690567	49924	10	772.0	372.0	1333.225478804624	907.2248179170592	775.5253985356176
23690566	49924	10	877.0	342.0	1333.225478804624	907.2248179170592	726.3750975218528
23690559	49924	10	1230.0	91.0	1333.225478804624	907.2248179170592	822.7262320226458
23690577	49924	10	609.0	949.0	1333.225478804624	907.2248179170592	725.4293280450203
23690576	49924	10	668.0	909.0	1333.225478804624	907.2248179170592	665.2278473743179
23690579	49924	10	1299.0	1028.0	1333.225478804624	907.2248179170592	125.53098424920142
23690578	49924	10	1163.0	965.0	1333.225478804624	907.2248179170592	179.7628585080367
23690921	50071	11	643.0	195.0	1333.2391977768627	907.247972560952	991.830290203336
23690920	50071	11	764.0	163.0	1333.2391977768627	907.247972560952	936.9836225605727
23690923	50071	11	708.0	269.0	1333.2391977768627	907.247972560952	893.4676988648334
23690922	50071	11	1470.0	228.0	1333.2391977768627	907.247972560952	692.8790119875763
23690925	50071	11	1452.0	406.0	1333.2391977768627	907.247972560952	515.1248956720574
23690924	50071	11	875.0	344.0	1333.2391977768627	907.247972560952	726.1070451202121
23690927	50071	11	1312.0	491.0	1333.2391977768627	907.247972560952	416.7894890508969
23690926	50071	11	916.0	468.0	1333.2391977768627	907.247972560952	605.8278052057258
23690919	50071	11	1068.0	103.0	1333.2391977768627	907.247972560952	846.8569143637641
23690918	50071	11	1165.0	92.0	1333.2391977768627	907.247972560952	832.4263837921916
23690937	50071	11	1154.0	980.0	1333.2391977768627	907.247972560952	193.4413283561331
23690936	50071	11	574.0	951.0	1333.2391977768627	907.247972560952	760.4987832639059
23690938	50071	11	1302.0	1026.0	1333.2391977768627	907.247972560952	122.79222898305231
23690929	50071	11	1248.0	585.0	1333.2391977768627	907.247972560952	333.3308816435813
23690928	50071	11	808.0	538.0	1333.2391977768627	907.247972560952	642.0438303742634
23690931	50071	11	477.0	689.0	1333.2391977768627	907.247972560952	883.6162862558225
23690930	50071	11	513.0	594.0	1333.2391977768627	907.247972560952	878.0185840192554
23690933	50071	11	1419.0	769.0	1333.2391977768627	907.247972560952	162.6880976444491
23690932	50071	11	1262.0	737.0	1333.2391977768627	907.247972560952	184.5518774247654
23690934	50071	11	634.0	899.0	1333.2391977768627	907.247972560952	699.2878411348196
23690601	49775	12	1305.0	1030.0	1333.2281083743817	907.223084173273	125.98014590529348
23690600	49775	12	1169.0	954.0	1333.2281083743817	907.223084173273	170.75992338510918
23690593	49775	12	923.0	655.0	1333.2281083743817	907.223084173273	481.5636874706205
23690592	49775	12	1493.0	650.0	1333.2281083743817	907.223084173273	302.80484207693746
23690595	49775	12	1414.0	718.0	1333.2281083743817	907.223084173273	205.74127942837868
23690594	49775	12	1280.0	697.0	1333.2281083743817	907.223084173273	216.85704194339175
23690597	49775	12	545.0	856.0	1333.2281083743817	907.223084173273	789.8907235711015
23690596	49775	12	1364.0	762.0	1333.2281083743817	907.223084173273	148.44747721337788
23690599	49775	12	514.0	927.0	1333.2281083743817	907.223084173273	819.4667900228081
23690585	49775	12	637.0	273.0	1333.2281083743817	907.223084173273	941.7921742023706
23690584	49775	12	1465.0	230.0	1333.2281083743817	907.223084173273	689.9238633064911
23690587	49775	12	1453.0	405.0	1333.2281083743817	907.223084173273	516.3074009735802
23690586	49775	12	878.0	344.0	1333.2281083743817	907.223084173273	724.1911855302933
23690589	49775	12	489.0	517.0	1333.2281083743817	907.223084173273	930.0511568677757
23690588	49775	12	927.0	422.0	1333.2281083743817	907.223084173273	632.8212365653128
23690591	49775	12	477.0	603.0	1333.2281083743817	907.223084173273	908.6683985449645
23690590	49775	12	1234.0	524.0	1333.2281083743817	907.223084173273	395.86127587178004
23690581	49775	12	1003.0	108.0	1333.2281083743817	907.223084173273	864.7590079530603
23690580	49775	12	1100.0	89.0	1333.2281083743817	907.223084173273	850.8139432390112
23690583	49775	12	654.0	153.0	1333.2281083743817	907.223084173273	1014.9893023602194
23690582	49775	12	764.0	145.0	1333.2281083743817	907.223084173273	951.3173337063155
23690377	50115	13	980.0	373.0	1333.2276254548356	907.2472462794492	640.460674469273
23690376	50115	13	880.0	350.0	1333.2276254548356	907.2472462794492	718.2894778301139
23690379	50115	13	506.0	458.0	1333.2276254548356	907.2472462794492	941.344056445524
23690378	50115	13	1454.0	403.0	1333.2276254548356	907.2472462794492	518.5086805769841
23690381	50115	13	472.0	540.0	1333.2276254548356	907.2472462794492	936.2604139588584
23690380	50115	13	1228.0	479.0	1333.2276254548356	907.2472462794492	440.9858921834058
23690383	50115	13	1493.0	650.0	1333.2276254548356	907.2472462794492	302.8256220767323
23690382	50115	13	1006.0	589.0	1333.2276254548356	907.2472462794492	456.4638305772567
23690371	50115	13	647.0	110.0	1333.2276254548356	907.2472462794492	1051.9085158118774
23690370	50115	13	1031.0	90.0	1333.2276254548356	907.2472462794492	871.3406906253208
23690373	50115	13	932.0	177.0	1333.2276254548356	907.2472462794492	833.2134469191219
23690372	50115	13	773.0	125.0	1333.2276254548356	907.2472462794492	962.1672134481329
23690375	50115	13	1458.0	284.0	1333.2276254548356	907.2472462794492	635.614093176477
23690374	50115	13	527.0	221.0	1333.2276254548356	907.2472462794492	1058.7437211491126
23690385	50115	13	1345.0	697.0	1333.2276254548356	907.2472462794492	210.57657365082898
23690384	50115	13	1278.0	682.0	1333.2276254548356	907.2472462794492	231.91897845983723
23690387	50115	13	491.0	823.0	1333.2276254548356	907.2472462794492	846.4307246224944
23690386	50115	13	1465.0	799.0	1333.2276254548356	907.2472462794492	170.5327681718526
23690388	50115	13	484.0	897.0	1333.2276254548356	907.2472462794492	849.2894476513707
23690391	50115	13	1300.0	1031.0	1333.2276254548356	907.2472462794492	128.13594010575696
23690390	50115	13	1178.0	953.0	1333.2276254548356	907.2472462794492	161.82994215336075
23692233	49712	14	1184.0	429.0	1333.2126523835132	907.1846054844156	500.9240786322907
23692232	49712	14	1455.0	403.0	1333.2126523835132	907.1846054844156	518.6851399904713
23692235	49712	14	1135.0	516.0	1333.2126523835132	907.1846054844156	438.53580370695533
23692234	49712	14	481.0	456.0	1333.2126523835132	907.1846054844156	964.278980953474
23692237	49712	14	1494.0	651.0	1333.2126523835132	907.1846054844156	302.4617715360912
23692236	49712	14	1321.0	595.0	1333.2126523835132	907.1846054844156	312.4233934578215
23692239	49712	14	490.0	819.0	1333.2126523835132	907.1846054844156	847.8113597871177
23692238	49712	14	1218.0	711.0	1333.2126523835132	907.1846054844156	227.51341652377343
23692225	49712	14	775.0	120.0	1333.2126523835132	907.1846054844156	965.0186362929433
23692224	49712	14	608.0	98.0	1333.2126523835132	907.1846054844156	1086.6062382160796
23692227	49712	14	543.0	235.0	1333.2126523835132	907.1846054844156	1037.433458028623
23692226	49712	14	917.0	209.0	1333.2126523835132	907.1846054844156	812.831295743187
23692229	49712	14	1438.0	334.0	1333.2126523835132	907.1846054844156	582.6842886030338
23692228	49712	14	961.0	330.0	1333.2126523835132	907.1846054844156	686.7927834526004
23692231	49712	14	511.0	377.0	1333.2126523835132	907.1846054844156	978.3298838491019
23692230	49712	14	878.0	352.0	1333.2126523835132	907.1846054844156	717.9474249949778
23692223	49712	14	970.0	84.0	1333.2126523835132	907.1846054844156	899.7534804367247
23692241	49712	14	490.0	890.0	1333.2126523835132	907.1846054844156	843.3877446378352
23692240	49712	14	1457.0	823.0	1333.2126523835132	907.1846054844156	149.70088587076444
23692243	49712	14	1151.0	935.0	1333.2126523835132	907.1846054844156	184.32348428969277
23692244	49712	14	1298.0	1031.0	1333.2126523835132	907.1846054844156	128.72522210869147
23692457	50177	15	1203.0	740.0	1333.209574541436	907.1907111548186	211.91334832595084
23692456	50177	15	1494.0	651.0	1333.209574541436	907.1907111548186	302.46857919651376
23692459	50177	15	1464.0	839.0	1333.209574541436	907.1907111548186	147.49952026848112
23692458	50177	15	480.0	807.0	1333.209574541436	907.1907111548186	859.0720323063058
23692461	50177	15	517.0	896.0	1333.209574541436	907.1907111548186	816.2862865375497
23692460	50177	15	1125.0	888.0	1333.209574541436	907.1907111548186	209.09210966785307
23692463	50177	15	1294.0	1031.0	1333.209574541436	907.1907111548186	129.8696682835141
23692449	50177	15	1126.0	330.0	1333.209574541436	907.1907111548186	613.2576333198374
23692448	50177	15	481.0	324.0	1333.209574541436	907.1907111548186	1032.6531675821068
23692451	50177	15	1412.0	374.0	1333.209574541436	907.1907111548186	538.9807655248217
23692450	50177	15	876.0	360.0	1333.209574541436	907.1907111548186	713.0625985328898
23692453	50177	15	477.0	413.0	1333.209574541436	907.1907111548186	988.5946057551256
23692452	50177	15	1455.0	403.0	1333.209574541436	907.1907111548186	518.6917976488347
23692455	50177	15	1266.0	550.0	1333.209574541436	907.1907111548186	363.4588436746668
23692454	50177	15	1185.0	476.0	1333.209574541436	907.1907111548186	455.95121161364585
23692443	50177	15	611.0	105.0	1333.209574541436	907.1907111548186	1079.3964084720662
23692442	50177	15	943.0	89.0	1333.209574541436	907.1907111548186	906.4764486095798
23692445	50177	15	833.0	236.0	1333.209574541436	907.1907111548186	837.0821878426488
23692444	50177	15	821.0	110.0	1333.209574541436	907.1907111548186	947.5609100229094
23692447	50177	15	936.0	318.0	1333.209574541436	907.1907111548186	710.5780324626631
23692446	50177	15	553.0	245.0	1333.209574541436	907.1907111548186	1023.3393953844702
23690665	49799	16	531.0	135.0	1333.194803065044	907.17456787927	1113.4496240711126
23690664	49799	16	765.0	132.0	1333.194803065044	907.17456787927	961.1144286280053
23690667	49799	16	881.0	294.0	1333.194803065044	907.17456787927	761.8813494324188
23690666	49799	16	489.0	249.0	1333.194803065044	907.17456787927	1070.4478629644193
23690669	49799	16	485.0	344.0	1333.194803065044	907.17456787927	1018.1355596641102
23690668	49799	16	553.0	296.0	1333.194803065044	907.17456787927	991.0793526010493
23690671	49799	16	873.0	366.0	1333.194803065044	907.17456787927	710.386633944776
23690670	49799	16	1224.0	360.0	1333.194803065044	907.17456787927	557.963719922971
23690663	49799	16	850.0	130.0	1333.194803065044	907.17456787927	915.1379823105347
23690662	49799	16	913.0	79.0	1333.194803065044	907.17456787927	928.6747479095609
23690681	49799	16	525.0	886.0	1333.194803065044	907.17456787927	808.4721405380762
23690680	49799	16	1458.0	808.0	1333.194803065044	907.17456787927	159.4112044243223
23690683	49799	16	1290.0	1030.0	1333.194803065044	907.17456787927	130.19937706253435
23690673	49799	16	1411.0	447.0	1333.194803065044	907.17456787927	466.7057762584047
23690672	49799	16	1455.0	402.0	1333.194803065044	907.17456787927	519.6516622049529
23690675	49799	16	1173.0	551.0	1333.194803065044	907.17456787927	390.54154418324424
23690674	49799	16	1039.0	478.0	1333.194803065044	907.17456787927	520.3281578627453
23690677	49799	16	1211.0	743.0	1333.194803065044	907.17456787927	204.65790635704718
23690676	49799	16	1494.0	651.0	1333.194803065044	907.17456787927	302.4627590124455
23690679	49799	16	1071.0	803.0	1333.194803065044	907.17456787927	282.13198214160303
23690678	49799	16	490.0	800.0	1333.194803065044	907.17456787927	849.9787432142092
23690313	49842	17	508.0	141.0	1333.2109205043294	907.1841474181504	1126.0600388409493
23690312	49842	17	762.0	102.0	1333.2109205043294	907.1841474181504	987.2200499163786
23690315	49842	17	520.0	214.0	1333.2109205043294	907.1841474181504	1068.5580299915052
23690314	49842	17	934.0	167.0	1333.2109205043294	907.1841474181504	840.9767720567841
23690317	49842	17	475.0	274.0	1333.2109205043294	907.1841474181504	1066.512141803617
23690316	49842	17	1145.0	228.0	1333.2109205043294	907.1841474181504	704.779722112666
23690319	49842	17	869.0	371.0	1333.2109205043294	907.1841474181504	709.2145082117297
23690318	49842	17	831.0	317.0	1333.2109205043294	907.1841474181504	774.9407309836636
23690311	49842	17	867.0	86.0	1333.2109205043294	907.1841474181504	944.2965775477367
23690329	49842	17	1434.0	795.0	1333.2109205043294	907.1841474181504	150.81021675444245
23690328	49842	17	485.0	793.0	1333.2109205043294	907.1841474181504	855.8620129345685
23690331	49842	17	559.0	923.0	1333.2109205043294	907.1841474181504	774.3724495493443
23690332	49842	17	1286.0	1029.0	1333.2109205043294	907.1841474181504	130.64445244674198
23690321	49842	17	1457.0	401.0	1333.2109205043294	907.1841474181504	521.1008801564484
23690320	49842	17	536.0	398.0	1333.2109205043294	907.1841474181504	945.9459539282933
23690323	49842	17	944.0	537.0	1333.2109205043294	907.1841474181504	537.141921320176
23690322	49842	17	1453.0	509.0	1333.2109205043294	907.1841474181504	415.8125044073824
23690325	49842	17	1495.0	650.0	1333.2109205043294	907.1841474181504	303.8410635961791
23690324	49842	17	1076.0	574.0	1333.2109205043294	907.1841474181504	420.91463946677385
23690327	49842	17	1216.0	780.0	1333.2109205043294	907.1841474181504	172.95724107407014
23690326	49842	17	1048.0	719.0	1333.2109205043294	907.1841474181504	341.6994915337496
23691369	50050	18	1170.0	826.0	1333.1814678561243	907.1771232521688	182.25783053459497
23691368	50050	18	490.0	795.0	1333.1814678561243	907.1771232521688	850.6107774517911
23691371	50050	18	576.0	942.0	1333.1814678561243	907.1771232521688	757.9817992602128
23691372	50050	18	1283.0	1024.0	1333.1814678561243	907.1771232521688	127.14465874677626
23691361	50050	18	562.0	531.0	1333.1814678561243	907.1771232521688	858.0385098717911
23691360	50050	18	748.0	408.0	1333.1814678561243	907.1771232521688	769.1652297787252
23691363	50050	18	865.0	557.0	1333.1814678561243	907.1771232521688	584.6519515857959
23691362	50050	18	1006.0	544.0	1333.1814678561243	907.1771232521688	488.820351215259
23691365	50050	18	1072.0	645.0	1333.1814678561243	907.1771232521688	370.07107845421075
23691364	50050	18	1471.0	560.0	1333.1814678561243	907.1771232521688	373.5316622616403
23691367	50050	18	1320.0	762.0	1333.1814678561243	907.1771232521688	145.77430572847004
23691366	50050	18	1495.0	650.0	1333.1814678561243	907.1771232521688	303.85080231827556
23691353	50050	18	987.0	151.0	1333.1814678561243	907.1771232521688	831.6522412745285
23691352	50050	18	753.0	133.0	1333.1814678561243	907.1771232521688	967.4506467053969
23691355	50050	18	475.0	165.0	1333.1814678561243	907.1771232521688	1134.593457609622
23691354	50050	18	599.0	157.0	1333.1814678561243	907.1771232521688	1049.6609662144597
23691357	50050	18	498.0	234.0	1333.1814678561243	907.1771232521688	1072.7047699718576
23691356	50050	18	1095.0	192.0	1333.1814678561243	907.1771232521688	753.7962120184379
23691359	50050	18	1457.0	401.0	1333.1814678561243	907.1771232521688	521.1010545048871
23691358	50050	18	866.0	368.0	1333.1814678561243	907.1771232521688	713.4216804574188
23691351	50050	18	850.0	93.0	1333.1814678561243	907.1771232521688	946.7569481692628
23691304	49882	19	1495.0	649.0	1333.159300324285	907.1602036105356	304.6950980894806
23691306	49882	19	918.0	652.0	1333.159300324285	907.1602036105356	487.3027540988454
23691309	49882	19	1186.0	754.0	1333.159300324285	907.1602036105356	212.4003475561041
23691311	49882	19	478.0	798.0	1333.159300324285	907.1602036105356	862.0982420718732
23691297	49882	19	926.0	475.0	1333.159300324285	907.1602036105356	593.7517473029118
23691296	49882	19	640.0	433.0	1333.159300324285	907.1602036105356	839.8200487688042
23691299	49882	19	1134.0	548.0	1333.159300324285	907.1602036105356	410.6829418946204
23691301	49882	19	1472.0	548.0	1333.159300324285	907.1602036105356	385.0620621977755
23691302	49882	19	614.0	571.0	1333.159300324285	907.1602036105356	793.8474549523932
23691289	49882	19	1007.0	155.0	1333.159300324285	907.1602036105356	819.8322152022752
23691288	49882	19	742.0	147.0	1333.159300324285	907.1602036105356	962.9708476963926
23691291	49882	19	471.0	201.0	1333.159300324285	907.1602036105356	1114.4419645270602
23691290	49882	19	667.0	188.0	1333.159300324285	907.1602036105356	980.2854746785183
23691293	49882	19	866.0	368.0	1333.159300324285	907.1602036105356	713.3943769310421
23691292	49882	19	1109.0	209.0	1333.159300324285	907.1602036105356	733.2632963863509
23691295	49882	19	1458.0	401.0	1333.159300324285	907.1602036105356	521.3284492664686
23691314	49882	19	1051.0	937.0	1333.159300324285	907.1602036105356	283.7327690064274
23691317	49882	19	1278.0	1020.0	1333.159300324285	907.1602036105356	125.60003209187661
23691316	49882	19	601.0	966.0	1333.159300324285	907.1602036105356	734.5198177656611
23691287	49882	19	552.0	142.0	1333.159300324285	907.1602036105356	1093.4715312583326
23691286	49882	19	830.0	95.0	1333.159300324285	907.1602036105356	955.391792842879
23690729	50198	20	1108.0	212.0	1333.1820178513155	907.179403900226	730.7402717591688
23690728	50198	20	679.0	208.0	1333.1820178513155	907.179403900226	957.4998440304282
23690731	50198	20	1458.0	401.0	1333.1820178513155	907.179403900226	521.3416515112307
23690730	50198	20	862.0	379.0	1333.1820178513155	907.179403900226	707.8036285940017
23690733	50198	20	1182.0	479.0	1333.1820178513155	907.179403900226	454.0854594081916
23690732	50198	20	624.0	460.0	1333.1820178513155	907.179403900226	838.396418000593
23690735	50198	20	1430.0	571.0	1333.1820178513155	907.179403900226	349.84326958518767
23690734	50198	20	880.0	484.0	1333.1820178513155	907.179403900226	620.0441509998628
23690723	50198	20	604.0	86.0	1333.1820178513155	907.179403900226	1098.199448437144
23690725	50198	20	800.0	155.0	1333.1820178513155	907.179403900226	921.9853143145502
23690724	50198	20	768.0	98.0	1333.1820178513155	907.179403900226	987.0167278211702
23690727	50198	20	473.0	207.0	1333.1820178513155	907.179403900226	1109.1277209955745
23690726	50198	20	1022.0	156.0	1333.1820178513155	907.179403900226	813.0834797718592
23690744	50198	20	1276.0	1022.0	1333.1820178513155	907.179403900226	128.27140154475433
23690737	50198	20	1030.0	656.0	1333.1820178513155	907.179403900226	393.71363818398305
23690736	50198	20	1495.0	649.0	1333.1820178513155	907.179403900226	304.69930086061566
23690739	50198	20	479.0	797.0	1333.1820178513155	907.179403900226	861.2586258867624
23690738	50198	20	570.0	691.0	1333.1820178513155	907.179403900226	793.208879830693
23690741	50198	20	894.0	854.0	1333.1820178513155	907.179403900226	442.38997932043696
23690740	50198	20	1130.0	819.0	1333.1820178513155	907.179403900226	221.4916243344915
23690743	50198	20	622.0	972.0	1333.1820178513155	907.179403900226	714.1299406927278
23691401	50092	21	695.0	238.0	1333.1724124990533	907.1996707383267	924.7119699620778
23691400	50092	21	460.0	216.0	1333.1724124990533	907.1996707383267	1113.6368558817494
23691403	50092	21	1458.0	401.0	1333.1724124990533	907.1996707383267	521.3636286287115
23691402	50092	21	858.0	397.0	1333.1724124990533	907.1996707383267	697.2033603057773
23691405	50092	21	642.0	459.0	1333.1724124990533	907.1996707383267	823.7731779134994
23691404	50092	21	1212.0	408.0	1333.1724124990533	907.1996707383267	513.6954981466108
23691407	50092	21	1387.0	630.0	1333.1724124990533	907.1996707383267	282.37752501502104
23691406	50092	21	790.0	540.0	1333.1724124990533	907.1996707383267	655.6461453332714
23691395	50092	21	645.0	74.0	1333.1724124990533	907.1996707383267	1080.6493236213232
23691397	50092	21	1106.0	124.0	1333.1724124990533	907.1996707383267	815.4808576816891
23691396	50092	21	740.0	95.0	1333.1724124990533	907.1996707383267	1005.7444089317094
23691399	50092	21	1121.0	211.0	1333.1724124990533	907.1996707383267	727.8125542760464
23691398	50092	21	808.0	180.0	1333.1724124990533	907.1996707383267	897.0091548986592
23691409	50092	21	484.0	807.0	1333.1724124990533	907.1996707383267	855.0636000705043
23691408	50092	21	1228.0	698.0	1333.1724124990533	907.1996707383267	234.14896665989227
23691411	50092	21	781.0	847.0	1333.1724124990533	907.1996707383267	555.4443027721389
23691410	50092	21	545.0	834.0	1333.1724124990533	907.1996707383267	791.5642384675909
23691413	50092	21	1112.0	909.0	1333.1724124990533	907.1996707383267	221.1797396600824
23691415	50092	21	1275.0	1018.0	1333.1724124990533	907.1996707383267	125.14288849333477
23691414	50092	21	662.0	966.0	1333.1724124990533	907.1996707383267	673.7431899626745
23690537	49904	22	654.0	56.0	1333.1600995365177	907.1831124366444	1088.931187770736
23690539	49904	22	1187.0	113.0	1333.1600995365177	907.1831124366444	807.5206441795035
23690538	49904	22	708.0	96.0	1333.1600995365177	907.1831124366444	1024.130456511723
23690541	49904	22	808.0	177.0	1333.1600995365177	907.1831124366444	899.4223189541553
23690540	49904	22	1126.0	176.0	1333.1600995365177	907.1831124366444	759.963190393139
23690543	49904	22	698.0	262.0	1333.1600995365177	907.1831124366444	905.3671082034484
23690542	49904	22	454.0	218.0	1333.1600995365177	907.1831124366444	1117.0925848312306
23690553	49904	22	529.0	862.0	1333.1600995365177	907.1831124366444	805.4284445784396
23690552	49904	22	494.0	815.0	1333.1600995365177	907.1831124366444	844.2081490205157
23690554	49904	22	625.0	890.0	1333.1600995365177	907.1831124366444	708.3685382119826
23690557	49904	22	1132.0	977.0	1333.1600995365177	907.1831124366444	212.9314054679956
23690556	49904	22	673.0	941.0	1333.1600995365177	907.1831124366444	661.025671895228
23690558	49904	22	1274.0	1018.0	1333.1600995365177	907.1831124366444	125.61966385244025
23690545	49904	22	1458.0	401.0	1333.1600995365177	907.1831124366444	521.3505002047862
23690544	49904	22	1204.0	363.0	1333.1600995365177	907.1831124366444	559.3009844203
23690547	49904	22	698.0	413.0	1333.1600995365177	907.1831124366444	804.7641273446575
23690546	49904	22	854.0	406.0	1333.1600995365177	907.1831124366444	693.382227331742
23690549	49904	22	749.0	626.0	1333.1600995365177	907.1831124366444	648.3108549222918
23690548	49904	22	1328.0	605.0	1333.1600995365177	907.1831124366444	302.2271663320894
23690551	49904	22	1413.0	692.0	1333.1600995365177	907.1831124366444	229.51727948880077
23690550	49904	22	1495.0	648.0	1333.1600995365177	907.1831124366444	305.5618417839114
23691373	49733	23	706.0	64.0	1333.106003303085	907.1344894773316	1050.7795709495733
23691375	49733	23	1096.0	113.0	1333.106003303085	907.1344894773316	828.7755089164885
23691374	49733	23	625.0	102.0	1333.106003303085	907.1344894773316	1072.2199671987983
23691393	49733	23	1163.0	988.0	1333.106003303085	907.1344894773316	188.34883368856023
23691392	49733	23	525.0	914.0	1333.106003303085	907.1344894773316	808.1351667940347
23691394	49733	23	1276.0	1017.0	1333.106003303085	907.1344894773316	123.82053955486748
23691385	49733	23	1495.0	648.0	1333.106003303085	907.1344894773316	305.54925920901536
23691384	49733	23	1365.0	484.0	1333.106003303085	907.1344894773316	424.3348008478033
23691387	49733	23	1438.0	745.0	1333.106003303085	907.1344894773316	193.1070770871109
23691386	49733	23	737.0	692.0	1333.106003303085	907.1344894773316	633.7390754377147
23691389	49733	23	641.0	844.0	1333.106003303085	907.1344894773316	694.9796281688645
23691388	49733	23	493.0	814.0	1333.106003303085	907.1344894773316	845.2527018093973
23691390	49733	23	701.0	899.0	1333.106003303085	907.1344894773316	632.1583419767996
23691377	49733	23	486.0	205.0	1333.106003303085	907.1344894773316	1100.2642510532273
23691376	49733	23	1202.0	113.0	1333.106003303085	907.1344894773316	804.8840733171024
23691379	49733	23	695.0	241.0	1333.106003303085	907.1344894773316	922.4502314611134
23691378	49733	23	814.0	209.0	1333.106003303085	907.1344894773316	869.9786250610281
23691381	49733	23	725.0	384.0	1333.106003303085	907.1344894773316	802.1612090683268
23691380	49733	23	1159.0	319.0	1333.106003303085	907.1344894773316	613.3637404500981
23691383	49733	23	853.0	408.0	1333.106003303085	907.1344894773316	692.5583101757268
23691382	49733	23	1458.0	401.0	1333.106003303085	907.1344894773316	521.3162493625229
23690536	50283	24	1277.0	1012.0	1333.1465944517145	907.1357314162224	118.949379544981
23690529	50283	24	1450.0	814.0	1333.1465944517145	907.1357314162224	149.42885549540557
23690528	50283	24	735.0	700.0	1333.1465944517145	907.1357314162224	632.996492631292
23690531	50283	24	567.0	847.0	1333.1465944517145	907.1357314162224	768.5030321234418
23690530	50283	24	503.0	827.0	1333.1465944517145	907.1357314162224	834.0054578534797
23690532	50283	24	726.0	853.0	1333.1465944517145	907.1357314162224	609.5553006662185
23690535	50283	24	1175.0	1002.0	1333.1465944517145	907.1357314162224	184.41685061460666
23690534	50283	24	624.0	956.0	1333.1465944517145	907.1357314162224	710.8281150648812
23690521	50283	24	686.0	243.0	1333.1465944517145	907.1357314162224	927.2944432348403
23690520	50283	24	502.0	227.0	1333.1465944517145	907.1357314162224	1073.959624295887
23690523	50283	24	809.0	318.0	1333.1465944517145	907.1357314162224	788.5496576035382
23690522	50283	24	1118.0	287.0	1333.1465944517145	907.1357314162224	656.396513155961
23690525	50283	24	853.0	410.0	1333.1465944517145	907.1357314162224	691.1473704025225
23690524	50283	24	1458.0	401.0	1333.1465944517145	907.1357314162224	521.307732048201
23690527	50283	24	1495.0	649.0	1333.1465944517145	907.1357314162224	304.68111316812184
23690526	50283	24	1405.0	553.0	1333.1465944517145	907.1357314162224	361.35166826042075
23690515	50283	24	821.0	89.0	1333.1465944517145	907.1357314162224	965.21511033989
23690517	50283	24	549.0	130.0	1333.1465944517145	907.1357314162224	1104.0044504593486
23690516	50283	24	1085.0	128.0	1333.1465944517145	907.1357314162224	817.697511496443
23690519	50283	24	830.0	205.0	1333.1465944517145	907.1357314162224	863.8003709421243
23690518	50283	24	1281.0	156.0	1333.1465944517145	907.1357314162224	752.9436594613802
23690603	50153	25	1114.0	111.0	1333.1326125465566	907.1275571410098	825.7349387792617
23690602	50153	25	935.0	104.0	1333.1326125465566	907.1275571410098	896.394695551258
23690605	50153	25	873.0	174.0	1333.1326125465566	907.1275571410098	865.5622659106994
23690604	50153	25	541.0	127.0	1333.1326125465566	907.1275571410098	1111.7882358033085
23690607	50153	25	497.0	222.0	1333.1326125465566	907.1275571410098	1080.979886638941
23690606	50153	25	1386.0	183.0	1333.1326125465566	907.1275571410098	726.05487373005
23690617	50153	25	717.0	860.0	1333.1326125465566	907.1275571410098	617.9323610926397
23690616	50153	25	1465.0	835.0	1333.1326125465566	907.1275571410098	150.30433251548735
23690618	50153	25	536.0	893.0	1333.1326125465566	907.1275571410098	797.257793850942
23690621	50153	25	768.0	930.0	1333.1326125465566	907.1275571410098	565.5952779205589
23690620	50153	25	1171.0	929.0	1333.1326125465566	907.1275571410098	163.60130747580118
23690622	50153	25	1267.0	1010.0	1333.1326125465566	907.1275571410098	122.29579691064278
23690609	50153	25	689.0	267.0	1333.1326125465566	907.1275571410098	908.1134906812965
23690608	50153	25	1058.0	232.0	1333.1326125465566	907.1275571410098	729.0371546758649
23690611	50153	25	1458.0	400.0	1333.1326125465566	907.1275571410098	522.2740886366626
23690610	50153	25	826.0	288.0	1333.1326125465566	907.1275571410098	800.3139500968919
23690613	50153	25	1412.0	622.0	1333.1326125465566	907.1275571410098	295.8340559248231
23690612	50153	25	848.0	414.0	1333.1326125465566	907.1275571410098	691.7575004061086
23690615	50153	25	499.0	834.0	1333.1326125465566	907.1275571410098	837.3319860886454
23690614	50153	25	698.0	703.0	1333.1326125465566	907.1275571410098	667.1292941436245
23690913	50007	26	497.0	838.0	1333.124592734721	907.123267915572	838.9769727132749
23690912	50007	26	1473.0	830.0	1333.124592734721	907.123267915572	159.72829433636588
23690915	50007	26	860.0	902.0	1333.124592734721	907.123267915572	473.15233078209644
23690914	50007	26	710.0	869.0	1333.124592734721	907.123267915572	624.2897096920424
23690917	50007	26	1243.0	1008.0	1333.124592734721	907.123267915572	135.27216007602158
23690905	50007	26	714.0	324.0	1333.124592734721	907.123267915572	850.4986813120113
23690904	50007	26	876.0	261.0	1333.124592734721	907.123267915572	791.478471359002
23690907	50007	26	848.0	419.0	1333.124592734721	907.123267915572	688.1934285915597
23690906	50007	26	1458.0	400.0	1333.124592734721	907.123267915572	522.2718412867367
23690909	50007	26	590.0	700.0	1333.124592734721	907.123267915572	771.449420532008
23690908	50007	26	1433.0	484.0	1333.124592734721	907.123267915572	434.75095954805926
23690911	50007	26	549.0	806.0	1333.124592734721	907.123267915572	790.6182974389834
23690910	50007	26	1144.0	779.0	1333.124592734721	907.123267915572	228.43748238509275
23690897	50007	26	1045.0	101.0	1333.124592734721	907.123267915572	856.0668805726747
23690899	50007	26	526.0	123.0	1333.124592734721	907.123267915572	1125.2996967402885
23690898	50007	26	1205.0	111.0	1333.124592734721	907.123267915572	806.3672668083742
23690901	50007	26	873.0	176.0	1333.124592734721	907.123267915572	863.8610268595512
23690900	50007	26	1400.0	167.0	1333.124592734721	907.123267915572	743.138460723789
23690903	50007	26	490.0	223.0	1333.124592734721	907.123267915572	1085.764120137321
23690902	50007	26	1040.0	207.0	1333.124592734721	907.123267915572	759.0089703967114
23691855	50324	27	538.0	113.0	1333.1250648104112	907.106872040097	1123.7569100615433
23691854	50324	27	1195.0	85.0	1333.1250648104112	907.106872040097	833.6295595673373
23691873	50324	27	1221.0	999.0	1333.1250648104112	907.106872040097	144.97026289896158
23691865	50324	27	1410.0	425.0	1333.1250648104112	907.106872040097	488.1974925465
23691864	50324	27	847.0	424.0	1333.1250648104112	907.106872040097	685.3537980118685
23691867	50324	27	561.0	692.0	1333.1250648104112	907.106872040097	801.5285909481685
23691866	50324	27	1106.0	587.0	1333.1250648104112	907.106872040097	392.4973943766105
23691869	50324	27	837.0	868.0	1333.1250648104112	907.106872040097	497.6639703393197
23691868	50324	27	494.0	735.0	1333.1250648104112	907.106872040097	856.5930479501355
23691871	50324	27	705.0	873.0	1333.1250648104112	907.106872040097	629.0503761730398
23691870	50324	27	488.0	870.0	1333.1250648104112	907.106872040097	845.9392975405516
23691857	50324	27	1405.0	159.0	1333.1250648104112	907.106872040097	751.5516604346807
23691856	50324	27	1321.0	116.0	1333.1250648104112	907.106872040097	791.1997852538403
23691859	50324	27	1020.0	190.0	1333.1250648104112	907.106872040097	782.4893431476598
23691858	50324	27	877.0	178.0	1333.1250648104112	907.106872040097	860.0272702678656
23691861	50324	27	897.0	241.0	1333.1250648104112	907.106872040097	796.1805304922543
23691860	50324	27	503.0	209.0	1333.1250648104112	907.106872040097	1084.6477898452094
23691863	50324	27	725.0	415.0	1333.1250648104112	907.106872040097	782.2948727684179
23691862	50324	27	1458.0	399.0	1333.1250648104112	907.106872040097	523.226856012739
23692200	50028	28	1195.0	974.0	1333.0821424461114	907.119721705268	153.42636568494024
23692193	50028	28	1496.0	650.0	1333.0821424461114	907.119721705268	304.38919100346453
23692192	50028	28	473.0	573.0	1333.0821424461114	907.119721705268	922.7010784577521
23692195	50028	28	1475.0	808.0	1333.0821424461114	907.119721705268	173.10516319167255
23692194	50028	28	545.0	678.0	1333.0821424461114	907.119721705268	820.7126842670049
23692197	50028	28	759.0	863.0	1333.0821424461114	907.119721705268	575.775004770846
23692196	50028	28	691.0	827.0	1333.0821424461114	907.119721705268	647.0615484282141
23692199	50028	28	497.0	915.0	1333.0821424461114	907.119721705268	836.1192783947049
23692185	50028	28	550.0	217.0	1333.0821424461114	907.119721705268	1043.7829621643327
23692184	50028	28	1401.0	179.0	1333.0821424461114	907.119721705268	731.2804964655267
23692187	50028	28	1408.0	331.0	1333.0821424461114	907.119721705268	580.9704115686272
23692186	50028	28	890.0	244.0	1333.0821424461114	907.119721705268	797.527147042098
23692189	50028	28	1458.0	399.0	1333.0821424461114	907.119721705268	523.2495797625571
23692188	50028	28	1097.0	394.0	1333.0821424461114	907.119721705268	564.8244212008169
23692191	50028	28	685.0	441.0	1333.0821424461114	907.119721705268	798.2969737636104
23692190	50028	28	846.0	430.0	1333.0821424461114	907.119721705268	681.830068514147
23692179	50028	28	1291.0	100.0	1333.0821424461114	907.119721705268	808.2160304512922
23692181	50028	28	512.0	154.0	1333.0821424461114	907.119721705268	1114.165696772844
23692180	50028	28	1363.0	137.0	1333.0821424461114	907.119721705268	770.700631866884
23692183	50028	28	893.0	179.0	1333.0821424461114	907.119721705268	850.7823583244522
23692182	50028	28	1017.0	173.0	1333.0821424461114	907.119721705268	799.2744751147405
23691305	50239	29	886.0	186.0	1333.098978239523	907.099427590946	848.4585321716173
23691307	50239	29	1426.0	209.0	1333.098978239523	907.099427590946	704.2537970411995
23691308	50239	29	488.0	225.0	1333.098978239523	907.099427590946	1086.025741933119
23691310	50239	29	1038.0	234.0	1333.098978239523	907.099427590946	734.9464241570739
23691328	50239	29	615.0	979.0	1333.098978239523	907.099427590946	721.689569594432
23691298	50239	29	1429.0	155.0	1333.098978239523	907.099427590946	758.1889968585222
23691300	50239	29	1005.0	165.0	1333.098978239523	907.099427590946	811.3941705192542
23691303	50239	29	610.0	184.0	1333.098978239523	907.099427590946	1022.6166997039486
23691321	50239	29	621.0	477.0	1333.098978239523	907.099427590946	831.9077307152711
23691320	50239	29	844.0	433.0	1333.098978239523	907.099427590946	681.1667033531571
23691323	50239	29	1428.0	756.0	1333.098978239523	907.099427590946	178.42993288541604
23691322	50239	29	511.0	601.0	1333.098978239523	907.099427590946	877.2363362252913
23691324	50239	29	715.0	824.0	1333.098978239523	907.099427590946	623.6600530470788
23691327	50239	29	1179.0	943.0	1333.098978239523	907.099427590946	158.22561800720732
23691294	50239	29	1339.0	117.0	1333.098978239523	907.099427590946	790.1214637872826
23691326	50239	29	501.0	908.0	1333.098978239523	907.099427590946	832.0994655796396
23691312	50239	29	1380.0	236.0	1333.098978239523	907.099427590946	672.7363135397643
23691315	50239	29	919.0	261.0	1333.098978239523	907.099427590946	767.412818574439
23691319	50239	29	1458.0	399.0	1333.098978239523	907.099427590946	523.2258532938315
23691318	50239	29	555.0	386.0	1333.098978239523	907.099427590946	936.473509167772
23690441	50262	30	490.0	302.0	1333.0892130823397	907.1180775231004	1037.7703546358664
23690440	50262	30	926.0	280.0	1333.0892130823397	907.1180775231004	747.6621633895004
23690443	50262	30	693.0	332.0	1333.0892130823397	907.1180775231004	860.5085727627795
23690442	50262	30	1444.0	311.0	1333.0892130823397	907.1180775231004	606.348055991385
23690445	50262	30	841.0	438.0	1333.0892130823397	907.1180775231004	679.8702554833283
23690444	50262	30	1458.0	399.0	1333.0892130823397	907.1180775231004	523.2462951556948
23690447	50262	30	572.0	559.0	1333.0892130823397	907.1180775231004	836.9247195349618
23690446	50262	30	491.0	481.0	1333.0892130823397	907.1180775231004	943.7641965987145
23690433	50262	30	694.0	116.0	1333.0892130823397	907.1180775231004	1017.0068017776728
23690435	50262	30	1295.0	144.0	1333.0892130823397	907.1180775231004	764.0680522020173
23690434	50262	30	988.0	132.0	1333.0892130823397	907.1180775231004	848.4660270682
23690437	50262	30	887.0	191.0	1333.0892130823397	907.1180775231004	843.6946645462459
23690436	50262	30	1405.0	148.0	1333.0892130823397	907.1180775231004	762.5165027050136
23690439	50262	30	1458.0	234.0	1333.0892130823397	907.1180775231004	684.6098531110867
23690438	50262	30	1017.0	227.0	1333.0892130823397	907.1180775231004	749.9819931176554
23690449	50262	30	1303.0	755.0	1333.0892130823397	907.1180775231004	155.06537412729648
23690448	50262	30	1496.0	649.0	1333.0892130823397	907.1180775231004	305.229203121773
23690451	50262	30	1172.0	899.0	1333.0892130823397	907.1180775231004	161.2936382941327
23690450	50262	30	829.0	820.0	1333.0892130823397	907.1180775231004	511.5618185295824
23690453	50262	30	503.0	908.0	1333.0892130823397	907.1180775231004	830.0896815783902
23690454	50262	30	581.0	966.0	1333.0892130823397	907.1180775231004	754.3906582331124
23690767	49821	31	992.0	83.0	1333.096413836513	907.0781480767096	891.8809100264838
23690785	49821	31	1179.0	859.0	1333.096413836513	907.0781480767096	161.42246770434366
23690784	49821	31	843.0	779.0	1333.096413836513	907.0781480767096	506.55553187204475
23690786	49821	31	493.0	901.0	1333.096413836513	907.0781480767096	840.11840143221
23690788	49821	31	573.0	922.0	1333.096413836513	907.0781480767096	760.242869083261
23690777	49821	31	1458.0	400.0	1333.096413836513	907.0781480767096	522.2347691349217
23690776	49821	31	1392.0	381.0	1333.096413836513	907.0781480767096	529.3655167714834
23690779	49821	31	845.0	436.0	1333.096413836513	907.0781480767096	678.3455836042915
23690778	49821	31	986.0	402.0	1333.096413836513	907.0781480767096	612.8457033893332
23690781	49821	31	520.0	596.0	1333.096413836513	907.0781480767096	870.5718766446761
23690780	49821	31	490.0	452.0	1333.096413836513	907.0781480767096	958.0749886522017
23690783	49821	31	1247.0	778.0	1333.096413836513	907.0781480767096	155.15721313049247
23690782	49821	31	1496.0	650.0	1333.096413836513	907.0781480767096	304.34643517458073
23690769	49821	31	945.0	131.0	1333.096413836513	907.0781480767096	867.707392128785
23690768	49821	31	754.0	115.0	1333.096413836513	907.0781480767096	981.1933801136959
23690771	49821	31	913.0	229.0	1333.096413836513	907.0781480767096	797.6659525248892
23690770	49821	31	1162.0	132.0	1333.096413836513	907.0781480767096	793.7380666528078
23690773	49821	31	1463.0	302.0	1333.096413836513	907.0781480767096	618.8654999093704
23690772	49821	31	1432.0	229.0	1333.096413836513	907.0781480767096	685.2531607042308
23690775	49821	31	807.0	368.0	1333.096413836513	907.0781480767096	753.2480908608095
23690774	49821	31	504.0	355.0	1333.096413836513	907.0781480767096	996.0879203265018
23690411	50347	32	972.0	84.0	1333.048628270255	907.0941816329492	898.7992789348727
23690413	50347	32	1187.0	104.0	1333.048628270255	907.0941816329492	816.2661737401102
23690412	50347	32	856.0	101.0	1333.048628270255	907.0941816329492	936.6766909649381
23690415	50347	32	929.0	244.0	1333.048628270255	907.0941816329492	776.4980281510992
23690414	50347	32	822.0	183.0	1333.048628270255	907.0941816329492	886.2748356641972
23690425	50347	32	506.0	591.0	1333.048628270255	907.0941816329492	885.3953722410765
23690424	50347	32	1386.0	545.0	1333.048628270255	907.0941816329492	365.9454114215628
23690427	50347	32	853.0	721.0	1333.048628270255	907.0941816329492	514.8569995074268
23690426	50347	32	1496.0	651.0	1333.048628270255	907.0941816329492	303.5413965423094
23690429	50347	32	1183.0	838.0	1333.048628270255	907.0941816329492	165.1926051048053
23690428	50347	32	1155.0	754.0	1333.048628270255	907.0941816329492	234.81725336691488
23690431	50347	32	494.0	905.0	1333.048628270255	907.0941816329492	839.0512417003555
23690430	50347	32	501.0	842.0	1333.048628270255	907.0941816329492	834.591020973073
23690417	50347	32	1443.0	333.0	1333.048628270255	907.0941816329492	584.5283855640017
23690416	50347	32	1412.0	291.0	1333.048628270255	907.0941816329492	621.1323206370619
23690419	50347	32	1458.0	400.0	1333.048628270255	907.0941816329492	522.2617680274284
23690418	50347	32	841.0	374.0	1333.048628270255	907.0941816329492	725.4662356536957
23690421	50347	32	481.0	438.0	1333.048628270255	907.0941816329492	972.6439308293192
23690420	50347	32	534.0	406.0	1333.048628270255	907.0941816329492	943.1723539242291
23690423	50347	32	1113.0	448.0	1333.048628270255	907.0941816329492	509.105948121654
23690422	50347	32	838.0	442.0	1333.048628270255	907.0941816329492	679.2538127541751
23691241	50369	33	555.0	897.0	1333.0853675569151	907.0863463446976	778.1507396313165
23691240	50369	33	506.0	864.0	1333.0853675569151	907.0863463446976	828.2068814421265
23691233	50369	33	1213.0	515.0	1333.0853675569151	907.0863463446976	410.06365175569215
23691232	50369	33	577.0	479.0	1333.0853675569151	907.0863463446976	868.8630519019829
23691235	50369	33	1497.0	651.0	1333.0853675569151	907.0863463446976	304.05299458010285
23691234	50369	33	507.0	633.0	1333.0853675569151	907.0863463446976	870.3679450348739
23691237	50369	33	903.0	731.0	1333.0853675569151	907.0863463446976	464.73629593091994
23691236	50369	33	1390.0	677.0	1333.0853675569151	907.0863463446976	237.021100664864
23691239	50369	33	1204.0	802.0	1333.0853675569151	907.0863463446976	166.451711632478
23691238	50369	33	1036.0	796.0	1333.0853675569151	907.0863463446976	317.1748602279844
23691225	50369	33	964.0	258.0	1333.0853675569151	907.0863463446976	746.684065422406
23691224	50369	33	831.0	239.0	1333.0853675569151	907.0863463446976	835.7206964572374
23691227	50369	33	1453.0	350.0	1333.0853675569151	907.0863463446976	569.8462216753258
23691226	50369	33	1400.0	329.0	1333.0853675569151	907.0863463446976	581.9462104569071
23691229	50369	33	1459.0	401.0	1333.0853675569151	907.0863463446976	521.5149898323177
23691228	50369	33	878.0	353.0	1333.0853675569151	907.0863463446976	717.0176922294378
23691231	50369	33	827.0	449.0	1333.0853675569151	907.0863463446976	682.6166566695044
23691230	50369	33	479.0	408.0	1333.0853675569151	907.0863463446976	989.2163545870692
23691221	50369	33	928.0	72.0	1333.0853675569151	907.0863463446976	928.1505055000817
23691223	50369	33	653.0	118.0	1333.0853675569151	907.0863463446976	1041.71654933223
23691222	50369	33	1333.0	101.0	1333.0853675569151	907.0863463446976	806.0863508650692
23691919	50478	34	1441.0	203.0	1333.1137268710172	907.1046674186013	712.3221396322879
23691918	50478	34	829.0	86.0	1333.1137268710172	907.1046674186013	963.5058507743471
23691936	50478	34	985.0	894.0	1333.1137268710172	907.1046674186013	348.36030075796714
23691938	50478	34	524.0	923.0	1333.1137268710172	907.1046674186013	809.2698465956706
23691929	50478	34	1231.0	532.0	1333.1137268710172	907.1046674186013	388.75535331967865
23691928	50478	34	818.0	454.0	1333.1137268710172	907.1046674186013	686.0364358016782
23691931	50478	34	516.0	672.0	1333.1137268710172	907.1046674186013	850.2641044305319
23691930	50478	34	576.0	555.0	1333.1137268710172	907.1046674186013	834.9843664611243
23691933	50478	34	1251.0	781.0	1333.1137268710172	907.1046674186013	150.48272753178037
23691932	50478	34	1418.0	736.0	1333.1137268710172	907.1046674186013	191.0038915262158
23691935	50478	34	645.0	876.0	1333.1137268710172	907.1046674186013	688.8163771597933
23691934	50478	34	944.0	783.0	1333.1137268710172	907.1046674186013	408.4255879772155
23691921	50478	34	1053.0	254.0	1333.1137268710172	907.1046674186013	710.6401385972598
23691920	50478	34	500.0	248.0	1333.1137268710172	907.1046674186013	1062.3076035282347
23691923	50478	34	479.0	346.0	1333.1137268710172	907.1046674186013	1021.933807165825
23691922	50478	34	1459.0	340.0	1333.1137268710172	907.1046674186013	580.9088203584683
23691925	50478	34	1037.0	386.0	1333.1137268710172	907.1046674186013	599.3608375985992
23691924	50478	34	841.0	357.0	1333.1137268710172	907.1046674186013	738.0996310056062
23691927	50478	34	1397.0	409.0	1333.1137268710172	907.1046674186013	502.18494162858605
23691926	50478	34	1459.0	401.0	1333.1137268710172	907.1046674186013	521.5259227931032
23690473	50389	35	737.0	864.0	1333.08035988367	907.145154658078	597.639774286748
23690472	50389	35	1280.0	780.0	1333.08035988367	907.145154658078	137.78031411782496
23690475	50389	35	530.0	923.0	1333.08035988367	907.145154658078	803.2368520876649
23690476	50389	35	930.0	939.0	1333.08035988367	907.145154658078	404.3371213427068
23690465	50389	35	1122.0	466.0	1333.08035988367	907.145154658078	489.04393034462584
23690464	50389	35	811.0	456.0	1333.08035988367	907.145154658078	689.9998932954436
23690467	50389	35	543.0	588.0	1333.08035988367	907.145154658078	852.1036350207868
23690466	50389	35	1442.0	486.0	1333.08035988367	907.145154658078	435.0019876909153
23690469	50389	35	1410.0	710.0	1333.08035988367	907.145154658078	211.61957149749455
23690468	50389	35	1496.0	652.0	1333.08035988367	907.145154658078	302.7240642584084
23690471	50389	35	992.0	752.0	1333.08035988367	907.145154658078	374.707660599904
23690470	50389	35	578.0	730.0	1333.08035988367	907.145154658078	775.5815596704754
23690457	50389	35	1439.0	190.0	1333.08035988367	907.145154658078	724.9249223277756
23690456	50389	35	1077.0	184.0	1333.08035988367	907.145154658078	767.1480075080725
23690459	50389	35	475.0	357.0	1333.08035988367	907.145154658078	1019.2946557359405
23690458	50389	35	507.0	277.0	1333.08035988367	907.145154658078	1038.9858887033004
23690461	50389	35	1459.0	401.0	1333.08035988367	907.145154658078	521.5732674810661
23690460	50389	35	1415.0	369.0	1333.08035988367	907.145154658078	544.3445920726647
23690463	50389	35	1281.0	404.0	1333.08035988367	907.145154658078	505.83338219369614
23690462	50389	35	852.0	404.0	1333.08035988367	907.145154658078	696.127401645491
23690455	50389	35	722.0	120.0	1333.08035988367	907.145154658078	996.5022331822671
23690793	50456	36	470.0	329.0	1333.0727505004677	907.085122476092	1038.7863021260152
23690792	50456	36	1247.0	278.0	1333.0727505004677	907.085122476092	634.9461470860938
23690795	50456	36	1459.0	400.0	1333.0727505004677	907.085122476092	522.4873142987403
23690794	50456	36	1137.0	387.0	1333.0727505004677	907.085122476092	555.8174683381139
23690797	50456	36	914.0	444.0	1333.0727505004677	907.085122476092	624.5556827623334
23690796	50456	36	535.0	422.0	1333.0727505004677	907.085122476092	933.9313096470355
23690799	50456	36	803.0	460.0	1333.0727505004677	907.085122476092	693.4423029802791
23690798	50456	36	1433.0	458.0	1333.0727505004677	907.085122476092	460.06836711722354
23690789	50456	36	1056.0	137.0	1333.0727505004677	907.085122476092	818.4133460109947
23690791	50456	36	1415.0	202.0	1333.0727505004677	907.085122476092	709.8289259727898
23690790	50456	36	607.0	138.0	1333.0727505004677	907.085122476092	1057.67365696295
23690808	50456	36	510.0	901.0	1333.0727505004677	907.085122476092	823.0952443866713
23690810	50456	36	832.0	996.0	1333.0727505004677	907.085122476092	508.9005371771536
23690801	50456	36	506.0	653.0	1333.0727505004677	907.085122476092	865.2216964940833
23690800	50456	36	1431.0	570.0	1333.0727505004677	907.085122476092	351.021546331939
23690803	50456	36	1355.0	700.0	1333.0727505004677	907.085122476092	208.24277231527813
23690802	50456	36	1496.0	653.0	1333.0727505004677	907.085122476092	301.83528304884027
23690805	50456	36	1315.0	786.0	1333.0727505004677	907.085122476092	122.42643176905206
23690804	50456	36	1082.0	771.0	1333.0727505004677	907.085122476092	285.5813134699171
23690807	50456	36	832.0	879.0	1333.0727505004677	907.085122476092	501.8592187044102
23690806	50456	36	627.0	792.0	1333.0727505004677	907.085122476092	715.3903231206253
23692169	50411	37	1412.0	659.0	1333.0603065031155	907.0832443516788	260.33972293416315
23692168	50411	37	1486.0	656.0	1333.0603065031155	907.0832443516788	293.99548540936104
23692171	50411	37	1244.0	704.0	1333.0603065031155	907.0832443516788	221.7533366847781
23692170	50411	37	501.0	682.0	1333.0603065031155	907.0832443516788	861.9668326252096
23692173	50411	37	489.0	799.0	1333.0603065031155	907.0832443516788	850.9522834587835
23692172	50411	37	1157.0	783.0	1333.0603065031155	907.0832443516788	215.3923932148241
23692175	50411	37	630.0	867.0	1333.0603065031155	907.0832443516788	704.202003020448
23692174	50411	37	1353.0	799.0	1333.0603065031155	907.0832443516788	109.90713846850169
23692161	50411	37	473.0	259.0	1333.0603065031155	907.0832443516788	1076.9009343628738
23692160	50411	37	1239.0	174.0	1333.0603065031155	907.0832443516788	739.0929470700172
23692163	50411	37	1459.0	400.0	1333.0603065031155	907.0832443516788	522.4884908783289
23692162	50411	37	1433.0	312.0	1333.0603065031155	907.0832443516788	603.4169454401915
23692165	50411	37	788.0	466.0	1333.0603065031155	907.0832443516788	701.174133987466
23692164	50411	37	985.0	449.0	1333.0603065031155	907.0832443516788	575.3140322630785
23692167	50411	37	550.0	644.0	1333.0603065031155	907.0832443516788	826.0727795293575
23692166	50411	37	1417.0	562.0	1333.0603065031155	907.0832443516788	355.1454880420577
23692157	50411	37	1010.0	111.0	1333.0603065031155	907.0832443516788	859.1370633230658
23692159	50411	37	1138.0	172.0	1333.0603065031155	907.0832443516788	760.5234377056892
23692158	50411	37	534.0	147.0	1333.0603065031155	907.0832443516788	1102.825422164826
23692177	50411	37	925.0	951.0	1333.0603065031155	907.0832443516788	410.41673354054524
23692178	50411	37	684.0	973.0	1333.0603065031155	907.0832443516788	652.3988811709587
23690761	50433	38	1168.0	786.0	1333.086493502713	907.0913652066082	204.73560771058234
23690760	50433	38	607.0	786.0	1333.086493502713	907.0913652066082	736.1146070923097
23690763	50433	38	625.0	886.0	1333.086493502713	907.0913652066082	708.4005420433034
23690762	50433	38	1393.0	819.0	1333.086493502713	907.0913652066082	106.53505002938927
23690765	50433	38	624.0	985.0	1333.086493502713	907.0913652066082	713.3536364548394
23690766	50433	38	978.0	991.0	1333.086493502713	907.0913652066082	364.86583405540046
23690753	50433	38	778.0	466.0	1333.086493502713	907.0913652066082	709.0011337994931
23690752	50433	38	1459.0	400.0	1333.086493502713	907.0913652066082	522.4900609442672
23690755	50433	38	1482.0	662.0	1333.086493502713	907.0913652066082	286.78390770082717
23690754	50433	38	1426.0	617.0	1333.086493502713	907.0913652066082	304.6078131910853
23690757	50433	38	512.0	678.0	1333.086493502713	907.0913652066082	852.4469974284666
23690756	50433	38	1172.0	668.0	1333.086493502713	907.0913652066082	288.2941888164923
23690759	50433	38	481.0	750.0	1333.086493502713	907.0913652066082	866.4462415131276
23690758	50433	38	1439.0	722.0	1333.086493502713	907.0913652066082	213.25216137848844
23690745	50433	38	919.0	96.0	1333.086493502713	907.0913652066082	910.6793216133173
23690747	50433	38	1222.0	136.0	1333.086493502713	907.0913652066082	779.0520538031583
23690746	50433	38	1030.0	126.0	1333.086493502713	907.0913652066082	837.8336012264565
23690749	50433	38	492.0	235.0	1333.086493502713	907.0913652066082	1076.6305274967692
23690748	50433	38	531.0	153.0	1333.086493502713	907.0913652066082	1100.907139652861
23690751	50433	38	1070.0	379.0	1333.086493502713	907.0913652066082	589.9957568231591
23690750	50433	38	1440.0	323.0	1333.086493502713	907.0913652066082	593.7956052215819
23690953	50498	39	1441.0	724.0	1333.0659061035112	907.0637583350136	212.51378364942903
23690952	50498	39	553.0	724.0	1333.0659061035112	907.0637583350136	801.258483562472
23690955	50498	39	1424.0	829.0	1333.0659061035112	907.0637583350136	119.84556645184188
23690954	50498	39	1205.0	811.0	1333.0659061035112	907.0637583350136	160.09098029421037
23690956	50498	39	696.0	905.0	1333.0659061035112	907.0637583350136	637.0692488403071
23690959	50498	39	1047.0	986.0	1333.0659061035112	907.0637583350136	296.75685819036437
23690958	50498	39	610.0	921.0	1333.0659061035112	907.0637583350136	723.2001959354246
23690945	50498	39	1439.0	338.0	1333.0659061035112	907.0637583350136	578.8398684438046
23690944	50498	39	1122.0	283.0	1333.0659061035112	907.0637583350136	658.7900964544917
23690947	50498	39	775.0	467.0	1333.0659061035112	907.0637583350136	710.6994209615415
23690946	50498	39	1459.0	399.0	1333.0659061035112	907.0637583350136	523.4388011401417
23690949	50498	39	476.0	637.0	1333.0659061035112	907.0637583350136	898.6080352250726
23690948	50498	39	1062.0	635.0	1333.0659061035112	907.0637583350136	384.0513169500793
23690951	50498	39	1411.0	668.0	1333.0659061035112	907.0637583350136	251.44622395400677
23690950	50498	39	1481.0	665.0	1333.0659061035112	907.0637583350136	283.68884228366653
23690939	50498	39	892.0	114.0	1333.0659061035112	907.0637583350136	907.463089228079
23690941	50498	39	946.0	147.0	1333.0659061035112	907.0637583350136	852.94603135373
23690940	50498	39	523.0	145.0	1333.0659061035112	907.0637583350136	1112.181614665064
23690943	50498	39	514.0	225.0	1333.0659061035112	907.0637583350136	1065.8705029107664
23690942	50498	39	1280.0	148.0	1333.0659061035112	907.0637583350136	760.9164077664922
23690960	50498	39	541.0	992.0	1333.0659061035112	907.0637583350136	796.6069073010535
23691017	50563	40	1451.0	714.0	1333.0557955900713	907.0729352143676	226.2476379239846
23691016	50563	40	1415.0	671.0	1333.0557955900713	907.0729352143676	249.89054279244579
23691019	50563	40	1436.0	820.0	1333.0557955900713	907.0729352143676	134.83028320239725
23691018	50563	40	621.0	728.0	1333.0557955900713	907.0729352143676	734.2278748179604
23691020	50563	40	1224.0	859.0	1333.0557955900713	907.0729352143676	119.18126384590909
23691023	50563	40	1165.0	924.0	1333.0557955900713	907.0729352143676	168.90611579711617
23691022	50563	40	604.0	922.0	1333.0557955900713	907.0729352143676	729.2085917942727
23691009	50563	40	563.0	188.0	1333.0557955900713	907.0729352143676	1053.5899650621507
23691008	50563	40	499.0	173.0	1333.0557955900713	907.0729352143676	1111.086020239488
23691011	50563	40	1458.0	399.0	1333.0557955900713	907.0729352143676	523.210437312725
23691010	50563	40	1435.0	329.0	1333.0557955900713	907.0729352143676	586.9931338952167
23691013	50563	40	769.0	469.0	1333.0557955900713	907.0729352143676	714.1896366554753
23691012	50563	40	486.0	460.0	1333.0557955900713	907.0729352143676	957.7983766137415
23691015	50563	40	1481.0	665.0	1333.0557955900713	907.0729352143676	283.70194497356937
23691014	50563	40	900.0	665.0	1333.0557955900713	907.0729352143676	496.12158596199885
23691005	50563	40	1340.0	151.0	1333.0557955900713	907.0729352143676	756.104824305834
23691004	50563	40	1030.0	106.0	1333.0557955900713	907.0729352143676	856.4815600897041
23691007	50563	40	1189.0	172.0	1333.0557955900713	907.0729352143676	749.0556002912963
23691006	50563	40	843.0	155.0	1333.0557955900713	907.0729352143676	897.6460230365709
23691025	50563	40	544.0	1005.0	1333.0557955900713	907.0729352143676	795.1092746106095
23691024	50563	40	861.0	960.0	1333.0557955900713	907.0729352143676	475.01362963287454
23691503	50758	41	1098.0	99.0	1333.0632049017545	907.0448162506964	841.5409291105846
23691520	50758	41	998.0	898.0	1333.0632049017545	907.0448162506964	335.1852621760748
23691523	50758	41	1136.0	936.0	1333.0632049017545	907.0448162506964	199.1790887420334
23691522	50758	41	571.0	925.0	1333.0632049017545	907.0448162506964	762.2746991003995
23691524	50758	41	550.0	1000.0	1333.0632049017545	907.0448162506964	788.5611257580949
23691513	50758	41	705.0	662.0	1333.0632049017545	907.0448162506964	674.173828713931
23691512	50758	41	770.0	468.0	1333.0632049017545	907.0448162506964	714.0031676336198
23691515	50758	41	1481.0	668.0	1333.0632049017545	907.0448162506964	281.11869293995636
23691514	50758	41	1407.0	668.0	1333.0632049017545	907.0448162506964	250.21805259758767
23691517	50758	41	1383.0	750.0	1333.0632049017545	907.0448162506964	164.79307575228745
23691516	50758	41	822.0	700.0	1333.0632049017545	907.0448162506964	551.410151648242
23691519	50758	41	1239.0	851.0	1333.0632049017545	907.0448162506964	109.49387172332419
23691518	50758	41	1447.0	812.0	1333.0632049017545	907.0448162506964	148.3748980568756
23691505	50758	41	618.0	127.0	1333.0632049017545	907.0448162506964	1058.1990844656555
23691504	50758	41	1213.0	111.0	1333.0632049017545	907.0448162506964	805.0481492748652
23691507	50758	41	1407.0	227.0	1333.0632049017545	907.0448162506964	684.0523384791863
23691506	50758	41	920.0	172.0	1333.0632049017545	907.0448162506964	843.1560313137355
23691509	50758	41	1419.0	366.0	1333.0632049017545	907.0448162506964	547.8271862033753
23691508	50758	41	486.0	250.0	1333.0632049017545	907.0448162506964	1072.0186396049012
23691511	50758	41	1458.0	399.0	1333.0632049017545	907.0448162506964	523.181362520326
23691510	50758	41	509.0	370.0	1333.0632049017545	907.0448162506964	983.6144063273449
23692137	50521	42	1276.0	102.0	1333.088285210151	906.646482297638	806.6690980707012
23692136	50521	42	674.0	101.0	1333.088285210151	906.646482297638	1040.895586569477
23692139	50521	42	483.0	247.0	1333.088285210151	906.646482297638	1076.0035196314107
23692138	50521	42	1064.0	175.0	1333.088285210151	906.646482297638	779.560825270131
23692141	50521	42	509.0	359.0	1333.088285210151	906.646482297638	989.4635775982784
23692140	50521	42	1397.0	272.0	1333.088285210151	906.646482297638	637.8564609535167
23692143	50521	42	1428.0	436.0	1333.088285210151	906.646482297638	480.12117731203085
23692142	50521	42	1456.0	398.0	1333.088285210151	906.646482297638	523.2862826277243
23692135	50521	42	1109.0	94.0	1333.088285210151	906.646482297638	842.9767877937988
23692153	50521	42	1174.0	857.0	1333.088285210151	906.646482297638	166.65490000487853
23692152	50521	42	1085.0	854.0	1333.088285210151	906.646482297638	253.61279415050964
23692155	50521	42	553.0	914.0	1333.088285210151	906.646482297638	780.1229434805215
23692156	50521	42	548.0	994.0	1333.088285210151	906.646482297638	789.933068448962
23692145	50521	42	769.0	567.0	1333.088285210151	906.646482297638	658.4491828899847
23692144	50521	42	765.0	469.0	1333.088285210151	906.646482297638	717.1183607051954
23692147	50521	42	658.0	708.0	1333.088285210151	906.646482297638	703.7077644570992
23692146	50521	42	1482.0	669.0	1333.088285210151	906.646482297638	280.44705266786974
23692149	50521	42	1402.0	774.0	1333.088285210151	906.646482297638	149.4788068630971
23692148	50521	42	1417.0	711.0	1333.088285210151	906.646482297638	212.88194360821905
23692151	50521	42	1288.0	831.0	1333.088285210151	906.646482297638	88.06442952292824
23692150	50521	42	1457.0	811.0	1333.088285210151	906.646482297638	156.5323054135256
23692105	50869	43	1435.0	757.0	1333.0113839120727	906.4678372394392	180.94836882538098
23692104	50869	43	1238.0	750.0	1333.0113839120727	906.4678372394392	183.0555849005293
23692107	50869	43	537.0	769.0	1333.0113839120727	906.4678372394392	807.7942371624732
23692106	50869	43	1136.0	766.0	1333.0113839120727	906.4678372394392	241.9601179733463
23692109	50869	43	1462.0	816.0	1333.0113839120727	906.4678372394392	157.55155554630477
23692108	50869	43	1274.0	807.0	1333.0113839120727	906.4678372394392	115.6554973890545
23692111	50869	43	547.0	907.0	1333.0113839120727	906.4678372394392	786.0115640603359
23692097	50869	43	503.0	361.0	1333.0113839120727	906.4678372394392	993.2039362015765
23692096	50869	43	1406.0	338.0	1333.0113839120727	906.4678372394392	573.1343821950628
23692099	50869	43	1430.0	438.0	1333.0113839120727	906.4678372394392	478.4024521032987
23692098	50869	43	1455.0	396.0	1333.0113839120727	906.4678372394392	524.8415335231753
23692101	50869	43	836.0	517.0	1333.0113839120727	906.4678372394392	631.4313200833168
23692100	50869	43	764.0	468.0	1333.0113839120727	906.4678372394392	718.3508887131438
23692103	50869	43	1481.0	669.0	1333.0113839120727	906.4678372394392	279.8063691462307
23692102	50869	43	1408.0	666.0	1333.0113839120727	906.4678372394392	251.88900986227242
23692091	50869	43	754.0	93.0	1333.0113839120727	906.4678372394392	998.4909137907987
23692093	50869	43	1071.0	122.0	1333.0113839120727	906.4678372394392	827.0669579681218
23692092	50869	43	1335.0	116.0	1333.0113839120727	906.4678372394392	790.4703386616993
23692095	50869	43	474.0	249.0	1333.0113839120727	906.4678372394392	1081.7414269107196
23692094	50869	43	1225.0	146.0	1333.0113839120727	906.4678372394392	768.1001175173919
23692112	50869	43	551.0	999.0	1333.0113839120727	906.4678372394392	787.4668283256267
23690825	50544	44	1305.0	704.0	1333.048097021568	906.4270163648506	204.36093731656936
23690824	50544	44	1477.0	668.0	1333.048097021568	906.4270163648506	278.5131819209938
23690827	50544	44	1257.0	781.0	1333.048097021568	906.4270163648506	146.6807741143683
23690826	50544	44	1450.0	756.0	1333.048097021568	906.4270163648506	190.54142558170278
23690829	50544	44	508.0	829.0	1333.048097021568	906.4270163648506	828.6732198291879
23690828	50544	44	1451.0	810.0	1333.048097021568	906.4270163648506	152.35097932491468
23690830	50544	44	554.0	891.0	1333.048097021568	906.4270163648506	779.2008279685333
23690817	50544	44	1394.0	376.0	1333.048097021568	906.4270163648506	533.9175537163109
23690816	50544	44	504.0	354.0	1333.048097021568	906.4270163648506	996.2411131773544
23690819	50544	44	1442.0	447.0	1333.048097021568	906.4270163648506	472.16914398182604
23690818	50544	44	1455.0	394.0	1333.048097021568	906.4270163648506	526.738752837347
23690821	50544	44	903.0	494.0	1333.048097021568	906.4270163648506	595.8501569853655
23690820	50544	44	764.0	468.0	1333.048097021568	906.4270163648506	718.3550552494587
23690823	50544	44	1420.0	656.0	1333.048097021568	906.4270163648506	265.0930477341339
23690822	50544	44	1229.0	610.0	1333.048097021568	906.4270163648506	314.15757594681213
23690811	50544	44	807.0	94.0	1333.048097021568	906.4270163648506	967.8658260830921
23690813	50544	44	1161.0	115.0	1333.048097021568	906.4270163648506	809.9118902207279
23690812	50544	44	943.0	110.0	1333.048097021568	906.4270163648506	886.8108650585899
23690815	50544	44	473.0	246.0	1333.048097021568	906.4270163648506	1084.364594190994
23690814	50544	44	1381.0	129.0	1333.048097021568	906.4270163648506	778.904455484244
23690832	50544	44	577.0	976.0	1333.048097021568	906.4270163648506	759.2424678993076
23690849	50651	45	1243.0	773.0	1333.0539764826208	906.4522174471706	160.99445028291913
23690848	50651	45	1481.0	746.0	1333.0539764826208	906.4522174471706	218.2497192628642
23690851	50651	45	502.0	859.0	1333.0539764826208	906.4522174471706	832.407607346443
23690850	50651	45	1460.0	803.0	1333.0539764826208	906.4522174471706	163.76096659952782
23690852	50651	45	559.0	886.0	1333.0539764826208	906.4522174471706	774.3241257426143
23690854	50651	45	619.0	930.0	1333.0539764826208	906.4522174471706	714.4421455889892
23690841	50651	45	975.0	426.0	1333.0539764826208	906.4522174471706	599.1969486946011
23690840	50651	45	1455.0	392.0	1333.0539764826208	906.4522174471706	528.7077800524711
23690843	50651	45	763.0	468.0	1333.0539764826208	906.4522174471706	719.1674930695834
23690842	50651	45	1440.0	450.0	1333.0539764826208	906.4522174471706	468.81347971087496
23690845	50651	45	1422.0	651.0	1333.0539764826208	906.4522174471706	270.4944186082787
23690844	50651	45	1342.0	505.0	1333.0539764826208	906.4522174471706	401.5518823639404
23690847	50651	45	1327.0	687.0	1333.0539764826208	906.4522174471706	219.5357063753693
23690846	50651	45	1475.0	667.0	1333.0539764826208	906.4522174471706	278.3631405785677
23690833	50651	45	814.0	92.0	1333.0539764826208	906.4522174471706	965.7895448838915
23690835	50651	45	1394.0	168.0	1333.0539764826208	906.4522174471706	740.9629513243049
23690834	50651	45	949.0	118.0	1333.0539764826208	906.4522174471706	877.0144560094058
23690837	50651	45	470.0	233.0	1333.0539764826208	906.4522174471706	1094.7146000245796
23690836	50651	45	1260.0	213.0	1333.0539764826208	906.4522174471706	697.2896538471808
23690839	50651	45	1368.0	388.0	1333.0539764826208	906.4522174471706	519.6286427205158
23690838	50651	45	504.0	297.0	1333.0539764826208	906.4522174471706	1028.9618560825854
23690857	50628	46	1370.0	187.0	1333.0303630067892	906.4721714498896	720.4213763834532
23690856	50628	46	955.0	169.0	1333.0303630067892	906.4721714498896	828.7171767364667
23690859	50628	46	512.0	236.0	1333.0303630067892	906.4721714498896	1060.0112214820135
23690858	50628	46	471.0	227.0	1333.0303630067892	906.4721714498896	1097.624151757078
23690861	50628	46	1046.0	341.0	1333.0303630067892	906.4721714498896	634.149198510936
23690860	50628	46	1405.0	245.0	1333.0303630067892	906.4721714498896	665.3758804251675
23690863	50628	46	1456.0	393.0	1333.0303630067892	906.4721714498896	527.9916689453602
23690862	50628	46	1304.0	372.0	1333.0303630067892	906.4721714498896	535.2599966657943
23690855	50628	46	834.0	85.0	1333.0303630067892	906.4721714498896	961.1700326525399
23690872	50628	46	674.0	872.0	1333.0303630067892	906.4721714498896	659.9313221611253
23690875	50628	46	597.0	927.0	1333.0303630067892	906.4721714498896	736.3165671183073
23690874	50628	46	527.0	921.0	1333.0303630067892	906.4721714498896	806.161276601176
23690865	50628	46	764.0	466.0	1333.0303630067892	906.4721714498896	719.5910559793106
23690864	50628	46	1463.0	454.0	1333.0303630067892	906.4721714498896	470.76870379914305
23690867	50628	46	1380.0	590.0	1333.0303630067892	906.4721714498896	319.9387161652718
23690866	50628	46	1389.0	483.0	1333.0303630067892	906.4721714498896	427.1548668312659
23690869	50628	46	1376.0	700.0	1333.0303630067892	906.4721714498896	210.89605801569863
23690868	50628	46	1473.0	666.0	1333.0303630067892	906.4721714498896	278.2415578626534
23690871	50628	46	1457.0	797.0	1333.0303630067892	906.4721714498896	165.3862969480316
23690870	50628	46	1238.0	766.0	1333.0303630067892	906.4721714498896	169.5971722790487
23691041	50671	47	1197.0	772.0	1333.060007085419	906.4719981367284	191.298311051009
23691040	50671	47	1403.0	715.0	1333.060007085419	906.4719981367284	203.84584538165834
23691043	50671	47	1466.0	793.0	1333.060007085419	906.4719981367284	174.7825393947305
23691042	50671	47	733.0	785.0	1333.060007085419	906.4719981367284	612.2315398888582
23691045	50671	47	554.0	959.0	1333.060007085419	906.4719981367284	780.8288452789645
23691046	50671	47	646.0	973.0	1333.060007085419	906.4719981367284	690.2734446349039
23691033	50671	47	1458.0	393.0	1333.060007085419	906.4719981367284	528.4538718753226
23691032	50671	47	1126.0	275.0	1333.060007085419	906.4719981367284	664.553030965179
23691035	50671	47	1414.0	434.0	1333.060007085419	906.4719981367284	479.3548492258372
23691034	50671	47	1201.0	410.0	1333.060007085419	906.4719981367284	513.7356230643118
23691037	50671	47	1302.0	508.0	1333.060007085419	906.4719981367284	399.68069422880956
23691036	50671	47	763.0	466.0	1333.060007085419	906.4719981367284	720.4054364181256
23691039	50671	47	1471.0	665.0	1333.060007085419	906.4719981367284	278.0938106636298
23691038	50671	47	1448.0	534.0	1333.060007085419	906.4719981367284	389.80327264810245
23691027	50671	47	1348.0	126.0	1333.060007085419	906.4719981367284	780.6149776066464
23691026	50671	47	887.0	78.0	1333.060007085419	906.4719981367284	940.9226225453968
23691029	50671	47	467.0	213.0	1333.060007085419	906.4719981367284	1109.4878764874102
23691028	50671	47	1442.0	199.0	1333.060007085419	906.4719981367284	715.81041498696
23691031	50671	47	1002.0	226.0	1333.060007085419	906.4719981367284	756.7317018201295
23691030	50671	47	515.0	213.0	1333.060007085419	906.4719981367284	1072.439083301398
23691433	50715	48	1441.0	788.0	1333.0449375302544	906.4416549696734	160.2582950889028
23691432	50715	48	1158.0	767.0	1333.0449375302544	906.4416549696734	223.79612439819445
23691435	50715	48	555.0	955.0	1333.0449375302544	906.4416549696734	779.5587455019293
23691436	50715	48	642.0	995.0	1333.0449375302544	906.4416549696734	696.6962653557888
23691425	50715	48	1143.0	451.0	1333.0449375302544	906.4416549696734	493.50195477058986
23691424	50715	48	1411.0	425.0	1333.0449375302544	906.4416549696734	487.7120655720956
23691427	50715	48	1196.0	523.0	1333.0449375302544	906.4416549696734	407.1962888688371
23691426	50715	48	758.0	471.0	1333.0449375302544	906.4416549696734	721.3086129126023
23691429	50715	48	1468.0	668.0	1333.0449375302544	906.4416549696734	273.9841085006387
23691428	50715	48	1396.0	591.0	1333.0449375302544	906.4416549696734	321.6625212557037
23691431	50715	48	1399.0	707.0	1333.0449375302544	906.4416549696734	210.06438061325463
23691430	50715	48	669.0	670.0	1333.0449375302544	906.4416549696734	704.8832068253276
23691417	50715	48	1248.0	85.0	1333.0449375302544	906.4416549696734	825.8323279690866
23691416	50715	48	969.0	80.0	1333.0449375302544	906.4416549696734	903.0695020929561
23691419	50715	48	515.0	205.0	1333.0449375302544	906.4416549696734	1077.5982160088574
23691418	50715	48	455.0	190.0	1333.0449375302544	906.4416549696734	1133.2482328678889
23691421	50715	48	1203.0	242.0	1333.0449375302544	906.4416549696734	677.048298599211
23691420	50715	48	1009.0	233.0	1333.0449375302544	906.4416549696734	747.347833466639
23691423	50715	48	1459.0	393.0	1333.0449375302544	906.4416549696734	528.6653107777686
23691422	50715	48	1447.0	261.0	1333.0449375302544	906.4416549696734	655.4240506973135
23691337	50803	49	1459.0	393.0	1333.012450541438	906.4374737629232	528.6689910356253
23691336	50803	49	1405.0	371.0	1333.012450541438	906.4374737629232	540.2550282844853
23691339	50803	49	746.0	472.0	1333.012450541438	906.4374737629232	730.2872966854721
23691338	50803	49	1059.0	439.0	1333.012450541438	906.4374737629232	541.8307991703568
23691341	50803	49	1150.0	571.0	1333.012450541438	906.4374737629232	382.1149772746864
23691340	50803	49	1272.0	521.0	1333.012450541438	906.4374737629232	390.2365504432094
23691343	50803	49	1443.0	575.0	1333.012450541438	906.4374737629232	349.21062419440796
23691342	50803	49	541.0	573.0	1333.012450541438	906.4374737629232	859.3394385934198
23691329	50803	49	1222.0	92.0	1333.012450541438	906.4374737629232	821.9684682787702
23691331	50803	49	457.0	171.0	1333.012450541438	906.4374737629232	1143.7946018924927
23691330	50803	49	1072.0	94.0	1333.012450541438	906.4374737629232	853.3358940721567
23691333	50803	49	514.0	205.0	1333.012450541438	906.4374737629232	1078.3301552589555
23691332	50803	49	1290.0	194.0	1333.012450541438	906.4374737629232	713.7347020590182
23691335	50803	49	1039.0	309.0	1333.012450541438	906.4374737629232	665.8639922158317
23691334	50803	49	1420.0	262.0	1333.012450541438	906.4374737629232	650.281855314097
23691345	50803	49	1382.0	710.0	1333.012450541438	906.4374737629232	202.45360233968228
23691344	50803	49	1469.0	667.0	1333.012450541438	906.4374737629232	275.3596147762329
23691347	50803	49	1142.0	788.0	1333.012450541438	906.4374737629232	224.75139922409483
23691346	50803	49	1438.0	786.0	1333.012450541438	906.4374737629232	159.77349788907048
23691349	50803	49	559.0	960.0	1333.012450541438	906.4374737629232	775.8635304034207
23691350	50803	49	646.0	1009.0	1333.012450541438	906.4374737629232	694.6259273789619
23692073	50737	50	1404.0	157.0	1332.9996555662628	906.425475969568	752.7812384364549
23692072	50737	50	1333.0	133.0	1332.9996555662628	906.425475969568	773.4254759696447
23692075	50737	50	1401.0	272.0	1332.9996555662628	906.425475969568	638.0593478684563
23692074	50737	50	514.0	183.0	1332.9996555662628	906.425475969568	1092.7510490040506
23692077	50737	50	1459.0	392.0	1332.9996555662628	906.425475969568	529.6316239840074
23692076	50737	50	1051.0	327.0	1332.9996555662628	906.425475969568	644.4049099301241
23692079	50737	50	1431.0	461.0	1332.9996555662628	906.425475969568	456.0788551904674
23692078	50737	50	1011.0	417.0	1332.9996555662628	906.425475969568	585.8507273297781
23692071	50737	50	1139.0	112.0	1332.9996555662628	906.425475969568	817.769957402021
23692070	50737	50	1256.0	108.0	1332.9996555662628	906.425475969568	802.129782288723
23692089	50737	50	567.0	971.0	1332.9996555662628	906.425475969568	768.7166847944633
23692090	50737	50	641.0	1013.0	1332.9996555662628	906.425475969568	700.1583052968375
23692081	50737	50	1220.0	524.0	1332.9996555662628	906.425475969568	398.77081993125404
23692080	50737	50	740.0	473.0	1332.9996555662628	906.425475969568	734.5108812816546
23692083	50737	50	1158.0	619.0	1332.9996555662628	906.425475969568	336.5089652366536
23692082	50737	50	483.0	553.0	1332.9996555662628	906.425475969568	920.548196200004
23692085	50737	50	1392.0	699.0	1332.9996555662628	906.425475969568	215.65335314921825
23692084	50737	50	1472.0	661.0	1332.9996555662628	906.425475969568	282.0545337476187
23692087	50737	50	1444.0	780.0	1332.9996555662628	906.425475969568	168.23934569101274
23692086	50737	50	1140.0	771.0	1332.9996555662628	906.425475969568	235.773040422946
23691913	50781	51	1452.0	776.0	1333.0347100601234	906.4368209939416	176.5403763491074
23691912	50781	51	1471.0	667.0	1333.0347100601234	906.4368209939416	276.34111615154023
23691914	50781	51	1123.0	796.0	1333.0347100601234	906.4368209939416	237.29911685737056
23691917	50781	51	652.0	991.0	1333.0347100601234	906.4368209939416	686.2646774753069
23691916	50781	51	576.0	985.0	1333.0347100601234	906.4368209939416	761.100338543712
23691905	50781	51	1459.0	392.0	1333.0347100601234	906.4368209939416	529.6343050294136
23691904	50781	51	1007.0	392.0	1333.0347100601234	906.4368209939416	609.0516192888264
23691907	50781	51	472.0	415.0	1333.0347100601234	906.4368209939416	991.4085540063452
23691906	50781	51	1414.0	404.0	1333.0347100601234	906.4368209939416	508.918595912496
23691909	50781	51	1213.0	544.0	1333.0347100601234	906.4368209939416	381.7967794932435
23691908	50781	51	738.0	475.0	1333.0347100601234	906.4368209939416	734.9857391036193
23691911	50781	51	1414.0	649.0	1333.0347100601234	906.4368209939416	269.86866246104796
23691910	50781	51	1011.0	587.0	1333.0347100601234	906.4368209939416	453.5925893246309
23691897	50781	51	1386.0	105.0	1333.0347100601234	906.4368209939416	803.1850969628921
23691896	50781	51	1270.0	93.0	1333.0347100601234	906.4368209939416	815.875503015683
23691899	50781	51	475.0	133.0	1333.0347100601234	906.4368209939416	1155.1744802137791
23691898	50781	51	1184.0	123.0	1333.0347100601234	906.4368209939416	797.4864245188118
23691901	50781	51	522.0	166.0	1333.0347100601234	906.4368209939416	1098.1912341691327
23691900	50781	51	1329.0	151.0	1333.0347100601234	906.4368209939416	755.4475954020252
23691903	50781	51	1050.0	329.0	1333.0347100601234	906.4368209939416	643.0722582559501
23691902	50781	51	1414.0	214.0	1333.0347100601234	906.4368209939416	697.1543080575808
23690889	50607	52	1427.0	579.0	1333.0136325887852	906.4641768507354	340.6849341836025
23690888	50607	52	1100.0	514.0	1333.0136325887852	906.4641768507354	456.42467405186005
23690891	50607	52	918.0	707.0	1333.0136325887852	906.4641768507354	460.45876371427727
23690890	50607	52	1469.0	674.0	1333.0136325887852	906.4641768507354	269.31744399609147
23690893	50607	52	1070.0	825.0	1333.0136325887852	906.4641768507354	275.3408488356139
23690892	50607	52	1451.0	766.0	1333.0136325887852	906.4641768507354	183.44200138803774
23690895	50607	52	552.0	964.0	1333.0136325887852	906.4641768507354	783.1300436294047
23690881	50607	52	1439.0	232.0	1333.0136325887852	906.4641768507354	682.7408263257479
23690880	50607	52	1354.0	157.0	1333.0136325887852	906.4641768507354	749.7579476068719
23690883	50607	52	1389.0	286.0	1333.0136325887852	906.4641768507354	622.9849661837468
23690882	50607	52	475.0	272.0	1333.0136325887852	906.4641768507354	1067.1139514667982
23690885	50607	52	1066.0	368.0	1333.0136325887852	906.4641768507354	601.0324032361307
23690884	50607	52	986.0	335.0	1333.0136325887852	906.4641768507354	668.5729329146918
23690887	50607	52	733.0	477.0	1333.0136325887852	906.4641768507354	737.8725082901988
23690886	50607	52	1459.0	392.0	1333.0136325887852	906.4641768507354	529.6658890623205
23690877	50607	52	1263.0	106.0	1333.0136325887852	906.4641768507354	803.5202593398643
23690876	50607	52	1371.0	81.0	1333.0136325887852	906.4641768507354	826.337746549776
23690879	50607	52	529.0	148.0	1333.0136325887852	906.4641768507354	1105.3080244685088
23690878	50607	52	1210.0	126.0	1333.0136325887852	906.4641768507354	790.0991615930146
23690896	50607	52	662.0	986.0	1333.0136325887852	906.4641768507354	675.7109162090163
23690977	50586	53	1017.0	769.0	1333.0100485396056	906.469748913926	344.6161381079849
23690976	50586	53	1460.0	756.0	1333.0100485396056	906.469748913926	196.8948783237727
23690978	50586	53	1026.0	871.0	1333.0100485396056	906.469748913926	309.052217258359
23690981	50586	53	706.0	988.0	1333.0100485396056	906.469748913926	632.2885281355315
23690980	50586	53	563.0	920.0	1333.0100485396056	906.469748913926	770.1289129401765
23690969	50586	53	1441.0	298.0	1333.0100485396056	906.469748913926	617.9783693300232
23690968	50586	53	917.0	236.0	1333.0100485396056	906.469748913926	789.0462880557945
23690971	50586	53	1078.0	440.0	1333.0100485396056	906.469748913926	531.6240697221987
23690970	50586	53	1459.0	392.0	1333.0100485396056	906.469748913926	529.6721537107181
23690973	50586	53	1011.0	519.0	1333.0100485396056	906.469748913926	503.8087709477674
23690972	50586	53	724.0	476.0	1333.0100485396056	906.469748913926	745.786460022057
23690975	50586	53	1470.0	673.0	1333.0100485396056	906.469748913926	270.6923908406973
23690974	50586	53	1427.0	563.0	1333.0100485396056	906.469748913926	356.09771045953477
23690961	50586	53	1343.0	72.0	1333.0100485396056	906.469748913926	834.5295447032728
23690963	50586	53	552.0	129.0	1333.0100485396056	906.469748913926	1102.0144764911759
23690962	50586	53	1280.0	118.0	1333.0100485396056	906.469748913926	790.2497138237766
23690965	50586	53	1381.0	153.0	1333.0100485396056	906.469748913926	754.9964887134149
23690964	50586	53	1207.0	131.0	1333.0100485396056	906.469748913926	785.6410527802001
23690967	50586	53	1390.0	225.0	1333.0100485396056	906.469748913926	683.8485747972774
23690966	50586	53	477.0	188.0	1333.0100485396056	906.469748913926	1117.5652031560476
23690985	50890	54	1345.0	132.0	1332.9950770744515	906.4433081900912	774.5363489048535
23690984	50890	54	630.0	111.0	1332.9950770744515	906.4433081900912	1061.5705981870967
23690987	50890	54	1416.0	153.0	1332.9950770744515	906.4433081900912	758.0017387092888
23690986	50890	54	1231.0	145.0	1332.9950770744515	906.4433081900912	768.2440415225448
23690989	50890	54	894.0	201.0	1332.9950770744515	906.4433081900912	830.8832281167936
23690988	50890	54	495.0	180.0	1332.9950770744515	906.4433081900912	1109.033646565865
23690991	50890	54	1419.0	348.0	1332.9950770744515	906.4433081900912	565.0272340602024
23690990	50890	54	1397.0	215.0	1332.9950770744515	906.4433081900912	694.3993653507778
23690983	50890	54	509.0	99.0	1332.9950770744515	906.4433081900912	1153.6605146159288
23690982	50890	54	1176.0	83.0	1332.9950770744515	906.4433081900912	838.2758114300176
23691001	50890	54	670.0	911.0	1332.9950770744515	906.4433081900912	663.0107357088634
23691003	50890	54	746.0	971.0	1332.9950770744515	906.4433081900912	590.5343232760318
23691002	50890	54	1014.0	937.0	1332.9950770744515	906.4433081900912	320.45525524182153
23690993	50890	54	724.0	476.0	1332.9950770744515	906.4433081900912	745.7589727697193
23690992	50890	54	1461.0	393.0	1332.9950770744515	906.4433081900912	529.1590413272371
23690995	50890	54	968.0	567.0	1332.9950770744515	906.4433081900912	498.4407344545769
23690994	50890	54	1052.0	483.0	1332.9950770744515	906.4433081900912	508.19530555785883
23690997	50890	54	1458.0	679.0	1332.9950770744515	906.4433081900912	259.53167281870464
23690996	50890	54	1419.0	572.0	1332.9950770744515	906.4433081900912	345.3247358075611
23690999	50890	54	1461.0	754.0	1332.9950770744515	906.4433081900912	199.05833945131448
23690998	50890	54	1109.0	749.0	1332.9950770744515	906.4433081900912	273.79223847185574
23691081	50956	55	1003.0	536.0	1333.0227539786902	906.4471328206796	496.1311281896564
23691080	50956	55	1392.0	482.0	1333.0227539786902	906.4471328206796	428.52500989785153
23691083	50956	55	1053.0	606.0	1333.0227539786902	906.4471328206796	410.70819612710085
23691082	50956	55	1421.0	579.0	1333.0227539786902	906.4471328206796	339.05990711079045
23691085	50956	55	1216.0	739.0	1333.0227539786902	906.4471328206796	204.28623849545852
23691084	50956	55	1432.0	683.0	1333.0227539786902	906.4471328206796	244.38722633506302
23691086	50956	55	1464.0	754.0	1333.0227539786902	906.4471328206796	200.98549022397773
23691073	50956	55	1424.0	159.0	1333.0227539786902	906.4471328206796	752.9635287684767
23691072	50956	55	549.0	147.0	1333.0227539786902	906.4471328206796	1091.5363605056318
23691075	50956	55	781.0	196.0	1333.0227539786902	906.4471328206796	899.7023115694111
23691074	50956	55	1281.0	165.0	1333.0227539786902	906.4471328206796	743.2699494124149
23691077	50956	55	1398.0	204.0	1333.0227539786902	906.4471328206796	705.4459702262869
23691076	50956	55	981.0	202.0	1333.0227539786902	906.4471328206796	787.5060522040562
23691079	50956	55	722.0	476.0	1333.0227539786902	906.4471328206796	747.4179152477191
23691078	50956	55	1461.0	393.0	1333.0227539786902	906.4471328206796	529.1560579838196
23691069	50956	55	572.0	77.0	1333.0227539786902	906.4471328206796	1125.6723227554971
23691071	50956	55	1386.0	113.0	1333.0227539786902	906.4471328206796	795.2137707417795
23691070	50956	55	755.0	98.0	1333.0227539786902	906.4471328206796	993.829497792799
23691089	50956	55	799.0	944.0	1333.0227539786902	906.4471328206796	535.3414981116001
23691088	50956	55	691.0	930.0	1333.0227539786902	906.4471328206796	642.4546320003836
23691090	50956	55	1014.0	957.0	1333.0227539786902	906.4471328206796	323.0032661385917
23691437	50846	56	660.0	80.0	1333.0162784474337	906.4296893837762	1065.8034258484058
23691439	50846	56	1406.0	113.0	1333.0162784474337	906.4296893837762	796.7793267946265
23691438	50846	56	859.0	104.0	1333.0162784474337	906.4296893837762	931.9789904486574
23691457	50846	56	1060.0	957.0	1333.0162784474337	906.4296893837762	277.66030435247313
23691456	50846	56	868.0	955.0	1333.0162784474337	906.4296893837762	467.5459488589946
23691458	50846	56	741.0	962.0	1333.0162784474337	906.4296893837762	594.6186453255001
23691449	50846	56	1373.0	562.0	1333.0162784474337	906.4296893837762	346.74271285522025
23691448	50846	56	1109.0	520.0	1333.0162784474337	906.4296893837762	446.6667637587108
23691451	50846	56	990.0	585.0	1333.0162784474337	906.4296893837762	470.0821337780008
23691450	50846	56	1420.0	583.0	1333.0162784474337	906.4296893837762	334.92227723760084
23691453	50846	56	1410.0	683.0	1333.0162784474337	906.4296893837762	236.32037466586283
23691452	50846	56	1270.0	652.0	1333.0162784474337	906.4296893837762	262.11737483289687
23691454	50846	56	1459.0	753.0	1333.0162784474337	906.4296893837762	198.5259874188682
23691441	50846	56	736.0	171.0	1333.0162784474337	906.4296893837762	947.2514263691247
23691440	50846	56	593.0	148.0	1333.0162784474337	906.4296893837762	1059.641300679603
23691443	50846	56	827.0	183.0	1333.0162784474337	906.4296893837762	882.8380313147468
23691442	50846	56	1384.0	175.0	1333.0162784474337	906.4296893837762	733.2044260473316
23691445	50846	56	1447.0	225.0	1333.0162784474337	906.4296893837762	690.8970331045306
23691444	50846	56	1310.0	209.0	1333.0162784474337	906.4296893837762	697.8093727570018
23691447	50846	56	723.0	475.0	1333.0162784474337	906.4296893837762	747.1622560412421
23691446	50846	56	1462.0	392.0	1333.0162784474337	906.4296893837762	530.353378178209
23691497	51000	57	1380.0	671.0	1333.002889626831	906.4901276278569	240.13398050590874
23691496	51000	57	1042.0	621.0	1333.002889626831	906.4901276278569	407.660759387184
23691498	51000	57	1462.0	743.0	1333.002889626831	906.4901276278569	208.25291430469946
23691501	51000	57	907.0	975.0	1333.002889626831	906.4901276278569	431.47660954315614
23691500	51000	57	1106.0	953.0	1333.002889626831	906.4901276278569	231.718536433761
23691502	51000	57	815.0	977.0	1333.002889626831	906.4901276278569	522.7797201151577
23691489	51000	57	1447.0	314.0	1333.002889626831	906.4901276278569	603.3571848498256
23691488	51000	57	1372.0	247.0	1333.002889626831	906.4901276278569	660.6421142010734
23691491	51000	57	1215.0	473.0	1333.002889626831	906.4901276278569	449.26425710387605
23691490	51000	57	1461.0	392.0	1333.002889626831	906.4901276278569	530.1729450758588
23691493	51000	57	1330.0	524.0	1333.002889626831	906.4901276278569	382.50191513100316
23691492	51000	57	724.0	474.0	1333.002889626831	906.4901276278569	746.948612736773
23691495	51000	57	1425.0	597.0	1333.002889626831	906.4901276278569	322.87398070473284
23691494	51000	57	1373.0	556.0	1333.002889626831	906.4901276278569	352.7649336354095
23691481	51000	57	685.0	85.0	1333.002889626831	906.4901276278569	1046.3048192351764
23691483	51000	57	1328.0	122.0	1333.002889626831	906.4901276278569	784.5060798044775
23691482	51000	57	972.0	111.0	1333.002889626831	906.4901276278569	873.5717654962905
23691485	51000	57	654.0	155.0	1333.002889626831	906.4901276278569	1012.8091311020645
23691484	51000	57	1410.0	125.0	1333.002889626831	906.4901276278569	785.2740760942144
23691487	51000	57	819.0	211.0	1333.002889626831	906.4901276278569	864.815291361424
23691486	51000	57	732.0	185.0	1333.002889626831	906.4901276278569	939.016761088034
23692009	50692	58	744.0	189.0	1333.0250587609316	906.4153032236924	928.2430916240969
23692008	50692	58	657.0	183.0	1333.0250587609316	906.4153032236924	990.1209931169766
23692011	50692	58	1401.0	263.0	1333.0250587609316	906.4153032236924	646.9960162619943
23692010	50692	58	1439.0	205.0	1333.0250587609316	906.4153032236924	709.3758635356917
23692013	50692	58	1434.0	330.0	1333.0250587609316	906.4153032236924	585.1927379493824
23692012	50692	58	656.0	275.0	1333.0250587609316	906.4153032236924	925.7689859437452
23692015	50692	58	1398.0	433.0	1333.0250587609316	906.4153032236924	477.853316735796
23692014	50692	58	1461.0	391.0	1333.0250587609316	906.4153032236924	531.0654577190214
23692005	50692	58	707.0	85.0	1333.0250587609316	906.4153032236924	1032.778037414961
23692007	50692	58	1065.0	105.0	1333.0250587609316	906.4153032236924	845.0466971504733
23692006	50692	58	1215.0	103.0	1333.0250587609316	906.4153032236924	812.0382158184052
23692025	50692	58	944.0	978.0	1333.0250587609316	906.4153032236924	395.55639946346747
23692024	50692	58	1110.0	915.0	1333.0250587609316	906.4153032236924	223.19021899280926
23692026	50692	58	853.0	984.0	1333.0250587609316	906.4153032236924	486.2545035393579
23692017	50692	58	1322.0	495.0	1333.0250587609316	906.4153032236924	411.5630008240837
23692016	50692	58	729.0	472.0	1333.0250587609316	906.4153032236924	744.0180960743357
23692019	50692	58	1430.0	640.0	1333.0250587609316	906.4153032236924	283.5158778976809
23692018	50692	58	1383.0	552.0	1333.0250587609316	906.4153032236924	357.92136274744786
23692021	50692	58	1057.0	693.0	1333.0250587609316	906.4153032236924	348.9067564751883
23692020	50692	58	1345.0	651.0	1333.0250587609316	906.4153032236924	255.69586687807424
23692022	50692	58	1470.0	731.0	1333.0250587609316	906.4153032236924	222.55934743907338
23691945	50825	59	1391.0	260.0	1332.994550510184	906.4256447488866	649.0229166674543
23691944	50825	59	1447.0	218.0	1332.994550510184	906.4256447488866	697.8016271558095
23691947	50825	59	1358.0	366.0	1332.994550510184	906.4256447488866	541.0038354821872
23691946	50825	59	1436.0	326.0	1332.994550510184	906.4256447488866	589.4947427303824
23691949	50825	59	646.0	403.0	1332.994550510184	906.4256447488866	851.7035236639108
23691948	50825	59	1460.0	389.0	1332.994550510184	906.4256447488866	532.784836537144
23691951	50825	59	729.0	470.0	1332.994550510184	906.4256447488866	745.16894758201
23691950	50825	59	1388.0	463.0	1332.994550510184	906.4256447488866	446.82424049568135
23691939	50825	59	755.0	79.0	1332.994550510184	906.4256447488866	1009.3120914799249
23691941	50825	59	1194.0	116.0	1332.994550510184	906.4256447488866	802.5535402377969
23691940	50825	59	1080.0	114.0	1332.994550510184	906.4256447488866	831.8321014745335
23691943	50825	59	690.0	216.0	1332.994550510184	906.4256447488866	943.466778913126
23691942	50825	59	753.0	173.0	1332.994550510184	906.4256447488866	935.0437717009992
23691960	50825	59	878.0	992.0	1332.994550510184	906.4256447488866	462.9719335668287
23691953	50825	59	1305.0	599.0	1332.994550510184	906.4256447488866	308.6976221280881
23691952	50825	59	1451.0	543.0	1332.994550510184	906.4256447488866	382.1040242793021
23691955	50825	59	1474.0	728.0	1332.994550510184	906.4256447488866	227.41646266240483
23691954	50825	59	1421.0	698.0	1332.994550510184	906.4256447488866	226.24369279361946
23691957	50825	59	1082.0	888.0	1332.994550510184	906.4256447488866	251.66996000758897
23691956	50825	59	1033.0	733.0	1332.994550510184	906.4256447488866	346.5157782733339
23691959	50825	59	970.0	962.0	1332.994550510184	906.4256447488866	367.224117755993
23691049	51023	60	1077.0	117.0	1332.9909594512071	906.4023884755032	829.8719794351288
23691048	51023	60	1185.0	110.0	1332.9909594512071	906.4023884755032	810.0358562735203
23691051	51023	60	1296.0	175.0	1332.9909594512071	906.4023884755032	732.3372071312449
23691050	51023	60	746.0	158.0	1332.9909594512071	906.4023884755032	951.1385396214827
23691053	51023	60	777.0	250.0	1332.9909594512071	906.4023884755032	860.226739056523
23691052	51023	60	1455.0	244.0	1332.9909594512071	906.4023884755032	673.5451953905458
23691055	51023	60	1429.0	335.0	1332.9909594512071	906.4023884755032	579.4121377936518
23691054	51023	60	1379.0	255.0	1332.9909594512071	906.4023884755032	653.0251936363642
23691047	51023	60	783.0	82.0	1332.9909594512071	906.4023884755032	991.024396068116
23691065	51023	60	1066.0	889.0	1332.9909594512071	906.4023884755032	267.557499527351
23691064	51023	60	1010.0	744.0	1332.9909594512071	906.4023884755032	361.52136267412965
23691067	51023	60	945.0	965.0	1332.9909594512071	906.4023884755032	392.39095898382277
23691068	51023	60	837.0	996.0	1332.9909594512071	906.4023884755032	504.0186145850405
23691057	51023	60	761.0	398.0	1332.9909594512071	906.4023884755032	765.2755361969367
23691056	51023	60	1460.0	388.0	1332.9909594512071	906.4023884755032	533.7343278806709
23691059	51023	60	726.0	470.0	1332.9909594512071	906.4023884755032	747.5861619389574
23691058	51023	60	1376.0	437.0	1332.9909594512071	906.4023884755032	471.3686241949447
23691061	51023	60	1267.0	554.0	1332.9909594512071	906.4023884755032	358.52789310251774
23691060	51023	60	1445.0	488.0	1332.9909594512071	906.4023884755032	433.13575683227435
23691063	51023	60	1421.0	727.0	1332.9909594512071	906.4023884755032	199.82694565306863
23691062	51023	60	1472.0	726.0	1332.9909594512071	906.4023884755032	227.74664678533102
23691112	50912	61	927.0	980.0	1333.0131498043295	906.3947291315438	412.63108670294304
23691105	50912	61	844.0	501.0	1333.0131498043295	906.3947291315438	635.1997694341437
23691104	50912	61	1255.0	481.0	1333.0131498043295	906.3947291315438	432.4889907446111
23691107	50912	61	1430.0	758.0	1333.0131498043295	906.3947291315438	177.2778743805941
23691106	50912	61	1469.0	716.0	1333.0131498043295	906.3947291315438	233.97131513759047
23691108	50912	61	975.0	793.0	1333.0131498043295	906.3947291315438	375.5419817112775
23691111	50912	61	769.0	973.0	1333.0131498043295	906.3947291315438	567.9322981303858
23691110	50912	61	1062.0	947.0	1333.0131498043295	906.3947291315438	274.03816411070306
23691097	50912	61	1382.0	248.0	1333.0131498043295	906.3947291315438	660.2146096840723
23691096	50912	61	906.0	236.0	1333.0131498043295	906.3947291315438	794.8391805599235
23691099	50912	61	1423.0	343.0	1333.0131498043295	906.3947291315438	570.5359357843673
23691098	50912	61	1462.0	277.0	1333.0131498043295	906.3947291315438	642.4759393019865
23691101	50912	61	1363.0	448.0	1333.0131498043295	906.3947291315438	459.37450830475893
23691100	50912	61	1458.0	390.0	1333.0131498043295	906.3947291315438	531.3052126571652
23691103	50912	61	1450.0	473.0	1333.0131498043295	906.3947291315438	448.9063536615499
23691102	50912	61	723.0	467.0	1333.0131498043295	906.3947291315438	751.7870515796226
23691091	50912	61	851.0	105.0	1333.0131498043295	906.3947291315438	935.1845745435023
23691093	50912	61	1079.0	117.0	1333.0131498043295	906.3947291315438	829.2567266258261
23691092	50912	61	1176.0	105.0	1333.0131498043295	906.3947291315438	816.631276091785
23691095	50912	61	1182.0	167.0	1333.0131498043295	906.3947291315438	754.6585564885181
23691094	50912	61	746.0	155.0	1333.0131498043295	906.3947291315438	953.5085091439228
23691113	50979	62	1229.0	91.0	1333.005869980611	906.4234552589552	822.0295812054923
23691115	50979	62	923.0	149.0	1333.005869980611	906.4234552589552	861.2752777103103
23691114	50979	62	1069.0	115.0	1333.005869980611	906.4234552589552	834.2962213256409
23691117	50979	62	1175.0	169.0	1333.005869980611	906.4234552589552	754.1612608152092
23691116	50979	62	742.0	158.0	1333.005869980611	906.4234552589552	953.6380900180592
23691119	50979	62	1400.0	220.0	1333.005869980611	906.4234552589552	689.6849812680407
23691118	50979	62	1018.0	196.0	1333.005869980611	906.4234552589552	777.1294511883552
23691129	50979	62	1439.0	805.0	1333.005869980611	906.4234552589552	146.70198660969947
23691128	50979	62	1468.0	707.0	1333.005869980611	906.4234552589552	240.81762735961053
23691131	50979	62	617.0	903.0	1333.005869980611	906.4234552589552	716.0140542563404
23691130	50979	62	954.0	820.0	1333.005869980611	906.4234552589552	388.7344377575215
23691133	50979	62	1103.0	970.0	1333.005869980611	906.4234552589552	238.63083888455773
23691134	50979	62	905.0	971.0	1333.005869980611	906.4234552589552	432.8500373900316
23691121	50979	62	1418.0	381.0	1333.005869980611	906.4234552589552	532.2535199263713
23691120	50979	62	1455.0	302.0	1333.005869980611	906.4234552589552	616.6119371422855
23691123	50979	62	1366.0	428.0	1333.005869980611	906.4234552589552	479.559813951976
23691122	50979	62	1454.0	394.0	1333.005869980611	906.4234552589552	526.5143654247956
23691125	50979	62	1453.0	463.0	1333.005869980611	906.4234552589552	459.37234561181486
23691124	50979	62	1281.0	431.0	1333.005869980611	906.4234552589552	478.25941948152365
23691127	50979	62	822.0	630.0	1333.005869980611	906.4234552589552	580.9792817062762
23691126	50979	62	717.0	467.0	1333.005869980611	906.4234552589552	756.674437841195
23691657	50935	63	1326.0	108.0	1332.9570444973513	906.4068288683708	798.4371389481993
23691656	50935	63	1064.0	105.0	1332.9570444973513	906.4068288683708	845.3347249117408
23691659	50935	63	741.0	164.0	1332.9570444973513	906.4068288683708	949.5162147538238
23691658	50935	63	1153.0	148.0	1332.9570444973513	906.4068288683708	779.4648522790492
23691661	50935	63	1406.0	188.0	1332.9570444973513	906.4068288683708	722.1105490942994
23691660	50935	63	939.0	185.0	1332.9570444973513	906.4068288683708	821.9671317315594
23691663	50935	63	1372.0	326.0	1332.9570444973513	906.4068288683708	581.7185224586028
23691662	50935	63	1027.0	202.0	1332.9570444973513	906.4068288683708	767.9835243245445
23691673	50935	63	939.0	817.0	1332.9570444973513	906.4068288683708	403.97491748546236
23691672	50935	63	598.0	758.0	1332.9570444973513	906.4068288683708	749.7909336015257
23691674	50935	63	1455.0	847.0	1332.9570444973513	906.4068288683708	135.733762579608
23691677	50935	63	848.0	958.0	1332.9570444973513	906.4068288683708	487.6937464382986
23691676	50935	63	1099.0	929.0	1332.9570444973513	906.4068288683708	235.04542125240107
23691665	50935	63	1454.0	393.0	1332.9570444973513	906.4068288683708	527.482671758507
23691664	50935	63	1441.0	328.0	1332.9570444973513	906.4068288683708	588.4111996854854
23691667	50935	63	1414.0	431.0	1332.9570444973513	906.4068288683708	482.2650864112855
23691666	50935	63	1294.0	411.0	1332.9570444973513	906.4068288683708	496.9361904765881
23691669	50935	63	1454.0	473.0	1332.9570444973513	906.4068288683708	449.9920848043368
23691668	50935	63	713.0	466.0	1332.9570444973513	906.4068288683708	760.4636164444589
23691671	50935	63	1468.0	705.0	1332.9570444973513	906.4068288683708	242.4898153442811
23691670	50935	63	972.0	583.0	1332.9570444973513	906.4068288683708	484.6462265724953
23691145	51046	64	1401.0	400.0	1332.9839536651857	906.4010036560524	510.9482939230512
23691144	51046	64	1454.0	393.0	1332.9839536651857	906.4010036560524	527.4708276535791
23691147	51046	64	1452.0	481.0	1332.9839536651857	906.4010036560524	441.73615790055874
23691146	51046	64	714.0	466.0	1332.9839536651857	906.4010036560524	759.6671500836686
23691149	51046	64	1138.0	528.0	1332.9839536651857	906.4010036560524	425.6830531684519
23691148	51046	64	1410.0	513.0	1332.9839536651857	906.4010036560524	400.86883275035933
23691151	51046	64	1467.0	692.0	1332.9839536651857	906.4010036560524	252.84005031627737
23691150	51046	64	695.0	641.0	1332.9839536651857	906.4010036560524	690.985685724315
23691137	51046	64	1157.0	141.0	1332.9839536651857	906.4010036560524	785.3719172120445
23691136	51046	64	1343.0	121.0	1332.9839536651857	906.4010036560524	785.4648672780442
23691139	51046	64	1411.0	174.0	1332.9839536651857	906.4010036560524	736.5444546272198
23691138	51046	64	744.0	162.0	1332.9839536651857	906.4010036560524	949.2286088815548
23691141	51046	64	1374.0	230.0	1332.9839536651857	906.4010036560524	677.643441496968
23691140	51046	64	1124.0	212.0	1332.9839536651857	906.4010036560524	725.1669095925885
23691143	51046	64	1316.0	333.0	1332.9839536651857	906.4010036560524	573.6524781397438
23691142	51046	64	957.0	283.0	1332.9839536651857	906.4010036560524	728.0060060006908
23691135	51046	64	1058.0	106.0	1332.9839536651857	906.4010036560524	846.3202357423299
23691153	51046	64	1450.0	847.0	1332.9839536651857	906.4010036560524	131.2297006594839
23691152	51046	64	935.0	830.0	1332.9839536651857	906.4010036560524	405.25096018963956
23691154	51046	64	1037.0	860.0	1332.9839536651857	906.4010036560524	299.5989885956957
23691156	51046	64	795.0	944.0	1332.9839536651857	906.4010036560524	539.2962255822832
23691689	51090	65	1392.0	452.0	1332.9834129433868	906.374236684624	458.19090400240975
23691688	51090	65	1257.0	450.0	1332.9834129433868	906.374236684624	462.6563767549286
23691691	51090	65	1466.0	517.0	1332.9834129433868	906.374236684624	411.46774919296297
23691690	51090	65	713.0	466.0	1332.9834129433868	906.374236684624	760.4662390011114
23691693	51090	65	844.0	633.0	1332.9834129433868	906.374236684624	560.2126840911973
23691692	51090	65	1386.0	564.0	1332.9834129433868	906.374236684624	346.45472496202206
23691695	51090	65	897.0	829.0	1332.9834129433868	906.374236684624	442.7960127014379
23691694	51090	65	1465.0	677.0	1332.9834129433868	906.374236684624	264.6524507967576
23691681	51090	65	747.0	158.0	1332.9834129433868	906.374236684624	950.4949018159294
23691680	51090	65	1037.0	137.0	1332.9834129433868	906.374236684624	824.3439190117576
23691683	51090	65	1316.0	179.0	1332.9834129433868	906.374236684624	727.5724819615878
23691682	51090	65	1421.0	177.0	1332.9834129433868	906.374236684624	734.6657040697982
23691685	51090	65	1326.0	260.0	1332.9834129433868	906.374236684624	646.4119599032556
23691684	51090	65	1203.0	189.0	1332.9834129433868	906.374236684624	729.0551989385015
23691687	51090	65	1458.0	392.0	1332.9834129433868	906.374236684624	529.3486586401947
23691686	51090	65	942.0	351.0	1332.9834129433868	906.374236684624	679.1970052715837
23691679	51090	65	1365.0	134.0	1332.9834129433868	906.374236684624	773.0375303572972
23691678	51090	65	1131.0	108.0	1332.9834129433868	906.374236684624	823.5282150029923
23691697	51090	65	1424.0	861.0	1332.9834129433868	906.374236684624	101.69975650976907
23691696	51090	65	1020.0	851.0	1332.9834129433868	906.374236684624	317.8441801670991
23691699	51090	65	724.0	940.0	1332.9834129433868	906.374236684624	609.9110502349644
23692265	51067	66	1371.0	910.0	1332.814623104538	906.2994026799356	38.364272822168175
23692266	51067	66	663.0	952.0	1332.814623104538	906.2994026799356	671.3718596426909
23692257	51067	66	1380.0	478.0	1332.814623104538	906.2994026799356	430.8907496439863
23692256	51067	66	714.0	466.0	1332.814623104538	906.2994026799356	759.4702770802288
23692259	51067	66	1376.0	576.0	1332.814623104538	906.2994026799356	333.1106005343051
23692258	51067	66	1478.0	570.0	1332.814623104538	906.2994026799356	366.30053495341616
23692261	51067	66	1467.0	665.0	1332.814623104538	906.2994026799356	276.09983177515863
23692260	51067	66	947.0	603.0	1332.814623104538	906.2994026799356	490.75803719073457
23692263	51067	66	898.0	872.0	1332.814623104538	906.2994026799356	436.1653419171929
23692262	51067	66	1016.0	855.0	1332.814623104538	906.2994026799356	320.941013471617
23692249	51067	66	1386.0	177.0	1332.814623104538	906.2994026799356	731.2361472635383
23692248	51067	66	1425.0	160.0	1332.814623104538	906.2994026799356	751.9713705679139
23692251	51067	66	1235.0	203.0	1332.814623104538	906.2994026799356	710.0688349047838
23692250	51067	66	955.0	193.0	1332.814623104538	906.2994026799356	807.1802322252305
23692253	51067	66	1354.0	376.0	1332.814623104538	906.2994026799356	530.7224101890736
23692252	51067	66	1340.0	218.0	1332.814623104538	906.2994026799356	688.3369068782278
23692255	51067	66	909.0	413.0	1332.814623104538	906.2994026799356	650.3561604548871
23692254	51067	66	1459.0	392.0	1332.814623104538	906.2994026799356	529.5532314500482
23692245	51067	66	1057.0	104.0	1332.814623104538	906.2994026799356	848.3855478842622
23692247	51067	66	745.0	157.0	1332.814623104538	906.2994026799356	952.352679416632
23692246	51067	66	1311.0	124.0	1332.814623104538	906.2994026799356	782.6034968070211
23692041	51111	67	1059.0	548.0	1333.1201369573453	905.9277831627536	450.83716289289737
23692040	51111	67	1380.0	533.0	1333.1201369573453	905.9277831627536	375.86281142670106
23692043	51111	67	1458.0	659.0	1333.1201369573453	905.9277831627536	276.7097943536225
23692042	51111	67	1482.0	569.0	1333.1201369573453	905.9277831627536	368.355188217252
23692045	51111	67	994.0	884.0	1333.1201369573453	905.9277831627536	339.8283316093603
23692044	51111	67	867.0	876.0	1333.1201369573453	905.9277831627536	467.079922799269
23692047	51111	67	588.0	941.0	1333.1201369573453	905.9277831627536	745.9450910711939
23692033	51111	67	1435.0	265.0	1333.1201369573453	905.9277831627536	648.9745216289401
23692032	51111	67	1289.0	263.0	1333.1201369573453	905.9277831627536	644.4398504497589
23692035	51111	67	1395.0	366.0	1333.1201369573453	905.9277831627536	543.4621683992577
23692034	51111	67	961.0	282.0	1333.1201369573453	905.9277831627536	726.470422613021
23692037	51111	67	846.0	462.0	1333.1201369573453	905.9277831627536	659.0583468048483
23692036	51111	67	1460.0	392.0	1333.1201369573453	905.9277831627536	529.3583530580254
23692039	51111	67	1330.0	466.0	1333.1201369573453	905.9277831627536	439.93884762899415
23692038	51111	67	713.0	465.0	1333.1201369573453	905.9277831627536	760.8983468406387
23692027	51111	67	1426.0	129.0	1333.1201369573453	905.9277831627536	782.4598706700638
23692029	51111	67	877.0	149.0	1333.1201369573453	905.9277831627536	883.7336975931539
23692028	51111	67	1347.0	136.0	1333.1201369573453	905.9277831627536	770.0528825243075
23692031	51111	67	1330.0	199.0	1333.1201369573453	905.9277831627536	706.9346687368202
23692030	51111	67	745.0	161.0	1333.1201369573453	905.9277831627536	949.1062625557272
23691209	51174	68	712.0	464.0	1332.9980102834572	906.4320526581456	762.4858359309457
23691208	51174	68	1460.0	390.0	1332.9980102834572	906.4320526581456	531.8191143656521
23691211	51174	68	785.0	489.0	1332.9980102834572	906.4320526581456	688.87686698061
23691210	51174	68	1031.0	464.0	1332.9980102834572	906.4320526581456	535.6761329707226
23691213	51174	68	1422.0	518.0	1332.9980102834572	906.4320526581456	398.4981978701083
23691212	51174	68	1301.0	498.0	1332.9980102834572	906.4320526581456	409.68355385668883
23691215	51174	68	1456.0	657.0	1332.9980102834572	906.4320526581456	278.1111978462651
23691214	51174	68	1487.0	574.0	1332.9980102834572	906.4320526581456	366.37096292031964
23691201	51174	68	1271.0	149.0	1332.9980102834572	906.4320526581456	759.9651753028157
23691200	51174	68	1409.0	104.0	1332.9980102834572	906.4320526581456	806.023263668015
23691203	51174	68	1419.0	192.0	1332.9980102834572	906.4320526581456	719.5898137831967
23691202	51174	68	753.0	165.0	1332.9980102834572	906.4320526581456	941.339035970378
23691205	51174	68	955.0	278.0	1332.9980102834572	906.4320526581456	733.3548531143589
23691204	51174	68	1440.0	263.0	1332.9980102834572	906.4320526581456	652.2685276718277
23691207	51174	68	1404.0	363.0	1332.9980102834572	906.4320526581456	548.050799105296
23691206	51174	68	1328.0	294.0	1332.9980102834572	906.4320526581456	612.452446504921
23691199	51174	68	765.0	101.0	1332.9980102834572	906.4320526581456	985.5671114313222
23691216	51174	68	860.0	893.0	1332.9980102834572	906.4320526581456	473.1886915076487
23691219	51174	68	985.0	918.0	1332.9980102834572	906.4320526581456	348.190224686089
23691218	51174	68	553.0	913.0	1332.9980102834572	906.4320526581456	780.0256623845381
23691220	51174	68	1271.0	958.0	1332.9980102834572	906.4320526581456	80.64122067627657
23691177	51197	69	1382.0	82.0	1332.9914865781125	906.4431028350048	825.8984587708308
23691179	51197	69	614.0	152.0	1332.9914865781125	906.4431028350048	1042.1771217922192
23691178	51197	69	1223.0	115.0	1332.9914865781125	906.4431028350048	799.0496305892162
23691181	51197	69	1408.0	189.0	1332.9914865781125	906.4431028350048	721.353507575364
23691180	51197	69	745.0	168.0	1332.9914865781125	906.4431028350048	943.9450219228492
23691183	51197	69	942.0	255.0	1332.9914865781125	906.4431028350048	759.7713200745741
23691182	51197	69	1464.0	241.0	1332.9914865781125	906.4431028350048	678.2165979240641
23691193	51197	69	1451.0	638.0	1332.9914865781125	906.4431028350048	293.2366087304393
23691192	51197	69	1488.0	596.0	1332.9914865781125	906.4431028350048	346.9907193731395
23691195	51197	69	862.0	890.0	1332.9914865781125	906.4431028350048	471.27842732285427
23691194	51197	69	540.0	852.0	1332.9914865781125	906.4431028350048	794.8581944168832
23691197	51197	69	1008.0	975.0	1332.9914865781125	906.4431028350048	332.1438159850988
23691198	51197	69	1194.0	992.0	1332.9914865781125	906.4431028350048	163.21340629278953
23691185	51197	69	1097.0	292.0	1332.9914865781125	906.4431028350048	658.2038501549923
23691184	51197	69	1364.0	273.0	1332.9914865781125	906.4431028350048	634.2016181261869
23691187	51197	69	1459.0	390.0	1332.9914865781125	906.4431028350048	531.5934761832967
23691186	51197	69	1423.0	335.0	1332.9914865781125	906.4431028350048	578.4883337338065
23691189	51197	69	1435.0	463.0	1332.9914865781125	906.4431028350048	455.02474906589424
23691188	51197	69	714.0	463.0	1332.9914865781125	906.4431028350048	761.4409011263567
23691191	51197	69	1276.0	499.0	1332.9914865781125	906.4431028350048	411.4096639484778
23691190	51197	69	781.0	491.0	1332.9914865781125	906.4431028350048	690.8600241350565
23691243	51131	70	1379.0	79.0	1332.9528950017436	906.3838560233858	828.6642149187131
23691245	51131	70	697.0	174.0	1332.9528950017436	906.3838560233858	969.9598946475994
23691244	51131	70	1214.0	93.0	1332.9528950017436	906.3838560233858	822.0359411052341
23691247	51131	70	1465.0	200.0	1332.9528950017436	906.3838560233858	718.6199203952586
23691246	51131	70	1154.0	191.0	1332.9528950017436	906.3838560233858	737.4267421841938
23691264	51131	70	1160.0	978.0	1332.9528950017436	906.3838560233858	187.19395280714411
23691257	51131	70	768.0	501.0	1332.9528950017436	906.3838560233858	695.347283229927
23691256	51131	70	1276.0	486.0	1332.9528950017436	906.3838560233858	424.2242551459904
23691259	51131	70	1480.0	628.0	1332.9528950017436	906.3838560233858	314.83396002149675
23691258	51131	70	1441.0	618.0	1332.9528950017436	906.3838560233858	307.96010344429544
23691260	51131	70	514.0	820.0	1332.9528950017436	906.3838560233858	823.4962142069664
23691263	51131	70	1020.0	978.0	1332.9528950017436	906.3838560233858	321.0426553716056
23691262	51131	70	908.0	934.0	1332.9528950017436	906.3838560233858	425.8492859903607
23691249	51131	70	860.0	265.0	1332.9528950017436	906.3838560233858	796.905070668996
23691248	51131	70	1369.0	204.0	1332.9528950017436	906.3838560233858	703.3082361106228
23691251	51131	70	554.0	300.0	1332.9528950017436	906.3838560233858	987.1519606815293
23691250	51131	70	1350.0	284.0	1332.9528950017436	906.3838560233858	622.6172725096535
23691253	51131	70	1459.0	388.0	1332.9528950017436	906.3838560233858	533.4882331074565
23691252	51131	70	1436.0	322.0	1332.9528950017436	906.3838560233858	593.3996941600855
23691255	51131	70	712.0	464.0	1332.9528950017436	906.3838560233858	762.421126334499
23691254	51131	70	1407.0	436.0	1332.9528950017436	906.3838560233858	476.17638094098294
23691649	51153	71	1437.0	585.0	1332.9494809257928	906.3559947979136	337.78126933293476
23691648	51153	71	1265.0	539.0	1332.9494809257928	906.3559947979136	373.58741797877695
23691651	51153	71	503.0	785.0	1332.9494809257928	906.3559947979136	838.7749509626431
23691650	51153	71	1453.0	677.0	1332.9494809257928	906.3559947979136	258.87506538816586
23691652	51153	71	922.0	903.0	1332.9494809257928	906.3559947979136	410.9631839645276
23691655	51153	71	1016.0	978.0	1332.9494809257928	906.3559947979136	324.9458984823875
23691654	51153	71	1126.0	957.0	1332.9494809257928	906.3559947979136	213.056102748464
23691641	51153	71	1359.0	294.0	1332.9494809257928	906.3559947979136	612.909857898352
23691640	51153	71	1274.0	289.0	1332.9494809257928	906.3559947979136	620.1640634657429
23691643	51153	71	485.0	330.0	1332.9494809257928	906.3559947979136	1025.2826707507613
23691642	51153	71	710.0	317.0	1332.9494809257928	906.3559947979136	857.558478699822
23691645	51153	71	1459.0	389.0	1332.9494809257928	906.3559947979136	532.4903367313024
23691644	51153	71	1374.0	388.0	1332.9494809257928	906.3559947979136	519.9789250144629
23691647	51153	71	738.0	526.0	1332.9494809257928	906.3559947979136	706.1413227057178
23691646	51153	71	711.0	464.0	1332.9494809257928	906.3559947979136	763.2168649587842
23691635	51153	71	1212.0	67.0	1332.9494809257928	906.3559947979136	848.0255084249611
23691637	51153	71	1143.0	176.0	1332.9494809257928	906.3559947979136	754.6526912701154
23691636	51153	71	1434.0	145.0	1332.9494809257928	906.3559947979136	768.0326543968605
23691639	51153	71	1443.0	276.0	1332.9494809257928	906.3559947979136	639.8904569738243
23691638	51153	71	690.0	178.0	1332.9494809257928	906.3559947979136	971.5382082969279
23691273	51218	72	1460.0	390.0	1332.9631712274766	906.3730062319154	531.7700982845549
23691272	51218	72	685.0	370.0	1332.9631712274766	906.3730062319154	841.1612646106753
23691275	51218	72	1336.0	436.0	1332.9631712274766	906.3730062319154	470.38280933792976
23691274	51218	72	502.0	435.0	1332.9631712274766	906.3730062319154	955.3493093840273
23691277	51218	72	1440.0	558.0	1332.9631712274766	906.3730062319154	364.4456532663556
23691276	51218	72	710.0	463.0	1332.9631712274766	906.3730062319154	764.6324184606094
23691279	51218	72	671.0	578.0	1332.9631712274766	906.3730062319154	738.9344160907131
23691278	51218	72	1283.0	561.0	1332.9631712274766	906.3730062319154	348.9682391175117
23691265	51218	72	1209.0	58.0	1332.9631712274766	906.3730062319154	857.3818434768433
23691267	51218	72	1401.0	134.0	1332.9631712274766	906.3730062319154	775.3638312593309
23691266	51218	72	1031.0	134.0	1332.9631712274766	906.3730062319154	829.302006227816
23691269	51218	72	1428.0	210.0	1332.9631712274766	906.3730062319154	702.8281174167787
23691268	51218	72	696.0	179.0	1332.9631712274766	906.3730062319154	966.8472328630918
23691271	51218	72	1337.0	345.0	1332.9631712274766	906.3730062319154	561.3875204459009
23691270	51218	72	1402.0	299.0	1332.9631712274766	906.3730062319154	611.2839376477685
23691281	51218	72	1437.0	768.0	1332.9631712274766	906.3730062319154	173.1206244059357
23691280	51218	72	501.0	704.0	1332.9631712274766	906.3730062319154	856.2228401124454
23691282	51218	72	878.0	902.0	1332.9631712274766	906.3730062319154	454.9841869305641
23691285	51218	72	991.0	963.0	1332.9631712274766	906.3730062319154	346.6200036050475
23691284	51218	72	1100.0	954.0	1332.9631712274766	906.3730062319154	237.78176903149603
23691983	51262	73	1187.0	48.0	1332.9923305530988	906.369892548058	870.6966366153541
23692001	51262	73	762.0	877.0	1332.9923305530988	906.369892548058	571.7471750159713
23692000	51262	73	1461.0	845.0	1332.9923305530988	906.369892548058	141.95854024533824
23692003	51262	73	1091.0	947.0	1332.9923305530988	906.369892548058	245.37948911446648
23692004	51262	73	962.0	968.0	1332.9923305530988	906.369892548058	376.0765606545529
23691993	51262	73	709.0	463.0	1332.9923305530988	906.369892548058	765.4693267578814
23691992	51262	73	1460.0	389.0	1332.9923305530988	906.369892548058	532.7312209862704
23691995	51262	73	1447.0	535.0	1332.9923305530988	906.369892548058	388.47566948763995
23691994	51262	73	1367.0	496.0	1332.9923305530988	906.369892548058	411.7766024085322
23691997	51262	73	1316.0	604.0	1332.9923305530988	906.369892548058	302.84697656927324
23691996	51262	73	548.0	536.0	1332.9923305530988	906.369892548058	867.9785805728419
23691999	51262	73	515.0	662.0	1332.9923305530988	906.369892548058	853.7142948478955
23691998	51262	73	617.0	610.0	1332.9923305530988	906.369892548058	774.9065302472327
23691985	51262	73	1339.0	109.0	1332.9923305530988	906.369892548058	797.392524190116
23691984	51262	73	1395.0	97.0	1332.9923305530988	906.369892548058	811.7416916935407
23691987	51262	73	695.0	180.0	1332.9923305530988	906.369892548058	966.7716558964954
23691986	51262	73	893.0	129.0	1332.9923305530988	906.369892548058	893.2509170360402
23691989	51262	73	1228.0	307.0	1332.9923305530988	906.369892548058	608.4962264205438
23691988	51262	73	1411.0	196.0	1332.9923305530988	906.369892548058	714.6401757047224
23691991	51262	73	683.0	382.0	1332.9923305530988	906.369892548058	835.1370031250625
23691990	51262	73	1415.0	340.0	1332.9923305530988	906.369892548058	572.2762558703716
23691625	51240	74	608.0	556.0	1332.9553145721843	906.3665994137152	805.1813225051768
23691624	51240	74	1458.0	515.0	1332.9553145721843	906.3665994137152	410.8576255716776
23691627	51240	74	627.0	618.0	1332.9553145721843	906.3665994137152	762.5799642202395
23691626	51240	74	1380.0	562.0	1332.9553145721843	906.3665994137152	347.56518412920525
23691629	51240	74	1350.0	684.0	1332.9553145721843	906.3665994137152	223.01889120913702
23691628	51240	74	526.0	637.0	1332.9553145721843	906.3665994137152	850.7263041636845
23691631	51240	74	697.0	892.0	1332.9553145721843	906.3665994137152	636.1175687805833
23691630	51240	74	1468.0	886.0	1332.9553145721843	906.3665994137152	136.57183250574198
23691617	51240	74	689.0	176.0	1332.9553145721843	906.3665994137152	973.7113621114396
23691616	51240	74	787.0	128.0	1332.9553145721843	906.3665994137152	950.7480047796491
23691619	51240	74	1142.0	268.0	1332.9553145721843	906.3665994137152	666.3151262056059
23691618	51240	74	1407.0	187.0	1332.9553145721843	906.3665994137152	723.1672834083113
23691621	51240	74	681.0	387.0	1332.9553145721843	906.3665994137152	833.5390793391047
23691620	51240	74	1459.0	386.0	1332.9553145721843	906.3665994137152	535.4144754393469
23691623	51240	74	708.0	463.0	1332.9553145721843	906.3665994137152	766.2526258928576
23691622	51240	74	1405.0	417.0	1332.9553145721843	906.3665994137152	494.6413906257103
23691613	51240	74	1150.0	50.0	1332.9553145721843	906.3665994137152	875.6919548115179
23691615	51240	74	1265.0	108.0	1332.9553145721843	906.3665994137152	801.253487878851
23691614	51240	74	1407.0	102.0	1332.9553145721843	906.3665994137152	807.7674428277537
23691633	51240	74	1078.0	928.0	1332.9553145721843	906.3665994137152	255.87148424458738
23691634	51240	74	954.0	968.0	1332.9553145721843	906.3665994137152	383.93463833096985
23691881	51415	75	1453.0	383.0	1332.935116666612	906.4035865506894	536.9980359591505
23691880	51415	75	1038.0	212.0	1332.935116666612	906.4035865506894	754.4422204898191
23691883	51415	75	707.0	466.0	1332.935116666612	906.4035865506894	765.3431186880533
23691882	51415	75	683.0	389.0	1332.935116666612	906.4035865506894	830.7358950063247
23691885	51415	75	1388.0	525.0	1332.935116666612	906.4035865506894	385.3580636372475
23691884	51415	75	1465.0	501.0	1332.935116666612	906.4035865506894	426.37213956592393
23691887	51415	75	551.0	610.0	1332.935116666612	906.4035865506894	836.2282061713418
23691886	51415	75	681.0	602.0	1332.935116666612	906.4035865506894	719.5004793938862
23691875	51415	75	1175.0	116.0	1332.935116666612	906.4035865506894	806.0281202964878
23691874	51415	75	1092.0	65.0	1332.935116666612	906.4035865506894	875.2198157625987
23691877	51415	75	1432.0	126.0	1332.935116666612	906.4035865506894	786.6661356706777
23691876	51415	75	718.0	121.0	1332.935116666612	906.4035865506894	997.4988679073606
23691879	51415	75	1407.0	192.0	1332.935116666612	906.4035865506894	718.2326165106099
23691878	51415	75	653.0	190.0	1332.935116666612	906.4035865506894	987.6972520459548
23691889	51415	75	1418.0	659.0	1332.935116666612	906.4035865506894	261.6191296802804
23691888	51415	75	630.0	626.0	1332.935116666612	906.4035865506894	756.7984867807238
23691891	51415	75	1462.0	825.0	1332.935116666612	906.4035865506894	152.59190022139657
23691890	51415	75	1352.0	738.0	1332.935116666612	906.4035865506894	169.47931360390635
23691893	51415	75	1062.0	922.0	1332.935116666612	906.4035865506894	271.38365012585496
23691895	51415	75	954.0	942.0	1332.935116666612	906.4035865506894	380.6033726776381
23691894	51415	75	755.0	939.0	1332.935116666612	906.4035865506894	578.8536302436124
23691465	51327	76	713.0	204.0	1332.9379359232485	906.3336539925182	936.800729038604
23691464	51327	76	1457.0	172.0	1332.9379359232485	906.3336539925182	744.7397606741481
23691467	51327	76	661.0	397.0	1332.9379359232485	906.3336539925182	843.1615271240534
23691466	51327	76	1451.0	382.0	1332.9379359232485	906.3336539925182	537.4610978324001
23691469	51327	76	1473.0	483.0	1332.9379359232485	906.3336539925182	445.9021915130012
23691468	51327	76	704.0	467.0	1332.9379359232485	906.3336539925182	767.1877128668145
23691471	51327	76	1371.0	590.0	1332.9379359232485	906.3336539925182	318.6152874079349
23691470	51327	76	562.0	536.0	1332.9379359232485	906.3336539925182	855.2732407395013
23691459	51327	76	1016.0	93.0	1332.9379359232485	906.3336539925182	872.9039397001886
23691461	51327	76	1088.0	137.0	1332.9379359232485	906.3336539925182	807.3839629444104
23691460	51327	76	612.0	123.0	1332.9379359232485	906.3336539925182	1064.5952850405379
23691463	51327	76	948.0	148.0	1332.9379359232485	906.3336539925182	850.4393836661701
23691462	51327	76	1374.0	140.0	1332.9379359232485	906.3336539925182	767.4329692864178
23691480	51327	76	797.0	951.0	1332.9379359232485	906.3336539925182	537.7960148860644
23691473	51327	76	1411.0	668.0	1332.9379359232485	906.3336539925182	250.79197848684922
23691472	51327	76	608.0	649.0	1332.9379359232485	906.3336539925182	769.2565374553543
23691475	51327	76	1345.0	706.0	1332.9379359232485	906.3336539925182	200.69645316194718
23691474	51327	76	797.0	679.0	1332.9379359232485	906.3336539925182	582.1598246180013
23691476	51327	76	1441.0	784.0	1332.9379359232485	906.3336539925182	163.22662954214644
23691479	51327	76	1057.0	916.0	1332.9379359232485	906.3336539925182	276.10719426831156
23691478	51327	76	917.0	916.0	1332.9379359232485	906.3336539925182	416.05024310199445
23691529	51351	77	529.0	187.0	1332.9088258595534	906.370592528614	1078.7786842952798
23691528	51351	77	866.0	166.0	1332.9088258595534	906.370592528614	875.3013572174544
23691531	51351	77	1439.0	248.0	1332.9088258595534	906.370592528614	666.863684973906
23691530	51351	77	789.0	235.0	1332.9088258595534	906.370592528614	864.0458803559798
23691533	51351	77	662.0	388.0	1332.9088258595534	906.370592528614	847.8364959204758
23691532	51351	77	1451.0	382.0	1332.9088258595534	906.370592528614	537.5035290290465
23691535	51351	77	702.0	468.0	1332.9088258595534	906.370592528614	768.2543348015477
23691534	51351	77	541.0	465.0	1332.9088258595534	906.370592528614	906.6022217176154
23691525	51351	77	949.0	96.0	1332.9088258595534	906.370592528614	896.7086950665962
23691527	51351	77	1005.0	157.0	1332.9088258595534	906.370592528614	817.9733999484805
23691526	51351	77	1346.0	114.0	1332.9088258595534	906.370592528614	792.4787282599592
23691544	51351	77	1038.0	904.0	1332.9088258595534	906.370592528614	294.91835358077856
23691546	51351	77	793.0	957.0	1332.9088258595534	906.370592528614	542.2774909047445
23691537	51351	77	1408.0	610.0	1332.9088258595534	906.370592528614	305.7355271301532
23691536	51351	77	1466.0	477.0	1332.9088258595534	906.370592528614	449.52460039741516
23691539	51351	77	1332.0	676.0	1332.9088258595534	906.370592528614	230.3723852080099
23691538	51351	77	1301.0	645.0	1332.9088258595534	906.370592528614	263.3111463772358
23691541	51351	77	925.0	686.0	1332.9088258595534	906.370592528614	463.63003382603665
23691540	51351	77	552.0	685.0	1332.9088258595534	906.370592528614	811.6794524575672
23691543	51351	77	877.0	889.0	1332.9088258595534	906.370592528614	456.2396245192122
23691542	51351	77	1425.0	753.0	1332.9088258595534	906.370592528614	178.89472604619792
23691593	51395	78	913.0	169.0	1332.9690207978058	906.438032080739	848.6393990317565
23691592	51395	78	1199.0	89.0	1332.9690207978058	906.438032080739	828.343307346389
23691595	51395	78	509.0	255.0	1332.9690207978058	906.438032080739	1050.379196707418
23691594	51395	78	784.0	199.0	1332.9690207978058	906.438032080739	895.4527095441559
23691597	51395	78	767.0	327.0	1332.9690207978058	906.438032080739	809.9810896091506
23691596	51395	78	1422.0	308.0	1332.9690207978058	906.438032080739	605.0244569423364
23691599	51395	78	520.0	386.0	1332.9690207978058	906.438032080739	965.2846077779421
23691598	51395	78	1450.0	382.0	1332.9690207978058	906.438032080739	537.3374168860221
23691591	51395	78	881.0	79.0	1332.9690207978058	906.438032080739	942.8306808195061
23691609	51395	78	806.0	868.0	1332.9690207978058	906.438032080739	528.3690293637943
23691608	51395	78	515.0	723.0	1332.9690207978058	906.438032080739	838.2856497630002
23691610	51395	78	1024.0	900.0	1332.9690207978058	906.438032080739	309.03608862045155
23691612	51395	78	813.0	952.0	1332.9690207978058	906.438032080739	521.9613735805598
23691601	51395	78	701.0	470.0	1332.9690207978058	906.438032080739	768.0253896158939
23691600	51395	78	686.0	397.0	1332.9690207978058	906.438032080739	823.46585988878
23691603	51395	78	1415.0	481.0	1332.9690207978058	906.438032080739	433.2742788230139
23691602	51395	78	1467.0	476.0	1332.9690207978058	906.438032080739	450.82280648547317
23691605	51395	78	1432.0	675.0	1332.9690207978058	906.438032080739	251.73537203808013
23691604	51395	78	1333.0	630.0	1332.9690207978058	906.438032080739	276.438033816591
23691607	51395	78	1181.0	718.0	1332.9690207978058	906.438032080739	242.08154662573017
23691606	51395	78	1039.0	693.0	1332.9690207978058	906.438032080739	363.2816795921856
23691561	51307	79	1135.0	610.0	1332.947530223328	906.395627897674	356.41772256493044
23691560	51307	79	1397.0	539.0	1332.947530223328	906.395627897674	372.9373490049201
23691563	51307	79	500.0	807.0	1332.947530223328	906.395627897674	838.857007451398
23691562	51307	79	1322.0	629.0	1332.947530223328	906.395627897674	277.611568193286
23691565	51307	79	672.0	836.0	1332.947530223328	906.395627897674	664.6857769919744
23691564	51307	79	1084.0	828.0	1332.947530223328	906.395627897674	260.99951585733896
23691566	51307	79	994.0	896.0	1332.947530223328	906.395627897674	339.1069113478531
23691553	51307	79	750.0	332.0	1332.947530223328	906.395627897674	818.3875367705944
23691552	51307	79	1413.0	322.0	1332.947530223328	906.395627897674	589.8530730811374
23691555	51307	79	1450.0	383.0	1332.947530223328	906.395627897674	536.3247747244379
23691554	51307	79	516.0	347.0	1332.947530223328	906.395627897674	990.114506331984
23691557	51307	79	1387.0	430.0	1332.947530223328	906.395627897674	479.4522538991522
23691556	51307	79	751.0	430.0	1332.947530223328	906.395627897674	752.0742797178017
23691559	51307	79	1467.0	473.0	1332.947530223328	906.395627897674	453.6538712873998
23691558	51307	79	702.0	471.0	1332.947530223328	906.395627897674	766.59255063386
23691547	51307	79	843.0	80.0	1332.947530223328	906.395627897674	960.7176048039973
23691549	51307	79	810.0	158.0	1332.947530223328	906.395627897674	913.0006216991488
23691548	51307	79	1002.0	117.0	1332.947530223328	906.395627897674	855.9624554294911
23691551	51307	79	514.0	235.0	1332.947530223328	906.395627897674	1058.9840161300833
23691550	51307	79	686.0	199.0	1332.947530223328	906.395627897674	958.6186317982811
23691568	51307	79	829.0	929.0	1332.947530223328	906.395627897674	504.45423068533427
23691849	51286	80	492.0	853.0	1332.9680545370384	906.3415542254736	842.6580505513492
23691848	51286	80	575.0	838.0	1332.9680545370384	906.3415542254736	761.0427975696348
23691851	51286	80	986.0	883.0	1332.9680545370384	906.3415542254736	347.75229549620224
23691850	51286	80	1073.0	877.0	1332.9680545370384	906.3415542254736	261.61864647639123
23691852	51286	80	831.0	884.0	1332.9680545370384	906.3415542254736	502.46499661260873
23691841	51286	80	1383.0	409.0	1332.9680545370384	906.3415542254736	499.8517951615443
23691840	51286	80	1450.0	383.0	1332.9680545370384	906.3415542254736	536.2675252502056
23691843	51286	80	701.0	473.0	1332.9680545370384	906.3415542254736	766.2692246031274
23691842	51286	80	1470.0	463.0	1332.9680545370384	906.3415542254736	464.03608456716233
23691845	51286	80	1341.0	483.0	1332.9680545370384	906.3415542254736	423.41774134058153
23691844	51286	80	837.0	482.0	1332.9680545370384	906.3415542254736	652.725107348986
23691847	51286	80	1318.0	628.0	1332.9680545370384	906.3415542254736	278.7437236338713
23691846	51286	80	1216.0	500.0	1332.9680545370384	906.3415542254736	422.8415595380296
23691833	51286	80	798.0	99.0	1332.9680545370384	906.3415542254736	968.4994602757129
23691832	51286	80	959.0	93.0	1332.9680545370384	906.3415542254736	895.1963972470658
23691835	51286	80	591.0	220.0	1332.9680545370384	906.3415542254736	1010.7330621930383
23691834	51286	80	701.0	119.0	1332.9680545370384	906.3415542254736	1009.5991011116806
23691837	51286	80	1414.0	314.0	1332.9680545370384	906.3415542254736	597.8584222437299
23691836	51286	80	509.0	227.0	1332.9680545370384	906.3415542254736	1067.9083772473339
23691839	51286	80	731.0	332.0	1332.9680545370384	906.3415542254736	832.0058651194951
23691838	51286	80	532.0	326.0	1332.9680545370384	906.3415542254736	989.1138174900229
23691789	51460	81	582.0	133.0	1332.985793216564	906.3922105985936	1078.0144586357324
23691788	51460	81	728.0	131.0	1332.985793216564	906.3922105985936	983.4840569378076
23691791	51460	81	566.0	202.0	1332.985793216564	906.3922105985936	1041.3623736951586
23691790	51460	81	899.0	141.0	1332.985793216564	906.3922105985936	879.8686860883344
23691809	51460	81	1087.0	979.0	1332.985793216564	906.3922105985936	256.47787730356225
23691808	51460	81	522.0	915.0	1332.985793216564	906.3922105985936	811.0314733951318
23691801	51460	81	696.0	473.0	1332.985793216564	906.3922105985936	770.4412430336728
23691800	51460	81	1298.0	464.0	1332.985793216564	906.3922105985936	443.7734486484095
23691803	51460	81	1326.0	623.0	1332.985793216564	906.3922105985936	283.4782995836228
23691802	51460	81	899.0	567.0	1332.985793216564	906.3922105985936	550.9362407110375
23691805	51460	81	567.0	829.0	1332.985793216564	906.3922105985936	769.8855692055448
23691804	51460	81	881.0	780.0	1332.985793216564	906.3922105985936	469.32520512924265
23691806	51460	81	980.0	857.0	1332.985793216564	906.3922105985936	356.42469145745594
23691793	51460	81	1420.0	309.0	1332.985793216564	906.3922105985936	603.6960538764727
23691792	51460	81	505.0	224.0	1332.985793216564	906.3922105985936	1072.9490215541919
23691795	51460	81	1231.0	350.0	1332.985793216564	906.3922105985936	565.6619078856216
23691794	51460	81	534.0	325.0	1332.985793216564	906.3922105985936	988.1271174836876
23691797	51460	81	1351.0	355.0	1332.985793216564	906.3922105985936	551.6863978338057
23691796	51460	81	718.0	351.0	1332.985793216564	906.3922105985936	828.6543510124103
23691799	51460	81	1471.0	457.0	1332.985793216564	906.3922105985936	470.10773256855896
23691798	51460	81	1449.0	382.0	1332.985793216564	906.3922105985936	537.0721429306025
23693665	51526	82	944.0	740.0	1332.9542866995823	906.372589908136	423.0428770405214
23693664	51526	82	1328.0	618.0	1332.9542866995823	906.372589908136	288.41514448278826
23693667	51526	82	987.0	849.0	1332.9542866995823	906.372589908136	350.67931584081765
23693666	51526	82	525.0	755.0	1332.9542866995823	906.372589908136	822.0120378508624
23693669	51526	82	568.0	957.0	1332.9542866995823	906.372589908136	766.6278076046268
23693670	51526	82	1036.0	1028.0	1332.9542866995823	906.372589908136	320.8972970825903
23693657	51526	82	582.0	337.0	1332.9542866995823	906.372589908136	942.3998550780751
23693656	51526	82	1418.0	325.0	1332.9542866995823	906.372589908136	587.5600919457264
23693659	51526	82	1449.0	383.0	1332.9542866995823	906.372589908136	536.0834594002622
23693658	51526	82	727.0	371.0	1332.9542866995823	906.372589908136	808.581725983555
23693661	51526	82	1469.0	445.0	1332.9542866995823	906.372589908136	481.01258073563986
23693660	51526	82	1305.0	431.0	1332.9542866995823	906.372589908136	476.19380653348617
23693663	51526	82	975.0	593.0	1332.9542866995823	906.372589908136	475.7453641101924
23693662	51526	82	693.0	474.0	1332.9542866995823	906.372589908136	772.3260616922365
23693649	51526	82	713.0	109.0	1332.9542866995823	906.372589908136	1010.0229525778096
23693651	51526	82	554.0	148.0	1332.9542866995823	906.372589908136	1087.1516756605902
23693650	51526	82	639.0	138.0	1332.9542866995823	906.372589908136	1035.359352568403
23693653	51526	82	1310.0	211.0	1332.9542866995823	906.372589908136	695.7513478775555
23693652	51526	82	551.0	197.0	1332.9542866995823	906.372589908136	1055.7755338142804
23693655	51526	82	1209.0	227.0	1332.9542866995823	906.372589908136	690.587996644664
23693654	51526	82	485.0	215.0	1332.9542866995823	906.372589908136	1094.0852482363891
23693737	51372	83	685.0	91.0	1332.969683838092	906.4192133823504	1041.524461895316
23693739	51372	83	551.0	144.0	1332.969683838092	906.4192133823504	1092.1353594570626
23693738	51372	83	619.0	141.0	1332.969683838092	906.4192133823504	1046.7183392177292
23693741	51372	83	1075.0	156.0	1332.969683838092	906.4192133823504	793.5221191579417
23693740	51372	83	1221.0	149.0	1332.969683838092	906.4192133823504	765.6507525625118
23693743	51372	83	560.0	205.0	1332.969683838092	906.4192133823504	1043.7772966656607
23693742	51372	83	475.0	195.0	1332.969683838092	906.4192133823504	1114.5533973546524
23693753	51372	83	516.0	664.0	1332.969683838092	906.4192133823504	852.1775280582265
23693752	51372	83	1320.0	619.0	1332.969683838092	906.4192133823504	287.71169062133913
23693755	51372	83	977.0	824.0	1332.969683838092	906.4192133823504	365.38656590843146
23693754	51372	83	991.0	690.0	1332.969683838092	906.4192133823504	404.6980857199103
23693757	51372	83	637.0	980.0	1332.969683838092	906.4192133823504	699.848507164919
23693758	51372	83	968.0	1041.0	1332.969683838092	906.4192133823504	388.99210563647955
23693745	51372	83	731.0	372.0	1332.969683838092	906.4192133823504	804.9667048346425
23693744	51372	83	1413.0	355.0	1332.969683838092	906.4192133823504	557.1965545408416
23693747	51372	83	637.0	393.0	1332.969683838092	906.4192133823504	864.8543747312868
23693746	51372	83	1448.0	381.0	1332.969683838092	906.4192133823504	537.8636662088604
23693749	51372	83	1467.0	437.0	1332.969683838092	906.4192133823504	488.17878235638807
23693748	51372	83	1292.0	415.0	1332.969683838092	906.4192133823504	493.1240799992648
23693751	51372	83	1050.0	527.0	1332.969683838092	906.4192133823504	473.31890037807625
23693750	51372	83	692.0	474.0	1332.969683838092	906.4192133823504	773.1937090417345
23691585	51438	84	1316.0	608.0	1332.9687806892507	906.3922983625276	298.87439375120715
23691584	51438	84	994.0	592.0	1332.9687806892507	906.3922983625276	462.32277853425086
23691587	51438	84	949.0	818.0	1332.9687806892507	906.3922983625276	394.01170408225187
23691586	51438	84	523.0	673.0	1332.9687806892507	906.3922983625276	842.9243089543536
23691589	51438	84	715.0	989.0	1332.9687806892507	906.3922983625276	623.4656736953406
23691590	51438	84	859.0	1021.0	1332.9687806892507	906.3922983625276	487.62827065571054
23691577	51438	84	1448.0	382.0	1332.9687806892507	906.3922983625276	536.860749168769
23691576	51438	84	734.0	364.0	1332.9687806892507	906.3922983625276	808.0550758230239
23691579	51438	84	1406.0	405.0	1332.9687806892507	906.3922983625276	506.68313160324635
23691578	51438	84	1270.0	391.0	1332.9687806892507	906.3922983625276	519.2246994826995
23691581	51438	84	1468.0	431.0	1332.9687806892507	906.3922983625276	494.19759968149805
23691580	51438	84	663.0	413.0	1332.9687806892507	906.3922983625276	832.0421426716911
23691583	51438	84	692.0	475.0	1332.9687806892507	906.3922983625276	772.6191124381851
23691582	51438	84	1081.0	443.0	1332.9687806892507	906.3922983625276	527.4662914573154
23691569	51438	84	620.0	83.0	1332.9687806892507	906.3922983625276	1089.1737048057314
23691571	51438	84	616.0	138.0	1332.9687806892507	906.3922983625276	1050.9381317022799
23691570	51438	84	926.0	136.0	1332.9687806892507	906.3922983625276	871.2794510557409
23691573	51438	84	1095.0	149.0	1332.9687806892507	906.3922983625276	793.8968662248269
23691572	51438	84	551.0	148.0	1332.9687806892507	906.3922983625276	1089.3273393191923
23691575	51438	84	517.0	221.0	1332.9687806892507	906.3922983625276	1065.63016741934
23691574	51438	84	477.0	185.0	1332.9687806892507	906.3922983625276	1119.4147585463631
23691753	51504	85	1205.0	415.0	1332.9873091491208	906.3820842842596	507.7766281139531
23691752	51504	85	1448.0	381.0	1332.9873091491208	906.3820842842596	537.8236267993744
23691755	51504	85	1467.0	430.0	1332.9873091491208	906.3820842842596	494.8730054631276
23691754	51504	85	681.0	424.0	1332.9873091491208	906.3820842842596	811.0363287362273
23691757	51504	85	1410.0	448.0	1332.9873091491208	906.3820842842596	464.80650785555395
23691756	51504	85	1079.0	444.0	1332.9873091491208	906.3820842842596	527.5478604599465
23691759	51504	85	935.0	528.0	1332.9873091491208	906.3820842842596	549.1510720658373
23691758	51504	85	691.0	476.0	1332.9873091491208	906.3820842842596	772.9013155515989
23691745	51504	85	504.0	156.0	1332.9873091491208	906.3820842842596	1118.1651180148172
23691744	51504	85	586.0	93.0	1332.9873091491208	906.3820842842596	1104.346166319443
23691747	51504	85	818.0	197.0	1332.9873091491208	906.3820842842596	876.6041695589479
23691746	51504	85	605.0	159.0	1332.9873091491208	906.3820842842596	1043.3338402406307
23691749	51504	85	535.0	212.0	1332.9873091491208	906.3820842842596	1057.8044358661043
23691748	51504	85	978.0	202.0	1332.9873091491208	906.3820842842596	788.7776051065161
23691751	51504	85	733.0	365.0	1332.9873091491208	906.3820842842596	808.1332392149031
23691750	51504	85	488.0	248.0	1332.9873091491208	906.3820842842596	1071.20050482137
23691761	51504	85	516.0	660.0	1332.9873091491208	906.3820842842596	853.3301792196132
23691760	51504	85	1310.0	600.0	1332.9873091491208	906.3820842842596	307.24322279309007
23691762	51504	85	923.0	835.0	1332.9873091491208	906.3820842842596	416.15501393122963
23691765	51504	85	858.0	1016.0	1332.9873091491208	906.3820842842596	487.4720825837985
23691764	51504	85	716.0	987.0	1332.9873091491208	906.3820842842596	622.2319406663588
23692713	51636	86	1448.0	381.0	1332.937951179348	906.4066528659156	537.8581838687321
23692712	51636	86	737.0	351.0	1332.937951179348	906.4066528659156	814.6278854198146
23692715	51636	86	1466.0	430.0	1332.937951179348	906.4066528659156	494.64007897789133
23692714	51636	86	1181.0	414.0	1332.937951179348	906.4066528659156	515.3149064360473
23692717	51636	86	733.0	440.0	1332.937951179348	906.4066528659156	759.9083570423873
23692716	51636	86	1073.0	433.0	1332.937951179348	906.4066528659156	540.0755479014271
23692719	51636	86	1407.0	488.0	1332.937951179348	906.4066528659156	424.9109485974343
23692718	51636	86	702.0	476.0	1332.937951179348	906.4066528659156	763.7621259722388
23692705	51636	86	569.0	95.0	1332.937951179348	906.4066528659156	1114.4424388756775
23692707	51636	86	623.0	210.0	1332.937951179348	906.4066528659156	994.4818352693217
23692706	51636	86	551.0	143.0	1332.937951179348	906.4066528659156	1092.8022131815515
23692709	51636	86	498.0	243.0	1332.937951179348	906.4066528659156	1066.4097567944157
23692708	51636	86	831.0	224.0	1332.937951179348	906.4066528659156	847.1248707892973
23692711	51636	86	544.0	305.0	1332.937951179348	906.4066528659156	992.0247239471661
23692710	51636	86	780.0	287.0	1332.937951179348	906.4066528659156	830.3041487725878
23692721	51636	86	1314.0	605.0	1332.937951179348	906.4066528659156	302.001020506067
23692720	51636	86	850.0	537.0	1332.937951179348	906.4066528659156	608.0216606922037
23692723	51636	86	904.0	870.0	1332.937951179348	906.4066528659156	430.48020899320784
23692722	51636	86	529.0	699.0	1332.937951179348	906.4066528659156	830.2612534615174
23692725	51636	86	729.0	999.0	1332.937951179348	906.4066528659156	610.9947436829564
23692726	51636	86	876.0	1009.0	1332.937951179348	906.4066528659156	468.3136620942794
23691723	51570	87	645.0	125.0	1332.941254363054	906.4415076440844	1041.1119052838037
23691722	51570	87	524.0	122.0	1332.941254363054	906.4415076440844	1126.8249340183218
23691725	51570	87	647.0	252.0	1332.941254363054	906.4415076440844	948.0554263146338
23691724	51570	87	482.0	215.0	1332.941254363054	906.4415076440844	1096.445336927515
23691727	51570	87	812.0	273.0	1332.941254363054	906.4415076440844	820.1389724331863
23691726	51570	87	734.0	271.0	1332.941254363054	906.4415076440844	873.2219281574274
23691737	51570	87	875.0	549.0	1332.941254363054	906.4415076440844	580.9256611946862
23691736	51570	87	1372.0	517.0	1332.941254363054	906.4415076440844	391.3952905782453
23691739	51570	87	512.0	704.0	1332.941254363054	906.4415076440844	845.5336227095847
23691738	51570	87	1312.0	605.0	1332.941254363054	906.4415076440844	302.1680305145412
23691740	51570	87	899.0	905.0	1332.941254363054	906.4415076440844	433.94364862556597
23691743	51570	87	894.0	1008.0	1332.941254363054	906.4415076440844	450.53695980620483
23691742	51570	87	728.0	1004.0	1332.941254363054	906.4415076440844	612.7573587164045
23691729	51570	87	1448.0	380.0	1332.941254363054	906.4415076440844	538.8684217117607
23691728	51570	87	739.0	353.0	1332.941254363054	906.4415076440844	811.8273929954047
23691731	51570	87	1061.0	418.0	1332.941254363054	906.4415076440844	559.0412795260985
23691730	51570	87	1178.0	408.0	1332.941254363054	906.4415076440844	521.9681301057608
23691733	51570	87	1462.0	429.0	1332.941254363054	906.4415076440844	494.57714569805813
23691732	51570	87	510.0	421.0	1332.941254363054	906.4415076440844	955.4505562698671
23691735	51570	87	702.0	474.0	1332.941254363054	906.4415076440844	764.9134094724138
23691734	51570	87	763.0	455.0	1332.941254363054	906.4415076440844	727.0711576241318
23691785	51591	88	889.0	915.0	1332.9355672349875	906.3949081664356	444.01895844852635
23691787	51591	88	1001.0	1020.0	1332.9355672349875	906.3949081664356	350.8380505106673
23691786	51591	88	743.0	1001.0	1332.9355672349875	906.3949081664356	597.4730930257058
23691777	51591	88	806.0	438.0	1332.9355672349875	906.3949081664356	705.0211925988478
23691776	51591	88	1456.0	432.0	1332.9355672349875	906.3949081664356	490.09732044361874
23691779	51591	88	910.0	496.0	1332.9355672349875	906.3949081664356	589.320349793996
23691778	51591	88	694.0	467.0	1332.9355672349875	906.3949081664356	775.4395813991478
23691781	51591	88	546.0	521.0	1332.9355672349875	906.3949081664356	876.2401624098652
23691780	51591	88	1295.0	512.0	1332.9355672349875	906.3949081664356	396.21515726818353
23691783	51591	88	533.0	695.0	1332.9355672349875	906.3949081664356	827.3963493551666
23691782	51591	88	1315.0	600.0	1332.9355672349875	906.3949081664356	306.91941014272663
23691769	51591	88	488.0	219.0	1332.9355672349875	906.3949081664356	1089.232698991291
23691768	51591	88	655.0	186.0	1332.9355672349875	906.3949081664356	989.22467469951
23691771	51591	88	680.0	300.0	1332.9355672349875	906.3949081664356	891.0890189036417
23691770	51591	88	784.0	295.0	1332.9355672349875	906.3949081664356	821.665376359161
23691773	51591	88	1448.0	380.0	1332.9355672349875	906.3949081664356	538.8241114047182
23691772	51591	88	738.0	360.0	1332.9355672349875	906.3949081664356	807.772074802926
23691775	51591	88	1045.0	418.0	1332.9355672349875	906.3949081664356	566.9536817076286
23691774	51591	88	1177.0	400.0	1332.9355672349875	906.3949081664356	529.8600797812476
23691767	51591	88	511.0	129.0	1332.9355672349875	906.3949081664356	1131.3359005746265
23691766	51591	88	719.0	105.0	1332.9355672349875	906.3949081664356	1009.5299299927841
23691977	51547	89	571.0	619.0	1332.9436092747735	906.3999795047636	814.3444062152126
23691976	51547	89	1317.0	596.0	1332.9436092747735	906.3999795047636	310.8091793259399
23691978	51547	89	526.0	700.0	1332.9436092747735	906.3999795047636	832.9219291680134
23691981	51547	89	1085.0	998.0	1332.9436092747735	906.3999795047636	264.3229031599972
23691980	51547	89	891.0	915.0	1332.9436092747735	906.3999795047636	442.0272775874043
23691982	51547	89	788.0	1009.0	1332.9436092747735	906.3999795047636	554.5180804040929
23691969	51547	89	1448.0	379.0	1332.9436092747735	906.3999795047636	539.804326981862
23691968	51547	89	758.0	371.0	1332.9436092747735	906.3999795047636	785.6292330989248
23691971	51547	89	1044.0	417.0	1332.9436092747735	906.3999795047636	568.3315487283774
23691970	51547	89	840.0	401.0	1332.9436092747735	906.3999795047636	705.9904682134569
23691973	51547	89	952.0	450.0	1332.9436092747735	906.3999795047636	594.4905169464353
23691972	51547	89	1458.0	429.0	1332.9436092747735	906.3999795047636	493.5076912190621
23691975	51547	89	1242.0	492.0	1332.9436092747735	906.3999795047636	424.26180959576266
23691974	51547	89	686.0	462.0	1332.9436092747735	906.3999795047636	784.8741143427429
23691961	51547	89	829.0	120.0	1332.9436092747735	906.3999795047636	934.0150368671685
23691963	51547	89	580.0	188.0	1332.9436092747735	906.3999795047636	1040.6837220309385
23691962	51547	89	510.0	130.0	1332.9436092747735	906.3999795047636	1131.385483476427
23691965	51547	89	777.0	289.0	1332.9436092747735	906.3999795047636	830.8164847822559
23691964	51547	89	500.0	208.0	1332.9436092747735	906.3999795047636	1086.9947504951167
23691967	51547	89	1130.0	339.0	1332.9436092747735	906.3999795047636	602.6017302393664
23691966	51547	89	687.0	330.0	1332.9436092747735	906.3999795047636	865.7251773721342
23694155	51613	90	510.0	124.0	1332.9447651853834	906.3743358309208	1135.4944684642458
23694157	51613	90	516.0	182.0	1332.9447651853834	906.3743358309208	1091.8410725807528
23694156	51613	90	957.0	145.0	1332.9447651853834	906.3743358309208	849.1321132381397
23694159	51613	90	1057.0	223.0	1332.9447651853834	906.3743358309208	736.9843935291768
23694158	51613	90	561.0	216.0	1332.9447651853834	906.3743358309208	1035.6232153013477
23694176	51613	90	824.0	1018.0	1332.9447651853834	906.3743358309208	521.0422851466022
23694169	51613	90	681.0	459.0	1332.9447651853834	906.3743358309208	790.6805759678065
23694168	51613	90	1226.0	453.0	1332.9447651853834	906.3743358309208	465.81699323949675
23694171	51613	90	521.0	672.0	1332.9447651853834	906.3743358309208	845.0950425887805
23694170	51613	90	1316.0	584.0	1332.9447651853834	906.3743358309208	322.8193573341213
23694172	51613	90	637.0	711.0	1332.9447651853834	906.3743358309208	722.848702904219
23694175	51613	90	1106.0	998.0	1332.9447651853834	906.3743358309208	244.74310772619052
23694174	51613	90	863.0	922.0	1332.9447651853834	906.3743358309208	470.204470104092
23694161	51613	90	840.0	351.0	1332.9447651853834	906.3743358309208	742.5868261848639
23694160	51613	90	710.0	261.0	1332.9447651853834	906.3743358309208	896.9772649410211
23694163	51613	90	767.0	379.0	1332.9447651853834	906.3743358309208	773.574280424216
23694162	51613	90	1448.0	377.0	1332.9447651853834	906.3743358309208	541.7332318537188
23694165	51613	90	1049.0	402.0	1332.9447651853834	906.3743358309208	578.8074812241675
23694164	51613	90	688.0	382.0	1332.9447651853834	906.3743358309208	831.21729663076
23694167	51613	90	1452.0	425.0	1332.9447651853834	906.3743358309208	495.8784126511494
23694166	51613	90	947.0	413.0	1332.9447651853834	906.3743358309208	626.3957191988168
23694088	51482	91	819.0	1018.0	1332.9794959261385	906.4261378793374	525.9502342817312
23694081	51482	91	676.0	456.0	1332.9794959261385	906.4261378793374	796.5587007573635
23694080	51482	91	941.0	416.0	1332.9794959261385	906.4261378793374	627.8261876839421
23694083	51482	91	533.0	655.0	1332.9794959261385	906.4261378793374	838.5596560240411
23694082	51482	91	1315.0	574.0	1332.9794959261385	906.4261378793374	332.91199951207864
23694085	51482	91	1105.0	884.0	1332.9794959261385	906.4261378793374	229.07985992426146
23694084	51482	91	715.0	765.0	1332.9794959261385	906.4261378793374	633.9558422008504
23694087	51482	91	818.0	910.0	1332.9794959261385	906.4261378793374	514.9918967467326
23694073	51482	91	834.0	328.0	1332.9794959261385	906.4261378793374	763.9092448299795
23694072	51482	91	507.0	293.0	1332.9794959261385	906.4261378793374	1028.8506958368437
23694075	51482	91	1449.0	376.0	1332.9794959261385	906.4261378793374	542.9665230114493
23694074	51482	91	1238.0	369.0	1332.9794959261385	906.4261378793374	545.7544853890657
23694077	51482	91	687.0	386.0	1332.9794959261385	906.4261378793374	829.5377472695207
23694076	51482	91	1078.0	384.0	1332.9794959261385	906.4261378793374	581.3291777317461
23694079	51482	91	1441.0	413.0	1332.9794959261385	906.4261378793374	505.11165383793116
23694078	51482	91	765.0	408.0	1332.9794959261385	906.4261378793374	755.6648216728252
23694067	51482	91	499.0	112.0	1332.9794959261385	906.4261378793374	1151.7962876182125
23694069	51482	91	987.0	124.0	1332.9794959261385	906.4261378793374	855.5071436511099
23694068	51482	91	557.0	118.0	1332.9794959261385	906.4261378793374	1106.2368430806812
23694071	51482	91	587.0	288.0	1332.9794959261385	906.4261378793374	968.9872529370905
23694070	51482	91	1042.0	210.0	1332.9794959261385	906.4261378793374	754.7704502502462
23691721	51702	92	803.0	1016.0	1332.9636606140286	906.3825486419704	541.1815473698741
23691720	51702	92	792.0	914.0	1332.9636606140286	906.3825486419704	541.0172896221727
23691713	51702	92	785.0	488.0	1332.9636606140286	906.3825486419704	689.4259426230471
23691712	51702	92	672.0	450.0	1332.9636606140286	906.3825486419704	803.2172753105086
23691715	51702	92	1317.0	580.0	1332.9636606140286	906.3825486419704	326.7727138520413
23691714	51702	92	1039.0	518.0	1332.9636606140286	906.3825486419704	487.08894244401847
23691717	51702	92	1170.0	753.0	1332.9636606140286	906.3825486419704	223.79312078040005
23691716	51702	92	532.0	692.0	1332.9636606140286	906.3825486419704	829.1578033079419
23691718	51702	92	780.0	755.0	1332.9636606140286	906.3825486419704	573.3109854110639
23691705	51702	92	1267.0	316.0	1332.9636606140286	906.3825486419704	594.0561911659463
23691704	51702	92	551.0	290.0	1332.9636606140286	906.3825486419704	995.6880097657412
23691707	51702	92	1027.0	359.0	1332.9636606140286	906.3825486419704	627.0896396641517
23691706	51702	92	832.0	327.0	1332.9636606140286	906.3825486419704	765.9299752109672
23691709	51702	92	1451.0	377.0	1332.9636606140286	906.3825486419704	542.3822086152056
23691708	51702	92	491.0	370.0	1332.9636606140286	906.3825486419704	998.3030823764049
23691711	51702	92	706.0	418.0	1332.9636606140286	906.3825486419704	794.7332543366797
23691710	51702	92	1432.0	400.0	1332.9636606140286	906.3825486419704	515.9762417864904
23691701	51702	92	1052.0	103.0	1332.9636606140286	906.3825486419704	851.0958218955742
23691700	51702	92	603.0	88.0	1332.9636606140286	906.3825486419704	1096.6298107104146
23691703	51702	92	591.0	197.0	1332.9636606140286	906.3825486419704	1026.5153062616976
23691702	51702	92	981.0	194.0	1332.9636606140286	906.3825486419704	794.5862533434973
23691817	51680	93	1022.0	359.0	1332.9454365326255	906.3885511521388	629.5405391497062
23691816	51680	93	575.0	330.0	1332.9454365326255	906.3885511521388	952.2106104533251
23691819	51680	93	1426.0	384.0	1332.9454365326255	906.3885511521388	530.6118639428771
23691818	51680	93	1451.0	377.0	1332.9454365326255	906.3885511521388	542.3920335388722
23691821	51680	93	744.0	476.0	1332.9454365326255	906.3885511521388	729.445702006285
23691820	51680	93	668.0	443.0	1332.9454365326255	906.3885511521388	810.4821916022845
23691823	51680	93	1132.0	508.0	1332.9454365326255	906.3885511521388	446.1978329758984
23691822	51680	93	540.0	483.0	1332.9454365326255	906.3885511521388	898.8995108267794
23691811	51680	93	1148.0	137.0	1332.9454365326255	906.3885511521388	791.3049710056362
23691810	51680	93	641.0	87.0	1332.9454365326255	906.3885511521388	1072.467288497662
23691813	51680	93	517.0	282.0	1332.9454365326255	906.3885511521388	1027.437598206472
23691812	51680	93	836.0	211.0	1332.9454365326255	906.3885511521388	854.7046296610733
23691815	51680	93	841.0	311.0	1332.9454365326255	906.3885511521388	772.3327258172596
23691814	51680	93	1282.0	293.0	1332.9454365326255	906.3885511521388	615.5005704205479
23691825	51680	93	1318.0	577.0	1332.9454365326255	906.3885511521388	329.7274385052841
23691824	51680	93	848.0	572.0	1332.9454365326255	906.3885511521388	589.0566861987438
23691827	51680	93	526.0	690.0	1332.9454365326255	906.3885511521388	835.4549315256637
23691826	51680	93	1266.0	685.0	1332.9454365326255	906.3885511521388	231.2889579158222
23691828	51680	93	842.0	736.0	1332.9454365326255	906.3885511521388	519.6726662197419
23691831	51680	93	792.0	1013.0	1332.9454365326255	906.3885511521388	551.3510372992082
23691830	51680	93	783.0	909.0	1332.9454365326255	906.3885511521388	549.9516368083152
23692065	51658	94	929.0	706.0	1332.967431792195	906.427900735446	450.95568445469166
23692064	51658	94	523.0	685.0	1332.967431792195	906.427900735446	839.6889637170126
23692066	51658	94	1373.0	710.0	1332.967431792195	906.427900735446	200.46577439714437
23692069	51658	94	768.0	1026.0	1332.967431792195	906.427900735446	577.4821953172243
23692068	51658	94	743.0	940.0	1332.967431792195	906.427900735446	590.9218699832553
23692057	51658	94	662.0	435.0	1332.967431792195	906.427900735446	820.0253411435791
23692056	51658	94	1450.0	378.0	1332.967431792195	906.427900735446	541.2325454894457
23692059	51658	94	1249.0	453.0	1332.967431792195	906.427900735446	461.13706288600395
23692058	51658	94	510.0	453.0	1332.967431792195	906.427900735446	939.6128218346078
23692061	51658	94	636.0	554.0	1332.967431792195	906.427900735446	781.0051383927005
23692060	51658	94	800.0	550.0	1332.967431792195	906.427900735446	641.1670077084791
23692063	51658	94	830.0	645.0	1332.967431792195	906.427900735446	566.8516426072862
23692062	51658	94	1312.0	578.0	1332.967431792195	906.427900735446	329.0965195462454
23692049	51658	94	1246.0	134.0	1332.967431792195	906.427900735446	777.3083017870696
23692048	51658	94	743.0	83.0	1332.967431792195	906.427900735446	1012.963512810339
23692051	51658	94	852.0	268.0	1332.967431792195	906.427900735446	799.3246242186264
23692050	51658	94	1320.0	244.0	1332.967431792195	906.427900735446	662.5548112873795
23692053	51658	94	500.0	345.0	1332.967431792195	906.427900735446	1004.5078546983566
23692052	51658	94	714.0	303.0	1332.967431792195	906.427900735446	864.4338684974189
23692055	51658	94	1424.0	365.0	1332.967431792195	906.427900735446	549.0274129488441
23692054	51658	94	1019.0	363.0	1332.967431792195	906.427900735446	627.6061117643137
23692129	51724	95	520.0	686.0	1332.9690475054394	906.4045207174116	842.3163449408859
23692128	51724	95	1032.0	642.0	1332.9690475054394	906.4045207174116	400.6146753828866
23692131	51724	95	1418.0	690.0	1332.9690475054394	906.4045207174116	232.51060076707225
23692130	51724	95	784.0	687.0	1332.9690475054394	906.4045207174116	591.1897824136228
23692133	51724	95	723.0	952.0	1332.9690475054394	906.4045207174116	611.6708155909533
23692134	51724	95	739.0	1030.0	1332.9690475054394	906.4045207174116	606.6919085447009
23692121	51724	95	658.0	427.0	1332.9690475054394	906.4045207174116	827.8960741389534
23692120	51724	95	1448.0	379.0	1332.9690475054394	906.4045207174116	539.803342435899
23692123	51724	95	494.0	468.0	1332.9690475054394	906.4045207174116	946.6084652366297
23692122	51724	95	1312.0	439.0	1332.9690475054394	906.4045207174116	467.8746487472458
23692125	51724	95	1318.0	565.0	1332.9690475054394	906.4045207174116	341.7325257412669
23692124	51724	95	755.0	552.0	1332.9690475054394	906.4045207174116	677.9755041144799
23692127	51724	95	850.0	580.0	1332.9690475054394	906.4045207174116	582.9228182127327
23692126	51724	95	551.0	572.0	1332.9690475054394	906.4045207174116	850.4716190048943
23692113	51724	95	849.0	91.0	1332.9690475054394	906.4045207174116	948.214412118754
23692115	51724	95	1379.0	210.0	1332.9690475054394	906.4045207174116	697.9241399057668
23692114	51724	95	1299.0	107.0	1332.9690475054394	906.4045207174116	800.1259175478953
23692117	51724	95	1427.0	337.0	1332.9690475054394	906.4045207174116	577.1163905491331
23692116	51724	95	860.0	236.0	1332.9690475054394	906.4045207174116	820.4522785004287
23692119	51724	95	712.0	375.0	1332.9690475054394	906.4045207174116	817.3085846843373
23692118	51724	95	1005.0	369.0	1332.9690475054394	906.4045207174116	629.5770921889837
23692745	51746	96	776.0	693.0	1332.9302147157853	906.3341521243628	596.3914188903052
23692744	51746	96	517.0	685.0	1332.9302147157853	906.3341521243628	845.4176022432689
23692747	51746	96	692.0	965.0	1332.9302147157853	906.3341521243628	643.6095259103846
23692748	51746	96	723.0	1029.0	1332.9302147157853	906.3341521243628	622.1428911900327
23692737	51746	96	807.0	530.0	1332.9302147157853	906.3341521243628	646.7070316659276
23692736	51746	96	661.0	425.0	1332.9302147157853	906.3341521243628	826.5426664421387
23692739	51746	96	1308.0	556.0	1332.9302147157853	906.3341521243628	351.2200645613393
23692738	51746	96	506.0	547.0	1332.9302147157853	906.3341521243628	901.6288664926548
23692741	51746	96	1448.0	590.0	1332.9302147157853	906.3341521243628	336.61305869736367
23692740	51746	96	903.0	573.0	1332.9302147157853	906.3341521243628	544.0143807823733
23692743	51746	96	588.0	639.0	1332.9302147157853	906.3341521243628	791.4471389098313
23692742	51746	96	998.0	625.0	1332.9302147157853	906.3341521243628	437.40959509491347
23692729	51746	96	1376.0	207.0	1332.9302147157853	906.3341521243628	700.6591630257395
23692728	51746	96	1337.0	105.0	1332.9302147157853	906.3341521243628	801.344486792747
23692731	51746	96	1430.0	325.0	1332.9302147157853	906.3341521243628	589.3826767400577
23692730	51746	96	861.0	234.0	1332.9302147157853	906.3341521243628	821.4324924633022
23692733	51746	96	963.0	391.0	1332.9302147157853	906.3341521243628	634.3639744700222
23692732	51746	96	1449.0	380.0	1332.9302147157853	906.3341521243628	538.9803658282884
23692735	51746	96	720.0	415.0	1332.9302147157853	906.3341521243628	785.5524789314239
23692734	51746	96	1278.0	410.0	1332.9302147157853	906.3341521243628	499.36451521281765
23692727	51746	96	913.0	96.0	1332.9302147157853	906.3341521243628	912.6789267482599
23694025	51790	97	1369.0	181.0	1332.934291189539	906.3563719348896	726.2524365938795
23694024	51790	97	1022.0	139.0	1332.934291189539	906.3563719348896	827.9588969185714
23694027	51790	97	1266.0	244.0	1332.934291189539	906.3563719348896	665.7297971247763
23694026	51790	97	864.0	233.0	1332.934291189539	906.3563719348896	820.553577214037
23694029	51790	97	1450.0	381.0	1332.934291189539	906.3563719348896	538.2413006374425
23694028	51790	97	1424.0	303.0	1332.934291189539	906.3563719348896	610.1900317733686
23694031	51790	97	661.0	414.0	1332.934291189539	906.3563719348896	833.0128982562488
23694030	51790	97	946.0	396.0	1332.934291189539	906.3563719348896	640.4543481567553
[truncated: 23,076 more rows]
