# Supplementary material for: The First of Us: Ophiocordyceps use a novel scramblase-binding peptide to manipulate zombie ants
Source: bioRxiv. 2025 Sep 19:2025.09.09.674826. Preprint. [Version 2] doi: 10.1101/2025.09.09.674826 (PMC12458967; doi:10.1101/2025.09.09.674826)
Supplement: Supplement 11 [file media-11.zip › Data S12. Nest behavior tests data/RNAi Aversion Assay data files/LH15_GFPa-all-spots_matches.csv]

No_Overlap_ID	Citronella_ID	Frame	No_Overlap_X	No_Overlap_Y	Citronella_X	Citronella_Y	Distance
23643528	2592	0	1055.0	761.0	1331.54993274458	869.1687795353911	296.9517640412459
23643530	2592	0	670.0	896.0	1331.54993274458	869.1687795353911	662.093821075215
23643531	2592	0	1040.0	966.0	1331.54993274458	869.1687795353911	307.2094538584951
23643520	2592	0	1105.0	268.0	1331.54993274458	869.1687795353911	642.4397041860391
23643521	2592	0	1275.0	303.0	1331.54993274458	869.1687795353911	568.9859240912825
23643522	2592	0	1377.0	303.0	1331.54993274458	869.1687795353911	567.9901368281992
23643523	2592	0	1175.0	386.0	1331.54993274458	869.1687795353911	507.8975792027876
23643524	2592	0	950.0	474.0	1331.54993274458	869.1687795353911	549.3074872026451
23643525	2592	0	1307.0	555.0	1331.54993274458	869.1687795353911	315.1265162320057
23643526	2592	0	524.0	732.0	1331.54993274458	869.1687795353911	819.1166998389207
23643527	2592	0	962.0	743.0	1331.54993274458	869.1687795353911	390.4941916609948
23643512	2592	0	698.0	70.0	1331.54993274458	869.1687795353911	1019.8314838564008
23643513	2592	0	870.0	160.0	1331.54993274458	869.1687795353911	846.1375173600579
23643514	2592	0	1433.0	160.0	1331.54993274458	869.1687795353911	716.3884937754412
23643515	2592	0	604.0	190.0	1331.54993274458	869.1687795353911	995.2884686020609
23643516	2592	0	1280.0	194.0	1331.54993274458	869.1687795353911	677.1338689101884
23643517	2592	0	1376.0	199.0	1331.54993274458	869.1687795353911	671.6412744486204
23643518	2592	0	730.0	220.0	1331.54993274458	869.1687795353911	885.0324434214137
23643519	2592	0	1346.0	263.0	1331.54993274458	869.1687795353911	606.3409879985945
23643624	2416	1	1307.0	380.0	1331.5291194775805	869.0853475536026	489.70006625890267
23643625	2416	1	974.0	494.0	1331.5291194775805	869.0853475536026	518.1853811367326
23643626	2416	1	475.0	704.0	1331.5291194775805	869.0853475536026	872.2931299110024
23643627	2416	1	879.0	721.0	1331.5291194775805	869.0853475536026	476.1427035408876
23643628	2416	1	666.0	804.0	1331.5291194775805	869.0853475536026	668.7040536281927
23643629	2416	1	1107.0	839.0	1331.5291194775805	869.0853475536026	226.53576678043288
23643631	2416	1	1047.0	991.0	1331.5291194775805	869.0853475536026	309.5480613924325
23643616	2416	1	609.0	191.0	1331.5291194775805	869.0853475536026	990.8824688427673
23643617	2416	1	1402.0	192.0	1331.5291194775805	869.0853475536026	680.7427655681607
23643618	2416	1	1438.0	218.0	1331.5291194775805	869.0853475536026	659.7334144927137
23643619	2416	1	969.0	232.0	1331.5291194775805	869.0853475536026	733.0109839127135
23643620	2416	1	1360.0	247.0	1331.5291194775805	869.0853475536026	622.7365178617747
23643621	2416	1	1291.0	259.0	1331.5291194775805	869.0853475536026	611.4300784433392
23643622	2416	1	1374.0	315.0	1331.5291194775805	869.0853475536026	555.7106693828599
23643623	2416	1	698.0	338.0	1331.5291194775805	869.0853475536026	826.6866344705044
23643612	2416	1	709.0	63.0	1331.5291194775805	869.0853475536026	1018.487158553383
23643613	2416	1	1171.0	144.0	1331.5291194775805	869.0853475536026	742.6428209019299
23643614	2416	1	870.0	160.0	1331.5291194775805	869.0853475536026	846.056238225902
23643615	2416	1	1305.0	170.0	1331.5291194775805	869.0853475536026	699.5885343145619
23643690	2195	2	712.0	67.0	1331.519197359294	869.0798151277803	1013.4772152012683
23643691	2195	2	1260.0	91.0	1331.519197359294	869.0798151277803	781.3598366311123
23643692	2195	2	1398.0	132.0	1331.519197359294	869.0798151277803	740.0718552874142
23643693	2195	2	864.0	147.0	1331.519197359294	869.0798151277803	860.2171001058092
23643694	2195	2	1330.0	158.0	1331.519197359294	869.0798151277803	711.0814379821588
23643695	2195	2	617.0	193.0	1331.519197359294	869.0798151277803	983.6775893646166
23643704	2195	2	462.0	697.0	1331.519197359294	869.0798151277803	886.3831549340058
23643705	2195	2	683.0	726.0	1331.519197359294	869.0798151277803	664.1151879309361
23643706	2195	2	795.0	739.0	1331.519197359294	869.0798151277803	552.0630466158177
23643707	2195	2	1198.0	855.0	1331.519197359294	869.0798151277803	134.25951458836184
23643709	2195	2	1109.0	1014.0	1331.519197359294	869.0798151277803	265.5497188415434
23643696	2195	2	1393.0	217.0	1331.519197359294	869.0798151277803	654.9717355660667
23643697	2195	2	897.0	228.0	1331.519197359294	869.0798151277803	774.4612722648138
23643698	2195	2	1279.0	230.0	1331.519197359294	869.0798151277803	641.2341820232467
23643699	2195	2	1373.0	301.0	1331.519197359294	869.0798151277803	569.592251828736
23643700	2195	2	1423.0	320.0	1331.519197359294	869.0798151277803	556.6483455760425
23643701	2195	2	1331.0	324.0	1331.519197359294	869.0798151277803	545.0800623996745
23643702	2195	2	1057.0	483.0	1331.519197359294	869.0798151277803	473.7282062194439
23643703	2195	2	717.0	492.0	1331.519197359294	869.0798151277803	720.9875386578549
23643275	2396	3	1342.0	76.0	1331.5005012992096	869.1182510848544	793.1877455412848
23643276	2396	3	776.0	86.0	1331.5005012992096	869.1182510848544	960.1328044212812
23643277	2396	3	1248.0	91.0	1331.5005012992096	869.1182510848544	782.5856799025726
23643278	2396	3	864.0	155.0	1331.5005012992096	869.1182510848544	853.5347651077274
23643279	2396	3	1323.0	175.0	1331.5005012992096	869.1182510848544	694.1702997186172
23643288	2396	3	821.0	524.0	1331.5005012992096	869.1182510848544	616.2121136902559
23643289	2396	3	724.0	682.0	1331.5005012992096	869.1182510848544	635.665083961551
23643290	2396	3	453.0	692.0	1331.5005012992096	869.1182510848544	896.1774409403085
23643291	2396	3	730.0	780.0	1331.5005012992096	869.1182510848544	608.066538908057
23643292	2396	3	1179.0	856.0	1331.5005012992096	869.1182510848544	153.0636841580508
23643294	2396	3	1193.0	1008.0	1331.5005012992096	869.1182510848544	196.13905537108596
23643280	2396	3	1410.0	194.0	1331.5005012992096	869.1182510848544	679.6667008498708
23643281	2396	3	616.0	196.0	1331.5005012992096	869.1182510848544	982.3589706939889
23643282	2396	3	788.0	209.0	1331.5005012992096	869.1182510848544	855.0724532621894
23643283	2396	3	1317.0	222.0	1331.5005012992096	869.1182510848544	647.2806929184966
23643284	2396	3	1389.0	271.0	1331.5005012992096	869.1182510848544	600.8757231172242
23643285	2396	3	1333.0	321.0	1331.5005012992096	869.1182510848544	548.1203021861835
23643286	2396	3	1348.0	370.0	1331.5005012992096	869.1182510848544	499.39089100961894
23643287	2396	3	1077.0	470.0	1331.5005012992096	869.1182510848544	473.35597969243173
23642858	2139	4	1271.0	60.0	1331.5117927956298	869.133454222806	811.3930143955338
23642859	2139	4	881.0	88.0	1331.5117927956298	869.133454222806	901.7374056531008
23642860	2139	4	1372.0	127.0	1331.5117927956298	869.133454222806	743.2370811519685
23642861	2139	4	1240.0	128.0	1331.5117927956298	869.133454222806	746.761812888754
23642862	2139	4	1314.0	160.0	1331.5117927956298	869.133454222806	709.3496449459078
23642863	2139	4	861.0	170.0	1331.5117927956298	869.133454222806	842.7152152259208
23642872	2139	4	781.0	644.0	1331.5117927956298	869.133454222806	594.7674387669106
23642873	2139	4	453.0	692.0	1331.5117927956298	869.133454222806	896.1915145134407
23642874	2139	4	679.0	840.0	1331.5117927956298	869.133454222806	653.1618466293935
23642876	2139	4	1109.0	928.0	1331.5117927956298	869.133454222806	230.16682676889775
23642877	2139	4	1225.0	1003.0	1331.5117927956298	869.133454222806	171.07020220616087
23642864	2139	4	741.0	177.0	1331.5117927956298	869.133454222806	909.8092634641076
23642865	2139	4	615.0	198.0	1331.5117927956298	869.133454222806	981.7378787600297
23642866	2139	4	1324.0	222.0	1331.5117927956298	869.133454222806	647.1770504315994
23642867	2139	4	1397.0	251.0	1331.5117927956298	869.133454222806	621.5928510787912
23642868	2139	4	1390.0	324.0	1331.5117927956298	869.133454222806	548.2621209739639
23642869	2139	4	1266.0	331.0	1331.5117927956298	869.133454222806	542.1064559190071
23642870	2139	4	1117.0	456.0	1331.5117927956298	869.133454222806	465.5046296724261
23642871	2139	4	889.0	520.0	1331.5117927956298	869.133454222806	563.6584565326334
23642952	2051	5	888.0	627.0	1331.4599709885156	869.0696679151525	505.22714692867333
23642953	2051	5	459.0	699.0	1331.4599709885156	869.0696679151525	888.8813716813125
23642955	2051	5	646.0	922.0	1331.4599709885156	869.0696679151525	687.5005395504711
23642956	2051	5	960.0	957.0	1331.4599709885156	869.0696679151525	381.72536377262173
23642957	2051	5	1257.0	995.0	1331.4599709885156	869.0696679151525	146.29673891994497
23642944	2051	5	663.0	220.0	1331.4599709885156	869.0696679151525	931.7350302642128
23642945	2051	5	1403.0	238.0	1331.4599709885156	869.0696679151525	635.1117236467179
23642946	2051	5	849.0	259.0	1331.4599709885156	869.0696679151525	777.7870038232471
23642947	2051	5	1256.0	300.0	1331.4599709885156	869.0696679151525	574.0509508420395
23642948	2051	5	1352.0	384.0	1331.4599709885156	869.0696679151525	485.50435170357537
23642949	2051	5	1467.0	406.0	1331.4599709885156	869.0696679151525	482.49830756955373
23642950	2051	5	1182.0	435.0	1331.4599709885156	869.0696679151525	459.08034104267495
23642951	2051	5	948.0	542.0	1331.4599709885156	869.0696679151525	504.0001160918927
23642938	2051	5	1141.0	93.0	1331.4599709885156	869.0696679151525	799.0989488210339
23642939	2051	5	1320.0	96.0	1331.4599709885156	869.0696679151525	773.154604452112
23642940	2051	5	997.0	99.0	1331.4599709885156	869.0696679151525	839.5658197167104
23642941	2051	5	657.0	114.0	1331.4599709885156	869.0696679151525	1012.4359021050805
23642942	2051	5	1218.0	164.0	1331.4599709885156	869.0696679151525	714.1403234874069
23642943	2051	5	1296.0	176.0	1331.4599709885156	869.0696679151525	693.976205735129
23642699	2044	6	1222.0	81.0	1331.4783011724703	869.1130700779053	795.6806580879237
23642700	2044	6	1016.0	90.0	1331.4783011724703	869.1130700779053	840.5615590049825
23642701	2044	6	1126.0	101.0	1331.4783011724703	869.1130700779053	795.1220162196677
23642702	2044	6	560.0	119.0	1331.4783011724703	869.1130700779053	1076.0336365939781
23642703	2044	6	1179.0	164.0	1331.4783011724703	869.1130700779053	721.4111684214013
23642712	2044	6	986.0	504.0	1331.4783011724703	869.1130700779053	502.65575747496365
23642713	2044	6	940.0	586.0	1331.4783011724703	869.1130700779053	483.1234528956551
23642714	2044	6	460.0	697.0	1331.4783011724703	869.1130700779053	888.3115097228543
23642716	2044	6	833.0	934.0	1331.4783011724703	869.1130700779053	502.6837280184299
23642717	2044	6	636.0	964.0	1331.4783011724703	869.1130700779053	701.9213608886581
23642718	2044	6	1339.0	1002.0	1331.4783011724703	869.1130700779053	133.09963222102374
23642704	2044	6	1289.0	184.0	1331.4783011724703	869.1130700779053	686.4286742714584
23642705	2044	6	1405.0	225.0	1331.4783011724703	869.1130700779053	648.2955246210407
23642706	2044	6	687.0	240.0	1331.4783011724703	869.1130700779053	900.6306321822508
23642707	2044	6	1196.0	297.0	1331.4783011724703	869.1130700779053	587.9351452690548
23642708	2044	6	857.0	357.0	1331.4783011724703	869.1130700779053	698.13283465837
23642709	2044	6	1474.0	409.0	1331.4783011724703	869.1130700779053	481.68088180163477
23642710	2044	6	1198.0	414.0	1331.4783011724703	869.1130700779053	474.28299931541403
23642711	2044	6	1362.0	424.0	1331.4783011724703	869.1130700779053	446.15828945957804
23642728	2237	7	1146.0	322.0	1331.4791166497146	869.0620514445983	577.6498860416496
23642729	2237	7	1216.0	400.0	1331.4791166497146	869.0620514445983	483.0679398258731
23642730	2237	7	1474.0	410.0	1331.4791166497146	869.0620514445983	480.67678253423963
23642731	2237	7	910.0	462.0	1331.4791166497146	869.0620514445983	585.9557658203463
23642732	2237	7	1009.0	462.0	1331.4791166497146	869.0620514445983	519.3190680125899
23642733	2237	7	1008.0	564.0	1331.4791166497146	869.0620514445983	444.6364741449653
23642734	2237	7	457.0	674.0	1331.4791166497146	869.0620514445983	895.970384203764
23642735	2237	7	749.0	828.0	1331.4791166497146	869.0620514445983	583.9246641492981
23642720	2237	7	1020.0	108.0	1331.4791166497146	869.0620514445983	822.3348990879244
23642721	2237	7	1084.0	141.0	1331.4791166497146	869.0620514445983	768.9735131533726
23642722	2237	7	1192.0	159.0	1331.4791166497146	869.0620514445983	723.631495226055
23642723	2237	7	525.0	169.0	1331.4791166497146	869.0620514445983	1067.9398117239207
23642724	2237	7	1286.0	191.0	1331.4791166497146	869.0620514445983	679.5855322624926
23642725	2237	7	1403.0	211.0	1331.4791166497146	869.0620514445983	661.9372329055666
23642726	2237	7	713.0	234.0	1331.4791166497146	869.0620514445983	886.4650173113617
23642727	2237	7	1428.0	303.0	1331.4791166497146	869.0620514445983	574.2321194503024
23642719	2237	7	1176.0	81.0	1331.4791166497146	869.0620514445983	803.2531062132559
23642737	2237	7	1406.0	981.0	1331.4791166497146	869.0620514445983	134.47477972504214
23642738	2237	7	661.0	982.0	1331.4791166497146	869.0620514445983	679.924426747035
23642752	2533	8	972.0	527.0	1331.5197647625346	869.0712903882202	496.25319038044506
23642753	2533	8	1100.0	538.0	1331.5197647625346	869.0712903882202	403.9920801142277
23642754	2533	8	458.0	636.0	1331.5197647625346	869.0712903882202	904.079092687152
23642755	2533	8	743.0	700.0	1331.5197647625346	869.0712903882202	612.3239459221621
23642757	2533	8	1429.0	948.0	1331.5197647625346	869.0712903882202	125.42781773965558
23642758	2533	8	668.0	982.0	1331.5197647625346	869.0712903882202	673.0611946064867
23642744	2533	8	502.0	216.0	1331.5197647625346	869.0712903882202	1055.7486208662674
23642745	2533	8	739.0	221.0	1331.5197647625346	869.0712903882202	878.1093719233967
23642746	2533	8	1015.0	238.0	1331.5197647625346	869.0712903882202	705.9998123495385
23642747	2533	8	1386.0	341.0	1331.5197647625346	869.0712903882202	530.8741694260605
23642748	2533	8	1117.0	379.0	1331.5197647625346	869.0712903882202	534.965979419765
23642749	2533	8	1217.0	392.0	1331.5197647625346	869.0712903882202	490.623881026951
23642750	2533	8	1471.0	401.0	1331.5197647625346	869.0712903882202	488.4111678776318
23642751	2533	8	1024.0	483.0	1331.5197647625346	869.0712903882202	493.57820756353294
23642739	2533	8	966.0	93.0	1331.5197647625346	869.0712903882202	857.8410961226418
23642740	2533	8	1101.0	126.0	1331.5197647625346	869.0712903882202	778.0066224302907
23642741	2533	8	1287.0	190.0	1331.5197647625346	869.0712903882202	680.5290786469259
23642742	2533	8	1186.0	197.0	1331.5197647625346	869.0712903882202	687.6451274462946
23642743	2533	8	1403.0	211.0	1331.5197647625346	869.0712903882202	661.942027116288
23642920	2632	9	1022.0	201.0	1331.5370385642334	869.0463386663839	736.2737866097615
23642921	2632	9	1399.0	208.0	1331.5370385642334	869.0463386663839	664.4798815840215
23642922	2632	9	763.0	239.0	1331.5370385642334	869.0463386663839	848.6417106684684
23642923	2632	9	488.0	242.0	1331.5370385642334	869.0463386663839	1051.0670036989243
23642924	2632	9	909.0	284.0	1331.5370385642334	869.0463386663839	721.6763591427764
23642925	2632	9	1185.0	288.0	1331.5370385642334	869.0463386663839	599.2394774618789
23642926	2632	9	1469.0	393.0	1331.5370385642334	869.0463386663839	495.49589536580476
23642927	2632	9	1046.0	411.0	1331.5370385642334	869.0463386663839	539.7572127889651
23642918	2632	9	935.0	89.0	1331.5370385642334	869.0463386663839	875.0508061936308
23642919	2632	9	1268.0	153.0	1331.5370385642334	869.0463386663839	718.8597320667271
23642937	2632	9	695.0	989.0	1331.5370385642334	869.0463386663839	647.7409067918007
23642928	2632	9	1202.0	421.0	1331.5370385642334	869.0463386663839	466.3961470170435
23642929	2632	9	1030.0	498.0	1331.5370385642334	869.0463386663839	478.1212932549824
23642930	2632	9	1269.0	501.0	1331.5370385642334	869.0463386663839	373.3215619249911
23642931	2632	9	1093.0	509.0	1331.5370385642334	869.0463386663839	431.8949927402065
23642932	2632	9	803.0	571.0	1331.5370385642334	869.0463386663839	606.7808674692097
23642933	2632	9	994.0	574.0	1331.5370385642334	869.0463386663839	448.31193868014634
23642934	2632	9	460.0	583.0	1331.5370385642334	869.0463386663839	917.2782115878244
23642935	2632	9	1449.0	865.0	1331.5370385642334	869.0463386663839	117.53263447172222
23642664	2155	10	871.0	269.0	1331.5403126580134	869.0498861337351	756.410765016105
23642665	2155	10	477.0	317.0	1331.5403126580134	869.0498861337351	1017.3486239917588
23642666	2155	10	1244.0	322.0	1331.5403126580134	869.0498861337351	554.0098232515334
23642667	2155	10	1112.0	380.0	1331.5403126580134	869.0498861337351	536.0669174733669
23642668	2155	10	1468.0	388.0	1331.5403126580134	869.0498861337351	500.0302383043972
23642669	2155	10	981.0	426.0	1331.5403126580134	869.0498861337351	564.9528408650525
23642670	2155	10	881.0	487.0	1331.5403126580134	869.0498861337351	590.7187899709813
23642671	2155	10	1086.0	493.0	1331.5403126580134	869.0498861337351	449.1141970606029
23642659	2155	10	914.0	87.0	1331.5403126580134	869.0498861337351	886.5336638257678
23642660	2155	10	1261.0	106.0	1331.5403126580134	869.0498861337351	766.3035067377654
23642661	2155	10	898.0	162.0	1331.5403126580134	869.0498861337351	829.3833517628236
23642662	2155	10	1395.0	204.0	1331.5403126580134	869.0498861337351	668.0707170382764
23642663	2155	10	765.0	240.0	1331.5403126580134	869.0498861337351	846.5646372909185
23642672	2155	10	462.0	526.0	1331.5403126580134	869.0498861337351	934.7639165659767
23642673	2155	10	1026.0	540.0	1331.5403126580134	869.0498861337351	449.0308566499418
23642674	2155	10	1375.0	634.0	1331.5403126580134	869.0498861337351	239.03387499545968
23642675	2155	10	1047.0	653.0	1331.5403126580134	869.0498861337351	357.2684464459741
23642676	2155	10	1454.0	732.0	1331.5403126580134	869.0498861337351	183.79076775824967
23642678	2155	10	731.0	995.0	1331.5403126580134	869.0498861337351	613.6058167181188
23643304	2106	11	975.0	419.0	1331.53686159764	869.0316753428908	574.1489723841921
23643305	2106	11	492.0	421.0	1331.53686159764	869.0316753428908	951.6062862821852
23643306	2106	11	1070.0	451.0	1331.53686159764	869.0316753428908	493.1044631356799
23643307	2106	11	879.0	486.0	1331.53686159764	869.0316753428908	592.8767792894432
23643308	2106	11	447.0	503.0	1331.53686159764	869.0316753428908	957.2798163960869
23643309	2106	11	983.0	582.0	1331.53686159764	869.0316753428908	451.51425951178896
23643310	2106	11	1249.0	593.0	1331.53686159764	869.0316753428908	288.10730520934567
23643311	2106	11	1451.0	638.0	1331.53686159764	869.0316753428908	260.090515876078
23643296	2106	11	899.0	86.0	1331.53686159764	869.0316753428908	894.5539342214254
23643297	2106	11	868.0	147.0	1331.53686159764	869.0316753428908	858.018742370032
23643298	2106	11	1389.0	200.0	1331.53686159764	869.0316753428908	671.4948956523526
23643299	2106	11	756.0	240.0	1331.53686159764	869.0316753428908	852.5981044093078
23643300	2106	11	1042.0	273.0	1331.53686159764	869.0316753428908	662.6351577118921
23643301	2106	11	878.0	276.0	1331.53686159764	869.0316753428908	746.5803726242959
23643302	2106	11	1467.0	387.0	1331.53686159764	869.0316753428908	500.70430185858305
23643303	2106	11	1310.0	391.0	1331.53686159764	869.0316753428908	478.51658178020006
23643295	2106	11	1287.0	84.0	1331.53686159764	869.0316753428908	786.2940056573199
23643312	2106	11	1125.0	695.0	1331.53686159764	869.0316753428908	270.0823933936754
23643314	2106	11	786.0	993.0	1331.53686159764	869.0316753428908	559.4449149649078
23643432	2192	12	855.0	985.0	1331.5547387763086	869.0355627014007	490.46118069439143
23643424	2192	12	1357.0	460.0	1331.5547387763086	869.0355627014007	409.8262471745721
23643425	2192	12	866.0	481.0	1331.5547387763086	869.0355627014007	606.063373516392
23643426	2192	12	440.0	491.0	1331.5547387763086	869.0355627014007	968.3907986455966
23643427	2192	12	978.0	493.0	1331.5547387763086	869.0355627014007	516.1430981107302
23643428	2192	12	1450.0	548.0	1331.5547387763086	869.0355627014007	342.18870879290205
23643429	2192	12	997.0	629.0	1331.5547387763086	869.0355627014007	411.7571427420078
23643430	2192	12	1162.0	713.0	1331.5547387763086	869.0355627014007	230.4254896252691
23643416	2192	12	1048.0	142.0	1331.5547387763086	869.0355627014007	780.3742687422766
23643417	2192	12	1390.0	204.0	1331.5547387763086	869.0355627014007	667.5987928517204
23643418	2192	12	868.0	247.0	1331.5547387763086	869.0355627014007	775.7649367606273
23643419	2192	12	764.0	256.0	1331.5547387763086	869.0355627014007	835.4226371388717
23643420	2192	12	1462.0	397.0	1331.5547387763086	869.0355627014007	489.7280251635035
23643421	2192	12	1036.0	404.0	1331.5547387763086	869.0355627014007	551.0087823167072
23643422	2192	12	961.0	429.0	1331.5547387763086	869.0355627014007	575.2756824962416
23643423	2192	12	494.0	433.0	1331.5547387763086	869.0355627014007	944.2589435038344
23643413	2192	12	891.0	81.0	1331.5547387763086	869.0355627014007	902.8225329157302
23643414	2192	12	1276.0	87.0	1331.5547387763086	869.0355627014007	784.00634584817
23643415	2192	12	794.0	113.0	1331.5547387763086	869.0355627014007	927.6609667599953
23642792	2475	13	438.0	486.0	1331.5497248349927	868.9755804959508	972.1632609849551
23642793	2475	13	1459.0	509.0	1331.5497248349927	868.9755804959508	381.87169467379067
23642794	2475	13	1044.0	602.0	1331.5497248349927	868.9755804959508	392.37839496311454
23642795	2475	13	899.0	639.0	1331.5497248349927	868.9755804959508	489.8857336964177
23642796	2475	13	1199.0	743.0	1331.5497248349927	868.9755804959508	182.86409279878885
23642798	2475	13	917.0	979.0	1331.5497248349927	868.9755804959508	428.9019086550807
23642784	2475	13	1392.0	209.0	1331.5497248349927	868.9755804959508	662.7382610190032
23642785	2475	13	769.0	291.0	1331.5497248349927	868.9755804959508	806.5469388458166
23642786	2475	13	1460.0	390.0	1331.5497248349927	868.9755804959508	495.90027213281417
23642787	2475	13	1010.0	400.0	1331.5497248349927	868.9755804959508	568.6231798326318
23642788	2475	13	812.0	424.0	1331.5497248349927	868.9755804959508	684.0578804559049
23642789	2475	13	942.0	430.0	1331.5497248349927	868.9755804959508	586.8973917055481
23642790	2475	13	489.0	459.0	1331.5497248349927	868.9755804959508	937.0005418475027
23642791	2475	13	1372.0	476.0	1331.5497248349927	868.9755804959508	395.05193535414344
23642779	2475	13	902.0	83.0	1331.5497248349927	868.9755804959508	895.6955840249324
23642780	2475	13	1268.0	90.0	1331.5497248349927	868.9755804959508	781.5635115175265
23642781	2475	13	720.0	104.0	1331.5497248349927	868.9755804959508	979.3777129896679
23642782	2475	13	1052.0	151.0	1331.5497248349927	868.9755804959508	770.4784116662956
23642783	2475	13	830.0	158.0	1331.5497248349927	868.9755804959508	870.0795380559246
23643648	2554	14	797.0	559.0	1331.5928594921356	869.0325937894908	617.9884583322067
23643649	2554	14	1212.0	745.0	1331.5928594921356	869.0325937894908	172.29781299730567
23643651	2554	14	985.0	977.0	1331.5928594921356	869.0325937894908	363.02006976854653
23643640	2554	14	1026.0	392.0	1331.5928594921356	869.0325937894908	566.5219248273711
23643641	2554	14	785.0	420.0	1331.5928594921356	869.0325937894908	707.3853435950645
23643642	2554	14	514.0	428.0	1331.5928594921356	869.0325937894908	928.9606195513419
23643643	2554	14	905.0	431.0	1331.5928594921356	869.0325937894908	611.4360318067835
23643644	2554	14	446.0	491.0	1331.5928594921356	869.0325937894908	962.9036061572662
23643645	2554	14	1465.0	501.0	1331.5928594921356	869.0325937894908	391.4657778528097
23643646	2554	14	1369.0	524.0	1331.5928594921356	869.0325937894908	347.05444088511365
23643647	2554	14	1033.0	557.0	1331.5928594921356	869.0325937894908	431.88196920766165
23643632	2554	14	896.0	73.0	1331.5928594921356	869.0325937894908	907.4188832153318
23643633	2554	14	1260.0	101.0	1331.5928594921356	869.0325937894908	771.3621734654049
23643634	2554	14	656.0	103.0	1331.5928594921356	869.0325937894908	1021.3871188460404
23643635	2554	14	800.0	117.0	1331.5928594921356	869.0325937894908	920.9473331221361
23643636	2554	14	1049.0	156.0	1331.5928594921356	869.0325937894908	766.9903545952262
23643637	2554	14	1392.0	211.0	1331.5928594921356	869.0325937894908	660.7994530216122
23643638	2554	14	756.0	309.0	1331.5928594921356	869.0325937894908	803.0838349792119
23643639	2554	14	1459.0	389.0	1331.5928594921356	869.0325937894908	496.65266590712764
23643785	2198	15	893.0	69.0	1331.568180788538	869.0078187574138	912.3346750360653
23643786	2198	15	1256.0	105.0	1331.568180788538	869.0078187574138	767.7359553063478
23643787	2198	15	579.0	109.0	1331.568180788538	869.0078187574138	1069.565683493899
23643788	2198	15	691.0	114.0	1331.568180788538	869.0078187574138	990.1335266637349
23643789	2198	15	976.0	139.0	1331.568180788538	869.0078187574138	811.9976272355897
23643790	2198	15	1390.0	201.0	1331.568180788538	869.0078187574138	670.5585160277951
23643791	2198	15	728.0	338.0	1331.568180788538	869.0078187574138	803.905375303519
23643800	2198	15	788.0	529.0	1331.568180788538	869.0078187574138	641.1487222025286
23643801	2198	15	1336.0	637.0	1331.568180788538	869.0078187574138	232.05014325808133
23643802	2198	15	1201.0	758.0	1331.568180788538	869.0078187574138	171.3790700748116
23643804	2198	15	1040.0	974.0	1331.568180788538	869.0078187574138	309.89572789958504
23643792	2198	15	1076.0	373.0	1331.568180788538	869.0078187574138	557.977464867579
23643793	2198	15	1458.0	389.0	1331.568180788538	869.0078187574138	496.37940224929764
23643794	2198	15	480.0	400.0	1331.568180788538	869.0078187574138	972.1814134137143
23643795	2198	15	908.0	429.0	1331.568180788538	869.0078187574138	610.7510821473579
23643796	2198	15	741.0	438.0	1331.568180788538	869.0078187574138	731.1214098834113
23643797	2198	15	443.0	486.0	1331.568180788538	869.0078187574138	967.59929781866
23643798	2198	15	1465.0	508.0	1331.568180788538	869.0078187574138	384.8775072436242
23643799	2198	15	1000.0	525.0	1331.568180788538	869.0078187574138	477.7853470729866
23642696	2218	16	1161.0	801.0	1331.5430196198035	869.0029372239771	183.60098314586682
23642698	2218	16	1080.0	973.0	1331.5430196198035	869.0029372239771	272.19346021807524
23642688	2218	16	492.0	411.0	1331.5430196198035	869.0029372239771	956.3467845390229
23642689	2218	16	903.0	463.0	1331.5430196198035	869.0029372239771	590.3283024719009
23642690	2218	16	441.0	492.0	1331.5430196198035	869.0029372239771	967.0564019068712
23642691	2218	16	820.0	494.0	1331.5430196198035	869.0029372239771	634.2739659235249
23642692	2218	16	1462.0	494.0	1331.5430196198035	869.0029372239771	397.0468821896592
23642693	2218	16	674.0	517.0	1331.5430196198035	869.0029372239771	745.83435859783
23642694	2218	16	976.0	531.0	1331.5430196198035	869.0029372239771	490.5678590902627
23642695	2218	16	1396.0	713.0	1331.5430196198035	869.0029372239771	168.79460519294207
23642680	2218	16	1253.0	108.0	1331.5430196198035	869.0029372239771	765.0454080605394
23642681	2218	16	525.0	140.0	1331.5430196198035	869.0029372239771	1087.178423709106
23642682	2218	16	967.0	141.0	1331.5430196198035	869.0029372239771	814.1743607853679
23642683	2218	16	630.0	147.0	1331.5430196198035	869.0029372239771	1006.7029600320654
23642684	2218	16	1379.0	180.0	1331.5430196198035	869.0029372239771	690.6353686932592
23642685	2218	16	1087.0	266.0	1331.5430196198035	869.0029372239771	650.7025670346746
23642686	2218	16	687.0	379.0	1331.5430196198035	869.0029372239771	809.6533718998145
23642687	2218	16	1458.0	386.0	1331.5430196198035	869.0029372239771	499.2826907212652
23642679	2218	16	894.0	73.0	1331.5430196198035	869.0029372239771	908.3306501969504
23643018	2073	17	900.0	81.0	1331.5511151848134	869.0178863593275	898.4478583866056
23643019	2073	17	1253.0	105.0	1331.5511151848134	869.0178863593275	768.0453166146852
23643020	2073	17	1123.0	133.0	1331.5511151848134	869.0178863593275	764.9940500982221
23643021	2073	17	955.0	138.0	1331.5511151848134	869.0178863593275	822.3003663651047
23643022	2073	17	587.0	147.0	1331.5511151848134	869.0178863593275	1037.143283903309
23643023	2073	17	1360.0	160.0	1331.5511151848134	869.0178863593275	709.5884033893705
23643032	2073	17	972.0	503.0	1331.5511151848134	869.0178863593275	513.075138323416
23643033	2073	17	598.0	625.0	1331.5511151848134	869.0178863593275	773.0730673436742
23643034	2073	17	1452.0	725.0	1331.5511151848134	869.0178863593275	187.7473979703321
23643035	2073	17	1062.0	845.0	1331.5511151848134	869.0178863593275	270.6190358466051
23643037	2073	17	1135.0	984.0	1331.5511151848134	869.0178863593275	227.71303725889373
23643024	2073	17	486.0	197.0	1331.5511151848134	869.0178863593275	1080.0762602599593
23643025	2073	17	885.0	360.0	1331.5511151848134	869.0178863593275	677.1315286608043
23643026	2073	17	1457.0	389.0	1331.5511151848134	869.0178863593275	496.1396919479938
23643027	2073	17	665.0	423.0	1331.5511151848134	869.0178863593275	802.0114363938711
23643028	2073	17	899.0	469.0	1331.5511151848134	869.0178863593275	589.1644733476463
23643029	2073	17	537.0	475.0	1331.5511151848134	869.0178863593275	886.8830641141495
23643030	2073	17	456.0	478.0	1331.5511151848134	869.0178863593275	958.8976706376371
23643031	2073	17	1443.0	488.0	1331.5511151848134	869.0178863593275	396.98297652705224
23642912	2297	18	507.0	560.0	1331.5583206798262	868.9709991714778	880.5450031266753
23642913	2297	18	549.0	728.0	1331.5583206798262	868.9709991714778	795.1542918658206
23642914	2297	18	1434.0	741.0	1331.5583206798262	868.9709991714778	163.9233793297457
23642916	2297	18	967.0	879.0	1331.5583206798262	868.9709991714778	364.69624351576965
23642917	2297	18	1168.0	989.0	1331.5583206798262	868.9709991714778	202.87504849906566
23642904	2297	18	474.0	242.0	1331.5583206798262	868.9709991714778	1062.3082919610883
23642905	2297	18	978.0	287.0	1331.5583206798262	868.9709991714778	680.9506076057111
23642906	2297	18	1457.0	388.0	1331.5583206798262	868.9709991714778	497.0600737885463
23642907	2297	18	1373.0	439.0	1331.5583206798262	868.9709991714778	431.96350877521485
23642908	2297	18	458.0	454.0	1331.5583206798262	868.9709991714778	967.1117152544131
23642909	2297	18	967.0	456.0	1331.5583206798262	868.9709991714778	550.8609764120016
23642910	2297	18	671.0	468.0	1331.5583206798262	868.9709991714778	772.7321898277083
23642911	2297	18	891.0	491.0	1331.5583206798262	868.9709991714778	580.4771400623059
23642898	2297	18	1251.0	105.0	1331.5583206798262	868.9709991714778	768.2065676664187
23642899	2297	18	857.0	109.0	1331.5583206798262	868.9709991714778	895.969597312404
23642900	2297	18	1149.0	120.0	1331.5583206798262	868.9709991714778	770.8988896407623
23642901	2297	18	973.0	154.0	1331.5583206798262	868.9709991714778	799.8422338092672
23642902	2297	18	1352.0	158.0	1331.5583206798262	868.9709991714778	711.2648057624659
23642903	2297	18	544.0	173.0	1331.5583206798262	868.9709991714778	1051.010818288648
23643240	2355	19	998.0	178.0	1331.5250913157724	868.9701953142328	767.2540631041215
23643241	2355	19	531.0	205.0	1331.5250913157724	868.9701953142328	1040.0465576558322
23643242	2355	19	1086.0	293.0	1331.5250913157724	868.9701953142328	626.118388450566
23643243	2355	19	484.0	333.0	1331.5250913157724	868.9701953142328	1002.7775579234834
23643244	2355	19	1345.0	357.0	1331.5250913157724	868.9701953142328	512.1474924805763
23643245	2355	19	1456.0	388.0	1331.5250913157724	868.9701953142328	496.8161950586535
23643246	2355	19	438.0	417.0	1331.5250913157724	868.9701953142328	1001.3311871020722
23643247	2355	19	989.0	436.0	1331.5250913157724	868.9701953142328	552.0748393210138
23643236	2355	19	1256.0	101.0	1331.5250913157724	868.9701953142328	771.6749706380509
23643237	2355	19	778.0	127.0	1331.5250913157724	868.9701953142328	925.6942245962082
23643238	2355	19	1177.0	127.0	1331.5250913157724	868.9701953142328	757.8903446942628
23643239	2355	19	1357.0	159.0	1331.5250913157724	868.9701953142328	710.4270892969944
23643248	2355	19	702.0	518.0	1331.5250913157724	868.9701953142328	720.7509407521036
23643249	2355	19	913.0	564.0	1331.5250913157724	868.9701953142328	517.8513996223984
23643250	2355	19	497.0	649.0	1331.5250913157724	868.9701953142328	863.0289768380782
23643251	2355	19	1474.0	695.0	1331.5250913157724	868.9701953142328	224.8660233611367
23643252	2355	19	558.0	841.0	1331.5250913157724	868.9701953142328	774.030618723181
23643254	2355	19	878.0	906.0	1331.5250913157724	868.9701953142328	455.0343007818705
23643255	2355	19	1222.0	998.0	1331.5250913157724	868.9701953142328	169.24667241921043
23643433	2512	20	1255.0	102.0	1331.5471587021757	868.9817162815057	770.7920735292366
23643434	2512	20	713.0	109.0	1331.5471587021757	868.9817162815057	979.8840730518674
23643435	2512	20	1189.0	130.0	1331.5471587021757	868.9817162815057	752.6045903742702
23643436	2512	20	1359.0	161.0	1331.5471587021757	868.9817162815057	708.5137748020358
23643437	2512	20	496.0	248.0	1331.5471587021757	868.9817162815057	1041.036669080971
23643438	2512	20	1030.0	253.0	1331.5471587021757	868.9817162815057	685.8310022990098
23643439	2512	20	1175.0	298.0	1331.5471587021757	868.9817162815057	592.0533195798314
23643449	2512	20	803.0	905.0	1331.5471587021757	868.9817162815057	529.7729850928309
23643450	2512	20	625.0	934.0	1331.5471587021757	868.9817162815057	709.5324268050165
23643451	2512	20	1257.0	999.0	1331.5471587021757	868.9817162815057	149.87338980509602
23643440	2512	20	1366.0	318.0	1331.5471587021757	868.9817162815057	552.0578320701616
23643441	2512	20	944.0	367.0	1331.5471587021757	868.9817162815057	634.1754045207488
23643442	2512	20	431.0	375.0	1331.5471587021757	868.9817162815057	1027.1334485192192
23643443	2512	20	489.0	379.0	1331.5471587021757	868.9817162815057	974.6629145131557
23643444	2512	20	1455.0	390.0	1331.5471587021757	868.9817162815057	494.6353086431281
23643445	2512	20	726.0	557.0	1331.5471587021757	868.9817162815057	681.1901002702783
23643446	2512	20	913.0	615.0	1331.5471587021757	868.9817162815057	489.57985688032903
23643447	2512	20	490.0	697.0	1331.5471587021757	868.9817162815057	858.9408192971372
23642760	2374	21	661.0	102.0	1331.5618249185593	868.9641961583827	1018.767509899576
23642761	2374	21	1196.0	135.0	1331.5618249185593	868.9641961583827	746.378221559064
23642762	2374	21	1358.0	160.0	1331.5618249185593	868.9641961583827	709.4569814556332
23642763	2374	21	494.0	288.0	1331.5618249185593	868.9641961583827	1019.3278215465637
23642764	2374	21	1399.0	298.0	1331.5618249185593	868.9641961583827	574.9330576276712
23642765	2374	21	1006.0	315.0	1331.5618249185593	868.9641961583827	642.5471441611937
23642766	2374	21	868.0	357.0	1331.5618249185593	868.9641961583827	690.6496243899102
23642767	2374	21	427.0	369.0	1331.5618249185593	868.9641961583827	1033.5358206372396
23642759	2374	21	1258.0	101.0	1331.5618249185593	868.9641961583827	771.4793248471017
23642776	2374	21	739.0	880.0	1331.5618249185593	868.9641961583827	592.6645807851554
23642777	2374	21	704.0	995.0	1331.5618249185593	868.9641961583827	640.0928588455859
23642778	2374	21	1237.0	1007.0	1331.5618249185593	868.9641961583827	167.3195203021145
23642768	2374	21	1454.0	393.0	1331.5618249185593	868.9641961583827	491.4600927257156
23642769	2374	21	1182.0	415.0	1331.5618249185593	868.9641961583827	477.96676753378614
23642770	2374	21	477.0	431.0	1331.5618249185593	868.9641961583827	960.2544192685586
23642771	2374	21	763.0	601.0	1331.5618249185593	868.9641961583827	628.543840298774
23642772	2374	21	888.0	656.0	1331.5618249185593	868.9641961583827	492.03743899267334
23642773	2374	21	1491.0	685.0	1331.5618249185593	868.9641961583827	243.44066451909808
23642774	2374	21	505.0	751.0	1331.5618249185593	868.9641961583827	834.9371245716604
23642888	2454	22	477.0	503.0	1331.5569318505563	868.9451521559696	929.6146535851789
23642889	2454	22	1198.0	551.0	1331.5569318505563	868.9451521559696	344.8573238671564
23642890	2454	22	777.0	618.0	1331.5569318505563	868.9451521559696	608.6927468387357
23642891	2454	22	890.0	625.0	1331.5569318505563	868.9451521559696	504.46185319177107
23642892	2454	22	1487.0	718.0	1331.5569318505563	868.9451521559696	216.67253262723773
23642893	2454	22	508.0	845.0	1331.5569318505563	868.9451521559696	823.9049643683878
23642894	2454	22	682.0	854.0	1331.5569318505563	868.9451521559696	649.7288398155598
23642880	2454	22	1208.0	139.0	1331.5569318505563	868.9451521559696	740.3284680223534
23642881	2454	22	1355.0	161.0	1331.5569318505563	868.9451521559696	708.3331955410522
23642882	2454	22	1413.0	252.0	1331.5569318505563	868.9451521559696	622.2975928913331
23642883	2454	22	496.0	311.0	1331.5569318505563	868.9451521559696	1004.7179600155773
23642884	2454	22	955.0	339.0	1331.5569318505563	868.9451521559696	650.105366243287
23642885	2454	22	444.0	342.0	1331.5569318505563	868.9451521559696	1032.1959603954333
23642886	2454	22	1453.0	395.0	1331.5569318505563	868.9451521559696	489.25701431220745
23642887	2454	22	830.0	405.0	1331.5569318505563	868.9451521559696	683.2308980837806
23642878	2454	22	585.0	100.0	1331.5569318505563	868.9451521559696	1071.7387272643848
23642879	2454	22	1259.0	103.0	1331.5569318505563	868.9451521559696	769.3740861705687
23642896	2454	22	1219.0	974.0	1331.5569318505563	868.9451521559696	153.96617798446243
23642897	2454	22	800.0	1004.0	1331.5569318505563	868.9451521559696	548.4456068969384
23642984	2093	23	439.0	327.0	1331.6210153980894	868.9560100037096	1044.2646187195355
23642985	2093	23	913.0	368.0	1331.6210153980894	868.9560100037096	652.8403162273024
23642986	2093	23	1452.0	396.0	1331.6210153980894	868.9560100037096	488.03533410237424
23642987	2093	23	1256.0	444.0	1331.6210153980894	868.9560100037096	431.6319594377958
23642988	2093	23	858.0	501.0	1331.6210153980894	868.9560100037096	599.757027073937
23642989	2093	23	504.0	604.0	1331.6210153980894	868.9560100037096	868.9984075737138
23642990	2093	23	944.0	617.0	1331.6210153980894	868.9560100037096	462.3114562232211
23642991	2093	23	788.0	657.0	1331.6210153980894	868.9560100037096	583.4802126543302
23642978	2093	23	1258.0	103.0	1331.6210153980894	868.9560100037096	769.4859733413265
23642979	2093	23	529.0	137.0	1331.6210153980894	868.9560100037096	1086.2596811716849
23642980	2093	23	1215.0	138.0	1331.6210153980894	868.9560100037096	740.200749657162
23642981	2093	23	1403.0	163.0	1331.6210153980894	868.9560100037096	709.5553871990245
23642982	2093	23	1346.0	168.0	1331.6210153980894	868.9560100037096	701.1034753575984
23642983	2093	23	496.0	326.0	1331.6210153980894	868.9560100037096	996.5258201241362
23642992	2093	23	1461.0	812.0	1331.6210153980894	868.9560100037096	141.36091656523766
23642993	2093	23	617.0	819.0	1331.6210153980894	868.9560100037096	716.3649897811081
23642995	2093	23	525.0	883.0	1331.6210153980894	868.9560100037096	806.7432653185651
23642996	2093	23	1169.0	892.0	1331.6210153980894	868.9560100037096	164.2456091469564
23642997	2093	23	918.0	974.0	1331.6210153980894	868.9560100037096	426.7511970847736
23642799	2612	24	1342.0	95.0	1331.575084206148	868.9772573633461	774.0474622301892
23642817	2612	24	1062.0	944.0	1331.575084206148	868.9772573633461	279.81983120836406
23642808	2612	24	1322.0	449.0	1331.575084206148	868.9772573633461	420.0863946142425
23642809	2612	24	931.0	543.0	1331.575084206148	868.9772573633461	516.4509370742701
23642810	2612	24	1037.0	617.0	1331.575084206148	868.9772573633461	387.6429007003909
23642811	2612	24	498.0	686.0	1331.575084206148	868.9772573633461	853.4214068802697
23642812	2612	24	779.0	700.0	1331.575084206148	868.9772573633461	577.834350996434
23642813	2612	24	568.0	797.0	1331.575084206148	868.9772573633461	766.9599955655935
23642814	2612	24	1133.0	817.0	1331.575084206148	868.9772573633461	205.26494915229503
23642815	2612	24	533.0	847.0	1331.575084206148	868.9772573633461	798.8774405101643
23642800	2612	24	1254.0	102.0	1331.575084206148	868.9772573633461	770.8903988260532
23642801	2612	24	1216.0	137.0	1331.575084206148	868.9772573633461	741.0454138488575
23642802	2612	24	516.0	151.0	1331.575084206148	868.9772573633461	1086.579062962681
23642803	2612	24	1333.0	181.0	1331.575084206148	868.9772573633461	687.9787329810503
23642804	2612	24	442.0	320.0	1331.575084206148	868.9772573633461	1045.3324158097064
23642805	2612	24	487.0	358.0	1331.575084206148	868.9772573633461	987.1194610605087
23642806	2612	24	1448.0	396.0	1331.575084206148	868.9772573633461	487.09572673198284
23642807	2612	24	879.0	422.0	1331.575084206148	868.9772573633461	636.0918765746509
23643368	2435	25	1111.0	734.0	1331.5673228114078	868.9594267562351	258.5807238805
23643369	2435	25	772.0	755.0	1331.5673228114078	868.9594267562351	571.0537100001505
23643370	2435	25	563.0	793.0	1331.5673228114078	868.9594267562351	772.3118309378866
23643371	2435	25	536.0	864.0	1331.5673228114078	868.9594267562351	795.5827807582699
23643373	2435	25	1196.0	943.0	1331.5673228114078	868.9594267562351	154.4684611838863
23643360	2435	25	437.0	286.0	1331.5673228114078	868.9594267562351	1067.7510891054749
23643361	2435	25	1309.0	309.0	1331.5673228114078	868.9594267562351	560.4139931087068
23643362	2435	25	473.0	389.0	1331.5673228114078	868.9594267562351	983.6152190423458
23643363	2435	25	1445.0	401.0	1331.5673228114078	868.9594267562351	481.5111601450121
23643364	2435	25	896.0	460.0	1331.5673228114078	868.9594267562351	597.4669073964562
23643365	2435	25	966.0	536.0	1331.5673228114078	868.9594267562351	494.47087616293516
23643366	2435	25	1085.0	637.0	1331.5673228114078	868.9594267562351	338.52713383046006
23643367	2435	25	495.0	709.0	1331.5673228114078	868.9594267562351	851.7229031815626
23643355	2435	25	1328.0	92.0	1331.5673228114078	868.9594267562351	776.9676161960795
23643356	2435	25	1258.0	100.0	1331.5673228114078	868.9594267562351	772.4705502366518
23643357	2435	25	1220.0	137.0	1331.5673228114078	868.9594267562351	740.4133102103319
23643358	2435	25	1322.0	190.0	1331.5673228114078	868.9594267562351	679.0268307268374
23643359	2435	25	498.0	191.0	1331.5673228114078	868.9594267562351	1074.4596158007153
23643118	2277	26	1321.0	97.0	1331.549832049839	868.8984436740211	771.970534607802
23643119	2277	26	1253.0	102.0	1331.549832049839	868.8984436740211	770.9106945844594
23643136	2277	26	1457.0	920.0	1331.549832049839	868.8984436740211	135.45890040030878
23643137	2277	26	1259.0	928.0	1331.549832049839	868.8984436740211	93.5760230540533
23643128	2277	26	979.0	577.0	1331.549832049839	868.8984436740211	457.7074234679676
23643129	2277	26	1145.0	591.0	1331.549832049839	868.8984436740211	334.7064158845275
23643130	2277	26	1098.0	694.0	1331.549832049839	868.8984436740211	291.77900824100215
23643131	2277	26	494.0	713.0	1331.549832049839	868.8984436740211	851.9354705062441
23643132	2277	26	570.0	795.0	1331.549832049839	868.8984436740211	765.1268696579546
23643133	2277	26	781.0	815.0	1331.549832049839	868.8984436740211	553.1818505704862
23643134	2277	26	522.0	854.0	1331.549832049839	868.8984436740211	809.6869112168176
23643120	2277	26	1216.0	139.0	1331.549832049839	868.8984436740211	738.9881607742468
23643121	2277	26	1326.0	178.0	1331.549832049839	868.8984436740211	690.9207335917529
23643122	2277	26	500.0	210.0	1331.549832049839	868.8984436740211	1060.953477895314
23643123	2277	26	1338.0	266.0	1331.549832049839	868.8984436740211	602.9329465630005
23643124	2277	26	438.0	283.0	1331.549832049839	868.8984436740211	1068.507505194014
23643125	2277	26	1444.0	403.0	1331.549832049839	868.8984436740211	479.27695551726083
23643126	2277	26	474.0	440.0	1331.549832049839	868.8984436740211	958.8251088883231
23643127	2277	26	923.0	483.0	1331.549832049839	868.8984436740211	561.9880551203765
23643374	2319	27	1345.0	98.0	1331.5970110184876	868.960101852324	771.0765972079456
23643375	2319	27	1253.0	102.0	1331.5970110184876	868.960101852324	770.9768401024556
23643392	2319	27	1423.0	984.0	1331.5970110184876	868.960101852324	146.93088361737347
23643384	2319	27	1071.0	628.0	1331.5970110184876	868.960101852324	354.926151243399
23643385	2319	27	945.0	633.0	1331.5970110184876	868.960101852324	452.9176730870498
23643386	2319	27	493.0	707.0	1331.5970110184876	868.960101852324	854.0936842531717
23643387	2319	27	590.0	799.0	1331.5970110184876	868.960101852324	744.8896177305348
23643388	2319	27	1228.0	845.0	1331.5970110184876	868.960101852324	106.33168470751501
23643389	2319	27	512.0	847.0	1331.5970110184876	868.960101852324	819.8911553028263
23643391	2319	27	797.0	878.0	1331.5970110184876	868.960101852324	534.6734367335087
23643376	2319	27	1208.0	134.0	1331.5970110184876	868.960101852324	745.2801972731347
23643377	2319	27	1314.0	190.0	1331.5970110184876	868.960101852324	679.1880996484722
23643378	2319	27	505.0	218.0	1331.5970110184876	868.960101852324	1052.1462221707998
23643379	2319	27	1376.0	234.0	1331.5970110184876	868.960101852324	636.5107668962137
23643380	2319	27	1444.0	403.0	1331.5970110184876	868.960101852324	479.3258270218768
23643381	2319	27	942.0	492.0	1331.5970110184876	868.960101852324	542.1113809753989
23643382	2319	27	502.0	527.0	1331.5970110184876	868.960101852324	897.3114910384578
23643383	2319	27	1199.0	550.0	1331.5970110184876	868.960101852324	345.42367305192306
23643464	2494	28	986.0	696.0	1331.5860565978835	868.9247975901754	386.4359043055894
23643465	2494	28	490.0	704.0	1331.5860565978835	868.9247975901754	857.5938896238338
23643466	2494	28	604.0	789.0	1331.5860565978835	868.9247975901754	731.9627333583924
23643467	2494	28	1080.0	847.0	1331.5860565978835	868.9247975901754	252.53958229125905
23643468	2494	28	513.0	848.0	1331.5860565978835	868.9247975901754	818.8534540506397
23643470	2494	28	822.0	929.0	1331.5860565978835	868.9247975901754	513.1149764171406
23643471	2494	28	1386.0	1001.0	1331.5860565978835	868.9247975901754	142.84514807358653
23643456	2494	28	1299.0	202.0	1331.5860565978835	868.9247975901754	667.720403106942
23643457	2494	28	432.0	261.0	1331.5860565978835	868.9247975901754	1085.7382892531637
23643458	2494	28	512.0	276.0	1331.5860565978835	868.9247975901754	1011.5735859377802
23643459	2494	28	1444.0	404.0	1331.5860565978835	868.9247975901754	478.3220275980188
23643460	2494	28	949.0	529.0	1331.5860565978835	868.9247975901754	511.7821398992355
23643461	2494	28	1172.0	553.0	1331.5860565978835	868.9247975901754	353.94376275455994
23643462	2494	28	1043.0	568.0	1331.5860565978835	868.9247975901754	416.9384197545303
23643463	2494	28	536.0	621.0	1331.5860565978835	868.9247975901754	833.3209938031683
23643452	2494	28	1247.0	94.0	1331.5860565978835	868.9247975901754	779.5275767353935
23643453	2494	28	1392.0	109.0	1331.5860565978835	868.9247975901754	762.3224662502498
23643454	2494	28	1204.0	165.0	1331.5860565978835	868.9247975901754	715.3938233592514
23643455	2494	28	1354.0	186.0	1331.5860565978835	868.9247975901754	683.2925171713907
23642824	2256	29	494.0	368.0	1331.564585697883	868.918663556041	975.9272220376049
23642825	2256	29	1443.0	404.0	1331.564585697883	868.918663556041	478.0870373513799
23642826	2256	29	1228.0	454.0	1331.564585697883	868.918663556041	427.64836113085397
23642827	2256	29	1026.0	527.0	1331.564585697883	868.918663556041	458.56088856406853
23642828	2256	29	939.0	566.0	1331.564585697883	868.918663556041	495.8494435559332
23642829	2256	29	523.0	663.0	1331.564585697883	868.918663556041	834.3735286102354
23642830	2256	29	1034.0	714.0	1331.564585697883	868.918663556041	335.47648945871396
23642831	2256	29	487.0	758.0	1331.564585697883	868.918663556041	851.8170515668814
23642818	2256	29	1242.0	101.0	1331.564585697883	868.918663556041	773.1241096026754
23642819	2256	29	1318.0	123.0	1331.564585697883	868.918663556041	746.0419898547169
23642820	2256	29	1438.0	158.0	1331.564585697883	868.918663556041	718.8420157517023
23642821	2256	29	1188.0	201.0	1331.564585697883	868.918663556041	683.173573400708
23642822	2256	29	1273.0	235.0	1331.564585697883	868.918663556041	636.6181608331966
23642823	2256	29	434.0	262.0	1331.564585697883	868.918663556041	1083.5000921419728
23642832	2256	29	615.0	793.0	1331.564585697883	868.918663556041	720.5750821063092
23642833	2256	29	531.0	852.0	1331.564585697883	868.918663556041	800.7433403095812
23642835	2256	29	904.0	890.0	1331.564585697883	868.918663556041	428.08398438772014
23642836	2256	29	819.0	916.0	1331.564585697883	868.918663556041	514.7223589013711
23642837	2256	29	1241.0	1004.0	1331.564585697883	868.918663556041	162.63121360340168
23643273	2335	30	804.0	915.0	1331.6083541433225	868.9820794157579	529.611389961284
23643274	2335	30	1111.0	964.0	1331.6083541433225	868.9820794157579	240.20085584772366
23643264	2335	30	1000.0	481.0	1331.6083541433225	868.9820794157579	510.3863188658358
23643265	2335	30	936.0	567.0	1331.6083541433225	868.9820794157579	497.69382772569475
23643266	2335	30	519.0	672.0	1331.6083541433225	868.9820794157579	836.1424979239337
23643267	2335	30	999.0	746.0	1331.6083541433225	868.9820794157579	354.6165663126211
23643268	2335	30	487.0	790.0	1331.6083541433225	868.9820794157579	848.2932516279551
23643269	2335	30	631.0	795.0	1331.6083541433225	868.9820794157579	704.5036649798883
23643270	2335	30	558.0	825.0	1331.6083541433225	868.9820794157579	774.8576055702584
23643271	2335	30	825.0	860.0	1331.6083541433225	868.9820794157579	506.68797325221465
23643256	2335	30	1239.0	105.0	1331.6083541433225	868.9820794157579	769.5745090149235
23643257	2335	30	1302.0	111.0	1331.6083541433225	868.9820794157579	758.560140892278
23643258	2335	30	1189.0	211.0	1331.6083541433225	868.9820794157579	673.2589097098916
23643259	2335	30	1451.0	220.0	1331.6083541433225	868.9820794157579	659.8727941832178
23643260	2335	30	1275.0	253.0	1331.6083541433225	868.9820794157579	618.5777460596015
23643261	2335	30	467.0	395.0	1331.6083541433225	868.9820794157579	986.0053841950919
23643262	2335	30	1443.0	404.0	1331.6083541433225	868.9820794157579	478.13850811711626
23643263	2335	30	1258.0	438.0	1331.6083541433225	868.9820794157579	437.2227608178918
23643144	2572	31	466.0	395.0	1331.6216046612549	868.9102982679238	986.859530663163
23643145	2572	31	1443.0	404.0	1331.6216046612549	868.9102982679238	478.065615144829
23643146	2572	31	981.0	452.0	1331.6216046612549	868.9102982679238	544.7473785683438
23643147	2572	31	944.0	597.0	1331.6216046612549	868.9102982679238	473.4825431885715
23643148	2572	31	513.0	731.0	1331.6216046612549	868.9102982679238	830.1569622586536
23643149	2572	31	597.0	775.0	1331.6216046612549	868.9102982679238	740.5997881149086
23643150	2572	31	725.0	781.0	1331.6216046612549	868.9102982679238	612.9583931910478
23643151	2572	31	674.0	821.0	1331.6216046612549	868.9102982679238	659.3645210332182
23643138	2572	31	1277.0	88.0	1331.6216046612549	868.9102982679238	782.8182507048926
23643139	2572	31	1235.0	106.0	1331.6216046612549	868.9102982679238	769.0044588235938
23643140	2572	31	1196.0	228.0	1331.6216046612549	868.9102982679238	655.102457694041
23643141	2572	31	1278.0	270.0	1331.6216046612549	868.9102982679238	601.3059303364814
23643142	2572	31	1448.0	277.0	1331.6216046612549	868.9102982679238	603.2426809313511
23643143	2572	31	1274.0	381.0	1331.6216046612549	868.9102982679238	491.3010365138999
23643152	2572	31	981.0	821.0	1331.6216046612549	868.9102982679238	353.87979079816745
23643153	2572	31	498.0	823.0	1331.6216046612549	868.9102982679238	834.8848634662478
23643155	2572	31	813.0	927.0	1331.6216046612549	868.9102982679238	521.8647164435785
23643156	2572	31	996.0	939.0	1331.6216046612549	868.9102982679238	342.8621119404812
23643177	2749	32	1277.0	70.0	1331.6536266342466	868.885084745465	800.7523946470872
23643178	2749	32	1234.0	107.0	1331.6536266342466	868.885084745465	768.1179031583791
23643179	2749	32	1199.0	238.0	1331.6536266342466	868.885084745465	644.6805215093059
23643180	2749	32	1278.0	256.0	1331.6536266342466	868.885084745465	615.2290945285853
23643181	2749	32	1446.0	324.0	1331.6536266342466	868.885084745465	556.753849272704
23643182	2749	32	1261.0	360.0	1331.6536266342466	868.885084745465	513.7664493064632
23643183	2749	32	1435.0	406.0	1331.6536266342466	868.885084745465	474.28164055513463
23643193	2749	32	519.0	886.0	1331.6536266342466	868.885084745465	812.8338312385647
23643194	2749	32	829.0	927.0	1331.6536266342466	868.885084745465	506.00198788503036
23643195	2749	32	940.0	962.0	1331.6536266342466	868.885084745465	402.5704294885767
23643184	2749	32	969.0	423.0	1331.6536266342466	868.885084745465	574.7444316471818
23643185	2749	32	471.0	430.0	1331.6536266342466	868.885084745465	966.097708645826
23643186	2749	32	945.0	632.0	1331.6536266342466	868.885084745465	453.44853110830724
23643187	2749	32	616.0	733.0	1331.6536266342466	868.885084745465	728.4400246904559
23643188	2749	32	519.0	765.0	1331.6536266342466	868.885084745465	819.2667622419244
23643189	2749	32	684.0	765.0	1331.6536266342466	868.885084745465	655.9324133819464
23643190	2749	32	725.0	846.0	1331.6536266342466	868.885084745465	607.0851256720848
23643191	2749	32	1013.0	868.0	1331.6536266342466	868.885084745465	318.65485582706015
23643208	2888	33	620.0	780.0	1331.6899873395676	868.9553793683644	717.2277864095641
23643209	2888	33	532.0	786.0	1331.6899873395676	868.9553793683644	803.981138346732
23643210	2888	33	770.0	865.0	1331.6899873395676	868.9553793683644	561.7039139114763
23643212	2888	33	1077.0	911.0	1331.6899873395676	868.9553793683644	258.13705618350735
23643213	2888	33	543.0	926.0	1331.6899873395676	868.9553793683644	790.7502670708967
23643214	2888	33	836.0	929.0	1331.6899873395676	868.9553793683644	499.313448662759
23643215	2888	33	951.0	970.0	1331.6899873395676	868.9553793683644	393.8716565319105
23643200	2888	33	438.0	264.0	1331.6899873395676	868.9553793683644	1079.1908100506223
23643201	2888	33	1305.0	320.0	1331.6899873395676	868.9553793683644	549.6038245515139
23643202	2888	33	1466.0	372.0	1331.6899873395676	868.9553793683644	514.7852256854314
23643203	2888	33	961.0	397.0	1331.6899873395676	868.9553793683644	600.1274421558687
23643204	2888	33	1430.0	414.0	1331.6899873395676	868.9553793683644	465.45596548492836
23643205	2888	33	516.0	567.0	1331.6899873395676	868.9553793683644	869.7857245181234
23643206	2888	33	957.0	671.0	1331.6899873395676	868.9553793683644	423.767529234365
23643207	2888	33	647.0	686.0	1331.6899873395676	868.9553793683644	708.7122473916189
23643196	2888	33	1261.0	72.0	1331.6899873395676	868.9553793683644	800.0843399381355
23643197	2888	33	1235.0	112.0	1331.6899873395676	868.9553793683644	763.1057593849167
23643198	2888	33	1200.0	239.0	1331.6899873395676	868.9553793683644	643.5728651525291
23643199	2888	33	1279.0	241.0	1331.6899873395676	868.9553793683644	630.1620372916083
23643784	2648	34	954.0	974.0	1331.8489876027932	868.9882536126961	392.1700196493444
23643776	2648	34	970.0	704.0	1331.8489876027932	868.9882536126961	397.6880858906056
23643777	2648	34	601.0	777.0	1331.8489876027932	868.9882536126961	736.6152872991039
23643778	2648	34	521.0	812.0	1331.8489876027932	868.9882536126961	812.8491506708361
23643780	2648	34	777.0	870.0	1331.8489876027932	868.9882536126961	554.8499100428842
23643781	2648	34	1102.0	917.0	1331.8489876027932	868.9882536126961	234.80989096115127
23643782	2648	34	837.0	931.0	1331.8489876027932	868.9882536126961	498.71933712411095
23643783	2648	34	558.0	940.0	1331.8489876027932	868.9882536126961	777.1003305486639
23643768	2648	34	1280.0	238.0	1331.8489876027932	868.9882536126961	633.1149135130484
23643769	2648	34	1201.0	239.0	1331.8489876027932	868.9882536126961	643.4334909271125
23643770	2648	34	1352.0	257.0	1331.8489876027932	868.9882536126961	612.3199211691141
23643771	2648	34	939.0	349.0	1331.8489876027932	868.9882536126961	651.704005631177
23643772	2648	34	1474.0	410.0	1331.8489876027932	868.9882536126961	480.49675054050414
23643773	2648	34	1421.0	425.0	1331.8489876027932	868.9882536126961	452.85038628392346
23643774	2648	34	692.0	662.0	1331.8489876027932	868.9882536126961	672.495995579121
23643775	2648	34	500.0	665.0	1331.8489876027932	868.9882536126961	856.4951522266483
23643765	2648	34	1238.0	71.0	1331.8489876027932	868.9882536126961	803.4879497403243
23643766	2648	34	1231.0	122.0	1331.8489876027932	868.9882536126961	753.7651950945028
23643767	2648	34	480.0	233.0	1331.8489876027932	868.9882536126961	1063.0746711370894
23643584	2688	35	584.0	775.0	1331.8558227004332	868.9619034623104	753.7354780353664
23643585	2688	35	529.0	823.0	1331.8558227004332	868.9619034623104	804.1703604422811
23643587	2688	35	777.0	876.0	1331.8558227004332	868.9619034623104	554.9004584494849
23643588	2688	35	1046.0	919.0	1331.8558227004332	868.9619034623104	290.20227855214483
23643589	2688	35	553.0	927.0	1331.8558227004332	868.9619034623104	781.0152451803274
23643590	2688	35	843.0	935.0	1331.8558227004332	868.9619034623104	493.2961033521739
23643591	2688	35	938.0	994.0	1331.8558227004332	868.9619034623104	413.2274611649179
23643576	2688	35	1278.0	225.0	1331.8558227004332	868.9619034623104	646.2100144299394
23643577	2688	35	1121.0	269.0	1331.8558227004332	868.9619034623104	635.935895804597
23643578	2688	35	915.0	307.0	1331.8558227004332	868.9619034623104	699.6927596182757
23643579	2688	35	1414.0	434.0	1331.8558227004332	868.9619034623104	442.65056571496535
23643580	2688	35	1472.0	458.0	1331.8558227004332	868.9619034623104	434.20050268089017
23643581	2688	35	676.0	676.0	1331.8558227004332	868.9619034623104	683.6528039567014
23643582	2688	35	971.0	734.0	1331.8558227004332	868.9619034623104	385.26827038179056
23643583	2688	35	493.0	745.0	1331.8558227004332	868.9619034623104	847.9655917479316
23643572	2688	35	1163.0	93.0	1331.8558227004332	868.9619034623104	794.121630787559
23643573	2688	35	1228.0	121.0	1331.8558227004332	868.9619034623104	755.1377628881676
23643574	2688	35	1337.0	178.0	1331.8558227004332	868.9619034623104	690.981052270139
23643575	2688	35	488.0	216.0	1331.8558227004332	868.9619034623104	1066.98261320349
23642856	2788	36	851.0	935.0	1331.881107608504	868.9210807676924	485.3999003107555
23642857	2788	36	928.0	998.0	1331.881107608504	868.9210807676924	424.006269379655
23642848	2788	36	975.0	723.0	1331.881107608504	868.9210807676924	385.5607433080863
23642849	2788	36	529.0	750.0	1331.881107608504	868.9210807676924	811.6404970216888
23642850	2788	36	883.0	817.0	1331.881107608504	868.9210807676924	451.8739286525862
23642851	2788	36	488.0	826.0	1331.881107608504	868.9210807676924	844.9719184403835
23642852	2788	36	555.0	831.0	1331.881107608504	868.9210807676924	777.806057912643
23642854	2788	36	784.0	900.0	1331.881107608504	868.9210807676924	548.7618857892459
23642855	2788	36	552.0	927.0	1331.881107608504	868.9210807676924	782.0407296706866
23642840	2788	36	1319.0	155.0	1331.881107608504	868.9210807676924	714.0372766864009
23642841	2788	36	489.0	206.0	1331.881107608504	868.9210807676924	1072.3399278631491
23642842	2788	36	1271.0	227.0	1331.881107608504	868.9210807676924	644.8016619066676
23642843	2788	36	1001.0	267.0	1331.881107608504	868.9210807676924	686.8706536494169
23642844	2788	36	916.0	309.0	1331.881107608504	868.9210807676924	697.4730907739286
23642845	2788	36	1404.0	456.0	1331.881107608504	868.9210807676924	419.17174711821326
23642846	2788	36	1469.0	514.0	1331.881107608504	868.9210807676924	380.48727209195516
23642847	2788	36	696.0	626.0	1331.881107608504	868.9210807676924	680.7021628397853
23642838	2788	36	1178.0	66.0	1331.881107608504	868.9210807676924	817.5338875055756
23642839	2788	36	1231.0	109.0	1331.881107608504	868.9210807676924	766.5879250728232
23642958	2827	37	1206.0	57.0	1331.82427522945	868.8443968723756	821.5370186242903
23642959	2827	37	1234.0	121.0	1331.82427522945	868.8443968723756	754.2153742516618
23642976	2827	37	592.0	963.0	1331.82427522945	868.8443968723756	745.791683929975
23642977	2827	37	859.0	999.0	1331.82427522945	868.8443968723756	490.4113337513422
23642968	2827	37	479.0	712.0	1331.82427522945	868.8443968723756	867.1271009782222
23642969	2827	37	947.0	754.0	1331.82427522945	868.8443968723756	401.5955157852876
23642970	2827	37	602.0	838.0	1331.82427522945	868.8443968723756	730.4757692987582
23642971	2827	37	832.0	862.0	1331.82427522945	868.8443968723756	499.87113527107323
23642973	2827	37	855.0	939.0	1331.82427522945	868.8443968723756	481.95767251729796
23642974	2827	37	523.0	941.0	1331.82427522945	868.8443968723756	812.0364149859022
23642975	2827	37	775.0	959.0	1331.82427522945	868.8443968723756	564.0756210474868
23642960	2827	37	1308.0	131.0	1331.82427522945	868.8443968723756	738.2289279662293
23642961	2827	37	492.0	198.0	1331.82427522945	868.8443968723756	1074.8660465749824
23642962	2827	37	1248.0	235.0	1331.82427522945	868.8443968723756	639.3631429510526
23642963	2827	37	948.0	244.0	1331.82427522945	868.8443968723756	733.3154809208758
23642964	2827	37	919.0	318.0	1331.82427522945	868.8443968723756	688.3701270279034
23642965	2827	37	1383.0	495.0	1331.82427522945	868.8443968723756	377.33087321164345
23642966	2827	37	712.0	591.0	1331.82427522945	868.8443968723756	679.249321705283
23642967	2827	37	1453.0	598.0	1331.82427522945	868.8443968723756	296.71576228914597
23643016	3246	38	651.0	978.0	1331.8372127591613	868.8930012025422	689.524218185447
23643017	3246	38	837.0	1010.0	1331.8372127591613	868.8930012025422	514.5629720849346
23643008	3246	38	1454.0	665.0	1331.8372127591613	868.8930012025422	237.68908794017094
23643009	3246	38	942.0	746.0	1331.8372127591613	868.8930012025422	408.7489965692878
23643010	3246	38	647.0	819.0	1331.8372127591613	868.8930012025422	686.6522551836072
23643012	3246	38	831.0	882.0	1331.8372127591613	868.8930012025422	501.0086896470379
23643013	3246	38	524.0	930.0	1331.8372127591613	868.8930012025422	810.145065787926
23643014	3246	38	856.0	953.0	1331.8372127591613	868.8930012025422	483.2132451548932
23643015	3246	38	763.0	976.0	1331.8372127591613	868.8930012025422	578.8330362125247
23643000	3246	38	1234.0	143.0	1331.8372127591613	868.8930012025422	732.4566672475003
23643001	3246	38	507.0	167.0	1331.8372127591613	868.8930012025422	1083.0559600913582
23643002	3246	38	1240.0	236.0	1331.8372127591613	868.8930012025422	639.5214027837791
23643003	3246	38	902.0	249.0	1331.8372127591613	868.8930012025422	754.3390235248734
23643004	3246	38	918.0	326.0	1331.8372127591613	868.8930012025422	682.6375681274617
23643005	3246	38	736.0	541.0	1331.8372127591613	868.8930012025422	680.0998488062002
23643006	3246	38	1354.0	542.0	1331.8372127591613	868.8930012025422	327.6434393872216
23643007	3246	38	478.0	650.0	1331.8372127591613	868.8930012025422	881.4488821637868
23642998	3246	38	1242.0	71.0	1331.8372127591613	868.8930012025422	802.934596442534
23642999	3246	38	1313.0	135.0	1331.8372127591613	868.8930012025422	734.1347136586095
23643048	3046	39	967.0	677.0	1331.8252727082408	868.8386537447678	412.18872943986133
23643049	3046	39	1436.0	744.0	1331.8252727082408	868.8386537447678	162.59478243510284
23643050	3046	39	655.0	815.0	1331.8252727082408	868.8386537447678	678.9632172758945
23643052	3046	39	510.0	917.0	1331.8252727082408	868.8386537447678	823.2352605027866
23643053	3046	39	815.0	927.0	1331.8252727082408	868.8386537447678	520.087593303444
23643054	3046	39	764.0	964.0	1331.8252727082408	868.8386537447678	575.744059584896
23643055	3046	39	647.0	965.0	1331.8252727082408	868.8386537447678	691.5436780518893
23643040	3046	39	1317.0	151.0	1331.8252727082408	868.8386537447678	717.991728031023
23643041	3046	39	1224.0	169.0	1331.8252727082408	868.8386537447678	708.0963428163541
23643042	3046	39	1233.0	237.0	1331.8252727082408	868.8386537447678	639.5205382877541
23643043	3046	39	879.0	282.0	1331.8252727082408	868.8386537447678	741.235679883439
23643044	3046	39	910.0	347.0	1331.8252727082408	868.8386537447678	671.0083019140176
23643045	3046	39	761.0	506.0	1331.8252727082408	868.8386537447678	676.3825697146202
23643046	3046	39	501.0	545.0	1331.8252727082408	868.8386537447678	891.7074113351007
23643047	3046	39	1316.0	613.0	1331.8252727082408	868.8386537447678	256.3276341056996
23643038	3046	39	1259.0	74.0	1331.8252727082408	868.8386537447678	798.167905789142
23643039	3046	39	522.0	132.0	1331.8252727082408	868.8386537447678	1094.873588123021
23643056	3046	39	869.0	970.0	1331.8252727082408	868.8386537447678	473.7518876306758
23643057	3046	39	822.0	1026.0	1331.8252727082408	868.8386537447678	533.4992947031787
23643113	3007	40	806.0	929.0	1331.8133010164145	868.8676517513613	529.2405188868989
23643114	3007	40	752.0	957.0	1331.8133010164145	868.8676517513613	586.473166345546
23643115	3007	40	656.0	964.0	1331.8133010164145	868.8676517513613	682.4762131488562
23643116	3007	40	873.0	975.0	1331.8133010164145	868.8676517513613	470.9285726459473
23643117	3007	40	821.0	1024.0	1331.8133010164145	868.8676517513613	533.8504228418509
23643104	3007	40	787.0	388.0	1331.8133010164145	868.8676517513613	726.6740888907975
23643105	3007	40	564.0	461.0	1331.8133010164145	868.8676517513613	869.4212365492879
23643106	3007	40	761.0	506.0	1331.8133010164145	868.8676517513613	676.3880227390215
23643107	3007	40	983.0	651.0	1331.8133010164145	868.8676517513613	411.26272946332034
23643108	3007	40	1268.0	661.0	1331.8133010164145	868.8676517513613	217.4421716945376
23643109	3007	40	1458.0	770.0	1331.8133010164145	868.8676517513613	160.3056317264072
23643110	3007	40	689.0	819.0	1331.8133010164145	868.8676517513613	644.7446957166957
23643111	3007	40	490.0	867.0	1331.8133010164145	868.8676517513613	841.815372805235
23643098	3007	40	1256.0	92.0	1331.8133010164145	868.8676517513613	780.5581368153687
23643099	3007	40	523.0	120.0	1331.8133010164145	868.8676517513613	1102.2620903127654
23643100	3007	40	1327.0	149.0	1331.8133010164145	868.8676517513613	719.8837433257497
23643101	3007	40	1201.0	186.0	1331.8133010164145	868.8676517513613	695.2843659476528
23643102	3007	40	1234.0	236.0	1331.8133010164145	868.8676517513613	640.381844284338
23643103	3007	40	900.0	369.0	1331.8133010164145	868.8676517513613	660.5530986999552
23643176	3166	41	828.0	1026.0	1331.8055919187811	868.8883008007556	527.734933914657
23643168	3166	41	1453.0	752.0	1331.8055919187811	868.8883008007556	168.37743142786366
23643169	3166	41	487.0	833.0	1331.8055919187811	868.8883008007556	845.567536197794
23643171	3166	41	704.0	878.0	1331.8055919187811	868.8883008007556	627.871710070448
23643172	3166	41	810.0	924.0	1331.8055919187811	868.8883008007556	524.7078950676629
23643173	3166	41	659.0	953.0	1331.8055919187811	868.8883008007556	678.0428765641342
23643174	3166	41	743.0	953.0	1331.8055919187811	868.8883008007556	594.7829881704843
23643175	3166	41	866.0	983.0	1331.8055919187811	868.8883008007556	479.5793254060739
23643160	3166	41	1137.0	185.0	1331.8055919187811	868.8883008007556	711.0924177735068
23643161	3166	41	1233.0	239.0	1331.8055919187811	868.8883008007556	637.5906339337835
23643162	3166	41	621.0	418.0	1331.8055919187811	868.8883008007556	841.7510613607811
23643163	3166	41	872.0	426.0	1331.8055919187811	868.8883008007556	638.4130554319524
23643164	3166	41	725.0	428.0	1331.8055919187811	868.8883008007556	750.063677408045
23643165	3166	41	982.0	503.0	1331.8055919187811	868.8883008007556	506.1997637302027
23643166	3166	41	758.0	511.0	1331.8055919187811	868.8883008007556	676.2668801348436
23643167	3166	41	1201.0	694.0	1331.8055919187811	868.8883008007556	218.3941863562267
23643157	3166	41	1319.0	115.0	1331.8055919187811	868.8883008007556	753.9970512333857
23643158	3166	41	529.0	116.0	1331.8055919187811	868.8883008007556	1100.6078374692386
23643159	3166	41	1277.0	152.0	1331.8055919187811	868.8883008007556	718.9801726964121
23643816	2926	42	1452.0	744.0	1331.820053539907	868.8897530488479	173.32244502012153
23643817	2926	42	482.0	823.0	1331.820053539907	868.8897530488479	851.0581606643899
23643819	2926	42	692.0	895.0	1331.820053539907	868.8897530488479	640.3525949878391
23643820	2926	42	817.0	938.0	1331.820053539907	868.8897530488479	519.4380750007472
23643821	2926	42	735.0	957.0	1331.820053539907	868.8897530488479	603.2889787864274
23643822	2926	42	630.0	974.0	1331.820053539907	868.8897530488479	709.6474840122312
23643823	2926	42	884.0	987.0	1331.820053539907	868.8897530488479	463.1337072459175
23643808	2926	42	1306.0	186.0	1331.820053539907	868.8897530488479	683.3777066775884
23643809	2926	42	1232.0	244.0	1331.820053539907	868.8897530488479	632.8121732032025
23643810	2926	42	667.0	392.0	1331.820053539907	868.8897530488479	818.1745169288737
23643811	2926	42	1016.0	449.0	1331.820053539907	868.8897530488479	525.4043309046588
23643812	2926	42	862.0	461.0	1331.820053539907	868.8897530488479	622.1775738087086
23643813	2926	42	660.0	499.0	1331.820053539907	868.8897530488479	766.916301658076
23643814	2926	42	751.0	514.0	1331.820053539907	868.8897530488479	680.660467056206
23643815	2926	42	1125.0	741.0	1331.820053539907	868.8897530488479	243.16727469202192
23643805	2926	42	1282.0	92.0	1331.820053539907	868.8897530488479	778.4855336658601
23643806	2926	42	532.0	115.0	1331.820053539907	868.8897530488479	1099.118682307162
23643807	2926	42	1106.0	167.0	1331.820053539907	868.8897530488479	737.3221290696075
23643824	2926	42	828.0	1025.0	1331.820053539907	868.8897530488479	527.4514722247957
23643944	2667	43	542.0	105.0	1331.8799699529188	868.8976760503425	1098.8403097847922
23643945	2667	43	1044.0	176.0	1331.8799699529188	868.8976760503425	750.3213088911036
23643946	2667	43	1315.0	207.0	1331.8799699529188	868.8976760503425	662.1128808190153
23643947	2667	43	1222.0	261.0	1331.8799699529188	868.8976760503425	617.7484863148283
23643948	2667	43	763.0	360.0	1331.8799699529188	868.8976760503425	763.28321408444
23643949	2667	43	1023.0	405.0	1331.8799699529188	868.8976760503425	557.32206997662
23643950	2667	43	861.0	478.0	1331.8799699529188	868.8976760503425	611.987695337431
23643951	2667	43	747.0	516.0	1331.8799699529188	868.8976760503425	683.0968811331667
23643943	2667	43	1231.0	87.0	1331.8799699529188	868.8976760503425	788.3785538373226
23643960	2667	43	828.0	950.0	1331.8799699529188	868.8976760503425	510.365174232911
23643961	2667	43	901.0	1001.0	1331.8799699529188	868.8976760503425	450.67568438903874
23643962	2667	43	809.0	1026.0	1331.8799699529188	868.8976760503425	545.9712475656098
23643952	2667	43	608.0	580.0	1331.8799699529188	868.8976760503425	779.3998191726293
23643953	2667	43	1467.0	727.0	1331.8799699529188	868.8976760503425	195.93971774097275
23643954	2667	43	1018.0	773.0	1331.8799699529188	868.8976760503425	328.20268099072814
23643955	2667	43	473.0	814.0	1331.8799699529188	868.8976760503425	860.6326496374949
23643957	2667	43	685.0	891.0	1331.8799699529188	868.8976760503425	647.2574512898749
23643958	2667	43	751.0	907.0	1331.8799699529188	868.8976760503425	582.1282733065527
23643959	2667	43	530.0	928.0	1331.8799699529188	868.8976760503425	804.0550795237502
23643232	3028	44	684.0	903.0	1331.850478004933	868.9243575448132	648.746014446296
23643233	3028	44	835.0	974.0	1331.850478004933	868.9243575448132	507.83982527082355
23643234	3028	44	902.0	997.0	1331.850478004933	868.9243575448132	448.52514269701555
23643235	3028	44	750.0	1031.0	1331.850478004933	868.9243575448132	604.0020634334212
23643224	3028	44	750.0	517.0	1331.850478004933	868.9243575448132	680.0005383732416
23643225	3028	44	564.0	597.0	1331.850478004933	868.9243575448132	814.5779353742424
23643226	3028	44	1474.0	661.0	1331.850478004933	868.9243575448132	251.87104848284844
23643227	3028	44	925.0	767.0	1331.850478004933	868.9243575448132	419.42327798271447
23643228	3028	44	469.0	808.0	1331.850478004933	868.9243575448132	864.99868481726
23643229	3028	44	734.0	838.0	1331.850478004933	868.9243575448132	598.6497389461439
23643230	3028	44	512.0	857.0	1331.850478004933	868.9243575448132	819.9371906358276
23643216	3028	44	1202.0	85.0	1331.850478004933	868.9243575448132	794.6059054588997
23643217	3028	44	565.0	89.0	1331.850478004933	868.9243575448132	1093.774043899417
23643218	3028	44	1002.0	205.0	1331.850478004933	868.9243575448132	741.3480224438289
23643219	3028	44	1285.0	253.0	1331.850478004933	868.9243575448132	617.7036356589474
23643220	3028	44	1209.0	285.0	1331.850478004933	868.9243575448132	596.707545854888
23643221	3028	44	986.0	307.0	1331.850478004933	868.9243575448132	659.8268990715609
23643222	3028	44	871.0	355.0	1331.850478004933	868.9243575448132	690.2908143349614
23643223	3028	44	871.0	509.0	1331.850478004933	868.9243575448132	584.746702625523
23643080	2948	45	991.0	199.0	1331.8154705445263	868.8639691766733	751.5802832456517
23643081	2948	45	1261.0	249.0	1331.8154705445263	868.8639691766733	623.8959618012466
23643082	2948	45	968.0	295.0	1331.8154705445263	868.8639691766733	679.4715238527226
23643083	2948	45	1199.0	307.0	1331.8154705445263	868.8639691766733	577.3483082809975
23643084	2948	45	952.0	387.0	1331.8154705445263	868.8639691766733	613.557394589665
23643085	2948	45	752.0	516.0	1331.8154705445263	868.8639691766733	678.7480833312803
23643086	2948	45	897.0	535.0	1331.8154705445263	868.8639691766733	548.205840300211
23643087	2948	45	577.0	563.0	1331.8154705445263	868.8639691766733	814.4318032922483
23643078	2948	45	596.0	80.0	1331.8154705445263	868.8639691766733	1078.7635369059515
23643079	2948	45	1223.0	106.0	1331.8154705445263	868.8639691766733	770.585648774888
23643096	2948	45	903.0	986.0	1331.8154705445263	868.8639691766733	444.52621688193693
23643097	2948	45	690.0	1017.0	1331.8154705445263	868.8639691766733	658.6891390165632
23643088	2948	45	1462.0	572.0	1331.8154705445263	868.8639691766733	324.15463579111736
23643089	2948	45	853.0	743.0	1331.8154705445263	868.8639691766733	495.0818049269057
23643090	2948	45	465.0	775.0	1331.8154705445263	868.8639691766733	871.8827356272907
23643091	2948	45	685.0	782.0	1331.8154705445263	868.8639691766733	652.6220974475681
23643092	2948	45	513.0	840.0	1331.8154705445263	868.8639691766733	819.324052814078
23643094	2948	45	677.0	906.0	1331.8154705445263	868.8639691766733	655.8676583349422
23643095	2948	45	769.0	977.0	1331.8154705445263	868.8639691766733	573.1096361486867
23643072	2808	46	476.0	779.0	1331.8383860575634	868.882790595087	860.5453265777319
23643074	2808	46	668.0	895.0	1331.8383860575634	868.882790595087	664.3519484660301
23643075	2808	46	702.0	979.0	1331.8383860575634	868.882790595087	639.392049026825
23643076	2808	46	911.0	983.0	1331.8383860575634	868.882790595087	436.03633410749103
23643077	2808	46	621.0	1002.0	1331.8383860575634	868.882790595087	723.1952727532675
23643064	2808	46	1003.0	461.0	1331.8383860575634	868.882790595087	523.9303913771167
23643065	2808	46	1443.0	473.0	1331.8383860575634	868.882790595087	411.19349253561984
23643066	2808	46	651.0	502.0	1331.8383860575634	868.882790595087	773.3976273329951
23643067	2808	46	758.0	519.0	1331.8383860575634	868.882790595087	672.0925981349258
23643068	2808	46	942.0	563.0	1331.8383860575634	868.882790595087	495.5181619539326
23643069	2808	46	777.0	683.0	1331.8383860575634	868.882790595087	585.1478842842882
23643070	2808	46	607.0	754.0	1331.8383860575634	868.882790595087	733.8860548323888
23643071	2808	46	519.0	777.0	1331.8383860575634	868.882790595087	818.0150909709461
23643058	2808	46	612.0	79.0	1331.8383860575634	868.882790595087	1068.6824247269344
23643059	2808	46	1241.0	104.0	1331.8383860575634	868.882790595087	770.2579410366833
23643060	2808	46	988.0	183.0	1331.8383860575634	868.882790595087	767.2418381196205
23643061	2808	46	1223.0	222.0	1331.8383860575634	868.882790595087	655.9749530642938
23643062	2808	46	962.0	296.0	1331.8383860575634	868.882790595087	681.8908443157729
23643063	2808	46	1196.0	333.0	1331.8383860575634	868.882790595087	552.8312874491652
23643496	2709	47	968.0	272.0	1331.8397784496876	868.8382489500758	698.9959082799487
23643497	2709	47	1191.0	352.0	1331.8397784496876	868.8382489500758	535.6842528687376
23643498	2709	47	1423.0	366.0	1331.8397784496876	868.8382489500758	511.03472543485776
23643499	2709	47	686.0	503.0	1331.8397784496876	868.8382489500758	742.2578014563398
23643500	2709	47	1013.0	520.0	1331.8397784496876	868.8382489500758	472.5959460812174
23643501	2709	47	768.0	533.0	1331.8397784496876	868.8382489500758	656.27938046235
23643502	2709	47	939.0	567.0	1331.8397784496876	868.8382489500758	495.40833668969236
23643503	2709	47	693.0	609.0	1331.8397784496876	868.8382489500758	689.6609153396237
23643492	2709	47	672.0	89.0	1331.8397784496876	868.8382489500758	1021.5362097106755
23643493	2709	47	1284.0	107.0	1331.8397784496876	868.8382489500758	763.3388251395528
23643494	2709	47	978.0	173.0	1331.8397784496876	868.8382489500758	780.6365719816307
23643495	2709	47	1190.0	190.0	1331.8397784496876	868.8382489500758	693.4982991963726
23643504	2709	47	512.0	723.0	1331.8397784496876	868.8382489500758	832.7100679019422
23643505	2709	47	599.0	753.0	1331.8397784496876	868.8382489500758	741.9384346413165
23643506	2709	47	490.0	788.0	1331.8397784496876	868.8382489500758	845.7121466985877
23643508	2709	47	701.0	888.0	1331.8397784496876	868.8382489500758	631.1307303386124
23643509	2709	47	556.0	965.0	1331.8397784496876	868.8382489500758	781.7764668943726
23643510	2709	47	680.0	984.0	1331.8397784496876	868.8382489500758	661.9345327705925
23643511	2709	47	887.0	991.0	1331.8397784496876	868.8382489500758	461.30892242699014
23643592	2869	48	762.0	77.0	1331.8172105451808	868.8576922358144	975.5666344163892
23643593	2869	48	1346.0	130.0	1331.8172105451808	868.8576922358144	738.9938030137689
23643594	2869	48	1022.0	196.0	1331.8172105451808	868.8576922358144	740.7591902574701
23643595	2869	48	1147.0	199.0	1331.8172105451808	868.8576922358144	694.8861267583292
23643596	2869	48	1375.0	259.0	1331.8172105451808	868.8576922358144	611.3846236897789
23643597	2869	48	1013.0	268.0	1331.8172105451808	868.8576922358144	680.201720123346
23643598	2869	48	1181.0	370.0	1331.8172105451808	868.8576922358144	521.1572009475375
23643599	2869	48	847.0	517.0	1331.8172105451808	868.8576922358144	599.0422048790246
23643609	2869	48	531.0	947.0	1331.8172105451808	868.8576922358144	804.6206714769869
23643610	2869	48	851.0	970.0	1331.8172105451808	868.8576922358144	491.33996008498434
23643611	2869	48	617.0	975.0	1331.8172105451808	868.8576922358144	722.6547128394725
23643600	2869	48	605.0	526.0	1331.8172105451808	868.8576922358144	803.6259420090582
23643601	2869	48	735.0	535.0	1331.8172105451808	868.8576922358144	683.8506719072187
23643602	2869	48	1043.0	552.0	1331.8172105451808	868.8576922358144	428.7355574664941
23643603	2869	48	943.0	577.0	1331.8172105451808	868.8576922358144	486.16842321704814
23643604	2869	48	520.0	663.0	1331.8172105451808	868.8576922358144	837.5109389076741
23643605	2869	48	580.0	750.0	1331.8172105451808	868.8576922358144	761.1545631969635
23643606	2869	48	747.0	829.0	1331.8172105451808	868.8576922358144	586.1738695815528
23643607	2869	48	505.0	859.0	1331.8172105451808	868.8576922358144	826.8759724105726
23643880	3209	49	826.0	932.0	1331.837185759709	868.9210551974923	509.755050759382
23643881	3209	49	527.0	949.0	1331.837185759709	868.9210551974923	808.8111850007339
23643882	3209	49	622.0	968.0	1331.837185759709	868.9210551974923	716.7185414027197
23643872	3209	49	848.0	558.0	1331.837185759709	868.9210551974923	575.1263555854463
23643873	3209	49	522.0	597.0	1331.837185759709	868.9210551974923	854.2700554853384
23643874	3209	49	1119.0	609.0	1331.837185759709	868.9210551974923	335.94437423045304
23643875	3209	49	947.0	610.0	1331.837185759709	868.9210551974923	463.8316207073808
23643876	3209	49	529.0	772.0	1331.837185759709	868.9210551974923	808.6663327845205
23643877	3209	49	751.0	809.0	1331.837185759709	868.9210551974923	583.9198311559898
23643878	3209	49	479.0	868.0	1331.837185759709	868.9210551974923	852.8376831245306
23643864	3209	49	1409.0	177.0	1331.837185759709	868.9210551974923	696.2103464665638
23643865	3209	49	1004.0	188.0	1331.837185759709	868.9210551974923	755.731899404883
23643866	3209	49	1141.0	206.0	1331.837185759709	868.9210551974923	689.8428494177803
23643867	3209	49	1351.0	228.0	1331.837185759709	868.9210551974923	641.2074644333726
23643868	3209	49	1002.0	272.0	1331.837185759709	868.9210551974923	681.9877676674065
23643869	3209	49	1183.0	368.0	1331.837185759709	868.9210551974923	522.565222154172
23643870	3209	49	545.0	473.0	1331.837185759709	868.9210551974923	880.8326962840074
23643871	3209	49	924.0	493.0	1331.837185759709	868.9210551974923	554.6600849431978
23643863	3209	49	798.0	69.0	1331.837185759709	868.9210551974923	961.6942525814094
23643936	2768	50	729.0	694.0	1331.823624100356	868.9339417935894	627.6927638303075
23643937	2768	50	494.0	806.0	1331.823624100356	868.9339417935894	840.1839715980861
23643939	2768	50	477.0	876.0	1331.823624100356	868.9339417935894	854.8528279760459
23643940	2768	50	785.0	898.0	1331.823624100356	868.9339417935894	547.5955730408217
23643941	2768	50	516.0	951.0	1331.823624100356	868.9339417935894	819.9408658859351
23643942	2768	50	659.0	1000.0	1331.823624100356	868.9339417935894	685.4705980283205
23643928	2768	50	1005.0	285.0	1331.823624100356	868.9339417935894	669.1730192175188
23643929	2768	50	1186.0	364.0	1331.823624100356	868.9339417935894	525.5690391575343
23643930	2768	50	521.0	466.0	1331.823624100356	868.9339417935894	905.4229458372231
23643931	2768	50	991.0	485.0	1331.823624100356	868.9339417935894	513.3868077834335
23643932	2768	50	514.0	559.0	1331.823624100356	868.9339417935894	874.5824880549304
23643933	2768	50	900.0	562.0	1331.823624100356	868.9339417935894	529.7924942429026
23643934	2768	50	936.0	613.0	1331.823624100356	868.9339417935894	471.35816950376955
23643935	2768	50	1203.0	644.0	1331.823624100356	868.9339417935894	259.2118907325659
23643923	2768	50	868.0	77.0	1331.823624100356	868.9339417935894	917.7645245041457
23643924	2768	50	1363.0	173.0	1331.823624100356	868.9339417935894	696.6319098021557
23643925	2768	50	1002.0	193.0	1331.823624100356	868.9339417935894	752.1105747716305
23643926	2768	50	1422.0	250.0	1331.823624100356	868.9339417935894	625.468626770795
23643927	2768	50	1110.0	284.0	1331.823624100356	868.9339417935894	625.5824777526959
23644168	2729	51	1417.0	326.0	1331.796003620135	868.927860230061	549.5729090967756
23644169	2729	51	1186.0	361.0	1331.796003620135	868.927860230061	528.4384409460489
23644170	2729	51	1008.0	485.0	1331.796003620135	868.927860230061	502.2394387353543
23644171	2729	51	494.0	493.0	1331.796003620135	868.927860230061	918.2722362017821
23644172	2729	51	928.0	544.0	1331.796003620135	868.927860230061	518.2946332862016
23644173	2729	51	514.0	579.0	1331.796003620135	868.927860230061	867.6684088260017
23644174	2729	51	688.0	606.0	1331.796003620135	868.927860230061	695.4166765058309
23644175	2729	51	963.0	631.0	1331.796003620135	868.927860230061	438.88513185096406
23644163	2729	51	954.0	81.0	1331.796003620135	868.927860230061	873.8192795298509
23644164	2729	51	1344.0	134.0	1331.796003620135	868.927860230061	735.0291812370281
23644165	2729	51	1001.0	193.0	1331.796003620135	868.927860230061	752.532038019805
23644166	2729	51	1003.0	289.0	1331.796003620135	868.927860230061	666.6506844424515
23644167	2729	51	1108.0	302.0	1331.796003620135	868.927860230061	609.501312501769
23644176	2729	51	1299.0	681.0	1331.796003620135	868.927860230061	190.7680751700904
23644177	2729	51	494.0	809.0	1331.796003620135	868.927860230061	839.9366000559941
23644179	2729	51	729.0	870.0	1331.796003620135	868.927860230061	602.7969570793238
23644180	2729	51	476.0	883.0	1331.796003620135	868.927860230061	855.9116922497898
23644181	2729	51	509.0	960.0	1331.796003620135	868.927860230061	827.8208732663973
23644182	2729	51	684.0	1003.0	1331.796003620135	868.927860230061	661.5247546152057
23644200	2989	52	477.0	883.0	1331.816955300551	868.9135095714063	854.9330127453841
23644201	2989	52	514.0	962.0	1331.816955300551	868.9135095714063	823.0976048302996
23644202	2989	52	677.0	1001.0	1331.816955300551	868.9135095714063	668.0060522950572
23644192	2989	52	485.0	529.0	1331.816955300551	868.9135095714063	912.491177915516
23644193	2989	52	980.0	555.0	1331.816955300551	868.9135095714063	471.5048902486455
23644194	2989	52	530.0	589.0	1331.816955300551	868.9135095714063	849.2714540404778
23644195	2989	52	998.0	650.0	1331.816955300551	868.9135095714063	399.19529596301635
23644196	2989	52	1264.0	657.0	1331.816955300551	868.9135095714063	222.50050553899294
23644197	2989	52	496.0	822.0	1331.816955300551	868.9135095714063	837.1325224528013
23644198	2989	52	676.0	859.0	1331.816955300551	868.9135095714063	655.8918786901597
23644184	2989	52	1279.0	104.0	1331.816955300551	868.9135095714063	766.7348354496919
23644185	2989	52	1009.0	195.0	1331.816955300551	868.9135095714063	747.241731310804
23644186	2989	52	994.0	301.0	1331.816955300551	868.9135095714063	660.791986666187
23644187	2989	52	1116.0	313.0	1331.816955300551	868.9135095714063	596.3361370227349
23644188	2989	52	1187.0	359.0	1331.816955300551	868.9135095714063	530.0789920247269
23644189	2989	52	1425.0	382.0	1331.816955300551	868.9135095714063	495.74978126329364
23644190	2989	52	1046.0	471.0	1331.816955300551	868.9135095714063	489.92498715284034
23644191	2989	52	686.0	521.0	1331.816955300551	868.9135095714063	733.5689128472981
23644183	2989	52	1023.0	68.0	1331.816955300551	868.9135095714063	858.3882348303066
23645480	2969	53	973.0	333.0	1331.8548762508897	868.9396942186772	644.9869595955026
23645481	2969	53	1187.0	359.0	1331.8548762508897	868.9396942186772	530.1145413148922
23645482	2969	53	1429.0	395.0	1331.8548762508897	868.9396942186772	483.7933534313212
23645483	2969	53	719.0	452.0	1331.8548762508897	868.9396942186772	741.2353256285465
23645484	2969	53	1050.0	459.0	1331.8548762508897	868.9396942186772	497.48640600774905
23645485	2969	53	948.0	542.0	1331.8548762508897	868.9396942186772	504.2163520527552
23645486	2969	53	547.0	576.0	1331.8548762508897	868.9396942186772	837.7415121764777
23645487	2969	53	501.0	596.0	1331.8548762508897	868.9396942186772	874.5375361126967
23645476	2969	53	1070.0	71.0	1331.8548762508897	868.9396942186772	839.8069610488858
23645477	2969	53	1168.0	123.0	1331.8548762508897	868.9396942186772	763.7240652763588
23645478	2969	53	1014.0	198.0	1331.8548762508897	868.9396942186772	742.4229223526982
23645479	2969	53	1109.0	330.0	1331.8548762508897	868.9396942186772	583.1983280782969
23645488	2969	53	1178.0	611.0	1331.8548762508897	868.9396942186772	300.3401551571173
23645489	2969	53	1036.0	650.0	1331.8548762508897	868.9396942186772	368.0552913707357
23645490	2969	53	505.0	833.0	1331.8548762508897	868.9396942186772	827.6355768092658
23645491	2969	53	620.0	858.0	1331.8548762508897	868.9396942186772	711.9389311954836
23645493	2969	53	485.0	894.0	1331.8548762508897	868.9396942186772	847.2255900029006
23645494	2969	53	491.0	947.0	1331.8548762508897	868.9396942186772	844.4704460509986
23645495	2969	53	604.0	990.0	1331.8548762508897	868.9396942186772	737.8538598652618
23645632	2850	54	476.0	869.0	1331.834096158576	868.9356320752216	855.8340985791558
23645634	2850	54	479.0	938.0	1331.834096158576	868.9356320752216	855.6260178883437
23645635	2850	54	619.0	952.0	1331.834096158576	868.9356320752216	717.6573958825735
23645624	2850	54	1050.0	455.0	1331.834096158576	868.9356320752216	500.77256839710645
23645625	2850	54	969.0	509.0	1331.834096158576	868.9356320752216	511.0794855720586
23645626	2850	54	1101.0	546.0	1331.834096158576	868.9356320752216	396.9531488893489
23645627	2850	54	551.0	550.0	1331.834096158576	868.9356320752216	843.4582521565612
23645628	2850	54	527.0	650.0	1331.834096158576	868.9356320752216	834.0807714673493
23645629	2850	54	1079.0	652.0	1331.834096158576	868.9356320752216	333.1458369005981
23645630	2850	54	513.0	843.0	1331.834096158576	868.9356320752216	819.2447339122622
23645631	2850	54	616.0	851.0	1331.834096158576	868.9356320752216	716.0587546571182
23645616	2850	54	1082.0	70.0	1331.834096158576	868.9356320752216	837.0873429952255
23645617	2850	54	1106.0	167.0	1331.834096158576	868.9356320752216	737.3701041977508
23645618	2850	54	1016.0	196.0	1331.834096158576	868.9356320752216	743.3663573318223
23645619	2850	54	1107.0	343.0	1331.834096158576	868.9356320752216	571.9778491181338
23645620	2850	54	1185.0	357.0	1331.834096158576	868.9356320752216	532.5770772225957
23645621	2850	54	935.0	367.0	1331.834096158576	868.9356320752216	639.8567641439341
23645622	2850	54	775.0	420.0	1331.834096158576	868.9356320752216	715.2673712616262
23645623	2850	54	1449.0	443.0	1331.834096158576	868.9356320752216	441.7567336151158
23643328	3270	55	586.0	714.0	1331.826164401748	868.9185993007992	761.7456530335731
23643329	3270	55	477.0	801.0	1331.826164401748	868.9185993007992	857.520091587822
23643330	3270	55	513.0	845.0	1331.826164401748	868.9185993007992	819.175431089941
23643331	3270	55	617.0	848.0	1331.826164401748	868.9185993007992	715.1321787683884
23643333	3270	55	472.0	915.0	1331.826164401748	868.9185993007992	861.0601189697628
23643334	3270	55	634.0	937.0	1331.826164401748	868.9185993007992	701.1393818955119
23643320	3270	55	1183.0	361.0	1331.826164401748	868.9185993007992	529.2735877844481
23643321	3270	55	821.0	422.0	1331.826164401748	868.9185993007992	678.7338245869215
23643322	3270	55	1002.0	436.0	1331.826164401748	868.9185993007992	544.2460953874954
23643323	3270	55	1042.0	445.0	1331.826164401748	868.9185993007992	513.5233046366841
23643324	3270	55	1458.0	448.0	1331.826164401748	868.9185993007992	439.42269402810945
23643325	3270	55	563.0	532.0	1331.826164401748	868.9185993007992	839.409205110068
23643326	3270	55	1099.0	550.0	1331.826164401748	868.9185993007992	394.863388794167
23643327	3270	55	1113.0	641.0	1331.826164401748	868.9185993007992	315.96167193825755
23643315	3270	55	1076.0	71.0	1331.826164401748	868.9185993007992	837.9266778797889
23643316	3270	55	1099.0	188.0	1331.826164401748	868.9185993007992	719.623625031719
23643317	3270	55	1013.0	196.0	1331.826164401748	868.9185993007992	744.6271311146808
23643318	3270	55	1041.0	312.0	1331.826164401748	868.9185993007992	628.28193046418
23643319	3270	55	945.0	343.0	1331.826164401748	868.9185993007992	652.8589851999302
23643336	2911	56	1004.0	194.0	1331.8223563114186	868.9175974160132	750.3207718032164
23643337	2911	56	1096.0	197.0	1331.8223563114186	868.9175974160132	712.0993199361851
23643338	2911	56	1010.0	287.0	1331.8223563114186	868.9175974160132	664.9794878071494
23643339	2911	56	925.0	344.0	1331.8223563114186	868.9175974160132	664.1106185506859
23643340	2911	56	1182.0	364.0	1331.8223563114186	868.9175974160132	526.6768635805686
23643341	2911	56	999.0	368.0	1331.8223563114186	868.9175974160132	601.4059862203867
23643342	2911	56	849.0	437.0	1331.8223563114186	868.9175974160132	647.8196035253424
23643343	2911	56	1051.0	445.0	1331.8223563114186	868.9175974160132	508.495157502274
23643335	2911	56	1079.0	63.0	1331.8223563114186	868.9175974160132	844.6433079564753
23643352	2911	56	464.0	856.0	1331.8223563114186	868.9175974160132	867.9184906642472
23643354	2911	56	680.0	967.0	1331.8223563114186	868.9175974160132	659.1604826474485
23643344	2911	56	1437.0	454.0	1331.8223563114186	868.9175974160132	428.0408267646429
23643345	2911	56	608.0	469.0	1331.8223563114186	868.9175974160132	826.9539819235473
23643346	2911	56	1132.0	514.0	1331.8223563114186	868.9175974160132	407.30268233514346
23643347	2911	56	1179.0	616.0	1331.8223563114186	868.9175974160132	295.50293343935306
23643348	2911	56	654.0	771.0	1331.8223563114186	868.9175974160132	684.858381418588
23643349	2911	56	490.0	774.0	1331.8223563114186	868.9175974160132	847.1565557114797
23643350	2911	56	596.0	839.0	1331.8223563114186	868.9175974160132	736.4303108121195
23643351	2911	56	513.0	842.0	1331.8223563114186	868.9175974160132	819.2646753315038
23643400	3111	57	658.0	423.0	1331.8402630602266	868.9159986374309	808.0233771134921
23643401	3111	57	1057.0	425.0	1331.8402630602266	868.9159986374309	522.1097432966388
23643402	3111	57	1242.0	447.0	1331.8402630602266	868.9159986374309	431.3749908988134
23643403	3111	57	864.0	462.0	1331.8402630602266	868.9159986374309	620.0444675080648
23643404	3111	57	1419.0	549.0	1331.8402630602266	868.9159986374309	331.57663658284974
23643405	3111	57	1226.0	567.0	1331.8402630602266	868.9159986374309	319.9303541677393
23643406	3111	57	517.0	699.0	1331.8402630602266	868.9159986374309	832.3677678148131
23643407	3111	57	459.0	792.0	1331.8402630602266	868.9159986374309	876.222686116628
23643393	3111	57	1073.0	73.0	1331.8402630602266	868.9159986374309	836.9471659956238
23643394	3111	57	1018.0	149.0	1331.8402630602266	868.9159986374309	785.3500848741544
23643395	3111	57	1088.0	212.0	1331.8402630602266	868.9159986374309	700.7115691603026
23643396	3111	57	951.0	267.0	1331.8402630602266	868.9159986374309	712.2795626602509
23643397	3111	57	1010.0	297.0	1331.8402630602266	868.9159986374309	656.2538109787445
23643398	3111	57	1183.0	356.0	1331.8402630602266	868.9159986374309	534.0751310125481
23643399	3111	57	906.0	359.0	1331.8402630602266	868.9159986374309	664.3449821513002
23643408	3111	57	717.0	827.0	1331.8402630602266	868.9159986374309	616.2673932813108
23643409	3111	57	593.0	842.0	1331.8402630602266	868.9159986374309	739.3303762875937
23643410	3111	57	534.0	862.0	1331.8402630602266	868.9159986374309	797.8702378188852
23643412	3111	57	655.0	988.0	1331.8402630602266	868.9159986374309	687.2363065787175
23643489	3129	58	574.0	893.0	1331.825448805433	868.9373664901273	758.2073734728426
23643490	3129	58	749.0	901.0	1331.825448805433	868.9373664901273	583.7067039557135
23643491	3129	58	624.0	992.0	1331.825448805433	868.9373664901273	718.4436496643268
23643480	3129	58	725.0	409.0	1331.825448805433	868.9373664901273	761.4325356929456
23643481	3129	58	1363.0	410.0	1331.825448805433	868.9373664901273	459.99495541046537
23643482	3129	58	872.0	478.0	1331.825448805433	868.9373664901273	603.5490600500957
23643483	3129	58	1378.0	500.0	1331.825448805433	868.9373664901273	371.8156392228414
23643484	3129	58	1245.0	509.0	1331.825448805433	868.9373664901273	370.26148375994103
23643485	3129	58	497.0	593.0	1331.825448805433	868.9373664901273	879.246814153284
23643486	3129	58	486.0	710.0	1331.825448805433	868.9373664901273	860.6287099055721
23643487	3129	58	593.0	808.0	1331.825448805433	868.9373664901273	741.3342069790801
23643472	3129	58	1069.0	73.0	1331.825448805433	868.9373664901273	838.2085110013
23643473	3129	58	1024.0	142.0	1331.825448805433	868.9373664901273	789.4266538012685
23643474	3129	58	1102.0	204.0	1331.825448805433	868.9373664901273	703.5349588140198
23643475	3129	58	1021.0	223.0	1331.825448805433	868.9373664901273	716.8315988105574
23643476	3129	58	954.0	270.0	1331.825448805433	868.9373664901273	708.1511411719648
23643477	3129	58	1185.0	356.0	1331.825448805433	868.9373664901273	533.5376784808585
23643478	3129	58	864.0	365.0	1331.825448805433	868.9373664901273	687.6143685926071
23643479	3129	58	1085.0	395.0	1331.825448805433	868.9373664901273	534.3588958121692
23644136	3189	59	1284.0	538.0	1331.8174245666978	868.9202280815489	334.35714953584613
23644137	3189	59	531.0	604.0	1331.8174245666978	868.9202280815489	843.4994218945372
23644138	3189	59	600.0	793.0	1331.8174245666978	868.9202280815489	735.7449448901357
23644140	3189	59	627.0	923.0	1331.8174245666978	868.9202280815489	706.8891169791656
23644141	3189	59	775.0	982.0	1331.8174245666978	868.9202280815489	568.1836667119348
23644142	3189	59	622.0	1000.0	1331.8174245666978	868.9202280815489	721.8190097418417
23644128	3189	59	855.0	353.0	1331.8174245666978	868.9202280815489	702.5158632473263
23644129	3189	59	1186.0	356.0	1331.8174245666978	868.9202280815489	533.2446733747021
23644130	3189	59	1080.0	390.0	1331.8174245666978	868.9202280815489	541.0883478518895
23644131	3189	59	1453.0	403.0	1331.8174245666978	868.9202280815489	481.4217231536301
23644132	3189	59	724.0	405.0	1331.8174245666978	868.9202280815489	764.6332451771435
23644133	3189	59	1245.0	452.0	1331.8174245666978	868.9202280815489	425.86352484330587
23644134	3189	59	839.0	465.0	1331.8174245666978	868.9202280815489	637.197429852007
23644135	3189	59	507.0	535.0	1331.8174245666978	868.9202280815489	889.8463365047214
23644123	3189	59	1051.0	68.0	1331.8174245666978	868.9202280815489	848.7235343093022
23644124	3189	59	1070.0	120.0	1331.8174245666978	868.9202280815489	793.3661650438955
23644125	3189	59	1024.0	201.0	1331.8174245666978	868.9202280815489	735.4379633574697
23644126	3189	59	1105.0	209.0	1331.8174245666978	868.9202280815489	697.8114727620012
23644127	3189	59	958.0	266.0	1331.8174245666978	868.9202280815489	709.402754674371
23644808	3089	60	1469.0	397.0	1331.776871590961	868.9299432506474	491.4753893196717
23644809	3089	60	722.0	400.0	1331.776871590961	868.9299432506474	769.2354157241558
23644810	3089	60	1243.0	418.0	1331.776871590961	868.9299432506474	459.5858425251044
23644811	3089	60	828.0	461.0	1331.776871590961	868.9299432506474	648.2267928360044
23644812	3089	60	535.0	477.0	1331.776871590961	868.9299432506474	887.9540886322527
23644813	3089	60	565.0	549.0	1331.776871590961	868.9299432506474	830.844112571777
23644814	3089	60	1229.0	612.0	1331.776871590961	868.9299432506474	276.72383538973617
23644815	3089	60	633.0	771.0	1331.776871590961	868.9299432506474	705.6056902091461
23644800	3089	60	1006.0	74.0	1331.776871590961	868.9299432506474	859.0949800459033
23644801	3089	60	1132.0	116.0	1331.776871590961	868.9299432506474	778.9828610862337
23644802	3089	60	1044.0	176.0	1331.776871590961	868.9299432506474	750.3115580050902
23644803	3089	60	945.0	199.0	1331.776871590961	868.9299432506474	773.5647854326788
23644804	3089	60	1095.0	238.0	1331.776871590961	868.9299432506474	673.8960455520329
23644805	3089	60	849.0	345.0	1331.776871590961	868.9299432506474	712.4437473778416
23644806	3089	60	1186.0	360.0	1331.776871590961	868.9299432506474	529.3964331462338
23644807	3089	60	1084.0	386.0	1331.776871590961	868.9299432506474	542.7842188047448
23644817	3089	60	653.0	927.0	1331.776871590961	868.9299432506474	681.2563195286228
23644818	3089	60	668.0	1004.0	1331.776871590961	868.9299432506474	677.3799934227143
23644819	3089	60	778.0	1011.0	1331.776871590961	868.9299432506474	571.7103502070222
23645448	3149	61	780.0	449.0	1331.7961779701504	868.9209201106222	693.4065194162927
23645449	3149	61	636.0	509.0	1331.7961779701504	868.9209201106222	783.3743613440168
23645450	3149	61	1213.0	592.0	1331.7961779701504	868.9209201106222	301.32661332054505
23645451	3149	61	668.0	746.0	1331.7961779701504	868.9209201106222	675.0814161926112
23645453	3149	61	688.0	926.0	1331.7961779701504	868.9209201106222	646.3215454632405
23645454	3149	61	780.0	1003.0	1331.7961779701504	868.9209201106222	567.8522886160168
23645455	3149	61	704.0	1005.0	1331.7961779701504	868.9209201106222	642.3749349542434
23645440	3149	61	1047.0	304.0	1331.7961779701504	868.9209201106222	632.6488038122237
23645441	3149	61	851.0	336.0	1331.7961779701504	868.9209201106222	717.7532109592104
23645442	3149	61	1475.0	349.0	1331.7961779701504	868.9209201106222	539.2820206650995
23645443	3149	61	1241.0	361.0	1331.7961779701504	868.9209201106222	515.9724866889787
23645444	3149	61	1184.0	365.0	1331.7961779701504	868.9209201106222	525.1476020584313
23645445	3149	61	1086.0	384.0	1331.7961779701504	868.9209201106222	543.6580357776994
23645446	3149	61	720.0	385.0	1331.7961779701504	868.9209201106222	780.0474474668802
23645447	3149	61	556.0	403.0	1331.7961779701504	868.9209201106222	904.9541499710481
23645436	3149	61	973.0	81.0	1331.7961779701504	868.9209201106222	865.7679098199225
23645437	3149	61	1198.0	123.0	1331.7961779701504	868.9209201106222	757.8254655909218
23645438	3149	61	1100.0	127.0	1331.7961779701504	868.9209201106222	777.287668639714
23645439	3149	61	892.0	142.0	1331.7961779701504	868.9209201106222	849.6085582499895
23645384	3229	62	847.0	349.0	1331.8131277301295	868.9677250296244	710.9220800424994
23645385	3229	62	1183.0	380.0	1331.8131277301295	868.9677250296244	511.11132163695044
23645386	3229	62	963.0	384.0	1331.8131277301295	868.9677250296244	609.2756498552114
23645387	3229	62	1087.0	384.0	1331.8131277301295	868.9677250296244	543.2560739001618
23645388	3229	62	731.0	449.0	1331.8131277301295	868.9677250296244	733.0411342615223
23645389	3229	62	1087.0	525.0	1331.8131277301295	868.9677250296244	422.1933956980663
23645390	3229	62	711.0	531.0	1331.8131277301295	868.9677250296244	706.8458974371754
23645391	3229	62	694.0	705.0	1331.8131277301295	868.9677250296244	658.5522004794161
23645376	3229	62	958.0	81.0	1331.8131277301295	868.9677250296244	872.1406940120062
23645377	3229	62	1169.0	111.0	1331.8131277301295	868.9677250296244	775.2568521128024
23645378	3229	62	1273.0	114.0	1331.8131277301295	868.9677250296244	757.2550758032639
23645379	3229	62	829.0	131.0	1331.8131277301295	868.9677250296244	892.98230923303
23645380	3229	62	1445.0	253.0	1331.8131277301295	868.9677250296244	626.2806929264281
23645381	3229	62	612.0	310.0	1331.8131277301295	868.9677250296244	911.3593454161895
23645382	3229	62	1231.0	323.0	1331.8131277301295	868.9677250296244	555.19730141343
23645383	3229	62	724.0	343.0	1331.8131277301295	868.9677250296244	803.7902997759561
23645393	3229	62	746.0	918.0	1331.8131277301295	868.9677250296244	587.8615352357454
23645394	3229	62	703.0	1004.0	1331.8131277301295	868.9677250296244	643.1482448778223
23645395	3229	62	779.0	1011.0	1331.8131277301295	868.9677250296244	570.7674844663359
23643532	3069	63	1221.0	112.0	1331.8238955430857	868.9706196227678	765.0401654785334
23643533	3069	63	1310.0	114.0	1331.8238955430857	868.9706196227678	755.2859848496206
23643534	3069	63	918.0	117.0	1331.8238955430857	868.9706196227678	858.3181399098495
23643535	3069	63	1401.0	144.0	1331.8238955430857	868.9706196227678	728.2635050200263
23643544	3069	63	905.0	456.0	1331.8238955430857	868.9706196227678	593.9051864381954
23643545	3069	63	1015.0	506.0	1331.8238955430857	868.9706196227678	481.7935776828413
23643546	3069	63	774.0	585.0	1331.8238955430857	868.9706196227678	625.9447349788973
23643547	3069	63	715.0	668.0	1331.8238955430857	868.9706196227678	648.7379348122836
23643549	3069	63	803.0	902.0	1331.8238955430857	868.9706196227678	529.8543691104833
23643550	3069	63	699.0	1007.0	1331.8238955430857	868.9706196227678	647.7022407076023
23643551	3069	63	778.0	1014.0	1331.8238955430857	868.9706196227678	572.498409121914
23643536	3069	63	781.0	159.0	1331.8238955430857	868.9706196227678	898.5906991666434
23643537	3069	63	666.0	220.0	1331.8238955430857	868.9706196227678	929.7764919644554
23643538	3069	63	1225.0	298.0	1331.8238955430857	868.9706196227678	580.877605982024
23643539	3069	63	717.0	300.0	1331.8238955430857	868.9706196227678	837.6968356897926
23643540	3069	63	839.0	358.0	1331.8238955430857	868.9706196227678	709.9058854073105
23643541	3069	63	1088.0	384.0	1331.8238955430857	868.9706196227678	542.813590411199
23643542	3069	63	1180.0	402.0	1331.8238955430857	868.9706196227678	491.03162306388117
23643543	3069	63	678.0	435.0	1331.8238955430857	868.9706196227678	784.7395651290336
23643560	3289	64	838.0	360.0	1331.840485872171	868.9754323977002	709.1786913542227
23643561	3289	64	1089.0	384.0	1331.840485872171	868.9754323977002	542.3768723018786
23643562	3289	64	636.0	405.0	1331.840485872171	868.9754323977002	836.3415472445763
23643563	3289	64	1173.0	435.0	1331.840485872171	868.9754323977002	462.1309077273215
23643564	3289	64	888.0	478.0	1331.840485872171	868.9754323977002	591.486403595056
23643565	3289	64	997.0	497.0	1331.840485872171	868.9754323977002	500.48363937951814
23643566	3289	64	825.0	598.0	1331.840485872171	868.9754323977002	574.7303394482137
23643567	3289	64	708.0	673.0	1331.840485872171	868.9754323977002	653.898556288888
23643552	3289	64	1306.0	111.0	1331.840485872171	868.9754323977002	758.4157743801156
23643553	3289	64	1403.0	135.0	1331.840485872171	868.9754323977002	737.4168507800047
23643554	3289	64	1255.0	136.0	1331.840485872171	868.9754323977002	736.9921605876597
23643555	3289	64	897.0	172.0	1331.840485872171	868.9754323977002	821.4992401210769
23643556	3289	64	775.0	189.0	1331.840485872171	868.9754323977002	878.8844721411311
23643557	3289	64	658.0	190.0	1331.840485872171	868.9754323977002	956.5922005745643
23643558	3289	64	1202.0	251.0	1331.840485872171	868.9754323977002	631.4682785529658
23643559	3289	64	715.0	289.0	1331.840485872171	868.9754323977002	846.6780304200147
23643569	3289	64	854.0	874.0	1331.840485872171	868.9754323977002	477.8669021999144
23643570	3289	64	708.0	1016.0	1331.840485872171	868.9754323977002	640.9314903262826
23643571	3289	64	785.0	1026.0	1331.840485872171	868.9754323977002	568.9386889811602
23643656	3347	65	780.0	185.0	1331.7774475778906	868.985990627638	878.8032698109646
23643657	3347	65	1187.0	214.0	1331.7774475778906	868.985990627638	670.795913259493
23643658	3347	65	861.0	241.0	1331.7774475778906	868.985990627638	784.8552793811923
23643659	3347	65	716.0	302.0	1331.7774475778906	868.985990627638	837.0513595434546
23643660	3347	65	836.0	363.0	1331.7774475778906	868.985990627638	708.3904998221533
23643661	3347	65	1088.0	384.0	1331.7774475778906	868.985990627638	542.8064618744535
23643662	3347	65	637.0	407.0	1331.7774475778906	868.985990627638	834.3540958124725
23643663	3347	65	974.0	473.0	1331.7774475778906	868.985990627638	533.6755632111161
23643652	3347	65	1304.0	108.0	1331.7774475778906	868.985990627638	761.4927869162452
23643653	3347	65	1406.0	144.0	1331.7774475778906	868.985990627638	728.775461918409
23643654	3347	65	581.0	146.0	1331.7774475778906	868.985990627638	1042.2933936447066
23643655	3347	65	1329.0	183.0	1331.7774475778906	868.985990627638	685.991613325141
23643664	3347	65	1170.0	473.0	1331.7774475778906	868.985990627638	427.7579307484187
23643665	3347	65	836.0	520.0	1331.7774475778906	868.985990627638	606.2891217737639
23643666	3347	65	948.0	616.0	1331.7774475778906	868.985990627638	459.65970099982434
23643667	3347	65	708.0	671.0	1331.7774475778906	868.985990627638	654.4438528946507
23643668	3347	65	890.0	853.0	1331.7774475778906	868.985990627638	442.0665844471654
23643670	3347	65	715.0	1027.0	1331.7774475778906	868.985990627638	636.6968250263437
23643689	3366	66	825.0	1038.0	1331.7976711358167	869.020383756149	534.2265345100396
23643680	3366	66	1089.0	384.0	1331.7976711358167	869.020383756149	542.3978998557593
23643681	3366	66	636.0	407.0	1331.7976711358167	869.020383756149	835.2228649673124
23643682	3366	66	922.0	420.0	1331.7976711358167	869.020383756149	607.9090691023275
23643683	3366	66	1174.0	502.0	1331.7976711358167	869.020383756149	399.50477732863004
23643684	3366	66	749.0	544.0	1331.7976711358167	869.020383756149	667.3015625175217
23643685	3366	66	1029.0	609.0	1331.7976711358167	869.020383756149	399.1203197207193
23643686	3366	66	740.0	662.0	1331.7976711358167	869.020383756149	626.9624572909605
23643687	3366	66	903.0	841.0	1331.7976711358167	869.020383756149	429.712211459416
23643672	3366	66	1402.0	129.0	1331.7976711358167	869.020383756149	743.342811462217
23643673	3366	66	792.0	170.0	1331.7976711358167	869.020383756149	883.182326968925
23643674	3366	66	526.0	177.0	1331.7976711358167	869.020383756149	1062.16858282568
23643675	3366	66	1181.0	187.0	1331.7976711358167	869.020383756149	698.4924777539632
23643676	3366	66	1385.0	219.0	1331.7976711358167	869.020383756149	652.1939796525754
23643677	3366	66	843.0	265.0	1331.7976711358167	869.020383756149	777.0223853279413
23643678	3366	66	717.0	303.0	1331.7976711358167	869.020383756149	835.6765231005846
23643679	3366	66	822.0	373.0	1331.7976711358167	869.020383756149	711.2874851964568
23643671	3366	66	1307.0	101.0	1331.7976711358167	869.020383756149	768.4206103161878
23644424	3443	67	772.0	160.0	1331.8122814347005	869.0020333338207	903.3679614180572
23644425	3443	67	1182.0	183.0	1331.8122814347005	869.0020333338207	702.1698579452171
23644426	3443	67	507.0	229.0	1331.8122814347005	869.0020333338207	1043.9913324721333
23644427	3443	67	844.0	269.0	1331.8122814347005	869.0020333338207	773.2808428528712
23644428	3443	67	1408.0	281.0	1331.8122814347005	869.0020333338207	592.9173295366672
23644429	3443	67	718.0	312.0	1331.8122814347005	869.0020333338207	828.8647549377899
23644430	3443	67	1088.0	385.0	1331.8122814347005	869.0020333338207	541.9431675458843
23644431	3443	67	777.0	386.0	1331.8122814347005	869.0020333338207	735.600184771172
23644422	3443	67	1296.0	99.0	1331.8122814347005	869.0020333338207	770.8343861295865
23644423	3443	67	1403.0	129.0	1331.8122814347005	869.0020333338207	743.4182541562463
23644440	3443	67	842.0	1041.0	1331.8122814347005	869.0020333338207	519.1332888397413
23644432	3443	67	881.0	386.0	1331.8122814347005	869.0020333338207	660.6986281936454
23644433	3443	67	638.0	409.0	1331.8122814347005	869.0020333338207	832.4526127899854
23644434	3443	67	1173.0	494.0	1331.8122814347005	869.0020333338207	407.2442335245454
23644435	3443	67	684.0	558.0	1331.8122814347005	869.0020333338207	718.5979520673591
23644436	3443	67	1111.0	609.0	1331.8122814347005	869.0020333338207	341.11452764448273
23644437	3443	67	786.0	656.0	1331.8122814347005	869.0020333338207	585.9017944752301
23644438	3443	67	929.0	809.0	1331.8122814347005	869.0020333338207	407.2566489068304
23644264	3310	68	1397.0	130.0	1331.8076483020973	868.9895570992762	741.8595609828639
23644265	3310	68	716.0	158.0	1331.8076483020973	868.9895570992762	940.5983255415589
23644266	3310	68	1182.0	182.0	1331.8076483020973	868.9895570992762	703.1336878953138
23644267	3310	68	495.0	243.0	1331.8076483020973	868.9895570992762	1045.0406527280336
23644268	3310	68	843.0	273.0	1331.8076483020973	868.9895570992762	770.8024839153143
23644269	3310	68	718.0	307.0	1331.8076483020973	868.9895570992762	832.2211793764875
23644270	3310	68	1413.0	343.0	1331.8076483020973	868.9895570992762	532.2191392196721
23644271	3310	68	848.0	372.0	1331.8076483020973	868.9895570992762	693.5909892878803
23644263	3310	68	1295.0	93.0	1331.8076483020973	868.9895570992762	776.8620184438558
23644281	3310	68	856.0	1040.0	1331.8076483020973	868.9895570992762	505.6060618345809
23644272	3310	68	1089.0	383.0	1331.8076483020973	868.9895570992762	543.2691816066375
23644273	3310	68	729.0	401.0	1331.8076483020973	868.9895570992762	763.1456521565734
23644274	3310	68	641.0	403.0	1331.8076483020973	868.9895570992762	833.2835497465755
23644275	3310	68	1174.0	491.0	1331.8076483020973	868.9895570992762	409.608787916892
23644276	3310	68	601.0	573.0	1331.8076483020973	868.9895570992762	788.4729778049896
23644277	3310	68	1126.0	612.0	1331.8076483020973	868.9895570992762	329.2421913390231
23644278	3310	68	821.0	645.0	1331.8076483020973	868.9895570992762	557.7596034614277
23644279	3310	68	960.0	771.0	1331.8076483020973	868.9895570992762	384.5034208384216
23645352	3329	69	1136.0	606.0	1331.8248415469752	869.0102078296997	327.90507466265257
23645353	3329	69	865.0	615.0	1331.8248415469752	869.0102078296997	531.4570710481194
23645354	3329	69	990.0	723.0	1331.8248415469752	869.0102078296997	371.7031114869592
23645344	3329	69	716.0	309.0	1331.8248415469752	869.0102078296997	832.3771190631206
23645345	3329	69	1403.0	321.0	1331.8248415469752	869.0102078296997	552.6129667917355
23645346	3329	69	798.0	340.0	1331.8248415469752	869.0102078296997	751.5455817451628
23645347	3329	69	1088.0	384.0	1331.8248415469752	869.0102078296997	542.8493852390513
23645348	3329	69	722.0	395.0	1331.8248415469752	869.0102078296997	772.3807445130598
23645349	3329	69	638.0	400.0	1331.8248415469752	869.0102078296997	837.4744687428646
23645350	3329	69	1174.0	488.0	1331.8248415469752	869.0102078296997	412.4044847958843
23645351	3329	69	516.0	568.0	1331.8248415469752	869.0102078296997	869.5845659295169
23645338	3329	69	1303.0	106.0	1331.8248415469752	869.0102078296997	763.5544831526626
23645339	3329	69	1399.0	135.0	1331.8248415469752	869.0102078296997	737.0776669465627
23645340	3329	69	634.0	183.0	1331.8248415469752	869.0102078296997	978.5548092603749
23645341	3329	69	1151.0	185.0	1331.8248415469752	869.0102078296997	707.508012488705
23645342	3329	69	499.0	238.0	1331.8248415469752	869.0102078296997	1044.878509245465
23645343	3329	69	848.0	286.0	1331.8248415469752	869.0102078296997	757.6195481450999
23645320	3405	70	1309.0	131.0	1331.841712319197	868.9399299464231	738.2933590592596
23645321	3405	70	1392.0	150.0	1331.841712319197	868.9399299464231	721.4524533523011
23645322	3405	70	583.0	168.0	1331.841712319197	868.9399299464231	1025.7098495687967
23645323	3405	70	1124.0	203.0	1331.841712319197	868.9399299464231	697.6203607097651
23645324	3405	70	1410.0	237.0	1331.841712319197	868.9399299464231	636.7548923988612
23645325	3405	70	506.0	239.0	1331.841712319197	868.9399299464231	1038.671675336922
23645326	3405	70	712.0	298.0	1331.841712319197	868.9399299464231	842.719497779671
23645327	3405	70	884.0	314.0	1331.841712319197	868.9399299464231	713.1062509485747
23645336	3405	70	1005.0	656.0	1331.841712319197	868.9399299464231	390.08834727191277
23645328	3405	70	784.0	321.0	1331.841712319197	868.9399299464231	774.8346330582552
23645329	3405	70	1089.0	384.0	1331.841712319197	868.9399299464231	542.3456765740476
23645330	3405	70	722.0	392.0	1331.841712319197	868.9399299464231	774.195460372708
23645331	3405	70	599.0	410.0	1331.841712319197	868.9399299464231	864.6865528121509
23645332	3405	70	1173.0	487.0	1331.841712319197	868.9399299464231	413.65299425964895
23645333	3405	70	892.0	569.0	1331.841712319197	868.9399299464231	532.3764584127932
23645334	3405	70	522.0	573.0	1331.841712319197	868.9399299464231	862.2204133217812
23645335	3405	70	1138.0	595.0	1331.841712319197	868.9399299464231	335.58559959254745
23643720	3600	71	543.0	384.0	1331.8206851453576	869.0048718890534	925.9955718410907
23643721	3600	71	1089.0	384.0	1331.8206851453576	869.0048718890534	542.3943315435533
23643722	3600	71	1173.0	488.0	1331.8206851453576	869.0048718890534	412.7816885876054
23643723	3600	71	898.0	529.0	1331.8206851453576	869.0048718890534	551.1839073923323
23643724	3600	71	1140.0	588.0	1331.8206851453576	869.0048718890534	340.23361573339247
23643725	3600	71	1000.0	591.0	1331.8206851453576	869.0048718890534	432.8876019065267
23643726	3600	71	504.0	627.0	1331.8206851453576	869.0048718890534	862.4693877306988
23643712	3600	71	1367.0	188.0	1331.8206851453576	869.0048718890534	681.9129121304774
23643713	3600	71	1424.0	205.0	1331.8206851453576	869.0048718890534	670.3726545582462
23643714	3600	71	1092.0	219.0	1331.8206851453576	869.0048718890534	692.8349691687722
23643715	3600	71	502.0	275.0	1331.8206851453576	869.0048718890534	1020.5117134668477
23643716	3600	71	703.0	307.0	1331.8206851453576	869.0048718890534	843.3652412174149
23643717	3600	71	781.0	313.0	1331.8206851453576	869.0048718890534	782.6524418593249
23643718	3600	71	936.0	342.0	1331.8206851453576	869.0048718890534	659.0964647028065
23643719	3600	71	701.0	378.0	1331.8206851453576	869.0048718890534	799.3875912384707
23643710	3600	71	540.0	164.0	1331.8206851453576	869.0048718890534	1060.1942589975502
23643711	3600	71	1313.0	184.0	1331.8206851453576	869.0048718890534	685.2633746969694
23643744	3697	72	503.0	701.0	1331.8372898521025	868.9173673044485	845.6757625070233
23643736	3697	72	985.0	342.0	1331.8372898521025	868.9173673044485	630.8232855554734
23643737	3697	72	522.0	381.0	1331.8372898521025	868.9173673044485	945.4627403299943
23643738	3697	72	692.0	381.0	1331.8372898521025	868.9173673044485	804.6459561835798
23643739	3697	72	1089.0	385.0	1331.8372898521025	868.9173673044485	541.4295593348986
23643740	3697	72	905.0	469.0	1331.8372898521025	868.9173673044485	584.9136454896644
23643741	3697	72	1174.0	489.0	1331.8372898521025	868.9173673044485	411.3998250454171
23643742	3697	72	978.0	520.0	1331.8372898521025	868.9173673044485	496.9347612076943
23643743	3697	72	1138.0	589.0	1331.8372898521025	868.9173673044485	340.47999567648833
23643728	3697	72	1384.0	136.0	1331.8372898521025	868.9173673044485	734.7712675564127
23643729	3697	72	575.0	172.0	1331.8372898521025	868.9173673044485	1028.83259093073
23643730	3697	72	1303.0	207.0	1331.8372898521025	868.9173673044485	662.5452365123956
23643731	3697	72	1044.0	230.0	1331.8372898521025	868.9173673044485	700.7608063188543
23643732	3697	72	1380.0	264.0	1331.8372898521025	868.9173673044485	606.831663573462
23643733	3697	72	512.0	287.0	1331.8372898521025	868.9173673044485	1005.3661045622041
23643734	3697	72	691.0	296.0	1331.8372898521025	868.9173673044485	859.5968484260793
23643735	3697	72	774.0	305.0	1331.8372898521025	868.9173673044485	793.2119761432746
23643848	3618	73	1288.0	257.0	1331.8431102578122	868.9661596735377	613.5346762022963
23643849	3618	73	759.0	284.0	1331.8431102578122	868.9661596735377	818.7396637106638
23643850	3618	73	535.0	289.0	1331.8431102578122	868.9661596735377	985.5555229066576
23643851	3618	73	1029.0	324.0	1331.8431102578122	868.9661596735377	623.459753809297
23643852	3618	73	1376.0	348.0	1331.8431102578122	868.9661596735377	522.8341710683204
23643853	3618	73	682.0	370.0	1331.8431102578122	868.9661596735377	819.306594901387
23643854	3618	73	518.0	382.0	1331.8431102578122	868.9661596735377	948.407427628708
23643855	3618	73	1089.0	384.0	1331.8431102578122	868.9661596735377	542.3697560043215
23643844	3618	73	1329.0	102.0	1331.8431102578122	868.9661596735377	766.9714292985839
23643845	3618	73	643.0	166.0	1331.8431102578122	868.9661596735377	984.2084394048946
23643846	3618	73	1010.0	238.0	1331.8431102578122	868.9661596735377	708.308747844889
23643847	3618	73	657.0	255.0	1331.8431102578122	868.9661596735377	912.3418595497576
23643856	3618	73	897.0	417.0	1331.8431102578122	868.9661596735377	627.1857300901653
23643857	3618	73	1172.0	487.0	1331.8431102578122	868.9661596735377	414.06275736009104
23643858	3618	73	973.0	489.0	1331.8431102578122	868.9661596735377	522.6305198479674
23643859	3618	73	1138.0	588.0	1331.8431102578122	868.9661596735377	341.34606234160407
23643860	3618	73	509.0	839.0	1331.8431102578122	868.9661596735377	823.3885806982813
23643862	3618	73	921.0	982.0	1331.8431102578122	868.9661596735377	426.1088010183092
23643752	3540	74	1273.0	282.0	1331.7936754173363	868.9470278652483	589.8843189888402
23643753	3540	74	544.0	290.0	1331.7936754173363	868.9470278652483	977.6494955256511
23643754	3540	74	665.0	351.0	1331.7936754173363	868.9470278652483	844.323948050157
23643755	3540	74	886.0	358.0	1331.7936754173363	868.9470278652483	678.0847043890817
23643756	3540	74	518.0	380.0	1331.7936754173363	868.9470278652483	949.3836643883847
23643757	3540	74	1089.0	385.0	1331.7936754173363	868.9470278652483	541.4365102228203
23643758	3540	74	1346.0	402.0	1331.7936754173363	868.9470278652483	467.1630833984391
23643759	3540	74	974.0	455.0	1331.7936754173363	868.9470278652483	547.145735656524
23643746	3540	74	1238.0	89.0	1331.7936754173363	868.9470278652483	785.5664324703081
23643747	3540	74	718.0	147.0	1331.7936754173363	868.9470278652483	947.6023359119521
23643748	3540	74	632.0	243.0	1331.7936754173363	868.9470278652483	938.8934283758952
23643749	3540	74	955.0	246.0	1331.7936754173363	868.9470278652483	728.0360385040368
23643750	3540	74	747.0	253.0	1331.7936754173363	868.9470278652483	849.3376148176588
23643751	3540	74	1087.0	282.0	1331.7936754173363	868.9470278652483	635.9487062996329
23643760	3540	74	1167.0	487.0	1331.7936754173363	868.9470278652483	415.98135481371173
23643761	3540	74	1139.0	590.0	1331.7936754173363	868.9470278652483	339.0882564108949
23643763	3540	74	561.0	931.0	1331.7936754173363	868.9470278652483	773.2874377707957
23643764	3540	74	938.0	976.0	1331.7936754173363	868.9470278652483	408.0855273610893
23643840	3481	75	1142.0	590.0	1331.8539447890312	868.9389458930104	337.41881377282493
23643842	3481	75	633.0	963.0	1331.8539447890312	868.9389458930104	705.1555275589267
23643843	3481	75	970.0	969.0	1331.8539447890312	868.9389458930104	375.43373837254575
23643832	3481	75	1255.0	296.0	1331.8539447890312	868.9389458930104	578.0705532637253
23643833	3481	75	501.0	343.0	1331.8539447890312	868.9389458930104	983.326015306493
23643834	3481	75	879.0	345.0	1331.8539447890312	868.9389458930104	692.523439555995
23643835	3481	75	663.0	346.0	1331.8539447890312	868.9389458930104	849.0175148909128
23643836	3481	75	1089.0	384.0	1331.8539447890312	868.9389458930104	542.3502740327674
23643837	3481	75	1317.0	384.0	1331.8539447890312	868.9389458930104	485.16638477909794
23643838	3481	75	981.0	416.0	1331.8539447890312	868.9389458930104	572.9329622920085
23643839	3481	75	1167.0	484.0	1331.8539447890312	868.9389458930104	418.7538837762904
23643825	3481	75	1125.0	84.0	1331.8539447890312	868.9389458930104	811.7374595609186
23643826	3481	75	809.0	134.0	1331.8539447890312	868.9389458930104	901.9487245801619
23643827	3481	75	729.0	217.0	1331.8539447890312	868.9389458930104	887.9511630263152
23643828	3481	75	620.0	223.0	1331.8539447890312	868.9389458930104	961.235226431636
23643829	3481	75	947.0	244.0	1331.8539447890312	868.9389458930104	733.9354501000382
23643830	3481	75	1156.0	263.0	1331.8539447890312	868.9389458930104	630.9410559218636
23643831	3481	75	543.0	289.0	1331.8539447890312	868.9389458930104	979.0912762213296
23644360	3422	76	1019.0	970.0	1331.800592785391	868.9303656151961	328.7237165790901
23644361	3422	76	837.0	1039.0	1331.800592785391	868.9303656151961	523.2124875808635
23644352	3422	76	879.0	347.0	1331.800592785391	868.9303656151961	690.9701030999922
23644353	3422	76	671.0	350.0	1331.800592785391	868.9303656151961	840.2060150838277
23644354	3422	76	1087.0	385.0	1331.800592785391	868.9303656151961	542.3245605654756
23644355	3422	76	975.0	388.0	1331.800592785391	868.9303656151961	598.8327642863011
23644356	3422	76	1166.0	479.0	1331.800592785391	868.9303656151961	423.71632797992055
23644357	3422	76	1162.0	588.0	1331.800592785391	868.9303656151961	328.25921408995964
23644359	3422	76	742.0	957.0	1331.800592785391	868.9303656151961	596.3396681008833
23644344	3422	76	710.0	191.0	1331.800592785391	868.9303656151961	919.9051895773918
23644345	3422	76	622.0	221.0	1331.800592785391	868.9303656151961	961.0570431585911
23644346	3422	76	943.0	243.0	1331.800592785391	868.9303656151961	736.8546149339397
23644347	3422	76	1181.0	252.0	1331.800592785391	868.9303656151961	635.0936110547207
23644348	3422	76	542.0	287.0	1331.800592785391	868.9303656151961	981.0341109203038
23644349	3422	76	490.0	300.0	1331.800592785391	868.9303656151961	1016.026573930464
23644350	3422	76	1244.0	300.0	1331.800592785391	868.9303656151961	575.6654453869077
23644351	3422	76	1314.0	344.0	1331.800592785391	868.9303656151961	525.2320914114205
23644342	3422	76	1015.0	86.0	1331.800592785391	868.9303656151961	844.5961005069345
23644343	3422	76	858.0	127.0	1331.800592785391	868.9303656151961	880.3111206531964
23644392	3384	77	875.0	352.0	1331.8239493703131	868.9604233807473	689.8812941805944
23644393	3384	77	674.0	354.0	1331.8239493703131	868.9604233807473	835.4140207188498
23644394	3384	77	953.0	357.0	1331.8239493703131	868.9604233807473	636.8760159754139
23644395	3384	77	1087.0	384.0	1331.8239493703131	868.9604233807473	543.2544325000132
23644396	3384	77	1167.0	475.0	1331.8239493703131	868.9604233807473	427.05005500100947
23644397	3384	77	1224.0	578.0	1331.8239493703131	868.9604233807473	310.29658720604
23644399	3384	77	843.0	959.0	1331.8239493703131	868.9604233807473	497.04726016322104
23644384	3384	77	701.0	163.0	1331.8239493703131	868.9604233807473	946.7412394519864
23644385	3384	77	625.0	219.0	1331.8239493703131	868.9604233807473	960.2336420708906
23644386	3384	77	1236.0	220.0	1331.8239493703131	868.9604233807473	655.9968447999146
23644387	3384	77	497.0	230.0	1331.8239493703131	868.9604233807473	1051.2856172749396
23644388	3384	77	939.0	240.0	1331.8239493703131	868.9604233807473	741.5536861065282
23644389	3384	77	1318.0	248.0	1331.8239493703131	868.9604233807473	621.1142801299854
23644390	3384	77	542.0	287.0	1331.8239493703131	868.9604233807473	981.0707443301006
23644391	3384	77	1223.0	298.0	1331.8239493703131	868.9604233807473	581.2387263626492
23644382	3384	77	972.0	91.0	1331.8239493703131	868.9604233807473	857.1439172549738
23644383	3384	77	873.0	142.0	1331.8239493703131	868.9604233807473	859.6457838422097
23644400	3384	77	1097.0	985.0	1331.8239493703131	868.9604233807473	261.93027801276963
23644401	3384	77	900.0	1021.0	1331.8239493703131	868.9604233807473	457.80777200516854
23645356	3676	78	918.0	86.0	1331.8407836244032	868.9203970005551	885.566791512852
23645357	3676	78	909.0	151.0	1331.8407836244032	868.9203970005551	833.1890690146708
23645358	3676	78	704.0	154.0	1331.8407836244032	868.9203970005551	951.4700329645365
23645359	3676	78	515.0	169.0	1331.8407836244032	868.9203970005551	1075.6939285547464
23645368	3676	78	668.0	358.0	1331.8407836244032	868.9203970005551	837.6898221145262
23645369	3676	78	1086.0	384.0	1331.8407836244032	868.9203970005551	543.6777375617256
23645370	3676	78	1167.0	475.0	1331.8407836244032	868.9203970005551	427.0196284937992
23645371	3676	78	1273.0	533.0	1331.8407836244032	868.9203970005551	341.0348236449533
23645373	3676	78	914.0	937.0	1331.8407836244032	868.9203970005551	423.3506263186785
23645374	3676	78	1130.0	995.0	1331.8407836244032	868.9203970005551	237.98270573008196
23645375	3676	78	974.0	1014.0	1331.8407836244032	868.9203970005551	386.1322540677009
23645360	3676	78	1255.0	181.0	1331.8407836244032	868.9203970005551	692.1986554721221
23645361	3676	78	1364.0	188.0	1331.8407836244032	868.9203970005551	681.6793984339603
23645362	3676	78	632.0	205.0	1331.8407836244032	868.9203970005551	964.6592227192946
23645363	3676	78	948.0	235.0	1331.8407836244032	868.9203970005551	741.0727473782432
23645364	3676	78	544.0	286.0	1331.8407836244032	868.9203970005551	980.0455548499766
23645365	3676	78	1208.0	296.0	1331.8407836244032	868.9203970005551	586.1521312662609
23645366	3676	78	946.0	354.0	1331.8407836244032	868.9203970005551	643.4408485285207
23645367	3676	78	862.0	356.0	1331.8407836244032	868.9203970005551	695.5844273817523
23645408	3656	79	642.0	380.0	1331.863765680233	868.9654788106661	845.576285539664
23645409	3656	79	1083.0	390.0	1331.863765680233	868.9654788106661	539.7602280280353
23645410	3656	79	1270.0	449.0	1331.863765680233	868.9654788106661	424.4975016378905
23645411	3656	79	1165.0	474.0	1331.863765680233	868.9654788106661	428.7671229806764
23645413	3656	79	1015.0	904.0	1331.863765680233	868.9654788106661	318.7947045921928
23645414	3656	79	1079.0	976.0	1331.863765680233	868.9654788106661	274.58418148214173
23645415	3656	79	1175.0	1003.0	1331.863765680233	868.9654788106661	206.32860648450333
23645400	3656	79	710.0	161.0	1331.863765680233	868.9654788106661	942.3001975239183
23645401	3656	79	914.0	161.0	1331.863765680233	868.9654788106661	822.0859114813247
23645402	3656	79	632.0	194.0	1331.863765680233	868.9654788106661	972.3104895547656
23645403	3656	79	953.0	231.0	1331.863765680233	868.9654788106661	741.9822808528037
23645404	3656	79	544.0	286.0	1331.863765680233	868.9654788106661	980.09084413476
23645405	3656	79	1196.0	293.0	1331.863765680233	868.9654788106661	591.7729257125685
23645406	3656	79	947.0	352.0	1331.863765680233	868.9654788106661	644.4947047226304
23645407	3656	79	848.0	355.0	1331.863765680233	868.9654788106661	705.8928085391809
23645396	3656	79	827.0	86.0	1331.863765680233	868.9654788106661	931.6235092063965
23645397	3656	79	1309.0	118.0	1331.863765680233	868.9654788106661	751.313451328015
23645398	3656	79	539.0	132.0	1331.863765680233	868.9654788106661	1082.4745114261461
23645399	3656	79	1406.0	140.0	1331.863765680233	868.9654788106661	732.7256311449595
23643883	3500	80	747.0	92.0	1331.833107062422	868.9071781456953	972.4271317536309
23643884	3500	80	1336.0	100.0	1331.833107062422	868.9071781456953	768.9184687603291
23643885	3500	80	586.0	112.0	1331.833107062422	868.9071781456953	1062.6266982900747
23643886	3500	80	1404.0	146.0	1331.833107062422	868.9071781456953	726.5004120100937
23643887	3500	80	703.0	149.0	1331.833107062422	868.9071781456953	955.8752124014292
23643896	3500	80	1083.0	387.0	1331.833107062422	868.9071781456953	542.35822434871
23643897	3500	80	629.0	406.0	1331.833107062422	868.9071781456953	841.5803181882454
23643898	3500	80	1164.0	478.0	1331.833107062422	868.9071781456953	425.4131800403659
23643900	3500	80	1028.0	913.0	1331.833107062422	868.9071781456953	307.01585282568163
23643901	3500	80	1100.0	978.0	1331.833107062422	868.9071781456953	256.21833133160374
23643902	3500	80	1196.0	1002.0	1331.833107062422	868.9071781456953	190.16921991577152
23643888	3500	80	904.0	175.0	1331.833107062422	868.9071781456953	815.1983435832088
23643889	3500	80	628.0	204.0	1331.833107062422	868.9071781456953	968.2368502318088
23643890	3500	80	954.0	230.0	1331.833107062422	868.9071781456953	742.2669594415064
23643891	3500	80	544.0	287.0	1331.833107062422	868.9071781456953	979.437067177425
23643892	3500	80	1165.0	294.0	1331.833107062422	868.9071781456953	598.6247147383307
23643893	3500	80	950.0	347.0	1331.833107062422	868.9071781456953	646.6711871182646
23643894	3500	80	824.0	354.0	1331.833107062422	868.9071781456953	723.2038901545235
23643895	3500	80	1199.0	380.0	1331.833107062422	868.9071781456953	506.63089441352025
23643912	3520	81	1124.0	289.0	1331.798992900329	868.9560721098246	616.0596294413773
23643913	3520	81	823.0	342.0	1331.798992900329	868.9560721098246	732.501957068924
23643914	3520	81	953.0	350.0	1331.798992900329	868.9560721098246	642.4983126841354
23643915	3520	81	1191.0	373.0	1331.798992900329	868.9560721098246	515.554829154332
23643916	3520	81	1084.0	386.0	1331.798992900329	868.9560721098246	542.8175646293765
23643917	3520	81	625.0	446.0	1331.798992900329	868.9560721098246	823.6848033680666
23643918	3520	81	1163.0	502.0	1331.798992900329	868.9560721098246	403.918133861846
23643904	3520	81	1352.0	102.0	1331.798992900329	868.9560721098246	767.222065137579
23643905	3520	81	597.0	104.0	1331.798992900329	868.9560721098246	1060.7013492142964
23643906	3520	81	700.0	145.0	1331.798992900329	868.9560721098246	960.8758305705038
23643907	3520	81	1405.0	161.0	1331.798992900329	868.9560721098246	711.7304176987079
23643908	3520	81	627.0	206.0	1331.798992900329	868.9560721098246	967.6013507331442
23643909	3520	81	880.0	211.0	1331.798992900329	868.9560721098246	798.1406660557651
23643910	3520	81	960.0	237.0	1331.798992900329	868.9560721098246	733.2141352962153
23643911	3520	81	546.0	287.0	1331.798992900329	868.9560721098246	977.8307251813408
23643903	3520	81	741.0	90.0	1331.798992900329	868.9560721098246	977.6584333440843
23643920	3520	81	996.0	881.0	1331.798992900329	868.9560721098246	336.01491013331383
23643921	3520	81	1244.0	993.0	1331.798992900329	868.9560721098246	151.9722316764976
23643922	3520	81	1138.0	1012.0	1331.798992900329	868.9560721098246	240.8726114680361
23644461	3462	82	744.0	91.0	1331.8114285844365	868.8895807520861	975.0048591761645
23644462	3462	82	600.0	99.0	1331.8114285844365	868.8895807520861	1062.2042805211324
23644463	3462	82	1389.0	114.0	1331.8114285844365	868.8895807520861	757.0527140355639
23644480	3462	82	1176.0	1022.0	1331.8114285844365	868.8895807520861	218.4490827625397
23644472	3462	82	854.0	354.0	1331.8114285844365	868.8895807520861	702.4350800272998
23644473	3462	82	1181.0	362.0	1331.8114285844365	868.8895807520861	528.8488763973165
23644474	3462	82	1084.0	391.0	1331.8114285844365	868.8895807520861	538.3204951777926
23644475	3462	82	608.0	472.0	1331.8114285844365	868.8895807520861	825.4842963127824
23644476	3462	82	1158.0	526.0	1331.8114285844365	868.8895807520861	384.4264263742856
23644477	3462	82	1031.0	748.0	1331.8114285844365	868.8895807520861	324.1940873943026
23644479	3462	82	1290.0	978.0	1331.8114285844365	868.8895807520861	116.84724707380562
23644464	3462	82	691.0	137.0	1331.8114285844365	868.8895807520861	972.7803685405513
23644465	3462	82	623.0	211.0	1331.8114285844365	868.8895807520861	967.0741138889332
23644466	3462	82	1438.0	227.0	1331.8114285844365	868.8895807520861	650.6137460716359
23644467	3462	82	961.0	232.0	1331.8114285844365	868.8895807520861	736.9731702303678
23644468	3462	82	866.0	252.0	1331.8114285844365	868.8895807520861	773.0026143813216
23644469	3462	82	549.0	285.0	1331.8114285844365	868.8895807520861	976.5862866297341
23644470	3462	82	1060.0	299.0	1331.8114285844365	868.8895807520861	631.3917856283059
23644471	3462	82	952.0	351.0	1331.8114285844365	868.8895807520861	642.2354234507172
23644620	3580	83	721.0	86.0	1331.8610483414786	868.8798583880889	993.0015574260719
23644621	3580	83	596.0	92.0	1331.8610483414786	868.8798583880889	1070.0625200591398
23644622	3580	83	688.0	136.0	1331.8610483414786	868.8798583880889	975.5357176456089
23644623	3580	83	1440.0	174.0	1331.8610483414786	868.8798583880889	703.2439480431058
23644632	3580	83	874.0	369.0	1331.8610483414786	868.8798583880889	677.8765465853304
23644633	3580	83	1085.0	386.0	1331.8610483414786	868.8798583880889	542.3221688490657
23644634	3580	83	604.0	492.0	1331.8610483414786	868.8798583880889	819.6463465125568
23644635	3580	83	1149.0	543.0	1331.8610483414786	868.8798583880889	373.6787993766645
23644636	3580	83	1085.0	647.0	1331.8610483414786	868.8798583880889	331.920244556689
23644638	3580	83	1332.0	979.0	1331.8610483414786	868.8798583880889	110.12022927777966
23644639	3580	83	1169.0	1017.0	1331.8610483414786	868.8798583880889	220.1438107647318
23644624	3580	83	624.0	210.0	1331.8610483414786	868.8798583880889	967.0521865693729
23644625	3580	83	857.0	233.0	1331.8610483414786	868.8798583880889	793.6222083180536
23644626	3580	83	966.0	234.0	1331.8610483414786	868.8798583880889	732.7528514310985
23644627	3580	83	564.0	279.0	1331.8610483414786	868.8798583880889	968.2813831175453
23644628	3580	83	1156.0	323.0	1331.8610483414786	868.8798583880889	573.5084377038963
23644629	3580	83	1431.0	325.0	1331.8610483414786	868.8798583880889	552.8415976536121
23644630	3580	83	1026.0	336.0	1331.8610483414786	868.8798583880889	614.4199902088619
23644631	3580	83	951.0	350.0	1331.8610483414786	868.8798583880889	643.6547565151782
23643976	3795	84	1401.0	418.0	1331.7769149905937	868.9709274339161	456.2527949380978
23643977	3795	84	588.0	515.0	1331.7769149905937	868.9709274339161	823.7108210660775
23643978	3795	84	1149.0	542.0	1331.7769149905937	868.9709274339161	374.58962617840064
23643979	3795	84	1080.0	636.0	1331.7769149905937	868.9709274339161	343.02633711072343
23643981	3795	84	1395.0	982.0	1331.7769149905937	868.9709274339161	129.50957386716888
23643982	3795	84	1134.0	1025.0	1331.7769149905937	868.9709274339161	251.91423062032203
23643968	3795	84	851.0	234.0	1331.7769149905937	868.9709274339161	796.4512042015883
23643969	3795	84	969.0	245.0	1331.7769149905937	868.9709274339161	721.7664499911546
23643970	3795	84	1461.0	256.0	1331.7769149905937	868.9709274339161	626.4439029781865
23643971	3795	84	581.0	266.0	1331.7769149905937	868.9709274339161	962.9329755560925
23643972	3795	84	944.0	337.0	1331.7769149905937	868.9709274339161	658.303883806349
23643973	3795	84	1033.0	337.0	1331.7769149905937	868.9709274339161	610.1317173907593
23643974	3795	84	885.0	377.0	1331.7769149905937	868.9709274339161	664.5637706109924
23643975	3795	84	1085.0	386.0	1331.7769149905937	868.9709274339161	542.3649716921732
23643963	3795	84	731.0	90.0	1331.7769149905937	868.9709274339161	983.7319794399643
23643964	3795	84	588.0	96.0	1331.7769149905937	868.9709274339161	1072.7013349161887
23643965	3795	84	686.0	135.0	1331.7769149905937	868.9709274339161	977.6201441526107
23643966	3795	84	622.0	206.0	1331.7769149905937	868.9709274339161	971.2433884851682
23643967	3795	84	1127.0	226.0	1331.7769149905937	868.9709274339161	674.792707754237
23645472	3715	85	1065.0	568.0	1331.8343279736405	868.9182651839151	402.18448615833177
23645474	3715	85	1414.0	974.0	1331.8343279736405	868.9182651839151	133.39178629698785
23645475	3715	85	1072.0	1006.0	1331.8343279736405	868.9182651839151	293.7776029817467
23645464	3715	85	916.0	306.0	1331.8343279736405	868.9182651839151	699.8536715621043
23645465	3715	85	1462.0	312.0	1331.8343279736405	868.9182651839151	571.9274921434844
23645466	3715	85	1032.0	333.0	1331.8343279736405	868.9182651839151	614.0920217598839
23645467	3715	85	1086.0	375.0	1331.8343279736405	868.9182651839151	551.715297497305
23645468	3715	85	907.0	397.0	1331.8343279736405	868.9182651839151	634.9732712792018
23645469	3715	85	1352.0	504.0	1331.8343279736405	868.9182651839151	365.47502594994484
23645470	3715	85	552.0	538.0	1331.8343279736405	868.9182651839151	847.1413561610786
23645471	3715	85	1147.0	542.0	1331.8343279736405	868.9182651839151	375.55196831907017
23645456	3715	85	749.0	84.0	1331.8343279736405	868.9182651839151	977.6464273364946
23645457	3715	85	575.0	95.0	1331.8343279736405	868.9182651839151	1082.4729470913314
23645458	3715	85	678.0	132.0	1331.8343279736405	868.9182651839151	985.1638736770716
23645459	3715	85	623.0	205.0	1331.8343279736405	868.9182651839151	971.2021248734281
23645460	3715	85	1132.0	222.0	1331.8343279736405	868.9182651839151	677.0797593084901
23645461	3715	85	849.0	231.0	1331.8343279736405	868.9182651839151	800.0429371758823
23645462	3715	85	993.0	249.0	1331.8343279736405	868.9182651839151	706.4753055287803
23645463	3715	85	583.0	255.0	1331.8343279736405	868.9182651839151	968.3225119133406
23645312	3560	86	925.0	421.0	1331.8141367576802	868.9076874673409	605.0777126603142
23645313	3560	86	1067.0	456.0	1331.8141367576802	868.9076874673409	490.52959686072217
23645314	3560	86	547.0	535.0	1331.8141367576802	868.9076874673409	852.8936469481351
23645315	3560	86	1145.0	540.0	1331.8141367576802	868.9076874673409	378.2588909300497
23645316	3560	86	1304.0	548.0	1331.8141367576802	868.9076874673409	322.11080403986995
23645318	3560	86	1417.0	959.0	1331.8141367576802	868.9076874673409	123.98893528787772
23645319	3560	86	985.0	994.0	1331.8141367576802	868.9076874673409	368.68432582596097
23645304	3560	86	1137.0	218.0	1331.8141367576802	868.9076874673409	679.4360643097492
23645305	3560	86	836.0	228.0	1331.8141367576802	868.9076874673409	810.3050796234086
23645306	3560	86	1032.0	235.0	1331.8141367576802	868.9076874673409	701.2328235543064
23645307	3560	86	575.0	253.0	1331.8141367576802	868.9076874673409	975.7611987969394
23645308	3560	86	903.0	280.0	1331.8141367576802	868.9076874673409	728.4873562673313
23645309	3560	86	1091.0	355.0	1331.8141367576802	868.9076874673409	567.5319900238019
23645310	3560	86	1009.0	374.0	1331.8141367576802	868.9076874673409	590.88288687766
23645311	3560	86	1457.0	378.0	1331.8141367576802	868.9076874673409	506.6180592618637
23645300	3560	86	573.0	91.0	1331.8141367576802	868.9076874673409	1086.7102945882539
23645301	3560	86	744.0	105.0	1331.8141367576802	868.9076874673409	963.8881752277478
23645302	3560	86	665.0	126.0	1331.8141367576802	868.9076874673409	998.2749746828088
23645303	3560	86	624.0	203.0	1331.8141367576802	868.9076874673409	971.8198909376788
23643983	3735	87	568.0	105.0	1331.8146211925384	868.9667888861732	1080.3046005958465
23644001	3735	87	1403.0	970.0	1331.8146211925384	868.9667888861732	123.59234565268555
23644002	3735	87	969.0	1013.0	1331.8146211925384	868.9667888861732	390.35882884193273
23643992	3735	87	1113.0	319.0	1331.8146211925384	868.9667888861732	591.8980548417122
23643993	3735	87	1014.0	364.0	1331.8146211925384	868.9667888861732	596.6553371266947
23643994	3735	87	1067.0	426.0	1331.8146211925384	868.9667888861732	516.0875503763631
23643995	3735	87	939.0	449.0	1331.8146211925384	868.9667888861732	575.0438508409607
23643996	3735	87	1448.0	469.0	1331.8146211925384	868.9667888861732	416.50026946035695
23643997	3735	87	1240.0	508.0	1331.8146211925384	868.9667888861732	372.460665498418
23643998	3735	87	1137.0	541.0	1331.8146211925384	868.9667888861732	381.46422013433966
23643999	3735	87	540.0	571.0	1331.8146211925384	868.9667888861732	846.0228138847204
23643984	3735	87	659.0	126.0	1331.8146211925384	868.9667888861732	1002.3368515016748
23643985	3735	87	742.0	132.0	1331.8146211925384	868.9667888861732	943.9286706598624
23643986	3735	87	623.0	202.0	1331.8146211925384	868.9667888861732	973.2743008491773
23643987	3735	87	553.0	217.0	1331.8146211925384	868.9667888861732	1015.6834684062869
23643988	3735	87	1142.0	220.0	1331.8146211925384	868.9667888861732	676.1564046104256
23643989	3735	87	824.0	233.0	1331.8146211925384	868.9667888861732	813.8362526105062
23643990	3735	87	1046.0	233.0	1331.8146211925384	868.9667888861732	697.2400979961096
23643991	3735	87	900.0	262.0	1331.8146211925384	868.9667888861732	744.8976774607689
23644104	3637	88	648.0	124.0	1331.8185887116383	868.8727444127187	1011.1593680703908
23644105	3637	88	740.0	134.0	1331.8185887116383	868.8727444127187	943.5503126094105
23644106	3637	88	1177.0	187.0	1331.8185887116383	868.8727444127187	699.2275988428919
23644107	3637	88	527.0	194.0	1331.8185887116383	868.8727444127187	1050.3267024535498
23644108	3637	88	623.0	202.0	1331.8185887116383	868.8727444127187	973.2127459829685
23644109	3637	88	890.0	222.0	1331.8185887116383	868.8727444127187	783.3568872456451
23644110	3637	88	1042.0	239.0	1331.8185887116383	868.8727444127187	693.3501918344119
23644111	3637	88	808.0	249.0	1331.8185887116383	868.8727444127187	811.5590755734349
23644103	3637	88	563.0	121.0	1331.8185887116383	868.8727444127187	1072.5649929882882
23644121	3637	88	1400.0	976.0	1331.8185887116383	868.8727444127187	126.98406882335843
23644122	3637	88	954.0	1009.0	1331.8185887116383	868.8727444127187	402.96716210440445
23644112	3637	88	1142.0	295.0	1331.8185887116383	868.8727444127187	604.4510099257537
23644113	3637	88	1010.0	356.0	1331.8185887116383	868.8727444127187	605.4796908252039
23644114	3637	88	1113.0	377.0	1331.8185887116383	868.8727444127187	538.3496739683724
23644115	3637	88	1174.0	425.0	1331.8185887116383	868.8727444127187	471.09417336177273
23644116	3637	88	961.0	472.0	1331.8185887116383	868.8727444127187	543.152281585721
23644117	3637	88	1139.0	535.0	1331.8185887116383	868.8727444127187	385.5515758162953
23644118	3637	88	1452.0	543.0	1331.8185887116383	868.8727444127187	347.3278237779684
23644119	3637	88	539.0	626.0	1331.8185887116383	868.8727444127187	829.1854343783903
23644096	3854	89	982.0	499.0	1331.7938070097734	868.9445356089432	509.1312864569484
23644097	3854	89	1145.0	528.0	1331.7938070097734	868.9445356089432	388.7609840233487
23644098	3854	89	1472.0	585.0	1331.7938070097734	868.9445356089432	316.6737688142026
23644099	3854	89	533.0	643.0	1331.7938070097734	868.9445356089432	830.1340128489545
23644101	3854	89	1405.0	975.0	1331.7938070097734	868.9445356089432	128.86779356893257
23644102	3854	89	843.0	990.0	1331.7938070097734	868.9445356089432	503.561129586113
23644088	3854	89	518.0	194.0	1331.7938070097734	868.9445356089432	1057.2655704579774
23644089	3854	89	625.0	202.0	1331.7938070097734	868.9445356089432	971.7882995827835
23644090	3854	89	1057.0	218.0	1331.7938070097734	868.9445356089432	706.5694762796277
23644091	3854	89	1193.0	240.0	1331.7938070097734	868.9445356089432	644.0768197479362
23644092	3854	89	756.0	271.0	1331.7938070097734	868.9445356089432	830.1061232489512
23644093	3854	89	1107.0	365.0	1331.7938070097734	868.9445356089432	551.8082553206872
23644094	3854	89	1049.0	375.0	1331.7938070097734	868.9445356089432	569.169167770897
23644095	3854	89	1174.0	432.0	1331.7938070097734	868.9445356089432	464.5636799505022
23644083	3854	89	1261.0	119.0	1331.7938070097734	868.9445356089432	753.2785471528115
23644084	3854	89	641.0	124.0	1331.7938070097734	868.9445356089432	1015.942146451598
23644085	3854	89	554.0	127.0	1331.7938070097734	868.9445356089432	1074.9162293605614
23644086	3854	89	742.0	130.0	1331.7938070097734	868.9445356089432	945.4606081129973
23644087	3854	89	867.0	158.0	1331.7938070097734	868.9445356089432	849.3970895563832
23644043	3815	90	841.0	115.0	1331.7564715933045	868.955763169145	899.6061400561235
23644044	3815	90	633.0	125.0	1331.7564715933045	868.955763169145	1020.6521366979592
23644045	3815	90	746.0	125.0	1331.7564715933045	868.955763169145	946.8795179778801
23644046	3815	90	1251.0	126.0	1331.7564715933045	868.955763169145	747.33183642238
23644047	3815	90	550.0	131.0	1331.7564715933045	868.955763169145	1075.0450638334044
23644056	3815	90	999.0	522.0	1331.7564715933045	868.955763169145	480.73399191601743
23644057	3815	90	1147.0	528.0	1331.7564715933045	868.955763169145	387.7960626848365
23644058	3815	90	1470.0	588.0	1331.7564715933045	868.955763169145	313.1252369329076
23644059	3815	90	534.0	652.0	1331.7564715933045	868.955763169145	826.7316318741559
23644061	3815	90	1401.0	973.0	1331.7564715933045	868.955763169145	124.97947609077215
23644062	3815	90	756.0	991.0	1331.7564715933045	868.955763169145	588.5493270110819
23644048	3815	90	512.0	175.0	1331.7564715933045	868.955763169145	1074.0462159305691
23644049	3815	90	1071.0	188.0	1331.7564715933045	868.955763169145	729.1739770939871
23644050	3815	90	626.0	202.0	1331.7564715933045	868.955763169145	971.0418050837808
23644051	3815	90	1192.0	234.0	1331.7564715933045	868.955763169145	650.1543605436493
23644052	3815	90	698.0	268.0	1331.7564715933045	868.955763169145	873.3814141442468
23644053	3815	90	1148.0	330.0	1331.7564715933045	868.955763169145	569.4205436280434
23644054	3815	90	1050.0	380.0	1331.7564715933045	868.955763169145	564.3265434312209
23644055	3815	90	1180.0	404.0	1331.7564715933045	868.955763169145	489.09496866626165
23644488	3834	91	1150.0	192.0	1331.8000278790312	868.9297114726962	700.9173163871216
23644489	3834	91	626.0	200.0	1331.8000278790312	868.9297114726962	972.4302742330608
23644490	3834	91	686.0	263.0	1331.8000278790312	868.9297114726962	885.5554704556582
23644491	3834	91	1209.0	284.0	1331.8000278790312	868.9297114726962	597.6810304925383
23644492	3834	91	1218.0	347.0	1331.8000278790312	868.9297114726962	534.1919786586468
23644493	3834	91	1088.0	392.0	1331.8000278790312	868.9297114726962	535.630846086412
23644494	3834	91	1141.0	523.0	1331.8000278790312	868.9297114726962	395.0595093377983
23644495	3834	91	1018.0	546.0	1331.8000278790312	868.9297114726962	450.2821960156981
23644481	3834	91	816.0	101.0	1331.8000278790312	868.9297114726962	925.0760566151023
23644482	3834	91	627.0	125.0	1331.8000278790312	868.9297114726962	1024.7802178565569
23644483	3834	91	742.0	129.0	1331.8000278790312	868.9297114726962	946.2346700508143
23644484	3834	91	506.0	148.0	1331.8000278790312	868.9297114726962	1096.2140917398908
23644485	3834	91	554.0	150.0	1331.8000278790312	868.9297114726962	1059.1660933993478
23644486	3834	91	1073.0	153.0	1331.8000278790312	868.9297114726962	761.2705210367504
23644487	3834	91	1321.0	158.0	1331.8000278790312	868.9297114726962	711.0117405900123
23644496	3834	91	542.0	677.0	1331.8000278790312	868.9297114726962	812.7860100811965
23644498	3834	91	1396.0	975.0	1331.8000278790312	868.9297114726962	123.98605779924871
23644499	3834	91	629.0	982.0	1331.8000278790312	868.9297114726962	711.837600393808
23644552	3874	92	1158.0	410.0	1331.782568387263	868.9621755725768	490.76130621880384
23644553	3874	92	1145.0	528.0	1331.782568387263	868.9621755725768	388.7710547668476
23644554	3874	92	1038.0	565.0	1331.782568387263	868.9621755725768	422.7306490745979
23644555	3874	92	1485.0	612.0	1331.782568387263	868.9621755725768	299.1740981853134
23644556	3874	92	564.0	721.0	1331.782568387263	868.9621755725768	781.9097631565372
23644558	3874	92	577.0	948.0	1331.782568387263	868.9621755725768	758.9095487813377
23644559	3874	92	1395.0	973.0	1331.782568387263	868.9621755725768	121.73870613450111
23644544	3874	92	784.0	168.0	1331.782568387263	868.9621755725768	889.6143624135046
23644545	3874	92	1154.0	171.0	1331.782568387263	868.9621755725768	720.2484572370678
23644546	3874	92	1405.0	193.0	1331.782568387263	868.9621755725768	679.9159176668663
23644547	3874	92	559.0	196.0	1331.782568387263	868.9621755725768	1024.729714487967
23644548	3874	92	627.0	201.0	1331.782568387263	868.9621755725768	971.026228635559
23644549	3874	92	1265.0	228.0	1331.782568387263	868.9621755725768	644.4318598231548
23644550	3874	92	1290.0	301.0	1331.782568387263	868.9621755725768	569.4969849807555
23644551	3874	92	646.0	316.0	1331.782568387263	868.9621755725768	880.9454572888087
23644540	3874	92	802.0	97.0	1331.782568387263	868.9621755725768	936.2666128201682
23644541	3874	92	628.0	127.0	1331.782568387263	868.9621755725768	1022.6523229065506
23644542	3874	92	505.0	148.0	1331.782568387263	868.9621755725768	1096.9757855100459
23644543	3874	92	1073.0	153.0	1331.782568387263	868.9621755725768	761.2951165952175
23645260	3755	93	754.0	99.0	1331.7466556828017	868.9480512889038	962.6064615595733
23645261	3755	93	622.0	128.0	1331.7466556828017	868.9480512889038	1026.033298661279
23645262	3755	93	1068.0	140.0	1331.7466556828017	868.9480512889038	775.1951753344139
23645263	3755	93	1156.0	157.0	1331.7466556828017	868.9480512889038	733.3191083817172
23645272	3755	93	1209.0	435.0	1331.7466556828017	868.9480512889038	450.97411533118986
23645273	3755	93	1170.0	531.0	1331.7466556828017	868.9480512889038	374.6610014326796
23645274	3755	93	1068.0	581.0	1331.7466556828017	868.9480512889038	390.482238552459
23645275	3755	93	1422.0	639.0	1331.7466556828017	868.9480512889038	247.02585381292195
23645276	3755	93	569.0	753.0	1331.7466556828017	868.9480512889038	771.5091777503316
23645278	3755	93	539.0	896.0	1331.7466556828017	868.9480512889038	793.2080862077329
23645279	3755	93	1390.0	973.0	1331.7466556828017	868.9480512889038	119.24873229814501
23645264	3755	93	1431.0	167.0	1331.7466556828017	868.9480512889038	708.9303866152429
23645265	3755	93	503.0	172.0	1331.7466556828017	868.9480512889038	1082.8469908074865
23645266	3755	93	1354.0	175.0	1331.7466556828017	868.9480512889038	694.3047668142333
23645267	3755	93	644.0	196.0	1331.7466556828017	868.9480512889038	962.2133558293666
23645268	3755	93	800.0	222.0	1331.7466556828017	868.9480512889038	837.4343478126235
23645269	3755	93	578.0	228.0	1331.7466556828017	868.9480512889038	989.4182257286608
23645270	3755	93	1373.0	238.0	1331.7466556828017	868.9480512889038	632.2952489483205
23645271	3755	93	633.0	381.0	1331.7466556828017	868.9480512889038	852.2559413606564
23645608	3894	94	658.0	455.0	1331.770609064134	868.9583644767828	790.7770616039309
23645609	3894	94	1173.0	534.0	1331.770609064134	868.9583644767828	370.6820905244241
23645610	3894	94	1083.0	596.0	1331.770609064134	868.9583644767828	369.3143439835236
23645611	3894	94	1364.0	673.0	1331.770609064134	868.9583644767828	198.59107293257802
23645612	3894	94	568.0	755.0	1331.770609064134	868.9583644767828	772.2253894456084
23645614	3894	94	536.0	878.0	1331.770609064134	868.9583644767828	795.8219734483571
23645615	3894	94	1388.0	970.0	1331.770609064134	868.9583644767828	115.63371703022052
23645600	3894	94	1354.0	166.0	1331.770609064134	868.9583644767828	703.3097525338696
23645601	3894	94	1160.0	170.0	1331.770609064134	868.9583644767828	719.7554705664436
23645602	3894	94	510.0	177.0	1331.770609064134	868.9583644767828	1074.2966592571263
23645603	3894	94	660.0	197.0	1331.770609064134	868.9583644767828	950.1598785429273
23645604	3894	94	1410.0	207.0	1331.770609064134	868.9583644767828	666.5648609902668
23645605	3894	94	605.0	257.0	1331.770609064134	868.9583644767828	950.0992358972569
23645606	3894	94	767.0	266.0	1331.770609064134	868.9583644767828	826.1504888064824
23645607	3894	94	1227.0	444.0	1331.770609064134	868.9583644767828	437.6830954725711
23645596	3894	94	708.0	116.0	1331.770609064134	868.9583644767828	977.7709708146343
23645597	3894	94	611.0	127.0	1331.770609064134	868.9583644767828	1034.4140783592156
23645598	3894	94	1052.0	130.0	1331.770609064134	868.9583644767828	790.1462257875553
23645599	3894	94	1430.0	144.0	1331.770609064134	868.9583644767828	731.5829710077204
23644040	3776	95	534.0	859.0	1331.8155304167522	868.8699748941142	797.8765800414085
23644042	3776	95	1398.0	974.0	1331.8155304167522	868.8699748941142	124.2284435738452
23644032	3776	95	618.0	274.0	1331.8155304167522	868.8699748941142	929.1947581076172
23644033	3776	95	722.0	295.0	1331.8155304167522	868.8699748941142	837.3778891411189
23644034	3776	95	1294.0	478.0	1331.8155304167522	868.8699748941142	392.6949854714544
23644035	3776	95	659.0	503.0	1331.8155304167522	868.8699748941142	765.8600240899085
23644036	3776	95	1186.0	535.0	1331.8155304167522	868.8699748941142	364.32311077739115
23644037	3776	95	1107.0	629.0	1331.8155304167522	868.8699748941142	328.7546616738211
23644038	3776	95	1356.0	670.0	1331.8155304167522	868.8699748941142	200.33510796515085
23644039	3776	95	569.0	757.0	1331.8155304167522	868.8699748941142	770.9749832049032
23644024	3776	95	671.0	127.0	1331.8155304167522	868.8699748941142	993.5030069855687
23644025	3776	95	1425.0	132.0	1331.8155304167522	868.8699748941142	742.7386520654245
23644026	3776	95	570.0	135.0	1331.8155304167522	868.8699748941142	1057.7939508407321
23644027	3776	95	1352.0	146.0	1331.8155304167522	868.8699748941142	723.151722265649
23644028	3776	95	1107.0	163.0	1331.8155304167522	868.8699748941142	740.806617258231
23644029	3776	95	672.0	195.0	1331.8155304167522	868.8699748941142	943.1104268551663
23644030	3776	95	1413.0	208.0	1331.8155304167522	868.8699748941142	665.8378494934486
23644031	3776	95	488.0	221.0	1331.8155304167522	868.8699748941142	1063.842165803652
23644023	3776	95	1013.0	124.0	1331.8155304167522	868.8699748941142	810.231215106943
23644008	3915	96	533.0	165.0	1331.8330398319642	868.9161451701768	1064.7216373110946
23644009	3915	96	685.0	190.0	1331.8330398319642	868.9161451701768	937.7207012703687
23644010	3915	96	1420.0	219.0	1331.8330398319642	868.9161451701768	655.8692008458198
23644011	3915	96	472.0	261.0	1331.8330398319642	868.9161451701768	1053.031289157755
23644012	3915	96	614.0	289.0	1331.8330398319642	868.9161451701768	922.8147205714893
23644013	3915	96	690.0	322.0	1331.8330398319642	868.9161451701768	843.2478407133609
23644014	3915	96	660.0	496.0	1331.8330398319642	868.9161451701768	768.3918822700055
23644015	3915	96	1351.0	516.0	1331.8330398319642	868.9161451701768	353.4362430253304
23644003	3915	96	1328.0	111.0	1331.8330398319642	868.9161451701768	757.9258376015255
23644004	3915	96	1077.0	135.0	1331.8330398319642	868.9161451701768	776.8994699003543
23644005	3915	96	1423.0	140.0	1331.8330398319642	868.9161451701768	734.5952363826153
23644006	3915	96	974.0	144.0	1331.8330398319642	868.9161451701768	808.423095862416
23644007	3915	96	637.0	147.0	1331.8330398319642	868.9161451701768	1001.9759846919965
23644016	3915	96	1193.0	531.0	1331.8330398319642	868.9161451701768	365.32442310315884
23644017	3915	96	1130.0	652.0	1331.8330398319642	868.9161451701768	296.29240625318175
23644018	3915	96	1360.0	673.0	1331.8330398319642	868.9161451701768	197.93057768684835
23644019	3915	96	573.0	760.0	1331.8330398319642	868.9161451701768	766.6096197018078
23644020	3915	96	526.0	844.0	1331.8330398319642	868.9161451701768	806.2181481304954
23644022	3915	96	1394.0	974.0	1331.8330398319642	868.9161451701768	122.09564890867117
23644072	3935	97	608.0	301.0	1331.8028068549838	868.8640810854024	919.9783246349457
23644073	3935	97	680.0	340.0	1331.8028068549838	868.8640810854024	839.3712618897209
23644074	3935	97	665.0	491.0	1331.8028068549838	868.8640810854024	766.4249780664775
23644075	3935	97	1213.0	518.0	1331.8028068549838	868.8640810854024	370.43178901455855
23644076	3935	97	1402.0	551.0	1331.8028068549838	868.8640810854024	325.5229945329607
23644077	3935	97	1368.0	672.0	1331.8028068549838	868.8640810854024	200.16419063653095
23644078	3935	97	1161.0	674.0	1331.8028068549838	868.8640810854024	259.1246976395712
23644079	3935	97	572.0	772.0	1331.8028068549838	868.8640810854024	765.952319344508
23644064	3935	97	1028.0	132.0	1331.8028068549838	868.8640810854024	797.0350177042418
23644065	3935	97	613.0	169.0	1331.8028068549838	868.8640810854024	1003.2383600800549
23644066	3935	97	1438.0	178.0	1331.8028068549838	868.8640810854024	698.9785564420823
23644067	3935	97	710.0	179.0	1331.8028068549838	868.8640810854024	928.736335557376
23644068	3935	97	944.0	181.0	1331.8028068549838	868.8640810854024	789.6505626237905
23644069	3935	97	508.0	193.0	1331.8028068549838	868.8640810854024	1065.5718280264196
23644070	3935	97	1438.0	267.0	1331.8028068549838	868.8640810854024	611.1613665249594
23644071	3935	97	465.0	298.0	1331.8028068549838	868.8640810854024	1037.8983115147453
23644063	3935	97	1331.0	125.0	1331.8028068549838	868.8640810854024	743.8645142953632
23644080	3935	97	510.0	801.0	1331.8028068549838	868.8640810854024	824.6001375553462
23644082	3935	97	1387.0	973.0	1331.8028068549838	868.8640810854024	117.86017028358592
23644143	3955	98	984.0	127.0	1331.7923497614208	868.8821130308002	819.3586444211201
23644160	3955	98	576.0	799.0	1331.7923497614208	868.8821130308002	759.0161959270299
23644162	3955	98	1385.0	975.0	1331.7923497614208	868.8821130308002	118.70998264138888
23644152	3955	98	460.0	331.0	1331.7923497614208	868.8821130308002	1024.372524339177
23644153	3955	98	651.0	370.0	1331.7923497614208	868.8821130308002	844.0151575627968
23644154	3955	98	1228.0	486.0	1331.7923497614208	868.8821130308002	396.70084994606145
23644155	3955	98	665.0	497.0	1331.7923497614208	868.8821130308002	763.484344104455
23644156	3955	98	1416.0	553.0	1331.7923497614208	868.8821130308002	326.91350184950466
23644157	3955	98	1374.0	680.0	1331.7923497614208	868.8821130308002	193.54053415665206
23644158	3955	98	1189.0	686.0	1331.7923497614208	868.8821130308002	232.02483146637195
23644159	3955	98	509.0	720.0	1331.7923497614208	868.8821130308002	836.1537743779169
23644144	3955	98	1378.0	138.0	1331.7923497614208	868.8821130308002	732.3413207575674
23644145	3955	98	733.0	160.0	1331.7923497614208	868.8821130308002	927.9364893718836
23644146	3955	98	586.0	205.0	1331.7923497614208	868.8821130308002	998.4716765962376
23644147	3955	98	1424.0	220.0	1331.7923497614208	868.8821130308002	655.4008295492433
23644148	3955	98	496.0	224.0	1331.7923497614208	868.8821130308002	1055.6617789930576
23644149	3955	98	927.0	224.0	1331.7923497614208	868.8821130308002	761.3998858237649
23644150	3955	98	599.0	323.0	1331.7923497614208	868.8821130308002	913.7679733914052
23644151	3955	98	1436.0	324.0	1331.7923497614208	868.8821130308002	554.7573807252642
23644520	3995	99	975.0	124.0	1331.8095770002035	868.9394663384062	825.9829796960792
23644521	3995	99	761.0	138.0	1331.8095770002035	868.9394663384062	927.4136491588989
23644522	3995	99	1416.0	183.0	1331.8095770002035	868.9394663384062	691.0868098911324
23644523	3995	99	491.0	233.0	1331.8095770002035	868.9394663384062	1054.2199721225347
23644524	3995	99	1334.0	239.0	1331.8095770002035	868.9394663384062	629.943274591954
23644525	3995	99	567.0	258.0	1331.8095770002035	868.9394663384062	978.8670597180634
23644526	3995	99	927.0	259.0	1331.8095770002035	868.9394663384062	732.0498249629347
23644527	3995	99	456.0	352.0	1331.8095770002035	868.9394663384062	1016.9900820674268
23644536	3995	99	1214.0	694.0	1331.8095770002035	868.9394663384062	210.90972788312357
23644537	3995	99	578.0	839.0	1331.8095770002035	868.9394663384062	754.4039037689653
23644539	3995	99	1381.0	976.0	1331.8095770002035	868.9394663384062	117.82043788241567
23644528	3995	99	584.0	363.0	1331.8095770002035	868.9394663384062	902.8808930595521
23644529	3995	99	1406.0	404.0	1331.8095770002035	868.9394663384062	470.8215439250106
23644530	3995	99	644.0	413.0	1331.8095770002035	868.9394663384062	825.204708650011
23644531	3995	99	1232.0	452.0	1331.8095770002035	868.9394663384062	428.7195706420626
23644532	3995	99	666.0	541.0	1331.8095770002035	868.9394663384062	742.1904650475567
23644533	3995	99	1435.0	566.0	1331.8095770002035	868.9394663384062	320.032160359354
23644534	3995	99	548.0	654.0	1331.8095770002035	868.9394663384062	812.7462255754109
23644535	3995	99	1378.0	686.0	1331.8095770002035	868.9394663384062	188.68069196682788
23645216	4014	100	1226.0	696.0	1331.7660892746387	868.9167994842605	202.69850809596701
23645218	4014	100	561.0	886.0	1331.7660892746387	868.9167994842605	770.9553814038666
23645219	4014	100	1377.0	983.0	1331.7660892746387	868.9167994842605	122.72360538797894
23645208	4014	100	463.0	417.0	1331.7660892746387	868.9167994842605	979.2769330121316
23645209	4014	100	1226.0	428.0	1331.7660892746387	868.9167994842605	453.42484460811636
23645210	4014	100	661.0	470.0	1331.7660892746387	868.9167994842605	780.4240894741514
23645211	4014	100	1362.0	514.0	1331.7660892746387	868.9167994842605	356.20222334216265
23645212	4014	100	1447.0	589.0	1331.7660892746387	868.9167994842605	302.7082238964978
23645213	4014	100	578.0	608.0	1331.7660892746387	868.9167994842605	797.6470984047346
23645214	4014	100	662.0	609.0	1331.7660892746387	868.9167994842605	718.4311776338667
23645215	4014	100	1380.0	682.0	1331.7660892746387	868.9167994842605	193.03989244014144
23645200	4014	100	801.0	123.0	1331.7660892746387	868.9167994842605	915.4804821932231
23645201	4014	100	975.0	125.0	1331.7660892746387	868.9167994842605	825.0419668181886
23645202	4014	100	1245.0	178.0	1331.7660892746387	868.9167994842605	696.3435775948454
23645203	4014	100	1431.0	259.0	1331.7660892746387	868.9167994842605	617.9367858696977
23645204	4014	100	488.0	271.0	1331.7660892746387	868.9167994842605	1034.1400836034347
23645205	4014	100	937.0	292.0	1331.7660892746387	868.9167994842605	699.0516853340348
23645206	4014	100	552.0	318.0	1331.7660892746387	868.9167994842605	954.7483825263308
23645207	4014	100	580.0	383.0	1331.7660892746387	868.9167994842605	895.1354026091868
23644672	3974	101	1449.0	585.0	1331.8203129596834	868.9357275789719	307.1653894088113
23644673	3974	101	1337.0	610.0	1331.8203129596834	868.9357275789719	258.98752899451966
23644674	3974	101	679.0	676.0	1331.8203129596834	868.9357275789719	680.7338363774834
23644675	3974	101	1357.0	678.0	1331.8203129596834	868.9357275789719	192.58885924569896
23644676	3974	101	1234.0	704.0	1331.8203129596834	868.9357275789719	191.7618519402001
23644678	3974	101	550.0	889.0	1331.8203129596834	868.9357275789719	782.0777306535218
23644679	3974	101	1367.0	995.0	1331.8203129596834	868.9357275789719	130.88090449449766
23644664	3974	101	961.0	329.0	1331.8203129596834	868.9357275789719	655.0101483334066
23644665	3974	101	1437.0	339.0	1331.8203129596834	868.9357275789719	540.2727477215127
23644666	3974	101	542.0	357.0	1331.8203129596834	868.9357275789719	941.2195896471469
23644667	3974	101	1212.0	386.0	1331.8203129596834	868.9357275789719	497.5779580829394
23644668	3974	101	587.0	402.0	1331.8203129596834	868.9357275789719	879.0826310916765
23644669	3974	101	475.0	501.0	1331.8203129596834	868.9357275789719	932.4793554440748
23644670	3974	101	664.0	502.0	1331.8203129596834	868.9357275789719	761.9880567144598
23644671	3974	101	579.0	574.0	1331.8203129596834	868.9357275789719	808.5329350170301
23644660	3974	101	1163.0	112.0	1331.8203129596834	868.9357275789719	775.5333608255115
23644661	3974	101	819.0	119.0	1331.8203129596834	868.9357275789719	908.5088160736084
23644662	3974	101	974.0	126.0	1331.8203129596834	868.9357275789719	824.6143775607252
23644663	3974	101	486.0	318.0	1331.8203129596834	868.9357275789719	1009.4266579292365
23644256	4034	102	1323.0	633.0	1331.8055699319443	868.9035107795937	236.06779632123533
23644257	4034	102	1349.0	676.0	1331.8055699319443	868.9035107795937	193.66830638093083
23644258	4034	102	1225.0	702.0	1331.8055699319443	868.9035107795937	198.15199135774893
23644259	4034	102	719.0	711.0	1331.8055699319443	868.9035107795937	632.8223962978368
23644261	4034	102	559.0	876.0	1331.8055699319443	868.9035107795937	772.8381519290391
23644262	4034	102	1355.0	1003.0	1331.8055699319443	868.9035107795937	136.0876556026316
23644248	4034	102	1201.0	360.0	1331.8055699319443	868.9035107795937	525.4454114453915
23644249	4034	102	1458.0	393.0	1331.8055699319443	868.9035107795937	492.3506735575206
23644250	4034	102	536.0	398.0	1331.8055699319443	868.9035107795937	924.6927173927854
23644251	4034	102	602.0	427.0	1331.8055699319443	868.9035107795937	853.1675584215685
23644252	4034	102	654.0	521.0	1331.8055699319443	868.9035107795937	761.8774464725509
23644253	4034	102	482.0	547.0	1331.8055699319443	868.9035107795937	908.7306404758149
23644254	4034	102	1454.0	554.0	1331.8055699319443	868.9035107795937	337.7805498263194
23644255	4034	102	572.0	565.0	1331.8055699319443	868.9035107795937	818.3286918859496
23644243	4034	102	1090.0	110.0	1331.8055699319443	868.9035107795937	796.4951175768156
23644244	4034	102	822.0	117.0	1331.8055699319443	868.9035107795937	908.4385552453799
23644245	4034	102	972.0	126.0	1331.8055699319443	868.9035107795937	825.4487715677438
23644246	4034	102	483.0	343.0	1331.8055699319443	868.9035107795937	998.5216062748943
23644247	4034	102	999.0	352.0	1331.8055699319443	868.9035107795937	614.7753954364113
23645224	4094	103	1044.0	360.0	1331.7928658549242	868.9163430048856	584.6542378316066
23645225	4094	103	474.0	389.0	1331.7928658549242	868.9163430048856	982.9182554998085
23645226	4094	103	1442.0	404.0	1331.7928658549242	868.9163430048856	477.7999774063485
23645227	4094	103	606.0	427.0	1331.7928658549242	868.9163430048856	849.7442782041641
23645228	4094	103	528.0	445.0	1331.7928658549242	868.9163430048856	908.7288028151787
23645229	4094	103	549.0	546.0	1331.7928658549242	868.9163430048856	846.7819290779736
23645230	4094	103	644.0	550.0	1331.7928658549242	868.9163430048856	758.1336690561498
23645231	4094	103	1419.0	551.0	1331.7928658549242	868.9163430048856	329.66025753098796
23645220	4094	103	842.0	105.0	1331.7928658549242	868.9163430048856	907.4498501583092
23645221	4094	103	972.0	124.0	1331.7928658549242	868.9163430048856	827.2552595153879
23645222	4094	103	1027.0	172.0	1331.7928658549242	868.9163430048856	760.6517470060535
23645223	4094	103	1193.0	336.0	1331.7928658549242	868.9163430048856	550.6934612413006
23645232	4094	103	1249.0	624.0	1331.7928658549242	868.9163430048856	258.53176537392505
23645233	4094	103	497.0	638.0	1331.7928658549242	868.9163430048856	866.141724170489
23645234	4094	103	1348.0	661.0	1331.7928658549242	868.9163430048856	208.54706156098607
23645235	4094	103	1205.0	685.0	1331.7928658549242	868.9163430048856	223.38677681544968
23645236	4094	103	727.0	715.0	1331.7928658549242	868.9163430048856	624.0710305990897
23645238	4094	103	559.0	907.0	1331.7928658549242	868.9163430048856	773.7306885773554
23645239	4094	103	1345.0	1008.0	1331.7928658549242	868.9163430048856	139.70931262969077
23644203	4074	104	825.0	104.0	1331.7487889244574	868.8972458067037	917.5304527475288
23644204	4074	104	976.0	128.0	1331.7487889244574	868.8972458067037	821.8795104303168
23644205	4074	104	1006.0	293.0	1331.7487889244574	868.8972458067037	661.6418300058557
23644206	4074	104	1181.0	302.0	1331.7487889244574	868.8972458067037	586.598401519657
23644207	4074	104	1090.0	346.0	1331.7487889244574	868.8972458067037	576.0763895688472
23644216	4074	104	1341.0	671.0	1331.7487889244574	868.8972458067037	198.11336351756577
23644217	4074	104	1168.0	672.0	1331.7487889244574	868.8972458067037	256.0902014534957
23644218	4074	104	511.0	716.0	1331.7487889244574	868.8972458067037	834.8689371968746
23644219	4074	104	673.0	767.0	1331.7487889244574	868.8972458067037	666.5830898038377
23644221	4074	104	583.0	943.0	1331.7487889244574	868.8972458067037	752.4067829936633
23644222	4074	104	1342.0	1007.0	1331.7487889244574	868.8972458067037	138.48269944036093
23644208	4074	104	610.0	427.0	1331.7487889244574	868.8972458067037	846.2827483562874
23644209	4074	104	467.0	438.0	1331.7487889244574	868.8972458067037	966.1588401448897
23644210	4074	104	529.0	456.0	1331.7487889244574	868.8972458067037	902.7124424280661
23644211	4074	104	1411.0	483.0	1331.7487889244574	868.8972458067037	393.95106139994056
23644212	4074	104	522.0	541.0	1331.7487889244574	868.8972458067037	873.6187411979251
23644213	4074	104	1356.0	560.0	1331.7487889244574	868.8972458067037	309.8477524617496
23644214	4074	104	1153.0	568.0	1331.7487889244574	868.8972458067037	349.98611697611676
23644215	4074	104	630.0	590.0	1331.7487889244574	868.8972458067037	755.139084192778
23644232	4054	105	1412.0	499.0	1331.7939646765162	868.8966865247	378.49249240145326
23644233	4054	105	514.0	538.0	1331.7939646765162	868.8966865247	882.2015562298452
23644234	4054	105	1305.0	576.0	1331.7939646765162	868.8966865247	294.1196789067926
23644235	4054	105	604.0	606.0	1331.7939646765162	868.8966865247	773.8208596343397
23644236	4054	105	1104.0	658.0	1331.7939646765162	868.8966865247	310.431156184658
23644237	4054	105	1300.0	673.0	1331.7939646765162	868.8966865247	198.4599908828179
23644238	4054	105	518.0	779.0	1331.7939646765162	868.8966865247	818.7441793332292
23644239	4054	105	632.0	828.0	1331.7939646765162	868.8966865247	700.9879684890296
23644224	4054	105	974.0	128.0	1331.7939646765162	868.8966865247	822.7663223918562
23644225	4054	105	1182.0	275.0	1331.7939646765162	868.8966865247	612.4961274314534
23644226	4054	105	1107.0	332.0	1331.7939646765162	868.8966865247	582.0570234574864
23644227	4054	105	934.0	371.0	1331.7939646765162	868.8966865247	637.2920435603577
23644228	4054	105	610.0	425.0	1331.7939646765162	868.8966865247	847.3669782042795
23644229	4054	105	465.0	448.0	1331.7939646765162	868.8966865247	963.5796790754283
23644230	4054	105	531.0	452.0	1331.7939646765162	868.8966865247	902.8143890621193
23644231	4054	105	1068.0	488.0	1331.7939646765162	868.8966865247	463.32444529212
23644223	4054	105	825.0	108.0	1331.7939646765162	868.8966865247	914.2231074506975
23644241	4054	105	629.0	949.0	1331.7939646765162	868.8966865247	707.3442567911742
23644242	4054	105	1340.0	1007.0	1331.7939646765162	868.8966865247	138.3468980808288
23644296	4274	106	1296.0	662.0	1331.8012335125188	868.8968560428142	209.97151559537517
23644297	4274	106	527.0	824.0	1331.8012335125188	868.8968560428142	806.0525746784765
23644298	4274	106	605.0	853.0	1331.8012335125188	868.8968560428142	726.9750635801512
23644300	4274	106	677.0	944.0	1331.8012335125188	868.8968560428142	659.0941796448896
23644301	4274	106	1318.0	1000.0	1331.8012335125188	868.8968560428142	131.8275707199585
23644288	4274	106	609.0	430.0	1331.8012335125188	868.8968560428142	845.6193430920828
23644289	4274	106	535.0	445.0	1331.8012335125188	868.8968560428142	902.5412734551555
23644290	4274	106	463.0	451.0	1331.8012335125188	868.8968560428142	964.0816177291956
[truncated: 20,628 more rows]
