# Supplementary material for: The First of Us: Ophiocordyceps use a novel scramblase-binding peptide to manipulate zombie ants
Source: bioRxiv. 2025 Sep 19:2025.09.09.674826. Preprint. [Version 2] doi: 10.1101/2025.09.09.674826 (PMC12458967; doi:10.1101/2025.09.09.674826)
Supplement: Supplement 11 [file media-11.zip › Data S12. Nest behavior tests data/RNAi Aversion Assay data files/Chul5_PS1b-all-spots_matches.csv]

No_Overlap_ID	Citronella_ID	Frame	No_Overlap_X	No_Overlap_Y	Citronella_X	Citronella_Y	Distance
225	387257	0	490.0	891.0	1360.739574937996	880.1778414481836	870.8068250070864
226	387257	0	1273.0	976.0	1360.739574937996	880.1778414481836	129.92351242107662
227	387257	0	552.0	993.0	1360.739574937996	880.1778414481836	816.5712091000892
228	387257	0	643.0	994.0	1360.739574937996	880.1778414481836	726.7087320306327
210	387257	0	619.0	94.0	1360.739574937996	880.1778414481836	1080.8576203243997
211	387257	0	1182.0	98.0	1360.739574937996	880.1778414481836	802.3403338369294
212	387257	0	555.0	119.0	1360.739574937996	880.1778414481836	1108.4258969064997
213	387257	0	1330.0	136.0	1360.739574937996	880.1778414481836	744.8124469756441
214	387257	0	630.0	266.0	1360.739574937996	880.1778414481836	954.5652137525823
215	387257	0	720.0	443.0	1360.739574937996	880.1778414481836	775.6749757114876
216	387257	0	1192.0	447.0	1360.739574937996	880.1778414481836	464.88287392843716
217	387257	0	1097.0	454.0	1360.739574937996	880.1778414481836	501.18471238646924
218	387257	0	532.0	476.0	1360.739574937996	880.1778414481836	922.0461000330315
219	387257	0	696.0	503.0	1360.739574937996	880.1778414481836	764.2917156218944
220	387257	0	1151.0	550.0	1360.739574937996	880.1778414481836	391.1624934455668
221	387257	0	1317.0	634.0	1360.739574937996	880.1778414481836	250.03335784619534
222	387257	0	1148.0	683.0	1360.739574937996	880.1778414481836	290.06417893797953
223	387257	0	1240.0	805.0	1360.739574937996	880.1778414481836	142.23133551020382
288	387086	1	532.0	120.0	1360.7241067526345	880.1221393911269	1124.530707408871
289	387086	1	1238.0	156.0	1360.7241067526345	880.1221393911269	734.4481459807864
290	387086	1	627.0	267.0	1360.7241067526345	880.1221393911269	956.1745774917381
291	387086	1	1076.0	419.0	1360.7241067526345	880.1221393911269	541.9422888119503
292	387086	1	724.0	441.0	1360.7241067526345	880.1221393911269	773.4635359364918
293	387086	1	535.0	472.0	1360.7241067526345	880.1221393911269	921.0776194944846
294	387086	1	1183.0	495.0	1360.7241067526345	880.1221393911269	424.15200149264933
295	387086	1	643.0	513.0	1360.7241067526345	880.1221393911269	806.1678228787013
296	387086	1	1103.0	569.0	1360.7241067526345	880.1221393911269	404.0033425861166
297	387086	1	968.0	582.0	1360.7241067526345	880.1221393911269	493.0608826704844
298	387086	1	1307.0	741.0	1360.7241067526345	880.1221393911269	149.13500365485163
299	387086	1	1408.0	754.0	1360.7241067526345	880.1221393911269	134.6915146805141
301	387086	1	505.0	897.0	1360.7241067526345	880.1221393911269	855.890535674
302	387086	1	1273.0	978.0	1360.7241067526345	880.1221393911269	131.43665585717557
303	387086	1	629.0	987.0	1360.7241067526345	880.1221393911269	739.4883673806306
304	387086	1	548.0	995.0	1360.7241067526345	880.1221393911269	820.8028975064228
286	387086	1	1194.0	85.0	1360.7241067526345	880.1221393911269	812.4137765464016
287	387086	1	610.0	106.0	1360.7241067526345	880.1221393911269	1078.35605027052
416	387674	2	566.0	977.0	1360.7603982560893	880.0235352268048	800.6550601576714
417	387674	2	619.0	977.0	1360.7603982560893	880.0235352268048	748.0728060429273
418	387674	2	1292.0	993.0	1360.7603982560893	880.0235352268048	132.25609233976715
400	387674	2	1312.0	88.0	1360.7603982560893	880.0235352268048	793.5230663258997
401	387674	2	535.0	122.0	1360.7603982560893	880.0235352268048	1120.9281490290973
402	387674	2	1161.0	135.0	1360.7603982560893	880.0235352268048	771.3392799237424
403	387674	2	584.0	149.0	1360.7603982560893	880.0235352268048	1066.654642025456
404	387674	2	626.0	269.0	1360.7603982560893	880.0235352268048	955.6268118080976
405	387674	2	1024.0	328.0	1360.7603982560893	880.0235352268048	646.6355614083557
406	387674	2	731.0	424.0	1360.7603982560893	880.0235352268048	777.5317510509916
407	387674	2	524.0	463.0	1360.7603982560893	880.0235352268048	934.9206346117039
408	387674	2	625.0	513.0	1360.7603982560893	880.0235352268048	822.2223781023846
409	387674	2	1039.0	533.0	1360.7603982560893	880.0235352268048	473.23893319044095
410	387674	2	841.0	594.0	1360.7603982560893	880.0235352268048	593.2624497631448
411	387674	2	1068.0	603.0	1360.7603982560893	880.0235352268048	403.05172106892286
412	387674	2	1350.0	622.0	1360.7603982560893	880.0235352268048	258.2478090934516
413	387674	2	1443.0	849.0	1360.7603982560893	880.0235352268048	87.89659739128611
415	387674	2	553.0	881.0	1360.7603982560893	880.0235352268048	807.7609884577796
76	387522	3	1119.0	104.0	1360.736954685953	880.059080015764	812.8372844153696
77	387522	3	1408.0	128.0	1360.736954685953	880.059080015764	753.542736204467
78	387522	3	522.0	138.0	1360.736954685953	880.059080015764	1119.8800638415296
79	387522	3	568.0	174.0	1360.736954685953	880.059080015764	1061.5796266872617
80	387522	3	607.0	229.0	1360.736954685953	880.059080015764	995.9906237160203
81	387522	3	1144.0	240.0	1360.736954685953	880.059080015764	675.7592274154805
82	387522	3	936.0	408.0	1360.736954685953	880.059080015764	635.012799635745
83	387522	3	758.0	411.0	1360.736954685953	880.059080015764	763.7461993943613
84	387522	3	537.0	453.0	1360.736954685953	880.059080015764	927.8588407399039
85	387522	3	582.0	520.0	1360.736954685953	880.059080015764	857.9474259506525
86	387522	3	1337.0	555.0	1360.736954685953	880.059080015764	325.92460557383185
87	387522	3	985.0	610.0	1360.736954685953	880.059080015764	462.7203970170698
88	387522	3	901.0	706.0	1360.736954685953	880.059080015764	491.58379839031323
89	387522	3	569.0	831.0	1360.736954685953	880.059080015764	793.2554435661818
91	387522	3	1446.0	927.0	1360.736954685953	880.059080015764	97.33055463312478
92	387522	3	601.0	955.0	1360.736954685953	880.059080015764	763.4241165980868
93	387522	3	1314.0	1004.0	1360.736954685953	880.059080015764	132.4601622370122
94	387522	3	584.0	1009.0	1360.736954685953	880.059080015764	787.3665332113052
38	387408	4	1100.0	90.0	1360.742872218232	880.0743493868454	831.9881747787407
39	387408	4	1433.0	136.0	1360.742872218232	880.0743493868454	747.5745647965346
40	387408	4	497.0	158.0	1360.742872218232	880.0743493868454	1125.8077612764255
41	387408	4	598.0	193.0	1360.742872218232	880.0743493868454	1026.5709184976336
42	387408	4	540.0	212.0	1360.742872218232	880.0743493868454	1058.2732154815644
43	387408	4	833.0	335.0	1360.742872218232	880.0743493868454	758.6953179878216
44	387408	4	1071.0	351.0	1360.742872218232	880.0743493868454	603.2168757423689
45	387408	4	759.0	404.0	1360.742872218232	880.0743493868454	767.29477413153
46	387408	4	612.0	446.0	1360.742872218232	880.0743493868454	865.4689072943179
47	387408	4	1260.0	510.0	1360.742872218232	880.0743493868454	383.54158884907895
48	387408	4	484.0	523.0	1360.742872218232	880.0743493868454	946.6679222280186
49	387408	4	978.0	563.0	1360.742872218232	880.0743493868454	497.01936508847734
50	387408	4	1100.0	585.0	1360.742872218232	880.0743493868454	393.7711481034172
51	387408	4	611.0	809.0	1360.742872218232	880.0743493868454	753.1042010125872
53	387408	4	1459.0	900.0	1360.742872218232	880.0743493868454	100.25714294892015
54	387408	4	559.0	932.0	1360.742872218232	880.0743493868454	803.4226200103776
55	387408	4	657.0	983.0	1360.742872218232	880.0743493868454	711.229723614043
56	387408	4	1335.0	1014.0	1360.742872218232	880.0743493868454	136.37732715594987
608	387201	5	1328.0	1009.0	1360.7789345103406	880.0238208158346	133.07634404573616
590	387201	5	1068.0	59.0	1360.7789345103406	880.0238208158346	871.6648546546098
591	387201	5	563.0	118.0	1360.7789345103406	880.0238208158346	1103.236843039253
592	387201	5	507.0	152.0	1360.7789345103406	880.0238208158346	1122.0325987639126
593	387201	5	1442.0	196.0	1360.7789345103406	880.0238208158346	688.8290418694385
594	387201	5	486.0	227.0	1360.7789345103406	880.0238208158346	1091.6401855996132
595	387201	5	646.0	354.0	1360.7789345103406	880.0238208158346	887.4739349893196
596	387201	5	760.0	403.0	1360.7789345103406	880.0238208158346	767.1290985076225
597	387201	5	1281.0	408.0	1360.7789345103406	880.0238208158346	478.7182530562046
598	387201	5	691.0	448.0	1360.7789345103406	880.0238208158346	797.0247191060761
599	387201	5	982.0	453.0	1360.7789345103406	880.0238208158346	570.8089214202446
600	387201	5	493.0	529.0	1360.7789345103406	880.0238208158346	936.0865355083627
601	387201	5	1009.0	545.0	1360.7789345103406	880.0238208158346	485.7873807328376
602	387201	5	1175.0	552.0	1360.7789345103406	880.0238208158346	376.9793622075566
603	387201	5	636.0	828.0	1360.7789345103406	880.0238208158346	726.6436415755818
604	387201	5	1473.0	857.0	1360.7789345103406	880.0238208158346	114.55856085249187
606	387201	5	506.0	906.0	1360.7789345103406	880.0238208158346	855.1735430704349
607	387201	5	771.0	1001.0	1360.7789345103406	880.0238208158346	602.058491778126
448	387656	6	508.0	543.0	1360.7488025823054	880.0532459981306	916.9435156777281
449	387656	6	1049.0	553.0	1360.7488025823054	880.0532459981306	451.8308772421546
450	387656	6	1242.0	678.0	1360.7488025823054	880.0532459981306	234.36465674907643
451	387656	6	1450.0	788.0	1360.7488025823054	880.0532459981306	128.21691128429447
452	387656	6	742.0	870.0	1360.7488025823054	880.0532459981306	618.8304682642377
454	387656	6	495.0	911.0	1360.7488025823054	880.0532459981306	866.3017319363663
455	387656	6	781.0	996.0	1360.7488025823054	880.0532459981306	591.2295018511736
456	387656	6	1313.0	1002.0	1360.7488025823054	880.0532459981306	130.96166981081308
438	387656	6	1062.0	84.0	1360.7488025823054	880.0532459981306	850.2656158569048
439	387656	6	539.0	123.0	1360.7488025823054	880.0532459981306	1117.3185364173273
440	387656	6	509.0	163.0	1360.7488025823054	880.0532459981306	1113.391835921589
441	387656	6	464.0	213.0	1360.7488025823054	880.0532459981306	1117.6396771452958
442	387656	6	1369.0	285.0	1360.7488025823054	880.0532459981306	595.1104501113533
443	387656	6	544.0	398.0	1360.7488025823054	880.0532459981306	948.3954547007087
444	387656	6	757.0	399.0	1360.7488025823054	880.0532459981306	771.9616843502697
445	387656	6	1399.0	421.0	1360.7488025823054	880.0532459981306	460.64415416382707
446	387656	6	729.0	474.0	1360.7488025823054	880.0532459981306	750.9898722018793
447	387656	6	969.0	523.0	1360.7488025823054	880.0532459981306	530.051077541091
384	387390	7	471.0	233.0	1360.5422522092176	880.1911779460556	1100.0644705091836
385	387390	7	1313.0	282.0	1360.5422522092176	880.1911779460556	600.077454265376
386	387390	7	523.0	363.0	1360.5422522092176	880.1911779460556	984.3595576723565
387	387390	7	756.0	393.0	1360.5422522092176	880.1911779460556	776.4190740667431
388	387390	7	1442.0	455.0	1360.5422522092176	880.1911779460556	432.9236681890943
389	387390	7	725.0	470.0	1360.5422522092176	880.1911779460556	756.4196962057093
390	387390	7	509.0	545.0	1360.5422522092176	880.1911779460556	915.1378765357771
391	387390	7	1097.0	619.0	1360.5422522092176	880.1911779460556	371.04629109634686
392	387390	7	979.0	624.0	1360.5422522092176	880.1911779460556	459.57416145630924
393	387390	7	1214.0	764.0	1360.5422522092176	880.1911779460556	187.01609961455702
394	387390	7	1417.0	781.0	1360.5422522092176	880.1911779460556	114.13311118134678
395	387390	7	831.0	879.0	1360.5422522092176	880.1911779460556	529.5435919541561
397	387390	7	502.0	909.0	1360.5422522092176	880.1911779460556	859.0254635670655
398	387390	7	849.0	945.0	1360.5422522092176	880.1911779460556	515.631321014636
399	387390	7	1311.0	993.0	1360.5422522092176	880.1911779460556	123.20821842377323
381	387390	7	546.0	110.0	1360.5422522092176	880.1911779460556	1121.014509816888
382	387390	7	999.0	113.0	1360.5422522092176	880.1911779460556	848.1126715541809
383	387390	7	528.0	216.0	1360.5422522092176	880.1911779460556	1065.0241887276388
362	387370	8	557.0	108.0	1343.2446312004658	885.365904563462	1105.6574377578827
363	387370	8	948.0	113.0	1343.2446312004658	885.365904563462	867.6216969537628
364	387370	8	533.0	221.0	1343.2446312004658	885.365904563462	1047.7969352577845
365	387370	8	1334.0	230.0	1343.2446312004658	885.365904563462	655.4311039844824
366	387370	8	484.0	231.0	1343.2446312004658	885.365904563462	1080.0444774646933
367	387370	8	497.0	313.0	1343.2446312004658	885.365904563462	1021.6323725011666
368	387370	8	756.0	390.0	1343.2446312004658	885.365904563462	768.2731521260833
369	387370	8	1458.0	475.0	1343.2446312004658	885.365904563462	426.1091060943259
370	387370	8	736.0	483.0	1343.2446312004658	885.365904563462	728.4534050143241
371	387370	8	510.0	568.0	1343.2446312004658	885.365904563462	891.6376690134759
372	387370	8	1156.0	684.0	1343.2446312004658	885.365904563462	274.9705064803492
373	387370	8	1031.0	692.0	1343.2446312004658	885.365904563462	367.26976837354965
374	387370	8	1421.0	757.0	1343.2446312004658	885.365904563462	150.0789886411399
375	387370	8	858.0	856.0	1343.2446312004658	885.365904563462	486.13239807660057
377	387370	8	493.0	895.0	1343.2446312004658	885.365904563462	850.2992112663027
378	387370	8	1158.0	904.0	1343.2446312004658	885.365904563462	186.17949108678596
379	387370	8	915.0	986.0	1343.2446312004658	885.365904563462	439.9098604445611
380	387370	8	1289.0	1003.0	1343.2446312004658	885.365904563462	129.53864451678922
324	387145	9	881.0	80.0	1329.1455610937442	889.1088873285178	924.9279082620541
325	387145	9	572.0	99.0	1329.1455610937442	889.1088873285178	1094.322372301448
326	387145	9	528.0	153.0	1329.1455610937442	889.1088873285178	1087.9754151929346
327	387145	9	541.0	224.0	1329.1455610937442	889.1088873285178	1031.2823364506694
328	387145	9	1434.0	228.0	1329.1455610937442	889.1088873285178	669.3724032727197
329	387145	9	489.0	273.0	1329.1455610937442	889.1088873285178	1041.8419865174883
330	387145	9	760.0	388.0	1329.1455610937442	889.1088873285178	758.3118004306264
331	387145	9	731.0	520.0	1329.1455610937442	889.1088873285178	702.8651954400975
332	387145	9	1470.0	525.0	1329.1455610937442	889.1088873285178	390.4039635956677
333	387145	9	504.0	559.0	1329.1455610937442	889.1088873285178	888.7277842432867
334	387145	9	1005.0	726.0	1329.1455610937442	889.1088873285178	362.87029900823427
335	387145	9	1248.0	728.0	1329.1455610937442	889.1088873285178	180.3903424838802
336	387145	9	1425.0	744.0	1329.1455610937442	889.1088873285178	173.90992680049519
337	387145	9	877.0	795.0	1329.1455610937442	889.1088873285178	461.8355671567407
338	387145	9	473.0	873.0	1329.1455610937442	889.1088873285178	856.2970968253278
339	387145	9	1104.0	888.0	1329.1455610937442	889.1088873285178	225.1482918241314
341	387145	9	905.0	992.0	1329.1455610937442	889.1088873285178	436.4470621533644
342	387145	9	1261.0	993.0	1329.1455610937442	889.1088873285178	124.24645181613772
513	387107	10	1233.0	994.0	1325.737571252596	889.866026745856	139.44225151482993
514	387107	10	970.0	999.0	1325.737571252596	889.866026745856	372.10138903117786
496	387107	10	831.0	67.0	1325.737571252596	889.866026745856	960.1425739865039
497	387107	10	589.0	92.0	1325.737571252596	889.866026745856	1085.9891553465866
498	387107	10	542.0	145.0	1325.737571252596	889.866026745856	1081.2353945339914
499	387107	10	488.0	223.0	1325.737571252596	889.866026745856	1070.7541902397595
500	387107	10	1465.0	266.0	1325.737571252596	889.866026745856	639.220496689747
501	387107	10	586.0	279.0	1325.737571252596	889.866026745856	959.3586279150035
502	387107	10	767.0	388.0	1325.737571252596	889.866026745856	751.0374040824611
503	387107	10	508.0	569.0	1325.737571252596	889.866026745856	878.4359638344544
504	387107	10	707.0	576.0	1325.737571252596	889.866026745856	693.7925228948432
505	387107	10	1467.0	607.0	1325.737571252596	889.866026745856	316.17758121442245
506	387107	10	891.0	690.0	1325.737571252596	889.866026745856	478.4800774387384
507	387107	10	1365.0	720.0	1325.737571252596	889.866026745856	174.34450193100105
508	387107	10	1154.0	726.0	1325.737571252596	889.866026745856	237.372846174987
509	387107	10	1441.0	730.0	1325.737571252596	889.866026745856	197.08519474647795
510	387107	10	953.0	806.0	1325.737571252596	889.866026745856	382.05602660528814
511	387107	10	464.0	868.0	1325.737571252596	889.866026745856	862.0149446697391
128	387316	11	465.0	863.0	1325.7469578978853	889.7491873101221	861.1624960204757
129	387316	11	824.0	867.0	1325.7469578978853	889.7491873101221	502.2624167534869
131	387316	11	1209.0	988.0	1325.7469578978853	889.7491873101221	152.58792341673723
132	387316	11	1044.0	1011.0	1325.7469578978853	889.7491873101221	306.72969837084344
114	387316	11	851.0	72.0	1325.7469578978853	889.7491873101221	945.5677698502957
115	387316	11	580.0	95.0	1325.7469578978853	889.7491873101221	1089.8462258245656
116	387316	11	592.0	139.0	1325.7469578978853	889.7491873101221	1049.7661360851805
117	387316	11	500.0	177.0	1325.7469578978853	889.7491873101221	1090.8113688850385
118	387316	11	1477.0	308.0	1325.7469578978853	889.7491873101221	601.0903423622207
119	387316	11	628.0	329.0	1325.7469578978853	889.7491873101221	895.1482940411134
120	387316	11	779.0	386.0	1325.7469578978853	889.7491873101221	743.4349196037273
121	387316	11	494.0	571.0	1325.7469578978853	889.7491873101221	890.7323090487118
122	387316	11	926.0	600.0	1325.7469578978853	889.7491873101221	493.7126916491918
123	387316	11	1308.0	640.0	1325.7469578978853	889.7491873101221	250.37893496996864
124	387316	11	1471.0	643.0	1325.7469578978853	889.7491873101221	286.3277975994026
125	387316	11	706.0	659.0	1325.7469578978853	889.7491873101221	661.3104257971177
126	387316	11	1385.0	708.0	1325.7469578978853	889.7491873101221	191.1640397309202
127	387316	11	1419.0	745.0	1325.7469578978853	889.7491873101221	172.18727330508372
515	387126	12	858.0	65.0	1325.6873430547446	889.9110465758341	948.2666743150074
516	387126	12	583.0	80.0	1325.6873430547446	889.9110465758341	1098.8814280436625
517	387126	12	671.0	147.0	1325.6873430547446	889.9110465758341	990.2183296023569
518	387126	12	505.0	166.0	1325.6873430547446	889.9110465758341	1094.3376619694561
519	387126	12	1480.0	348.0	1325.6873430547446	889.9110465758341	563.4536169858349
520	387126	12	695.0	378.0	1325.6873430547446	889.9110465758341	812.2927085083425
521	387126	12	784.0	384.0	1325.6873430547446	889.9110465758341	741.1957667668943
522	387126	12	1032.0	532.0	1325.6873430547446	889.9110465758341	462.98225962942047
523	387126	12	498.0	570.0	1325.6873430547446	889.9110465758341	887.3609274552649
524	387126	12	1351.0	613.0	1325.6873430547446	889.9110465758341	278.0655647816751
525	387126	12	1479.0	669.0	1325.6873430547446	889.9110465758341	268.89860780384106
526	387126	12	1394.0	693.0	1325.6873430547446	889.9110465758341	208.42403739134903
527	387126	12	710.0	695.0	1325.6873430547446	889.9110465758341	645.8027721178485
528	387126	12	1432.0	745.0	1325.6873430547446	889.9110465758341	179.7264378060811
529	387126	12	468.0	851.0	1325.6873430547446	889.9110465758341	858.5695359037228
530	387126	12	670.0	890.0	1325.6873430547446	889.9110465758341	655.6873490886505
532	387126	12	1190.0	977.0	1325.6873430547446	889.9110465758341	161.23132720961047
533	387126	12	1093.0	1009.0	1325.6873430547446	889.9110465758341	261.3916189275003
96	387638	13	593.0	89.0	1325.6566074082273	889.8398129412011	1085.4170214118772
97	387638	13	772.0	167.0	1325.6566074082273	889.8398129412011	910.5125117754607
98	387638	13	512.0	175.0	1325.6566074082273	889.8398129412011	1083.0664951630984
99	387638	13	800.0	385.0	1325.6566074082273	889.8398129412011	728.8196660645444
100	387638	13	1485.0	387.0	1325.6566074082273	889.8398129412011	527.4828852592261
101	387638	13	729.0	388.0	1325.6566074082273	889.8398129412011	779.6424212526888
102	387638	13	1170.0	502.0	1325.6566074082273	889.8398129412011	417.90991844188727
103	387638	13	489.0	577.0	1325.6566074082273	889.8398129412011	893.2317881048178
104	387638	13	1359.0	597.0	1325.6566074082273	889.8398129412011	294.7319763326788
105	387638	13	719.0	685.0	1325.6566074082273	889.8398129412011	640.3058552581307
106	387638	13	1468.0	685.0	1325.6566074082273	889.8398129412011	249.44135659573735
107	387638	13	1389.0	697.0	1325.6566074082273	889.8398129412011	202.97679384656976
108	387638	13	1398.0	743.0	1325.6566074082273	889.8398129412011	163.69330198970968
109	387638	13	566.0	783.0	1325.6566074082273	889.8398129412011	767.1329133913421
110	387638	13	474.0	812.0	1325.6566074082273	889.8398129412011	855.2064156803389
112	387638	13	1181.0	959.0	1325.6566074082273	889.8398129412011	160.339220220338
113	387638	13	1095.0	1001.0	1325.6566074082273	889.8398129412011	256.0450306645693
95	387638	13	904.0	69.0	1325.6566074082273	889.8398129412011	922.806747418094
320	387543	14	486.0	749.0	1325.6666902342297	889.8316757016913	851.3951559469035
322	387543	14	1169.0	951.0	1325.6666902342297	889.8316757016913	168.18446933772196
323	387543	14	1089.0	1002.0	1325.6666902342297	889.8316757016913	261.9023773132183
305	387543	14	993.0	54.0	1325.6666902342297	889.8316757016913	899.6008653273374
306	387543	14	635.0	88.0	1325.6666902342297	889.8316757016913	1058.2790336946525
307	387543	14	534.0	194.0	1325.6666902342297	889.8316757016913	1054.000886781526
308	387543	14	846.0	206.0	1325.6666902342297	889.8316757016913	835.2879110900884
309	387543	14	817.0	380.0	1325.6666902342297	889.8316757016913	720.1875723050491
310	387543	14	734.0	392.0	1325.6666902342297	889.8316757016913	773.2437194472916
311	387543	14	1486.0	433.0	1325.6666902342297	889.8316757016913	484.1507514657617
312	387543	14	1275.0	461.0	1325.6666902342297	889.8316757016913	431.81445041176187
313	387543	14	499.0	578.0	1325.6666902342297	889.8316757016913	883.5252179274459
314	387543	14	1325.0	611.0	1325.6666902342297	889.8316757016913	278.8324727331477
315	387543	14	596.0	652.0	1325.6666902342297	889.8316757016913	767.4486203026556
316	387543	14	820.0	664.0	1325.6666902342297	889.8316757016913	553.8038889017251
317	387543	14	1385.0	701.0	1325.6666902342297	889.8316757016913	197.93393694884557
318	387543	14	1473.0	701.0	1325.6666902342297	889.8316757016913	239.50888483487446
319	387543	14	1381.0	738.0	1325.6666902342297	889.8316757016913	161.60022560633465
576	387353	15	825.0	364.0	1325.6556821317376	889.8217918436679	726.0472910413488
577	387353	15	741.0	397.0	1325.6556821317376	889.8217918436679	764.6538989405148
578	387353	15	1326.0	408.0	1325.6556821317376	889.8217918436679	481.8219148712907
579	387353	15	1478.0	493.0	1325.6556821317376	889.8217918436679	425.06037885077626
580	387353	15	508.0	572.0	1325.6556821317376	889.8217918436679	877.2522475850586
581	387353	15	1322.0	588.0	1325.6556821317376	889.8217918436679	301.8439299432253
582	387353	15	881.0	601.0	1325.6556821317376	889.8217918436679	530.2232577847071
583	387353	15	483.0	673.0	1325.6556821317376	889.8217918436679	870.1036076509527
584	387353	15	1331.0	692.0	1325.6556821317376	889.8217918436679	197.89396924039022
585	387353	15	1386.0	702.0	1325.6556821317376	889.8217918436679	197.2776271916104
586	387353	15	1469.0	717.0	1325.6556821317376	889.8217918436679	224.53277088472748
588	387353	15	1152.0	943.0	1325.6556821317376	889.8217918436679	181.61557686321208
589	387353	15	1116.0	1007.0	1325.6556821317376	889.8217918436679	240.1795942973776
572	387353	15	720.0	85.0	1325.6556821317376	889.8217918436679	1007.2521640209629
573	387353	15	1050.0	92.0	1325.6556821317376	889.8217918436679	844.1005074232302
574	387353	15	849.0	208.0	1325.6556821317376	889.8217918436679	831.9144157552399
575	387353	15	524.0	222.0	1325.6556821317376	889.8217918436679	1043.378061085908
32	387278	16	1402.0	691.0	1325.6751071348513	889.842772762908	212.98811598518333
33	387278	16	1309.0	701.0	1325.6751071348513	889.842772762908	189.57756202341582
34	387278	16	1463.0	768.0	1325.6751071348513	889.842772762908	183.58591306246296
36	387278	16	1141.0	935.0	1325.6751071348513	889.842772762908	190.1159392765666
37	387278	16	1174.0	1010.0	1325.6751071348513	889.842772762908	193.50218960434213
19	387278	16	779.0	85.0	1325.6751071348513	889.842772762908	972.9468441952968
20	387278	16	1207.0	103.0	1325.6751071348513	889.842772762908	795.7419997101383
21	387278	16	847.0	209.0	1325.6751071348513	889.842772762908	832.2720345019686
22	387278	16	1366.0	247.0	1325.6751071348513	889.842772762908	644.1063013805172
23	387278	16	502.0	307.0	1325.6751071348513	889.842772762908	1009.0323978324797
24	387278	16	837.0	349.0	1325.6751071348513	889.842772762908	728.9130710744107
25	387278	16	1375.0	396.0	1325.6751071348513	889.842772762908	496.299938813532
26	387278	16	753.0	402.0	1325.6751071348513	889.842772762908	752.2947223455151
27	387278	16	957.0	489.0	1325.6751071348513	889.842772762908	544.6065213501857
28	387278	16	737.0	493.0	1325.6751071348513	889.842772762908	709.9454683666779
29	387278	16	498.0	539.0	1325.6751071348513	889.842772762908	898.9642563365093
30	387278	16	1475.0	569.0	1325.6751071348513	889.842772762908	353.8898253176816
31	387278	16	476.0	650.0	1325.6751071348513	889.842772762908	882.8773093308157
544	387164	17	768.0	479.0	1325.6576099442998	889.8095491593475	692.6373478302302
545	387164	17	1467.0	608.0	1325.6576099442998	889.8095491593475	315.2686048816983
546	387164	17	471.0	625.0	1325.6576099442998	889.8095491593475	894.7422687912311
547	387164	17	1417.0	691.0	1325.6576099442998	889.8095491593475	218.78909721014594
548	387164	17	1291.0	734.0	1325.6576099442998	889.8095491593475	159.61756023787095
549	387164	17	1446.0	766.0	1325.6576099442998	889.8095491593475	172.65889872045165
551	387164	17	1135.0	933.0	1325.6576099442998	889.8095491593475	195.48846327466893
552	387164	17	1152.0	1025.0	1325.6576099442998	889.8095491593475	220.0759493676341
534	387164	17	1246.0	80.0	1325.6576099442998	889.8095491593475	813.717912259343
535	387164	17	831.0	104.0	1325.6576099442998	889.8095491593475	928.5379898667712
536	387164	17	848.0	210.0	1325.6576099442998	889.8095491593475	830.8416307973116
537	387164	17	1420.0	213.0	1325.6576099442998	889.8095491593475	683.3532412996233
538	387164	17	1300.0	317.0	1325.6576099442998	889.8095491593475	573.3838963174575
539	387164	17	852.0	341.0	1325.6576099442998	889.8095491593475	724.9437583058652
540	387164	17	489.0	357.0	1325.6576099442998	889.8095491593475	991.9082477493042
541	387164	17	761.0	402.0	1325.6576099442998	889.8095491593475	746.1878937097913
542	387164	17	964.0	439.0	1325.6576099442998	889.8095491593475	577.9493718690916
543	387164	17	539.0	476.0	1325.6576099442998	889.8095491593475	888.8579966781762
256	387183	18	784.0	416.0	1325.6206476749308	889.7715499573042	719.5918339842093
257	387183	18	1160.0	462.0	1325.6206476749308	889.7715499573042	458.7141788621079
258	387183	18	846.0	472.0	1325.6206476749308	889.7715499573042	636.0574137842026
259	387183	18	466.0	586.0	1325.6206476749308	889.7715499573042	911.7153132817998
260	387183	18	1452.0	619.0	1325.6206476749308	889.7715499573042	298.812605089519
261	387183	18	1431.0	685.0	1325.6206476749308	889.7715499573042	230.2958869983739
262	387183	18	1401.0	716.0	1325.6206476749308	889.7715499573042	189.41646795226328
263	387183	18	1282.0	762.0	1325.6206476749308	889.7715499573042	135.012332333281
265	387183	18	1128.0	924.0	1325.6206476749308	889.7715499573042	200.56297559565783
266	387183	18	1123.0	999.0	1325.6206476749308	889.7715499573042	230.18683968232875
248	387183	18	1224.0	101.0	1325.6206476749308	889.7715499573042	795.2907104046421
249	387183	18	946.0	123.0	1325.6206476749308	889.7715499573042	855.5994658513179
250	387183	18	1405.0	177.0	1325.6206476749308	889.7715499573042	717.1780559973131
251	387183	18	851.0	210.0	1325.6206476749308	889.7715499573042	829.0682235683179
252	387183	18	863.0	329.0	1325.6206476749308	889.7715499573042	726.9680838225911
253	387183	18	573.0	387.0	1325.6206476749308	889.7715499573042	905.1061102175271
254	387183	18	485.0	402.0	1325.6206476749308	889.7715499573042	971.8869060982204
255	387183	18	954.0	405.0	1325.6206476749308	889.7715499573042	610.8235108657345
352	387240	19	899.0	476.0	1325.622449290981	889.8021629601724	594.3390819301325
353	387240	19	462.0	564.0	1325.622449290981	889.8021629601724	923.0334686829507
354	387240	19	1420.0	637.0	1325.622449290981	889.8021629601724	269.84450276997495
355	387240	19	1307.0	692.0	1325.622449290981	889.8021629601724	198.67685141786836
356	387240	19	1455.0	693.0	1325.622449290981	889.8021629601724	235.51993965111964
357	387240	19	1185.0	694.0	1325.622449290981	889.8021629601724	241.0667133066621
358	387240	19	1283.0	779.0	1325.622449290981	889.8021629601724	118.71727970356649
360	387240	19	1127.0	917.0	1325.622449290981	889.8021629601724	200.4759329744928
361	387240	19	1039.0	961.0	1325.622449290981	889.8021629601724	295.3329653741871
343	387240	19	1062.0	80.0	1325.622449290981	889.8021629601724	851.6315746290467
344	387240	19	1356.0	143.0	1325.622449290981	889.8021629601724	747.4197389613622
345	387240	19	1276.0	150.0	1325.622449290981	889.8021629601724	741.4645155327296
346	387240	19	849.0	209.0	1325.622449290981	889.8021629601724	831.0598921012751
347	387240	19	610.0	265.0	1325.622449290981	889.8021629601724	949.9964382927614
348	387240	19	863.0	327.0	1325.622449290981	889.8021629601724	728.5367562591709
349	387240	19	950.0	385.0	1325.622449290981	889.8021629601724	629.21971372536
350	387240	19	824.0	418.0	1325.622449290981	889.8021629601724	688.6380490552201
351	387240	19	505.0	462.0	1325.622449290981	889.8021629601724	925.4382177723861
0	387336	20	1129.0	95.0	1325.6180407051324	889.7608695516467	818.720644482118
1	387336	20	1323.0	114.0	1325.6180407051324	889.7608695516467	775.7652872258856
2	387336	20	638.0	132.0	1325.6180407051324	889.7608695516467	1023.24000377567
3	387336	20	1289.0	177.0	1325.6180407051324	889.7608695516467	713.7008743648156
4	387336	20	850.0	209.0	1325.6180407051324	889.7608695516467	830.4504092099077
5	387336	20	862.0	322.0	1325.6180407051324	889.7608695516467	733.0034738398638
6	387336	20	965.0	373.0	1325.6180407051324	889.7608695516467	630.1485281913959
7	387336	20	893.0	420.0	1325.6180407051324	889.7608695516467	638.6185431894903
8	387336	20	937.0	478.0	1325.6180407051324	889.7608695516467	566.1898932826549
9	387336	20	523.0	512.0	1325.6180407051324	889.7608695516467	887.0732742168269
10	387336	20	462.0	561.0	1325.6180407051324	889.7608695516467	924.0778265815746
11	387336	20	1382.0	644.0	1325.6180407051324	889.7608695516467	252.14545472149524
12	387336	20	1465.0	710.0	1325.6180407051324	889.7608695516467	227.46714224001727
13	387336	20	1260.0	725.0	1325.6180407051324	889.7608695516467	177.3467546965412
14	387336	20	1312.0	752.0	1325.6180407051324	889.7608695516467	138.4323235818588
15	387336	20	1141.0	765.0	1325.6180407051324	889.7608695516467	222.82076995891774
16	387336	20	947.0	857.0	1325.6180407051324	889.7608695516467	380.0327555897956
18	387336	20	1133.0	900.0	1325.6180407051324	889.7608695516467	192.88999299451086
267	387564	21	1303.0	83.0	1325.6271225868147	889.8083029203705	807.1255319575803
268	387564	21	647.0	123.0	1325.6271225868147	889.8083029203705	1023.9774142714664
269	387564	21	1238.0	133.0	1325.6271225868147	889.8083029203705	761.8643711199887
270	387564	21	852.0	209.0	1325.6271225868147	889.8083029203705	829.3507078282266
271	387564	21	1342.0	276.0	1325.6271225868147	889.8083029203705	614.0266312211323
272	387564	21	872.0	313.0	1325.6271225868147	889.8083029203705	733.8156339737324
273	387564	21	1035.0	318.0	1325.6271225868147	889.8083029203705	641.4272052787951
274	387564	21	917.0	416.0	1325.6271225868147	889.8083029203705	625.6759810236135
275	387564	21	936.0	485.0	1325.6271225868147	889.8083029203705	561.8532341889215
276	387564	21	465.0	560.0	1325.6271225868147	889.8083029203705	921.6575073243179
277	387564	21	540.0	587.0	1325.6271225868147	889.8083029203705	841.9636833388676
278	387564	21	1341.0	646.0	1325.6271225868147	889.8083029203705	244.2924762101198
279	387564	21	1456.0	727.0	1325.6271225868147	889.8083029203705	208.5752398172049
280	387564	21	1117.0	730.0	1325.6271225868147	889.8083029203705	262.80024726233177
281	387564	21	1318.0	750.0	1325.6271225868147	889.8083029203705	140.01619393637426
282	387564	21	1042.0	766.0	1325.6271225868147	889.8083029203705	309.47187358288033
283	387564	21	1234.0	773.0	1325.6271225868147	889.8083029203705	148.4577691623992
284	387564	21	1136.0	874.0	1325.6271225868147	889.8083029203705	190.2849128590521
482	387583	22	1441.0	744.0	1325.6270609804012	889.8638579588654	185.97628912488852
484	387583	22	1295.0	759.0	1325.6270609804012	889.8638579588654	134.40002300660265
485	387583	22	1084.0	767.0	1325.6270609804012	889.8638579588654	271.0704044903515
486	387583	22	1226.0	794.0	1325.6270609804012	889.8638579588654	138.25856408320647
487	387583	22	1106.0	873.0	1325.6270609804012	889.8638579588654	220.27354725464804
458	387583	22	1330.0	81.0	1325.6270609804012	889.8638579588654	808.8756785240663
460	387583	22	695.0	106.0	1325.6270609804012	889.8638579588654	1006.0482283941138
461	387583	22	1303.0	167.0	1325.6270609804012	889.8638579588654	723.2179070181999
462	387583	22	850.0	209.0	1325.6270609804012	889.8638579588654	830.5400015721605
463	387583	22	1164.0	299.0	1325.6270609804012	889.8638579588654	612.5711432015032
466	387583	22	890.0	303.0	1325.6270609804012	889.8638579588654	730.8762713597874
467	387583	22	1382.0	345.0	1325.6270609804012	889.8638579588654	547.7723358873886
469	387583	22	974.0	419.0	1325.6270609804012	889.8638579588654	587.668582404761
470	387583	22	935.0	489.0	1325.6270609804012	889.8638579588654	559.7154039222536
473	387583	22	484.0	506.0	1325.6270609804012	889.8638579588654	925.0338216636037
474	387583	22	1296.0	583.0	1325.6270609804012	889.8638579588654	308.2907557221513
475	387583	22	550.0	616.0	1325.6270609804012	889.8638579588654	822.556229337064
477	387583	22	1199.0	683.0	1325.6270609804012	889.8638579588654	242.54292053605667
419	387449	23	1368.0	82.0	1325.5692735457092	889.7935935212364	808.9071988067552
420	387449	23	770.0	99.0	1325.5692735457092	889.7935935212364	966.4428204825869
421	387449	23	1391.0	204.0	1325.5692735457092	889.7935935212364	688.9078551440005
422	387449	23	853.0	208.0	1325.5692735457092	889.7935935212364	829.5566421083736
423	387449	23	1278.0	289.0	1325.5692735457092	889.7935935212364	602.6738569092134
424	387449	23	913.0	298.0	1325.5692735457092	889.7935935212364	721.4104676304694
425	387449	23	1425.0	428.0	1325.5692735457092	889.7935935212364	472.3767483486935
426	387449	23	1075.0	436.0	1325.5692735457092	889.7935935212364	518.3759122163583
427	387449	23	507.0	450.0	1325.5692735457092	889.7935935212364	929.2330496142895
428	387449	23	1268.0	469.0	1325.5692735457092	889.7935935212364	424.71339701626584
429	387449	23	949.0	481.0	1325.5692735457092	889.7935935212364	555.8026807084948
430	387449	23	1298.0	640.0	1325.5692735457092	889.7935935212364	251.3103742548063
431	387449	23	567.0	663.0	1325.5692735457092	889.7935935212364	791.7465988748804
432	387449	23	1305.0	737.0	1325.5692735457092	889.7935935212364	154.17190806152405
433	387449	23	1438.0	773.0	1325.5692735457092	889.7935935212364	162.11542720741713
434	387449	23	1233.0	784.0	1325.5692735457092	889.7935935212364	140.57508611029525
435	387449	23	1103.0	790.0	1325.5692735457092	889.7935935212364	243.9176968457731
437	387449	23	1102.0	892.0	1325.5692735457092	889.7935935212364	223.5801607998922
164	387506	24	1384.0	91.0	1325.606636464515	889.7769875179242	800.9085220505507
167	387506	24	879.0	102.0	1325.606636464515	889.7769875179242	905.5661598121715
169	387506	24	1425.0	195.0	1325.606636464515	889.7769875179242	701.8504848608277
172	387506	24	876.0	221.0	1325.606636464515	889.7769875179242	805.8590364241654
173	387506	24	1340.0	277.0	1325.606636464515	889.7769875179242	612.9460052446765
175	387506	24	929.0	284.0	1325.606636464515	889.7769875179242	724.0597922091706
178	387506	24	1238.0	369.0	1325.606636464515	889.7769875179242	528.0943035868404
179	387506	24	1417.0	418.0	1325.606636464515	889.7769875179242	480.547888196189
180	387506	24	512.0	433.0	1325.606636464515	889.7769875179242	933.0600062295305
181	387506	24	1211.0	458.0	1325.606636464515	889.7769875179242	446.7281590316008
182	387506	24	973.0	478.0	1325.606636464515	889.7769875179242	542.1178170178098
183	387506	24	1367.0	594.0	1325.606636464515	889.7769875179242	298.6593994669498
184	387506	24	1327.0	725.0	1325.606636464515	889.7769875179242	164.7828785930874
185	387506	24	618.0	729.0	1325.606636464515	889.7769875179242	725.6420547928318
186	387506	24	1439.0	756.0	1325.606636464515	889.7769875179242	175.36914575620622
187	387506	24	1169.0	770.0	1325.606636464515	889.7769875179242	197.1602529000147
188	387506	24	1270.0	792.0	1325.606636464515	889.7769875179242	112.48305342129119
190	387506	24	1066.0	912.0	1325.606636464515	889.7769875179242	260.55607454096594
160	387620	25	511.0	432.0	1325.6090346040585	889.7628793769279	934.4167876242443
161	387620	25	1312.0	449.0	1325.6090346040585	889.7628793769279	440.9729262205275
162	387620	25	1390.0	496.0	1325.6090346040585	889.7628793769279	398.99298439926287
163	387620	25	1044.0	511.0	1325.6090346040585	889.7628793769279	471.97983766738497
165	387620	25	1359.0	705.0	1325.6090346040585	889.7628793769279	187.7559004817856
166	387620	25	637.0	722.0	1325.6090346040585	889.7628793769279	708.7501578378456
168	387620	25	1259.0	722.0	1325.6090346040585	889.7628793769279	180.5024852674398
171	387620	25	1435.0	744.0	1325.6090346040585	889.7628793769279	182.2448910518726
174	387620	25	1323.0	766.0	1325.6090346040585	889.7628793769279	123.79037673920047
177	387620	25	975.0	912.0	1325.6090346040585	889.7628793769279	351.3135133745853
152	387620	25	950.0	86.0	1325.6090346040585	889.7628793769279	887.1960962157592
153	387620	25	1404.0	115.0	1325.6090346040585	889.7628793769279	778.7186030371535
154	387620	25	1431.0	199.0	1325.6090346040585	889.7628793769279	698.7564748266686
155	387620	25	897.0	230.0	1325.6090346040585	889.7628793769279	786.7609303644646
156	387620	25	1413.0	268.0	1325.6090346040585	889.7628793769279	627.8743974744652
157	387620	25	933.0	285.0	1325.6090346040585	889.7628793769279	721.0270413271637
158	387620	25	1293.0	312.0	1325.6090346040585	889.7628793769279	578.6823774089956
159	387620	25	1397.0	394.0	1325.6090346040585	889.7628793769279	500.8767338460301
64	387222	26	1410.0	391.0	1325.5590119880558	889.7656908808947	505.86311869549206
65	387222	26	512.0	429.0	1325.5590119880558	889.7656908808947	934.9776937873596
66	387222	26	1339.0	429.0	1325.5590119880558	889.7656908808947	460.9616926076238
67	387222	26	1397.0	479.0	1325.5590119880558	889.7656908808947	416.93196995790754
68	387222	26	1071.0	598.0	1325.5590119880558	889.7656908808947	387.2047377803388
69	387222	26	632.0	667.0	1325.5590119880558	889.7656908808947	728.4563515705594
70	387222	26	1289.0	678.0	1325.5590119880558	889.7656908808947	214.8982763816533
71	387222	26	1363.0	687.0	1325.5590119880558	889.7656908808947	206.19348433380983
72	387222	26	1425.0	739.0	1325.5590119880558	889.7656908808947	180.60676522097705
73	387222	26	1328.0	748.0	1325.5590119880558	889.7656908808947	141.78670436050004
75	387222	26	945.0	942.0	1325.5590119880558	889.7656908808947	384.1270423368751
57	387222	26	993.0	80.0	1325.5590119880558	889.7656908808947	875.3947512878316
58	387222	26	1424.0	135.0	1325.5590119880558	889.7656908808947	761.158246524126
59	387222	26	1427.0	211.0	1325.5590119880558	889.7656908808947	686.3039684905353
60	387222	26	909.0	225.0	1325.5590119880558	889.7656908808947	784.4965482657132
61	387222	26	1385.0	277.0	1325.5590119880558	889.7656908808947	615.6419600519251
62	387222	26	934.0	283.0	1325.5590119880558	889.7656908808947	722.1378424506167
63	387222	26	1373.0	332.0	1325.5590119880558	889.7656908808947	559.7796113359178
133	387601	27	1096.0	88.0	1325.5506866189305	889.6899925520001	833.906686557464
134	387601	27	1443.0	172.0	1325.5506866189305	889.6899925520001	727.2367335489694
135	387601	27	975.0	200.0	1325.5506866189305	889.6899925520001	773.6653473662767
136	387601	27	1434.0	245.0	1325.5506866189305	889.6899925520001	653.7479943139584
137	387601	27	957.0	278.0	1325.5506866189305	889.6899925520001	714.1388209553876
138	387601	27	1369.0	279.0	1325.5506866189305	889.6899925520001	612.2337052437152
139	387601	27	1385.0	344.0	1325.5506866189305	889.6899925520001	548.9187452008563
140	387601	27	1430.0	399.0	1325.5506866189305	889.6899925520001	501.68349370540267
141	387601	27	512.0	428.0	1325.5506866189305	889.6899925520001	935.4263033081758
142	387601	27	1333.0	428.0	1325.5506866189305	889.6899925520001	461.750085536013
143	387601	27	1390.0	480.0	1325.5506866189305	889.6899925520001	414.728349636903
144	387601	27	686.0	556.0	1325.5506866189305	889.6899925520001	721.3695945104002
145	387601	27	1328.0	631.0	1325.5506866189305	889.6899925520001	258.70158751463543
146	387601	27	1038.0	658.0	1325.5506866189305	889.6899925520001	369.27719943663493
147	387601	27	1360.0	671.0	1325.5506866189305	889.6899925520001	221.3866934457015
148	387601	27	1423.0	727.0	1325.5506866189305	889.6899925520001	189.64282837748374
149	387601	27	1323.0	732.0	1325.5506866189305	889.6899925520001	157.71062029323787
151	387601	27	909.0	936.0	1325.5506866189305	889.6899925520001	419.1170377263805
192	387487	28	1080.0	167.0	1325.5831675725376	889.719137259672	763.3046859258272
193	387487	28	1456.0	209.0	1325.5831675725376	889.719137259672	693.0996277678737
194	387487	28	990.0	275.0	1325.5831675725376	889.719137259672	700.3539676986869
195	387487	28	1352.0	275.0	1325.5831675725376	889.719137259672	615.2864916027136
196	387487	28	1438.0	283.0	1325.5831675725376	889.719137259672	617.0459105529708
197	387487	28	1377.0	337.0	1325.5831675725376	889.719137259672	555.1055173117539
198	387487	28	1345.0	402.0	1325.5831675725376	889.719137259672	488.10549088371766
199	387487	28	1430.0	405.0	1325.5831675725376	889.719137259672	495.83819630999136
200	387487	28	510.0	425.0	1325.5831675725376	889.719137259672	938.6904600362293
201	387487	28	1374.0	464.0	1325.5831675725376	889.719137259672	428.46350310315637
202	387487	28	747.0	519.0	1325.5831675725376	889.719137259672	687.1616698629418
203	387487	28	1398.0	603.0	1325.5831675725376	889.719137259672	295.72294684342273
204	387487	28	1008.0	659.0	1325.5831675725376	889.719137259672	392.5434862830536
205	387487	28	1366.0	663.0	1325.5831675725376	889.719137259672	230.29348133032246
206	387487	28	1310.0	698.0	1325.5831675725376	889.719137259672	192.35140421423168
207	387487	28	1438.0	724.0	1325.5831675725376	889.719137259672	200.25078443570246
209	387487	28	882.0	900.0	1325.5831675725376	889.719137259672	443.7022906097865
191	387487	28	1222.0	89.0	1325.5831675725376	889.719137259672	807.3912368723319
480	387469	29	1453.0	448.0	1325.5655374607595	889.7140244892424	459.72907420909127
481	387469	29	1391.0	482.0	1325.5655374607595	889.7140244892424	412.93146483770624
483	387469	29	798.0	484.0	1325.5655374607595	889.7140244892424	665.5293126403357
488	387469	29	1437.0	593.0	1325.5655374607595	889.7140244892424	316.9492889564704
457	387469	29	1282.0	87.0	1325.5655374607595	889.7140244892424	803.8953670509372
489	387469	29	1020.0	632.0	1325.5655374607595	889.7140244892424	399.7334313040688
490	387469	29	1403.0	653.0	1325.5655374607595	889.7140244892424	249.05747404692497
459	387469	29	1187.0	167.0	1325.5655374607595	889.7140244892424	735.8776864161778
491	387469	29	1290.0	671.0	1325.5655374607595	889.7140244892424	221.5868497071828
492	387469	29	1434.0	711.0	1325.5655374607595	889.7140244892424	209.03764066625774
494	387469	29	853.0	862.0	1325.5655374607595	889.7140244892424	473.3774966651529
464	387469	29	1473.0	239.0	1325.5655374607595	889.7140244892424	667.2073608790756
465	387469	29	1012.0	277.0	1325.5655374607595	889.7140244892424	688.2890541690017
468	387469	29	1449.0	315.0	1325.5655374607595	889.7140244892424	587.8199354283356
471	387469	29	1294.0	326.0	1325.5655374607595	889.7140244892424	564.5970993204312
472	387469	29	1385.0	337.0	1325.5655374607595	889.7140244892424	555.9003941394747
478	387469	29	1339.0	404.0	1325.5655374607595	889.7140244892424	485.8997822280379
479	387469	29	511.0	425.0	1325.5655374607595	889.7140244892424	937.8038917469495
553	387299	30	1346.0	112.0	1325.5564773243025	889.6868197229411	777.9554789254807
554	387299	30	1295.0	194.0	1325.5564773243025	889.6868197229411	696.3575586167573
555	387299	30	1471.0	263.0	1325.5564773243025	889.6868197229411	643.3429787467725
556	387299	30	1038.0	273.0	1325.5564773243025	889.6868197229411	680.4346855291531
557	387299	30	1400.0	311.0	1325.5564773243025	889.6868197229411	583.4554596448805
558	387299	30	1450.0	389.0	1325.5564773243025	889.6868197229411	515.9200342884639
559	387299	30	1342.0	403.0	1325.5564773243025	889.6868197229411	486.96452635691725
560	387299	30	512.0	426.0	1325.5564773243025	889.6868197229411	936.4185007682748
561	387299	30	902.0	427.0	1325.5564773243025	889.6868197229411	627.2791903360909
562	387299	30	1212.0	453.0	1325.5564773243025	889.6868197229411	451.20998666035894
563	387299	30	1384.0	466.0	1325.5564773243025	889.6868197229411	427.6986866354452
564	387299	30	1450.0	505.0	1325.5564773243025	889.6868197229411	404.31440687228474
565	387299	30	1087.0	533.0	1325.5564773243025	889.6868197229411	429.1091705352454
566	387299	30	1430.0	591.0	1325.5564773243025	889.6868197229411	316.4210260161509
567	387299	30	1289.0	632.0	1325.5564773243025	889.6868197229411	260.2669266220466
568	387299	30	1448.0	668.0	1325.5564773243025	889.6868197229411	253.2537507799358
569	387299	30	1418.0	697.0	1325.5564773243025	889.6868197229411	213.71479915914435
570	387299	30	817.0	786.0	1325.5564773243025	889.6868197229411	519.0189276054982
229	387431	31	1411.0	150.0	1325.6082177785884	889.7254099046348	744.6377901567506
230	387431	31	1356.0	200.0	1325.6082177785884	889.7254099046348	690.3946708185907
231	387431	31	1059.0	262.0	1325.6082177785884	889.7254099046348	681.9964310955131
232	387431	31	1407.0	282.0	1325.6082177785884	889.7254099046348	613.1515278109761
233	387431	31	1469.0	306.0	1325.6082177785884	889.7254099046348	601.0794933924852
234	387431	31	1350.0	397.0	1325.6082177785884	889.7254099046348	493.3287834757133
235	387431	31	891.0	415.0	1325.6082177785884	889.7254099046348	643.6214087255057
236	387431	31	512.0	425.0	1325.6082177785884	889.7254099046348	936.9781420331435
237	387431	31	1452.0	433.0	1325.6082177785884	889.7254099046348	473.891319466459
238	387431	31	1366.0	476.0	1325.6082177785884	889.7254099046348	415.69244745578436
239	387431	31	1199.0	486.0	1325.6082177785884	889.7254099046348	423.1120979264666
240	387431	31	1100.0	517.0	1325.6082177785884	889.7254099046348	435.68715739370725
241	387431	31	1456.0	551.0	1325.6082177785884	889.7254099046348	362.95581023857284
242	387431	31	1301.0	578.0	1325.6082177785884	889.7254099046348	312.695211927607
243	387431	31	1413.0	598.0	1325.6082177785884	889.7254099046348	304.53413336416304
244	387431	31	1394.0	675.0	1325.6082177785884	889.7254099046348	225.35402710875715
245	387431	31	1448.0	687.0	1325.6082177785884	889.7254099046348	236.8065458899641
246	387431	31	866.0	731.0	1325.6082177785884	889.7254099046348	486.24424891098164
609	387716	32	1421.0	160.0	1325.5511314573546	889.7322874464008	735.9481624733007
610	387716	32	1344.0	195.0	1325.5511314573546	889.7322874464008	694.9772024829393
611	387716	32	1070.0	254.0	1325.5511314573546	889.7322874464008	685.1729140085497
612	387716	32	1402.0	270.0	1325.5511314573546	889.7322874464008	624.4297699541552
613	387716	32	1469.0	349.0	1325.5511314573546	889.7322874464008	559.4363096664197
614	387716	32	1381.0	378.0	1325.5511314573546	889.7322874464008	514.7276085832053
615	387716	32	871.0	402.0	1325.5511314573546	889.7322874464008	666.7079685490941
616	387716	32	514.0	423.0	1325.5511314573546	889.7322874464008	936.1913624439514
617	387716	32	1464.0	452.0	1325.5511314573546	889.7322874464008	459.105265351855
618	387716	32	1372.0	460.0	1325.5511314573546	889.7322874464008	432.2352788271777
619	387716	32	1113.0	508.0	1325.5511314573546	889.7322874464008	436.9182106102505
620	387716	32	1295.0	564.0	1325.5511314573546	889.7322874464008	327.16187846139604
621	387716	32	1376.0	573.0	1325.5511314573546	889.7322874464008	320.7248513106875
622	387716	32	1170.0	575.0	1325.5511314573546	889.7322874464008	351.07344994873523
623	387716	32	1453.0	631.0	1325.5511314573546	889.7322874464008	288.4191579282616
624	387716	32	1363.0	660.0	1325.5511314573546	889.7322874464008	232.7645627033464
625	387716	32	1427.0	737.0	1325.5511314573546	889.7322874464008	183.35491418882933
626	387716	32	930.0	811.0	1325.5511314573546	889.7322874464008	403.31063795012415
640	387773	33	1374.0	561.0	1325.602303066264	889.7527733398948	332.29613757484753
641	387773	33	1300.0	649.0	1325.602303066264	889.7527733398948	242.11025544810695
642	387773	33	1091.0	691.0	1325.602303066264	889.7527733398948	307.4750486044271
643	387773	33	1416.0	695.0	1325.602303066264	889.7527733398948	214.71000520353962
644	387773	33	1427.0	810.0	1325.602303066264	889.7527733398948	129.00386737951072
645	387773	33	941.0	839.0	1325.602303066264	889.7527733398948	387.93656121273904
628	387773	33	1344.0	193.0	1325.602303066264	889.7527733398948	696.9956258179103
629	387773	33	1443.0	208.0	1325.602303066264	889.7527733398948	691.7868625537661
630	387773	33	1081.0	226.0	1325.602303066264	889.7527733398948	707.3881754607736
631	387773	33	1387.0	257.0	1325.602303066264	889.7527733398948	635.724586089051
632	387773	33	1381.0	375.0	1325.602303066264	889.7527733398948	517.7251418336521
633	387773	33	854.0	377.0	1325.602303066264	889.7527733398948	696.6520931032634
634	387773	33	1466.0	390.0	1325.602303066264	889.7527733398948	519.0995547726982
635	387773	33	513.0	423.0	1325.602303066264	889.7527733398948	937.1129357601887
636	387773	33	1158.0	429.0	1325.602303066264	889.7527733398948	490.2893534776381
637	387773	33	1380.0	447.0	1325.602303066264	889.7527733398948	446.08197422879897
638	387773	33	1469.0	459.0	1325.602303066264	889.7527733398948	453.99432950854174
639	387773	33	1269.0	484.0	1325.602303066264	889.7527733398948	409.6817469517299
800	387697	34	1399.0	194.0	1325.5380753452853	889.741920990737	699.6095160858348
801	387697	34	1357.0	258.0	1325.5380753452853	889.741920990737	632.5248670527077
802	387697	34	1447.0	292.0	1325.5380753452853	889.741920990737	609.9577061161897
803	387697	34	1384.0	370.0	1325.5380753452853	889.741920990737	523.0195608860868
804	387697	34	1174.0	375.0	1325.5380753452853	889.741920990737	536.5846005101035
805	387697	34	852.0	378.0	1325.5380753452853	889.741920990737	697.2217025459023
806	387697	34	1457.0	408.0	1325.5380753452853	889.741920990737	499.3571027569021
807	387697	34	1251.0	409.0	1325.5380753452853	889.741920990737	486.48609360807365
808	387697	34	511.0	423.0	1325.5380753452853	889.741920990737	938.7866088719655
809	387697	34	1350.0	436.0	1325.5380753452853	889.741920990737	454.4008325500484
810	387697	34	1454.0	522.0	1325.5380753452853	889.741920990737	389.5338066714505
811	387697	34	1368.0	558.0	1325.5380753452853	889.741920990737	334.4483774635587
812	387697	34	1227.0	673.0	1325.5380753452853	889.741920990737	238.0899254641153
813	387697	34	1413.0	727.0	1325.5380753452853	889.741920990737	184.755300633195
814	387697	34	1014.0	781.0	1325.5380753452853	889.741920990737	329.9708741246723
815	387697	34	1425.0	862.0	1325.5380753452853	889.741920990737	103.25835867510408
816	387697	34	1024.0	889.0	1325.5380753452853	889.741920990737	301.538988075664
799	387697	34	1089.0	192.0	1325.5380753452853	889.741920990737	736.745579827864
647	387735	35	1089.0	167.0	1325.54262273225	889.7368776322468	760.4610487452074
648	387735	35	1419.0	238.0	1325.54262273225	889.7368776322468	658.4035533254637
649	387735	35	1305.0	269.0	1325.54262273225	889.7368776322468	621.0767026715383
650	387735	35	1452.0	306.0	1325.54262273225	889.7368776322468	597.2773313740298
651	387735	35	1392.0	366.0	1325.54262273225	889.7368776322468	527.9364544955037
652	387735	35	1255.0	367.0	1325.54262273225	889.7368776322468	527.4752172933389
653	387735	35	1173.0	373.0	1325.54262273225	889.7368776322468	538.7821938920747
654	387735	35	851.0	378.0	1325.54262273225	889.7368776322468	697.9006610674643
655	387735	35	511.0	422.0	1325.54262273225	889.7368776322468	939.2856173415496
656	387735	35	1328.0	423.0	1325.54262273225	889.7368776322468	466.743346653099
657	387735	35	1436.0	455.0	1325.54262273225	889.7368776322468	448.5498689848266
658	387735	35	1307.0	544.0	1325.54262273225	889.7368776322468	346.2337612259754
659	387735	35	1446.0	604.0	1325.54262273225	889.7368776322468	310.08957250647853
660	387735	35	1194.0	710.0	1325.54262273225	889.7368776322468	222.73034543202306
661	387735	35	1414.0	726.0	1325.54262273225	889.7368776322468	186.1033924726962
662	387735	35	1010.0	797.0	1325.54262273225	889.7368776322468	328.88793719704194
663	387735	35	1426.0	822.0	1325.54262273225	889.7368776322468	121.16092290371934
664	387735	35	1076.0	870.0	1325.54262273225	889.7368776322468	250.321922529291
685	387754	36	1082.0	145.0	1325.5046800665575	889.6892686656902	783.4900357248694
686	387754	36	1412.0	245.0	1325.5046800665575	889.6892686656902	650.4657512145362
687	387754	36	1286.0	266.0	1325.5046800665575	889.6892686656902	624.9391359131739
688	387754	36	1436.0	301.0	1325.5046800665575	889.6892686656902	598.9693404251498
689	387754	36	1241.0	343.0	1325.5046800665575	889.6892686656902	553.1818845799078
690	387754	36	1399.0	363.0	1325.5046800665575	889.6892686656902	531.7923916151101
691	387754	36	1179.0	372.0	1325.5046800665575	889.6892686656902	538.0202600023734
692	387754	36	845.0	378.0	1325.5046800665575	889.6892686656902	701.9335119749545
693	387754	36	510.0	421.0	1325.5046800665575	889.6892686656902	940.5942343927258
694	387754	36	1239.0	440.0	1325.5046800665575	889.6892686656902	457.9339450472096
695	387754	36	1445.0	503.0	1325.5046800665575	889.6892686656902	404.7316666474247
696	387754	36	1265.0	526.0	1325.5046800665575	889.6892686656902	368.68780892855824
697	387754	36	1448.0	661.0	1325.5046800665575	889.6892686656902	259.42992311690773
698	387754	36	1406.0	707.0	1325.5046800665575	889.6892686656902	199.63683381779023
699	387754	36	1194.0	748.0	1325.5046800665575	889.6892686656902	193.31148371068332
700	387754	36	990.0	786.0	1325.5046800665575	889.6892686656902	351.1621488472082
701	387754	36	1071.0	793.0	1325.5046800665575	889.6892686656902	272.2525424139999
702	387754	36	1446.0	800.0	1325.5046800665575	889.6892686656902	150.21080866451993
704	387811	37	1061.0	134.0	1325.60594342868	889.6343213337977	800.6244643247986
705	387811	37	1263.0	261.0	1325.60594342868	889.6343213337977	631.7441049280948
706	387811	37	1432.0	277.0	1325.60594342868	889.6343213337977	621.8042352298867
707	387811	37	1378.0	294.0	1325.60594342868	889.6343213337977	597.9342622017679
708	387811	37	1213.0	316.0	1325.60594342868	889.6343213337977	584.5822723172075
709	387811	37	1428.0	354.0	1325.60594342868	889.6343213337977	545.3335392325039
710	387811	37	1176.0	367.0	1325.60594342868	889.6343213337977	543.6253968913012
711	387811	37	848.0	376.0	1325.60594342868	889.6343213337977	701.3755436643271
712	387811	37	504.0	396.0	1325.60594342868	889.6343213337977	958.4942198448617
713	387811	37	1067.0	423.0	1325.60594342868	889.6343213337977	533.5022247594584
714	387811	37	1169.0	495.0	1325.60594342868	889.6343213337977	424.5723367010314
715	387811	37	1449.0	557.0	1325.60594342868	889.6343213337977	354.7839975623511
716	387811	37	1468.0	686.0	1325.60594342868	889.6343213337977	248.4813960277765
717	387811	37	1054.0	720.0	1325.60594342868	889.6343213337977	320.22740588550727
718	387811	37	1327.0	730.0	1325.60594342868	889.6343213337977	159.64040823496484
719	387811	37	1424.0	759.0	1325.60594342868	889.6343213337977	163.5442334015543
720	387811	37	1001.0	774.0	1325.60594342868	889.6343213337977	344.58716572088304
721	387811	37	1184.0	780.0	1325.60594342868	889.6343213337977	179.0863691871855
768	388053	38	482.0	363.0	1325.5743742111586	889.7395512814234	994.5211308513776
769	388053	38	1176.0	368.0	1325.5743742111586	889.7395512814234	542.7565317819774
770	388053	38	1338.0	374.0	1325.5743742111586	889.7395512814234	515.8892138165016
771	388053	38	1126.0	469.0	1325.5743742111586	889.7395512814234	465.67338430950616
772	388053	38	1454.0	597.0	1325.5743742111586	889.7395512814234	319.67105944033256
773	388053	38	1419.0	701.0	1325.5743742111586	889.7395512814234	210.59668984091292
774	388053	38	1478.0	713.0	1325.5743742111586	889.7395512814234	233.38903227075346
775	388053	38	1255.0	746.0	1325.5743742111586	889.7395512814234	160.13057452554642
776	388053	38	1099.0	752.0	1325.5743742111586	889.7395512814234	265.15680462018315
777	388053	38	1026.0	790.0	1325.5743742111586	889.7395512814234	315.7416408613646
778	388053	38	1176.0	796.0	1325.5743742111586	889.7395512814234	176.52081150703532
761	388053	38	1055.0	132.0	1325.5743742111586	889.7395512814234	804.5991048689607
762	388053	38	1236.0	238.0	1325.5743742111586	889.7395512814234	657.8662563316587
763	388053	38	1422.0	251.0	1325.5743742111586	889.7395512814234	645.9768693072251
764	388053	38	1148.0	275.0	1325.5743742111586	889.7395512814234	639.8729360475955
765	388053	38	955.0	347.0	1325.5743742111586	889.7395512814234	657.1845915320539
766	388053	38	1438.0	348.0	1325.5743742111586	889.7395512814234	553.282263186351
767	388053	38	803.0	360.0	1325.5743742111586	889.7395512814234	744.115561437891
736	387830	39	1155.0	716.0	1325.544835281368	889.6752777949727	243.41044135022204
737	387830	39	1482.0	745.0	1325.544835281368	889.6752777949727	213.09423871185905
738	387830	39	1107.0	786.0	1325.544835281368	889.6752777949727	241.88924790908965
739	387830	39	993.0	795.0	1325.544835281368	889.6752777949727	345.75927420369715
740	387830	39	1168.0	800.0	1325.544835281368	889.6752777949727	181.27887513838698
723	387830	39	1052.0	129.0	1325.544835281368	889.6752777949727	808.3648032649427
724	387830	39	1408.0	186.0	1325.544835281368	889.6752777949727	708.4897675821499
725	387830	39	1205.0	194.0	1325.544835281368	889.6752777949727	706.0418893012826
726	387830	39	1068.0	208.0	1325.544835281368	889.6752777949727	728.7046908981443
727	387830	39	792.0	293.0	1325.544835281368	889.6752777949727	800.4320573210008
728	387830	39	928.0	303.0	1325.544835281368	889.6752777949727	708.6817181462341
729	387830	39	1444.0	318.0	1325.544835281368	889.6752777949727	583.81867843576
730	387830	39	1159.0	329.0	1325.544835281368	889.6752777949727	584.8879801204396
731	387830	39	474.0	353.0	1325.544835281368	889.6752777949727	1006.5530091806806
732	387830	39	1192.0	446.0	1325.544835281368	889.6752777949727	463.3378628568724
733	387830	39	1308.0	490.0	1325.544835281368	889.6752777949727	400.06018162963795
734	387830	39	1471.0	622.0	1325.544835281368	889.6752777949727	304.64283888832864
735	387830	39	1392.0	658.0	1325.544835281368	889.6752777949727	241.018097368555
832	387792	40	1053.0	762.0	1325.5506106436796	889.6990689987878	300.9832015003492
833	387792	40	1102.0	775.0	1325.5506106436796	889.6990689987878	251.2583370723263
834	387792	40	1184.0	802.0	1325.5506106436796	889.6990689987878	166.5163717982491
835	387792	40	970.0	824.0	1325.5506106436796	889.6990689987878	361.56963976031085
818	387792	40	1058.0	134.0	1325.5506106436796	889.6990689987878	801.6635280100003
819	387792	40	1158.0	155.0	1325.5506106436796	889.6990689987878	753.5621600868475
820	387792	40	1356.0	158.0	1325.5506106436796	889.6990689987878	732.3323650405365
821	387792	40	927.0	187.0	1325.5506106436796	889.6990689987878	807.8543004875403
822	387792	40	1030.0	193.0	1325.5506106436796	889.6990689987878	756.7957162904858
823	387792	40	1171.0	239.0	1325.5506106436796	889.6990689987878	668.8012930955078
824	387792	40	1445.0	274.0	1325.5506106436796	889.6990689987878	627.1790017081023
825	387792	40	791.0	281.0	1325.5506106436796	889.6990689987878	810.0980878507996
826	387792	40	475.0	351.0	1325.5506106436796	889.6990689987878	1006.7934386985729
827	387792	40	1281.0	482.0	1325.5506106436796	889.6990689987878	410.1259413536323
828	387792	40	1302.0	551.0	1325.5506106436796	889.6990689987878	339.5168487753381
829	387792	40	1361.0	666.0	1325.5506106436796	889.6990689987878	226.4904692843838
830	387792	40	1465.0	670.0	1325.5506106436796	889.6990689987878	260.21877931998824
831	387792	40	1488.0	739.0	1325.5506106436796	889.6990689987878	221.5852285224418
742	388165	41	1047.0	137.0	1325.5081931110576	889.66046288684	802.5363456087322
743	388165	41	1143.0	146.0	1325.5081931110576	889.66046288684	765.7284927529681
744	388165	41	1337.0	162.0	1325.5081931110576	889.66046288684	727.7512012180146
745	388165	41	914.0	165.0	1325.5081931110576	889.66046288684	833.3497341866118
746	388165	41	1015.0	186.0	1325.5081931110576	889.66046288684	769.1250776169087
747	388165	41	1438.0	214.0	1325.5081931110576	889.66046288684	684.960924232615
748	388165	41	1176.0	231.0	1325.5081931110576	889.66046288684	675.4156536368102
749	388165	41	786.0	276.0	1325.5081931110576	889.66046288684	817.0974569440594
750	388165	41	473.0	327.0	1325.5081931110576	889.66046288684	1021.4484890671254
751	388165	41	1377.0	471.0	1325.5081931110576	889.66046288684	421.8151127701701
752	388165	41	1294.0	558.0	1325.5081931110576	889.66046288684	333.1537616108164
753	388165	41	1351.0	656.0	1325.5081931110576	889.66046288684	235.0468977352296
754	388165	41	1456.0	683.0	1325.5081931110576	889.66046288684	244.41083974681652
755	388165	41	1492.0	724.0	1325.5081931110576	889.66046288684	234.86785800749107
756	388165	41	1101.0	773.0	1325.5081931110576	889.66046288684	253.00907567706682
757	388165	41	1190.0	798.0	1325.5081931110576	889.66046288684	163.59740479865033
758	388165	41	1036.0	816.0	1325.5081931110576	889.66046288684	298.73208343117915
759	388165	41	933.0	826.0	1325.5081931110576	889.66046288684	397.63719166380054
672	387923	42	984.0	198.0	1325.545170621231	889.6701131678732	771.4017429487336
673	387923	42	793.0	256.0	1325.545170621231	889.6701131678732	827.7331520932221
674	387923	42	471.0	296.0	1325.545170621231	889.6701131678732	1040.5247002838637
675	387923	42	1425.0	362.0	1325.545170621231	889.6701131678732	536.960903062184
676	387923	42	1279.0	546.0	1325.545170621231	889.6701131678732	346.8077271240914
677	387923	42	1349.0	633.0	1325.545170621231	889.6701131678732	257.7395507383296
678	387923	42	1446.0	677.0	1325.545170621231	889.6701131678732	244.41346721386765
679	387923	42	1484.0	700.0	1325.545170621231	889.6701131678732	247.14911446850996
680	387923	42	1091.0	763.0	1325.545170621231	889.6701131678732	266.5647287840312
681	387923	42	1164.0	816.0	1325.545170621231	889.6701131678732	177.5503526473824
682	387923	42	824.0	844.0	1325.545170621231	889.6701131678732	503.62021147909263
684	387923	42	1009.0	925.0	1325.545170621231	889.6701131678732	318.51066849823894
666	387923	42	1053.0	119.0	1325.545170621231	889.6701131678732	817.443143808264
667	387923	42	1122.0	153.0	1325.545170621231	889.6701131678732	764.27317898641
668	387923	42	1418.0	158.0	1325.545170621231	889.6701131678732	737.4883388763145
669	387923	42	902.0	159.0	1325.545170621231	889.6701131678732	844.5527371534121
670	387923	42	1328.0	167.0	1325.545170621231	889.6701131678732	722.674282545979
671	387923	42	1188.0	194.0	1325.545170621231	889.6701131678732	709.1372083851087
780	387866	43	1062.0	108.0	1325.5105268264874	889.7117395539448	824.9309313541512
781	387866	43	1412.0	143.0	1325.5105268264874	889.7117395539448	751.7039649739185
782	387866	43	897.0	154.0	1325.5105268264874	889.7117395539448	851.4065041556854
783	387866	43	1191.0	158.0	1325.5105268264874	889.7117395539448	743.972547630757
784	387866	43	827.0	159.0	1325.5105268264874	889.7117395539448	884.5633904242104
785	387866	43	1328.0	167.0	1325.5105268264874	889.7117395539448	722.7160271958624
786	387866	43	1112.0	182.0	1325.5105268264874	889.7117395539448	739.2175940602298
787	387866	43	887.0	246.0	1325.5105268264874	889.7117395539448	778.8814324255067
788	387866	43	1312.0	257.0	1325.5105268264874	889.7117395539448	632.8559707425601
789	387866	43	471.0	288.0	1325.5105268264874	889.7117395539448	1045.1053812770822
790	387866	43	1349.0	604.0	1325.5105268264874	889.7117395539448	286.675693892786
791	387866	43	1224.0	617.0	1325.5105268264874	889.7117395539448	290.9915461781143
792	387866	43	1458.0	684.0	1325.5105268264874	889.7117395539448	244.68506348386882
793	387866	43	1424.0	694.0	1325.5105268264874	889.7117395539448	219.09646579812087
794	387866	43	1084.0	753.0	1325.5105268264874	889.7117395539448	277.520151160007
795	387866	43	1168.0	881.0	1325.5105268264874	889.7117395539448	157.75126138073628
797	387866	43	734.0	928.0	1325.5105268264874	889.7117395539448	592.7484240675244
798	387866	43	988.0	986.0	1325.5105268264874	889.7117395539448	350.9769006906586
837	387902	44	1082.0	103.0	1325.5338254491996	889.6867044853212	823.51969931016
839	387902	44	830.0	129.0	1325.5338254491996	889.6867044853212	907.8535314383352
840	387902	44	1188.0	129.0	1325.5338254491996	889.6867044853212	773.0199321643843
841	387902	44	942.0	135.0	1325.5338254491996	889.6867044853212	846.5519577619625
842	387902	44	1413.0	164.0	1325.5338254491996	889.6867044853212	730.9387968614863
843	387902	44	1325.0	171.0	1325.5338254491996	889.6867044853212	718.686902742482
844	387902	44	1110.0	227.0	1325.5338254491996	889.6867044853212	696.8561531725048
845	387902	44	1185.0	227.0	1325.5338254491996	889.6867044853212	677.4241096956924
846	387902	44	472.0	275.0	1325.5338254491996	889.6867044853212	1051.8363636312301
847	387902	44	808.0	281.0	1325.5338254491996	889.6867044853212	798.9623049313925
848	387902	44	1357.0	603.0	1325.5338254491996	889.6867044853212	288.40836789093925
849	387902	44	1142.0	676.0	1325.5338254491996	889.6867044853212	281.6854145280055
850	387902	44	1442.0	679.0	1325.5338254491996	889.6867044853212	240.73482768677775
851	387902	44	1384.0	716.0	1325.5338254491996	889.6867044853212	183.2631028919241
852	387902	44	991.0	794.0	1325.5338254491996	889.6867044853212	347.9494586645261
854	387902	44	1187.0	938.0	1325.5338254491996	889.6867044853212	146.7167179195268
855	387902	44	717.0	973.0	1325.5338254491996	889.6867044853212	614.2104866618228
856	387902	44	914.0	995.0	1325.5338254491996	889.6867044853212	424.7952209018062
928	388031	45	843.0	815.0	1325.4989652135998	889.6043091761808	488.23258225957204
930	388031	45	650.0	920.0	1325.4989652135998	889.6043091761808	676.1824827850107
931	388031	45	1187.0	959.0	1325.4989652135998	889.6043091761808	154.91199201531506
932	388031	45	824.0	997.0	1325.4989652135998	889.6043091761808	512.8694244326101
914	388031	45	851.0	117.0	1325.4989652135998	889.6043091761808	906.6789324487365
915	388031	45	1099.0	118.0	1325.4989652135998	889.6043091761808	804.1610480383159
916	388031	45	1018.0	120.0	1325.4989652135998	889.6043091761808	828.7619720462451
917	388031	45	1190.0	122.0	1325.4989652135998	889.6043091761808	779.4718372332627
918	388031	45	1325.0	174.0	1325.4989652135998	889.6043091761808	715.6044831314315
919	388031	45	1119.0	201.0	1325.4989652135998	889.6043091761808	718.9003527960552
920	388031	45	1430.0	204.0	1325.4989652135998	889.6043091761808	693.5226997239358
921	388031	45	475.0	240.0	1325.4989652135998	889.6043091761808	1070.2029005425406
922	388031	45	1109.0	281.0	1325.4989652135998	889.6043091761808	645.9651748247545
923	388031	45	732.0	399.0	1325.4989652135998	889.6043091761808	770.0218242958127
924	388031	45	1379.0	604.0	1325.4989652135998	889.6043091761808	290.57216340045215
925	388031	45	1415.0	680.0	1325.4989652135998	889.6043091761808	227.91314497645897
926	388031	45	1101.0	722.0	1325.4989652135998	889.6043091761808	280.1624347345695
927	388031	45	1289.0	739.0	1325.4989652135998	889.6043091761808	154.96397130977968
896	387847	46	1170.0	106.0	1325.5131757851716	889.8892393984959	799.1662452128105
897	387847	46	879.0	123.0	1325.5131757851716	889.8892393984959	887.4080919480974
898	387847	46	1109.0	124.0	1325.5131757851716	889.8892393984959	795.90469424108
899	387847	46	1325.0	175.0	1325.5131757851716	889.8892393984959	714.889423587415
900	387847	46	1027.0	187.0	1325.5131757851716	889.8892393984959	763.6513595742135
901	387847	46	465.0	205.0	1325.5131757851716	889.8892393984959	1099.7982523825594
902	387847	46	1445.0	240.0	1325.5131757851716	889.8892393984959	660.7822066663878
903	387847	46	1152.0	330.0	1325.5131757851716	889.8892393984959	586.1593491238386
904	387847	46	719.0	509.0	1325.5131757851716	889.8892393984959	716.1946977537457
905	387847	46	1393.0	614.0	1325.5131757851716	889.8892393984959	284.02349173701054
906	387847	46	1354.0	638.0	1325.5131757851716	889.8892393984959	253.49494685022677
907	387847	46	1035.0	805.0	1325.5131757851716	889.8892393984959	302.66167294594993
908	387847	46	671.0	824.0	1325.5131757851716	889.8892393984959	657.8213200747626
909	387847	46	1276.0	836.0	1325.5131757851716	889.8892393984959	73.18199709820512
910	387847	46	513.0	877.0	1325.5131757851716	889.8892393984959	812.6154030762503
912	387847	46	1192.0	964.0	1325.5131757851716	889.8892393984959	152.70289108322604
913	387847	46	754.0	990.0	1325.5131757851716	889.8892393984959	580.2150243524069
895	387847	46	1005.0	106.0	1325.5131757851716	889.8892393984959	846.8831297744977
876	387977	47	1164.0	95.0	1325.3997358731806	889.3393582252046	810.5707191637028
877	387977	47	874.0	114.0	1325.3997358731806	889.3393582252046	897.1693496544838
878	387977	47	1030.0	120.0	1325.3997358731806	889.3393582252046	824.1019670333973
879	387977	47	1129.0	139.0	1325.3997358731806	889.3393582252046	775.6171792533137
880	387977	47	1321.0	178.0	1325.3997358731806	889.3393582252046	711.3529645935271
881	387977	47	467.0	203.0	1325.3997358731806	889.3393582252046	1099.0504179500283
882	387977	47	970.0	219.0	1325.3997358731806	889.3393582252046	758.7251329991024
883	387977	47	1445.0	276.0	1325.3997358731806	889.3393582252046	624.8915038047091
884	387977	47	1179.0	355.0	1325.3997358731806	889.3393582252046	554.0319777885213
885	387977	47	713.0	548.0	1325.3997358731806	889.3393582252046	701.1034117526001
886	387977	47	1286.0	599.0	1325.3997358731806	889.3393582252046	293.0004814356114
887	387977	47	1404.0	625.0	1325.3997358731806	889.3393582252046	275.77762387060847
888	387977	47	607.0	827.0	1325.3997358731806	889.3393582252046	721.0994217766271
889	387977	47	937.0	856.0	1325.3997358731806	889.3393582252046	389.8279974979029
890	387977	47	520.0	868.0	1325.3997358731806	889.3393582252046	805.6823832963289
892	387977	47	1328.0	920.0	1325.3997358731806	889.3393582252046	30.770705672303862
893	387977	47	781.0	968.0	1325.3997358731806	889.3393582252046	550.0532419531871
894	387977	47	1202.0	971.0	1325.3997358731806	889.3393582252046	147.97281922245784
1024	388086	48	1317.0	988.0	1325.4638946866176	889.6972205995122	98.66647835575728
1006	388086	48	1102.0	89.0	1325.4638946866176	889.6972205995122	831.2954657065656
1007	388086	48	856.0	108.0	1325.4638946866176	889.6972205995122	911.8370979003486
1008	388086	48	1149.0	152.0	1325.4638946866176	889.6972205995122	758.5095222923803
1009	388086	48	1045.0	169.0	1325.4638946866176	889.6972205995122	773.3462872495401
1010	388086	48	466.0	185.0	1325.4638946866176	889.6972205995122	1111.4298713776623
1011	388086	48	1317.0	218.0	1325.4638946866176	889.6972205995122	671.7505442308
1012	388086	48	1448.0	291.0	1325.4638946866176	889.6972205995122	611.1083856886218
1013	388086	48	943.0	317.0	1325.4638946866176	889.6972205995122	688.6659111799149
1014	388086	48	1236.0	378.0	1325.4638946866176	889.6972205995122	519.4591745476868
1015	388086	48	1213.0	572.0	1325.4638946866176	889.6972205995122	337.0158031676523
1016	388086	48	675.0	586.0	1325.4638946866176	889.6972205995122	717.8685674207723
1017	388086	48	1402.0	648.0	1325.4638946866176	889.6972205995122	253.5257814544123
1018	388086	48	505.0	812.0	1325.4638946866176	889.6972205995122	824.1346131386682
1019	388086	48	621.0	841.0	1325.4638946866176	889.6972205995122	706.1450263303958
1021	388086	48	816.0	894.0	1325.4638946866176	889.6972205995122	509.48206435538646
1022	388086	48	881.0	982.0	1325.4638946866176	889.6972205995122	453.9470858646983
1023	388086	48	1214.0	983.0	1325.4638946866176	889.6972205995122	145.3602712661388
992	387882	49	1324.0	276.0	1325.4637204980872	889.6457178476854	613.6474635411587
993	387882	49	1063.0	320.0	1325.4637204980872	889.6457178476854	627.2028766196014
994	387882	49	1449.0	339.0	1325.4637204980872	889.6457178476854	564.3331630669666
995	387882	49	1272.0	384.0	1325.4637204980872	889.6457178476854	508.4643167295014
996	387882	49	984.0	472.0	1325.4637204980872	889.6457178476854	539.4677173408102
997	387882	49	1099.0	585.0	1325.4637204980872	889.6457178476854	379.59824828990895
998	387882	49	690.0	635.0	1325.4637204980872	889.6457178476854	684.5864311300905
999	387882	49	1421.0	656.0	1325.4637204980872	889.6457178476854	252.42325996157294
1000	387882	49	497.0	711.0	1325.4637204980872	889.6457178476854	847.5060051037088
1002	387882	49	591.0	892.0	1325.4637204980872	889.6457178476854	734.467493747916
1003	387882	49	963.0	958.0	1325.4637204980872	889.6457178476854	368.8526217419008
1004	387882	49	723.0	959.0	1325.4637204980872	889.6457178476854	606.442537236019
1005	387882	49	1239.0	988.0	1325.4637204980872	889.6457178476854	130.95625139743598
988	387882	49	1035.0	84.0	1325.4637204980872	889.6457178476854	856.4077274358885
989	387882	49	867.0	129.0	1325.4637204980872	889.6457178476854	888.1277448053117
990	387882	49	1169.0	165.0	1325.4637204980872	889.6457178476854	741.344934714665
991	387882	49	465.0	178.0	1325.4637204980872	889.6457178476854	1116.618754107398
864	387956	50	1337.0	410.0	1325.479793991162	889.7152367892004	479.8535438591703
865	387956	50	521.0	571.0	1325.479793991162	889.7152367892004	865.3133196141492
866	387956	50	961.0	580.0	1325.479793991162	889.7152367892004	478.2980745594011
867	387956	50	1038.0	637.0	1325.479793991162	889.7152367892004	382.76575455312434
868	387956	50	1405.0	652.0	1325.479793991162	889.7152367892004	250.66311448921564
869	387956	50	725.0	701.0	1325.479793991162	889.7152367892004	629.4357978285573
871	387956	50	1011.0	908.0	1325.479793991162	889.7152367892004	315.01090996090716
872	387956	50	539.0	915.0	1325.479793991162	889.7152367892004	786.8861325547725
873	387956	50	662.0	988.0	1325.479793991162	889.7152367892004	670.7200099251235
874	387956	50	1231.0	990.0	1325.479793991162	889.7152367892004	137.78049646034293
875	387956	50	1401.0	996.0	1325.479793991162	889.7152367892004	130.3830986224559
857	387956	50	984.0	90.0	1325.479793991162	889.7152367892004	869.5705317322186
858	387956	50	835.0	119.0	1325.479793991162	889.7152367892004	913.5493443337618
859	387956	50	463.0	177.0	1325.479793991162	889.7152367892004	1118.8540583090019
860	387956	50	1178.0	182.0	1325.479793991162	889.7152367892004	722.9184919610714
861	387956	50	1321.0	309.0	1325.479793991162	889.7152367892004	580.7325157017991
862	387956	50	1459.0	385.0	1325.479793991162	889.7152367892004	522.0776912106293
863	387956	50	1126.0	403.0	1325.479793991162	889.7152367892004	526.0075188944772
1120	388067	51	1322.0	339.0	1325.5227035049893	889.7849984347977	550.7962635501481
1121	388067	51	573.0	400.0	1325.5227035049893	889.7849984347977	897.875138302778
1122	388067	51	1386.0	406.0	1325.5227035049893	889.7849984347977	487.5504364698104
1123	388067	51	1459.0	415.0	1325.5227035049893	889.7849984347977	493.1906157038552
1124	388067	51	1100.0	509.0	1325.5227035049893	889.7849984347977	442.5581372307916
1125	388067	51	1406.0	627.0	1325.5227035049893	889.7849984347977	274.8318588765183
1126	388067	51	792.0	672.0	1325.5227035049893	889.7849984347977	576.261035207585
1127	388067	51	717.0	731.0	1325.5227035049893	889.7849984347977	628.8978902882087
1128	388067	51	988.0	737.0	1325.5227035049893	889.7849984347977	370.49268701020003
1130	388067	51	565.0	906.0	1325.5227035049893	889.7849984347977	760.6955427911336
1131	388067	51	1029.0	927.0	1325.5227035049893	889.7849984347977	298.8489083724513
1132	388067	51	609.0	973.0	1325.5227035049893	889.7849984347977	721.338700697249
1133	388067	51	1236.0	1006.0	1325.5227035049893	889.7849984347977	146.697788093898
1115	388067	51	900.0	93.0	1325.5227035049893	889.7849984347977	903.2917053360644
1117	388067	51	729.0	133.0	1325.5227035049893	889.7849984347977	963.6196706444188
1118	388067	51	465.0	177.0	1325.5227035049893	889.7849984347977	1117.3906108614078
1119	388067	51	1188.0	181.0	1325.5227035049893	889.7849984347977	722.0032326697279
1025	388104	52	812.0	108.0	1325.5138941582566	889.7272433974772	935.3042299505524
1026	388104	52	670.0	135.0	1325.5138941582566	889.7272433974772	999.6557794365402
1027	388104	52	467.0	176.0	1325.5138941582566	889.7272433974772	1116.446453902083
1028	388104	52	1193.0	180.0	1325.5138941582566	889.7272433974772	721.9921690472601
1029	388104	52	560.0	223.0	1325.5138941582566	889.7272433974772	1015.1535545116991
1030	388104	52	1308.0	361.0	1325.5138941582566	889.7272433974772	529.0172345011849
1031	388104	52	1419.0	385.0	1325.5138941582566	889.7272433974772	513.3120320166573
1032	388104	52	1461.0	428.0	1325.5138941582566	889.7272433974772	481.1949004006519
1033	388104	52	1385.0	589.0	1325.5138941582566	889.7272433974772	306.5541904943734
1034	388104	52	1025.0	603.0	1325.5138941582566	889.7272433974772	415.35660905838006
1035	388104	52	658.0	664.0	1325.5138941582566	889.7272433974772	704.6471367330914
1036	388104	52	662.0	760.0	1325.5138941582566	889.7272433974772	676.0768043799184
1037	388104	52	976.0	821.0	1325.5138941582566	889.7272433974772	356.2069569712038
1039	388104	52	561.0	891.0	1325.5138941582566	889.7272433974772	764.5149535950171
1040	388104	52	985.0	957.0	1325.5138941582566	889.7272433974772	347.0955717028419
1041	388104	52	605.0	981.0	1325.5138941582566	889.7272433974772	726.2719792012622
1042	388104	52	1413.0	985.0	1325.5138941582566	889.7272433974772	129.34727235622825
1043	388104	52	1251.0	1009.0	1325.5138941582566	889.7272433974772	140.63538278183236
970	388217	53	756.0	116.0	1325.48351356296	889.6375392148434	960.6385971333925
971	388217	53	549.0	149.0	1325.48351356296	889.6375392148434	1073.065986474876
972	388217	53	471.0	156.0	1325.48351356296	889.6375392148434	1126.21761391665
973	388217	53	652.0	163.0	1325.48351356296	889.6375392148434	990.7482810670492
974	388217	53	1193.0	180.0	1325.48351356296	889.6375392148434	721.8984128178184
975	388217	53	1453.0	354.0	1325.48351356296	889.6375392148434	550.6069630229722
976	388217	53	1268.0	393.0	1325.48351356296	889.6375392148434	499.95319749844396
977	388217	53	1467.0	467.0	1325.48351356296	889.6375392148434	445.70102702042675
978	388217	53	1371.0	584.0	1325.48351356296	889.6375392148434	309.00818098373736
979	388217	53	981.0	693.0	1325.48351356296	889.6375392148434	396.65503015233674
980	388217	53	519.0	698.0	1325.48351356296	889.6375392148434	828.9394453668964
981	388217	53	590.0	785.0	1325.48351356296	889.6375392148434	742.889637386237
982	388217	53	1018.0	849.0	1325.48351356296	889.6375392148434	310.15725157806804
983	388217	53	570.0	881.0	1325.48351356296	889.6375392148434	755.5328889923477
985	388217	53	944.0	952.0	1325.48351356296	889.6375392148434	386.547212686266
986	388217	53	629.0	987.0	1325.48351356296	889.6375392148434	703.2558093859923
987	388217	53	1251.0	1015.0	1325.48351356296	889.6375392148434	145.8202330501278
1088	388124	54	512.0	693.0	1325.4358949334	889.6873607842032	836.877454026787
1089	388124	54	955.0	762.0	1325.4358949334	889.6873607842032	391.82497924346814
1090	388124	54	539.0	822.0	1325.4358949334	889.6873607842032	789.343395265729
1091	388124	54	1127.0	835.0	1325.4358949334	889.6873607842032	205.83369944584143
1092	388124	54	887.0	871.0	1325.4358949334	889.6873607842032	438.8339679413279
1094	388124	54	558.0	891.0	1325.4358949334	889.6873607842032	767.4370175160561
1095	388124	54	714.0	989.0	1325.4358949334	889.6873607842032	619.448830752803
1096	388124	54	1255.0	1020.0	1325.4358949334	889.6873607842032	148.13034542069832
1079	388124	54	743.0	119.0	1325.4358949334	889.6873607842032	966.0178982707263
1080	388124	54	486.0	132.0	1325.4358949334	889.6873607842032	1130.8150858539027
1081	388124	54	560.0	152.0	1325.4358949334	889.6873607842032	1063.04974084624
1082	388124	54	1193.0	180.0	1325.4358949334	889.6873607842032	721.9386513573423
1083	388124	54	626.0	261.0	1325.4358949334	889.6873607842032	940.4564682807456
1084	388124	54	1481.0	328.0	1325.4358949334	889.6873607842032	582.8317785175202
1085	388124	54	1241.0	453.0	1325.4358949334	889.6873607842032	444.77552925253997
1086	388124	54	1468.0	522.0	1325.4358949334	889.6873607842032	394.35836409780046
1087	388124	54	1390.0	542.0	1325.4358949334	889.6873607842032	353.6311984428631
933	388011	55	744.0	118.0	1325.4924285315158	889.7386281986302	966.2887532685991
934	388011	55	493.0	125.0	1325.4924285315158	889.7386281986302	1130.4285970469004
935	388011	55	559.0	173.0	1325.4924285315158	889.7386281986302	1049.3926358366514
936	388011	55	1192.0	178.0	1325.4924285315158	889.7386281986302	724.1492272627995
937	388011	55	583.0	321.0	1325.4924285315158	889.7386281986302	935.285322044502
938	388011	55	1370.0	493.0	1325.4924285315158	889.7386281986302	399.2273325098786
939	388011	55	1225.0	536.0	1325.4924285315158	889.7386281986302	367.73597223009136
940	388011	55	1446.0	560.0	1325.4924285315158	889.7386281986302	351.0692776469429
941	388011	55	509.0	653.0	1325.4924285315158	889.7386281986302	850.1206172836074
942	388011	55	974.0	761.0	1325.4924285315158	889.7386281986302	374.3268113633431
943	388011	55	1182.0	763.0	1325.4924285315158	889.7386281986302	191.44909747382667
944	388011	55	896.0	819.0	1325.4924285315158	889.7386281986302	435.27887576279556
945	388011	55	534.0	827.0	1325.4924285315158	889.7386281986302	793.9750625120178
947	388011	55	535.0	904.0	1325.4924285315158	889.7386281986302	790.6210636526897
948	388011	55	828.0	999.0	1325.4924285315158	889.7386281986302	509.34935340501073
949	388011	55	1238.0	1012.0	1325.4924285315158	889.7386281986302	150.34217001591796
950	388011	55	1326.0	1025.0	1325.4924285315158	889.7386281986302	135.26232413493426
960	388235	56	1214.0	693.0	1325.4292312750017	889.6694618454342	226.04280746157463
961	388235	56	516.0	711.0	1325.4292312750017	889.6694618454342	828.9140227059603
962	388235	56	1003.0	764.0	1325.4292312750017	889.6694618454342	346.0540749956711
963	388235	56	891.0	783.0	1325.4292312750017	889.6694618454342	447.3333556494345
964	388235	56	527.0	848.0	1325.4292312750017	889.6694618454342	799.5158418723661
965	388235	56	555.0	888.0	1325.4292312750017	889.6694618454342	770.4310400716234
967	388235	56	913.0	993.0	1325.4292312750017	889.6694618454342	425.17651737296245
968	388235	56	1232.0	1013.0	1325.4292312750017	889.6694618454342	154.72376319794117
969	388235	56	1317.0	1026.0	1325.4292312750017	889.6694618454342	136.59087661114484
951	388235	56	500.0	113.0	1325.4292312750017	889.6694618454342	1133.3794019685186
952	388235	56	748.0	116.0	1325.4292312750017	889.6694618454342	965.3957495882416
953	388235	56	1192.0	175.0	1325.4292312750017	889.6694618454342	727.0184313021784
954	388235	56	533.0	212.0	1325.4292312750017	889.6694618454342	1042.6792345189247
956	388235	56	546.0	324.0	1325.4292312750017	889.6694618454342	963.0637915685769
957	388235	56	1323.0	493.0	1325.4292312750017	889.6694618454342	396.6769001660341
958	388235	56	1398.0	553.0	1325.4292312750017	889.6694618454342	344.40215303135295
959	388235	56	1218.0	572.0	1325.4292312750017	889.6694618454342	335.3429986170959
1057	387993	57	531.0	900.0	1325.4533293587283	889.7047078624672	794.5200347186754
1058	387993	57	597.0	922.0	1325.4533293587283	889.7047078624672	729.1688686086815
1059	387993	57	1178.0	977.0	1325.4533293587283	889.7047078624672	171.35621485184248
1060	387993	57	1008.0	987.0	1325.4533293587283	889.7047078624672	332.0285984566225
1044	387993	57	530.0	82.0	1325.4533293587283	889.7047078624672	1133.6370205189485
1045	387993	57	749.0	116.0	1325.4533293587283	889.7047078624672	964.8406168364328
1046	387993	57	1191.0	175.0	1325.4533293587283	889.7047078624672	727.2417185615944
1047	387993	57	549.0	217.0	1325.4533293587283	889.7047078624672	1027.332174446309
1048	387993	57	545.0	323.0	1325.4533293587283	889.7047078624672	964.5007129186623
1049	387993	57	1232.0	492.0	1325.4533293587283	889.7047078624672	408.53709675401734
1050	387993	57	1366.0	523.0	1325.4533293587283	889.7047078624672	368.93952792915695
1051	387993	57	1215.0	579.0	1325.4533293587283	889.7047078624672	329.7534737562727
1052	387993	57	1215.0	694.0	1325.4533293587283	889.7047078624672	224.72265272099597
1053	387993	57	915.0	742.0	1325.4533293587283	889.7047078624672	436.2208343332554
1054	387993	57	564.0	768.0	1325.4533293587283	889.7047078624672	771.1181548293234
1055	387993	57	992.0	805.0	1325.4533293587283	889.7047078624672	344.0436169942504
1061	387938	58	557.0	70.0	1325.459755406647	889.7335350305527	1123.6073442859522
1062	387938	58	749.0	116.0	1325.459755406647	889.7335350305527	964.8675726929405
1063	387938	58	1191.0	170.0	1325.459755406647	889.7335350305527	732.1856235078583
1064	387938	58	611.0	285.0	1325.459755406647	889.7335350305527	936.0317251494602
1065	387938	58	1478.0	311.0	1325.459755406647	889.7335350305527	598.4989814440455
1066	387938	58	547.0	329.0	1325.459755406647	889.7335350305527	959.3860995947548
1067	387938	58	1186.0	417.0	1325.459755406647	889.7335350305527	492.8752565513556
1068	387938	58	1356.0	557.0	1325.459755406647	889.7335350305527	334.132177249887
1069	387938	58	1194.0	616.0	1325.459755406647	889.7335350305527	303.66381985988767
1070	387938	58	1263.0	667.0	1325.459755406647	889.7335350305527	231.3254172646504
1071	387938	58	929.0	688.0	1325.459755406647	889.7335350305527	444.83340343663673
1072	387938	58	603.0	822.0	1325.459755406647	889.7335350305527	725.6279556011933
1073	387938	58	986.0	849.0	1325.459755406647	889.7335350305527	341.89493476333615
1075	387938	58	569.0	961.0	1325.459755406647	889.7335350305527	759.8093646297903
1076	387938	58	656.0	965.0	1325.459755406647	889.7335350305527	673.6775228981033
1077	387938	58	960.0	983.0	1325.459755406647	889.7335350305527	377.1729925508763
1078	387938	58	1166.0	984.0	1325.459755406647	889.7335350305527	185.2392507331632
1097	388178	59	598.0	59.0	1325.4260455559076	889.6579303071212	1104.147294945387
1098	388178	59	752.0	117.0	1325.4260455559076	889.6579303071212	962.1942147967686
1099	388178	59	1192.0	168.0	1325.4260455559076	889.6579303071212	733.8887368040505
1100	388178	59	1473.0	326.0	1325.4260455559076	889.6579303071212	582.6562746837749
1101	388178	59	1182.0	336.0	1325.4260455559076	889.6579303071212	571.933680015236
1102	388178	59	640.0	344.0	1325.4260455559076	889.6579303071212	876.1001317392096
1103	388178	59	539.0	408.0	1325.4260455559076	889.6579303071212	922.2040375949578
1104	388178	59	1352.0	576.0	1325.4260455559076	889.6579303071212	314.7816263687314
1105	388178	59	1169.0	668.0	1325.4260455559076	889.6579303071212	271.29567964915236
1106	388178	59	1271.0	668.0	1325.4260455559076	889.6579303071212	228.2420480605849
1107	388178	59	924.0	676.0	1325.4260455559076	889.6579303071212	454.7445230387896
1108	388178	59	996.0	855.0	1325.4260455559076	889.6579303071212	331.2441571164331
1110	388178	59	651.0	900.0	1325.4260455559076	889.6579303071212	674.5053367688884
1111	388178	59	677.0	963.0	1325.4260455559076	889.6579303071212	652.560645259969
1112	388178	59	895.0	979.0	1325.4260455559076	889.6579303071212	439.600484656129
1113	388178	59	601.0	982.0	1325.4260455559076	889.6579303071212	730.2877195427392
1114	388178	59	1148.0	1001.0	1325.4260455559076	889.6579303071212	209.46851344557945
1154	388270	60	642.0	58.0	1325.4152133880334	889.7674036590527	1076.519097684724
1155	388270	60	751.0	119.0	1325.4152133880334	889.7674036590527	961.2675111096479
1156	388270	60	1192.0	165.0	1325.4152133880334	889.7674036590527	736.9446441694646
1157	388270	60	1159.0	266.0	1325.4152133880334	889.7674036590527	645.5848488886184
1158	388270	60	1469.0	349.0	1325.4152133880334	889.7674036590527	559.5051168725419
1159	388270	60	700.0	386.0	1325.4152133880334	889.7674036590527	803.0727153418813
1160	388270	60	530.0	469.0	1325.4152133880334	889.7674036590527	899.8503040345716
1161	388270	60	1362.0	652.0	1325.4152133880334	889.7674036590527	240.56555209383163
1162	388270	60	878.0	659.0	1325.4152133880334	889.7674036590527	503.42225592696997
1163	388270	60	1286.0	702.0	1325.4152133880334	889.7674036590527	191.85973241742477
1164	388270	60	1144.0	726.0	1325.4152133880334	889.7674036590527	244.39975889892526
1165	388270	60	992.0	816.0	1325.4152133880334	889.7674036590527	341.478160884683
1167	388270	60	656.0	893.0	1325.4152133880334	889.7674036590527	669.4230184229175
1168	388270	60	811.0	943.0	1325.4152133880334	889.7674036590527	517.1621806341354
1169	388270	60	678.0	957.0	1325.4152133880334	889.7674036590527	650.8968278744471
1170	388270	60	616.0	989.0	1325.4152133880334	889.7674036590527	716.3218921427393
1171	388270	60	1135.0	1015.0	1325.4152133880334	889.7674036590527	227.90602597541155
1172	388270	60	1331.0	1019.0	1325.4152133880334	889.7674036590527	129.35321332894455
1152	388197	61	626.0	1002.0	1325.4562167185798	889.7213696740768	708.4105377068682
1153	388197	61	1138.0	1015.0	1325.4562167185798	889.7213696740768	225.46522659333186
1134	388197	61	686.0	68.0	1325.4562167185798	889.7213696740768	1041.2157617319667
1135	388197	61	751.0	118.0	1325.4562167185798	889.7213696740768	962.0570759254655
1136	388197	61	1190.0	159.0	1325.4562167185798	889.7213696740768	743.1703080358294
1137	388197	61	1122.0	234.0	1325.4562167185798	889.7213696740768	686.5602280708408
1138	388197	61	1467.0	400.0	1325.4562167185798	889.7213696740768	509.76628223242795
1139	388197	61	799.0	439.0	1325.4562167185798	889.7213696740768	693.0410530426866
1140	388197	61	532.0	548.0	1325.4562167185798	889.7213696740768	863.913341916473
1142	388197	61	844.0	619.0	1325.4562167185798	889.7213696740768	552.349661550703
1143	388197	61	1347.0	708.0	1325.4562167185798	889.7213696740768	182.99396381929998
1144	388197	61	1245.0	746.0	1325.4562167185798	889.7213696740768	164.70893998098495
1145	388197	61	1156.0	758.0	1325.4562167185798	889.7213696740768	214.62974773639615
1146	388197	61	1066.0	801.0	1325.4562167185798	889.7213696740768	274.20614477207255
1147	388197	61	725.0	853.0	1325.4562167185798	889.7213696740768	601.5780308378376
1149	388197	61	758.0	950.0	1325.4562167185798	889.7213696740768	570.6488159687472
1150	388197	61	673.0	964.0	1325.4562167185798	889.7213696740768	656.6707163090322
1151	388197	61	1300.0	989.0	1325.4562167185798	889.7213696740768	102.49031861114798
1184	388252	62	1155.0	757.0	1325.4268744652122	889.6597092858838	215.9720306146062
1185	388252	62	1081.0	783.0	1325.4268744652122	889.6597092858838	266.6848149891213
1186	388252	62	830.0	800.0	1325.4268744652122	889.6597092858838	503.4745787143561
1188	388252	62	670.0	965.0	1325.4268744652122	889.6597092858838	659.7427886503381
1189	388252	62	750.0	967.0	1325.4268744652122	889.6597092858838	580.6010751148737
1190	388252	62	1223.0	991.0	1325.4268744652122	889.6597092858838	144.0871928199517
1191	388252	62	629.0	992.0	1325.4268744652122	889.6597092858838	703.9061916056957
1192	388252	62	1136.0	1016.0	1325.4268744652122	889.6597092858838	227.69367542245584
1173	388252	62	716.0	67.0	1325.4268744652122	889.6597092858838	1023.8017936118165
1174	388252	62	750.0	122.0	1325.4268744652122	889.6597092858838	959.3839258178608
1175	388252	62	1187.0	152.0	1325.4268744652122	889.6597092858838	750.5357061978744
1176	388252	62	1119.0	173.0	1325.4268744652122	889.6597092858838	745.797018910108
1177	388252	62	841.0	398.0	1325.4268744652122	889.6597092858838	690.2163910247381
1178	388252	62	1457.0	430.0	1325.4268744652122	889.6597092858838	478.11979221088114
1179	388252	62	864.0	502.0	1325.4268744652122	889.6597092858838	602.656461578527
1180	388252	62	530.0	557.0	1325.4268744652122	889.6597092858838	862.186983666342
1182	388252	62	1231.0	726.0	1325.4268744652122	889.6597092858838	188.94691070459166
1183	388252	62	1343.0	731.0	1325.4268744652122	889.6597092858838	159.62994108795056
1193	388141	63	757.0	70.0	1325.429635522602	889.6243103309707	997.4448659579524
1194	388141	63	740.0	127.0	1325.429635522602	889.6243103309707	961.4175455315528
1195	388141	63	1148.0	137.0	1325.429635522602	889.6243103309707	773.2558619647527
1196	388141	63	1198.0	157.0	1325.429635522602	889.6243103309707	743.6240260355723
1197	388141	63	900.0	348.0	1325.429635522602	889.6243103309707	688.7287334810372
1198	388141	63	1462.0	460.0	1325.429635522602	889.6243103309707	450.80873159340155
1199	388141	63	932.0	471.0	1325.429635522602	889.6243103309707	574.4851532524825
1200	388141	63	536.0	580.0	1325.429635522602	889.6243103309707	847.977808075941
1201	388141	63	1141.0	690.0	1325.429635522602	889.6243103309707	271.7796087533344
1202	388141	63	930.0	751.0	1325.429635522602	889.6243103309707	419.0242189471572
1203	388141	63	1314.0	757.0	1325.429635522602	889.6243103309707	133.11590535674222
1204	388141	63	1158.0	772.0	1325.429635522602	889.6243103309707	204.61710884495426
1205	388141	63	1080.0	789.0	1325.429635522602	889.6243103309707	265.2564001534002
1207	388141	63	659.0	954.0	1325.429635522602	889.6243103309707	669.5316934418797
1208	388141	63	1164.0	970.0	1325.429635522602	889.6243103309707	180.33241171440096
1209	388141	63	740.0	983.0	1325.429635522602	889.6243103309707	592.8295518690794
1210	388141	63	628.0	997.0	1325.429635522602	889.6243103309707	705.6469621822864
1211	388141	63	1128.0	999.0	1325.429635522602	889.6243103309707	225.70224295111305
1216	388290	64	925.0	330.0	1325.4321297630063	889.6196931743311	688.1279615994903
1217	388290	64	975.0	424.0	1325.4321297630063	889.6196931743311	582.7558461671532
1218	388290	64	1469.0	484.0	1325.4321297630063	889.6196931743311	430.2778972422646
1219	388290	64	563.0	659.0	1325.4321297630063	889.6196931743311	796.5476730081988
1220	388290	64	1029.0	705.0	1325.4321297630063	889.6196931743311	349.22262049245313
1221	388290	64	1262.0	763.0	1325.4321297630063	889.6196931743311	141.61984954741558
1222	388290	64	1158.0	764.0	1325.4321297630063	889.6196931743311	209.31752289330504
1223	388290	64	1072.0	768.0	1325.4321297630063	889.6196931743311	281.1035292628531
1224	388290	64	985.0	792.0	1325.4321297630063	889.6196931743311	354.15200051733
1226	388290	64	1109.0	938.0	1325.4321297630063	889.6196931743311	221.7735802170688
1227	388290	64	657.0	955.0	1325.4321297630063	889.6196931743311	671.6219893810261
1228	388290	64	636.0	998.0	1325.4321297630063	889.6196931743311	697.8989557645009
1229	388290	64	739.0	1002.0	1325.4321297630063	889.6196931743311	597.1029862432501
1230	388290	64	1120.0	1005.0	1325.4321297630063	889.6196931743311	235.61616061329525
1212	388290	64	827.0	85.0	1325.4321297630063	889.6196931743311	946.492175680307
1213	388290	64	719.0	132.0	1325.4321297630063	889.6196931743311	970.4367715077904
1214	388290	64	1136.0	141.0	1325.4321297630063	889.6196931743311	772.2149809444118
1215	388290	64	1216.0	155.0	1325.4321297630063	889.6196931743311	742.7257129142736
1248	388309	65	740.0	999.0	1325.402038929985	889.6245666739803	595.5321423723814
1249	388309	65	1103.0	1010.0	1325.402038929985	889.6245666739803	252.88912959761956
1250	388309	65	637.0	1013.0	1325.402038929985	889.6245666739803	699.3703344804838
1231	388309	65	897.0	97.0	1325.402038929985	889.6245666739803	900.9894620107849
1232	388309	65	688.0	138.0	1325.402038929985	889.6245666739803	985.5053771846965
1233	388309	65	1238.0	148.0	1325.402038929985	889.6245666739803	746.7570651178921
1234	388309	65	1136.0	161.0	1325.402038929985	889.6245666739803	752.8392202267901
1235	388309	65	914.0	330.0	1325.402038929985	889.6245666739803	694.5727415186902
1236	388309	65	986.0	397.0	1325.402038929985	889.6245666739803	598.2246298177283
1237	388309	65	1481.0	502.0	1325.402038929985	889.6245666739803	417.68831702399444
1238	388309	65	976.0	703.0	1325.402038929985	889.6245666739803	396.1193174974956
1239	388309	65	574.0	709.0	1325.402038929985	889.6245666739803	772.8067405207476
1241	388309	65	1227.0	740.0	1325.402038929985	889.6245666739803	179.08230570872905
1242	388309	65	1157.0	752.0	1325.402038929985	889.6245666739803	217.48509849637304
1243	388309	65	1078.0	759.0	1325.402038929985	889.6245666739803	279.7687371481649
1244	388309	65	984.0	799.0	1325.402038929985	889.6245666739803	353.2253731973367
1246	388309	65	1094.0	907.0	1325.402038929985	889.6245666739803	232.05346216814198
1247	388309	65	670.0	946.0	1325.402038929985	889.6245666739803	657.8221812285431
1251	388367	66	984.0	107.0	1325.447853210954	889.6913952650867	853.9276647845398
1252	388367	66	1264.0	149.0	1325.447853210954	889.6913952650867	743.2358856271512
1253	388367	66	632.0	156.0	1325.447853210954	889.6913952650867	1009.5409791627632
1254	388367	66	1166.0	219.0	1325.447853210954	889.6913952650867	689.3841930130185
1255	388367	66	933.0	310.0	1325.447853210954	889.6913952650867	700.0410211082416
1256	388367	66	994.0	348.0	1325.447853210954	889.6913952650867	635.0490115750016
1257	388367	66	1483.0	513.0	1325.447853210954	889.6913952650867	408.3124860013405
1258	388367	66	933.0	695.0	1325.447853210954	889.6913952650867	438.0868143189803
1259	388367	66	1076.0	725.0	1325.447853210954	889.6913952650867	298.91050022693196
1260	388367	66	1252.0	726.0	1325.447853210954	889.6913952650867	179.41421355380044
1261	388367	66	1164.0	736.0	1325.447853210954	889.6913952650867	222.90458560773234
1262	388367	66	568.0	755.0	1325.447853210954	889.6913952650867	769.330242673677
1264	388367	66	949.0	805.0	1325.447853210954	889.6913952650867	385.85699244549545
1265	388367	66	1086.0	864.0	1325.447853210954	889.6913952650867	240.82217962222975
1267	388367	66	701.0	911.0	1325.447853210954	889.6913952650867	624.811313930468
1268	388367	66	758.0	981.0	1325.447853210954	889.6913952650867	574.7471856497925
1269	388367	66	646.0	997.0	1325.447853210954	889.6913952650867	687.8695529554481
1270	388367	66	1082.0	1013.0	1325.447853210954	889.6913952650867	272.89534483881044
1290	388330	67	1080.0	115.0	1325.3936709134362	889.6897625542767	812.6267789894531
1291	388330	67	590.0	152.0	1325.3936709134362	889.6897625542767	1041.628550394489
1292	388330	67	1282.0	155.0	1325.3936709134362	889.6897625542767	735.9701474091208
1293	388330	67	1184.0	281.0	1325.3936709134362	889.6897625542767	624.8963091687764
1294	388330	67	940.0	292.0	1325.3936709134362	889.6897625542767	711.1689910579072
1295	388330	67	1017.0	294.0	1325.3936709134362	889.6897625542767	670.7853229397878
1296	388330	67	1484.0	524.0	1325.3936709134362	889.6897625542767	398.60377577654566
1297	388330	67	931.0	695.0	1325.3936709134362	889.6897625542767	439.83004820045716
1298	388330	67	1064.0	709.0	1325.3936709134362	889.6897625542767	317.7663315795471
1299	388330	67	1172.0	734.0	1325.3936709134362	889.6897625542767	218.56102223522524
1300	388330	67	1292.0	737.0	1325.3936709134362	889.6897625542767	156.29875510046867
1301	388330	67	564.0	826.0	1325.3936709134362	889.6897625542767	764.0528175206593
1302	388330	67	1074.0	835.0	1325.3936709134362	889.6897625542767	257.2736828818218
1303	388330	67	730.0	860.0	1325.3936709134362	889.6897625542767	596.1334627114187
1304	388330	67	864.0	877.0	1325.3936709134362	889.6897625542767	461.56814191694394
1306	388330	67	789.0	957.0	1325.3936709134362	889.6897625542767	540.6004423425783
1307	388330	67	1057.0	1000.0	1325.3936709134362	889.6897625542767	290.1784124839781
1308	388330	67	695.0	1004.0	1325.3936709134362	889.6897625542767	640.6738723505238
1280	388348	68	1346.0	727.0	1325.3739243781044	889.6844421788054	163.9867760601117
1281	388348	68	1160.0	750.0	1325.3739243781044	889.6844421788054	216.472349853322
1282	388348	68	562.0	796.0	1325.3739243781044	889.6844421788054	769.1011137209344
1283	388348	68	1056.0	828.0	1325.3739243781044	889.6844421788054	276.34630727001064
1284	388348	68	737.0	847.0	1325.3739243781044	889.6844421788054	589.920195019807
1286	388348	68	917.0	894.0	1325.3739243781044	889.6844421788054	408.3967264208687
1287	388348	68	781.0	941.0	1325.3739243781044	889.6844421788054	546.7872127412259
1288	388348	68	759.0	999.0	1325.3739243781044	889.6844421788054	576.8269353950227
1289	388348	68	1048.0	999.0	1325.3739243781044	889.6844421788054	298.13786258486084
1271	388348	68	1170.0	109.0	1325.3739243781044	889.6844421788054	795.9957629514654
1272	388348	68	581.0	157.0	1325.3739243781044	889.6844421788054	1044.4706942298224
1273	388348	68	1294.0	163.0	1325.3739243781044	889.6844421788054	727.361396855514
1274	388348	68	931.0	212.0	1325.3739243781044	889.6844421788054	784.0835385343742
1275	388348	68	1050.0	213.0	1325.3739243781044	889.6844421788054	730.570073650871
1276	388348	68	1160.0	300.0	1325.3739243781044	889.6844421788054	612.4347117954238
1277	388348	68	1476.0	532.0	1325.3739243781044	889.6844421788054	388.10613861934235
1278	388348	68	929.0	694.0	1325.3739243781044	889.6844421788054	442.04602570063844
1279	388348	68	1011.0	706.0	1325.3739243781044	889.6844421788054	364.1029231239829
1312	388386	69	1096.0	197.0	1325.3888418897386	889.7022876102349	729.695621505274
1313	388386	69	563.0	219.0	1325.3888418897386	889.7022876102349	1015.4202602093278
1314	388386	69	1125.0	296.0	1325.3888418897386	889.7022876102349	626.6084058385562
1315	388386	69	1467.0	569.0	1325.3888418897386	889.7022876102349	350.5762076635653
1316	388386	69	928.0	696.0	1325.3888418897386	889.7022876102349	442.08423166168893
1317	388386	69	1002.0	704.0	1325.3888418897386	889.7022876102349	372.9151145803301
1318	388386	69	566.0	714.0	1325.3888418897386	889.7022876102349	779.4502595150688
1319	388386	69	1384.0	727.0	1325.3888418897386	889.7022876102349	172.93727836597188
1320	388386	69	1175.0	738.0	1325.3888418897386	889.7022876102349	213.61270521931795
1321	388386	69	766.0	769.0	1325.3888418897386	889.7022876102349	572.2629803377874
1322	388386	69	1045.0	831.0	1325.3888418897386	889.7022876102349	286.46790610283654
1324	388386	69	768.0	898.0	1325.3888418897386	889.7022876102349	557.4506014832949
1325	388386	69	973.0	916.0	1325.3888418897386	889.7022876102349	353.36873880597585
1326	388386	69	1025.0	997.0	1325.3888418897386	889.7022876102349	318.97688852945936
1327	388386	69	829.0	1002.0	1325.3888418897386	889.7022876102349	508.93286252767206
1309	388386	69	1216.0	90.0	1325.3888418897386	889.7022876102349	807.1490987042116
1310	388386	69	888.0	115.0	1325.3888418897386	889.7022876102349	889.6474770594125
1311	388386	69	1314.0	172.0	1325.3888418897386	889.7022876102349	717.7926437074664
1376	388407	70	841.0	741.0	1325.4373443534355	889.717906492545	506.7509805769836
1377	388407	70	1184.0	756.0	1325.4373443534355	889.717906492545	194.64069691228838
1378	388407	70	926.0	758.0	1325.4373443534355	889.717906492545	420.59457789527414
1379	388407	70	1040.0	805.0	1325.4373443534355	889.717906492545	297.7441875705071
1380	388407	70	729.0	831.0	1325.4373443534355	889.717906492545	599.3206973584726
1381	388407	70	1036.0	865.0	1325.4373443534355	889.717906492545	290.49087973246833
1383	388407	70	1015.0	999.0	1325.4373443534355	889.717906492545	329.110803120447
1384	388407	70	855.0	1012.0	1325.4373443534355	889.717906492545	486.0701650532347
1366	388407	70	1231.0	92.0	1325.4373443534355	889.717906492545	803.2884104400973
1367	388407	70	841.0	130.0	1325.4373443534355	889.717906492545	901.0276566507958
1368	388407	70	1198.0	178.0	1325.4373443534355	889.717906492545	723.0371049662577
1369	388407	70	1331.0	178.0	1325.4373443534355	889.717906492545	711.7396445049084
1370	388407	70	1036.0	295.0	1325.4373443534355	889.717906492545	661.4101334340477
1371	388407	70	528.0	304.0	1325.4373443534355	889.717906492545	989.4300299442449
1372	388407	70	636.0	555.0	1325.4373443534355	889.717906492545	766.3941079600428
1373	388407	70	1457.0	624.0	1325.4373443534355	889.717906492545	296.5041959088563
1374	388407	70	927.0	689.0	1325.4373443534355	889.717906492545	446.1389865974147
1375	388407	70	1374.0	735.0	1325.4373443534355	889.717906492545	162.1602975850831
1345	388426	71	1008.0	999.0	1325.403960735495	889.7399198822992	335.6829447527921
1346	388426	71	849.0	1007.0	1325.403960735495	889.7399198822992	490.6227269437044
1328	388426	71	1261.0	92.0	1325.403960735495	889.7399198822992	800.335460873899
1329	388426	71	724.0	160.0	1325.403960735495	889.7399198822992	945.625229495367
1330	388426	71	1218.0	174.0	1325.403960735495	889.7399198822992	723.7535794003314
1331	388426	71	1348.0	193.0	1325.403960735495	889.7399198822992	697.1062307482524
1332	388426	71	1023.0	271.0	1325.403960735495	889.7399198822992	688.6851558763764
1333	388426	71	512.0	338.0	1325.403960735495	889.7399198822992	982.8748356387586
1334	388426	71	775.0	520.0	1325.403960735495	889.7399198822992	663.0626880981084
1335	388426	71	1466.0	675.0	1325.403960735495	889.7399198822992	256.6719296064969
1336	388426	71	910.0	696.0	1325.403960735495	889.7399198822992	458.3618735788748
1337	388426	71	842.0	738.0	1325.403960735495	889.7399198822992	506.66003645506777
1338	388426	71	1196.0	750.0	1325.403960735495	889.7399198822992	190.4537483557227
1339	388426	71	1325.0	754.0	1325.403960735495	889.7399198822992	135.74052097265883
1340	388426	71	717.0	778.0	1325.403960735495	889.7399198822992	618.579977960765
1341	388426	71	933.0	788.0	1325.403960735495	889.7399198822992	405.37868678380295
1342	388426	71	1027.0	794.0	1325.403960735495	889.7399198822992	313.3864324467477
1343	388426	71	1152.0	837.0	1325.403960735495	889.7399198822992	181.24688341582166
1385	388463	72	1300.0	86.0	1325.4031993816498	889.6692303197856	804.0706152457136
1386	388463	72	1216.0	180.0	1325.4031993816498	889.6692303197856	718.0525583114497
1387	388463	72	583.0	207.0	1325.4031993816498	889.6692303197856	1008.5632297865702
1388	388463	72	1372.0	211.0	1325.4031993816498	889.6692303197856	680.2669961204325
1389	388463	72	1016.0	279.0	1325.4031993816498	889.6692303197856	684.578153790318
1390	388463	72	520.0	350.0	1325.4031993816498	889.6692303197856	969.493265437232
1391	388463	72	903.0	486.0	1325.4031993816498	889.6692303197856	584.2716066649327
1392	388463	72	748.0	698.0	1325.4031993816498	889.6692303197856	608.3843756274024
1393	388463	72	889.0	701.0	1325.4031993816498	889.6692303197856	475.4406702207966
1394	388463	72	1475.0	703.0	1325.4031993816498	889.6692303197856	239.2166472121612
1395	388463	72	1226.0	718.0	1325.4031993816498	889.6692303197856	198.37167309345256
1396	388463	72	1337.0	747.0	1325.4031993816498	889.6692303197856	143.13977457234517
1397	388463	72	1035.0	763.0	1325.4031993816498	889.6692303197856	316.826627859631
1398	388463	72	804.0	788.0	1325.4031993816498	889.6692303197856	531.2230498756977
1399	388463	72	960.0	829.0	1325.4031993816498	889.6692303197856	370.40552591172406
1401	388463	72	1211.0	939.0	1325.4031993816498	889.6692303197856	124.58578115499324
1402	388463	72	883.0	992.0	1325.4031993816498	889.6692303197856	454.0838878956892
1403	388463	72	1000.0	1005.0	1325.4031993816498	889.6692303197856	345.23677179994075
1347	388501	73	1339.0	87.0	1325.449066602559	889.6691292232608	802.783506808635
1348	388501	73	1222.0	153.0	1325.449066602559	889.6691292232608	743.8972478316464
1349	388501	73	552.0	223.0	1325.449066602559	889.6691292232608	1021.1127197756722
1350	388501	73	1387.0	227.0	1325.449066602559	889.6691292232608	665.5215189816262
1351	388501	73	1043.0	296.0	1325.449066602559	889.6691292232608	657.4347954111963
1352	388501	73	955.0	420.0	1325.449066602559	889.6691292232608	598.1819137119103
1353	388501	73	567.0	426.0	1325.449066602559	889.6691292232608	888.9510942818788
1354	388501	73	717.0	600.0	1325.449066602559	889.6691292232608	673.8831286465685
1355	388501	73	1281.0	645.0	1325.449066602559	889.6691292232608	248.6738874846079
1356	388501	73	1306.0	717.0	1325.449066602559	889.6691292232608	173.7610266383976
1357	388501	73	819.0	727.0	1325.449066602559	889.6691292232608	531.9322350307953
1358	388501	73	1476.0	727.0	1325.449066602559	889.6691292232608	221.64572892139077
1359	388501	73	1064.0	740.0	1325.449066602559	889.6691292232608	301.25813295212214
1360	388501	73	806.0	816.0	1325.449066602559	889.6691292232608	524.646998842825
1361	388501	73	1019.0	882.0	1325.449066602559	889.6691292232608	306.54501458125645
1363	388501	73	934.0	954.0	1325.449066602559	889.6691292232608	396.69992775258754
1364	388501	73	1324.0	997.0	1325.449066602559	889.6691292232608	107.3406522046132
1365	388501	73	1000.0	1009.0	1325.449066602559	889.6691292232608	346.63662771382326
1408	388540	74	1075.0	315.0	1325.4103577361154	889.704229552496	626.8893831666455
1409	388540	74	927.0	433.0	1325.4103577361154	889.704229552496	606.0606953454072
1411	388540	74	570.0	480.0	1325.4103577361154	889.704229552496	859.3616027541667
1412	388540	74	658.0	563.0	1325.4103577361154	889.704229552496	743.082928898881
1413	388540	74	1342.0	610.0	1325.4103577361154	889.704229552496	280.19577487892116
1414	388540	74	1236.0	726.0	1325.4103577361154	889.704229552496	186.52958704687163
1415	388540	74	1083.0	737.0	1325.4103577361154	889.704229552496	286.4984524582513
1416	388540	74	1476.0	749.0	1325.4103577361154	889.704229552496	206.09444575515914
1417	388540	74	733.0	750.0	1325.4103577361154	889.704229552496	608.6602531033949
1418	388540	74	844.0	860.0	1325.4103577361154	889.704229552496	482.32589997731
1420	388540	74	1047.0	926.0	1325.4103577361154	889.704229552496	280.76629115178633
1421	388540	74	970.0	942.0	1325.4103577361154	889.704229552496	359.2372057468597
1422	388540	74	1424.0	981.0	1325.4103577361154	889.704229552496	134.36828220723845
1423	388540	74	997.0	1012.0	1325.4103577361154	889.704229552496	350.4420330635466
1404	388540	74	1363.0	91.0	1325.4103577361154	889.704229552496	799.5882862514766
1405	388540	74	1221.0	133.0	1325.4103577361154	889.704229552496	763.8735587943991
1406	388540	74	1402.0	243.0	1325.4103577361154	889.704229552496	651.2237202553338
1407	388540	74	566.0	303.0	1325.4103577361154	889.704229552496	959.6488651645886
1440	388443	75	1466.0	925.0	1325.429854595276	889.6606164081924	144.9442576018593
1441	388443	75	1106.0	938.0	1325.429854595276	889.6606164081924	224.69124836926764
1442	388443	75	991.0	1012.0	1325.429854595276	889.6606164081924	356.1042718393602
1424	388443	75	1214.0	114.0	1325.429854595276	889.6606164081924	783.6236369213611
1425	388443	75	1411.0	125.0	1325.429854595276	889.6606164081924	769.4336281124853
1426	388443	75	1414.0	253.0	1325.429854595276	889.6606164081924	642.7918878939539
1427	388443	75	1082.0	358.0	1325.429854595276	889.6606164081924	584.740203122563
1428	388443	75	557.0	423.0	1325.429854595276	889.6606164081924	899.0309073328855
1429	388443	75	995.0	458.0	1325.429854595276	889.6606164081924	543.6127082452689
1430	388443	75	567.0	486.0	1325.429854595276	889.6606164081924	859.1610661456054
1431	388443	75	647.0	548.0	1325.429854595276	889.6606164081924	759.6045315890325
1432	388443	75	1411.0	572.0	1325.429854595276	889.6606164081924	328.98406800545575
1433	388443	75	1215.0	710.0	1325.429854595276	889.6606164081924	210.8854899562923
1434	388443	75	1086.0	734.0	1325.429854595276	889.6606164081924	285.58165692511386
1435	388443	75	694.0	768.0	1325.429854595276	889.6606164081924	643.0435186354287
1436	388443	75	1474.0	779.0	1325.429854595276	889.6606164081924	185.2535023405007
1437	388443	75	843.0	864.0	1325.429854595276	889.6606164081924	483.1118212580475
1439	388443	75	991.0	923.0	1325.429854595276	889.6606164081924	336.08755130605357
1443	388521	76	1185.0	108.0	1325.3898243447609	889.6378612527515	794.1454834747399
1444	388521	76	1446.0	184.0	1325.3898243447609	889.6378612527515	715.8712214532338
1445	388521	76	1414.0	266.0	1325.3898243447609	889.6378612527515	629.9015361289083
1446	388521	76	1079.0	379.0	1325.3898243447609	889.6378612527515	566.9735186809226
1447	388521	76	554.0	418.0	1325.3898243447609	889.6378612527515	904.1485128394066
1448	388521	76	978.0	474.0	1325.3898243447609	889.6378612527515	541.6959680162345
1450	388521	76	565.0	487.0	1325.3898243447609	889.6378612527515	860.4126523251772
1451	388521	76	641.0	542.0	1325.3898243447609	889.6378612527515	767.6206838296113
1452	388521	76	1394.0	569.0	1325.3898243447609	889.6378612527515	327.89631634433084
1453	388521	76	1200.0	690.0	1325.3898243447609	889.6378612527515	235.74962077335954
1454	388521	76	1103.0	739.0	1325.3898243447609	889.6378612527515	268.6056574513962
1455	388521	76	1471.0	798.0	1325.3898243447609	889.6378612527515	172.0459847521241
1456	388521	76	679.0	829.0	1325.3898243447609	889.6378612527515	649.2278145872671
1457	388521	76	1073.0	870.0	1325.3898243447609	889.6378612527515	253.15265953049274
1459	388521	76	830.0	901.0	1325.3898243447609	889.6378612527515	495.52010681832553
1460	388521	76	1153.0	927.0	1325.3898243447609	889.6378612527515	176.39212269652566
1461	388521	76	977.0	1011.0	1325.3898243447609	889.6378612527515	368.92307928385253
1472	388732	77	1185.0	662.0	1325.3682101640595	889.6742545210705	267.46738230368715
1473	388732	77	1127.0	756.0	1325.3682101640595	889.6742545210705	239.20441702747968
1474	388732	77	1465.0	791.0	1325.3682101640595	889.6742545210705	170.97849349575299
1475	388732	77	1115.0	853.0	1325.3682101640595	889.6742545210705	213.54106113885024
1476	388732	77	1469.0	853.0	1325.3682101640595	889.6742545210705	148.23998109873068
1478	388732	77	687.0	938.0	1325.3682101640595	889.6742545210705	640.1947745992302
1479	388732	77	1117.0	944.0	1325.3682101640595	889.6742545210705	215.33368902430274
1480	388732	77	784.0	957.0	1325.3682101640595	889.6742545210705	545.5385366594471
1481	388732	77	935.0	1000.0	1325.3682101640595	889.6742545210705	405.65885867582494
1462	388732	77	1078.0	85.0	1325.3682101640595	889.6742545210705	841.8382785837258
1463	388732	77	1459.0	222.0	1325.3682101640595	889.6742545210705	680.9158284289066
1464	388732	77	1425.0	284.0	1325.3682101640595	889.6742545210705	613.8141381033573
1465	388732	77	1074.0	401.0	1325.3682101640595	889.6742545210705	549.5348070075332
1466	388732	77	553.0	405.0	1325.3682101640595	889.6742545210705	911.8452637742811
1467	388732	77	968.0	475.0	1325.3682101640595	889.6742545210705	547.4182815712944
1469	388732	77	563.0	487.0	1325.3682101640595	889.6742545210705	862.1785448054547
1470	388732	77	645.0	533.0	1325.3682101640595	889.6742545210705	768.19100830458
1471	388732	77	1416.0	616.0	1325.3682101640595	889.6742545210705	288.29103162694764
1482	388752	78	1044.0	95.0	1325.3571256112546	889.6141414238921	842.9551980283748
1483	388752	78	1467.0	244.0	1325.3571256112546	889.6141414238921	660.9692303516218
1484	388752	78	1421.0	318.0	1325.3571256112546	889.6141414238921	579.5604248886518
1485	388752	78	1075.0	397.0	1325.3571256112546	889.6141414238921	552.5824668546115
1486	388752	78	553.0	408.0	1325.3571256112546	889.6141414238921	910.2130029295078
1488	388752	78	966.0	480.0	1325.3571256112546	889.6141414238921	544.9048436030049
1489	388752	78	630.0	482.0	1325.3571256112546	889.6141414238921	806.0216004717756
1490	388752	78	566.0	487.0	1325.3571256112546	889.6141414238921	859.4890290696469
1491	388752	78	1167.0	639.0	1325.3571256112546	889.6141414238921	296.4530774228752
1492	388752	78	1418.0	669.0	1325.3571256112546	889.6141414238921	239.27662144724863
1493	388752	78	1129.0	749.0	1325.3571256112546	889.6141414238921	241.51285172158504
1494	388752	78	1446.0	808.0	1325.3571256112546	889.6141414238921	145.65565976349038
1495	388752	78	1146.0	824.0	1325.3571256112546	889.6141414238921	190.9821825781815
1496	388752	78	1481.0	835.0	1325.3571256112546	889.6141414238921	164.94668469375088
1498	388752	78	779.0	931.0	1325.3571256112546	889.6141414238921	547.9223466845223
1499	388752	78	1104.0	938.0	1325.3571256112546	889.6141414238921	226.5836895476456
1500	388752	78	681.0	974.0	1325.3571256112546	889.6141414238921	649.8592758848833
1501	388752	78	897.0	987.0	1325.3571256112546	889.6141414238921	439.2878697534702
1504	388481	79	1426.0	349.0	1325.3749951810107	889.6787732219484	549.9626600121254
1505	388481	79	1083.0	380.0	1325.3749951810107	889.6787732219484	564.3740693565087
1506	388481	79	550.0	415.0	1325.3749951810107	889.6787732219484	909.134929974339
1507	388481	79	626.0	426.0	1325.3749951810107	889.6787732219484	839.1206043359023
1509	388481	79	1006.0	465.0	1325.3749951810107	889.6787732219484	531.3684672354672
1510	388481	79	577.0	516.0	1325.3749951810107	889.6787732219484	836.481296245671
1511	388481	79	1151.0	645.0	1325.3749951810107	889.6787732219484	300.4568871065784
1512	388481	79	1418.0	675.0	1325.3749951810107	889.6787732219484	233.80839845864932
1513	388481	79	1138.0	733.0	1325.3749951810107	889.6787732219484	244.24910807906448
1514	388481	79	1190.0	794.0	1325.3749951810107	889.6787732219484	165.77339040242768
1515	388481	79	1480.0	794.0	1325.3749951810107	889.6787732219484	181.8332196286737
1516	388481	79	1436.0	831.0	1325.3749951810107	889.6787732219484	125.22415948224308
1518	388481	79	947.0	892.0	1325.3749951810107	889.6787732219484	378.3821151587176
1519	388481	79	780.0	910.0	1325.3749951810107	889.6787732219484	545.7534586481815
1520	388481	79	882.0	988.0	1325.3749951810107	889.6787732219484	454.14584660316154
1521	388481	79	703.0	991.0	1325.3749951810107	889.6787732219484	630.5684939975772
1502	388481	79	880.0	98.0	1325.3749951810107	889.6787732219484	908.3579505364031
1503	388481	79	1470.0	261.0	1325.3749951810107	889.6787732219484	645.0995209413403
1536	388560	80	1452.0	870.0	1325.3610111811374	889.6972587991249	128.16167716311966
1538	388560	80	748.0	914.0	1325.3610111811374	889.6972587991249	577.8722700233869
1539	388560	80	849.0	914.0	1325.3610111811374	889.6972587991249	476.9805406967798
1540	388560	80	864.0	996.0	1325.3610111811374	889.6972587991249	473.44931663790777
1541	388560	80	735.0	997.0	1325.3610111811374	889.6972587991249	600.0333339007401
1522	388560	80	757.0	93.0	1325.3610111811374	889.6972587991249	978.6525232220499
1523	388560	80	1469.0	268.0	1325.3610111811374	889.6972587991249	638.0749491299996
1524	388560	80	1110.0	331.0	1325.3610111811374	889.6972587991249	598.767895036648
1525	388560	80	672.0	373.0	1325.3610111811374	889.6972587991249	832.9805929204883
1526	388560	80	1427.0	382.0	1325.3610111811374	889.6972587991249	517.771175945771
1527	388560	80	556.0	431.0	1325.3610111811374	889.6972587991249	895.7229151671256
1529	388560	80	1054.0	453.0	1325.3610111811374	889.6972587991249	514.1413173748239
1530	388560	80	575.0	560.0	1325.3610111811374	889.6972587991249	819.5986393109961
1531	388560	80	1125.0	641.0	1325.3610111811374	889.6972587991249	319.3663434611212
1532	388560	80	1407.0	662.0	1325.3610111811374	889.6972587991249	241.8904011324179
1533	388560	80	1468.0	723.0	1325.3610111811374	889.6972587991249	219.39429623946478
1534	388560	80	1144.0	726.0	1325.3610111811374	889.6972587991249	244.31252304168189
1535	388560	80	1262.0	757.0	1325.3610111811374	889.6972587991249	147.0482241671016
1542	388579	81	668.0	89.0	1325.4259647058343	889.669334550331	1035.9924142379937
1543	388579	81	1157.0	282.0	1325.4259647058343	889.669334550331	630.5785642883312
1544	388579	81	1462.0	315.0	1325.4259647058343	889.669334550331	590.6753009810485
1545	388579	81	746.0	376.0	1325.4259647058343	889.669334550331	774.3323794293162
1546	388579	81	1429.0	398.0	1325.4259647058343	889.669334550331	502.46026243304294
1547	388579	81	1120.0	463.0	1325.4259647058343	889.669334550331	473.5467749029075
1549	388579	81	588.0	472.0	1325.4259647058343	889.669334550331	847.4932014158265
1550	388579	81	573.0	552.0	1325.4259647058343	889.669334550331	824.7214146966045
1551	388579	81	1105.0	665.0	1325.4259647058343	889.669334550331	314.7442069423777
1552	388579	81	1402.0	666.0	1325.4259647058343	889.669334550331	236.41394649939755
1553	388579	81	1471.0	674.0	1325.4259647058343	889.669334550331	260.2019631309679
1554	388579	81	1182.0	693.0	1325.4259647058343	889.669334550331	243.41288894442144
1555	388579	81	1331.0	724.0	1325.4259647058343	889.669334550331	165.7630787594454
1556	388579	81	588.0	881.0	1325.4259647058343	889.669334550331	737.4769222042653
1558	388579	81	1465.0	906.0	1325.4259647058343	889.669334550331	140.52616113139229
1559	388579	81	807.0	937.0	1325.4259647058343	889.669334550331	520.5820519121683
1560	388579	81	742.0	998.0	1325.4259647058343	889.669334550331	593.3981710198486
1561	388579	81	860.0	1000.0	1325.4259647058343	889.669334550331	478.32435058328707
1600	388655	82	538.0	151.0	1325.432296855604	889.6354679727291	1079.6443750969966
1601	388655	82	1141.0	219.0	1325.432296855604	889.6354679727291	695.5337540525513
1602	388655	82	1458.0	354.0	1325.432296855604	889.6354679727291	551.7966568105911
1603	388655	82	835.0	381.0	1325.432296855604	889.6354679727291	706.5648427985221
1604	388655	82	1437.0	434.0	1325.432296855604	889.6354679727291	469.09597318634485
1605	388655	82	1159.0	492.0	1325.432296855604	889.6354679727291	431.06110335603597
1607	388655	82	608.0	509.0	1325.432296855604	889.6354679727291	812.1529782315188
1608	388655	82	566.0	556.0	1325.432296855604	889.6354679727291	829.4878172684395
1609	388655	82	1446.0	595.0	1325.432296855604	889.6354679727291	318.3498547652005
1610	388655	82	1216.0	650.0	1325.432296855604	889.6354679727291	263.4399079592951
1611	388655	82	1400.0	659.0	1325.432296855604	889.6354679727291	242.39030805548006
1612	388655	82	1099.0	661.0	1325.432296855604	889.6354679727291	321.7852735511884
1613	388655	82	1345.0	725.0	1325.432296855604	889.6354679727291	165.79424694767522
1614	388655	82	508.0	846.0	1325.432296855604	889.6354679727291	818.5961238656259
1616	388655	82	790.0	939.0	1325.432296855604	889.6354679727291	537.7030793461564
1617	388655	82	725.0	989.0	1325.432296855604	889.6354679727291	608.5985978724357
1618	388655	82	847.0	1002.0	1325.432296855604	889.6354679727291	491.45015081108306
1569	388598	83	614.0	518.0	1325.3822388024969	889.6758701715299	802.6254681676983
1570	388598	83	572.0	563.0	1325.3822388024969	889.6758701715299	821.1588895551145
1571	388598	83	1418.0	564.0	1325.3822388024969	889.6758701715299	338.5894595246889
1572	388598	83	1209.0	646.0	1325.3822388024969	889.6758701715299	270.0421359946142
1573	388598	83	1086.0	665.0	1325.3822388024969	889.6758701715299	328.30337021028254
1574	388598	83	1411.0	668.0	1325.3822388024969	889.6758701715299	237.63541917983872
1575	388598	83	1372.0	728.0	1325.3822388024969	889.6758701715299	168.26260028535404
1576	388598	83	528.0	856.0	1325.3822388024969	889.6758701715299	798.0930390559059
1578	388598	83	651.0	951.0	1325.3822388024969	889.6758701715299	677.1647162334191
1579	388598	83	822.0	998.0	1325.3822388024969	889.6758701715299	514.9056179970357
1580	388598	83	715.0	1003.0	1325.3822388024969	889.6758701715299	620.8130441984353
1562	388598	83	1152.0	174.0	1325.3822388024969	889.6758701715299	736.3785384419773
1563	388598	83	568.0	188.0	1325.3822388024969	889.6758701715299	1032.4615646281736
1564	388598	83	920.0	351.0	1325.3822388024969	889.6758701715299	674.1709372567017
1565	388598	83	1455.0	369.0	1325.3822388024969	889.6758701715299	536.566981649759
1566	388598	83	1425.0	452.0	1325.3822388024969	889.6758701715299	448.8695419344118
1567	388598	83	1160.0	492.0	1325.3822388024969	889.6758701715299	430.69407080665695
1632	388713	84	1403.0	746.0	1325.362920246742	889.6290185962686	163.2691371188719
1633	388713	84	557.0	807.0	1325.362920246742	889.6290185962686	772.7930718661263
1635	388713	84	574.0	931.0	1325.362920246742	889.6290185962686	752.5010272577838
1636	388713	84	789.0	998.0	1325.362920246742	889.6290185962686	547.2014727922623
1637	388713	84	702.0	1002.0	1325.362920246742	889.6290185962686	633.4102681518384
1619	388713	84	1206.0	128.0	1325.362920246742	889.6290185962686	770.925592192752
1620	388713	84	1015.0	306.0	1325.362920246742	889.6290185962686	661.0204033248363
1621	388713	84	570.0	352.0	1325.362920246742	889.6290185962686	927.1559215797917
1622	388713	84	1455.0	388.0	1325.362920246742	889.6290185962686	518.1094910777143
1623	388713	84	1422.0	454.0	1325.362920246742	889.6290185962686	446.21896757801056
1624	388713	84	1152.0	481.0	1325.362920246742	889.6290185962686	443.88329204355944
1626	388713	84	613.0	517.0	1325.362920246742	889.6290185962686	803.9361390325008
1627	388713	84	1373.0	550.0	1325.362920246742	889.6290185962686	342.9535852562017
1628	388713	84	573.0	574.0	1325.362920246742	889.6290185962686	815.8870271932562
1629	388713	84	1140.0	620.0	1325.362920246742	889.6290185962686	327.1990523696348
1630	388713	84	1407.0	659.0	1325.362920246742	889.6290185962686	244.65150113849248
1631	388713	84	1065.0	663.0	1325.362920246742	889.6290185962686	345.18047787978855
1638	388849	85	1232.0	130.0	1325.386580036307	889.6198171408539	765.3386962149385
1639	388849	85	1088.0	263.0	1325.386580036307	889.6198171408539	670.0781921648929
1640	388849	85	1458.0	413.0	1325.386580036307	889.6198171408539	494.7249430197025
1641	388849	85	519.0	428.0	1325.386580036307	889.6198171408539	929.167461784907
1643	388849	85	1207.0	457.0	1325.386580036307	889.6198171408539	448.52568322859594
1644	388849	85	1429.0	459.0	1325.386580036307	889.6198171408539	442.90988667108695
1645	388849	85	615.0	519.0	1325.386580036307	889.6198171408539	801.2541057325075
1646	388849	85	1336.0	530.0	1325.386580036307	889.6198171408539	359.77639939794125
1647	388849	85	566.0	565.0	1325.386580036307	889.6198171408539	825.8607652745103
1648	388849	85	1082.0	579.0	1325.386580036307	889.6198171408539	394.61588683476384
1649	388849	85	626.0	642.0	1325.386580036307	889.6198171408539	741.9280033640404
1650	388849	85	1051.0	662.0	1325.386580036307	889.6198171408539	356.5091534017835
1651	388849	85	1411.0	666.0	1325.386580036307	889.6198171408539	239.44828313435164
1652	388849	85	1434.0	766.0	1325.386580036307	889.6198171408539	164.55617334560174
1653	388849	85	528.0	859.0	1325.386580036307	889.6198171408539	797.9742672691501
1655	388849	85	762.0	993.0	1325.386580036307	889.6198171408539	572.7930697669067
1656	388849	85	657.0	999.0	1325.386580036307	889.6198171408539	677.2773765414955
1581	388694	86	1192.0	143.0	1325.3558351670672	889.6699349499542	758.4851814843022
1582	388694	86	1173.0	232.0	1325.3558351670672	889.6699349499542	675.086693578337
1583	388694	86	1239.0	438.0	1325.3558351670672	889.6699349499542	459.8511285243274
1584	388694	86	1467.0	439.0	1325.3558351670672	889.6699349499542	472.40497425303954
1585	388694	86	1430.0	463.0	1325.3558351670672	889.6699349499542	439.31496061912134
1586	388694	86	599.0	504.0	1325.3558351670672	889.6699349499542	822.3953416730602
1587	388694	86	1313.0	518.0	1325.3558351670672	889.6699349499542	371.87525759100845
1588	388694	86	570.0	550.0	1325.3558351670672	889.6699349499542	828.2138023661787
1589	388694	86	1055.0	552.0	1325.3558351670672	889.6699349499542	432.565905473361
1590	388694	86	505.0	566.0	1325.3558351670672	889.6699349499542	881.8990435889835
1591	388694	86	632.0	616.0	1325.3558351670672	889.6699349499542	745.4109923094329
1592	388694	86	1035.0	649.0	1325.3558351670672	889.6699349499542	377.1319777006191
1593	388694	86	1413.0	691.0	1325.3558351670672	889.6699349499542	217.14336895765737
1594	388694	86	1444.0	776.0	1325.3558351670672	889.6699349499542	164.30852674292632
1595	388694	86	540.0	862.0	1325.3558351670672	889.6699349499542	785.8431224685346
1597	388694	86	599.0	988.0	1325.3558351670672	889.6699349499542	732.9813101123342
1598	388694	86	728.0	996.0	1325.3558351670672	889.6699349499542	606.745479209933
1599	388694	86	1320.0	1020.0	1325.3558351670672	889.6699349499542	130.44006603143828
1664	388636	87	1023.0	504.0	1325.4026222191628	889.6806717759381	490.0988946187949
1665	388636	87	565.0	545.0	1325.4026222191628	889.6806717759381	834.875387931451
1666	388636	87	500.0	609.0	1325.4026222191628	889.6806717759381	871.8205826171242
1667	388636	87	648.0	619.0	1325.4026222191628	889.6806717759381	729.4808692916291
1668	388636	87	1018.0	631.0	1325.4026222191628	889.6806717759381	401.76120033879323
1669	388636	87	1400.0	701.0	1325.4026222191628	889.6806717759381	202.89200248801387
1670	388636	87	1462.0	793.0	1325.4026222191628	889.6806717759381	167.34992056062475
1671	388636	87	545.0	860.0	1325.4026222191628	889.6806717759381	780.9668335106276
1673	388636	87	568.0	980.0	1325.4026222191628	889.6806717759381	762.768846502864
1674	388636	87	705.0	1009.0	1325.4026222191628	889.6806717759381	631.7725189846855
1675	388636	87	1264.0	1011.0	1325.4026222191628	889.6806717759381	135.9730172355048
1657	388636	87	1142.0	149.0	1325.4026222191628	889.6806717759381	763.0493951110374
1658	388636	87	1244.0	272.0	1325.4026222191628	889.6806717759381	623.0215078066967
1659	388636	87	1198.0	401.0	1325.4026222191628	889.6806717759381	505.0150761271399
1660	388636	87	1473.0	471.0	1325.4026222191628	889.6806717759381	443.9352327159109
1661	388636	87	1273.0	477.0	1325.4026222191628	889.6806717759381	415.9944370696366
1662	388636	87	1413.0	481.0	1325.4026222191628	889.6806717759381	417.9631467932439
1663	388636	87	602.0	495.0	1325.4026222191628	889.6806717759381	824.0656445375372
1696	388617	88	1075.0	186.0	1325.3606573365278	889.6824903211849	746.8932359625455
1697	388617	88	1262.0	299.0	1325.3606573365278	889.6824903211849	594.0710203924726
1699	388617	88	1199.0	392.0	1325.3606573365278	889.6824903211849	513.4733458465158
1700	388617	88	1351.0	425.0	1325.3606573365278	889.6824903211849	465.38929156493606
1701	388617	88	996.0	452.0	1325.3606573365278	889.6824903211849	547.763091979465
1702	388617	88	663.0	486.0	1325.3606573365278	889.6824903211849	775.6811157809573
1703	388617	88	1393.0	494.0	1325.3606573365278	889.6824903211849	401.4221142671654
1704	388617	88	1472.0	517.0	1325.3606573365278	889.6824903211849	400.4938643834326
1705	388617	88	554.0	545.0	1325.3606573365278	889.6824903211849	844.8687962166989
1706	388617	88	979.0	559.0	1325.3606573365278	889.6824903211849	478.87014352077966
1707	388617	88	526.0	613.0	1325.3606573365278	889.6824903211849	845.8904544607525
1708	388617	88	604.0	669.0	1325.3606573365278	889.6824903211849	754.3619552226552
1709	388617	88	1370.0	703.0	1325.3606573365278	889.6824903211849	191.9453648983121
1710	388617	88	1474.0	794.0	1325.3606573365278	889.6824903211849	176.77328175234163
1711	388617	88	540.0	851.0	1325.3606573365278	889.6824903211849	786.3127222355693
1713	388617	88	531.0	958.0	1325.3606573365278	889.6824903211849	797.2930051448059
1714	388617	88	1227.0	997.0	1325.3606573365278	889.6824903211849	145.57426556687966
1715	388617	88	683.0	1007.0	1325.3606573365278	889.6824903211849	652.9859203467215
1728	388830	89	554.0	720.0	1325.3861668713082	889.6822177933302	789.8282556832675
1729	388830	89	1485.0	809.0	1325.3861668713082	889.6822177933302	178.8468506686216
1730	388830	89	603.0	853.0	1325.3861668713082	889.6822177933302	723.3169147678345
1732	388830	89	489.0	912.0	1325.3861668713082	889.6822177933302	836.6838731183386
1733	388830	89	1213.0	987.0	1325.3861668713082	889.6822177933302	148.66540027070977
1734	388830	89	639.0	1001.0	1325.3861668713082	889.6822177933302	695.3543116337878
1716	388830	89	1015.0	185.0	1325.3861668713082	889.6822177933302	770.0107795733707
1717	388830	89	1165.0	352.0	1325.3861668713082	889.6822177933302	561.0934769312732
1718	388830	89	1448.0	387.0	1325.3861668713082	889.6822177933302	517.4201041321566
1719	388830	89	1290.0	394.0	1325.3861668713082	889.6822177933302	496.9437008780356
1720	388830	89	943.0	410.0	1325.3861668713082	889.6822177933302	613.4445457265554
1721	388830	89	764.0	472.0	1325.3861668713082	889.6822177933302	699.723419227351
1722	388830	89	967.0	492.0	1325.3861668713082	889.6822177933302	535.3426855330433
1723	388830	89	1384.0	502.0	1325.3861668713082	889.6822177933302	392.08810671479597
1724	388830	89	549.0	545.0	1325.3861668713082	889.6822177933302	849.459423028582
1725	388830	89	1466.0	569.0	1325.3861668713082	889.6822177933302	350.1561578438861
1726	388830	89	628.0	627.0	1325.3861668713082	889.6822177933302	745.217695232929
1727	388830	89	1308.0	700.0	1325.3861668713082	889.6822177933302	190.47735441640648
1676	388675	90	965.0	161.0	1325.422649148406	889.7399037354213	812.9983599709572
1678	388675	90	1066.0	272.0	1325.422649148406	889.7399037354213	670.0020145926611
1679	388675	90	1459.0	370.0	1325.422649148406	889.7399037354213	536.6306701963975
1680	388675	90	843.0	392.0	1325.422649148406	889.7399037354213	693.1642115559
1681	388675	90	1299.0	434.0	1325.422649148406	889.7399037354213	456.50522039160825
1682	388675	90	842.0	476.0	1325.422649148406	889.7399037354213	636.3003737643555
1683	388675	90	966.0	484.0	1325.422649148406	889.7399037354213	542.0419819571978
1684	388675	90	1391.0	505.0	1325.422649148406	889.7399037354213	390.28858870207097
1685	388675	90	577.0	535.0	1325.422649148406	889.7399037354213	828.237200963911
1686	388675	90	1455.0	620.0	1325.422649148406	889.7399037354213	299.24890228856555
1687	388675	90	713.0	669.0	1325.422649148406	889.7399037354213	650.989712891897
1688	388675	90	1227.0	701.0	1325.422649148406	889.7399037354213	212.86091498310893
1689	388675	90	565.0	709.0	1325.422649148406	889.7399037354213	781.6070100377613
1690	388675	90	1491.0	821.0	1325.422649148406	889.7399037354213	179.2792053769395
1691	388675	90	489.0	880.0	1325.422649148406	889.7399037354213	836.4793564298002
1693	388675	90	661.0	904.0	1325.422649148406	889.7399037354213	664.5756593848896
1694	388675	90	1182.0	972.0	1325.422649148406	889.7399037354213	165.33837947132696
1695	388675	90	598.0	986.0	1325.422649148406	889.7399037354213	733.7640742275073
1760	388791	91	1294.0	434.0	1325.354796744262	889.6419526403552	456.71951160946657
1761	388791	91	880.0	474.0	1325.354796744262	889.6419526403552	609.1790605214613
1762	388791	91	977.0	475.0	1325.354796744262	889.6419526403552	541.5524104868731
1763	388791	91	1401.0	505.0	1325.354796744262	889.6419526403552	392.0097301172346
1764	388791	91	654.0	527.0	1325.354796744262	889.6419526403552	763.037645812013
1765	388791	91	1450.0	637.0	1325.354796744262	889.6419526403552	281.7168488546535
1766	388791	91	751.0	679.0	1325.354796744262	889.6419526403552	611.762588554812
1767	388791	91	1160.0	712.0	1325.354796744262	889.6419526403552	242.69089835470638
1768	388791	91	585.0	736.0	1325.354796744262	889.6419526403552	756.1290066340391
1769	388791	91	1474.0	799.0	1325.354796744262	889.6419526403552	174.10157962923833
1770	388791	91	500.0	801.0	1325.354796744262	889.6419526403552	830.1011602670226
1772	388791	91	672.0	916.0	1325.354796744262	889.6419526403552	653.886256996849
1773	388791	91	1136.0	955.0	1325.354796744262	889.6419526403552	200.3170322382158
1774	388791	91	571.0	957.0	1325.354796744262	889.6419526403552	757.3561024479708
1755	388791	91	972.0	149.0	1325.354796744262	889.6419526403552	820.6156922659333
1757	388791	91	1004.0	250.0	1325.354796744262	889.6419526403552	715.8287036492127
1758	388791	91	1426.0	263.0	1325.354796744262	889.6419526403552	634.6728241758158
1759	388791	91	789.0	324.0	1325.354796744262	889.6419526403552	779.5045135067356
1792	388811	92	693.0	930.0	1325.384359791039	889.7010713118746	633.6670909568628
1793	388811	92	1110.0	935.0	1325.384359791039	889.7010713118746	220.0963774869719
1794	388811	92	548.0	940.0	1325.384359791039	889.7010713118746	779.0099004986374
1775	388811	92	984.0	140.0	1325.384359791039	889.7010713118746	823.7687645426415
1776	388811	92	1330.0	148.0	1325.384359791039	889.7010713118746	741.7154328445115
1778	388811	92	900.0	255.0	1325.384359791039	889.7010713118746	764.0662952121847
1779	388811	92	768.0	289.0	1325.384359791039	889.7010713118746	819.4626908010518
1780	388811	92	1324.0	411.0	1325.384359791039	889.7010713118746	478.7030730287487
1781	388811	92	898.0	482.0	1325.384359791039	889.7010713118746	590.6585769654467
1782	388811	92	1012.0	490.0	1325.384359791039	889.7010713118746	507.9081643067964
1783	388811	92	739.0	492.0	1325.384359791039	889.7010713118746	708.5285876590722
1784	388811	92	1417.0	515.0	1325.384359791039	889.7010713118746	385.7386659036974
1785	388811	92	1448.0	646.0	1325.384359791039	889.7010713118746	272.8091042879778
1786	388811	92	761.0	678.0	1325.384359791039	889.7010713118746	602.7827545404201
1787	388811	92	1153.0	685.0	1325.384359791039	889.7010713118746	267.6170698905351
1788	388811	92	494.0	706.0	1325.384359791039	889.7010713118746	851.4376297218055
1789	388811	92	598.0	792.0	1325.384359791039	889.7010713118746	733.916552616241
1790	388811	92	1450.0	845.0	1325.384359791039	889.7010713118746	132.3904964909434
1735	388772	93	1204.0	91.0	1325.3943480926116	889.7287832894507	807.9011430886062
1736	388772	93	1014.0	133.0	1325.3943480926116	889.7287832894507	818.2938906546688
1738	388772	93	890.0	254.0	1325.3943480926116	889.7287832894507	770.5318450613678
1739	388772	93	686.0	263.0	1325.3943480926116	889.7287832894507	895.3290457570619
1740	388772	93	1349.0	393.0	1325.3943480926116	889.7287832894507	497.2893633994104
1741	388772	93	907.0	473.0	1325.3943480926116	889.7287832894507	590.5224037559857
1742	388772	93	721.0	510.0	1325.3943480926116	889.7287832894507	713.7832141937632
1743	388772	93	1016.0	518.0	1325.3943480926116	889.7287832894507	483.6394844897463
1744	388772	93	1405.0	518.0	1325.3943480926116	889.7287832894507	380.15700459343856
1745	388772	93	482.0	646.0	1325.3943480926116	889.7287832894507	877.9053173311557
1746	388772	93	1434.0	673.0	1325.3943480926116	889.7287832894507	242.41813697071944
1747	388772	93	1121.0	679.0	1325.3943480926116	889.7287832894507	293.5705530853801
1748	388772	93	788.0	713.0	1325.3943480926116	889.7287832894507	565.7081829042714
1749	388772	93	547.0	831.0	1325.3943480926116	889.7287832894507	780.6067070741713
1750	388772	93	1458.0	859.0	1325.3943480926116	889.7287832894507	136.11949544511793
1752	388772	93	1077.0	902.0	1325.3943480926116	889.7287832894507	248.69727566644306
1753	388772	93	722.0	934.0	1325.3943480926116	889.7287832894507	605.0162641938977
1754	388772	93	532.0	937.0	1325.3943480926116	889.7287832894507	794.8013333623667
1795	388887	94	1122.0	110.0	1325.3677667873274	889.6172369100726	805.7055818693085
1796	388887	94	1012.0	130.0	1325.3677667873274	889.6172369100726	821.7163159340151
1797	388887	94	890.0	194.0	1325.3677667873274	889.6172369100726	820.6268534747012
1798	388887	94	654.0	296.0	1325.3677667873274	889.6172369100726	896.167452119163
1799	388887	94	1416.0	361.0	1325.3677667873274	889.6172369100726	536.3304810054675
1800	388887	94	904.0	460.0	1325.3677667873274	889.6172369100726	601.7655400050629
1801	388887	94	1392.0	508.0	1325.3677667873274	889.6172369100726	387.3907200873383
1802	388887	94	738.0	542.0	1325.3677667873274	889.6172369100726	682.5237262232909
1803	388887	94	484.0	569.0	1325.3677667873274	889.6172369100726	900.3861013990299
1804	388887	94	997.0	575.0	1325.3677667873274	889.6172369100726	454.763010837321
1805	388887	94	1070.0	659.0	1325.3677667873274	889.6172369100726	344.0886604844504
1806	388887	94	1451.0	664.0	1325.3677667873274	889.6172369100726	258.23747910196766
1807	388887	94	821.0	751.0	1325.3677667873274	889.6172369100726	523.069385973428
1808	388887	94	521.0	836.0	1325.3677667873274	889.6172369100726	806.1527847376718
1809	388887	94	1070.0	883.0	1325.3677667873274	889.6172369100726	255.4534872305932
1811	388887	94	1460.0	894.0	1325.3677667873274	889.6172369100726	134.70355166859522
1812	388887	94	724.0	929.0	1325.3677667873274	889.6172369100726	602.6559490782238
1813	388887	94	537.0	945.0	1325.3677667873274	889.6172369100726	790.3106896383932
1824	388869	95	971.0	567.0	1325.3681804400594	889.6306773957735	479.236227037621
1825	388869	95	1023.0	653.0	1325.3681804400594	889.6306773957735	383.9538957054805
1826	388869	95	1477.0	664.0	1325.3681804400594	889.6306773957735	271.8481401171139
1827	388869	95	825.0	763.0	1325.3681804400594	889.6306773957735	516.1430465041725
1828	388869	95	1451.0	843.0	1325.3681804400594	889.6306773957735	134.00661983771613
1829	388869	95	523.0	851.0	1325.3681804400594	889.6306773957735	803.2975950535069
1830	388869	95	1073.0	872.0	1325.3681804400594	889.6306773957735	252.98327866493514
1832	388869	95	763.0	925.0	1325.3681804400594	889.6306773957735	563.4793335633038
1833	388869	95	535.0	942.0	1325.3681804400594	889.6306773957735	792.1012603210248
1814	388869	95	1120.0	127.0	1325.3681804400594	889.6306773957735	789.798480400157
1815	388869	95	1014.0	129.0	1325.3681804400594	889.6306773957735	821.8936495594224
1817	388869	95	868.0	153.0	1325.3681804400594	889.6306773957735	867.0700129514381
1818	388869	95	1406.0	326.0	1325.3681804400594	889.6306773957735	569.3689759963792
1819	388869	95	577.0	393.0	1325.3681804400594	889.6306773957735	898.1631050236646
1820	388869	95	743.0	400.0	1325.3681804400594	889.6306773957735	760.848800903379
1821	388869	95	908.0	459.0	1325.3681804400594	889.6306773957735	599.699073167692
1822	388869	95	1379.0	491.0	1325.3681804400594	889.6306773957735	402.2223129443757
1823	388869	95	475.0	493.0	1325.3681804400594	889.6306773957735	938.3186753743994
1834	388926	96	1002.0	130.0	1325.343448693699	889.6694739347945	825.6201883684181
1835	388926	96	896.0	163.0	1325.343448693699	889.6694739347945	844.0286258681455
1836	388926	96	817.0	224.0	1325.343448693699	889.6694739347945	837.5732268634364
1837	388926	96	1398.0	227.0	1325.343448693699	889.6694739347945	666.6406874266995
1838	388926	96	1055.0	237.0	1325.343448693699	889.6694739347945	706.4439273275156
1839	388926	96	562.0	400.0	1325.343448693699	889.6694739347945	906.9009947988635
1840	388926	96	479.0	452.0	1325.343448693699	889.6694739347945	952.8125742039216
1841	388926	96	907.0	455.0	1325.343448693699	889.6694739347945	603.2816859773621
1842	388926	96	1385.0	490.0	1325.343448693699	889.6694739347945	404.09725625036936
1843	388926	96	912.0	539.0	1325.343448693699	889.6694739347945	542.0533982254018
1844	388926	96	997.0	652.0	1325.343448693699	889.6694739347945	405.3346754726441
1845	388926	96	1483.0	671.0	1325.343448693699	889.6694739347945	269.5773117321191
1846	388926	96	854.0	744.0	1325.343448693699	889.6694739347945	493.339885132866
1847	388926	96	1408.0	793.0	1325.343448693699	889.6694739347945	127.1892002674798
1848	388926	96	1075.0	853.0	1325.343448693699	889.6694739347945	253.01480712106408
1849	388926	96	520.0	854.0	1325.343448693699	889.6694739347945	806.1329801742672
1851	388926	96	802.0	927.0	1325.343448693699	889.6694739347945	524.6731682361118
1852	388926	96	541.0	944.0	1325.343448693699	889.6694739347945	786.2229019630802
1920	388907	97	885.0	529.0	1325.3716298046231	889.6270063990756	569.1915407673756
1921	388907	97	985.0	668.0	1325.3716298046231	889.6270063990756	406.1666854153247
1922	388907	97	1489.0	681.0	1325.3716298046231	889.6270063990756	265.1404747145091
1923	388907	97	1369.0	707.0	1325.3716298046231	889.6270063990756	187.7659664374587
1924	388907	97	851.0	736.0	1325.3716298046231	889.6270063990756	498.6278173734755
1925	388907	97	530.0	832.0	1325.3716298046231	889.6270063990756	797.4565200464422
1926	388907	97	1082.0	833.0	1325.3716298046231	889.6270063990756	249.872703686256
1928	388907	97	899.0	895.0	1325.3716298046231	889.6270063990756	426.405482800686
1929	388907	97	543.0	946.0	1325.3716298046231	889.6270063990756	784.399949981304
1911	388907	97	908.0	123.0	1325.3716298046231	889.6270063990756	872.8780237273567
1912	388907	97	1006.0	132.0	1325.3716298046231	889.6270063990756	822.1903178396631
1913	388907	97	1372.0	159.0	1325.3716298046231	889.6270063990756	732.1133979014126
1914	388907	97	912.0	197.0	1325.3716298046231	889.6270063990756	806.6029223358142
1915	388907	97	980.0	356.0	1325.3716298046231	889.6270063990756	635.640892825769
1916	388907	97	474.0	380.0	1325.3716298046231	889.6270063990756	992.246611325765
1917	388907	97	888.0	396.0	1325.3716298046231	889.6270063990756	659.5161590169458
1918	388907	97	1400.0	461.0	1325.3716298046231	889.6270063990756	435.07528572955215
1919	388907	97	559.0	462.0	1325.3716298046231	889.6270063990756	877.6048835160556
1856	388946	98	1307.0	132.0	1325.352991240558	889.6546485057299	757.8769020690744
1857	388946	98	972.0	179.0	1325.352991240558	889.6546485057299	793.6550673066054
1858	388946	98	485.0	288.0	1325.352991240558	889.6546485057299	1033.5286478639605
1859	388946	98	899.0	295.0	1325.352991240558	889.6546485057299	731.7041916848942
1860	388946	98	1414.0	422.0	1325.352991240558	889.6546485057299	475.98231314935896
1861	388946	98	980.0	493.0	1325.352991240558	889.6546485057299	525.9311730065115
1862	388946	98	839.0	557.0	1325.352991240558	889.6546485057299	589.2353920642487
1863	388946	98	524.0	563.0	1325.352991240558	889.6546485057299	865.3726803872374
1864	388946	98	1366.0	679.0	1325.352991240558	889.6546485057299	214.5403464576367
1865	388946	98	987.0	684.0	1325.352991240558	889.6546485057299	395.9502255757008
1866	388946	98	1490.0	685.0	1325.352991240558	889.6546485057299	262.6635921638849
1867	388946	98	854.0	754.0	1325.352991240558	889.6546485057299	490.48529642858267
1868	388946	98	951.0	801.0	1325.352991240558	889.6546485057299	384.70743267115046
1869	388946	98	520.0	818.0	1325.352991240558	889.6546485057299	808.534371039719
1870	388946	98	1094.0	822.0	1325.352991240558	889.6546485057299	241.0422328563763
1872	388946	98	547.0	965.0	1325.352991240558	889.6546485057299	781.9912409771091
1854	388946	98	887.0	126.0	1325.352991240558	889.6546485057299	880.5235755582894
1855	388946	98	1005.0	130.0	1325.352991240558	889.6546485057299	824.4399456559204
1888	388984	99	891.0	803.0	1325.420750936473	889.6606583666219	442.9802010843662
1889	388984	99	1094.0	804.0	1325.420750936473	889.6606583666219	246.76570336212484
1891	388984	99	562.0	981.0	1325.420750936473	889.6606583666219	768.8654747681335
1873	388984	99	1249.0	109.0	1325.420750936473	889.6606583666219	784.3922454327949
1874	388984	99	1026.0	127.0	1325.420750936473	889.6606583666219	819.3314749913924
1875	388984	99	907.0	135.0	1325.420750936473	889.6606583666219	862.8954943100498
1876	388984	99	1059.0	202.0	1325.420750936473	889.6606583666219	737.4667433822152
1877	388984	99	499.0	204.0	1325.420750936473	889.6606583666219	1073.8257754450456
1878	388984	99	937.0	261.0	1325.420750936473	889.6606583666219	738.9755768196998
1879	388984	99	1418.0	393.0	1325.420750936473	889.6606583666219	505.2155252229813
1880	388984	99	758.0	600.0	1325.420750936473	889.6606583666219	637.078963393625
1881	388984	99	1058.0	609.0	1325.420750936473	889.6606583666219	387.66514311479284
1882	388984	99	1351.0	676.0	1325.420750936473	889.6606583666219	215.18637251534366
1883	388984	99	529.0	684.0	1325.420750936473	889.6606583666219	822.5462412059323
1884	388984	99	1466.0	684.0	1325.420750936473	889.6606583666219	249.11610077844728
1885	388984	99	998.0	687.0	1325.420750936473	889.6606583666219	385.0658263120691
1886	388984	99	501.0	777.0	1325.420750936473	889.6606583666219	832.0829276690267
1887	388984	99	965.0	785.0	1325.420750936473	889.6606583666219	375.3091673745072
1892	388965	100	1044.0	127.0	1325.4007078733166	889.6940848369159	812.9505676465355
1893	388965	100	1195.0	129.0	1325.4007078733166	889.6940848369159	771.7900202255372
1894	388965	100	920.0	147.0	1325.4007078733166	889.6940848369159	846.13488144381
1895	388965	100	536.0	148.0	1325.4007078733166	889.6940848369159	1083.1729285174013
1896	388965	100	1214.0	217.0	1325.4007078733166	889.6940848369159	681.8558861586895
1897	388965	100	936.0	266.0	1325.4007078733166	889.6940848369159	735.2735700083323
1898	388965	100	1418.0	357.0	1325.4007078733166	889.6940848369159	540.6825472702094
1899	388965	100	684.0	598.0	1325.4007078733166	889.6940848369159	704.613587144924
1900	388965	100	1221.0	630.0	1325.4007078733166	889.6940848369159	279.8937753929745
1901	388965	100	1342.0	675.0	1325.4007078733166	889.6940848369159	215.33482431568703
1902	388965	100	1011.0	695.0	1325.4007078733166	889.6940848369159	369.8020981305092
1903	388965	100	538.0	696.0	1325.4007078733166	889.6940848369159	810.8743880899251
1904	388965	100	1465.0	699.0	1325.4007078733166	889.6940848369159	236.33069278885455
1905	388965	100	487.0	702.0	1325.4007078733166	889.6940848369159	859.1535464893606
1906	388965	100	967.0	745.0	1325.4007078733166	889.6940848369159	386.5067212751766
1907	388965	100	862.0	790.0	1325.4007078733166	889.6940848369159	474.0032980992443
1908	388965	100	1096.0	790.0	1325.4007078733166	889.6940848369159	250.12715831002623
1910	388965	100	600.0	992.0	1325.4007078733166	889.6940848369159	732.5794750472231
1952	389022	101	1151.0	150.0	1325.372971242969	889.6662211420385	759.9421371385089
1953	389022	101	1321.0	197.0	1325.372971242969	889.6662211420385	692.6800248229215
1954	389022	101	992.0	203.0	1325.372971242969	889.6662211420385	763.3138523653638
1955	389022	101	972.0	282.0	1325.372971242969	889.6662211420385	702.9443030014036
1956	389022	101	1421.0	342.0	1325.372971242969	889.6662211420385	555.952172771092
1957	389022	101	497.0	527.0	1325.372971242969	889.6662211420385	904.2834552524727
1958	389022	101	1265.0	592.0	1325.372971242969	889.6662211420385	303.7269742148124
1959	389022	101	635.0	602.0	1325.372971242969	889.6662211420385	747.9082124224774
1960	389022	101	1330.0	656.0	1325.372971242969	889.6662211420385	233.712028569174
1961	389022	101	1013.0	690.0	1325.372971242969	889.6662211420385	370.73369556637573
1962	389022	101	513.0	715.0	1325.372971242969	889.6662211420385	830.9381043219581
1963	389022	101	968.0	732.0	1325.372971242969	889.6662211420385	390.6073192660861
1964	389022	101	1473.0	749.0	1325.372971242969	889.6662211420385	203.91352429402548
1965	389022	101	1071.0	761.0	1325.372971242969	889.6662211420385	285.0624580016602
1966	389022	101	838.0	780.0	1325.372971242969	889.6662211420385	499.55889858731814
1968	389022	101	660.0	995.0	1325.372971242969	889.6662211420385	673.6589610694679
1950	389022	101	558.0	130.0	1325.372971242969	889.6662211420385	1079.7935194001154
1951	389022	101	1037.0	130.0	1325.372971242969	889.6662211420385	812.5587597753918
1930	389041	102	1036.0	130.0	1325.3928435151552	889.681307898448	812.9353648649342
1931	389041	102	558.0	133.0	1325.3928435151552	889.681307898448	1077.7097837549686
1932	389041	102	1141.0	154.0	1325.3928435151552	889.681307898448	758.4376754426006
1933	389041	102	1024.0	205.0	1325.3928435151552	889.681307898448	748.0816396007058
1934	389041	102	1337.0	205.0	1325.3928435151552	889.681307898448	684.7796868097016
1936	389041	102	1041.0	335.0	1325.3928435151552	889.681307898448	623.338305236064
1937	389041	102	1410.0	341.0	1325.3928435151552	889.681307898448	555.166235073426
1938	389041	102	483.0	443.0	1325.3928435151552	889.681307898448	953.4935204978673
1939	389041	102	1360.0	531.0	1325.3928435151552	889.681307898448	360.34696601429545
1940	389041	102	584.0	587.0	1325.3928435151552	889.681307898448	800.7991774262773
1941	389041	102	1331.0	644.0	1325.3928435151552	889.681307898448	245.74528531497316
1942	389041	102	1005.0	697.0	1325.3928435151552	889.681307898448	373.86850708395224
1943	389041	102	881.0	710.0	1325.3928435151552	889.681307898448	479.3436885738479
1944	389041	102	512.0	723.0	1325.3928435151552	889.681307898448	830.2954752884102
1945	389041	102	1068.0	748.0	1325.3928435151552	889.681307898448	293.81060038846795
1946	389041	102	978.0	779.0	1325.3928435151552	889.681307898448	364.59860071543903
1947	389041	102	1461.0	780.0	1325.3928435151552	889.681307898448	174.4112673889487
1949	389041	102	741.0	984.0	1325.3928435151552	889.681307898448	591.9552442807445
1989	389003	103	560.0	133.0	1325.3200694986058	889.6886207398701	1076.239972094773
1990	389003	103	1035.0	134.0	1325.3200694986058	889.6886207398701	809.5375434588581
1991	389003	103	1141.0	161.0	1325.3200694986058	889.6886207398701	751.6388720760423
1992	389003	103	1350.0	211.0	1325.3200694986058	889.6886207398701	679.137204761557
1993	389003	103	1093.0	237.0	1325.3200694986058	889.6886207398701	692.8023169239195
1994	389003	103	508.0	301.0	1325.3200694986058	889.6886207398701	1007.256863066128
1995	389003	103	1404.0	320.0	1325.3200694986058	889.6886207398701	575.0962146147372
1996	389003	103	1148.0	407.0	1325.3200694986058	889.6886207398701	514.228268027681
1997	389003	103	1422.0	457.0	1325.3200694986058	889.6886207398701	443.358152602978
1998	389003	103	559.0	613.0	1325.3200694986058	889.6886207398701	814.7410887903468
1999	389003	103	967.0	629.0	1325.3200694986058	889.6886207398701	443.1160448333388
2000	389003	103	1316.0	637.0	1325.3200694986058	889.6886207398701	252.8604412455154
2001	389003	103	1065.0	719.0	1325.3200694986058	889.6886207398701	311.28948558189074
2002	389003	103	1016.0	740.0	1325.3200694986058	889.6886207398701	343.63583714977545
2003	389003	103	507.0	749.0	1325.3200694986058	889.6886207398701	830.3258541981515
2004	389003	103	1443.0	792.0	1325.3200694986058	889.6886207398701	152.94323347200145
2005	389003	103	994.0	820.0	1325.3200694986058	889.6886207398701	338.56977465979804
2007	389003	103	791.0	960.0	1325.3200694986058	889.6886207398701	538.9263648425976
1984	389079	104	1056.0	798.0	1325.3445606923171	889.6145725644566	284.4990725480584
1985	389079	104	1431.0	821.0	1325.3445606923171	889.6145725644566	125.9802818837239
1986	389079	104	991.0	848.0	1325.3445606923171	889.6145725644566	336.92440979285095
1988	389079	104	844.0	915.0	1325.3445606923171	889.6145725644566	482.01349154786635
1969	389079	104	567.0	131.0	1325.3445606923171	889.6145725644566	1072.652106900824
1970	389079	104	1037.0	133.0	1325.3445606923171	889.6145725644566	809.6963610500794
1971	389079	104	1088.0	184.0	1325.3445606923171	889.6145725644566	744.4624674928548
1972	389079	104	519.0	186.0	1325.3445606923171	889.6145725644566	1070.1705552308701
1973	389079	104	1343.0	204.0	1325.3445606923171	889.6145725644566	685.8418597970598
1975	389079	104	1188.0	244.0	1325.3445606923171	889.6145725644566	660.0618945669804
1976	389079	104	1397.0	298.0	1325.3445606923171	889.6145725644566	595.9381716696806
1977	389079	104	1426.0	411.0	1325.3445606923171	889.6145725644566	489.0842734471025
1978	389079	104	1215.0	423.0	1325.3445606923171	889.6145725644566	479.4841826420252
1979	389079	104	1033.0	597.0	1325.3445606923171	889.6145725644566	413.6286139080123
1980	389079	104	1305.0	629.0	1325.3445606923171	889.6145725644566	261.4074531889207
1981	389079	104	561.0	646.0	1325.3445606923171	889.6145725644566	802.2285630826755
1982	389079	104	1063.0	705.0	1325.3445606923171	889.6145725644566	320.7915350005388
1983	389079	104	497.0	709.0	1325.3445606923171	889.6145725644566	847.8067793142428
2027	389061	105	1032.0	124.0	1325.3690229993	889.6773846625246	819.9556335797732
2028	389061	105	566.0	125.0	1325.3690229993	889.6773846625246	1077.6700866708836
2029	389061	105	520.0	174.0	1325.3690229993	889.6773846625246	1077.4104984286341
2030	389061	105	1339.0	202.0	1325.3690229993	889.6773846625246	687.8124663818498
2031	389061	105	1002.0	210.0	1325.3690229993	889.6773846625246	752.6811225593552
2032	389061	105	1224.0	250.0	1325.3690229993	889.6773846625246	647.6595056605902
2033	389061	105	1399.0	271.0	1325.3690229993	889.6773846625246	623.0435194004822
2034	389061	105	1242.0	431.0	1325.3690229993	889.6773846625246	466.1923821736165
2035	389061	105	1413.0	448.0	1325.3690229993	889.6773846625246	450.28668673682205
2036	389061	105	1061.0	603.0	1325.3690229993	889.6773846625246	389.96782328616473
2037	389061	105	1299.0	626.0	1325.3690229993	889.6773846625246	264.99261981498006
2038	389061	105	486.0	655.0	1325.3690229993	889.6773846625246	871.5582778236013
2039	389061	105	560.0	679.0	1325.3690229993	889.6773846625246	793.8354374649347
2040	389061	105	1061.0	704.0	1325.3690229993	889.6773846625246	323.0589288298955
2041	389061	105	1097.0	815.0	1325.3690229993	889.6773846625246	240.26885450613324
2042	389061	105	1015.0	842.0	1325.3690229993	889.6773846625246	314.00965502003004
2043	389061	105	1441.0	865.0	1325.3690229993	889.6773846625246	118.2349193593781
2044	389061	105	879.0	868.0	1325.3690229993	889.6773846625246	446.8950813100952
2016	389098	106	483.0	532.0	1325.3535548260031	889.6778425404984	915.1464092550601
2017	389098	106	1430.0	572.0	1325.3535548260031	889.6778425404984	334.46986430579966
2018	389098	106	1296.0	622.0	1325.3535548260031	889.6778425404984	269.28248841701355
2019	389098	106	1160.0	633.0	1325.3535548260031	889.6778425404984	305.3282052887367
2020	389098	106	1068.0	689.0	1325.3535548260031	889.6778425404984	326.3471290946033
2021	389098	106	570.0	733.0	1325.3535548260031	889.6778425404984	771.4317462558985
2022	389098	106	1104.0	803.0	1325.3535548260031	889.6778425404984	237.71925589144817
2023	389098	106	924.0	829.0	1325.3535548260031	889.6778425404984	405.91437095382446
2024	389098	106	1016.0	833.0	1325.3535548260031	889.6778425404984	314.50278173416916
2026	389098	106	1454.0	915.0	1325.3535548260031	889.6778425404984	131.11490958052778
2008	389098	106	1031.0	121.0	1325.3535548260031	889.6778425404984	823.1097380370494
2009	389098	106	571.0	133.0	1325.3535548260031	889.6778425404984	1068.46181170427
2010	389098	106	1364.0	179.0	1325.3535548260031	889.6778425404984	711.7278578239046
2011	389098	106	527.0	194.0	1325.3535548260031	889.6778425404984	1058.931564882792
2012	389098	106	892.0	204.0	1325.3535548260031	889.6778425404984	811.1408060449962
2013	389098	106	1250.0	237.0	1325.3535548260031	889.6778425404984	657.0133365223534
2014	389098	106	1394.0	272.0	1325.3535548260031	889.6778425404984	621.480692862225
2015	389098	106	1272.0	436.0	1325.3535548260031	889.6778425404984	456.8043198403148
2124	389136	107	1016.0	110.0	1325.365828457588	889.6351412290792	838.7718219256867
2125	389136	107	571.0	128.0	1325.365828457588	889.6351412290792	1071.9868896117816
2126	389136	107	1368.0	171.0	1325.365828457588	889.6351412290792	719.8987003686327
2127	389136	107	851.0	188.0	1325.365828457588	889.6351412290792	846.9443964132496
2128	389136	107	1264.0	234.0	1325.365828457588	889.6351412290792	658.5007238543939
2129	389136	107	1385.0	266.0	1325.365828457588	889.6351412290792	626.4798670279544
2130	389136	107	507.0	305.0	1325.365828457588	889.6351412290792	1005.7439423367259
2131	389136	107	490.0	429.0	1325.365828457588	889.6351412290792	953.9501038784816
2132	389136	107	1303.0	452.0	1325.365828457588	889.6351412290792	438.20628375365675
2133	389136	107	1270.0	601.0	1325.365828457588	889.6351412290792	293.8972944977982
2134	389136	107	1175.0	645.0	1325.365828457588	889.6351412290792	287.15193659787195
2135	389136	107	1076.0	682.0	1325.365828457588	889.6351412290792	324.4929402553449
2136	389136	107	1424.0	697.0	1325.365828457588	889.6351412290792	216.4185699800395
2137	389136	107	1125.0	776.0	1325.365828457588	889.6351412290792	230.34628396318513
2138	389136	107	939.0	780.0	1325.365828457588	889.6351412290792	401.6197425327077
2139	389136	107	578.0	783.0	1325.365828457588	889.6351412290792	754.9349209640804
2140	389136	107	1010.0	853.0	1325.365828457588	889.6351412290792	317.4865970897281
2142	389136	107	1437.0	956.0	1325.365828457588	889.6351412290792	129.87102346422375
2048	389117	108	1355.0	155.0	1325.3646642662734	889.7361235877729	735.3335463779943
2049	389117	108	846.0	184.0	1325.3646642662734	889.7361235877729	853.143573780998
2051	389117	108	1281.0	218.0	1325.3646642662734	889.7361235877729	673.1995567201354
2052	389117	108	1379.0	255.0	1325.3646642662734	889.7361235877729	636.9981913840118
2053	389117	108	536.0	319.0	1325.3646642662734	889.7361235877729	974.082283978209
2054	389117	108	499.0	421.0	1325.3646642662734	889.7361235877729	950.0484787125354
2055	389117	108	1307.0	457.0	1325.3646642662734	889.7361235877729	433.1256325263897
2056	389117	108	1278.0	590.0	1325.3646642662734	889.7361235877729	303.455359492103
2057	389117	108	1168.0	656.0	1325.3646642662734	889.7361235877729	281.7733362642313
2058	389117	108	1093.0	679.0	1325.3646642662734	889.7361235877729	313.69260588094687
2059	389117	108	923.0	744.0	1325.3646642662734	889.7361235877729	427.94431970584856
2060	389117	108	1144.0	745.0	1325.3646642662734	889.7361235877729	232.03811522168752
2061	389117	108	1439.0	776.0	1325.3646642662734	889.7361235877729	160.7759165300883
2062	389117	108	581.0	852.0	1325.3646642662734	889.7361235877729	745.3205809795363
2064	389117	108	970.0	905.0	1325.3646642662734	889.7361235877729	355.69232565829833
2046	389117	108	993.0	109.0	1325.3646642662734	889.7361235877729	848.5370732782952
2047	389117	108	574.0	124.0	1325.3646642662734	889.7361235877729	1072.8003866867307
2080	389154	109	1461.0	783.0	1325.35908297204	889.5900751755981	172.51058662622887
2081	389154	109	573.0	883.0	1325.35908297204	889.5900751755981	752.3879443620484
2083	389154	109	907.0	941.0	1325.35908297204	889.5900751755981	421.50599364143903
2084	389154	109	1324.0	1023.0	1325.35908297204	889.5900751755981	133.41684731763618
2065	389154	109	634.0	102.0	1325.35908297204	889.5900751755981	1047.9864064590936
2066	389154	109	921.0	104.0	1325.35908297204	889.5900751755981	883.5485465985392
2067	389154	109	1323.0	136.0	1325.35908297204	889.5900751755981	753.5937676730299
2068	389154	109	837.0	171.0	1325.35908297204	889.5900751755981	868.8304150190436
2070	389154	109	1287.0	196.0	1325.35908297204	889.5900751755981	694.6499921748706
2071	389154	109	1365.0	241.0	1325.35908297204	889.5900751755981	649.8003446591158
2072	389154	109	616.0	377.0	1325.35908297204	889.5900751755981	875.1793494841265
2073	389154	109	507.0	435.0	1325.35908297204	889.5900751755981	936.1430046371089
2074	389154	109	1339.0	456.0	1325.35908297204	889.5900751755981	433.8045964580649
2075	389154	109	1276.0	584.0	1325.35908297204	889.5900751755981	309.5506632486328
2076	389154	109	1195.0	642.0	1325.35908297204	889.5900751755981	279.81125037919674
2077	389154	109	1097.0	677.0	1325.35908297204	889.5900751755981	311.9974532572301
2078	389154	109	880.0	702.0	1325.35908297204	889.5900751755981	483.2543316826895
2079	389154	109	1210.0	707.0	1325.35908297204	889.5900751755981	215.9788266862763
2085	389192	110	873.0	90.0	1325.3580697781606	889.6888459629102	918.7655161415857
2086	389192	110	677.0	100.0	1325.3580697781606	889.6888459629102	1021.7517604999246
2087	389192	110	791.0	124.0	1325.3580697781606	889.6888459629102	933.7119232231399
2088	389192	110	1293.0	124.0	1325.3580697781606	889.6888459629102	766.3722682298607
2090	389192	110	1269.0	179.0	1325.3580697781606	889.6888459629102	712.9199589050745
2091	389192	110	1350.0	223.0	1325.3580697781606	889.6888459629102	667.1440939230557
2092	389192	110	520.0	436.0	1325.3580697781606	889.6888459629102	924.3566354540665
2093	389192	110	705.0	460.0	1325.3580697781606	889.6888459629102	754.6367596955655
2094	389192	110	1379.0	470.0	1325.3580697781606	889.6888459629102	423.103041945581
2095	389192	110	1260.0	574.0	1325.3580697781606	889.6888459629102	322.38350570480645
2096	389192	110	1166.0	612.0	1325.3580697781606	889.6888459629102	320.1657220497441
2097	389192	110	1106.0	670.0	1325.3580697781606	889.6888459629102	310.4531394869694
2098	389192	110	836.0	689.0	1325.3580697781606	889.6888459629102	528.9114607861432
2099	389192	110	1263.0	694.0	1325.3580697781606	889.6888459629102	205.38416029663426
2100	389192	110	1471.0	819.0	1325.3580697781606	889.6888459629102	161.8903480208477
2101	389192	110	583.0	880.0	1325.3580697781606	889.6888459629102	742.4212938088788
2103	389192	110	870.0	953.0	1325.3580697781606	889.6888459629102	459.7382667753472
2104	389192	110	1222.0	1009.0	1325.3580697781606	889.6888459629102	157.85449650209293
2112	389172	111	1392.0	482.0	1325.3772223165222	889.704079630886	413.11162057479083
2113	389172	111	747.0	485.0	1325.3772223165222	889.704079630886	705.9076450672978
2114	389172	111	1140.0	534.0	1325.3772223165222	889.704079630886	401.1110903725363
2115	389172	111	1230.0	569.0	1325.3772223165222	889.704079630886	334.5861940198803
2116	389172	111	1111.0	660.0	1325.3772223165222	889.704079630886	314.199868948445
2117	389172	111	1317.0	681.0	1325.3772223165222	889.704079630886	208.8721396173162
2118	389172	111	805.0	684.0	1325.3772223165222	889.704079630886	559.559310424417
2119	389172	111	1487.0	847.0	1325.3772223165222	889.704079630886	167.16925759015604
2121	389172	111	601.0	910.0	1325.3772223165222	889.704079630886	724.661496558655
2122	389172	111	943.0	948.0	1325.3772223165222	889.704079630886	386.79549438712587
2123	389172	111	1132.0	1000.0	1325.3772223165222	889.704079630886	222.62061935257387
2105	389172	111	1250.0	98.0	1325.3772223165222	889.704079630886	795.284273293734
2106	389172	111	879.0	106.0	1325.3772223165222	889.704079630886	901.9116969155617
2107	389172	111	705.0	110.0	1325.3772223165222	889.704079630886	996.3966829341668
2108	389172	111	787.0	128.0	1325.3772223165222	889.704079630886	932.7610296509974
2109	389172	111	1247.0	154.0	1325.3772223165222	889.704079630886	739.8672054927036
2110	389172	111	1339.0	194.0	1325.3772223165222	889.704079630886	695.8374425732433
2111	389172	111	534.0	434.0	1325.3772223165222	889.704079630886	913.2054074487552
[truncated: 19,512 more rows]
