# Supplementary material for: The First of Us: Ophiocordyceps use a novel scramblase-binding peptide to manipulate zombie ants
Source: bioRxiv. 2025 Sep 19:2025.09.09.674826. Preprint. [Version 2] doi: 10.1101/2025.09.09.674826 (PMC12458967; doi:10.1101/2025.09.09.674826)
Supplement: Supplement 11 [file media-11.zip › Data S12. Nest behavior tests data/RNAi Aversion Assay data files/Chul5_GFPb-all-spots_matches.csv]

No_Overlap_ID	Citronella_ID	Frame	No_Overlap_X	No_Overlap_Y	Citronella_X	Citronella_Y	Distance
133902	345878	0	765	183	1349.39146	904.4339962	928.42899
133903	345878	0	893	353	1349.39146	904.4339962	715.8020795
133901	345878	0	1140	69	1349.39146	904.4339962	861.2750696
133906	345878	0	968	462	1349.39146	904.4339962	584.129512
133907	345878	0	1481	570	1349.39146	904.4339962	359.3979766
133904	345878	0	1239	441	1349.39146	904.4339962	476.4004023
133905	345878	0	767	442	1349.39146	904.4339962	743.6565159
133910	345878	0	1144	595	1349.39146	904.4339962	371.3960822
133911	345878	0	1183	642	1349.39146	904.4339962	310.7373816
133908	345878	0	781	578	1349.39146	904.4339962	655.4601481
133909	345878	0	450	592	1349.39146	904.4339962	952.1134389
133915	345878	0	1165	958	1349.39146	904.4339962	192.0143935
133912	345878	0	472	701	1349.39146	904.4339962	900.6670667
133913	345878	0	1462	702	1349.39146	904.4339962	231.6467269
133916	345878	0	826	974	1349.39146	904.4339962	527.9943649
133917	345878	0	1095	996	1349.39146	904.4339962	270.368911
133922	346093	1	1318	531	1349.476266	904.4298891	374.7541026
133923	346093	1	1470	551	1349.476266	904.4298891	373.4148589
133920	346093	1	803	361	1349.476266	904.4298891	770.6830439
133921	346093	1	831	484	1349.476266	904.4298891	667.5169889
133926	346093	1	964	619	1349.476266	904.4298891	479.6479684
133927	346093	1	1229	629	1349.476266	904.4298891	300.6262706
133924	346093	1	1153	567	1349.476266	904.4298891	390.4636389
133925	346093	1	469	583	1349.476266	904.4298891	937.3129837
133931	346093	1	1195	935	1349.476266	904.4298891	157.4720565
133928	346093	1	708	656	1349.476266	904.4298891	687.9020354
133929	346093	1	1471	693	1349.476266	904.4298891	243.8659792
133932	346093	1	850	964	1349.476266	904.4298891	503.0160424
133933	346093	1	1089	991	1349.476266	904.4298891	274.4854632
133918	346093	1	1133	55	1349.476266	904.4298891	876.5803502
133919	346093	1	696	283	1349.476266	904.4298891	901.7795395
134048	346225	2	1156	955	1349.439095	904.4146543	199.943894
134049	346225	2	927	985	1349.439095	904.4146543	430.0567255
134034	346225	2	1141	93	1349.439095	904.4146543	837.7592719
134035	346225	2	912	256	1349.439095	904.4146543	782.1729514
134038	346225	2	454	581	1349.439095	904.4146543	952.0547316
134039	346225	2	1213	609	1349.439095	904.4146543	325.4004375
134036	346225	2	664	377	1349.439095	904.4146543	864.8658687
134037	346225	2	1459	550	1349.439095	904.4146543	370.9627192
134042	346225	2	766	652	1349.439095	904.4146543	635.6998785
134043	346225	2	1254	653	1349.439095	904.4146543	268.9199682
134040	346225	2	1138	633	1349.439095	904.4146543	344.052911
134041	346225	2	1341	649	1349.439095	904.4146543	255.5540334
134047	346225	2	1252	949	1349.439095	904.4146543	107.1551694
134044	346225	2	1472	682	1349.439095	904.4146543	253.9477384
134045	346225	2	677	733	1349.439095	904.4146543	693.9433122
134115	345945	3	1200	916	1349.459176	904.4314001	149.90623
134112	345945	3	666	775	1349.459176	904.4314001	695.6068808
134113	345945	3	1326	793	1349.459176	904.4314001	113.8740088
134116	345945	3	1153	969	1349.459176	904.4314001	206.7977561
134117	345945	3	965	996	1349.459176	904.4314001	395.2134442
134102	345945	3	1042	302	1349.459176	904.4314001	676.3540025
134103	345945	3	533	422	1349.459176	904.4314001	948.3383583
134101	345945	3	1225	63	1349.459176	904.4314001	850.5862023
134106	345945	3	1276	589	1349.459176	904.4314001	323.8722259
134107	345945	3	1178	638	1349.459176	904.4314001	316.8342469
134104	345945	3	1457	557	1349.459176	904.4314001	363.6943863
134105	345945	3	484	571	1349.459176	904.4314001	927.4675649
134110	345945	3	1243	738	1349.459176	904.4314001	197.5676266
134111	345945	3	744	767	1349.459176	904.4314001	620.8608568
134108	345945	3	470	648	1349.459176	904.4314001	916.081604
134109	345945	3	1468	686	1349.459176	904.4314001	248.5240502
134016	346008	4	973	986	1349.501283	904.3907455	385.2444499
134002	346008	4	1105	285	1349.501283	904.3907455	665.9022247
134003	346008	4	503	447	1349.501283	904.3907455	962.1697956
134006	346008	4	488	557	1349.501283	904.3907455	928.9051566
134007	346008	4	1450	685	1349.501283	904.3907455	241.3136785
134004	346008	4	1348	491	1349.501283	904.3907455	413.3934716
134005	346008	4	1460	494	1349.501283	904.3907455	425.0065065
134010	346008	4	1222	824	1349.501283	904.3907455	150.7290583
134011	346008	4	1386	870	1349.501283	904.3907455	50.14857677
134008	346008	4	1211	749	1349.501283	904.3907455	208.1559249
134009	346008	4	862	812	1349.501283	904.3907455	496.17895
134014	346008	4	1118	943	1349.501283	904.3907455	234.6987822
134015	346008	4	1174	985	1349.501283	904.3907455	193.1283306
134013	346008	4	675	935	1349.501283	904.3907455	675.1954581
134086	346191	5	1465	491	1349.497361	904.3955172	429.2280434
134087	346191	5	538	504	1349.497361	904.3955172	904.9002913
134084	346191	5	1247	52	1349.497361	904.3955172	858.5358622
134085	346191	5	1112	164	1349.497361	904.3955172	777.55419
134090	346191	5	446	680	1349.497361	904.3955172	930.9462012
134091	346191	5	1434	705	1349.497361	904.3955172	216.5623888
134088	346191	5	466	540	1349.497361	904.3955172	955.6943444
134089	346191	5	1388	556	1349.497361	904.3955172	350.5166039
134094	346191	5	1157	901	1349.497361	904.3955172	192.527306
134092	346191	5	1034	714	1349.497361	904.3955172	368.4956415
134093	346191	5	1132	818	1349.497361	904.3955172	234.0283903
134098	346191	5	1022	982	1349.497361	904.3955172	336.5664529
134099	346191	5	1368	989	1349.497361	904.3955172	86.60407706
134096	346191	5	1109	946	1349.497361	904.3955172	244.0694853
134097	346191	5	681	954	1349.497361	904.3955172	670.3352344
134100	346191	5	1204	1008	1349.497361	904.3955172	178.6151476
133986	345974	6	1182	150	1349.516842	904.4025696	772.7775419
133987	345974	6	1463	510	1349.516842	904.4025696	410.4044518
133985	345974	6	1300	57	1349.516842	904.4025696	848.8480621
133990	345974	6	1212	576	1349.516842	904.4025696	356.0324837
133991	345974	6	1420	632	1349.516842	904.4025696	281.3734804
133988	345974	6	477	511	1349.516842	904.4025696	957.1056477
133989	345974	6	584	572	1349.516842	904.4025696	834.5702506
133994	345974	6	1021	810	1349.516842	904.4025696	341.8115862
133992	345974	6	1445	723	1349.516842	904.4025696	204.9973799
133993	345974	6	509	746	1349.516842	904.4025696	855.3127705
133998	345974	6	1109	939	1349.516842	904.4025696	242.9924554
133999	345974	6	1057	973	1349.516842	904.4025696	300.452509
133996	345974	6	744	925	1349.516842	904.4025696	605.8670645
133997	345974	6	1198	930	1349.516842	904.4025696	153.6638597
134000	345974	6	1327	1000	1349.516842	904.4025696	98.2134251
134001	345974	6	1144	1002	1349.516842	904.4025696	227.5135835
134282	345928	7	1174	281	1349.54902	904.3370791	647.5851857
134283	345928	7	474	441	1349.54902	904.3370791	990.589388
134281	345928	7	1315	82	1349.54902	904.3370791	823.0625168
134286	345928	7	1470	656	1349.54902	904.3370791	276.0067814
134287	345928	7	632	675	1349.54902	904.3370791	753.3074354
134284	345928	7	1465	502	1349.54902	904.3370791	418.5738334
134285	345928	7	1362	531	1349.54902	904.3370791	373.5446447
134290	345928	7	814	832	1349.54902	904.3370791	540.4122557
134291	345928	7	1168	849	1349.54902	904.3370791	189.7952557
134288	345928	7	1448	756	1349.54902	904.3370791	178.0350653
134289	345928	7	568	785	1349.54902	904.3370791	790.6074939
134294	345928	7	1215	938	1349.54902	904.3370791	138.6961827
134295	345928	7	1039	971	1349.54902	904.3370791	317.6234232
134292	345928	7	1069	859	1349.54902	904.3370791	284.1886759
134296	345928	7	1143	992	1349.54902	904.3370791	224.3820079
133890	346159	8	1213	761	1349.566275	904.3902245	198.0179381
133891	346159	8	659	763	1349.566275	904.3902245	704.8921727
133888	346159	8	1379	582	1349.566275	904.3902245	323.7310628
133889	346159	8	1465	672	1349.566275	904.3902245	259.4805607
133894	346159	8	1126	834	1349.566275	904.3902245	234.3857138
133895	346159	8	989	863	1349.566275	904.3902245	362.9341387
133892	346159	8	1446	783	1349.566275	904.3902245	155.0324159
133893	346159	8	614	818	1349.566275	904.3902245	740.6220461
133898	346159	8	1261	982	1349.566275	904.3902245	117.7593404
133899	346159	8	1064	990	1349.566275	904.3902245	298.1226775
133897	346159	8	1144	929	1349.566275	904.3902245	207.034138
133900	346159	8	1340	1009	1349.566275	904.3902245	105.0462696
133886	346159	8	498	436	1349.566275	904.3902245	971.8819488
133887	346159	8	1468	502	1349.566275	904.3902245	419.4573161
133884	346159	8	1325	133	1349.566275	904.3902245	771.7813034
133885	346159	8	1096	383	1349.566275	904.3902245	579.7789422
133934	345895	9	1279	123	1349.6004	904.4689428	784.6515946
133935	345895	9	1044	373	1349.6004	904.4689428	613.0667512
133938	345895	9	1352	631	1349.6004	904.4689428	273.4794704
133939	345895	9	1274	675	1349.6004	904.4689428	241.6017718
133936	345895	9	498	451	1349.6004	904.4689428	964.8094748
133937	345895	9	1401	496	1349.6004	904.4689428	411.6901701
133942	345895	9	680	791	1349.6004	904.4689428	679.1464468
133943	345895	9	1142	810	1349.6004	904.4689428	228.0839913
133940	345895	9	1447	684	1349.6004	904.4689428	241.0253864
133941	345895	9	1424	781	1349.6004	904.4689428	144.1522819
133946	345895	9	1068	896	1349.6004	904.4689428	281.7277197
133944	345895	9	643	862	1349.6004	904.4689428	707.8755087
133945	345895	9	1154	878	1349.6004	904.4689428	197.3831838
133950	345895	9	1224	1020	1349.6004	904.4689428	170.6542867
133948	345895	9	1440	979	1349.6004	904.4689428	117.1621365
133949	345895	9	1117	998	1349.6004	904.4689428	250.7010263
134370	346258	10	1395	780	1349.896105	904.4560445	132.3769932
134371	346258	10	712	795	1349.896105	904.4560445	647.2187164
134368	346258	10	1423	669	1349.896105	904.4560445	246.5435627
134369	346258	10	1260	700	1349.896105	904.4560445	223.3463318
134374	346258	10	1164	870	1349.896105	904.4560445	189.0623733
134372	346258	10	1143	815	1349.896105	904.4560445	225.4071479
134373	346258	10	640	867	1349.896105	904.4560445	710.8835598
134376	346258	10	1092	912	1349.896105	904.4560445	258.0064193
134377	346258	10	1153	998	1349.896105	904.4560445	217.9874948
134363	346258	10	1178	159	1349.896105	904.4560445	765.0182909
134366	346258	10	514	529	1349.896105	904.4560445	916.3457537
134367	346258	10	1244	605	1349.896105	904.4560445	317.6285688
134364	346258	10	912	358	1349.896105	904.4560445	700.2622421
134365	346258	10	1347	500	1349.896105	904.4560445	404.4664132
134338	346357	11	758	780	1349.881764	904.4272358	604.8191126
134339	346357	11	1135	804	1349.881764	904.4272358	237.191488
134336	346357	11	1217	731	1349.881764	904.4272358	218.4824231
134337	346357	11	1294	765	1349.881764	904.4272358	150.2089397
134343	346357	11	651	909	1349.881764	904.4272358	698.8967231
134340	346357	11	1202	851	1349.881764	904.4272358	157.2370361
134341	346357	11	1104	898	1349.881764	904.4272358	245.9657517
134344	346357	11	1176	983	1349.881764	904.4272358	190.8102381
134345	346357	11	1230	1010	1349.881764	904.4272358	159.7411837
134330	346357	11	1172	256	1349.881764	904.4272358	672.3836717
134331	346357	11	808	398	1349.881764	904.4272358	741.6902256
134334	346357	11	1305	622	1349.881764	904.4272358	285.9711808
134335	346357	11	1431	651	1349.881764	904.4272358	266.0930892
134332	346357	11	1374	492	1349.881764	904.4272358	413.1318363
134333	346357	11	494	621	1349.881764	904.4272358	901.5900349
134210	346208	12	1098	774	1349.883937	904.3721783	283.6237346
134211	346208	12	1134	822	1349.883937	904.3721783	231.0650346
134208	346208	12	1199	753	1349.883937	904.3721783	213.727628
134209	346208	12	1287	772	1349.883937	904.3721783	146.5495929
134214	346208	12	662	930	1349.883937	904.3721783	688.3611673
134215	346208	12	1186	982	1349.883937	904.3721783	181.3395259
134213	346208	12	1146	924	1349.883937	904.3721783	204.8265397
134216	346208	12	1245	1023	1349.883937	904.3721783	158.3451938
134202	346208	12	714	382	1349.883937	904.3721783	822.9344291
134203	346208	12	1385	466	1349.883937	904.3721783	439.7764257
134201	346208	12	1251	347	1349.883937	904.3721783	566.0757708
134206	346208	12	500	700	1349.883937	904.3721783	874.1113742
134207	346208	12	839	752	1349.883937	904.3721783	533.1225734
134204	346208	12	1478	651	1349.883937	904.3721783	283.9210916
134205	346208	12	1393	682	1349.883937	904.3721783	226.5135328
134242	346176	13	1070	843	1349.844132	904.3759384	286.4956267
134243	346176	13	1112	904	1349.844132	904.3759384	237.8444293
134240	346176	13	1172	793	1349.844132	904.3759384	209.8407372
134241	346176	13	1022	811	1349.844132	904.3759384	340.8824443
134246	346176	13	660	968	1349.844132	904.3759384	692.7719307
134247	346176	13	1244	1019	1349.844132	904.3759384	156.0181266
134245	346176	13	1087	950	1349.844132	904.3759384	266.7744231
134234	346176	13	1409	435	1349.844132	904.3759384	473.0889855
134235	346176	13	489	646	1349.844132	904.3759384	898.7829245
134232	346176	13	1312	390	1349.844132	904.3759384	515.7662109
134233	346176	13	643	418	1349.844132	904.3759384	858.0152566
134238	346176	13	1262	767	1349.844132	904.3759384	163.0605409
134239	346176	13	1442	775	1349.844132	904.3759384	158.8421777
134236	346176	13	1476	664	1349.844132	904.3759384	271.4698781
134237	346176	13	806	685	1349.844132	904.3759384	586.4232622
134306	346374	14	1128	821	1349.813065	904.3912758	236.9707589
134307	346374	14	1059	849	1349.813065	904.3912758	296.0412675
134304	346374	14	1449	776	1349.813065	904.3912758	162.2416957
134305	346374	14	1020	795	1349.813065	904.3912758	347.4810914
134310	346374	14	1036	919	1349.813065	904.3912758	314.1529156
134311	346374	14	653	976	1349.813065	904.3912758	700.4828738
134308	346374	14	1087	903	1349.813065	904.3912758	262.8167472
134312	346374	14	1287	989	1349.813065	904.3912758	105.3760756
134298	346374	14	1319	381	1349.813065	904.3912758	524.2975039
134299	346374	14	545	386	1349.813065	904.3912758	957.3158225
134297	346374	14	1415	292	1349.813065	904.3912758	615.8509651
134302	346374	14	1470	688	1349.813065	904.3912758	247.5279452
134303	346374	14	1274	752	1349.813065	904.3912758	170.207878
134300	346374	14	492	543	1349.813065	904.3912758	930.8312995
134301	346374	14	692	676	1349.813065	904.3912758	696.3336865
134082	346076	15	1110	946	1350.000071	904.7490976	243.5193446
134083	346076	15	647	975	1350.000071	904.7490976	706.5014434
134080	346076	15	993	916	1350.000071	904.7490976	357.1773141
134081	346076	15	1304	935	1350.000071	904.7490976	55.05564148
134067	346076	15	1398	189	1350.000071	904.7490976	717.3567898
134070	346076	15	492	529	1350.000071	904.7490976	936.6704366
134071	346076	15	637	614	1350.000071	904.7490976	770.0026879
134068	346076	15	1321	368	1350.000071	904.7490976	537.5319506
134069	346076	15	539	419	1350.000071	904.7490976	945.3429544
134074	346076	15	1056	767	1350.000071	904.7490976	324.6703803
134075	346076	15	1417	767	1350.000071	904.7490976	153.1789944
134072	346076	15	1450	683	1350.000071	904.7490976	243.2542867
134073	346076	15	1257	758	1350.000071	904.7490976	173.7363258
134078	346076	15	1451	847	1350.000071	904.7490976	116.3440753
134076	346076	15	1115	822	1350.000071	904.7490976	249.1434259
134077	346076	15	1046	838	1350.000071	904.7490976	311.2418439
134178	346043	16	947	802	1349.526276	904.9578495	415.4849233
134179	346043	16	1100	830	1349.526276	904.9578495	260.541823
134176	346043	16	1341	748	1349.526276	904.9578495	157.1892614
134177	346043	16	1448	790	1349.526276	904.9578495	151.3683636
134182	346043	16	971	911	1349.526276	904.9578495	378.5744961
134183	346043	16	635	987	1349.526276	904.9578495	719.2209072
134180	346043	16	1357	882	1349.526276	904.9578495	24.14372395
134184	346043	16	1160	992	1349.526276	904.9578495	208.5582537
134170	346043	16	467	487	1349.526276	904.9578495	976.4944401
134171	346043	16	667	517	1349.526276	904.9578495	785.0817857
134168	346043	16	1289	124	1349.526276	904.9578495	783.2998103
134169	346043	16	1339	334	1349.526276	904.9578495	571.0548734
134174	346043	16	1149	691	1349.526276	904.9578495	293.238382
134175	346043	16	1250	748	1349.526276	904.9578495	185.8527538
134172	346043	16	556	550	1349.526276	904.9578495	869.2980072
134173	346043	16	1456	659	1349.526276	904.9578495	268.0147714
133954	346309	17	706	444	1349.839626	904.4743628	791.5592855
133955	346309	17	1466	620	1349.839626	904.4743628	307.2765784
133952	346309	17	1347	289	1349.839626	904.4743628	615.4809134
133953	346309	17	469	411	1349.839626	904.4743628	1009.651124
133958	346309	17	1360	714	1349.839626	904.4743628	190.7451601
133959	346309	17	1444	714	1349.839626	904.4743628	212.4774317
133956	346309	17	582	650	1349.839626	904.4743628	808.9096934
133957	346309	17	1160	691	1349.839626	904.4743628	285.6753176
133962	346309	17	1151	826	1349.839626	904.4743628	213.7648764
133963	346309	17	1437	835	1349.839626	904.4743628	111.4612845
133960	346309	17	1245	732	1349.839626	904.4743628	201.8384328
133961	346309	17	836	784	1349.839626	904.4743628	527.7738465
133966	346309	17	646	984	1349.839626	904.4743628	708.3181105
133967	346309	17	1254	996	1349.839626	904.4743628	132.5223608
133965	346309	17	951	928	1349.839626	904.4743628	399.5328555
133951	346309	17	1194	111	1349.839626	904.4743628	808.6331389
134018	345995	18	1331	233	1349.773886	904.4864036	671.7487991
134019	345995	18	814	349	1349.773886	904.4864036	771.7634361
134017	345995	18	1009	110	1349.773886	904.4864036	864.4856776
134022	345995	18	674	646	1349.773886	904.4864036	723.5230235
134023	345995	18	1158	659	1349.773886	904.4864036	311.5137198
134020	345995	18	497	387	1349.773886	904.4864036	997.5046256
134021	345995	18	1422	572	1349.773886	904.4864036	340.2408268
134026	345995	18	1373	740	1349.773886	904.4864036	166.1181187
134027	345995	18	1211	773	1349.773886	904.4864036	191.1723456
134024	345995	18	1429	663	1349.773886	904.4864036	254.1504679
134025	345995	18	1238	696	1349.773886	904.4864036	236.5586228
134030	345995	18	939	903	1349.773886	904.4864036	410.776575
134028	345995	18	1452	780	1349.773886	904.4864036	161.080859
134029	345995	18	719	795	1349.773886	904.4864036	640.2054104
134032	345995	18	658	971	1349.773886	904.4864036	694.9641484
134033	345995	18	1275	974	1349.773886	904.4864036	102.094437
134378	346276	19	897	98	1349.757666	904.5077056	924.902256
134379	346276	19	1319	163	1349.757666	904.5077056	742.1453439
134382	346276	19	1318	549	1349.757666	904.5077056	356.9233505
134383	346276	19	791	583	1349.757666	904.5077056	644.6528786
134380	346276	19	566	253	1349.757666	904.5077056	1019.18515
134381	346276	19	843	287	1349.757666	904.5077056	798.8235715
134386	346276	19	1086	680	1349.757666	904.5077056	346.3694793
134387	346276	19	1354	754	1349.757666	904.5077056	150.5674827
134384	346276	19	1393	628	1349.757666	904.5077056	279.8685598
134385	346276	19	1222	676	1349.757666	904.5077056	261.7972359
134390	346276	19	656	869	1349.757666	904.5077056	694.6657441
134391	346276	19	925	891	1349.757666	904.5077056	424.9723906
134388	346276	19	1280	760	1349.757666	904.5077056	160.4637309
134389	346276	19	1428	761	1349.757666	904.5077056	163.4512907
134394	346276	19	649	967	1349.757666	904.5077056	703.5386223
134393	346276	19	1234	956	1349.757666	904.5077056	126.6936998
134050	346293	20	781	101	1349.821758	904.4997993	984.4643821
134051	346293	20	1310	111	1349.821758	904.4997993	794.4983977
134054	346293	20	1189	529	1349.821758	904.4997993	408.4895801
134055	346293	20	1379	598	1349.821758	904.4997993	307.8855255
134052	346293	20	658	119	1349.821758	904.4997993	1046.72216
134053	346293	20	791	183	1349.821758	904.4997993	912.6027161
134058	346293	20	1310	720	1349.821758	904.4997993	188.7483731
134059	346293	20	1413	744	1349.821758	904.4997993	172.4867412
134056	346293	20	1217	660	1349.821758	904.4997993	278.2476796
134057	346293	20	802	699	1349.821758	904.4997993	585.097296
134062	346293	20	672	883	1349.821758	904.4997993	678.1626476
134063	346293	20	909	898	1349.821758	904.4997993	440.869674
134060	346293	20	1122	745	1349.821758	904.4997993	278.1059857
134061	346293	20	1316	779	1349.821758	904.4997993	129.9773477
134066	346293	20	651	968	1349.821758	904.4997993	701.7008797
134065	346293	20	1182	950	1349.821758	904.4997993	173.8804493
133984	346127	21	640	961	1349.797579	904.4821813	712.0441473
133970	346127	21	1273	111	1349.797579	904.4821813	797.1899649
133971	346127	21	744	176	1349.797579	904.4821813	947.4581762
133968	346127	21	772	79	1349.797579	904.4821813	1007.606508
133969	346127	21	663	99	1349.797579	904.4821813	1058.533164
133974	346127	21	1158	629	1349.797579	904.4821813	335.6735672
133975	346127	21	1301	679	1349.797579	904.4821813	230.7020109
133972	346127	21	1362	558	1349.797579	904.4821813	346.6969873
133973	346127	21	1227	622	1349.797579	904.4821813	308.0185518
133978	346127	21	1132	794	1349.797579	904.4821813	244.2173172
133979	346127	21	1200	835	1349.797579	904.4821813	165.1274911
133976	346127	21	1410	732	1349.797579	904.4821813	182.6867108
133977	346127	21	829	785	1349.797579	904.4821813	534.3277182
133982	346127	21	696	907	1349.797579	904.4821813	653.8024276
133983	346127	21	1042	919	1349.797579	904.4821813	308.1397686
133980	346127	21	892	902	1349.797579	904.4821813	457.8043086
134151	346059	22	725	83	1349.798866	904.4997214	1032.102425
134154	346059	22	744	252	1349.798866	904.4997214	890.3640559
134155	346059	22	1326	490	1349.798866	904.4997214	415.1823756
134152	346059	22	620	132	1349.798866	904.4997214	1062.714545
134153	346059	22	1233	148	1349.798866	904.4997214	765.4631301
134158	346059	22	1293	679	1349.798866	904.4997214	232.5429756
134159	346059	22	1416	711	1349.798866	904.4997214	204.510959
134156	346059	22	1270	545	1349.798866	904.4997214	368.2497911
134157	346059	22	1200	676	1349.798866	904.4997214	273.2248576
134162	346059	22	923	895	1349.798866	904.4997214	426.9045753
134160	346059	22	894	796	1349.798866	904.4997214	468.5347324
134161	346059	22	1126	837	1349.798866	904.4997214	233.7565928
134166	346059	22	748	961	1349.798866	904.4997214	604.4453294
134167	346059	22	1003	970	1349.798866	904.4997214	352.9302193
134164	346059	22	604	914	1349.798866	904.4997214	745.8593723
134165	346059	22	1136	934	1349.798866	904.4997214	215.8245153
134346	346242	23	584	115	1349.828469	904.4311279	1099.861241
134347	346242	23	610	239	1349.828469	904.4311279	995.0601739
134350	346242	23	1303	440	1349.828469	904.4311279	466.7860089
134351	346242	23	1312	542	1349.828469	904.4311279	364.399939
134348	346242	23	1148	269	1349.828469	904.4311279	666.7139186
134349	346242	23	830	290	1349.828469	904.4311279	804.8274649
134354	346242	23	1253	752	1349.828469	904.4311279	180.5851632
134355	346242	23	966	775	1349.828469	904.4311279	405.0638352
134352	346242	23	1414	714	1349.828469	904.4311279	200.9527304
134353	346242	23	1334	731	1349.828469	904.4311279	174.1519353
134358	346242	23	956	897	1349.828469	904.4311279	393.8985716
134356	346242	23	1160	835	1349.828469	904.4311279	202.1275073
134357	346242	23	572	855	1349.828469	904.4311279	779.3975646
134362	346242	23	1007	1028	1349.828469	904.4311279	364.4182012
134360	346242	23	1212	969	1349.828469	904.4311279	152.2032396
134361	346242	23	767	981	1349.828469	904.4311279	587.836556
134274	345911	24	1054	829	1349.773308	904.5075244	305.259293
134275	345911	24	1195	830	1349.773308	904.5075244	171.7735372
134272	345911	24	1256	772	1349.773308	904.5075244	162.3319972
134273	345911	24	565	819	1349.773308	904.5075244	789.4179385
134278	345911	24	875	991	1349.773308	904.5075244	482.5874453
134279	345911	24	1027	1006	1349.773308	904.5075244	338.3538547
134277	345911	24	957	954	1349.773308	904.5075244	395.879245
134280	345911	24	1283	1022	1349.773308	904.5075244	135.1412464
134266	345911	24	625	302	1349.773308	904.5075244	942.5028727
134267	345911	24	1041	349	1349.773308	904.5075244	635.5545338
134264	345911	24	594	109	1349.773308	904.5075244	1097.280964
134265	345911	24	938	264	1349.773308	904.5075244	761.4506852
134270	345911	24	1404	681	1349.773308	904.5075244	229.9916251
134271	345911	24	1414	763	1349.773308	904.5075244	155.4009248
134268	345911	24	1299	387	1349.773308	904.5075244	519.9922756
134269	345911	24	1385	527	1349.773308	904.5075244	379.1475317
134314	346109	25	999	196	1349.799342	904.5725129	790.6549087
134315	346109	25	1298	327	1349.799342	904.5725129	579.8906617
134313	346109	25	643	98	1349.799342	904.5725129	1072.43859
134318	346109	25	978	512	1349.799342	904.5725129	540.6920832
134319	346109	25	1383	661	1349.799342	904.5725129	245.8248415
134316	346109	25	686	346	1349.799342	904.5725129	867.5441309
134317	346109	25	1422	442	1349.799342	904.5725129	468.1733276
134322	346109	25	543	773	1349.799342	904.5725129	817.4573413
134323	346109	25	1451	781	1349.799342	904.5725129	159.7239465
134320	346109	25	1132	753	1349.799342	904.5725129	265.3502971
134321	346109	25	1329	768	1349.799342	904.5725129	138.1472545
134326	346109	25	975	942	1349.799342	904.5725129	376.6634622
134327	346109	25	862	983	1349.799342	904.5725129	494.063831
134324	346109	25	1200	870	1349.799342	904.5725129	153.7371185
134328	346109	25	1090	985	1349.799342	904.5725129	271.9637456
134329	346109	25	1338	1026	1349.799342	904.5725129	121.9994225
134118	346025	26	742	116	1349.788275	904.5322917	995.5851358
134119	346025	26	1048	165	1349.788275	904.5322917	798.7391148
134122	346025	26	1437	396	1349.788275	904.5322917	515.9563709
134123	346025	26	896	630	1349.788275	904.5322917	530.369473
134120	346025	26	1320	300	1349.788275	904.5322917	605.2657541
134121	346025	26	687	339	1349.788275	904.5322917	871.2720991
134126	346025	26	1390	746	1349.788275	904.5322917	163.5526531
134127	346025	26	1235	788	1349.788275	904.5322917	163.5729902
134124	346025	26	1375	665	1349.788275	904.5322917	240.8554543
134125	346025	26	518	725	1349.788275	904.5322917	850.9427587
134131	346025	26	967	919	1349.788275	904.5322917	383.0615854
134128	346025	26	1451	799	1349.788275	904.5322917	146.2220156
134129	346025	26	1120	903	1349.788275	904.5322917	229.793384
134134	346025	26	1375	1010	1349.788275	904.5322917	108.439239
134132	346025	26	861	960	1349.788275	904.5322917	491.9254462
134133	346025	26	1164	975	1349.788275	904.5322917	198.7032489
134250	346325	27	813	302	1349.747965	904.4798923	806.8955313
134251	346325	27	1434	350	1349.747965	904.4798923	560.8443245
134248	346325	27	1115	102	1349.747965	904.4798923	836.1103901
134249	346325	27	1365	269	1349.747965	904.4798923	635.6628965
134254	346325	27	1359	661	1349.747965	904.4798923	243.6556137
134255	346325	27	773	666	1349.747965	904.4798923	624.1080628
134252	346325	27	625	390	1349.747965	904.4798923	888.7908484
134253	346325	27	1427	640	1349.747965	904.4798923	275.5312874
134258	346325	27	1472	830	1349.747965	904.4798923	143.1531154
134259	346325	27	941	875	1349.747965	904.4798923	409.8096666
134256	346325	27	509	702	1349.747965	904.4798923	864.7862437
134257	346325	27	1208	807	1349.747965	904.4798923	172.0314359
134262	346325	27	1241	968	1349.747965	904.4798923	125.9401602
134263	346325	27	829	971	1349.747965	904.4798923	524.9793974
134261	346325	27	1043	905	1349.747965	904.4798923	306.7484058
134186	346389	28	1383	188	1349.776111	904.5068418	717.2767117
134187	346389	28	761	334	1349.776111	904.5068418	819.8386214
134185	346389	28	1085	111	1349.776111	904.5068418	836.5162861
134190	346389	28	1384	531	1349.776111	904.5068418	375.0715072
134191	346389	28	1369	654	1349.776111	904.5068418	251.2433795
134188	346389	28	1429	388	1349.776111	904.5068418	522.5473589
134189	346389	28	539	495	1349.776111	904.5068418	908.3246971
134194	346389	28	1121	857	1349.776111	904.5068418	233.6566046
134195	346389	28	907	896	1349.776111	904.5068418	442.8578221
134192	346389	28	493	673	1349.776111	904.5068418	887.5025193
134193	346389	28	663	684	1349.776111	904.5068418	721.3076276
134198	346389	28	704	979	1349.776111	904.5068418	650.0584711
134199	346389	28	1289	983	1349.776111	904.5068418	99.271907
134197	346389	28	1056	973	1349.776111	904.5068418	301.6549618
134200	346389	28	1403	996	1349.776111	904.5068418	105.8479115
134218	345958	29	1334	172	1349.777232	904.4461332	732.6160379
134219	345958	29	758	425	1349.777232	904.4461332	761.6225359
134217	345958	29	1019	160	1349.777232	904.4461332	814.6248355
134222	345958	29	537	552	1349.777232	904.4461332	885.9035535
134223	345958	29	1366	629	1349.777232	904.4461332	275.9234504
134220	345958	29	1402	460	1349.777232	904.4461332	447.5037237
134221	345958	29	1249	520	1349.777232	904.4461332	397.4353782
134227	345958	29	592	905	1349.777232	904.4461332	757.7774347
134224	345958	29	494	658	1349.777232	904.4461332	890.5562126
134225	345958	29	585	680	1349.777232	904.4461332	797.032171
134230	345958	29	1095	947	1349.777232	904.4461332	258.306542
134231	345958	29	1019	990	1349.777232	904.4461332	341.6621745
134228	345958	29	848	936	1349.777232	904.4461332	502.7683734
134229	345958	29	1311	944	1349.777232	904.4461332	55.39117368
134147	346340	30	1464	914	1349.814574	904.5904584	114.5724703
134144	346340	30	577	780	1349.814574	904.5904584	782.7931708
134145	346340	30	1327	873	1349.814574	904.5904584	38.96744605
134150	346340	30	1011	1012	1349.814574	904.5904584	355.4323076
134148	346340	30	846	935	1349.814574	904.5904584	504.7314784
134149	346340	30	1087	991	1349.814574	904.5904584	276.6552173
134135	346340	30	1277	179	1349.814574	904.5904584	729.2348562
134138	346340	30	808	471	1349.814574	904.5904584	693.9479219
134139	346340	30	599	563	1349.814574	904.5904584	824.8676051
134136	346340	30	1003	266	1349.814574	904.5904584	726.6898392
134137	346340	30	1077	461	1349.814574	904.5904584	520.7689378
134142	346340	30	497	646	1349.814574	904.5904584	891.1575186
134143	346340	30	559	696	1349.814574	904.5904584	817.8616448
134140	346340	30	1418	589	1349.814574	904.5904584	322.8724047
134141	346340	30	1364	618	1349.814574	904.5904584	286.941313
134402	346143	31	1445	658	1349.8296	904.4964659	264.2307945
134403	346143	31	549	705	1349.8296	904.4964659	825.3041185
134400	346143	31	1067	643	1349.8296	904.4964659	385.1921395
134401	346143	31	497	645	1349.8296	904.4964659	891.4352149
134406	346143	31	1451	857	1349.8296	904.4964659	111.7647714
134404	346143	31	596	729	1349.8296	904.4964659	773.9884207
134405	346143	31	1334	796	1349.8296	904.4964659	109.645152
134410	346143	31	976	1033	1349.8296	904.4964659	395.2995422
134408	346143	31	855	937	1349.8296	904.4964659	495.8959697
134409	346143	31	1038	1013	1349.8296	904.4964659	330.1677094
134395	346143	31	1222	193	1349.8296	904.4964659	722.8883923
134398	346143	31	614	551	1349.8296	904.4964659	816.3362981
134399	346143	31	1367	618	1349.8296	904.4964659	287.0105358
134396	346143	31	1008	393	1349.8296	904.4964659	615.2041207
134397	346143	31	894	516	1349.8296	904.4964659	598.9241423
134411	346407	32	1196	232	1349.782627	904.5523641	689.9099787
134414	346407	32	916	513	1349.782627	904.5523641	584.3634324
134415	346407	32	1401	624	1349.782627	904.5523641	285.1891449
134412	346407	32	1027	476	1349.782627	904.5523641	536.5125841
134413	346407	32	665	508	1349.782627	904.5523641	791.3160073
134418	346407	32	1453	693	1349.782627	904.5523641	235.3895259
134419	346407	32	1306	719	1349.782627	904.5523641	190.6478383
134416	346407	32	672	629	1349.782627	904.5523641	731.6545595
134417	346407	32	502	641	1349.782627	904.5523641	887.8035992
134422	346407	32	1448	794	1349.782627	904.5523641	147.8799433
134423	346407	32	1445	865	1349.782627	904.5523641	103.1054687
134420	346407	32	551	726	1349.782627	904.5523641	818.495346
134421	346407	32	1153	747	1349.782627	904.5523641	252.0836163
134426	346407	32	1060	1012	1349.782627	904.5523641	309.0614263
134427	346407	32	973	1031	1349.782627	904.5523641	397.434463
134425	346407	32	856	914	1349.782627	904.5523641	493.8730001
134434	346425	33	522	643	1349.741805	904.5313131	868.0755289
134435	346425	33	1332	685	1349.741805	904.5313131	220.2470638
134432	346425	33	1050	594	1349.741805	904.5313131	431.5956976
134433	346425	33	1407	634	1349.741805	904.5313131	276.5243068
134438	346425	33	1418	761	1349.741805	904.5313131	158.9352667
134439	346425	33	1451	834	1349.741805	904.5313131	123.4013296
134436	346425	33	1444	689	1349.741805	904.5313131	235.2410556
134437	346425	33	533	745	1349.741805	904.5313131	832.1763132
134443	346425	33	1088	1041	1349.741805	904.5313131	295.182105
134440	346425	33	1191	865	1349.741805	904.5313131	163.5899919
134441	346425	33	818	891	1349.741805	904.5313131	531.913944
134430	346425	33	892	541	1349.741805	904.5313131	584.5362058
134431	346425	33	752	590	1349.741805	904.5313131	675.4444556
134428	346425	33	1213	272	1349.741805	904.5313131	647.1430934
134429	346425	33	692	458	1349.741805	904.5313131	794.9933936
134446	346441	34	854	481	1349.756288	904.6121129	652.090116
134447	346441	34	831	576	1349.756288	904.6121129	614.0798053
134444	346441	34	1260	335	1349.756288	904.6121129	576.6403996
134445	346441	34	678	439	1349.756288	904.6121129	817.3439608
134450	346441	34	1346	668	1349.756288	904.6121129	236.6419272
134451	346441	34	1439	677	1349.756288	904.6121129	244.4825435
134448	346441	34	1390	610	1349.756288	904.6121129	297.3480342
134449	346441	34	538	667	1349.756288	904.6121129	845.8178217
134454	346441	34	1447	779	1349.756288	904.6121129	158.8544693
134455	346441	34	765	824	1349.756288	904.6121129	590.2865654
134452	346441	34	1054	708	1349.756288	904.6121129	355.1451885
134453	346441	34	1394	739	1349.756288	904.6121129	171.4201796
134459	346441	34	1109	1006	1349.756288	904.6121129	261.2337917
134456	346441	34	579	828	1349.756288	904.6121129	774.5544987
134457	346441	34	1159	881	1349.756288	904.6121129	192.2121051
134478	346457	35	638	381	1349.796587	904.6492249	883.6644677
134479	346457	35	788	456	1349.796587	904.6492249	718.958644
134477	346457	35	1290	350	1349.796587	904.6492249	557.8632399
134482	346457	35	1326	629	1349.796587	904.6492249	276.6744888
134483	346457	35	1461	634	1349.796587	904.6492249	292.604173
134480	346457	35	945	589	1349.796587	904.6492249	513.3173577
134481	346457	35	1390	607	1349.796587	904.6492249	300.352086
134486	346457	35	1050	748	1349.796587	904.6492249	338.2557805
134487	346457	35	1460	752	1349.796587	904.6492249	188.2726166
134484	346457	35	534	693	1349.796587	904.6492249	842.8045237
134485	346457	35	1402	730	1349.796587	904.6492249	182.2842509
134490	346457	35	1155	880	1349.796587	904.6492249	196.3499286
134488	346457	35	716	775	1349.796587	904.6492249	646.9211967
134489	346457	35	621	861	1349.796587	904.6492249	730.1025405
134492	346457	35	1092	995	1349.796587	904.6492249	273.1709038
134498	346523	36	1284	646	1349.792205	904.5696979	266.8087385
134499	346523	36	1025	659	1349.792205	904.5696979	407.17865
134496	346523	36	1464	598	1349.792205	904.5696979	327.1519526
134497	346523	36	1364	642	1349.792205	904.5696979	262.9538129
134502	346523	36	1385	732	1349.792205	904.5696979	176.1246418
134503	346523	36	703	773	1349.792205	904.5696979	660.0384397
134500	346523	36	509	723	1349.792205	904.5696979	860.1738704
134501	346523	36	1462	730	1349.792205	904.5696979	207.5214897
134507	346523	36	713	918	1349.792205	904.5696979	636.9338156
134504	346523	36	1028	783	1349.792205	904.5696979	343.9904282
134505	346523	36	1220	885	1349.792205	904.5696979	131.2592456
134508	346523	36	1057	921	1349.792205	904.5696979	293.2528434
134494	346523	36	784	375	1349.792205	904.5696979	774.9612147
134495	346523	36	1324	377	1349.792205	904.5696979	528.1997955
134493	346523	36	546	354	1349.792205	904.5696979	974.2735248
134466	346474	37	1355	653	1349.768849	904.5816096	251.6359895
134467	346474	37	1052	709	1349.768849	904.5816096	356.2561629
134464	346474	37	1266	626	1349.768849	904.5816096	290.9036495
134465	346474	37	1463	648	1349.768849	904.5816096	280.4557289
134470	346474	37	1383	744	1349.768849	904.5816096	163.9840319
134471	346474	37	1047	831	1349.768849	904.5816096	311.5818181
134468	346474	37	697	717	1349.768849	904.5816096	679.1863005
134469	346474	37	490	726	1349.768849	904.5816096	878.1195052
134474	346474	37	698	886	1349.768849	904.5816096	652.0336718
134472	346474	37	1225	834	1349.768849	904.5816096	143.3493264
134473	346474	37	999	875	1349.768849	904.5816096	352.0140015
134476	346474	37	928	1022	1349.768849	904.5816096	437.8082236
134462	346474	37	1325	398	1349.768849	904.5816096	507.1867734
134463	346474	37	1463	581	1349.768849	904.5816096	342.8211656
134460	346474	37	772	183	1349.768849	904.5816096	924.3899948
134461	346474	37	531	244	1349.768849	904.5816096	1052.022096
134510	346491	38	541	221	1349.819729	904.5536045	1058.978227
134511	346491	38	1304	464	1349.819729	904.5536045	442.9299336
134509	346491	38	694	178	1349.819729	904.5536045	978.7643524
134514	346491	38	1436	605	1349.819729	904.5536045	311.704028
134515	346491	38	659	614	1349.819729	904.5536045	749.4353178
134512	346491	38	1453	546	1349.819729	904.5536045	373.1043495
134513	346491	38	1260	602	1349.819729	904.5536045	315.6046061
134518	346491	38	489	714	1349.819729	904.5536045	881.6582572
134519	346491	38	1355	760	1349.819729	904.5536045	144.6463957
134516	346491	38	1342	654	1349.819729	904.5536045	250.675601
134517	346491	38	1090	704	1349.819729	904.5536045	328.2194998
134522	346491	38	772	872	1349.819729	904.5536045	578.7360164
134523	346491	38	1071	874	1349.819729	904.5536045	280.4887951
134520	346491	38	1245	778	1349.819729	904.5536045	164.3258667
134521	346491	38	964	800	1349.819729	904.5536045	399.7353121
134525	346491	38	1011	964	1349.819729	904.5536045	343.9951786
134530	346539	39	653	529	1349.829553	904.633345	791.6260708
134531	346539	39	1344	563	1349.829553	904.633345	341.6830784
134528	346539	39	1293	469	1349.829553	904.633345	439.3244921
134529	346539	39	1456	510	1349.829553	904.633345	408.6656834
134534	346539	39	1166	675	1349.829553	904.633345	294.1509438
134535	346539	39	1050	676	1349.829553	904.633345	377.0556555
134532	346539	39	1248	581	1349.829553	904.633345	339.2754041
134533	346539	39	1341	649	1349.829553	904.633345	255.7857855
134538	346539	39	1328	757	1349.829553	904.633345	149.2385136
134536	346539	39	488	690	1349.829553	904.633345	888.1540696
134537	346539	39	1268	691	1349.829553	904.633345	228.7690579
134542	346539	39	1037	942	1349.829553	904.633345	315.0533228
134540	346539	39	878	912	1349.829553	904.633345	471.8870572
134541	346539	39	1111	936	1349.829553	904.633345	240.8805149
134526	346539	39	729	206	1349.829553	904.633345	934.621787
134527	346539	39	556	236	1349.829553	904.633345	1037.899759
134543	346507	40	649	303	1349.804318	904.6242512	923.6224511
134546	346507	40	1298	452	1349.804318	904.6242512	455.579192
134547	346507	40	1466	458	1349.804318	904.6242512	461.4917749
134544	346507	40	782	323	1349.804318	904.6242512	812.8274807
134545	346507	40	676	441	1349.804318	904.6242512	817.8995694
134550	346507	40	1306	624	1349.804318	904.6242512	284.0225144
134551	346507	40	1104	649	1349.804318	904.6242512	354.631528
134548	346507	40	1297	555	1349.804318	904.6242512	353.5893283
134549	346507	40	1211	577	1349.804318	904.6242512	355.8149642
134554	346507	40	1181	686	1349.804318	904.6242512	276.2090894
134555	346507	40	1293	738	1349.804318	904.6242512	176.0408239
134552	346507	40	488	660	1349.804318	904.6242512	895.8502705
134553	346507	40	1379	673	1349.804318	904.6242512	233.457023
134558	346507	40	975	940	1349.804318	904.6242512	376.4700792
134559	346507	40	1129	1000	1349.804318	904.6242512	240.5225153
134556	346507	40	1046	862	1349.804318	904.6242512	306.7798731
134658	346591	41	1122	772	1349.819232	904.5646115	263.5810667
134656	346591	41	1405	691	1349.819232	904.5646115	220.578241
134657	346591	41	1246	714	1349.819232	904.5646115	217.0099171
134660	346591	41	1035	909	1349.819232	904.5646115	314.850475
134661	346591	41	1139	1011	1349.819232	904.5646115	236.1635886
134646	346591	41	668	402	1349.819232	904.5646115	847.0234082
134647	346591	41	1247	434	1349.819232	904.5646115	481.6667396
134645	346591	41	680	291	1349.819232	904.5646115	908.3607963
134650	346591	41	1258	543	1349.819232	904.5646115	373.0412037
134651	346591	41	1202	575	1349.819232	904.5646115	361.1971187
134648	346591	41	1465	447	1349.819232	904.5646115	471.8389375
134649	346591	41	801	467	1349.819232	904.5646115	701.9012315
134654	346591	41	500	631	1349.819232	904.5646115	892.7655481
134655	346591	41	1181	688	1349.819232	904.5646115	274.5909031
134652	346591	41	1348	586	1349.819232	904.5646115	318.569806
134653	346591	41	1123	627	1349.819232	904.5646115	358.4537315
134562	346710	42	1149	422	1349.801898	904.5705145	522.681264
134563	346710	42	1465	432	1349.801898	904.5705145	486.4087724
134560	346710	42	747	223	1349.801898	904.5705145	909.8947711
134561	346710	42	679	316	1349.801898	904.5705145	892.4071027
134566	346710	42	1440	581	1349.801898	904.5705145	335.9070935
134567	346710	42	509	594	1349.801898	904.5705145	896.3268802
134564	346710	42	1199	521	1349.801898	904.5705145	412.1499145
134565	346710	42	728	568	1349.801898	904.5705145	707.0483092
134570	346710	42	1180	686	1349.801898	904.5705145	276.7774456
134571	346710	42	1246	719	1349.801898	904.5705145	212.6293721
134568	346710	42	1230	608	1349.801898	904.5705145	319.8539742
134569	346710	42	1127	610	1349.801898	904.5705145	369.3405932
134574	346710	42	1065	887	1349.801898	904.5705145	285.3433792
134572	346710	42	1401	729	1349.801898	904.5705145	182.8831628
134573	346710	42	1138	750	1349.801898	904.5705145	262.2061936
134576	346710	42	1163	1019	1349.801898	904.5705145	219.064046
134592	346608	43	1034	928	1349.793099	904.6040129	316.6585753
134593	346608	43	1204	1029	1349.793099	904.6040129	191.6506958
134578	346608	43	643	244	1349.793099	904.6040129	967.4472317
134579	346608	43	1459	369	1349.793099	904.6040129	546.6240079
134577	346608	43	883	161	1349.793099	904.6040129	877.9764945
134582	346608	43	520	542	1349.793099	904.6040129	905.5596372
134583	346608	43	627	545	1349.793099	904.6040129	807.3071964
134580	346608	43	1103	406	1349.793099	904.6040129	556.3387414
134581	346608	43	1101	493	1349.793099	904.6040129	480.9530843
134586	346608	43	1203	660	1349.793099	904.6040129	285.270638
134587	346608	43	1337	679	1349.793099	904.6040129	225.9664444
134584	346608	43	1174	555	1349.793099	904.6040129	391.313403
134585	346608	43	1443	578	1349.793099	904.6040129	339.6435009
134590	346608	43	1378	764	1349.793099	904.6040129	143.4054313
134588	346608	43	1129	718	1349.793099	904.6040129	289.0858869
134589	346608	43	1200	753	1349.793099	904.6040129	213.1237882
134594	346557	44	606	153	1349.763854	904.5790499	1057.381549
134595	346557	44	971	238	1349.763854	904.5790499	766.6744336
134598	346557	44	1036	457	1349.763854	904.5790499	546.6029292
134599	346557	44	1439	464	1349.763854	904.5790499	449.5252929
134596	346557	44	1461	362	1349.763854	904.5790499	553.864158
134597	346557	44	1081	377	1349.763854	904.5790499	592.0926138
134602	346557	44	604	582	1349.763854	904.5790499	812.5398265
134603	346557	44	1226	629	1349.763854	904.5790499	302.0948599
134600	346557	44	532	502	1349.763854	904.5790499	911.4864852
134601	346557	44	1206	544	1349.763854	904.5790499	388.1820411
134606	346557	44	1337	775	1349.763854	904.5790499	130.2061679
134607	346557	44	1158	806	1349.763854	904.5790499	215.6181923
134604	346557	44	1373	698	1349.763854	904.5790499	207.8817509
134605	346557	44	1112	707	1349.763854	904.5790499	309.1425745
134610	346557	44	1232	1037	1349.763854	904.5790499	177.2107033
134609	346557	44	1074	981	1349.763854	904.5790499	286.1570633
134630	346574	45	1071	366	1349.793668	904.5194114	606.4066835
134631	346574	45	938	368	1349.793668	904.5194114	676.3335745
134628	346574	45	626	149	1349.793668	904.5194114	1046.27284
134629	346574	45	964	270	1349.793668	904.5194114	742.5978978
134634	346574	45	548	453	1349.793668	904.5194114	920.1863209
134635	346574	45	1266	549	1349.793668	904.5194114	365.2607708
134632	346574	45	1449	376	1349.793668	904.5194114	537.7496299
134633	346574	45	1400	384	1349.793668	904.5194114	522.9351139
134638	346574	45	1108	705	1349.793668	904.5194114	313.4839286
134639	346574	45	1421	721	1349.793668	904.5194114	196.8494756
134636	346574	45	1252	621	1349.793668	904.5194114	299.9114172
134637	346574	45	536	653	1349.793668	904.5194114	851.7758794
134643	346574	45	1141	968	1349.793668	904.5194114	218.2305685
134640	346574	45	1308	769	1349.793668	904.5194114	141.8175644
134641	346574	45	1089	864	1349.793668	904.5194114	263.9226403
134644	346574	45	1255	1036	1349.793668	904.5194114	162.0894343
134730	346624	46	590	159	1349.809082	904.5976015	1064.530706
134731	346624	46	853	215	1349.809082	904.5976015	849.9200643
134734	346624	46	1440	360	1349.809082	904.5976015	552.0153525
134735	346624	46	1075	363	1349.809082	904.5976015	607.3285712
134732	346624	46	1255	284	1349.809082	904.5976015	627.7978536
134733	346624	46	972	285	1349.809082	904.5976015	725.7002756
134738	346624	46	1238	628	1349.809082	904.5976015	298.3412541
134739	346624	46	1130	635	1349.809082	904.5976015	347.8489603
134736	346624	46	552	407	1349.809082	904.5976015	940.2673577
134737	346624	46	1241	538	1349.809082	904.5976015	382.404521
134742	346624	46	1449	771	1349.809082	904.5976015	166.3945835
134740	346624	46	1309	694	1349.809082	904.5976015	214.5151065
134741	346624	46	557	757	1349.809082	904.5976015	806.4312072
134744	346624	46	1014	912	1349.809082	904.5976015	335.8906591
134745	346624	46	1193	968	1349.809082	904.5976015	169.141811
134754	346691	47	1248	625	1349.834458	904.5930483	297.5609677
134755	346691	47	1192	657	1349.834458	904.5930483	293.6222636
134752	346691	47	560	369	1349.834458	904.5930483	954.3051841
134753	346691	47	1209	518	1349.834458	904.5930483	411.4468733
134758	346691	47	543	891	1349.834458	904.5930483	806.9489535
134756	346691	47	1306	666	1349.834458	904.5930483	242.5862783
134757	346691	47	1460	808	1349.834458	904.5930483	146.5150628
134762	346691	47	1225	1031	1349.834458	904.5930483	177.6579841
134760	346691	47	1175	938	1349.834458	904.5930483	177.9975059
134761	346691	47	944	956	1349.834458	904.5930483	409.0773545
134746	346691	47	854	103	1349.834458	904.5930483	942.5514441
134747	346691	47	1115	196	1349.834458	904.5930483	746.4926863
134750	346691	47	1084	349	1349.834458	904.5930483	615.9152493
134751	346691	47	1432	354	1349.834458	904.5930483	556.6901123
134748	346691	47	540	212	1349.834458	904.5930483	1065.606391
134749	346691	47	1012	236	1349.834458	904.5930483	749.0986485
134626	346674	48	931	951	1349.7896	904.5824555	421.3541477
134627	346674	48	1227	1032	1349.7896	904.5824555	176.9534306
134625	346674	48	562	907	1349.7896	904.5824555	787.7933097
134611	346674	48	963	109	1349.7896	904.5824555	884.6228792
134614	346674	48	524	263	1349.7896	904.5824555	1045.732524
134615	346674	48	585	329	1349.7896	904.5824555	957.1824778
134612	346674	48	1034	180	1349.7896	904.5824555	790.4067348
134613	346674	48	1107	244	1349.7896	904.5824555	703.7868786
134618	346674	48	1079	529	1349.7896	904.5824555	463.0218013
134619	346674	48	1260	608	1349.7896	904.5824555	309.8763063
134616	346674	48	1110	343	1349.7896	904.5824555	610.6340203
134617	346674	48	1394	401	1349.7896	904.5824555	505.5193853
134622	346674	48	1454	803	1349.7896	904.5824555	145.5293876
134623	346674	48	1178	804	1349.7896	904.5824555	199.0690763
134620	346674	48	1202	664	1349.7896	904.5824555	282.3502857
134621	346674	48	1359	686	1349.7896	904.5824555	218.7764185
134662	346640	49	1193	163	1349.773033	904.5719044	757.9621846
134663	346640	49	1106	181	1349.773033	904.5719044	763.5323127
134666	346640	49	1126	340	1349.773033	904.5719044	607.3020711
134667	346640	49	505	400	1349.773033	904.5719044	983.9889655
134664	346640	49	1069	260	1349.773033	904.5719044	703.0692968
134665	346640	49	635	279	1349.773033	904.5719044	949.8635147
134670	346640	49	1298	568	1349.773033	904.5719044	340.5306062
134671	346640	49	1200	661	1349.773033	904.5719044	285.9357167
134668	346640	49	1327	448	1349.773033	904.5719044	457.1394917
134669	346640	49	968	457	1349.773033	904.5719044	588.2782152
134674	346640	49	1452	793	1349.773033	904.5719044	151.3229745
134672	346640	49	1382	705	1349.773033	904.5719044	202.1571726
134673	346640	49	1192	758	1349.773033	904.5719044	215.3500712
134678	346640	49	1199	1019	1349.773033	904.5719044	189.2783574
134676	346640	49	552	920	1349.773033	904.5719044	797.9222008
134677	346640	49	977	956	1349.773033	904.5719044	376.3038443
134690	346828	50	1465	806	1349.791555	904.6314645	151.6613055
134691	346828	50	1174	826	1349.791555	904.6314645	192.5761617
134688	346828	50	1209	682	1349.791555	904.6314645	263.4141814
134689	346828	50	1379	693	1349.791555	904.6314645	213.637567
134694	346828	50	1037	931	1349.791555	904.6314645	313.9010299
134695	346828	50	1159	1005	1349.791555	904.6314645	215.5812153
134692	346828	50	568	886	1349.791555	904.6314645	782.0135338
134679	346828	50	1184	138	1349.791555	904.6314645	784.3536461
134682	346828	50	1082	274	1349.791555	904.6314645	685.1338271
134683	346828	50	903	310	1349.791555	904.6314645	743.7803925
134680	346828	50	1197	247	1349.791555	904.6314645	675.1476894
134681	346828	50	667	258	1349.791555	904.6314645	940.3917049
134686	346828	50	1259	456	1349.791555	904.6314645	457.7262254
134687	346828	50	1344	538	1349.791555	904.6314645	366.6772053
134684	346828	50	1151	330	1349.791555	904.6314645	608.0455595
134685	346828	50	532	444	1349.791555	904.6314645	938.5970241
134698	346658	51	701	242	1349.813301	904.5339627	927.3132973
134699	346658	51	1104	269	1349.813301	904.5339627	681.4158765
134696	346658	51	1255	139	1349.813301	904.5339627	771.3830502
134697	346658	51	929	202	1349.813301	904.5339627	818.9247848
134702	346658	51	1182	418	1349.813301	904.5339627	514.6616373
134703	346658	51	1412	468	1349.813301	904.5339627	440.9411368
134700	346658	51	1167	330	1349.813301	904.5339627	602.9178861
134701	346658	51	1297	340	1349.813301	904.5339627	566.9989769
134706	346658	51	1359	685	1349.813301	904.5339627	219.7260936
134707	346658	51	1453	828	1349.813301	904.5339627	128.4715622
134704	346658	51	512	504	1349.813301	904.5339627	928.6326414
134705	346658	51	1184	666	1349.813301	904.5339627	290.5038763
134711	346658	51	1056	917	1349.813301	904.5339627	294.0776393
134708	346658	51	564	851	1349.813301	904.5339627	787.6347055
134709	346658	51	1182	877	1349.813301	904.5339627	170.0571172
134712	346658	51	1104	980	1349.813301	904.5339627	257.1367375
134914	346743	52	1150	956	1349.76473	904.6186711	206.2667887
134915	346743	52	1053	984	1349.76473	904.6186711	307.1981446
134912	346743	52	1073	899	1349.76473	904.6186711	276.8217567
134899	346743	52	1279	164	1349.76473	904.6186711	743.9917089
134902	346743	52	1144	277	1349.76473	904.6186711	660.487941
134903	346743	52	1179	359	1349.76473	904.6186711	571.7169992
134900	346743	52	732	229	1349.76473	904.6186711	915.4746582
134901	346743	52	1005	242	1349.76473	904.6186711	746.944591
134906	346743	52	1245	431	1349.76473	904.6186711	485.0673089
134907	346743	52	522	548	1349.76473	904.6186711	901.3164395
134904	346743	52	1082	369	1349.76473	904.6186711	598.8199322
134905	346743	52	1427	406	1349.76473	904.6186711	504.5650267
134910	346743	52	553	793	1349.76473	904.6186711	804.5450652
134911	346743	52	1446	847	1349.76473	904.6186711	112.1656745
134908	346743	52	1201	595	1349.76473	904.6186711	343.5035171
134909	346743	52	1351	689	1349.76473	904.6186711	215.6222095
134763	346726	53	1309	169	1349.851352	904.5731528	736.7066554
134766	346726	53	1433	283	1349.851352	904.5731528	627.1099441
134767	346726	53	1160	304	1349.851352	904.5731528	629.8663729
134764	346726	53	742	217	1349.851352	904.5731528	917.7364037
134765	346726	53	1014	242	1349.851352	904.5731528	742.8319551
134770	346726	53	1192	502	1349.851352	904.5731528	432.4143762
134771	346726	53	533	558	1349.851352	904.5731528	887.3325654
134768	346726	53	1017	344	1349.851352	904.5731528	651.9449994
134769	346726	53	1168	378	1349.851352	904.5731528	557.0899384
134774	346726	53	1319	731	1349.851352	904.5731528	176.2936338
134775	346726	53	1453	809	1349.851352	904.5731528	140.6195972
134772	346726	53	1152	601	1349.851352	904.5731528	362.3559253
134773	346726	53	583	670	1349.851352	904.5731528	801.9261563
134778	346726	53	996	972	1349.851352	904.5731528	360.2182104
134779	346726	53	1098	984	1349.851352	904.5731528	264.0790177
134776	346726	53	1121	865	1349.851352	904.5731528	232.2476604
134882	346760	54	750	187	1349.821181	904.5124566	935.2056322
134883	346760	54	1421	190	1349.821181	904.5124566	718.0490755
134886	346760	54	1205	325	1349.821181	904.5124566	597.3339617
134887	346760	54	1163	386	1349.821181	904.5124566	551.1418341
134884	346760	54	1342	198	1349.821181	904.5124566	706.555746
134885	346760	54	1069	311	1349.821181	904.5124566	656.59544
134890	346760	54	546	621	1349.821181	904.5124566	852.3542714
134891	346760	54	1176	663	1349.821181	904.5124566	297.560195
134888	346760	54	920	395	1349.821181	904.5124566	666.5952228
134889	346760	54	1104	484	1349.821181	904.5124566	487.092167
134894	346760	54	1434	772	1349.821181	904.5124566	156.9892503
134895	346760	54	1179	868	1349.821181	904.5124566	174.6798081
134892	346760	54	602	672	1349.821181	904.5124566	783.133808
134893	346760	54	1295	757	1349.821181	904.5124566	157.3699041
134898	346760	54	1026	991	1349.821181	904.5124566	335.1719744
134897	346760	54	934	957	1349.821181	904.5124566	419.1207425
134850	346793	55	1366	269	1349.863948	904.5875607	635.7923556
134851	346793	55	1105	337	1349.863948	904.5875607	618.1536962
134848	346793	55	1330	123	1349.863948	904.5875607	781.8399398
134849	346793	55	742	161	1349.863948	904.5875607	960.4275298
134854	346793	55	809	430	1349.863948	904.5875607	719.5603958
134855	346793	55	1180	518	1349.863948	904.5875607	422.2602313
134852	346793	55	1209	384	1349.863948	904.5875607	539.3088728
134853	346793	55	1159	408	1349.863948	904.5875607	532.0039964
134858	346793	55	1265	673	1349.863948	904.5875607	246.6468892
134859	346793	55	1416	749	1349.863948	904.5875607	169.0605406
134856	346793	55	607	564	1349.863948	904.5875607	817.2189009
134857	346793	55	528	672	1349.863948	904.5875607	854.1412779
134862	346793	55	1195	917	1349.863948	904.5875607	155.3605841
134863	346793	55	888	937	1349.863948	904.5875607	462.9998627
134860	346793	55	1275	782	1349.863948	904.5875607	143.6395516
134864	346793	55	954	999	1349.863948	904.5875607	406.9667974
134880	346776	56	1223	958	1349.793844	904.6103996	137.5759003
134881	346776	56	896	980	1349.793844	904.6103996	460.0135268
134866	346776	56	734	152	1349.793844	904.6103996	972.4322454
134867	346776	56	1330	309	1349.793844	904.6103996	595.9392119
134865	346776	56	1316	127	1349.793844	904.6103996	778.3443694
134870	346776	56	1149	428	1349.793844	904.6103996	517.1804722
134871	346776	56	778	436	1349.793844	904.6103996	739.2860791
134868	346776	56	1129	340	1349.793844	904.6103996	606.2465051
134869	346776	56	1231	419	1349.793844	904.6103996	499.9294326
134874	346776	56	1355	633	1349.793844	904.6103996	271.6602901
134875	346776	56	1385	735	1349.793844	904.6103996	173.2257517
134872	346776	56	596	491	1349.793844	904.6103996	859.8131902
134873	346776	56	1232	555	1349.793844	904.6103996	368.9211585
134879	346776	56	827	923	1349.793844	904.6103996	523.117177
134876	346776	56	542	758	1349.793844	904.6103996	820.9905626
134877	346776	56	1268	759	1349.793844	904.6103996	167.0108422
134831	346861	57	1344	146	1349.8018	904.5901435	758.6123297
134834	346861	57	1270	371	1349.8018	904.5901435	539.5245764
134835	346861	57	1159	386	1349.8018	904.5901435	552.5767492
134832	346861	57	738	158	1349.8018	904.5901435	965.245194
134833	346861	57	600	358	1349.8018	904.5901435	927.8812014
134838	346861	57	1284	524	1349.8018	904.5901435	386.2366298
134839	346861	57	1270	639	1349.8018	904.5901435	277.3201247
134836	346861	57	725	451	1349.8018	904.5901435	772.0889245
134837	346861	57	1138	472	1349.8018	904.5901435	481.6577983
134842	346861	57	1232	747	1349.8018	904.5901435	196.7534431
134843	346861	57	528	841	1349.8018	904.5901435	824.2583967
134840	346861	57	1453	673	1349.8018	904.5901435	253.5426258
134841	346861	57	1350	734	1349.8018	904.5901435	170.5902587
134846	346861	57	1199	951	1349.8018	904.5901435	157.781677
134847	346861	57	843	974	1349.8018	904.5901435	511.5327873
134845	346861	57	797	930	1349.8018	904.5901435	553.3854811
134918	346844	58	664	267	1349.774289	904.5598815	936.3594275
134919	346844	58	1181	412	1349.774289	904.5598815	520.6726393
134916	346844	58	738	161	1349.774289	904.5598815	962.8858072
134917	346844	58	1414	178	1349.774289	904.5598815	729.3930376
134922	346844	58	1128	496	1349.774289	904.5598815	464.8709626
134923	346844	58	1346	643	1349.774289	904.5598815	261.5871114
134920	346844	58	657	430	1349.774289	904.5598815	839.7281085
134921	346844	58	1272	459	1349.774289	904.5598815	452.2968582
134926	346844	58	1332	733	1349.774289	904.5598815	172.4781675
134927	346844	58	1189	753	1349.774289	904.5598815	220.9496992
134924	346844	58	1260	661	1349.774289	904.5598815	259.5781939
134925	346844	58	1466	691	1349.774289	904.5598815	243.1383123
134930	346844	58	778	931	1349.774289	904.5598815	572.3852873
134931	346844	58	1168	945	1349.774289	904.5598815	186.2184073
134928	346844	58	560	885	1349.774289	904.5598815	790.0164657
134932	346844	58	839	975	1349.774289	904.5598815	515.6085573
134722	346895	59	1466	733	1349.76685	904.550197	207.2187617
134723	346895	59	1327	740	1349.76685	904.550197	166.1177197
134720	346895	59	1255	657	1349.76685	904.550197	265.0695304
134721	346895	59	1416	665	1349.76685	904.550197	248.537979
134727	346895	59	601	917	1349.76685	904.550197	748.870345
134724	346895	59	1131	756	1349.76685	904.550197	264.4354284
134725	346895	59	1124	902	1349.76685	904.550197	225.7812529
134728	346895	59	749	948	1349.76685	904.550197	602.3360305
134729	346895	59	842	970	1349.76685	904.550197	511.9676268
134714	346895	59	1432	251	1349.76685	904.550197	658.7033862
134715	346895	59	665	268	1349.76685	904.550197	934.9341113
134713	346895	59	728	162	1349.76685	904.550197	968.4909969
134718	346895	59	1256	516	1349.76685	904.550197	399.7042379
134719	346895	59	1114	518	1349.76685	904.550197	452.777056
134716	346895	59	664	350	1349.76685	904.550197	881.9308895
134717	346895	59	1173	434	1349.76685	904.550197	502.6569479
134786	346810	60	1074	555	1349.791736	904.5731752	445.266759
134787	346810	60	1325	614	1349.791736	904.5731752	291.6288744
134784	346810	60	1301	509	1349.791736	904.5731752	398.5709103
134785	346810	60	1145	554	1349.791736	904.5731752	406.0064119
134790	346810	60	1290	766	1349.791736	904.5731752	150.9224192
134791	346810	60	1421	767	1349.791736	904.5731752	154.9096361
134788	346810	60	1444	675	1349.791736	904.5731752	248.1512437
134789	346810	60	1109	747	1349.791736	904.5731752	287.7672077
134794	346810	60	811	928	1349.791736	904.5731752	539.3007985
134795	346810	60	619	937	1349.791736	904.5731752	731.5108071
134792	346810	60	1051	824	1349.791736	904.5731752	309.4649225
134796	346810	60	737	951	1349.791736	904.5731752	614.5479332
134782	346810	60	628	318	1349.791736	904.5731752	930.0813946
134783	346810	60	1432	372	1349.791736	904.5731752	538.8806784
134780	346810	60	727	164	1349.791736	904.5731752	967.6353521
134781	346810	60	645	239	1349.791736	904.5731752	969.3910682
134818	346879	61	1441	509	1349.805813	904.5399668	405.9165495
134819	346879	61	1045	585	1349.805813	904.5399668	441.6020536
134816	346879	61	571	249	1349.805813	904.5399668	1017.974038
134817	346879	61	1350	451	1349.805813	904.5399668	453.5400084
134822	346879	61	1395	680	1349.805813	904.5399668	229.0430337
134823	346879	61	1088	750	1349.805813	904.5399668	304.0146129
134820	346879	61	1206	636	1349.805813	904.5399668	304.6207897
134821	346879	61	1468	656	1349.805813	904.5399668	275.2126106
134826	346879	61	1335	791	1349.805813	904.5399668	114.5012496
134827	346879	61	759	825	1349.805813	904.5399668	596.1359866
134824	346879	61	986	776	1349.805813	904.5399668	385.8460734
134825	346879	61	1276	780	1349.805813	904.5399668	144.7670588
134830	346879	61	755	966	1349.805813	904.5399668	597.9726502
134829	346879	61	621	909	1349.805813	904.5399668	728.8194594
134814	346879	61	730	162	1349.805813	904.5399668	967.2253345
134815	346879	61	652	234	1349.805813	904.5399668	967.7586472
134798	346914	62	566	169	1349.784212	904.5491462	1074.872196
134799	346914	62	677	286	1349.784212	904.5491462	913.9155554
134797	346914	62	734	157	1349.784212	904.5491462	968.5142859
134802	346914	62	1036	598	1349.784212	904.5491462	438.6717575
134803	346914	62	1481	669	1349.784212	904.5491462	269.6311987
134800	346914	62	1371	397	1349.784212	904.5491462	507.9923676
134801	346914	62	1440	566	1349.784212	904.5491462	350.3632584
134806	346914	62	699	728	1349.784212	904.5491462	674.3068232
134807	346914	62	1402	729	1349.784212	904.5491462	183.1501877
134804	346914	62	1261	697	1349.784212	904.5491462	225.741632
134805	346914	62	948	726	1349.784212	904.5491462	439.6707299
134810	346914	62	1328	805	1349.784212	904.5491462	101.9047811
134811	346914	62	596	893	1349.784212	904.5491462	753.8726824
134808	346914	62	1074	739	1349.784212	904.5491462	321.657351
134809	346914	62	1279	746	1349.784212	904.5491462	173.6324752
134813	346914	62	753	963	1349.784212	904.5491462	599.639807
134946	346931	63	1313	792	1349.801725	904.5427312	118.4070662
134947	346931	63	535	877	1349.801725	904.5427312	815.2671056
134944	346931	63	1003	741	1349.801725	904.5427312	383.428822
134945	346931	63	1456	757	1349.801725	904.5427312	181.7881489
134949	346931	63	802	939	1349.801725	904.5427312	548.8843536
134934	346931	63	736	177	1349.801725	904.5427312	951.8776096
134935	346931	63	828	310	1349.801725	904.5427312	791.0487341
134933	346931	63	626	113	1349.801725	904.5427312	1072.580455
134938	346931	63	1027	618	1349.801725	904.5427312	431.6337459
134939	346931	63	916	621	1349.801725	904.5427312	518.2474479
134936	346931	63	1383	323	1349.801725	904.5427312	582.4895481
134937	346931	63	1448	539	1349.801725	904.5427312	378.5028262
134942	346931	63	1340	711	1349.801725	904.5427312	193.7907702
134943	346931	63	1275	739	1349.801725	904.5427312	181.6581789
134940	346931	63	1375	638	1349.801725	904.5427312	267.7311722
134941	346931	63	617	644	1349.801725	904.5427312	777.7408844
134950	346949	64	698	85	1349.799988	904.5811176	1047.165905
134951	346949	64	760	211	1349.799988	904.5811176	910.4497748
134954	346949	64	902	488	1349.799988	904.5811176	611.6082542
134955	346949	64	1446	546	1349.799988	904.5811176	371.2611752
134952	346949	64	947	213	1349.799988	904.5811176	800.3326011
134953	346949	64	1323	226	1349.799988	904.5811176	679.1101328
134958	346949	64	1018	629	1349.799988	904.5811176	431.3191212
134959	346949	64	1378	733	1349.799988	904.5811176	173.8830659
134956	346949	64	563	589	1349.799988	904.5811176	847.7297109
134957	346949	64	1327	598	1349.799988	904.5811176	307.4277494
134962	346949	64	958	771	1349.799988	904.5811176	413.9458243
134963	346949	64	1323	785	1349.799988	904.5811176	122.5474726
134960	346949	64	1239	736	1349.799988	904.5811176	201.7330675
134961	346949	64	1463	764	1349.799988	904.5811176	180.4918097
134964	346949	64	862	869	1349.799988	904.5811176	489.0959457
134965	346949	64	555	871	1349.799988	904.5811176	795.5090899
134978	346966	65	1181	758	1349.796605	904.599194	223.5701625
134979	346966	65	1262	765	1349.796605	904.599194	164.91264
134976	346966	65	1468	704	1349.796605	904.599194	232.8348753
134977	346966	65	1369	728	1349.796605	904.599194	177.6402141
134982	346966	65	563	867	1349.796605	904.599194	787.6944822
134980	346966	65	935	789	1349.796605	904.599194	430.6035268
134981	346966	65	855	836	1349.796605	904.599194	499.5293083
134967	346966	65	677	110	1349.796605	904.599194	1041.173929
134970	346966	65	791	228	1349.796605	904.599194	877.5192962
134971	346966	65	844	362	1349.796605	904.599194	741.7843966
134968	346966	65	1354	149	1349.796605	904.599194	755.6108856
134969	346966	65	1048	162	1349.796605	904.599194	801.5826556
134974	346966	65	1448	576	1349.796605	904.599194	342.9596726
134975	346966	65	1013	629	1349.796605	904.599194	435.1860165
134972	346966	65	567	550	1349.796605	904.599194	859.3666932
134973	346966	65	1206	568	1349.796605	904.599194	366.0279785
135010	346983	66	1460	663	1349.782732	904.6122231	265.5641402
135011	346983	66	1173	718	1349.782732	904.6122231	257.0530218
135008	346983	66	1454	563	1349.782732	904.6122231	357.1556383
135009	346983	66	1012	641	1349.782732	904.6122231	428.4723772
135014	346983	66	846	779	1349.782732	904.6122231	519.2065787
135015	346983	66	1146	801	1349.782732	904.6122231	228.6107926
135012	346983	66	1366	728	1349.782732	904.6122231	177.3552286
135013	346983	66	952	758	1349.782732	904.6122231	423.9413233
135016	346983	66	579	872	1349.782732	904.6122231	771.4723434
135002	346983	66	1093	109	1349.782732	904.6122231	836.0240312
135003	346983	66	1341	133	1349.782732	904.6122231	771.6622053
135001	346983	66	636	107	1349.782732	904.6122231	1070.360241
135006	346983	66	1078	465	1349.782732	904.6122231	516.8411361
135007	346983	66	557	473	1349.782732	904.6122231	902.6591665
135004	346983	66	809	230	1349.782732	904.6122231	864.608359
135005	346983	66	808	306	1349.782732	904.6122231	807.3816458
135018	347034	67	584	94	1349.8035	904.5788166	1115.120181
135019	347034	67	1032	150	1349.8035	904.5788166	818.7724073
135022	347034	67	736	258	1349.8035	904.5788166	891.5261648
135023	347034	67	579	342	1349.8035	904.5788166	954.270905
135020	347034	67	1387	223	1349.8035	904.5788166	682.5930434
135021	347034	67	818	226	1349.8035	904.5788166	862.1393001
135026	347034	67	1324	629	1349.8035	904.5788166	276.7842206
135027	347034	67	1014	643	1349.8035	904.5788166	425.6612124
135024	347034	67	940	351	1349.8035	904.5788166	688.758604
135025	347034	67	1460	542	1349.8035	904.5788166	378.9547029
135030	347034	67	962	745	1349.8035	904.5788166	419.3530174
135031	347034	67	1125	755	1349.8035	904.5788166	270.0193251
135028	347034	67	820	714	1349.8035	904.5788166	563.038217
135029	347034	67	1398	743	1349.8035	904.5788166	168.613809
135032	347034	67	563	844	1349.8035	904.5788166	789.1321438
135033	347034	67	1127	888	1349.8035	904.5788166	223.4194636
134986	347016	68	837	219	1349.798318	904.5684053	856.1344249
134987	347016	68	684	244	1349.798318	904.5684053	937.8901954
134984	347016	68	565	138	1349.798318	904.5684053	1097.057665
134985	347016	68	1041	182	1349.798318	904.5684053	785.787186
134990	347016	68	1424	331	1349.798318	904.5684053	578.3481695
134991	347016	68	1453	540	1349.798318	904.5684053	378.8940607
134988	347016	68	591	262	1349.798318	904.5684053	994.3183812
134989	347016	68	875	299	1349.798318	904.5684053	769.5105824
134994	347016	68	772	651	1349.798318	904.5684053	630.9895663
134995	347016	68	959	732	1349.798318	904.5684053	427.2039092
134992	347016	68	1214	562	1349.798318	904.5684053	368.5027755
134993	347016	68	1012	641	1349.798318	904.5684053	428.4577086
134998	347016	68	1091	828	1349.798318	904.5684053	269.8875511
134996	347016	68	1381	773	1349.798318	904.5684053	135.2175662
134997	347016	68	530	818	1349.798318	904.5684053	824.3563376
135000	347016	68	1120	922	1349.798318	904.5684053	230.4585159
135054	346999	69	587	262	1349.764787	904.6160382	997.3793124
135055	346999	69	660	271	1349.764787	904.6160382	936.6134449
135052	346999	69	561	172	1349.764787	904.6160382	1076.5111
135053	346999	69	868	184	1349.764787	904.6160382	866.8245407
135058	346999	69	1410	419	1349.764787	904.6160382	489.3375292
135059	346999	69	1248	440	1349.764787	904.6160382	475.6302501
135056	346999	69	1073	298	1349.764787	904.6160382	666.7696492
135057	346999	69	848	359	1349.764787	904.6160382	741.2589038
135062	346999	69	1012	645	1349.764787	904.6160382	426.0111954
135063	346999	69	992	756	1349.764787	904.6160382	387.4046587
135060	346999	69	1411	567	1349.764787	904.6160382	343.1243806
135061	346999	69	690	618	1349.764787	904.6160382	719.3318618
135066	346999	69	1053	862	1349.764787	904.6160382	299.8090483
135064	346999	69	540	819	1349.764787	904.6160382	814.2782793
135065	346999	69	1385	825	1349.764787	904.6160382	87.06453801
135068	346999	69	1185	952	1349.764787	904.6160382	171.4429201
135042	347067	70	1434	506	1349.813261	904.5840772	407.377802
135043	347067	70	1335	588	1349.813261	904.5840772	316.9304508
135040	347067	70	1384	444	1349.813261	904.5840772	461.8510856
135041	347067	70	931	453	1349.813261	904.5840772	615.8999323
135046	347067	70	1379	739	1349.813261	904.5840772	168.1367073
135047	347067	70	1004	782	1349.813261	904.5840772	366.8973531
135044	347067	70	1012	644	1349.813261	904.5840772	426.6402007
135045	347067	70	591	655	1349.813261	904.5840772	798.8052185
135051	347067	70	1222	963	1349.813261	904.5840772	140.5298894
135048	347067	70	549	835	1349.813261	904.5840772	803.8307181
135049	347067	70	1093	899	1349.813261	904.5840772	256.8739635
135035	347067	70	874	142	1349.813261	904.5840772	898.8507854
135038	347067	70	1222	314	1349.813261	904.5840772	604.2563877
135039	347067	70	619	343	1349.813261	904.5840772	921.6640921
135036	347067	70	581	182	1349.813261	904.5840772	1055.083684
135037	347067	70	614	260	1349.813261	904.5840772	978.2176589
135136	347049	71	1213	972	1349.771688	904.6219545	152.4673596
135122	347049	71	717	234	1349.771688	904.6219545	922.0270144
135123	347049	71	1332	295	1349.771688	904.6219545	609.8809394
135120	347049	71	859	112	1349.771688	904.6219545	932.2587692
135121	347049	71	668	153	1349.771688	904.6219545	1014.765095
135126	347049	71	1009	508	1349.771688	904.6219545	522.9094743
135127	347049	71	1440	523	1349.771688	904.6219545	392.1434232
135124	347049	71	1410	413	1349.771688	904.6219545	495.2974819
135125	347049	71	581	432	1349.771688	904.6219545	902.4308398
135130	347049	71	1448	683	1349.771688	904.6219545	242.4151231
135131	347049	71	554	720	1349.771688	904.6219545	816.9074893
135128	347049	71	1248	609	1349.771688	904.6219545	312.6496706
135129	347049	71	1012	644	1349.771688	904.6219545	426.6304215
135135	347049	71	1106	966	1349.771688	904.6219545	251.3799922
135132	347049	71	568	831	1349.771688	904.6219545	785.2306444
135133	347049	71	1030	848	1349.771688	904.6219545	324.7460213
135074	347083	72	1391	481	1349.778875	904.5922617	425.5932158
135075	347083	72	1007	519	1349.778875	904.5922617	515.9251394
135072	347083	72	1324	222	1349.778875	904.5922617	683.0788726
135073	347083	72	1328	375	1349.778875	904.5922617	530.0398882
135078	347083	72	1451	628	1349.778875	904.5922617	294.5318241
135079	347083	72	1012	645	1349.778875	904.5922617	426.0078764
135076	347083	72	545	549	1349.778875	904.5922617	879.8379932
135077	347083	72	1135	625	1349.778875	904.5922617	352.5646011
135082	347083	72	1033	894	1349.778875	904.5922617	316.9559144
135080	347083	72	529	712	1349.778875	904.5922617	843.0716108
135081	347083	72	575	828	1349.778875	904.5922617	778.5555084
135084	347083	72	1104	964	1349.778875	904.5922617	252.8567475
135085	347083	72	1209	992	1349.778875	904.5922617	165.7069834
135070	347083	72	739	132	1349.778875	904.5922617	984.8602119
135071	347083	72	811	170	1349.778875	904.5922617	910.9931214
135069	347083	72	840	89	1349.778875	904.5922617	961.8031185
135086	347116	73	833	84	1349.771785	904.5568416	969.7250167
135087	347116	73	1329	139	1349.771785	904.5568416	765.8385892
135090	347116	73	1124	297	1349.771785	904.5568416	648.1498396
135091	347116	73	1323	418	1349.771785	904.5568416	487.292816
135088	347116	73	773	144	1349.771785	904.5568416	954.52208
135089	347116	73	845	170	1349.771785	904.5568416	891.2734196
135094	347116	73	1117	638	1349.771785	904.5568416	353.8859331
135095	347116	73	1011	647	1349.771785	904.5568416	425.560629
135092	347116	73	1469	513	1349.771785	904.5568416	409.3068866
135093	347116	73	1022	519	1349.771785	904.5568416	506.0517969
135098	347116	73	571	837	1349.771785	904.5568416	781.6965012
135096	347116	73	587	659	1349.771785	904.5568416	801.3232547
135097	347116	73	507	672	1349.771785	904.5568416	874.2693899
135102	347116	73	1195	998	1349.771785	904.5568416	180.7925034
135100	347116	73	988	914	1349.771785	904.5568416	361.8950092
135101	347116	73	1004	978	1349.771785	904.5568416	353.485537
135106	347099	74	791	177	1349.850964	904.584638	917.4387203
135107	347099	74	1087	245	1349.850964	904.584638	710.0299458
135104	347099	74	1184	111	1349.850964	904.584638	810.729992
135105	347099	74	941	138	1349.850964	904.584638	868.7986637
135110	347099	74	1086	496	1349.850964	904.584638	486.3730437
135111	347099	74	496	624	1349.850964	904.584638	898.7709429
135108	347099	74	1302	332	1349.850964	904.584638	574.5806144
135109	347099	74	1460	408	1349.850964	904.584638	508.6542174
135114	347099	74	669	706	1349.850964	904.584638	709.2206241
135115	347099	74	546	844	1349.850964	904.584638	806.1308025
135112	347099	74	1006	644	1349.850964	904.584638	431.4369468
135113	347099	74	1114	644	1349.850964	904.584638	351.4683923
135118	347099	74	973	965	1349.850964	904.584638	381.6630255
135119	347099	74	1171	995	1349.850964	904.584638	200.4061003
135117	347099	74	978	909	1349.850964	904.584638	371.8771771
135103	347099	74	816	67	1349.850964	904.584638	993.2496552
135170	347134	75	987	975	1349.84552	904.6269155	369.6068756
135169	347134	75	1145	939	1349.84552	904.6269155	207.7094029
135154	347134	75	812	67	1349.84552	904.6269155	995.4379203
135155	347134	75	1000	128	1349.84552	904.6269155	851.7870942
135158	347134	75	1212	302	1349.84552	904.6269155	618.1913836
135159	347134	75	1441	323	1349.84552	904.6269155	588.7265987
135156	347134	75	1124	206	1349.84552	904.6269155	734.2246019
135157	347134	75	798	246	1349.84552	904.6269155	859.2571745
135162	347134	75	481	541	1349.84552	904.6269155	941.8689248
135163	347134	75	1005	642	1349.84552	904.6269155	433.4643348
135160	347134	75	896	327	1349.84552	904.6269155	734.5941803
135161	347134	75	1137	445	1349.84552	904.6269155	506.5176373
135166	347134	75	525	859	1349.84552	904.6269155	826.1064989
135167	347134	75	990	899	1349.84552	904.6269155	359.8895116
135164	347134	75	1118	647	1349.84552	904.6269155	346.5890547
135165	347134	75	765	695	1349.84552	904.6269155	621.2791049
135171	347152	76	800	56	1349.76879	904.5965827	1011.119124
135174	347152	76	927	303	1349.76879	904.5965827	735.2903493
135175	347152	76	748	318	1349.76879	904.5965827	840.3696966
135172	347152	76	1433	205	1349.76879	904.5965827	704.5302073
135173	347152	76	1070	247	1349.76879	904.5965827	714.6354604
135178	347152	76	1160	420	1349.76879	904.5965827	520.4287093
135179	347152	76	485	502	1349.76879	904.5965827	953.8915388
135176	347152	76	1203	320	1349.76879	904.5965827	602.7389502
135177	347152	76	859	346	1349.76879	904.5965827	743.5617977
135182	347152	76	1121	674	1349.76879	904.5965827	324.822941
135183	347152	76	1013	837	1349.76879	904.5965827	343.4858303
135180	347152	76	999	646	1349.76879	904.5965827	435.7877193
135181	347152	76	839	661	1349.76879	904.5965827	565.8834257
135187	347152	76	1001	952	1349.76879	904.5965827	351.9754999
135184	347152	76	556	871	1349.76879	904.5965827	794.4794658
135185	347152	76	1125	883	1349.76879	904.5965827	225.803944
135138	347441	77	1411	206	1349.783059	904.585309	701.2623958
135139	347441	77	870	290	1349.783059	904.585309	779.6838368
135137	347441	77	792	57	1349.783059	904.585309	1014.654028
135142	347441	77	688	357	1349.783059	904.585309	858.9566272
135143	347441	77	1157	393	1349.783059	904.585309	546.703609
135140	347441	77	1212	334	1349.783059	904.585309	586.9853202
135141	347441	77	1083	337	1349.783059	904.585309	627.1573035
135146	347441	77	933	607	1349.783059	904.585309	512.1182814
135147	347441	77	1008	641	1349.783059	904.585309	431.6165825
135144	347441	77	745	418	1349.783059	904.585309	776.2266492
135145	347441	77	502	431	1349.783059	904.585309	971.0917359
135150	347441	77	578	863	1349.783059	904.585309	772.902599
135151	347441	77	1143	863	1349.783059	904.585309	210.9231407
135148	347441	77	1124	712	1349.783059	904.585309	296.7609995
135149	347441	77	1035	817	1349.783059	904.585309	326.7408153
135153	347441	77	1005	917	1349.783059	904.585309	345.0064958
135202	347169	78	1041	885	1349.839644	904.5796746	309.4596735
135200	347169	78	1021	780	1349.839644	904.5796746	351.646992
135201	347169	78	1183	843	1349.839644	904.5796746	177.8412866
135204	347169	78	585	910	1349.839644	904.5796746	764.8588506
135190	347169	78	782	279	1349.839644	904.5796746	844.8619951
135191	347169	78	1159	305	1349.839644	904.5796746	629.2182101
135188	347169	78	789	66	1349.839644	904.5796746	1008.839421
135189	347169	78	1325	196	1349.839644	904.5796746	709.0149245
135194	347169	78	1225	362	1349.839644	904.5796746	556.7563561
135195	347169	78	603	411	1349.839644	904.5796746	895.2040825
135192	347169	78	1073	316	1349.839644	904.5796746	650.4354095
135193	347169	78	496	338	1349.839644	904.5796746	1024.72175
135198	347169	78	1020	616	1349.839644	904.5796746	438.2606753
135199	347169	78	1136	719	1349.839644	904.5796746	283.1381449
135196	347169	78	730	461	1349.839644	904.5796746	762.2100185
135197	347169	78	947	596	1349.839644	904.5796746	507.4457553
135206	347424	79	1260	136	1349.814883	904.5428783	773.773138
135207	347424	79	1201	251	1349.814883	904.5428783	670.2717086
135205	347424	79	774	57	1349.814883	904.5428783	1024.642235
135210	347424	79	480	313	1349.814883	904.5428783	1051.903469
135211	347424	79	1256	432	1349.814883	904.5428783	481.7655075
135208	347424	79	684	255	1349.814883	904.5428783	930.1695597
135209	347424	79	1052	279	1349.814883	904.5428783	692.8185891
135214	347424	79	1051	573	1349.814883	904.5428783	446.3306114
135215	347424	79	622	585	1349.814883	904.5428783	794.8724147
135212	347424	79	542	451	1349.814883	904.5428783	926.4264829
135213	347424	79	972	535	1349.814883	904.5428783	528.4941107
135218	347424	79	1242	811	1349.814883	904.5428783	142.7386394
135219	347424	79	1110	849	1349.814883	904.5428783	246.1629331
135216	347424	79	1140	726	1349.814883	904.5428783	275.4992644
135217	347424	79	979	770	1349.814883	904.5428783	394.4685841
135221	347424	79	592	907	1349.814883	904.5428783	757.8188668
135234	347204	80	955	758	1349.794546	904.6417957	421.1490824
135235	347204	80	1262	791	1349.794546	904.6417957	143.604805
135232	347204	80	609	708	1349.794546	904.6417957	766.4493166
135233	347204	80	1142	741	1349.794546	904.6417957	264.4942543
135238	347204	80	554	906	1349.794546	904.6417957	795.7957048
135236	347204	80	1042	811	1349.794546	904.6417957	321.7239008
135222	347204	80	770	54	1349.794546	904.6417957	1029.443141
135223	347204	80	1227	110	1349.794546	904.6417957	804.073432
135226	347204	80	475	302	1349.794546	904.6417957	1062.281804
135227	347204	80	921	329	1349.794546	904.6417957	717.7940091
135224	347204	80	630	218	1349.794546	904.6417957	994.7769317
135225	347204	80	1270	265	1349.794546	904.6417957	644.599718
135230	347204	80	1297	504	1349.794546	904.6417957	404.1053236
135231	347204	80	1054	551	1349.794546	904.6417957	461.0389712
135228	347204	80	971	437	1349.794546	904.6417957	601.8090703
135229	347204	80	505	458	1349.794546	904.6417957	955.5975713
135330	347323	81	813	401	1349.850542	904.5310148	736.0380339
135331	347323	81	505	454	1349.850542	904.5310148	957.470957
135328	347323	81	1301	277	1349.850542	904.5310148	629.4295433
135329	347323	81	954	371	1349.850542	904.5310148	664.3440339
135334	347323	81	1144	741	1349.850542	904.5310148	262.9008148
135335	347323	81	918	748	1349.850542	904.5310148	459.3439334
135332	347323	81	1288	541	1349.850542	904.5310148	368.7550519
135333	347323	81	1056	549	1349.850542	904.5310148	461.248787
135338	347323	81	1008	876	1349.850542	904.5310148	343.0390821
135339	347323	81	565	884	1349.850542	904.5310148	785.1190329
135336	347323	81	1288	769	1349.850542	904.5310148	148.9769966
135337	347323	81	699	871	1349.850542	904.5310148	651.7137078
135326	347323	81	607	190	1349.850542	904.5310148	1030.718923
135327	347323	81	486	259	1349.850542	904.5310148	1078.400691
135324	347323	81	764	55	1349.850542	904.5310148	1031.951454
135325	347323	81	1098	103	1349.850542	904.5310148	840.1670448
135375	347237	82	755	58	1349.796993	904.5603124	1034.624485
135378	347237	82	599	213	1349.796993	904.5603124	1020.760398
135379	347237	82	938	247	1349.796993	904.5603124	775.8623123
135376	347237	82	1029	130	1349.796993	904.5603124	838.3641142
135377	347237	82	492	197	1349.796993	904.5603124	1111.961005
135382	347237	82	720	539	1349.796993	904.5603124	728.202303
135383	347237	82	1059	551	1349.796993	904.5603124	457.7857419
135380	347237	82	1332	300	1349.796993	904.5603124	604.8222088
135381	347237	82	490	492	1349.796993	904.5603124	953.6544867
135386	347237	82	1347	746	1349.796993	904.5603124	158.5849798
135387	347237	82	899	766	1349.796993	904.5603124	471.6109507
135384	347237	82	1213	563	1349.796993	904.5603124	367.9359512
135385	347237	82	1159	732	1349.796993	904.5603124	257.255814
135391	347237	82	670	941	1349.796993	904.5603124	680.7729446
135388	347237	82	544	790	1349.796993	904.5603124	813.8997842
135389	347237	82	1076	854	1349.796993	904.5603124	278.4261813
135239	347356	83	744	63	1349.80175	904.5809243	1036.944652
135242	347356	83	992	190	1349.80175	904.5809243	799.1545467
135243	347356	83	663	300	1349.80175	904.5809243	914.9943922
135240	347356	83	895	133	1349.80175	904.5809243	895.6459984
135241	347356	83	484	171	1349.80175	904.5809243	1134.792335
135246	347356	83	1152	550	1349.80175	904.5809243	406.0211375
135247	347356	83	1056	553	1349.80175	904.5809243	458.179675
135244	347356	83	1423	327	1349.80175	904.5809243	582.2007454
135245	347356	83	481	512	1349.80175	904.5809243	953.3814886
135250	347356	83	1190	723	1349.80175	904.5809243	241.884748
135251	347356	83	893	751	1349.80175	904.5809243	481.9283547
135248	347356	83	693	665	1349.80175	904.5809243	699.1334336
135249	347356	83	514	693	1349.80175	904.5809243	862.1664878
135255	347356	83	663	926	1349.80175	904.5809243	687.1356638
135252	347356	83	1404	760	1349.80175	904.5809243	154.4056151
135253	347356	83	1139	797	1349.80175	904.5809243	236.6665017
135298	347187	84	1168	553	1349.785567	904.5398943	395.7603941
135299	347187	84	548	637	1349.785567	904.5398943	845.24416
135296	347187	84	500	531	1349.785567	904.5398943	928.2605033
135297	347187	84	1053	553	1349.785567	904.5398943	460.0673536
135302	347187	84	887	769	1349.785567	904.5398943	482.2256149
135303	347187	84	1433	777	1349.785567	904.5398943	152.2861338
135300	347187	84	587	704	1349.785567	904.5398943	788.7065804
135301	347187	84	1224	730	1349.785567	904.5398943	215.1422401
135304	347187	84	1157	816	1349.785567	904.5398943	212.145204
135305	347187	84	596	870	1349.785567	904.5398943	754.5764937
135290	347187	84	711	71	1349.785567	904.5398943	1050.159871
135291	347187	84	832	111	1349.785567	904.5398943	947.5270217
135294	347187	84	1462	311	1349.785567	904.5398943	604.0543727
135295	347187	84	640	379	1349.785567	904.5398943	883.1691407
135292	347187	84	495	161	1349.785567	904.5398943	1132.920977
135293	347187	84	928	294	1349.785567	904.5398943	742.0660528
135462	347391	85	753	128	1349.837031	904.6516763	979.4908209
135463	347391	85	1465	285	1349.837031	904.6516763	630.2624131
135460	347391	85	688	72	1349.837031	904.6516763	1063.6433
135461	347391	85	525	128	1349.837031	904.6516763	1132.935989
135466	347391	85	1060	520	1349.837031	904.6516763	481.6247676
135467	347391	85	635	522	1349.837031	904.6516763	810.8108822
135464	347391	85	782	379	1349.837031	904.6516763	773.7884588
135465	347391	85	502	518	1349.837031	904.6516763	931.8407323
135470	347391	85	594	694	1349.837031	904.6516763	784.6424323
135471	347391	85	1258	732	1349.837031	904.6516763	195.5572593
135468	347391	85	1146	602	1349.837031	904.6516763	364.8939195
135469	347391	85	584	608	1349.837031	904.6516763	821.2847104
135474	347391	85	659	820	1349.837031	904.6516763	696.0041021
135475	347391	85	1219	836	1349.837031	904.6516763	147.7544633
135472	347391	85	1422	757	1349.837031	904.6516763	164.3426651
135473	347391	85	883	804	1349.837031	904.6516763	477.564209
135266	347374	86	599	706	1349.806185	904.5787425	776.6231032
135267	347374	86	1297	739	1349.806185	904.5787425	173.7953197
135264	347374	86	597	611	1349.806185	904.5787425	808.0257609
135265	347374	86	1119	676	1349.806185	904.5787425	324.8380159
135270	347374	86	870	835	1349.806185	904.5787425	484.8248927
135271	347374	86	738	862	1349.806185	904.5787425	613.2860323
135268	347374	86	1402	751	1349.806185	904.5787425	162.2055008
135269	347374	86	1238	809	1349.806185	904.5787425	147.0915329
135258	347374	86	705	211	1349.806185	904.5787425	947.0092335
135259	347374	86	1448	249	1349.806185	904.5787425	662.8917807
135256	347374	86	648	77	1349.806185	904.5787425	1085.089165
135257	347374	86	546	106	1349.806185	904.5787425	1133.063278
135262	347374	86	497	468	1349.806185	904.5787425	958.0602213
135263	347374	86	682	525	1349.806185	904.5787425	768.1439465
135260	347374	86	698	411	1349.806185	904.5787425	817.6009283
135261	347374	86	1049	459	1349.806185	904.5787425	537.6102461
135394	347289	87	1417	179	1349.838724	904.5825556	728.6842128
135395	347289	87	656	314	1349.838724	904.5825556	911.1530772
135392	347289	87	646	78	1349.838724	904.5825556	1085.6462
135393	347289	87	549	95	1349.838724	904.5825556	1138.756592
135398	347289	87	638	436	1349.838724	904.5825556	852.2229641
135399	347289	87	796	526	1349.838724	904.5825556	670.8666662
135396	347289	87	501	386	1349.838724	904.5825556	994.71355
135397	347289	87	1040	398	1349.838724	904.5825556	593.8231392
135402	347289	87	1138	714	1349.838724	904.5825556	284.9514968
135403	347289	87	1229	732	1349.838724	904.5825556	210.681598
135400	347289	87	607	612	1349.838724	904.5825556	798.3820651
135401	347289	87	566	697	1349.838724	904.5825556	810.8598293
135406	347289	87	853	817	1349.838724	904.5825556	504.4991792
135407	347289	87	784	860	1349.838724	904.5825556	567.5923414
135404	347289	87	1315	735	1349.838724	904.5825556	173.1241747
135405	347289	87	1399	762	1349.838724	904.5825556	150.8198137
135458	347221	88	851	847	1349.857394	904.6156204	502.1735348
135456	347221	88	1415	747	1349.857394	904.6156204	170.5468937
135457	347221	88	718	830	1349.857394	904.6156204	636.2477952
135443	347221	88	647	78	1349.857394	904.6156204	1085.035437
135446	347221	88	487	298	1349.857394	904.6156204	1054.753712
135447	347221	88	1060	307	1349.857394	904.6156204	664.2000742
135444	347221	88	543	94	1349.857394	904.6156204	1143.729224
135445	347221	88	1413	176	1349.857394	904.6156204	731.3465055
135450	347221	88	934	518	1349.857394	904.6156204	567.8107167
135451	347221	88	626	617	1349.857394	904.6156204	778.9045331
135448	347221	88	627	420	1349.857394	904.6156204	870.2730097
135449	347221	88	589	505	1349.857394	904.6156204	859.4164403
135454	347221	88	1115	735	1349.857394	904.6156204	289.7023544
135455	347221	88	1309	746	1349.857394	904.6156204	163.7932895
135452	347221	88	533	666	1349.857394	904.6156204	850.9955442
135453	347221	88	1203	708	1349.857394	904.6156204	245.4074088
135490	347407	89	1279	782	1349.821149	904.5981566	141.5836967
135491	347407	89	846	804	1349.821149	904.5981566	513.7662303
135488	347407	89	1130	757	1349.821149	904.5981566	264.7764216
135489	347407	89	1449	762	1349.821149	904.5981566	173.697089
135493	347407	89	638	967	1349.821149	904.5981566	714.5511447
135478	347407	89	537	96	1349.821149	904.5981566	1146.520475
135479	347407	89	1389	141	1349.821149	904.5981566	764.6025942
135477	347407	89	647	78	1349.821149	904.5981566	1084.998654
135482	347407	89	660	476	1349.821149	904.5981566	812.1265897
135483	347407	89	536	485	1349.821149	904.5981566	915.6240909
135480	347407	89	493	298	1349.821149	904.5981566	1049.811319
135481	347407	89	1061	311	1349.821149	904.5981566	660.1336438
135486	347407	89	568	623	1349.821149	904.5981566	830.9884663
135487	347407	89	1204	661	1349.821149	904.5981566	283.908206
135484	347407	89	996	508	1349.821149	904.5981566	531.4880087
135485	347407	89	685	622	1349.821149	904.5981566	722.3910841
135425	347254	90	773	925	1349.796252	904.6247218	577.156017
135410	347254	90	1363	85	1349.796252	904.6247218	819.7310678
135411	347254	90	522	110	1349.796252	904.6247218	1147.464633
135409	347254	90	638	77	1349.796252	904.6247218	1091.61192
135414	347254	90	1036	389	1349.796252	904.6247218	603.603298
135415	347254	90	527	500	1349.796252	904.6247218	916.9050318
135412	347254	90	496	258	1349.796252	904.6247218	1071.023609
135413	347254	90	1065	309	1349.796252	904.6247218	660.210356
135418	347254	90	1192	528	1349.796252	904.6247218	408.3452438
135419	347254	90	774	655	1349.796252	904.6247218	627.5777444
135416	347254	90	736	519	1349.796252	904.6247218	724.8808624
135417	347254	90	613	523	1349.796252	904.6247218	829.7627039
135422	347254	90	1457	786	1349.796252	904.6247218	159.8889248
135423	347254	90	875	803	1349.796252	904.6247218	485.55027
135420	347254	90	1295	747	1349.796252	904.6247218	166.8777461
135421	347254	90	1115	771	1349.796252	904.6247218	270.1570767
135426	347340	91	620	76	1349.839987	904.6229365	1104.211201
135427	347340	91	1368	117	1349.839987	904.6229365	787.832264
135430	347340	91	1062	309	1349.839987	904.6229365	661.5274298
135431	347340	91	1182	388	1349.839987	904.6229365	543.2030188
135428	347340	91	519	137	1349.839987	904.6229365	1131.167563
135429	347340	91	500	211	1349.839987	904.6229365	1096.968906
135434	347340	91	511	543	1349.839987	904.6229365	913.4679367
135435	347340	91	831	554	1349.839987	904.6229365	626.2039407
135432	347340	91	595	411	1349.839987	904.6229365	901.9129719
135433	347340	91	980	431	1349.839987	904.6229365	600.9162185
135438	347340	91	1459	794	1349.839987	904.6229365	155.4134569
135439	347340	91	1070	800	1349.839987	904.6229365	298.7580575
135436	347340	91	775	626	1349.839987	904.6229365	638.8049397
135437	347340	91	1348	746	1349.839987	904.6229365	158.6336078
135440	347340	91	953	810	1349.839987	904.6229365	407.9650415
135441	347340	91	726	901	1349.839987	904.6229365	623.8505066
135362	347271	92	1064	305	1349.823716	904.5385333	664.1849513
135363	347271	92	556	360	1349.823716	904.5385333	962.6413175
135360	347271	92	504	149	1349.823716	904.5385333	1134.13237
135361	347271	92	510	228	1349.823716	904.5385333	1078.428607
135366	347271	92	518	517	1349.823716	904.5385333	917.6692264
135367	347271	92	937	576	1349.823716	904.5385333	527.5992686
135364	347271	92	970	399	1349.823716	904.5385333	632.3252832
135365	347271	92	1299	399	1349.823716	904.5385333	508.0868614
135370	347271	92	1453	774	1349.823716	904.5385333	166.3900666
135371	347271	92	1109	789	1349.823716	904.5385333	267.1052505
135368	347271	92	792	650	1349.823716	904.5385333	613.1534579
135369	347271	92	1421	665	1349.823716	904.5385333	249.8895203
135374	347271	92	682	966	1349.823716	904.5385333	670.6459777
135372	347271	92	954	808	1349.823716	904.5385333	407.4261927
135358	347271	92	589	74	1349.823716	904.5385333	1126.342302
135359	347271	92	1409	107	1349.823716	904.5385333	799.7309202
135307	347305	93	577	75	1349.842002	904.591774	1133.802131
135310	347305	93	498	272	1349.842002	904.591774	1061.040597
135311	347305	93	582	299	1349.842002	904.591774	977.9175512
135308	347305	93	1379	115	1349.842002	904.591774	790.129963
135309	347305	93	488	176	1349.842002	904.591774	1128.54668
135314	347305	93	485	464	1349.842002	904.591774	970.6043478
135315	347305	93	1342	471	1349.842002	904.591774	433.662684
135312	347305	93	1064	305	1349.842002	904.591774	664.2408792
135313	347305	93	979	357	1349.842002	904.591774	661.3475194
135318	347305	93	778	630	1349.842002	904.591774	634.353149
135319	347305	93	1446	766	1349.842002	904.591774	168.6832546
135316	347305	93	1444	537	1349.842002	904.591774	379.4594061
135317	347305	93	1026	592	1349.842002	904.591774	450.0969445
135323	347305	93	685	963	1349.842002	904.591774	667.4027334
135320	347305	93	956	813	1349.842002	904.591774	404.3520442
135321	347305	93	1056	813	1349.842002	904.591774	307.7859244
135274	347475	94	1329	95	1349.838844	904.6176653	809.8858076
135275	347475	94	642	171	1349.838844	904.6176653	1019.426657
135273	347475	94	571	79	1349.838844	904.6176653	1135.004174
135278	347475	94	490	325	1349.838844	904.6176653	1036.956834
135279	347475	94	962	341	1349.838844	904.6176653	684.1665307
135276	347475	94	487	201	1349.838844	904.6176653	1113.359192
135277	347475	94	1067	298	1349.838844	904.6176653	669.3151751
135282	347475	94	1347	478	1349.838844	904.6176653	426.6271104
135283	347475	94	819	592	1349.838844	904.6176653	616.0516887
135280	347475	94	1455	430	1349.838844	904.6176653	486.1283749
135281	347475	94	497	455	1349.838844	904.6176653	964.1006893
135286	347475	94	994	755	1349.838844	904.6176653	386.0138972
135287	347475	94	947	828	1349.838844	904.6176653	410.0602408
135284	347475	94	1175	636	1349.838844	904.6176653	320.5059618
135285	347475	94	1420	729	1349.838844	904.6176653	189.1141246
135289	347475	94	829	997	1349.838844	904.6176653	528.9684276
135342	347458	95	1210	87	1349.877658	904.6331176	829.5117082
135343	347458	95	806	154	1349.877658	904.6331176	926.9589978
135341	347458	95	559	77	1349.877658	904.6331176	1144.755016
135346	347458	95	970	300	1349.877658	904.6331176	714.0645921
135347	347458	95	1427	312	1349.877658	904.6331176	597.6302099
135344	347458	95	483	242	1349.877658	904.6331176	1091.127638
135345	347458	95	1074	247	1349.877658	904.6331176	713.1548214
135350	347458	95	928	553	1349.877658	904.6331176	549.2054327
135351	347458	95	1271	569	1349.877658	904.6331176	344.7771374
135348	347458	95	483	353	1349.877658	904.6331176	1027.509596
135349	347458	95	502	467	1349.877658	904.6331176	954.1589322
135354	347458	95	928	744	1349.877658	904.6331176	451.4241425
135355	347458	95	945	848	1349.877658	904.6331176	408.8193093
135352	347458	95	1230	644	1349.877658	904.6331176	286.8802447
135353	347458	95	1386	706	1349.877658	904.6331176	201.8909087
135357	347458	95	901	951	1349.877658	904.6331176	451.2660404
135494	347491	96	550	77	1349.836477	904.5867984	1150.929319
135495	347491	96	1071	104	1349.836477	904.5867984	847.7552728
135498	347491	96	483	279	1349.836477	904.5867984	1069.001553
135499	347491	96	969	283	1349.836477	904.5867984	728.9763851
135496	347491	96	1416	185	1349.836477	904.5867984	722.6221504
135497	347491	96	1080	200	1349.836477	904.5867984	754.4894172
135502	347491	96	1019	559	1349.836477	904.5867984	478.417192
135503	347491	96	1231	559	1349.836477	904.5867984	365.4481406
135500	347491	96	476	349	1349.836477	904.5867984	1035.503201
135501	347491	96	503	453	1349.836477	904.5867984	959.7200919
135506	347491	96	933	765	1349.836477	904.5867984	439.5874459
135507	347491	96	941	846	1349.836477	904.5867984	413.0129267
135504	347491	96	1236	651	1349.836477	904.5867984	277.9658392
135505	347491	96	1357	684	1349.836477	904.5867984	220.703085
135509	347491	96	897	907	1349.836477	904.5867984	452.8429067
135522	347509	97	1242	664	1349.822412	904.5990156	263.6542409
135523	347509	97	852	735	1349.822412	904.5990156	525.9191758
135520	347509	97	1152	579	1349.822412	904.5990156	380.9834976
135521	347509	97	1342	653	1349.822412	904.5990156	251.7205887
135524	347509	97	984	739	1349.822412	904.5990156	401.558303
135525	347509	97	958	850	1349.822412	904.5990156	395.6082086
135510	347509	97	562	72	1349.822412	904.5990156	1146.248347
135511	347509	97	1032	113	1349.822412	904.5990156	853.0182218
135514	347509	97	1086	210	1349.822412	904.5990156	743.0141703
135515	347509	97	490	279	1349.822412	904.5990156	1063.329068
135512	347509	97	1400	178	1349.822412	904.5990156	728.3295407
135513	347509	97	929	186	1349.822412	904.5990156	832.7520923
135518	347509	97	535	379	1349.822412	904.5990156	969.6338936
135519	347509	97	998	541	1349.822412	904.5990156	505.9478762
135516	347509	97	929	299	1349.822412	904.5990156	737.4562155
135517	347509	97	476	349	1349.822412	904.5990156	1035.497887
135527	347526	98	574	72	1349.84596	904.6099305	1138.058105
135530	347526	98	930	184	1349.84596	904.6099305	833.9959846
135531	347526	98	1083	225	1349.84596	904.6099305	730.1208285
135528	347526	98	1371	132	1349.84596	904.6099305	772.8994747
135529	347526	98	1026	144	1349.84596	904.6099305	826.6823286
135534	347526	98	472	363	1349.84596	904.6099305	1031.481869
135535	347526	98	545	379	1349.84596	904.6099305	961.2714595
135532	347526	98	491	276	1349.84596	904.6099305	1064.315192
135533	347526	98	945	309	1349.84596	904.6099305	720.1745906
135538	347526	98	1347	602	1349.84596	904.6099305	302.6233129
135539	347526	98	1123	623	1349.84596	904.6099305	361.6120057
135536	347526	98	987	537	1349.84596	904.6099305	516.5212986
135537	347526	98	820	565	1349.84596	904.6099305	629.3422333
135542	347526	98	955	849	1349.84596	904.6099305	398.7427702
135540	347526	98	1277	703	1349.84596	904.6099305	214.3667372
135541	347526	98	1041	707	1349.84596	904.6099305	366.6544856
135554	347577	99	983	502	1349.823116	904.6143838	544.6627768
135555	347577	99	1360	559	1349.823116	904.6143838	345.7641845
135552	347577	99	484	388	1349.823116	904.6143838	1008.236128
135553	347577	99	870	389	1349.823116	904.6143838	704.3354423
135558	347577	99	1130	794	1349.823116	904.6143838	246.0848313
135559	347577	99	951	843	1349.823116	904.6143838	403.5544698
135556	347577	99	1118	662	1349.823116	904.6143838	335.5647423
135557	347577	99	1291	739	1349.823116	904.6143838	175.7506275
135546	347577	99	947	204	1349.823116	904.6143838	808.1627172
135547	347577	99	1093	222	1349.823116	904.6143838	729.3288078
135544	347577	99	597	82	1349.823116	904.6143838	1115.095094
135545	347577	99	1328	111	1349.823116	904.6143838	793.9143773
135550	347577	99	961	295	1349.823116	904.6143838	723.0581667
135551	347577	99	541	378	1349.823116	904.6143838	965.1515643
135548	347577	99	1048	232	1349.823116	904.6143838	737.2294776
135549	347577	99	492	281	1349.823116	904.6143838	1060.544859
135562	347543	100	1212	96	1349.839157	904.6852302	820.3483617
135563	347543	100	974	210	1349.839157	904.6852302	789.8370975
135561	347543	100	607	72	1349.839157	904.6852302	1115.873965
135566	347543	100	500	299	1349.839157	904.6852302	1043.590528
135567	347543	100	933	303	1349.839157	904.6852302	731.9699438
135564	347543	100	1101	217	1349.839157	904.6852302	731.3220232
135565	347543	100	1088	278	1349.839157	904.6852302	679.1863674
135570	347543	100	488	424	1349.839157	904.6852302	986.8257304
135571	347543	100	990	432	1349.839157	904.6852302	594.0669536
135568	347543	100	569	364	1349.839157	904.6852302	949.7632897
135569	347543	100	893	385	1349.839157	904.6852302	691.9355125
135574	347543	100	1049	787	1349.839157	904.6852302	323.0387152
135575	347543	100	1138	820	1349.839157	904.6852302	228.1390288
135572	347543	100	1372	545	1349.839157	904.6852302	360.367268
135573	347543	100	1339	735	1349.839157	904.6852302	170.0310697
135576	347543	100	948	840	1349.839157	904.6852302	407.0121457
135586	347560	101	858	344	1349.843224	904.6382919	745.8049687
135587	347560	101	967	396	1349.843224	904.6382919	636.6175038
135584	347560	101	507	321	1349.843224	904.6382919	1025.191863
135585	347560	101	618	337	1349.843224	904.6382919	926.1791053
135590	347560	101	1403	696	1349.843224	904.6382919	215.3034595
135591	347560	101	1180	760	1349.843224	904.6382919	223.0850874
135588	347560	101	482	470	1349.843224	904.6382919	970.5989421
135589	347560	101	1386	542	1349.843224	904.6382919	364.4363362
135592	347560	101	986	798	1349.843224	904.6382919	379.1485421
135593	347560	101	952	854	1349.843224	904.6382919	401.0529486
135578	347560	101	620	77	1349.843224	904.6382919	1103.474637
135579	347560	101	1086	115	1349.843224	904.6382919	832.5514272
135582	347560	101	958	295	1349.843224	904.6382919	724.7068091
135583	347560	101	1108	314	1349.843224	904.6382919	638.2332934
135580	347560	101	1128	231	1349.843224	904.6382919	709.2270189
135581	347560	101	1037	234	1349.843224	904.6382919	740.0179737
135595	347628	102	628	81	1349.841951	904.6448024	1095.192477
135598	347628	102	1056	239	1349.841951	904.6448024	727.6167225
135599	347628	102	954	280	1349.841951	904.6448024	739.5079303
135596	347628	102	989	121	1349.841951	904.6448024	862.7317599
135597	347628	102	1143	238	1349.841951	904.6448024	697.996336
135602	347628	102	1094	364	1349.841951	904.6448024	598.1236544
135603	347628	102	516	368	1349.841951	904.6448024	991.6047814
135600	347628	102	637	321	1349.841951	904.6448024	921.2952305
135601	347628	102	832	340	1349.841951	904.6448024	766.1488358
135606	347628	102	1400	527	1349.841951	904.6448024	380.9611879
135607	347628	102	1205	645	1349.841951	904.6448024	297.3123173
135604	347628	102	939	403	1349.841951	904.6448024	648.4123812
135605	347628	102	478	503	1349.841951	904.6448024	959.9098572
135610	347628	102	961	864	1349.841951	904.6448024	390.9604359
135608	347628	102	1442	663	1349.841951	904.6448024	258.6219569
135609	347628	102	975	777	1349.841951	904.6448024	395.9793978
135714	347594	103	641	75	1349.845874	904.626905	1091.211838
135715	347594	103	899	97	1349.845874	904.626905	924.9449821
135718	347594	103	932	298	1349.845874	904.626905	736.6080209
135719	347594	103	655	319	1349.845874	904.626905	908.7186918
135716	347594	103	1070	259	1349.845874	904.626905	703.6674028
135717	347594	103	1189	277	1349.845874	904.626905	647.9096597
135722	347594	103	511	433	1349.845874	904.626905	962.3379543
135723	347594	103	909	435	1349.845874	904.626905	644.1230587
135720	347594	103	837	339	1349.845874	904.626905	763.5081443
135721	347594	103	1090	382	1349.845874	904.626905	583.6597983
135726	347594	103	1194	591	1349.845874	904.626905	350.2138947
135727	347594	103	1450	673	1349.845874	904.626905	252.3526739
135724	347594	103	1411	513	1349.845874	904.626905	396.3728797
135725	347594	103	476	532	1349.845874	904.626905	949.9775904
135728	347594	103	968	777	1349.845874	904.626905	402.6101074
135729	347594	103	964	869	1349.845874	904.626905	387.4871805
135650	347611	104	1096	300	1349.835241	904.6132148	655.7358227
135651	347611	104	657	318	1349.835241	904.6132148	907.8192196
135648	347611	104	1215	271	1349.835241	904.6132148	647.8010869
135649	347611	104	942	296	1349.835241	904.6132148	732.6251629
135654	347611	104	880	437	1349.835241	904.6132148	662.8780225
135655	347611	104	1434	468	1349.835241	904.6132148	444.6513307
135652	347611	104	829	344	1349.835241	904.6132148	765.2166525
135653	347611	104	1163	393	1349.835241	904.6132148	544.6608935
135658	347611	104	479	562	1349.835241	904.6132148	935.8086517
135659	347611	104	1422	677	1349.835241	904.6132148	238.7792452
135656	347611	104	494	475	1349.835241	904.6132148	957.6123823
135657	347611	104	1171	542	1349.835241	904.6132148	404.3147129
135660	347611	104	949	767	1349.835241	904.6132148	423.7998202
135661	347611	104	981	895	1349.835241	904.6132148	368.9604981
135646	347611	104	647	75	1349.835241	904.6132148	1087.306517
135647	347611	104	851	96	1349.835241	904.6132148	950.10101
135618	347644	105	836	351	1349.853607	904.6750586	755.381758
135619	347644	105	1220	382	1349.853607	904.6750586	538.5639946
135616	347644	105	948	294	1349.853607	904.6750586	731.0337536
135617	347644	105	662	316	1349.853607	904.6750586	905.3623086
135622	347644	105	867	486	1349.853607	904.6750586	639.0902995
135623	347644	105	504	510	1349.853607	904.6750586	933.4006251
135620	347644	105	1428	444	1349.853607	904.6750586	467.2562127
135621	347644	105	1074	469	1349.853607	904.6750586	515.6626508
135626	347644	105	940	759	1349.853607	904.6750586	434.9726453
135624	347644	105	485	600	1349.853607	904.6750586	916.9507367
135625	347644	105	1421	658	1349.853607	904.6750586	256.7301963
135628	347644	105	971	930	1349.853607	904.6750586	379.6991026
135614	347644	105	1251	239	1349.853607	904.6750586	672.9749767
135615	347644	105	1108	291	1349.853607	904.6750586	659.6137089
135612	347644	105	662	74	1349.853607	904.6750586	1078.500644
135613	347644	105	775	97	1349.853607	904.6750586	991.3605147
135630	347661	106	777	103	1349.842296	904.6330878	985.2735174
135631	347661	106	1291	171	1349.842296	904.6330878	735.9890783
135629	347661	106	670	73	1349.842296	904.6330878	1074.150427
135634	347661	106	939	307	1349.842296	904.6330878	725.2287226
135635	347661	106	1259	371	1349.842296	904.6330878	541.3100731
135632	347661	106	691	260	1349.842296	904.6330878	921.7510452
135633	347661	106	1141	269	1349.842296	904.6330878	669.0624239
135638	347661	106	803	446	1349.842296	904.6330878	713.7091889
135639	347661	106	524	526	1349.842296	904.6330878	908.5034473
135636	347661	106	989	383	1349.842296	904.6330878	634.2777319
135637	347661	106	1422	396	1349.842296	904.6330878	513.7259505
135642	347661	106	1419	668	1349.842296	904.6330878	246.5319578
135643	347661	106	938	759	1349.842296	904.6330878	436.833004
135640	347661	106	860	563	1349.842296	904.6330878	597.2090438
135641	347661	106	482	647	1349.842296	904.6330878	905.2762337
135645	347661	106	963	961	1349.842296	904.6330878	390.9273475
135663	347695	107	662	75	1349.87156	904.6003855	1077.684593
135666	347695	107	1140	171	1349.87156	904.6003855	763.0305348
135667	347695	107	747	216	1349.87156	904.6003855	915.2183391
135664	347695	107	747	113	1349.87156	904.6003855	995.0302949
135665	347695	107	1268	169	1349.87156	904.6003855	740.1424724
135670	347695	107	1428	396	1349.87156	904.6003855	514.5662302
135671	347695	107	1315	399	1349.87156	904.6003855	506.8015149
135668	347695	107	944	300	1349.87156	904.6003855	728.1987016
135669	347695	107	1009	307	1349.87156	904.6003855	687.9822969
135674	347695	107	882	612	1349.87156	904.6003855	551.8322045
135675	347695	107	483	666	1349.87156	904.6003855	899.1086947
135672	347695	107	694	416	1349.87156	904.6003855	817.8617483
135673	347695	107	526	528	1349.87156	904.6003855	905.8654409
135679	347695	107	969	982	1349.87156	904.6003855	388.6564617
135676	347695	107	1394	675	1349.87156	904.6003855	233.8026011
135677	347695	107	937	758	1349.87156	904.6003855	438.126235
135682	347678	108	1161	143	1349.856634	904.6613236	784.7259396
135683	347678	108	1244	159	1349.856634	904.6613236	753.1377275
135680	347678	108	663	74	1349.856634	904.6613236	1077.854476
135681	347678	108	714	134	1349.856634	904.6613236	999.1158768
135686	347678	108	901	310	1349.856634	904.6613236	745.0465543
135687	347678	108	1437	378	1349.856634	904.6613236	533.8221764
135684	347678	108	1049	236	1349.856634	904.6613236	733.2275774
135685	347678	108	803	246	1349.856634	904.6613236	856.0881484
135690	347678	108	529	530	1349.856634	904.6613236	902.3174174
135691	347678	108	1345	655	1349.856634	904.6613236	249.708557
135688	347678	108	1346	431	1349.856634	904.6613236	473.6770241
135689	347678	108	583	433	1349.856634	904.6613236	900.2963412
135694	347678	108	933	761	1349.856634	904.6613236	440.9172593
135692	347678	108	942	667	1349.856634	904.6613236	472.0486617
135693	347678	108	492	704	1349.856634	904.6613236	881.0124698
135696	347678	108	1016	980	1349.856634	904.6613236	342.2516157
135713	347729	109	1067	963	1349.841873	904.6481516	288.7983091
135698	347729	109	1155	121	1349.841873	904.6481516	807.5071399
135699	347729	109	627	172	1349.841873	904.6481516	1029.210225
135697	347729	109	665	77	1349.841873	904.6481516	1074.248507
135702	347729	109	1223	229	1349.841873	904.6481516	687.4512968
135703	347729	109	852	270	1349.841873	904.6481516	806.6131705
135700	347729	109	1091	177	1349.841873	904.6481516	772.3153163
135701	347729	109	871	191	1349.841873	904.6481516	859.4086477
135706	347729	109	1379	508	1349.841873	904.6481516	397.7184337
135707	347729	109	529	533	1349.841873	904.6481516	901.0570066
135704	347729	109	1452	334	1349.841873	904.6481516	579.7202738
135705	347729	109	515	462	1349.841873	904.6481516	944.9329813
135710	347729	109	493	747	1349.841873	904.6481516	871.2238146
135711	347729	109	926	763	1349.841873	904.6481516	446.8849205
135708	347729	109	1352	642	1349.841873	904.6481516	262.6570179
135709	347729	109	963	669	1349.841873	904.6481516	452.964332
135750	347712	110	1088	114	1349.855451	904.6448349	832.8790622
135751	347712	110	546	198	1349.855451	904.6448349	1070.29459
135748	347712	110	666	80	1349.855451	904.6448349	1071.30639
135749	347712	110	851	110	1349.855451	904.6448349	938.2521914
135754	347712	110	1209	318	1349.855451	904.6448349	603.3178436
135755	347712	110	1449	338	1349.855451	904.6448349	575.252997
135752	347712	110	1126	239	1349.855451	904.6448349	702.277943
135753	347712	110	894	295	1349.855451	904.6448349	761.229937
135758	347712	110	530	533	1349.855451	904.6448349	900.1571218
135759	347712	110	1349	632	1349.855451	904.6448349	272.6461769
135756	347712	110	498	399	1349.855451	904.6448349	990.6232424
135757	347712	110	1443	531	1349.855451	904.6448349	385.0796926
135762	347712	110	487	758	1349.855451	904.6448349	875.2281057
135760	347712	110	968	666	1349.855451	904.6448349	450.2942845
135761	347712	110	925	746	1349.855451	904.6448349	453.5089171
135764	347712	110	1095	951	1349.855451	904.6448349	259.0368743
135747	347763	111	1101	956	1349.833611	904.6464726	254.07745
135744	347763	111	908	696	1349.833611	904.6464726	488.620804
135745	347763	111	487	755	1349.833611	904.6464726	875.714512
135731	347763	111	661	88	1349.833611	904.6464726	1068.364734
135734	347763	111	564	200	1349.833611	904.6464726	1055.490936
135735	347763	111	1151	261	1349.833611	904.6464726	673.6583603
135732	347763	111	883	111	1349.833611	904.6464726	920.765086
135733	347763	111	1018	130	1349.833611	904.6464726	842.728131
135738	347763	111	1440	349	1349.833611	904.6464726	562.9147184
135739	347763	111	1264	374	1349.833611	904.6464726	537.5435681
135736	347763	111	485	272	1349.833611	904.6464726	1071.531023
135737	347763	111	894	317	1349.833611	904.6464726	743.7154412
135742	347763	111	1335	645	1349.833611	904.6464726	260.0698497
135743	347763	111	982	680	1349.833611	904.6464726	431.0076598
135740	347763	111	1465	499	1349.833611	904.6464726	421.6780264
135741	347763	111	531	533	1349.833611	904.6464726	899.2272142
135778	347746	112	986	674	1349.844148	904.6419605	430.787973
135779	347746	112	508	808	1349.844148	904.6419605	847.3731394
135776	347746	112	1328	643	1349.844148	904.6419605	262.5522468
135777	347746	112	892	645	1349.844148	904.6419605	526.3413447
135781	347746	112	1096	952	1349.844148	904.6419605	258.2240019
135766	347746	112	964	175	1349.844148	904.6419605	825.3805769
135767	347746	112	593	198	1349.844148	904.6419605	1035.449624
135765	347746	112	658	88	1349.844148	904.6419605	1070.304824
135770	347746	112	1256	282	1349.844148	904.6419605	629.6743087
135771	347746	112	1434	356	1349.844148	904.6419605	555.0587431
135768	347746	112	486	234	1349.844148	904.6419605	1093.612066
135769	347746	112	901	238	1349.844148	904.6419605	803.6619764
135774	347746	112	1466	467	1349.844148	904.6419605	452.7942885
135775	347746	112	531	530	1349.844148	904.6419605	900.4789484
135772	347746	112	934	377	1349.844148	904.6419605	671.8127667
135773	347746	112	1295	394	1349.844148	904.6419605	513.578711
136003	347797	113	660	89	1349.87404	904.6517708	1068.276183
136006	347797	113	605	219	1349.87404	904.6517708	1012.400952
136007	347797	113	1277	278	1349.87404	904.6517708	630.874843
136004	347797	113	953	175	1349.87404	904.6517708	830.6026189
136005	347797	113	540	196	1349.87404	904.6517708	1076.142785
136010	347797	113	1300	388	1349.87404	904.6517708	519.0534386
136011	347797	113	894	447	1349.87404	904.6517708	645.9615189
136008	347797	113	1019	286	1349.87404	904.6517708	701.5751165
136009	347797	113	1443	355	1349.87404	904.6517708	557.4849895
136014	347797	113	890	579	1349.87404	904.6517708	563.5008507
136015	347797	113	1316	627	1349.87404	904.6517708	279.7104868
136012	347797	113	1470	467	1349.87404	904.6517708	453.8384279
136013	347797	113	532	533	1349.87404	904.6517708	898.3557116
136019	347797	113	1115	946	1349.87404	904.6517708	238.4858295
136016	347797	113	1015	630	1349.87404	904.6517708	433.0983931
136017	347797	113	563	844	1349.87404	904.6517708	789.2080794
135818	347814	114	858	170	1349.870485	904.6653659	884.1209044
135819	347814	114	1038	272	1349.870485	904.6653659	705.3571184
135816	347814	114	667	92	1349.870485	904.6653659	1061.478731
135817	347814	114	610	164	1349.870485	904.6653659	1046.897091
135822	347814	114	1454	354	1349.870485	904.6653659	560.4242154
135823	347814	114	1293	387	1349.870485	904.6653659	520.7798797
135820	347814	114	607	289	1349.870485	904.6653659	964.8317987
135821	347814	114	1230	293	1349.870485	904.6653659	623.3004516
135826	347814	114	533	534	1349.870485	904.6653659	897.0341142
135827	347814	114	913	543	1349.870485	904.6653659	567.1487082
135824	347814	114	913	444	1349.870485	904.6653659	634.8766807
135825	347814	114	1472	489	1349.870485	904.6653659	433.2358653
135830	347814	114	654	839	1349.870485	904.6653659	698.9618528
135828	347814	114	1311	604	1349.870485	904.6653659	303.1675722
135829	347814	114	999	648	1349.870485	904.6653659	434.7265888
135832	347814	114	1151	951	1349.870485	904.6653659	204.1968853
135782	347780	115	666	93	1349.83398	904.6644224	1061.333146
135783	347780	115	778	150	1349.83398	904.6644224	946.8434352
135786	347780	115	1458	358	1349.83398	904.6644224	557.2628452
135787	347780	115	1143	363	1349.83398	904.6644224	579.8108671
135784	347780	115	1055	289	1349.83398	904.6644224	682.6197745
135785	347780	115	732	304	1349.83398	904.6644224	861.6940146
135790	347780	115	958	427	1349.83398	904.6644224	617.8164517
135791	347780	115	1479	464	1349.83398	904.6644224	459.2047408
135788	347780	115	1295	385	1349.83398	904.6644224	522.5494017
135789	347780	115	575	416	1349.83398	904.6644224	916.0571018
135794	347780	115	549	546	1349.83398	904.6644224	877.4823251
135795	347780	115	961	642	1349.83398	904.6644224	469.2381725
135792	347780	115	1013	500	1349.83398	904.6644224	526.5077631
135793	347780	115	1302	536	1349.83398	904.6644224	371.7546852
135798	347780	115	1199	955	1349.83398	904.6644224	159.011194
135796	347780	115	755	842	1349.83398	904.6644224	598.12565
135810	347831	116	1078	503	1349.851766	904.6756287	485.0223638
135811	347831	116	551	549	1349.851766	904.6756287	874.4537135
135808	347831	116	1278	496	1349.851766	904.6756287	414.9439068
135809	347831	116	682	498	1349.851766	904.6756287	781.927777
135815	347831	116	1207	948	1349.851766	904.6756287	149.2770184
135812	347831	116	889	553	1349.851766	904.6756287	579.7069071
135813	347831	116	775	838	1349.851766	904.6756287	578.7056181
135799	347831	116	665	92	1349.851766	904.6756287	1062.762259
135802	347831	116	1018	340	1349.851766	904.6756287	654.9688239
135803	347831	116	1448	357	1349.851766	904.6756287	556.4006381
135800	347831	116	729	173	1349.851766	904.6756287	959.5864428
135801	347831	116	1136	286	1349.851766	904.6756287	654.5930884
135806	347831	116	1473	439	1349.851766	904.6756287	481.6837953
135807	347831	116	534	495	1349.851766	904.6756287	912.9338558
135804	347831	116	1290	390	1349.851766	904.6756287	518.1440308
135805	347831	116	1111	400	1349.851766	904.6756287	558.3436723
135842	347848	117	528	499	1349.852835	904.6811641	916.5256618
135843	347848	117	653	503	1349.852835	904.6811641	804.3330347
135840	347848	117	1459	419	1349.852835	904.6811641	497.7944323
135841	347848	117	1252	453	1349.852835	904.6811641	462.159119
135846	347848	117	557	555	1349.852835	904.6811641	866.5405553
135847	347848	117	806	816	1349.852835	904.6811641	551.0356201
135844	347848	117	1113	522	1349.852835	904.6811641	450.0490403
135845	347848	117	884	524	1349.852835	904.6811641	601.6120114
135849	347848	117	1224	948	1349.852835	904.6811641	133.0994273
135834	347848	117	655	235	1349.852835	904.6811641	965.0354001
135835	347848	117	1196	285	1349.852835	904.6811641	638.4946671
135833	347848	117	660	88	1349.852835	904.6811641	1069.048669
135838	347848	117	1129	373	1349.852835	904.6811641	575.7263541
135839	347848	117	1288	374	1349.852835	904.6811641	534.273592
135836	347848	117	1008	331	1349.852835	904.6811641	667.8124277
135837	347848	117	1433	354	1349.852835	904.6811641	556.922971
135968	347916	118	1181	961	1349.834234	904.6599689	177.9865099
135954	347916	118	1239	260	1349.834234	904.6599689	654.1182638
135955	347916	118	1436	292	1349.834234	904.6599689	618.6895641
135952	347916	118	661	84	1349.834234	904.6599689	1071.436133
135953	347916	118	958	239	1349.834234	904.6599689	772.4229808
135958	347916	118	1164	379	1349.834234	904.6599689	557.5417164
135959	347916	118	1413	384	1349.834234	904.6599689	524.477566
135956	347916	118	600	333	1349.834234	904.6599689	942.8926231
135957	347916	118	1301	349	1349.834234	904.6599689	557.8017421
135962	347916	118	870	545	1349.834234	904.6599689	599.6633935
135963	347916	118	506	552	1349.834234	904.6599689	914.5628838
135960	347916	118	1239	400	1349.834234	904.6599689	516.687441
135961	347916	118	1192	523	1349.834234	904.6599689	413.0084471
135966	347916	118	831	792	1349.834234	904.6599689	530.9248827
135964	347916	118	710	573	1349.834234	904.6599689	720.6845233
135965	347916	118	589	589	1349.834234	904.6599689	823.7171528
135886	347865	119	1230	213	1349.811043	904.7477552	702.0467526
135887	347865	119	1408	225	1349.811043	904.7477552	682.2338056
135884	347865	119	662	80	1349.811043	904.7477552	1073.91475
135885	347865	119	962	131	1349.811043	904.7477552	865.4958079
135890	347865	119	1267	365	1349.811043	904.7477552	546.0634652
135891	347865	119	1128	374	1349.811043	904.7477552	575.2332729
135888	347865	119	1394	344	1349.811043	904.7477552	562.4861856
135889	347865	119	1226	353	1349.811043	904.7477552	565.4686195
135894	347865	119	1182	509	1349.811043	904.7477552	429.8567573
135895	347865	119	738	618	1349.811043	904.7477552	675.6752378
135892	347865	119	573	425	1349.811043	904.7477552	913.0133101
135893	347865	119	814	502	1349.811043	904.7477552	670.2978649
135898	347865	119	857	773	1349.811043	904.7477552	510.1178243
135896	347865	119	499	644	1349.811043	904.7477552	889.8701152
135897	347865	119	616	644	1349.811043	904.7477552	778.7605781
135900	347865	119	1164	982	1349.811043	904.7477552	201.2303478
136034	347950	120	511	748	1349.849652	904.706809	853.3614495
136032	347950	120	650	686	1349.849652	904.706809	733.2272529
136033	347950	120	880	711	1349.849652	904.706809	508.2135612
136036	347950	120	1184	995	1349.849652	904.706809	188.8358217
136022	347950	120	965	174	1349.849652	904.706809	825.8581572
136023	347950	120	1367	226	1349.849652	904.706809	678.9234619
136020	347950	120	663	76	1349.849652	904.706809	1076.344471
136021	347950	120	1290	80	1349.849652	904.706809	826.8756265
136026	347950	120	1265	381	1349.849652	904.706809	530.5358474
136027	347950	120	1123	397	1349.849652	904.706809	556.0818004
136024	347950	120	1198	305	1349.849652	904.706809	618.6328263
136025	347950	120	1372	320	1349.849652	904.706809	585.1262175
136030	347950	120	579	504	1349.849652	904.706809	868.7779541
136031	347950	120	799	618	1349.849652	904.706809	620.9960821
136028	347950	120	745	454	1349.849652	904.706809	754.3074504
136029	347950	120	1178	500	1349.849652	904.706809	439.6815943
135938	347967	121	1352	222	1349.840621	904.6835553	682.6869704
135939	347967	121	863	265	1349.840621	904.6835553	803.8711596
135936	347967	121	1326	122	1349.840621	904.6835553	783.046565
135937	347967	121	1160	215	1349.840621	904.6835553	715.3340953
135942	347967	121	720	424	1349.840621	904.6835553	792.3104747
135943	347967	121	1150	468	1349.840621	904.6835553	480.2382756
135940	347967	121	1352	313	1349.840621	904.6835553	591.6874956
135941	347967	121	1263	362	1349.840621	904.6835553	549.5877861
135946	347967	121	814	618	1349.840621	904.6835553	607.7109775
135947	347967	121	892	669	1349.840621	904.6835553	514.9415235
135944	347967	121	1026	495	1349.840621	904.6835553	522.2196505
135945	347967	121	564	554	1349.840621	904.6835553	860.537296
135951	347967	121	1187	1008	1349.840621	904.6835553	192.8506045
135948	347967	121	680	714	1349.840621	904.6835553	696.4529245
135949	347967	121	517	841	1349.840621	904.6835553	835.2718692
135935	347967	121	668	73	1349.840621	904.6835553	1075.455331
135850	347881	122	675	76	1349.843044	904.7090389	1068.724382
135851	347881	122	1298	100	1349.843044	904.7090389	806.3772929
135854	347881	122	1308	306	1349.843044	904.7090389	600.1694374
135855	347881	122	762	358	1349.843044	904.7090389	802.7765674
135852	347881	122	1164	171	1349.843044	904.7090389	756.8795086
135853	347881	122	1274	212	1349.843044	904.7090389	696.8486061
135858	347881	122	1127	405	1349.843044	904.7090389	547.145452
135859	347881	122	538	576	1349.843044	904.7090389	875.8645784
135856	347881	122	666	363	1349.843044	904.7090389	872.4047175
135857	347881	122	1226	366	1349.843044	904.7090389	552.7608235
135862	347881	122	924	644	1349.843044	904.7090389	499.3110261
135863	347881	122	705	769	1349.843044	904.7090389	658.9685077
135860	347881	122	799	579	1349.843044	904.7090389	639.9331502
135861	347881	122	1042	593	1349.843044	904.7090389	438.0980078
135866	347881	122	1172	1018	1349.843044	904.7090389	210.8624908
135865	347881	122	547	909	1349.843044	904.7090389	802.8545105
135874	347898	123	1243	375	1349.87365	904.734463	540.4077889
135875	347898	123	740	410	1349.87365	904.734463	785.3076197
135872	347898	123	1245	311	1349.87365	904.734463	602.9254473
135873	347898	123	1147	366	1349.87365	904.734463	575.6670386
135878	347898	123	959	639	1349.87365	904.734463	472.6489341
135879	347898	123	547	653	1349.87365	904.734463	841.4132975
135876	347898	123	872	486	1349.87365	904.734463	635.3753029
135877	347898	123	1079	633	1349.87365	904.734463	383.6823588
135882	347898	123	562	906	1349.87365	904.734463	787.8746661
135883	347898	123	1134	1014	1349.87365	904.734463	241.9512145
135880	347898	123	715	834	1349.87365	904.734463	638.8019375
135867	347898	123	679	78	1349.87365	904.734463	1064.68837
135870	347898	123	1224	220	1349.87365	904.734463	696.2079147
135871	347898	123	683	269	1349.87365	904.734463	921.3461739
135868	347898	123	1276	106	1349.87365	904.734463	802.1434152
135869	347898	123	1173	133	1349.87365	904.734463	791.7438786
136002	347932	124	1164	997	1349.821269	904.7408415	207.4639641
136001	347932	124	606	940	1349.821269	904.7408415	744.6564904
135986	347932	124	681	80	1349.821269	904.7408415	1061.847139
135987	347932	124	1181	110	1349.821269	904.7408415	812.4737695
135990	347932	124	1169	244	1349.821269	904.7408415	685.0363428
135991	347932	124	1237	323	1349.821269	904.7408415	592.5799908
135988	347932	124	1231	146	1349.821269	904.7408415	767.9883844
135989	347932	124	688	201	1349.821269	904.7408415	966.0530856
135994	347932	124	727	461	1349.821269	904.7408415	764.7301928
135995	347932	124	987	584	1349.821269	904.7408415	484.2664151
135992	347932	124	1140	372	1349.821269	904.7408415	572.5711914
135993	347932	124	1327	398	1349.821269	904.7408415	507.2544635
135998	347932	124	575	762	1349.821269	904.7408415	787.8597254
135999	347932	124	716	874	1349.821269	904.7408415	634.566309
135996	347932	124	1035	656	1349.821269	904.7408415	401.2286602
135997	347932	124	1143	697	1349.821269	904.7408415	293.1404008
135906	347982	125	1196	364	1349.829716	904.7443404	562.1992735
135907	347982	125	1136	368	1349.829716	904.7443404	577.7695339
135904	347982	125	679	249	1349.829716	904.7443404	938.0901596
135905	347982	125	1121	287	1349.829716	904.7443404	658.7648358
135910	347982	125	1034	641	1349.829716	904.7443404	411.4723399
135911	347982	125	1217	688	1349.829716	904.7443404	254.208266
135908	347982	125	683	468	1349.829716	904.7443404	797.1245127
135909	347982	125	1326	471	1349.829716	904.7443404	434.398444
135915	347982	125	718	917	1349.829716	904.7443404	631.9485668
135912	347982	125	1117	695	1349.829716	904.7443404	313.3725657
135913	347982	125	561	856	1349.829716	904.7443404	790.3343162
135916	347982	125	651	974	1349.829716	904.7443404	702.25303
135917	347982	125	1198	981	1349.829716	904.7443404	169.9034674
135902	347982	125	1182	103	1349.829716	904.7443404	819.1219695
135903	347982	125	1190	203	1349.829716	904.7443404	719.7156781
135901	347982	125	690	83	1349.829716	904.7443404	1053.868595
135918	348016	126	692	85	1349.821935	904.7255034	1051.037392
135919	348016	126	1157	103	1349.821935	904.7255034	824.5872187
135922	348016	126	1065	305	1349.821935	904.7255034	663.9233494
135923	348016	126	1134	338	1349.821935	904.7255034	606.4296362
135920	348016	126	1217	269	1349.821935	904.7255034	649.4525248
135921	348016	126	674	299	1349.821935	904.7255034	907.5454109
[truncated: 17,092 more rows]
