# Supplementary material for: The First of Us: Ophiocordyceps use a novel scramblase-binding peptide to manipulate zombie ants
Source: bioRxiv. 2025 Sep 19:2025.09.09.674826. Preprint. [Version 2] doi: 10.1101/2025.09.09.674826 (PMC12458967; doi:10.1101/2025.09.09.674826)
Supplement: Supplement 11 [file media-11.zip › Data S12. Nest behavior tests data/RNAi Aversion Assay data files/LH15_PS1c-all-spots_matches.csv]

No_Overlap_ID	Citronella_ID	Frame	No_Overlap_X	No_Overlap_Y	Citronella_X	Citronella_Y	Distance
23880360	239131	0	948.0	942.0	1215.0949805710434	857.5927581443337	280.1148177514481
23880361	239131	0	1378.0	967.0	1215.0949805710434	857.5927581443337	196.2345278629961
23880362	239131	0	1329.0	1007.0	1215.0949805710434	857.5927581443337	187.87463205560388
23880363	239131	0	1219.0	1025.0	1215.0949805710434	857.5927581443337	167.45278081435993
23880356	239131	0	1336.0	842.0	1215.0949805710434	857.5927581443337	121.90634860278632
23880358	239131	0	1414.0	899.0	1215.0949805710434	857.5927581443337	203.16930484728064
23880359	239131	0	1092.0	932.0	1215.0949805710434	857.5927581443337	143.8360590476295
23880352	239131	0	1326.0	414.0	1215.0949805710434	857.5927581443337	457.24660568738466
23880353	239131	0	1204.0	499.0	1215.0949805710434	857.5927581443337	358.7643583014239
23880354	239131	0	1408.0	600.0	1215.0949805710434	857.5927581443337	321.8173015381419
23880355	239131	0	894.0	723.0	1215.0949805710434	857.5927581443337	348.16260151374365
23880348	239131	0	1239.0	86.0	1215.0949805710434	857.5927581443337	771.9629747434
23880349	239131	0	527.0	134.0	1215.0949805710434	857.5927581443337	998.5295097922689
23880350	239131	0	1215.0	234.0	1215.0949805710434	857.5927581443337	623.5927653776673
23880351	239131	0	1093.0	278.0	1215.0949805710434	857.5927581443337	592.3132191450733
23880347	239131	0	1072.0	75.0	1215.0949805710434	857.5927581443337	795.5674695238506
23880064	239097	1	1161.0	971.0	1215.9032009820708	857.9788197866689	125.65089993665757
23880065	239097	1	1372.0	971.0	1215.9032009820708	857.9788197866689	192.71740409329428
23880066	239097	1	1314.0	1009.0	1215.9032009820708	857.9788197866689	180.08436592495045
23880067	239097	1	1249.0	1020.0	1215.9032009820708	857.9788197866689	165.36704914508795
23880061	239097	1	1406.0	925.0	1215.9032009820708	857.9788197866689	201.56545238222444
23880062	239097	1	1315.0	933.0	1215.9032009820708	857.9788197866689	124.29140379045114
23880063	239097	1	1249.0	953.0	1215.9032009820708	857.9788197866689	100.62019078876544
23880056	239097	1	1154.0	485.0	1215.9032009820708	857.9788197866689	378.08095204768387
23880057	239097	1	1396.0	622.0	1215.9032009820708	857.9788197866689	296.851579757315
23880058	239097	1	782.0	642.0	1215.9032009820708	857.9788197866689	484.68426673343714
23880059	239097	1	1196.0	850.0	1215.9032009820708	857.9788197866689	21.442923646761436
23880052	239097	1	532.0	109.0	1215.9032009820708	857.9788197866689	1014.2449708046641
23880053	239097	1	1210.0	238.0	1215.9032009820708	857.9788197866689	620.0069231596575
23880054	239097	1	1112.0	277.0	1215.9032009820708	857.9788197866689	590.1968012578781
23880055	239097	1	1325.0	412.0	1215.9032009820708	857.9788197866689	459.1287610837166
23880050	239097	1	1014.0	65.0	1215.9032009820708	857.9788197866689	818.2788712884286
23880051	239097	1	1262.0	81.0	1215.9032009820708	857.9788197866689	778.345039989839
23880269	239200	2	1313.0	901.0	1215.2055651210262	857.510952089141	107.02826160174159
23880270	239200	2	1271.0	965.0	1215.2055651210262	857.510952089141	121.10703688988093
23880271	239200	2	1371.0	972.0	1215.2055651210262	857.510952089141	193.3381701340782
23880264	239200	2	1111.0	452.0	1215.2055651210262	857.510952089141	418.68595876436325
23880265	239200	2	683.0	585.0	1215.2055651210262	857.510952089141	597.9172037617925
23880266	239200	2	1381.0	646.0	1215.2055651210262	857.510952089141	268.74649298268656
23880267	239200	2	1282.0	674.0	1215.2055651210262	857.510952089141	195.2889297104792
23880260	239200	2	1280.0	73.0	1215.2055651210262	857.510952089141	787.1821598201373
23880261	239200	2	1210.0	238.0	1215.2055651210262	857.510952089141	619.5328221059988
23880262	239200	2	1133.0	288.0	1215.2055651210262	857.510952089141	575.4133118779467
23880263	239200	2	1320.0	410.0	1215.2055651210262	857.510952089141	459.61715135679276
23880258	239200	2	984.0	63.0	1215.2055651210262	857.510952089141	827.4682267812622
23880259	239200	2	575.0	72.0	1215.2055651210262	857.510952089141	1013.3561177907407
23880272	239200	2	1168.0	981.0	1215.2055651210262	857.510952089141	132.20404809356583
23880273	239200	2	1316.0	1011.0	1215.2055651210262	857.510952089141	183.62572241152284
23880274	239200	2	1255.0	1020.0	1215.2055651210262	857.510952089141	167.2910270705345
23880908	238992	3	1100.0	413.0	1215.1395108773609	857.5322840949755	459.20154460516994
23880909	238992	3	1146.0	489.0	1215.1395108773609	857.5322840949755	374.9617532290732
23880910	238992	3	530.0	514.0	1215.1395108773609	857.5322840949755	766.4401996116724
23880911	238992	3	1361.0	676.0	1215.1395108773609	857.5322840949755	232.8717510902394
23880904	238992	3	1293.0	67.0	1215.1395108773609	857.5322840949755	794.3573175610807
23880905	238992	3	1205.0	241.0	1215.1395108773609	857.5322840949755	616.6156558280042
23880906	238992	3	1152.0	313.0	1215.1395108773609	857.5322840949755	548.1806328716142
23880907	238992	3	1313.0	404.0	1215.1395108773609	857.5322840949755	463.9700508090234
23880902	238992	3	637.0	46.0	1215.1395108773609	857.5322840949755	996.4085217248606
23880903	238992	3	969.0	64.0	1215.1395108773609	857.5322840949755	830.8297928673088
23880916	238992	3	1164.0	1006.0	1215.1395108773609	857.5322840949755	157.02838036110154
23880917	238992	3	1317.0	1013.0	1215.1395108773609	857.5322840949755	185.8649238910578
23880918	238992	3	1256.0	1022.0	1215.1395108773609	857.5322840949755	169.4674279805921
23880913	238992	3	1363.0	900.0	1215.1395108773609	857.5322840949755	153.83832792180226
23880914	238992	3	1368.0	977.0	1215.1395108773609	857.5322840949755	194.0073820203142
23880915	238992	3	1275.0	1001.0	1215.1395108773609	857.5322840949755	155.4550213566819
23880076	239166	4	893.0	543.0	1215.1067597470858	857.5607326504949	450.223521376197
23880077	239166	4	1331.0	704.0	1215.1067597470858	857.5607326504949	192.38539900022676
23880079	239166	4	1392.0	877.0	1215.1067597470858	857.5607326504949	177.95815115431145
23880072	239166	4	1026.0	323.0	1215.1067597470858	857.5607326504949	567.0242882574571
23880073	239166	4	1164.0	351.0	1215.1067597470858	857.5607326504949	509.1322782492311
23880074	239166	4	1302.0	399.0	1215.1067597470858	857.5607326504949	466.7208809669965
23880075	239166	4	498.0	474.0	1215.1067597470858	857.5607326504949	813.2410100986971
23880068	239166	4	697.0	39.0	1215.1067597470858	857.5607326504949	968.7498580815067
23880069	239166	4	950.0	64.0	1215.1067597470858	857.5607326504949	836.672116464024
23880070	239166	4	1284.0	73.0	1215.1067597470858	857.5607326504949	787.5797240721901
23880071	239166	4	1202.0	246.0	1215.1067597470858	857.5607326504949	611.7011663149564
23880080	239166	4	1363.0	980.0	1215.1067597470858	857.5607326504949	191.99943932623813
23880081	239166	4	1195.0	1014.0	1215.1067597470858	857.5607326504949	157.72611120666411
23880082	239166	4	1277.0	1017.0	1215.1067597470858	857.5607326504949	171.03114675974064
23880083	239166	4	1320.0	1019.0	1215.1067597470858	857.5607326504949	192.52332038768859
23879940	239217	5	1259.0	1015.0	1215.08125838835	857.454217139438	163.55283416039669
23879941	239217	5	1323.0	1021.0	1215.08125838835	857.454217139438	195.94304754830205
23879937	239217	5	1387.0	886.0	1215.08125838835	857.454217139438	174.27253207678945
23879938	239217	5	1362.0	980.0	1215.08125838835	857.454217139438	191.31802197822023
23879939	239217	5	1172.0	1004.0	1215.08125838835	857.454217139438	152.74705004856483
23879932	239217	5	1301.0	400.0	1215.08125838835	857.454217139438	465.45288799059523
23879933	239217	5	1172.0	416.0	1215.08125838835	857.454217139438	443.5513731852466
23879934	239217	5	737.0	670.0	1215.08125838835	857.454217139438	513.5180358522454
23879935	239217	5	1296.0	740.0	1215.08125838835	857.454217139438	142.63006649318797
23879928	239217	5	1286.0	72.0	1215.08125838835	857.454217139438	788.6493486549693
23879929	239217	5	1036.0	228.0	1215.08125838835	857.454217139438	654.4331200211201
23879930	239217	5	1197.0	256.0	1215.08125838835	857.454217139438	601.7259402915255
23879931	239217	5	524.0	373.0	1215.08125838835	857.454217139438	843.9722709898775
23879926	239217	5	756.0	45.0	1215.08125838835	857.454217139438	933.1867212680901
23879927	239217	5	906.0	67.0	1215.08125838835	857.454217139438	848.7338179196395
23880168	239425	6	1192.0	1023.0	1215.285730994196	857.2612431793988	167.36654618044923
23880169	239425	6	1277.0	1027.0	1215.285730994196	857.2612431793988	180.60979089164556
23880164	239425	6	1363.0	888.0	1215.285730994196	857.2612431793988	150.87868119384888
23880165	239425	6	686.0	933.0	1215.285730994196	857.2612431793988	534.677233776407
23880166	239425	6	1187.0	977.0	1215.285730994196	857.2612431793988	123.03435480718016
23880167	239425	6	1358.0	983.0	1215.285730994196	857.2612431793988	190.2040944476519
23880160	239425	6	1308.0	403.0	1215.285730994196	857.2612431793988	463.62615622090766
23880161	239425	6	1187.0	523.0	1215.285730994196	857.2612431793988	335.45590063332196
23880162	239425	6	1285.0	793.0	1215.285730994196	857.2612431793988	94.81343089444358
23880156	239425	6	1313.0	74.0	1215.285730994196	857.2612431793988	789.3327900412321
23880157	239425	6	962.0	208.0	1215.285730994196	857.2612431793988	696.9173720177469
23880158	239425	6	538.0	216.0	1215.285730994196	857.2612431793988	932.7014224350312
23880159	239425	6	1194.0	288.0	1215.285730994196	857.2612431793988	569.6590606056502
23880154	239425	6	766.0	50.0	1215.285730994196	857.2612431793988	923.8659982998279
23880155	239425	6	887.0	72.0	1215.285730994196	857.2612431793988	851.1208734451579
23880412	239391	7	1026.0	970.0	1214.9823294232124	857.664200437566	219.84915896485685
23880413	239391	7	1355.0	987.0	1214.9823294232124	857.664200437566	190.61137721081582
23880414	239391	7	781.0	1007.0	1214.9823294232124	857.664200437566	458.95734364159495
23880415	239391	7	1286.0	1028.0	1214.9823294232124	857.664200437566	184.5475389885403
23880408	239391	7	1261.0	823.0	1214.9823294232124	857.664200437566	57.61278328018442
23880410	239391	7	1356.0	909.0	1214.9823294232124	857.664200437566	150.07114223466746
23880411	239391	7	1220.0	940.0	1214.9823294232124	857.664200437566	82.48855016062814
23880404	239391	7	836.0	251.0	1214.9823294232124	857.664200437566	715.3104627415955
23880405	239391	7	1202.0	309.0	1214.9823294232124	857.664200437566	548.8177709577619
23880406	239391	7	1311.0	405.0	1214.9823294232124	857.664200437566	462.73563880554246
23880407	239391	7	1160.0	650.0	1214.9823294232124	857.664200437566	214.81963758505935
23880400	239391	7	778.0	47.0	1214.9823294232124	857.664200437566	920.9397385818548
23880401	239391	7	881.0	74.0	1214.9823294232124	857.664200437566	851.8648809608275
23880402	239391	7	1326.0	76.0	1214.9823294232124	857.664200437566	789.508610102509
23880403	239391	7	524.0	112.0	1214.9823294232124	857.664200437566	1016.5980913759987
23880108	239114	8	1319.0	405.0	1215.2742333046322	857.5262472025282	464.2618216951999
23880109	239114	8	1159.0	733.0	1215.2742333046322	857.5262472025282	136.65129189425667
23880110	239114	8	1246.0	806.0	1215.2742333046322	857.5262472025282	59.99189020021142
23880104	239114	8	1334.0	74.0	1215.2742333046322	857.5262472025282	792.470307161524
23880105	239114	8	872.0	78.0	1215.2742333046322	857.5262472025282	851.7619205673262
23880106	239114	8	843.0	307.0	1215.2742333046322	857.5262472025282	664.580509525709
23880107	239114	8	1205.0	320.0	1215.2742333046322	857.5262472025282	537.6244286689655
23880102	239114	8	810.0	42.0	1215.2742333046322	857.5262472025282	910.6757183854726
23880103	239114	8	603.0	56.0	1215.2742333046322	857.5262472025282	1008.624836955418
23880116	239114	8	902.0	1000.0	1215.2742333046322	857.5262472025282	344.150425669939
23880117	239114	8	1259.0	1021.0	1215.2742333046322	857.5262472025282	169.22059722973043
23880112	239114	8	1285.0	905.0	1215.2742333046322	857.5262472025282	84.35306601382268
23880113	239114	8	1361.0	905.0	1215.2742333046322	857.5262472025282	153.2636822069346
23880114	239114	8	895.0	910.0	1215.2742333046322	857.5262472025282	324.5444179947024
23880115	239114	8	1350.0	982.0	1215.2742333046322	857.5262472025282	183.42504558304137
23880236	239046	9	1363.0	914.0	1215.288069052433	857.4416183985043	158.16973501159825
23880237	239046	9	1343.0	980.0	1215.288069052433	857.4416183985043	177.00535078673178
23880238	239046	9	1250.0	1006.0	1215.288069052433	857.4416183985043	152.55986003587014
23880239	239046	9	1065.0	1009.0	1215.288069052433	857.4416183985043	213.43956224930156
23880232	239046	9	1245.0	796.0	1215.288069052433	857.4416183985043	68.24859934138141
23880233	239046	9	746.0	808.0	1215.288069052433	857.4416183985043	471.88533075825154
23880234	239046	9	1382.0	839.0	1215.288069052433	857.4416183985043	167.72883237363337
23880228	239046	9	1208.0	334.0	1215.288069052433	857.4416183985043	523.4923531649325
23880229	239046	9	904.0	391.0	1215.288069052433	857.4416183985043	560.7745048668031
23880230	239046	9	1322.0	408.0	1215.288069052433	857.4416183985043	461.93636418366657
23880231	239046	9	1042.0	747.0	1215.288069052433	857.4416183985043	205.4899169068926
23880224	239046	9	727.0	41.0	1215.288069052433	857.4416183985043	951.31601197085
23880225	239046	9	865.0	44.0	1215.288069052433	857.4416183985043	885.6573817584652
23880226	239046	9	1338.0	77.0	1215.288069052433	857.4416183985043	790.0299600175659
23880227	239046	9	888.0	86.0	1215.288069052433	857.4416183985043	837.9974049729352
23881004	239377	10	1286.0	988.0	1214.8398723344935	857.871121761029	148.31482974100774
23881005	239377	10	1324.0	992.0	1214.8398723344935	857.871121761029	172.9349283678528
23881006	239377	10	1212.0	993.0	1214.8398723344935	857.871121761029	135.15871636338835
23881000	239377	10	861.0	785.0	1214.8398723344935	857.871121761029	361.26563030601375
23881001	239377	10	1242.0	817.0	1214.8398723344935	857.871121761029	49.0726107804697
23881003	239377	10	1383.0	895.0	1214.8398723344935	857.871121761029	172.21028463992437
23880996	239377	10	1310.0	400.0	1214.8398723344935	857.871121761029	467.6552298863112
23880997	239377	10	975.0	408.0	1214.8398723344935	857.871121761029	509.8109360890101
23880998	239377	10	715.0	698.0	1214.8398723344935	857.871121761029	524.784406731462
23880999	239377	10	1394.0	766.0	1214.8398723344935	857.871121761029	201.34213259710546
23880992	239377	10	930.0	63.0	1214.8398723344935	857.871121761029	844.3659473718533
23880993	239377	10	1346.0	83.0	1214.8398723344935	857.871121761029	785.8932716523456
23880994	239377	10	879.0	125.0	1214.8398723344935	857.871121761029	806.1566230956104
23880995	239377	10	1205.0	354.0	1214.8398723344935	857.871121761029	503.96719182132966
23880991	239377	10	814.0	47.0	1214.8398723344935	857.871121761029	904.5355600301862
23879916	239270	11	1391.0	656.0	1215.2306741801335	857.5645770003129	267.4380948939127
23879917	239270	11	736.0	672.0	1215.2306741801335	857.5645770003129	513.902959042318
23879918	239270	11	1275.0	842.0	1215.2306741801335	857.5645770003129	61.76267777679354
23879919	239270	11	1392.0	854.0	1215.2306741801335	857.5645770003129	176.80526225200785
23879912	239270	11	860.0	163.0	1215.2306741801335	857.5645770003129	780.1338240982092
23879913	239270	11	1201.0	373.0	1215.2306741801335	857.5645770003129	484.7734949139786
23879914	239270	11	1304.0	397.0	1215.2306741801335	857.5645770003129	469.0412804796511
23879915	239270	11	1124.0	464.0	1215.2306741801335	857.5645770003129	404.000138837596
23879909	239270	11	895.0	72.0	1215.2306741801335	857.5645770003129	848.3274069152448
23879910	239270	11	1357.0	88.0	1215.2306741801335	857.5645770003129	782.5140126011098
23879911	239270	11	1031.0	97.0	1215.2306741801335	857.5645770003129	782.5595294266956
23879924	239270	11	1308.0	1001.0	1215.2306741801335	857.5645770003129	170.82115906459518
23879925	239270	11	1330.0	1023.0	1215.2306741801335	857.5645770003129	201.3476529096679
23879921	239270	11	814.0	905.0	1215.2306741801335	857.5645770003129	404.024966132297
23879922	239270	11	1193.0	984.0	1215.2306741801335	857.5645770003129	128.37491602183457
23879923	239270	11	1267.0	985.0	1215.2306741801335	857.5645770003129	137.54944613102842
23880132	239062	12	1273.0	977.0	1215.7309226398402	857.1671542930069	132.81437471870277
23880133	239062	12	1353.0	993.0	1215.7309226398402	857.1671542930069	193.11489215534192
23880134	239062	12	1327.0	1010.0	1215.7309226398402	857.1671542930069	189.04678337247316
23880135	239062	12	1282.0	1016.0	1215.7309226398402	857.1671542930069	172.10306066293046
23880128	239062	12	1324.0	838.0	1215.7309226398402	857.1671542930069	109.95259394899334
23880130	239062	12	1190.0	886.0	1215.7309226398402	857.1671542930069	38.644706900954894
23880131	239062	12	864.0	957.0	1215.7309226398402	857.1671542930069	365.62445080031165
23880124	239062	12	1164.0	478.0	1215.7309226398402	857.1671542930069	382.6797868346668
23880125	239062	12	1398.0	662.0	1215.7309226398402	857.1671542930069	267.0435070855576
23880126	239062	12	837.0	687.0	1215.7309226398402	857.1671542930069	415.20353101076176
23880127	239062	12	1391.0	808.0	1215.7309226398402	857.1671542930069	182.0347728868142
23880120	239062	12	1138.0	139.0	1215.7309226398402	857.1671542930069	722.36151464468
23880121	239062	12	853.0	163.0	1215.7309226398402	857.1671542930069	783.225229636023
23880122	239062	12	1201.0	392.0	1215.7309226398402	857.1671542930069	465.40034541765766
23880123	239062	12	1302.0	405.0	1215.7309226398402	857.1671542930069	460.3232441774032
23880118	239062	12	1029.0	83.0	1215.7309226398402	857.1671542930069	796.3687715223759
23880119	239062	12	1376.0	105.0	1215.7309226398402	857.1671542930069	769.0524072877719
23880936	239183	13	1262.0	1021.0	1215.1039056629522	857.584426966939	170.01145012555182
23880932	239183	13	1287.0	936.0	1215.1039056629522	857.584426966939	106.38632654164256
23880933	239183	13	979.0	968.0	1215.1039056629522	857.584426966939	260.6466056512524
23880934	239183	13	1345.0	997.0	1215.1039056629522	857.584426966939	190.55103601963435
23880935	239183	13	1323.0	1004.0	1215.1039056629522	857.584426966939	181.87657133283756
23880928	239183	13	1184.0	709.0	1215.1039056629522	857.584426966939	151.80508846736151
23880929	239183	13	1391.0	803.0	1215.1039056629522	857.584426966939	184.1708328436854
23880931	239183	13	1355.0	871.0	1215.1039056629522	857.584426966939	140.5378767826153
23880924	239183	13	1295.0	433.0	1215.1039056629522	857.584426966939	432.0362502304157
23880925	239183	13	1209.0	539.0	1215.1039056629522	857.584426966939	318.6428953706564
23880926	239183	13	900.0	662.0	1215.1039056629522	857.584426966939	370.8688979087254
23880927	239183	13	1401.0	698.0	1215.1039056629522	857.584426966939	244.99907595771631
23880920	239183	13	1380.0	119.0	1215.1039056629522	857.584426966939	756.7679153384439
23880921	239183	13	1268.0	136.0	1215.1039056629522	857.584426966939	723.5206161798843
23880922	239183	13	790.0	195.0	1215.1039056629522	857.584426966939	787.2302417139493
23880923	239183	13	1202.0	399.0	1215.1039056629522	857.584426966939	458.77160875561964
23880919	239183	13	1177.0	69.0	1215.1039056629522	857.584426966939	789.5044686900427
23880428	239497	14	1298.0	898.0	1215.2800422259072	857.5033667905201	92.10086164336816
23880429	239497	14	1377.0	921.0	1215.2800422259072	857.5033667905201	173.73879005965705
23880430	239497	14	1067.0	976.0	1215.2800422259072	857.5033667905201	189.81154602525854
23880431	239497	14	1336.0	1000.0	1215.2800422259072	857.5033667905201	186.75812882178863
23880424	239497	14	1065.0	622.0	1215.2800422259072	857.5033667905201	279.36701104656345
23880425	239497	14	1346.0	721.0	1215.2800422259072	857.5033667905201	188.99967329497653
23880426	239497	14	1399.0	800.0	1215.2800422259072	857.5033667905201	192.50885713846915
23880420	239497	14	1201.0	411.0	1215.2800422259072	857.5033667905201	446.73166012858707
23880421	239497	14	1306.0	445.0	1215.2800422259072	857.5033667905201	422.3613835947216
23880422	239497	14	1181.0	596.0	1215.2800422259072	857.5033667905201	263.7406531761595
23880423	239497	14	866.0	606.0	1215.2800422259072	857.5033667905201	430.40735519307566
23880416	239497	14	1276.0	58.0	1215.2800422259072	857.5033667905201	801.8058036591307
23880417	239497	14	1391.0	136.0	1215.2800422259072	857.5033667905201	742.5931671178942
23880418	239497	14	1311.0	147.0	1215.2800422259072	857.5033667905201	716.9221328268075
23880419	239497	14	723.0	220.0	1215.2800422259072	857.5033667905201	805.4502980589116
23880433	239497	14	1229.0	1016.0	1215.2800422259072	857.5033667905201	159.089345903688
23881100	239028	15	638.0	245.0	1214.9386856182296	857.3214983076588	841.3060467229666
23881101	239028	15	1203.0	422.0	1214.9386856182296	857.3214983076588	435.48517667437994
23881102	239028	15	1309.0	449.0	1214.9386856182296	857.3214983076588	419.01548520721474
23881103	239028	15	1127.0	551.0	1214.9386856182296	857.3214983076588	318.69432494744996
23881097	239028	15	1352.0	90.0	1214.9386856182296	857.3214983076588	779.4665391568575
23881098	239028	15	1311.0	150.0	1214.9386856182296	857.3214983076588	713.8147365310866
23881099	239028	15	1411.0	158.0	1214.9386856182296	857.3214983076588	726.2854789904424
23881112	239028	15	1330.0	1000.0	1214.9386856182296	857.3214983076588	183.29282831696398
23881113	239028	15	1299.0	1018.0	1214.9386856182296	857.3214983076588	181.33914492377687
23881114	239028	15	1180.0	1020.0	1214.9386856182296	857.3214983076588	166.38812056632693
23881109	239028	15	1268.0	886.0	1214.9386856182296	857.3214983076588	60.31550002477554
23881110	239028	15	1364.0	929.0	1214.9386856182296	857.3214983076588	165.39976738218215
23881111	239028	15	1087.0	962.0	1214.9386856182296	857.3214983076588	165.30546268733426
23881104	239028	15	780.0	553.0	1214.9386856182296	857.3214983076588	530.8325862073009
23881105	239028	15	1150.0	702.0	1214.9386856182296	857.3214983076588	168.35023233235916
23881106	239028	15	1248.0	755.0	1214.9386856182296	857.3214983076588	107.53017959891297
23881107	239028	15	1380.0	824.0	1214.9386856182296	857.3214983076588	168.39109167323835
23879948	239148	16	681.0	464.0	1215.2062918248116	857.4436564767908	663.4563083180706
23879949	239148	16	1250.0	599.0	1215.2062918248116	857.4436564767908	260.7752398171146
23879950	239148	16	1230.0	754.0	1215.2062918248116	857.4436564767908	104.49614283245549
23879951	239148	16	1105.0	795.0	1215.2062918248116	857.4436564767908	126.66742672039642
23879944	239148	16	1422.0	187.0	1215.2062918248116	857.4436564767908	701.6112415368029
23879945	239148	16	558.0	249.0	1215.2062918248116	857.4436564767908	895.6136405398069
23879946	239148	16	1206.0	434.0	1215.2062918248116	857.4436564767908	423.54372385811365
23879947	239148	16	1309.0	450.0	1215.2062918248116	857.4436564767908	418.0999795460764
23879942	239148	16	1377.0	111.0	1215.2062918248116	857.4436564767908	763.7770200127255
23879943	239148	16	1314.0	153.0	1215.2062918248116	857.4436564767908	711.337516180185
23879956	239148	16	1132.0	964.0	1215.2062918248116	857.4436564767908	135.1944575205355
23879957	239148	16	1341.0	998.0	1215.2062918248116	857.4436564767908	188.62699361724145
23879958	239148	16	1141.0	1024.0	1215.2062918248116	857.4436564767908	182.33921496543297
23879959	239148	16	1237.0	1027.0	1215.2062918248116	857.4436564767908	170.9512191971318
23879953	239148	16	1336.0	861.0	1215.2062918248116	857.4436564767908	120.84604881404954
23879954	239148	16	1211.0	893.0	1215.2062918248116	857.4436564767908	35.80427985110072
23879955	239148	16	1300.0	949.0	1215.2062918248116	857.4436564767908	124.78997149386204
23880012	238974	17	1097.0	1017.0	1215.3294063380288	857.4842310596781	198.61301303019522
23880013	238974	17	1178.0	1025.0	1215.3294063380288	857.4842310596781	171.624641066535
23880008	238974	17	1127.0	910.0	1215.3294063380288	857.4842310596781	102.76181202870002
23880009	238974	17	1262.0	955.0	1215.3294063380288	857.4842310596781	108.1086005125544
23880010	238974	17	1148.0	967.0	1215.3294063380288	857.4842310596781	128.557195848468
23880011	238974	17	1350.0	996.0	1215.3294063380288	857.4842310596781	193.19106356764127
23880004	238974	17	1263.0	725.0	1215.3294063380288	857.4842310596781	140.7997051827842
23880005	238974	17	1174.0	799.0	1215.3294063380288	857.4842310596781	71.61372152664397
23880007	238974	17	1295.0	872.0	1215.3294063380288	857.4842310596781	80.98216496476087
23880000	238974	17	606.0	364.0	1215.3294063380288	857.4842310596781	784.0975779409196
23880001	238974	17	1212.0	444.0	1215.3294063380288	857.4842310596781	413.4976351583851
23880002	238974	17	1310.0	452.0	1215.3294063380288	857.4842310596781	416.38922049252005
23880003	238974	17	1179.0	658.0	1215.3294063380288	857.4842310596781	202.76534271503266
23879996	238974	17	1410.0	137.0	1215.3294063380288	857.4842310596781	746.320418615463
23879997	238974	17	1337.0	168.0	1215.3294063380288	857.4842310596781	700.1372995648868
23879998	238974	17	1429.0	210.0	1215.3294063380288	857.4842310596781	681.8291223369692
23879999	238974	17	518.0	244.0	1215.3294063380288	857.4842310596781	928.7794155248232
23881132	239339	18	1120.0	1030.0	1215.1351988271915	857.3960494420346	197.085843743547
23881128	239339	18	1264.0	966.0	1215.1351988271915	857.3960494420346	119.0906665967367
23881129	239339	18	1148.0	968.0	1215.1351988271915	857.3960494420346	129.3845771357444
23881130	239339	18	1360.0	988.0	1215.1351988271915	857.3960494420346	195.04666754442334
23881131	239339	18	1057.0	1011.0	1215.1351988271915	857.3960494420346	220.4561515021281
23881125	239339	18	1158.0	882.0	1215.1351988271915	857.3960494420346	62.20759863619164
23881126	239339	18	1272.0	890.0	1215.1351988271915	857.3960494420346	65.54863236108967
23881127	239339	18	1039.0	929.0	1215.1351988271915	857.3960494420346	190.1334636548807
23881120	239339	18	1219.0	458.0	1215.1351988271915	857.3960494420346	399.41474809777554
23881121	239339	18	1312.0	458.0	1215.1351988271915	857.3960494420346	410.97444448061714
23881122	239339	18	1095.0	507.0	1215.1351988271915	857.3960494420346	370.41848963278494
23881123	239339	18	1262.0	804.0	1215.1351988271915	857.3960494420346	71.04539172235646
23881116	239339	18	1328.0	171.0	1215.1351988271915	857.3960494420346	695.6133983998652
23881117	239339	18	508.0	247.0	1215.1351988271915	857.3960494420346	934.1432045435081
23881118	239339	18	1421.0	255.0	1215.1351988271915	857.3960494420346	636.6013797858831
23881119	239339	18	569.0	378.0	1215.1351988271915	857.3960494420346	804.5565656832862
23881115	239339	18	1418.0	163.0	1215.1351988271915	857.3960494420346	723.4224222648809
23880206	239304	19	1335.0	169.0	1215.1320683645388	857.9082029596641	699.2587740884467
23880207	239304	19	1412.0	195.0	1215.1320683645388	857.9082029596641	691.5231507748933
23880220	239304	19	1159.0	981.0	1215.1320683645388	857.9082029596641	135.28636146153278
23880221	239304	19	1243.0	993.0	1215.1320683645388	857.9082029596641	137.93627239136936
23880222	239304	19	1027.0	998.0	1215.1320683645388	857.9082029596641	234.56211702896562
23880223	239304	19	1084.0	1024.0	1215.1320683645388	857.9082029596641	211.61782627569497
23880217	239304	19	1185.0	917.0	1215.1320683645388	857.9082029596641	66.33085271109886
23880218	239304	19	954.0	942.0	1215.1320683645388	857.9082029596641	274.33808969557106
23880219	239304	19	1368.0	979.0	1215.1320683645388	857.9082029596641	195.01750647816712
23880212	239304	19	923.0	468.0	1215.1320683645388	857.9082029596641	487.20586213856063
23880213	239304	19	1231.0	474.0	1215.1320683645388	857.9082029596641	384.23599461022167
23880214	239304	19	1095.0	786.0	1215.1320683645388	857.9082029596641	140.00894079461662
23880215	239304	19	1230.0	807.0	1215.1320683645388	857.9082029596641	53.034899073149
23880208	239304	19	503.0	233.0	1215.1320683645388	857.9082029596641	947.4398898713484
23880209	239304	19	1408.0	311.0	1215.1320683645388	857.9082029596641	579.9194957215269
23880210	239304	19	597.0	408.0	1215.1320683645388	857.9082029596641	764.5290347861336
23880211	239304	19	1314.0	459.0	1215.1320683645388	857.9082029596641	410.9776420857743
23880300	239009	20	815.0	522.0	1215.0877162276188	857.6897643042939	522.2621932850434
23880301	239009	20	1007.0	631.0	1215.0877162276188	857.6897643042939	307.7153666705034
23880302	239009	20	1172.0	852.0	1215.0877162276188	857.6897643042939	43.46176144095198
23880296	239009	20	1414.0	338.0	1215.0877162276188	857.6897643042939	556.4562406498798
23880297	239009	20	1314.0	460.0	1215.0877162276188	857.6897643042939	409.8057936553276
23880298	239009	20	656.0	468.0	1215.0877162276188	857.6897643042939	681.4962852724515
23880299	239009	20	1242.0	487.0	1215.0877162276188	857.6897643042939	371.66540379462026
23880293	239009	20	1343.0	164.0	1215.0877162276188	857.6897643042939	705.3843217994096
23880294	239009	20	500.0	218.0	1215.0877162276188	857.6897643042939	959.4547599836662
23880295	239009	20	1366.0	266.0	1215.0877162276188	857.6897643042939	610.631881394893
23880308	239009	20	1178.0	1000.0	1215.0877162276188	857.6897643042939	147.063598074941
23880309	239009	20	1036.0	1024.0	1215.0877162276188	857.6897643042939	244.4002958279417
23880310	239009	20	1247.0	1027.0	1215.0877162276188	857.6897643042939	172.29146748142963
23880304	239009	20	1157.0	947.0	1215.0877162276188	857.6897643042939	106.53872993687759
23880305	239009	20	874.0	948.0	1215.0877162276188	857.6897643042939	352.8409965307129
23880306	239009	20	985.0	962.0	1215.0877162276188	857.6897643042939	252.6281505092712
23880307	239009	20	1373.0	969.0	1215.0877162276188	857.6897643042939	193.20004642039476
23880014	239232	21	1366.0	137.0	1215.093825028436	857.4582184450826	736.0928733316271
23880015	239232	21	499.0	197.0	1215.093825028436	857.4582184450826	974.163961843954
23880028	239232	21	1087.0	965.0	1215.093825028436	857.4582184450826	167.25209353075715
23880029	239232	21	1183.0	992.0	1215.093825028436	857.4582184450826	138.3166822510104
23880030	239232	21	986.0	1032.0	1215.093825028436	857.4582184450826	288.0083578206093
23880031	239232	21	1225.0	1035.0	1215.093825028436	857.4582184450826	177.81793076138652
23880024	239232	21	1210.0	895.0	1215.093825028436	857.4582184450826	37.88578118156543
23880025	239232	21	937.0	909.0	1215.093825028436	857.4582184450826	282.82986186893555
23880026	239232	21	796.0	947.0	1215.093825028436	857.4582184450826	428.55263949833966
23880027	239232	21	1381.0	956.0	1215.093825028436	857.4582184450826	192.96461231456996
23880020	239232	21	754.0	535.0	1215.093825028436	857.4582184450826	562.6604821045553
23880021	239232	21	671.0	578.0	1215.093825028436	857.4582184450826	611.6657471941467
23880022	239232	21	898.0	643.0	1215.093825028436	857.4582184450826	382.8065063838429
23880016	239232	21	1416.0	365.0	1215.093825028436	857.4582184450826	531.8631290621764
23880017	239232	21	1328.0	367.0	1215.093825028436	857.4582184450826	503.28626882424857
23880018	239232	21	1325.0	454.0	1215.093825028436	857.4582184450826	418.16013837734465
23880019	239232	21	1258.0	505.0	1215.093825028436	857.4582184450826	355.0601858842695
23880044	239321	22	904.0	911.0	1215.1598076470143	857.4349754578012	315.7366588616743
23880045	239321	22	1282.0	921.0	1215.1598076470143	857.4349754578012	92.23949077718535
23880046	239321	22	1389.0	943.0	1215.1598076470143	857.4349754578012	193.75702800732194
23880047	239321	22	1238.0	992.0	1215.1598076470143	857.4349754578012	136.48963410004419
23880040	239321	22	692.0	732.0	1215.1598076470143	857.4349754578012	537.9870978056632
23880042	239321	22	735.0	891.0	1215.1598076470143	857.4349754578012	481.33154036706986
23880043	239321	22	1009.0	902.0	1215.1598076470143	857.4349754578012	210.9215676537151
23880036	239321	22	1326.0	456.0	1215.1598076470143	857.4349754578012	416.4559853833924
23880037	239321	22	652.0	462.0	1215.1598076470143	857.4349754578012	688.1262883834145
23880038	239321	22	1274.0	515.0	1215.1598076470143	857.4349754578012	347.4534222783268
23880039	239321	22	838.0	670.0	1215.1598076470143	857.4349754578012	421.16670159118627
23880032	239321	22	1365.0	120.0	1215.1598076470143	857.4349754578012	752.5041038245755
23880033	239321	22	499.0	162.0	1215.1598076470143	857.4349754578012	998.2558165014623
23880034	239321	22	1325.0	377.0	1215.1598076470143	857.4349754578012	492.83124241395143
23880035	239321	22	1419.0	410.0	1215.1598076470143	857.4349754578012	491.67965310903946
23880048	239321	22	1181.0	1028.0	1215.1598076470143	857.4349754578012	173.95206252172432
23880049	239321	22	947.0	1031.0	1215.1598076470143	857.4349754578012	319.4283960164121
23880812	239286	23	1359.0	135.0	1215.1216701602332	857.5354842303768	736.7214533115659
23880813	239286	23	502.0	148.0	1215.1216701602332	857.5354842303768	1005.9737172680784
23880814	239286	23	582.0	363.0	1215.1216701602332	857.5354842303768	803.3731352176624
23880815	239286	23	1301.0	412.0	1215.1216701602332	857.5354842303768	453.7366584754467
23880828	239286	23	1308.0	1001.0	1215.1216701602332	857.5354842303768	170.9048022696758
23880829	239286	23	896.0	1025.0	1215.1216701602332	857.5354842303768	360.3928473316459
23880824	239286	23	750.0	909.0	1215.1216701602332	857.5354842303768	467.9602167236512
23880825	239286	23	871.0	921.0	1215.1216701602332	857.5354842303768	349.9249471468719
23880826	239286	23	1401.0	925.0	1215.1216701602332	857.5354842303768	197.74279858455245
23880827	239286	23	1099.0	995.0	1215.1216701602332	857.5354842303768	179.946479200286
23880820	239286	23	665.0	830.0	1215.1216701602332	857.5354842303768	550.8103619864878
23880821	239286	23	1036.0	850.0	1215.1216701602332	857.5354842303768	179.28010554319079
23880823	239286	23	1341.0	878.0	1215.1216701602332	857.5354842303768	127.53097791883462
23880816	239286	23	1417.0	450.0	1215.1216701602332	857.5354842303768	454.7966919028561
23880817	239286	23	1333.0	462.0	1215.1216701602332	857.5354842303768	412.7270525797546
23880818	239286	23	1280.0	521.0	1215.1216701602332	857.5354842303768	342.7321546469951
23880819	239286	23	798.0	658.0	1215.1216701602332	857.5354842303768	462.3904164062154
23880364	239479	24	1352.0	124.0	1215.0663051205463	857.4619363101323	746.1348730686349
23880365	239479	24	509.0	139.0	1215.0663051205463	857.4619363101323	1007.3317135646455
23880366	239479	24	608.0	243.0	1215.0663051205463	857.4619363101323	863.7667335494632
23880367	239479	24	1339.0	457.0	1215.0663051205463	857.4619363101323	419.200814836677
23880380	239479	24	1333.0	986.0	1215.0663051205463	857.4619363101323	174.44308586200995
23880381	239479	24	837.0	1013.0	1215.0663051205463	857.4619363101323	408.8107390026531
23880376	239479	24	652.0	902.0	1215.0663051205463	857.4619363101323	564.8250198772597
23880377	239479	24	854.0	902.0	1215.0663051205463	857.4619363101323	363.80285294462186
23880378	239479	24	1402.0	924.0	1215.0663051205463	857.4619363101323	198.42257986651012
23880379	239479	24	1036.0	941.0	1215.0663051205463	857.4619363101323	197.59390100551428
23880372	239479	24	1401.0	793.0	1215.0663051205463	857.4619363101323	196.79095539271447
23880373	239479	24	1096.0	811.0	1215.0663051205463	857.4619363101323	127.8103929293147
23880374	239479	24	742.0	856.0	1215.0663051205463	857.4619363101323	473.06856405618487
23880368	239479	24	1414.0	471.0	1215.0663051205463	857.4619363101323	434.65784609847816
23880369	239479	24	1255.0	489.0	1215.0663051205463	857.4619363101323	370.61961428955334
23880370	239479	24	1299.0	534.0	1215.0663051205463	857.4619363101323	334.1743397952891
23880371	239479	24	781.0	627.0	1215.0663051205463	857.4619363101323	491.4532137740262
23879980	239080	25	1378.0	202.0	1215.1405296759983	857.4185101650417	675.3492655960894
23879981	239080	25	1347.0	453.0	1215.1405296759983	857.4185101650417	425.3718976122402
23879982	239080	25	1414.0	478.0	1215.1405296759983	857.4185101650417	428.3730789783624
23879983	239080	25	1310.0	535.0	1215.1405296759983	857.4185101650417	336.0833450309539
23879978	239080	25	513.0	111.0	1215.1405296759983	857.4185101650417	1024.76432204224
23879979	239080	25	745.0	184.0	1215.1405296759983	857.4185101650417	821.2944706236202
23879992	239080	25	1410.0	911.0	1215.1405296759983	857.4185101650417	202.0920315793877
23879993	239080	25	1352.0	971.0	1215.1405296759983	857.4185101650417	177.85181880007593
23879994	239080	25	594.0	974.0	1215.1405296759983	857.4185101650417	631.9863933490327
23879995	239080	25	756.0	1015.0	1215.1405296759983	857.4185101650417	485.42965703566296
23879988	239080	25	1162.0	764.0	1215.1405296759983	857.4185101650417	107.4752712753108
23879990	239080	25	885.0	864.0	1215.1405296759983	857.4185101650417	330.2061255385739
23879991	239080	25	990.0	870.0	1215.1405296759983	857.4185101650417	225.49180027055584
23879984	239080	25	1237.0	583.0	1215.1405296759983	857.4185101650417	275.28776791577025
23879985	239080	25	783.0	596.0	1215.1405296759983	857.4185101650417	505.05947654267646
23879986	239080	25	1398.0	669.0	1215.1405296759983	857.4185101650417	262.5626036966962
23879987	239080	25	752.0	750.0	1215.1405296759983	857.4185101650417	475.4344187736532
23880844	239463	26	1408.0	893.0	1215.0497699166922	857.4632067107524	196.19545093218684
23880845	239463	26	1354.0	962.0	1215.0497699166922	857.4632067107524	173.88245337412013
23880846	239463	26	585.0	981.0	1215.0497699166922	857.4632067107524	642.0467676643713
23880847	239463	26	710.0	1020.0	1215.0497699166922	857.4632067107524	530.5595906829461
23880840	239463	26	1196.0	730.0	1215.0497699166922	857.4632067107524	128.87886870572265
23880841	239463	26	910.0	844.0	1215.0497699166922	857.4632067107524	305.3467210584769
23880842	239463	26	994.0	846.0	1215.0497699166922	857.4632067107524	221.34680004083182
23880836	239463	26	770.0	574.0	1215.0497699166922	857.4632067107524	527.6558416824772
23880837	239463	26	1402.0	607.0	1215.0497699166922	857.4632067107524	312.5415275511957
23880838	239463	26	1212.0	621.0	1215.0497699166922	857.4632067107524	236.48287300453023
23880839	239463	26	787.0	652.0	1215.0497699166922	857.4632067107524	474.8070501136209
23880832	239463	26	1378.0	238.0	1215.0497699166922	857.4632067107524	640.5368388723409
23880833	239463	26	1348.0	457.0	1215.0497699166922	857.4632067107524	421.9556180551022
23880834	239463	26	1412.0	482.0	1215.0497699166922	857.4632067107524	423.98350524918897
23880835	239463	26	1315.0	537.0	1215.0497699166922	857.4632067107524	335.6884200401387
23880830	239463	26	524.0	104.0	1215.0497699166922	857.4632067107524	1022.3779087836176
23880831	239463	26	862.0	191.0	1215.0497699166922	857.4632067107524	754.199805049967
23880172	239361	27	1408.0	332.0	1215.08205613891	857.5118522821949	559.8035726508488
23880173	239361	27	1345.0	459.0	1215.08205613891	857.5118522821949	419.1543493111807
23880174	239361	27	1413.0	476.0	1215.08205613891	857.5118522821949	429.7939110015321
23880175	239361	27	1320.0	542.0	1215.08205613891	857.5118522821949	332.4988780049948
23880170	239361	27	535.0	87.0	1215.08205613891	857.5118522821949	1027.715971263202
23880171	239361	27	1028.0	237.0	1215.08205613891	857.5118522821949	648.1008058564986
23880184	239361	27	1407.0	874.0	1215.08205613891	857.5118522821949	192.6249106191425
23880185	239361	27	1356.0	954.0	1215.08205613891	857.5118522821949	170.7859173118506
23880186	239361	27	600.0	981.0	1215.08205613891	857.5118522821949	627.3557670180802
23880187	239361	27	675.0	1019.0	1215.08205613891	857.5118522821949	563.7083015324152
23880180	239361	27	1204.0	712.0	1215.08205613891	857.5118522821949	145.9332420076429
23880181	239361	27	1001.0	806.0	1215.08205613891	857.5118522821949	220.19218352658686
23880182	239361	27	897.0	847.0	1215.08205613891	857.5118522821949	318.2557045458249
23880176	239361	27	817.0	571.0	1215.08205613891	857.5118522821949	490.4674962909944
23880177	239361	27	738.0	576.0	1215.08205613891	857.5118522821949	553.9460364196882
23880178	239361	27	1394.0	628.0	1215.08205613891	857.5118522821949	291.0108605765156
23880179	239361	27	1202.0	636.0	1215.08205613891	857.5118522821949	221.8978163351558
23880292	239254	28	632.0	1019.0	1215.0967837406488	857.5483328003843	605.0359493866662
23880289	239254	28	1405.0	865.0	1215.0967837406488	857.5483328003843	190.0493590878426
23880290	239254	28	1387.0	921.0	1215.0967837406488	857.5483328003843	183.23981508045696
23880291	239254	28	611.0	976.0	1215.0967837406488	857.5483328003843	615.600293687523
23880284	239254	28	1159.0	641.0	1215.0967837406488	857.5483328003843	223.69628871456743
23880285	239254	28	1237.0	691.0	1215.0967837406488	857.5483328003843	167.98243372773078
23880286	239254	28	1021.0	801.0	1215.0967837406488	857.5483328003843	202.16645468763406
23880287	239254	28	907.0	853.0	1215.0967837406488	857.5483328003843	308.13035469196336
23880280	239254	28	1331.0	545.0	1215.0967837406488	857.5483328003843	333.3466902123999
23880281	239254	28	878.0	550.0	1215.0967837406488	857.5483328003843	456.3115367997895
23880282	239254	28	757.0	609.0	1215.0967837406488	857.5483328003843	521.1803306067654
23880283	239254	28	1386.0	637.0	1215.0967837406488	857.5483328003843	279.01519031912875
23880276	239254	28	1205.0	273.0	1215.0967837406488	857.5483328003843	584.635526137109
23880277	239254	28	1415.0	397.0	1215.0967837406488	857.5483328003843	502.0618116487715
23880278	239254	28	1347.0	458.0	1215.0967837406488	857.5483328003843	420.75804056860017
23880279	239254	28	1406.0	477.0	1215.0967837406488	857.5483328003843	425.74766185537254
23880275	239254	28	552.0	73.0	1215.0967837406488	857.5483328003843	1027.2358205918713
23879976	239410	29	694.0	964.0	1215.1177925643165	857.5063085899046	531.8878265548616
23879977	239410	29	629.0	1006.0	1215.1177925643165	857.5063085899046	604.6357938040584
23879973	239410	29	1405.0	865.0	1215.1177925643165	857.5063085899046	190.03001897489168
23879974	239410	29	900.0	889.0	1215.1177925643165	857.5063085899046	316.68766283081175
23879975	239410	29	1401.0	904.0	1215.1177925643165	857.5063085899046	191.6086072756119
23879968	239410	29	1272.0	678.0	1215.1177925643165	857.5063085899046	188.3032138502426
23879969	239410	29	1069.0	694.0	1215.1177925643165	857.5063085899046	219.2822889623458
23879970	239410	29	1387.0	716.0	1215.1177925643165	857.5063085899046	222.63766214121245
23879971	239410	29	1031.0	818.0	1215.1177925643165	857.5063085899046	188.3085498780059
23879964	239410	29	1366.0	494.0	1215.1177925643165	857.5063085899046	393.57626567836076
23879965	239410	29	1346.0	553.0	1215.1177925643165	857.5063085899046	331.4426710523066
23879966	239410	29	938.0	599.0	1215.1177925643165	857.5063085899046	378.97200758960884
23879967	239410	29	790.0	633.0	1215.1177925643165	857.5063085899046	480.7579642100822
23879960	239410	29	574.0	63.0	1215.1177925643165	857.5063085899046	1020.917380756983
23879961	239410	29	1333.0	292.0	1215.1177925643165	857.5063085899046	577.6621849185645
23879962	239410	29	1426.0	429.0	1215.1177925643165	857.5063085899046	477.58660148112745
23879963	239410	29	1342.0	441.0	1215.1177925643165	857.5063085899046	435.40394998086623
23880256	239514	30	762.0	929.0	1215.1184617830884	857.5221763960263	458.72150557373357
23880257	239514	30	609.0	1015.0	1215.1184617830884	857.5221763960263	626.2418499600145
23880252	239514	30	1400.0	868.0	1215.1184617830884	857.5221763960263	185.17820595558038
23880253	239514	30	1053.0	869.0	1215.1184617830884	857.5221763960263	162.52426306739133
23880254	239514	30	1414.0	891.0	1215.1184617830884	857.5221763960263	201.6795252790517
23880255	239514	30	893.0	903.0	1215.1184617830884	857.5221763960263	325.31298139062494
23880248	239514	30	1307.0	678.0	1215.1184617830884	857.5221763960263	201.66910740882398
23880249	239514	30	1377.0	740.0	1215.1184617830884	857.5221763960263	200.0427313359127
23880250	239514	30	1014.0	750.0	1215.1184617830884	857.5221763960263	228.05625202334136
23880244	239514	30	1282.0	520.0	1215.1184617830884	857.5221763960263	344.08481470906344
23880245	239514	30	1361.0	561.0	1215.1184617830884	857.5221763960263	330.4645582920632
23880246	239514	30	977.0	658.0	1215.1184617830884	857.5221763960263	310.6597829068822
23880247	239514	30	788.0	673.0	1215.1184617830884	857.5221763960263	465.2726232843254
23880240	239514	30	595.0	53.0	1215.1184617830884	857.5221763960263	1015.7769631947865
23880241	239514	30	1395.0	329.0	1215.1184617830884	857.5221763960263	558.2947776342482
23880242	239514	30	1332.0	408.0	1215.1184617830884	857.5221763960263	464.46903131185354
23880243	239514	30	1420.0	469.0	1215.1184617830884	857.5221763960263	439.23333918730805
23881007	239444	31	607.0	50.0	1215.265623537426	857.3670627847056	1010.85540155206
23881024	239444	31	571.0	1006.0	1215.265623537426	857.3670627847056	661.1882815789419
23881020	239444	31	1399.0	872.0	1215.265623537426	857.3670627847056	184.3161521561189
23881021	239444	31	1416.0	894.0	1215.265623537426	857.3670627847056	204.04965567929304
23881022	239444	31	881.0	909.0	1215.265623537426	857.3670627847056	338.2299030014094
23881023	239444	31	1031.0	957.0	1215.265623537426	857.3670627847056	209.4768297348975
23881016	239444	31	884.0	808.0	1215.265623537426	857.3670627847056	334.92390214141
23881017	239444	31	1336.0	824.0	1215.265623537426	857.3670627847056	125.26033106568497
23881018	239444	31	721.0	842.0	1215.265623537426	857.3670627847056	494.5044521836681
23881012	239444	31	1211.0	596.0	1215.265623537426	857.3670627847056	261.4018688779162
23881013	239444	31	966.0	637.0	1215.265623537426	857.3670627847056	332.70857133211973
23881014	239444	31	1287.0	666.0	1215.265623537426	857.3670627847056	204.37018736919464
23881015	239444	31	820.0	671.0	1215.265623537426	857.3670627847056	436.99839272179094
23881008	239444	31	1401.0	346.0	1215.265623537426	857.3670627847056	544.0528756481287
23881009	239444	31	1318.0	384.0	1215.265623537426	857.3670627847056	484.3869612578081
23881010	239444	31	1424.0	499.0	1215.265623537426	857.3670627847056	414.7252001098518
23881011	239444	31	1371.0	564.0	1215.265623537426	857.3670627847056	332.14067733283144
23880100	239532	32	543.0	994.0	1215.1634832208504	857.319465369516	685.9193223130992
23880101	239532	32	1010.0	1015.0	1215.1634832208504	857.319465369516	258.7570401915036
23880096	239532	32	1264.0	859.0	1215.1634832208504	857.319465369516	48.86542302860398
23880097	239532	32	1397.0	879.0	1215.1634832208504	857.319465369516	183.1244506237154
23880098	239532	32	1421.0	890.0	1215.1634832208504	857.319465369516	208.41470433610823
23880099	239532	32	879.0	913.0	1215.1634832208504	857.319465369516	340.7436123948789
23880092	239532	32	1291.0	695.0	1215.1634832208504	857.319465369516	179.1613410170837
23880093	239532	32	662.0	708.0	1215.1634832208504	857.319465369516	572.962600792811
23880094	239532	32	857.0	822.0	1215.1634832208504	857.319465369516	359.9007437431615
23880088	239532	32	1383.0	576.0	1215.1634832208504	857.319465369516	327.58165082975586
23880089	239532	32	1207.0	632.0	1215.1634832208504	857.319465369516	225.46730124943093
23880090	239532	32	964.0	650.0	1215.1634832208504	857.319465369516	325.675384431695
23880091	239532	32	864.0	676.0	1215.1634832208504	857.319465369516	395.21201964222644
23880084	239532	32	612.0	52.0	1215.1634832208504	857.319465369516	1006.1538792819675
23880085	239532	32	1387.0	336.0	1215.1634832208504	857.319465369516	548.9096223167791
23880086	239532	32	1297.0	371.0	1215.1634832208504	857.319465369516	493.1570113826183
23880087	239532	32	1429.0	542.0	1215.1634832208504	857.319465369516	380.9887414992167
23880204	239568	33	511.0	968.0	1214.9870827097404	857.4774744047186	712.6100204783332
23880205	239568	33	978.0	1018.0	1214.9870827097404	857.4774744047186	286.23479626831033
23880200	239568	33	1394.0	881.0	1214.9870827097404	857.4774744047186	180.55174816974213
23880201	239568	33	1421.0	887.0	1214.9870827097404	857.4774744047186	208.11751874353916
23880202	239568	33	878.0	915.0	1214.9870827097404	857.4774744047186	341.8612801474909
23880203	239568	33	1198.0	929.0	1214.9870827097404	857.4774744047186	73.51212584679652
23880196	239568	33	976.0	691.0	1214.9870827097404	857.4774744047186	291.255171947703
23880197	239568	33	1318.0	737.0	1214.9870827097404	857.4774744047186	158.51335264762233
23880198	239568	33	813.0	825.0	1214.9870827097404	857.4774744047186	403.29691420738254
23880192	239568	33	1429.0	558.0	1214.9870827097404	857.4774744047186	368.0873353470836
23880193	239568	33	1380.0	577.0	1214.9870827097404	857.4774744047186	325.418002761205
23880194	239568	33	1205.0	640.0	1214.9870827097404	857.4774744047186	217.706668925199
23880195	239568	33	860.0	675.0	1214.9870827097404	857.4774744047186	399.1414004533942
23880188	239568	33	599.0	60.0	1214.9870827097404	857.4774744047186	1007.6757455889197
23880189	239568	33	1399.0	288.0	1214.9870827097404	857.4774744047186	598.4691701199393
23880190	239568	33	1288.0	363.0	1214.9870827097404	857.4774744047186	499.8388328100403
23880191	239568	33	643.0	553.0	1214.9870827097404	857.4774744047186	647.9782058114884
23880332	239550	34	651.0	445.0	1215.0755134619865	857.4937440920144	698.8077516759898
23880333	239550	34	1379.0	580.0	1215.0755134619865	857.4937440920144	322.29491975046045
23880334	239550	34	1417.0	582.0	1215.0755134619865	857.4937440920144	341.5703460452571
23880335	239550	34	890.0	629.0	1215.0755134619865	857.4937440920144	397.3455429997436
23880329	239550	34	585.0	72.0	1215.0755134619865	857.4937440920144	1006.9734726754607
23880330	239550	34	1354.0	273.0	1215.0755134619865	857.4937440920144	600.7769551527022
23880331	239550	34	1284.0	362.0	1215.0755134619865	857.4937440920144	500.2645652840619
23880344	239550	34	487.0	933.0	1215.0755134619865	857.4937440920144	731.9802920736169
23880345	239550	34	1256.0	1000.0	1215.0755134619865	857.4937440920144	148.26613426980668
23880346	239550	34	967.0	1010.0	1215.0755134619865	857.4937440920144	291.20374048164325
23880341	239550	34	1423.0	879.0	1215.0755134619865	857.4937440920144	209.03375599475874
23880342	239550	34	1391.0	888.0	1215.0755134619865	857.4937440920144	178.54987150145814
23880343	239550	34	882.0	916.0	1215.0755134619865	857.4937440920144	338.17492462974934
23880336	239550	34	1170.0	686.0	1215.0755134619865	857.4937440920144	177.31865715868435
23880337	239550	34	999.0	707.0	1215.0755134619865	857.4937440920144	263.31918754373714
23880338	239550	34	1342.0	763.0	1215.0755134619865	857.4937440920144	158.23682553522576
23880339	239550	34	728.0	786.0	1215.0755134619865	857.4937440920144	492.2945371000497
23880520	239695	35	968.0	999.0	1215.0844286658244	857.5231004999273	284.72166756548495
23880516	239695	35	874.0	860.0	1215.0844286658244	857.5231004999273	341.0934219673919
23880517	239695	35	484.0	895.0	1215.0844286658244	857.5231004999273	732.0443701264106
23880518	239695	35	1393.0	896.0	1215.0844286658244	857.5231004999273	182.02863049065888
23880519	239695	35	1354.0	963.0	1215.0844286658244	857.5231004999273	174.42165085576067
23880512	239695	35	1342.0	763.0	1215.0844286658244	857.5231004999273	158.2472077959026
23880513	239695	35	663.0	848.0	1215.0844286658244	857.5231004999273	552.1665562295506
23880514	239695	35	1416.0	850.0	1215.0844286658244	857.5231004999273	201.05636982117784
23880508	239695	35	1415.0	585.0	1215.0844286658244	857.5231004999273	337.98679851136694
23880509	239695	35	1382.0	599.0	1215.0844286658244	857.5231004999273	307.725529402274
23880510	239695	35	1158.0	696.0	1215.0844286658244	857.5231004999273	171.31358379070005
23880511	239695	35	1000.0	708.0	1215.0844286658244	857.5231004999273	261.9512722580584
23880504	239695	35	1328.0	294.0	1215.0844286658244	857.5231004999273	574.7244653281905
23880505	239695	35	650.0	331.0	1215.0844286658244	857.5231004999273	772.364542739138
23880506	239695	35	1283.0	364.0	1215.0844286658244	857.5231004999273	498.1742421650369
23880507	239695	35	931.0	575.0	1215.0844286658244	857.5231004999273	400.6535472530848
23880503	239695	35	577.0	66.0	1215.0844286658244	857.5231004999273	1016.6909838937343
23881452	239588	36	1408.0	797.0	1215.2210194668785	857.3698624425672	202.01053345487736
23881453	239588	36	482.0	833.0	1215.2210194668785	857.3698624425672	733.6258948425404
23881455	239588	36	1388.0	900.0	1215.2210194668785	857.3698624425672	177.96040217483895
23881448	239588	36	1148.0	700.0	1215.2210194668785	857.3698624425672	171.1255067585162
23881449	239588	36	997.0	708.0	1215.2210194668785	857.3698624425672	264.4461554707786
23881450	239588	36	1332.0	767.0	1215.2210194668785	857.3698624425672	147.66191903210418
23881451	239588	36	880.0	779.0	1215.2210194668785	857.3698624425672	344.26002851286734
23881444	239588	36	1283.0	364.0	1215.2210194668785	857.3698624425672	498.0038266607064
23881445	239588	36	958.0	512.0	1215.2210194668785	857.3698624425672	430.63092636174895
23881446	239588	36	1410.0	563.0	1215.2210194668785	857.3698624425672	352.9765816197699
23881447	239588	36	1390.0	615.0	1215.2210194668785	857.3698624425672	298.81573294695545
23881441	239588	36	572.0	78.0	1215.2210194668785	857.3698624425672	1010.519996025688
23881442	239588	36	747.0	260.0	1215.2210194668785	857.3698624425672	759.0004450757948
23881443	239588	36	1331.0	308.0	1215.2210194668785	857.3698624425672	561.4374569740196
23881456	239588	36	749.0	938.0	1215.2210194668785	857.3698624425672	473.1419005702898
23881457	239588	36	1340.0	969.0	1215.2210194668785	857.3698624425672	167.4248535731075
23881458	239588	36	988.0	997.0	1215.2210194668785	857.3698624425672	266.6945200072082
23880588	239732	37	860.0	957.0	1215.189970233661	857.3568541294912	368.90198084797595
23880589	239732	37	974.0	974.0	1215.189970233661	857.3568541294912	267.9145856796211
23880590	239732	37	1290.0	1006.0	1215.189970233661	857.3568541294912	166.4071073239418
23880584	239732	37	472.0	776.0	1215.189970233661	857.3568541294912	747.6297677124401
23880585	239732	37	1292.0	790.0	1215.189970233661	857.3568541294912	102.16029791914008
23880587	239732	37	1373.0	904.0	1215.189970233661	857.3568541294912	164.55876929398318
23880580	239732	37	1154.0	685.0	1215.189970233661	857.3568541294912	182.8964122737541
23880581	239732	37	995.0	705.0	1215.189970233661	857.3568541294912	267.7615244797795
23880582	239732	37	923.0	722.0	1215.189970233661	857.3568541294912	322.0193420665597
23880583	239732	37	1399.0	750.0	1215.189970233661	857.3568541294912	212.8652653001032
23880576	239732	37	1367.0	365.0	1215.189970233661	857.3568541294912	515.2296157500517
23880577	239732	37	965.0	437.0	1215.189970233661	857.3568541294912	489.17778569673675
23880578	239732	37	1397.0	540.0	1215.189970233661	857.3568541294912	365.7461685193767
23880579	239732	37	1394.0	621.0	1215.189970233661	857.3568541294912	296.3740697818024
23880573	239732	37	556.0	84.0	1215.189970233661	857.3568541294912	1016.1753001749836
23880574	239732	37	912.0	268.0	1215.189970233661	857.3568541294912	662.7711969901065
23880575	239732	37	1281.0	362.0	1215.189970233661	857.3568541294912	499.7092884377
23881512	239660	38	952.0	952.0	1215.0283305967375	857.7073723960681	279.4190442989891
23881513	239660	38	1202.0	1001.0	1215.0283305967375	857.7073723960681	143.88368400821895
23881508	239660	38	1266.0	798.0	1215.0283305967375	857.7073723960681	78.50529536405959
23881510	239660	38	1362.0	912.0	1215.0283305967375	857.7073723960681	156.67916587511277
23881511	239660	38	865.0	950.0	1215.0283305967375	857.7073723960681	361.9913829504468
23881504	239660	38	939.0	693.0	1215.0283305967375	857.7073723960681	321.43453114691783
23881505	239660	38	996.0	703.0	1215.0283305967375	857.7073723960681	268.15626167906174
23881506	239660	38	1390.0	729.0	1215.0283305967375	857.7073723960681	217.21112495188805
23881507	239660	38	469.0	748.0	1215.0283305967375	857.7073723960681	754.0517075181282
23881500	239660	38	939.0	392.0	1215.0283305967375	857.7073723960681	541.3640143157577
23881501	239660	38	1408.0	497.0	1215.0283305967375	857.7073723960681	409.0817445122157
23881502	239660	38	1394.0	621.0	1215.0283305967375	857.7073723960681	296.751139164859
23881503	239660	38	1190.0	689.0	1215.0283305967375	857.7073723960681	170.55378868041947
23881496	239660	38	542.0	90.0	1215.0283305967375	857.7073723960681	1020.9513913096483
23881497	239660	38	1019.0	344.0	1215.0283305967375	857.7073723960681	549.8384952425724
23881498	239660	38	1279.0	363.0	1215.0283305967375	857.7073723960681	498.82638140866436
23881499	239660	38	1371.0	375.0	1215.0283305967375	857.7073723960681	507.28056243262165
23880140	239606	39	1411.0	484.0	1215.191839954702	857.3703598103657	421.5996455468707
23880141	239606	39	1094.0	492.0	1215.191839954702	857.3703598103657	384.9454011928992
23880142	239606	39	1395.0	622.0	1215.191839954702	857.3703598103657	296.1928100007435
23880143	239606	39	950.0	639.0	1215.191839954702	857.3703598103657	343.5292214969038
23880136	239606	39	526.0	105.0	1215.191839954702	857.3703598103657	1020.3168873351683
23880137	239606	39	856.0	293.0	1215.191839954702	857.3703598103657	668.9788344353847
23880138	239606	39	1362.0	360.0	1215.191839954702	857.3703598103657	518.5845260647279
23880139	239606	39	1279.0	364.0	1215.191839954702	857.3703598103657	497.4794400050881
23880152	239606	39	836.0	935.0	1215.191839954702	857.3703598103657	387.056601189289
23880153	239606	39	1100.0	979.0	1215.191839954702	857.3703598103657	167.51993721587158
23880148	239606	39	1240.0	779.0	1215.191839954702	857.3703598103657	82.20315140941561
23880150	239606	39	929.0	894.0	1215.191839954702	857.3703598103657	288.52642824718805
23880151	239606	39	1359.0	933.0	1215.191839954702	857.3703598103657	162.48270483601516
23880144	239606	39	1246.0	687.0	1215.191839954702	857.3703598103657	173.13348095411868
23880145	239606	39	1372.0	698.0	1215.191839954702	857.3703598103657	223.5793162232975
23880146	239606	39	996.0	700.0	1215.191839954702	857.3703598103657	269.83419510798035
23880147	239606	39	468.0	714.0	1215.191839954702	857.3703598103657	760.8223877930029
23880328	239626	40	998.0	976.0	1215.0440911376695	857.4479361286283	247.3109972199756
23880324	239626	40	916.0	792.0	1215.0440911376695	857.4479361286283	306.12219910985186
23880325	239626	40	852.0	793.0	1215.0440911376695	857.4479361286283	368.72014941038447
23880327	239626	40	1371.0	946.0	1215.0440911376695	857.4479361286283	179.3424476384635
23880320	239626	40	1256.0	692.0	1215.0440911376695	857.4479361286283	170.44179663440005
23880321	239626	40	996.0	697.0	1215.0440911376695	857.4479361286283	271.52136945416294
23880322	239626	40	482.0	704.0	1215.0440911376695	857.4479361286283	748.9325127499724
23880323	239626	40	1132.0	781.0	1215.0440911376695	857.4479361286283	112.87430181936182
23880316	239626	40	917.0	587.0	1215.0440911376695	857.4479361286283	402.45790639309604
23880317	239626	40	1400.0	633.0	1215.0440911376695	857.4479361286283	290.83597483030104
23880318	239626	40	1170.0	643.0	1215.0440911376695	857.4479361286283	219.1275597825315
23880319	239626	40	1361.0	682.0	1215.0440911376695	857.4479361286283	228.22161515427095
23880312	239626	40	774.0	282.0	1215.0440911376695	857.4479361286283	725.024287539494
23880313	239626	40	1359.0	352.0	1215.0440911376695	857.4479361286283	525.5482088572555
23880314	239626	40	1280.0	364.0	1215.0440911376695	857.4479361286283	497.7048681354586
23880315	239626	40	1406.0	465.0	1215.0440911376695	857.4479361286283	436.439619765505
23880311	239626	40	524.0	113.0	1215.0440911376695	857.4479361286283	1015.7483278364094
23880396	239680	41	1046.0	784.0	1214.988452964404	857.4689059868414	184.26822130309364
23880398	239680	41	1382.0	943.0	1214.988452964404	857.4689059868414	187.6390814470986
23880399	239680	41	905.0	961.0	1214.988452964404	857.4689059868414	326.8203304551691
23880392	239680	41	1253.0	694.0	1214.988452964404	857.4689059868414	167.83015501564108
23880393	239680	41	996.0	697.0	1214.988452964404	857.4689059868414	271.48888065693717
23880394	239680	41	871.0	701.0	1214.988452964404	857.4689059868414	377.90286359534633
23880395	239680	41	931.0	715.0	1214.988452964404	857.4689059868414	317.72130962559453
23880388	239680	41	1211.0	636.0	1214.988452964404	857.4689059868414	221.50481727505982
23880389	239680	41	1401.0	636.0	1214.988452964404	857.4689059868414	289.2209742559902
23880390	239680	41	1336.0	639.0	1214.988452964404	857.4689059868414	249.74478452819716
23880391	239680	41	487.0	673.0	1214.988452964404	857.4689059868414	750.9966477458393
23880384	239680	41	1382.0	336.0	1214.988452964404	857.4689059868414	547.5606603421545
23880385	239680	41	1285.0	362.0	1214.988452964404	857.4689059868414	500.3909007147462
23880386	239680	41	1402.0	448.0	1214.988452964404	857.4689059868414	450.1534223958624
23880387	239680	41	873.0	570.0	1214.988452964404	857.4689059868414	446.7599734424042
23880382	239680	41	516.0	122.0	1214.988452964404	857.4689059868414	1014.6424833659647
23880383	239680	41	711.0	308.0	1214.988452964404	857.4689059868414	745.6007238246416
23880492	239823	42	955.0	612.0	1215.05850185163	857.4430154550392	357.59292249844214
23880493	239823	42	1219.0	617.0	1215.05850185163	857.4430154550392	240.47531908444543
23880494	239823	42	1324.0	622.0	1215.05850185163	857.4430154550392	259.42564164972816
23880495	239823	42	1402.0	638.0	1215.05850185163	857.4430154550392	288.27480077515906
23880488	239823	42	1290.0	359.0	1215.05850185163	857.4430154550392	504.0453033216703
23880489	239823	42	1369.0	403.0	1215.05850185163	857.4430154550392	479.8087526796835
23880490	239823	42	795.0	592.0	1215.05850185163	857.4430154550392	496.8995264957494
23880491	239823	42	489.0	606.0	1215.05850185163	857.4430154550392	768.3648470174546
23880485	239823	42	508.0	138.0	1215.05850185163	857.4430154550392	1008.7269092909692
23880486	239823	42	1392.0	310.0	1215.05850185163	857.4430154550392	575.3278621251503
23880487	239823	42	670.0	311.0	1215.05850185163	857.4430154550392	771.8087454676447
23880501	239823	42	793.0	899.0	1215.05850185163	857.4430154550392	424.0994717630669
23880502	239823	42	1407.0	921.0	1215.05850185163	857.4430154550392	202.19057593243346
23880496	239823	42	878.0	655.0	1215.05850185163	857.4430154550392	393.1813934776091
23880497	239823	42	1262.0	693.0	1215.05850185163	857.4430154550392	171.01172351730656
23880498	239823	42	997.0	697.0	1215.05850185163	857.4430154550392	270.72397647434786
23880499	239823	42	967.0	780.0	1215.05850185163	857.4430154550392	259.86619823217586
23880652	239645	43	1404.0	639.0	1214.9981640651586	857.5021169396805	288.90287138390045
23880653	239645	43	1239.0	684.0	1214.9981640651586	857.5021169396805	175.15442532460781
23880654	239645	43	1013.0	702.0	1214.9981640651586	857.5021169396805	254.9199220508605
23880655	239645	43	703.0	797.0	1214.9981640651586	857.5021169396805	515.5604970905702
23880648	239645	43	485.0	556.0	1214.9981640651586	857.5021169396805	789.8106393671909
23880649	239645	43	729.0	562.0	1214.9981640651586	857.5021169396805	568.7844201369596
23880650	239645	43	895.0	585.0	1214.9981640651586	857.5021169396805	420.3049235277639
23880651	239645	43	1317.0	599.0	1214.9981640651586	857.5021169396805	277.8987567377273
23880644	239645	43	1286.0	361.0	1214.9981640651586	857.5021169396805	501.55320040021905
23880645	239645	43	591.0	366.0	1214.9981640651586	857.5021169396805	794.3223776986746
23880646	239645	43	918.0	489.0	1214.9981640651586	857.5021169396805	473.2881993533124
23880647	239645	43	1217.0	506.0	1214.9981640651586	857.5021169396805	351.50781721063737
23880641	239645	43	499.0	157.0	1214.9981640651586	857.5021169396805	1001.6768874151243
23880642	239645	43	1382.0	231.0	1214.9981640651586	857.5021169396805	648.3783738956048
23880643	239645	43	1333.0	322.0	1214.9981640651586	857.5021169396805	548.3492960977268
23880656	239645	43	949.0	807.0	1214.9981640651586	857.5021169396805	270.7498607597503
23880658	239645	43	1407.0	892.0	1214.9981640651586	857.5021169396805	195.0764182006458
23880709	239770	44	1398.0	862.0	1215.0254495299353	857.4209977974388	183.03183706911028
23880704	239770	44	736.0	671.0	1215.0254495299353	857.4209977974388	514.0215654203131
23880705	239770	44	1191.0	679.0	1215.0254495299353	857.4209977974388	180.03131583185495
23880706	239770	44	1014.0	704.0	1215.0254495299353	857.4209977974388	252.88185764082456
23880707	239770	44	959.0	816.0	1215.0254495299353	857.4209977974388	259.3544483241821
23880700	239770	44	480.0	519.0	1215.0254495299353	857.4209977974388	809.1916850826493
23880701	239770	44	666.0	538.0	1215.0254495299353	857.4209977974388	635.1840033135743
23880702	239770	44	1299.0	562.0	1215.0254495299353	857.4209977974388	307.1242274166657
23880703	239770	44	1405.0	645.0	1215.0254495299353	857.4209977974388	284.9789643667803
23880696	239770	44	555.0	386.0	1215.0254495299353	857.4209977974388	811.0926896425129
23880697	239770	44	825.0	407.0	1215.0254495299353	857.4209977974388	595.8178635605585
23880698	239770	44	1209.0	426.0	1215.0254495299353	857.4209977974388	431.46307302314466
23880699	239770	44	921.0	489.0	1215.0254495299353	857.4209977974388	471.36503539119326
23880692	239770	44	1366.0	161.0	1215.0254495299353	857.4209977974388	712.5977273769671
23880693	239770	44	503.0	165.0	1215.0254495299353	857.4209977974388	993.1903538441697
23880694	239770	44	1319.0	236.0	1215.0254495299353	857.4209977974388	630.059333435365
23880695	239770	44	1291.0	359.0	1215.0254495299353	857.4209977974388	504.17816629096785
23880524	239718	45	957.0	326.0	1215.0244310030362	857.4279733083754	590.7557006149732
23880525	239718	45	1098.0	342.0	1215.0244310030362	857.4279733083754	528.5458476994817
23880526	239718	45	714.0	349.0	1215.0244310030362	857.4279733083754	713.8098377750044
23880527	239718	45	1292.0	359.0	1215.0244310030362	857.4279733083754	504.33687431983486
23880521	239718	45	1338.0	117.0	1215.0244310030362	857.4279733083754	750.5708322521435
23880522	239718	45	1261.0	164.0	1215.0244310030362	857.4279733083754	694.9504350032134
23880523	239718	45	496.0	172.0	1215.0244310030362	857.4279733083754	993.3819199949569
23880536	239718	45	1380.0	813.0	1215.0244310030362	857.4279733083754	170.8531040928484
23880537	239718	45	958.0	828.0	1215.0244310030362	857.4279733083754	258.70362143865117
23880532	239718	45	576.0	577.0	1215.0244310030362	857.4279733083754	697.8481723359293
23880533	239718	45	1408.0	650.0	1215.0244310030362	857.4279733083754	283.3124323790293
23880534	239718	45	1135.0	695.0	1215.0244310030362	857.4279733083754	181.071135387245
23880535	239718	45	1011.0	704.0	1215.0244310030362	857.4279733083754	255.27653914848545
23880528	239718	45	583.0	365.0	1215.0244310030362	857.4279733083754	801.2117012883085
23880529	239718	45	479.0	461.0	1215.0244310030362	857.4279733083754	835.9946776473695
23880530	239718	45	1258.0	510.0	1215.0244310030362	857.4279733083754	350.07584345078425
23880531	239718	45	841.0	540.0	1215.0244310030362	857.4279733083754	490.56578888647306
23881804	239960	46	496.0	184.0	1215.0006174964328	857.3617665851071	985.0776399141685
23881805	239960	46	983.0	188.0	1215.0006174964328	857.3617665851071	708.4274564728993
23881806	239960	46	1022.0	258.0	1215.0006174964328	857.3617665851071	629.6695685818275
23881807	239960	46	586.0	345.0	1215.0006174964328	857.3617665851071	811.2683629164308
23881802	239960	46	1280.0	99.0	1215.0006174964328	857.3617665851071	761.1422263571569
23881803	239960	46	1191.0	110.0	1215.0006174964328	857.3617665851071	747.7470426510708
23881816	239960	46	1015.0	702.0	1215.0006174964328	857.3617665851071	253.2538756177282
23881817	239960	46	1344.0	757.0	1215.0006174964328	857.3617665851071	163.44211476356136
23881818	239960	46	948.0	821.0	1215.0006174964328	857.3617665851071	269.4652256092913
23881812	239960	46	1012.0	474.0	1215.0006174964328	857.3617665851071	433.791994835298
23881813	239960	46	525.0	645.0	1215.0006174964328	857.3617665851071	721.9406984320846
23881814	239960	46	1408.0	650.0	1215.0006174964328	857.3617665851071	283.28018619037704
23881815	239960	46	1139.0	689.0	1215.0006174964328	857.3617665851071	184.72081178767377
23881808	239960	46	1291.0	359.0	1215.0006174964328	857.3617665851071	504.12335448256346
23881809	239960	46	654.0	363.0	1215.0006174964328	857.3617665851071	747.7400946134472
23881810	239960	46	475.0	431.0	1215.0006174964328	857.3617665851071	854.0405551849838
23881811	239960	46	1194.0	453.0	1215.0006174964328	857.3617665851071	404.90673520091036
23881636	239807	47	1016.0	704.0	1214.9872655366153	857.4525108590765	251.2839130041842
23881637	239807	47	1292.0	724.0	1214.9872655366153	857.4525108590765	154.0796350077444
23881638	239807	47	956.0	837.0	1214.9872655366153	857.4525108590765	259.79358904825557
23881632	239807	47	1083.0	489.0	1214.9872655366153	857.4525108590765	391.37947189676527
23881633	239807	47	1408.0	650.0	1214.9872655366153	857.4525108590765	283.3557127124285
23881634	239807	47	491.0	683.0	1214.9872655366153	857.4525108590765	744.7088284720556
23881635	239807	47	1147.0	687.0	1214.9872655366153	857.4525108590765	183.5111079289475
23881628	239807	47	1293.0	358.0	1214.9872655366153	857.4525108590765	505.50845427340823
23881629	239807	47	625.0	373.0	1214.9872655366153	857.4525108590765	763.3997699587263
23881630	239807	47	486.0	408.0	1214.9872655366153	857.4525108590765	856.4052737063685
23881631	239807	47	1172.0	433.0	1214.9872655366153	857.4525108590765	426.6237674730393
23881624	239807	47	1012.0	189.0	1214.9872655366153	857.4525108590765	698.5932931569241
23881625	239807	47	495.0	190.0	1214.9872655366153	857.4525108590765	981.7711122186159
23881626	239807	47	980.0	247.0	1214.9872655366153	857.4525108590765	654.1187071002684
23881627	239807	47	596.0	328.0	1214.9872655366153	857.4525108590765	814.5337292902467
23881622	239807	47	1128.0	90.0	1214.9872655366153	857.4525108590765	772.3665844593735
23881623	239807	47	1269.0	92.0	1214.9872655366153	857.4525108590765	767.3557987431102
23880460	239789	48	1094.0	412.0	1214.9893824825324	857.438588269668	461.57769291114937
23880461	239789	48	1163.0	558.0	1214.9893824825324	857.438588269668	303.9183509363112
23880462	239789	48	1407.0	650.0	1214.9893824825324	857.438588269668	282.663837699045
23880463	239789	48	1150.0	690.0	1214.9893824825324	857.438588269668	179.6087433205864
23880456	239789	48	633.0	325.0	1214.9893824825324	857.438588269668	788.7981310836102
23880457	239789	48	493.0	352.0	1214.9893824825324	857.438588269668	881.3267469727351
23880458	239789	48	1295.0	355.0	1214.9893824825324	857.438588269668	508.7693327019067
23880459	239789	48	560.0	385.0	1214.9893824825324	857.438588269668	807.5947689597091
23880452	239789	48	1258.0	93.0	1214.9893824825324	857.438588269668	765.6476137590693
23880453	239789	48	497.0	195.0	1214.9893824825324	857.438588269668	976.900013607513
23880454	239789	48	857.0	196.0	1214.9893824825324	857.438588269668	752.1019904390603
23880455	239789	48	1155.0	210.0	1214.9893824825324	857.438588269668	650.2118513155972
23880451	239789	48	995.0	93.0	1214.9893824825324	857.438588269668	795.4631881116617
23880464	239789	48	479.0	711.0	1214.9893824825324	857.438588269668	750.4163053008862
23880465	239789	48	1244.0	711.0	1214.9893824825324	857.438588269668	149.28454730198348
23880466	239789	48	1021.0	724.0	1214.9893824825324	857.438588269668	235.4521976014584
23880467	239789	48	957.0	833.0	1214.9893824825324	857.438588269668	259.1442958475697
23880448	239893	49	1031.0	747.0	1215.0080479699122	857.3268287009515	214.54829491027567
23880449	239893	49	936.0	825.0	1215.0080479699122	857.3268287009515	280.8745532899723
23880444	239893	49	1277.0	656.0	1215.0080479699122	857.3268287009515	210.65491703561773
23880445	239893	49	1144.0	689.0	1215.0080479699122	857.3268287009515	182.691171480772
23880446	239893	49	1236.0	703.0	1215.0080479699122	857.3268287009515	155.74797625306834
23880447	239893	49	480.0	710.0	1215.0080479699122	857.3268287009515	749.6279243969107
23880440	239893	49	693.0	321.0	1215.0080479699122	857.3268287009515	748.424257577063
23880441	239893	49	549.0	383.0	1215.0080479699122	857.3268287009515	817.6506958268884
23880442	239893	49	985.0	440.0	1215.0080479699122	857.3268287009515	476.51378163125855
23880443	239893	49	1401.0	648.0	1215.0080479699122	857.3268287009515	280.0191554768351
23880436	239893	49	831.0	183.0	1215.0080479699122	857.3268287009515	776.0018381495915
23880437	239893	49	1327.0	203.0	1215.0080479699122	857.3268287009515	663.8416950428422
23880438	239893	49	498.0	205.0	1215.0080479699122	857.3268287009515	969.3455690808437
23880439	239893	49	496.0	300.0	1215.0080479699122	857.3268287009515	909.7174105376699
23880434	239893	49	1196.0	81.0	1215.0080479699122	857.3268287009515	776.5594960133467
23880435	239893	49	900.0	99.0	1215.0080479699122	857.3268287009515	821.151416861383
23880552	239859	50	1314.0	709.0	1214.9657554521507	857.4270026692406	178.43305947760342
23880553	239859	50	1038.0	771.0	1214.9657554521507	857.4270026692406	196.94289881368994
23880554	239859	50	917.0	818.0	1214.9657554521507	857.4270026692406	300.5629384366129
23880548	239859	50	1400.0	647.0	1214.9657554521507	857.4270026692406	280.2091988278648
23880549	239859	50	1224.0	690.0	1214.9657554521507	857.4270026692406	167.6705662820885
23880550	239859	50	1143.0	699.0	1214.9657554521507	857.4270026692406	174.00627900325412
23880551	239859	50	483.0	703.0	1214.9657554521507	857.4270026692406	748.0785829764433
23880544	239859	50	499.0	285.0	1214.9657554521507	857.4270026692406	916.667680440987
23880545	239859	50	741.0	287.0	1214.9657554521507	857.4270026692406	741.6404133510671
23880546	239859	50	538.0	346.0	1214.9657554521507	857.4270026692406	848.433976873949
23880547	239859	50	904.0	512.0	1214.9657554521507	857.4270026692406	464.7789961228695
23880540	239859	50	897.0	99.0	1214.9657554521507	857.4270026692406	822.3829643287276
23880541	239859	50	813.0	178.0	1214.9657554521507	857.4270026692406	789.4286038093162
23880542	239859	50	1354.0	182.0	1214.9657554521507	857.4270026692406	689.588396865656
23880543	239859	50	497.0	208.0	1214.9657554521507	857.4270026692406	968.1065322566164
23880539	239859	50	1134.0	87.0	1214.9657554521507	857.4270026692406	774.6697489884625
23880556	239753	51	906.0	103.0	1215.096354108911	857.3752307401622	815.243856080924
23880557	239753	51	1044.0	106.0	1215.096354108911	857.3752307401622	770.6093042256847
23880558	239753	51	1294.0	127.0	1215.096354108911	857.3752307401622	734.6249131452402
23880559	239753	51	712.0	155.0	1215.096354108911	857.3752307401622	863.9658015656494
23880568	239753	51	1131.0	693.0	1215.096354108911	857.3752307401622	184.63860174755695
23880569	239753	51	1342.0	777.0	1215.096354108911	857.3752307401622	150.21555530964562
23880570	239753	51	903.0	811.0	1215.096354108911	857.3752307401622	315.52305189047297
23880571	239753	51	1064.0	824.0	1215.096354108911	857.3752307401622	154.7385351228469
23880564	239753	51	882.0	588.0	1215.096354108911	857.3752307401622	428.38790372390855
23880565	239753	51	1394.0	642.0	1215.096354108911	857.3752307401622	279.98750780972756
23880566	239753	51	1195.0	667.0	1215.096354108911	857.3752307401622	191.43299592243957
23880567	239753	51	509.0	685.0	1215.096354108911	857.3752307401622	726.8323613176707
23880560	239753	51	497.0	213.0	1215.096354108911	857.3752307401622	964.8221658813337
23880561	239753	51	768.0	261.0	1215.096354108911	857.3752307401622	745.3580117620407
23880562	239753	51	504.0	271.0	1215.096354108911	857.3752307401622	921.679953157583
23880563	239753	51	565.0	281.0	1215.096354108911	857.3752307401622	868.8116460064713
23880748	240025	52	1161.0	156.0	1214.998048766024	857.4139327693116	703.489370462305
23880749	240025	52	496.0	217.0	1214.998048766024	857.4139327693116	962.8541942653657
23880750	240025	52	646.0	217.0	1214.998048766024	857.4139327693116	856.6730909656256
23880751	240025	52	780.0	262.0	1214.998048766024	857.4139327693116	737.3879940479549
23880745	240025	52	892.0	109.0	1214.998048766024	857.4139327693116	815.1387331429457
23880746	240025	52	974.0	115.0	1214.998048766024	857.4139327693116	780.5501310479851
23880747	240025	52	697.0	152.0	1214.998048766024	857.4139327693116	875.1747225957084
23880760	240025	52	1099.0	848.0	1214.998048766024	857.4139327693116	116.37942020696798
23880756	240025	52	1143.0	691.0	1214.998048766024	857.4139327693116	181.3210303463549
23880757	240025	52	850.0	705.0	1214.998048766024	857.4139327693116	395.54213745846744
23880758	240025	52	884.0	809.0	1214.998048766024	857.4139327693116	334.5199802300405
23880759	240025	52	1359.0	839.0	1214.998048766024	857.4139327693116	145.1744980333154
23880752	240025	52	517.0	267.0	1214.998048766024	857.4139327693116	914.2154494916952
23880753	240025	52	1158.0	640.0	1214.998048766024	857.4139327693116	224.7611971078478
23880754	240025	52	1393.0	650.0	1214.998048766024	857.4139327693116	273.3225825831727
23880755	240025	52	518.0	679.0	1214.998048766024	857.4139327693116	719.470507658137
23880744	239841	53	1351.0	902.0	1215.3171400351237	857.4294459716863	142.81587017778898
23880740	239841	53	837.0	713.0	1215.3171400351237	857.4294459716863	404.94903791470307
23880741	239841	53	849.0	808.0	1215.3171400351237	857.4294459716863	369.63700736341355
23880742	239841	53	1176.0	831.0	1215.3171400351237	857.4294459716863	47.374604113510095
23880736	239841	53	1105.0	631.0	1215.3171400351237	857.4294459716863	251.87331218009953
23880737	239841	53	1392.0	659.0	1215.3171400351237	857.4294459716863	265.68981545026986
23880738	239841	53	508.0	676.0	1215.3171400351237	857.4294459716863	730.2151603829242
23880739	239841	53	1226.0	708.0	1215.3171400351237	857.4294459716863	149.81082344221417
23880732	239841	53	735.0	185.0	1215.3171400351237	857.4294459716863	826.3570141417748
23880733	239841	53	500.0	221.0	1215.3171400351237	857.4294459716863	957.4555083803405
23880734	239841	53	523.0	248.0	1215.3171400351237	857.4294459716863	922.3379380702983
23880735	239841	53	796.0	268.0	1215.3171400351237	857.4294459716863	723.3629349819664
23880728	239841	53	974.0	116.0	1215.3171400351237	857.4294459716863	779.7125017778111
23880729	239841	53	877.0	135.0	1215.3171400351237	857.4294459716863	797.7235057640605
23880730	239841	53	679.0	147.0	1215.3171400351237	857.4294459716863	890.1382321859294
23880731	239841	53	1022.0	173.0	1215.3171400351237	857.4294459716863	711.2068497592448
23881708	239925	54	1211.0	829.0	1214.8529494145216	858.4789554166331	29.729682669794904
23881710	239925	54	1337.0	960.0	1214.8529494145216	858.4789554166331	158.82828608289327
23881704	239925	54	1292.0	716.0	1214.8529494145216	858.4789554166331	162.0244430654007
23881705	239925	54	518.0	730.0	1214.8529494145216	858.4789554166331	708.5978232344967
23881706	239925	54	786.0	750.0	1214.8529494145216	858.4789554166331	442.3601880705565
23881707	239925	54	823.0	826.0	1214.8529494145216	858.4789554166331	393.1966639098242
23881700	239925	54	504.0	243.0	1214.8529494145216	858.4789554166331	940.2798839984158
23881701	239925	54	808.0	290.0	1214.8529494145216	858.4789554166331	699.0691276253598
23881702	239925	54	1044.0	640.0	1214.8529494145216	858.4789554166331	277.35137332197263
23881703	239925	54	1392.0	664.0	1214.8529494145216	858.4789554166331	263.0649000362435
23881696	239925	54	633.0	175.0	1214.8529494145216	858.4789554166331	897.6058919368733
23881697	239925	54	950.0	176.0	1214.8529494145216	858.4789554166331	732.0687190422425
23881698	239925	54	549.0	177.0	1214.8529494145216	858.4789554166331	952.7715974564748
23881699	239925	54	769.0	183.0	1214.8529494145216	858.4789554166331	809.3557139554732
23881694	239925	54	971.0	111.0	1214.8529494145216	858.4789554166331	786.2499918784752
23881695	239925	54	864.0	170.0	1214.8529494145216	858.4789554166331	772.7231484590371
23881868	239873	55	1323.0	735.0	1215.059485077167	857.3685232499287	163.17233296173305
23881869	239873	55	525.0	787.0	1215.059485077167	857.3685232499287	693.6381059380609
23881870	239873	55	698.0	789.0	1215.059485077167	857.3685232499287	521.5599352707617
23881864	239873	55	499.0	289.0	1215.059485077167	857.3685232499287	914.2122097140698
23881865	239873	55	820.0	312.0	1215.059485077167	857.3685232499287	673.4232123273182
23881866	239873	55	987.0	663.0	1215.059485077167	857.3685232499287	299.6502153578746
23881867	239873	55	1391.0	667.0	1215.059485077167	857.3685232499287	259.2204456358916
23881860	239873	55	947.0	178.0	1215.059485077167	857.3685232499287	730.3406588179415
23881861	239873	55	578.0	194.0	1215.059485077167	857.3685232499287	919.7296261214902
23881862	239873	55	769.0	196.0	1215.059485077167	857.3685232499287	797.7326543229246
23881863	239873	55	866.0	221.0	1215.059485077167	857.3685232499287	725.8150050154874
23881858	239873	55	544.0	87.0	1215.059485077167	857.3685232499287	1021.6596762749856
23881859	239873	55	943.0	105.0	1215.059485077167	857.3685232499287	800.0467225092118
23881872	239873	55	812.0	869.0	1215.059485077167	857.3685232499287	403.2272805280645
23881873	239873	55	1317.0	885.0	1215.059485077167	857.3685232499287	105.61897126047987
23881874	239873	55	1343.0	951.0	1215.059485077167	857.3685232499287	158.54219878984523
23880484	239939	56	1337.0	954.0	1215.033096345057	857.3557679982194	155.61501587696523
23880480	239939	56	490.0	845.0	1215.033096345057	857.3557679982194	725.1383701049934
23880482	239939	56	797.0	880.0	1215.033096345057	857.3557679982194	418.6459493208863
23880483	239939	56	1273.0	921.0	1215.033096345057	857.3557679982194	86.08571418323669
23880476	239939	56	1389.0	664.0	1215.033096345057	857.3557679982194	260.0979365267428
23880477	239939	56	946.0	689.0	1215.033096345057	857.3557679982194	317.3680380052141
23880478	239939	56	1347.0	756.0	1215.033096345057	857.3557679982194	166.3978826992156
23880479	239939	56	635.0	813.0	1215.033096345057	857.3557679982194	581.7265912869601
23880472	239939	56	784.0	233.0	1215.033096345057	857.3557679982194	758.6894326254014
23880473	239939	56	892.0	283.0	1215.033096345057	857.3557679982194	658.9650442679789
23880474	239939	56	493.0	326.0	1215.033096345057	857.3557679982194	896.4768510132361
23880475	239939	56	855.0	361.0	1215.033096345057	857.3557679982194	613.1825820168992
23880469	239939	56	923.0	93.0	1215.033096345057	857.3557679982194	818.2438936118187
23880470	239939	56	570.0	201.0	1215.033096345057	857.3557679982194	920.2557196589565
23880471	239939	56	954.0	204.0	1215.033096345057	857.3557679982194	703.5709182193583
23880640	239906	57	1192.0	1002.0	1215.0170463363147	857.4336326452591	146.38722277642253
23880636	239906	57	479.0	851.0	1215.0170463363147	857.4336326452591	736.0451644611538
23880638	239906	57	775.0	873.0	1215.0170463363147	857.4336326452591	440.2923038836328
23880639	239906	57	1306.0	991.0	1215.0170463363147	857.4336326452591	161.6102482694396
23880632	239906	57	1388.0	664.0	1215.0170463363147	857.4336326452591	259.49888727421114
23880633	239906	57	911.0	725.0	1215.0170463363147	857.4336326452591	331.60975787614626
23880634	239906	57	1365.0	788.0	1215.0170463363147	857.4336326452591	165.27527259696157
23880635	239906	57	547.0	829.0	1215.0170463363147	857.4336326452591	668.6219003751669
23880628	239906	57	770.0	311.0	1215.0170463363147	857.4336326452591	704.7197218865041
23880629	239906	57	494.0	348.0	1215.0170463363147	857.4336326452591	882.8296592082122
23880630	239906	57	948.0	356.0	1215.0170463363147	857.4336326452591	568.0966387701923
23880631	239906	57	832.0	449.0	1215.0170463363147	857.4336326452591	559.9286472935611
23880625	239906	57	922.0	93.0	1215.0170463363147	857.4336326452591	818.6682894572655
23880626	239906	57	557.0	208.0	1215.0170463363147	857.4336326452591	924.5271637328916
23880627	239906	57	979.0	234.0	1215.0170463363147	857.4336326452591	666.6134865681777
23880776	239990	58	1088.0	975.0	1214.9940820372435	857.3874764458869	173.09015734364834
23880777	239990	58	1259.0	1008.0	1214.9940820372435	857.3874764458869	156.9096971735116
23880772	239990	58	481.0	843.0	1214.9940820372435	857.3874764458869	734.13507745113
23880773	239990	58	766.0	850.0	1214.9940820372435	857.3874764458869	449.05485245424694
23880774	239990	58	1390.0	854.0	1214.9940820372435	857.3874764458869	175.0386994885945
23880768	239990	58	828.0	445.0	1214.9940820372435	857.3874764458869	565.5332441698329
23880769	239990	58	1379.0	674.0	1214.9940820372435	857.3874764458869	246.02623364998527
23880770	239990	58	895.0	772.0	1214.9940820372435	857.3874764458869	331.19063041193516
23880771	239990	58	551.0	830.0	1214.9940820372435	857.3874764458869	664.5586617045599
23880764	239990	58	1004.0	245.0	1214.9940820372435	857.3874764458869	647.7167003887586
23880765	239990	58	496.0	359.0	1214.9940820372435	857.3874764458869	874.8385946462798
23880766	239990	58	714.0	396.0	1214.9940820372435	857.3874764458869	681.0825747715501
23880767	239990	58	1049.0	427.0	1214.9940820372435	857.3874764458869	461.28886302711237
23880762	239990	58	925.0	99.0	1214.9940820372435	857.3874764458869	811.9409658630263
23880763	239990	58	543.0	199.0	1214.9940820372435	857.3874764458869	940.7710217868431
23880672	239972	59	1388.0	887.0	1215.033905618786	857.444390684739	175.47308582083846
23880673	239972	59	992.0	963.0	1215.033905618786	857.444390684739	246.75110883942466
23880674	239972	59	1220.0	1012.0	1215.033905618786	857.444390684739	154.63537261640596
23880668	239972	59	777.0	824.0	1215.033905618786	857.444390684739	439.30880908527325
23880669	239972	59	482.0	845.0	1215.033905618786	857.444390684739	733.1395294527814
23880671	239972	59	540.0	871.0	1215.033905618786	857.444390684739	675.1699995400123
23880664	239972	59	649.0	464.0	1215.033905618786	857.444390684739	689.3423466401454
23880665	239972	59	1151.0	469.0	1215.033905618786	857.444390684739	393.68691332483195
23880666	239972	59	1375.0	680.0	1215.033905618786	857.444390684739	238.90513417894084
23880667	239972	59	892.0	818.0	1215.033905618786	857.444390684739	325.43319458195583
23880660	239972	59	510.0	161.0	1215.033905618786	857.444390684739	991.0134193785252
23880661	239972	59	1048.0	255.0	1215.033905618786	857.444390684739	625.171632028975
23880662	239972	59	491.0	371.0	1215.033905618786	857.444390684739	872.2690191186663
23880663	239972	59	759.0	408.0	1215.033905618786	857.444390684739	640.2867977647987
23880659	239972	59	929.0	102.0	1215.033905618786	857.444390684739	807.7819152349063
23880780	240003	60	1079.0	264.0	1215.025559366322	857.4564011184676	608.8460009143563
23880781	240003	60	734.0	353.0	1215.025559366322	857.4564011184676	697.0379110156631
23880782	240003	60	491.0	379.0	1215.025559366322	857.4564011184676	867.8326672734506
23880783	240003	60	1267.0	472.0	1215.025559366322	857.4564011184676	388.94469997981037
23880778	240003	60	928.0	105.0	1215.025559366322	857.4564011184676	805.3411123950561
23880779	240003	60	530.0	139.0	1215.025559366322	857.4564011184676	992.6931133503662
23880792	240003	60	868.0	951.0	1215.025559366322	857.4564011184676	359.4122198050837
23880793	240003	60	1175.0	1022.0	1215.025559366322	857.4564011184676	169.34178850913793
23880789	240003	60	901.0	858.0	1215.025559366322	857.4564011184676	314.0260298686647
23880790	240003	60	539.0	909.0	1215.025559366322	857.4564011184676	677.987683886816
23880791	240003	60	1381.0	940.0	1215.025559366322	857.4564011184676	185.36709702635358
23880784	240003	60	548.0	529.0	1215.025559366322	857.4564011184676	743.5097203693107
23880785	240003	60	1368.0	687.0	1215.025559366322	857.4564011184676	229.03398038161623
23880786	240003	60	800.0	818.0	1215.025559366322	857.4564011184676	416.8968967461259
23880787	240003	60	496.0	846.0	1215.025559366322	857.4564011184676	719.116822323494
23881772	240069	61	1082.0	266.0	1215.0009983946504	857.4058805946302	606.1766913828704
23881774	240069	61	794.0	295.0	1215.0009983946504	857.4058805946302	702.5255975241855
23881768	240069	61	566.0	100.0	1215.0009983946504	857.4058805946302	997.4296786624008
23881770	240069	61	922.0	106.0	1215.0009983946504	857.4058805946302	806.5112413676907
23881797	240069	61	1115.0	1015.0	1215.0009983946504	857.4058805946302	186.64433061596284
23881793	240069	61	571.0	947.0	1215.0009983946504	857.4058805946302	650.2033467810899
23881795	240069	61	1344.0	993.0	1215.0009983946504	857.4058805946302	187.15370055784277
23881788	240069	61	503.0	860.0	1215.0009983946504	857.4058805946302	712.0057241135554
23881790	240069	61	927.0	892.0	1215.0009983946504	857.4058805946302	290.0712467200919
23881791	240069	61	776.0	907.0	1215.0009983946504	857.4058805946302	441.79345091467115
23881784	240069	61	806.0	805.0	1215.0009983946504	857.4058805946302	412.3447501893524
23881780	240069	61	508.0	579.0	1215.0009983946504	857.4058805946302	759.8422507867695
23881782	240069	61	1365.0	689.0	1215.0009983946504	857.4058805946302	225.52215213023862
23881776	240069	61	501.0	373.0	1215.0009983946504	857.4058805946302	862.8131216336575
23881778	240069	61	1337.0	444.0	1215.0009983946504	857.4058805946302	431.0315284325773
23880591	240053	62	600.0	56.0	1215.0459583495765	857.4348358760487	1010.2372627446575
23880604	240053	62	958.0	916.0	1215.0459583495765	857.4348358760487	263.6332739862659
23880605	240053	62	598.0	981.0	1215.0459583495765	857.4348358760487	629.2964837821091
23880606	240053	62	1047.0	995.0	1215.0459583495765	857.4348358760487	217.17186396510309
23880607	240053	62	1295.0	1023.0	1215.0459583495765	857.4348358760487	183.85992588823856
23880600	240053	62	803.0	798.0	1215.0459583495765	857.4348358760487	416.3104268545694
23880602	240053	62	746.0	862.0	1215.0459583495765	857.4348358760487	469.06817390178077
23880603	240053	62	567.0	886.0	1215.0459583495765	857.4348358760487	648.6752135966422
23880596	240053	62	505.0	371.0	1215.0459583495765	857.4348358760487	860.688162183219
23880597	240053	62	1362.0	409.0	1215.0459583495765	857.4348358760487	471.89966347156167
23880598	240053	62	497.0	635.0	1215.0459583495765	857.4348358760487	751.7095546242355
23880599	240053	62	1357.0	696.0	1215.0459583495765	857.4348358760487	214.97012856491705
23880592	240053	62	568.0	104.0	1215.0459583495765	857.4348358760487	993.1427511330335
23880593	240053	62	906.0	110.0	1215.0459583495765	857.4348358760487	808.8066754504837
23880594	240053	62	1086.0	272.0	1215.0459583495765	857.4348358760487	599.4887875711912
23880595	240053	62	858.0	306.0	1215.0459583495765	857.4348358760487	656.9339347235857
23881932	240037	63	639.0	46.0	1215.062675205427	857.4791295007936	995.1615865678292
23881933	240037	63	572.0	99.0	1215.062675205427	857.4791295007936	994.3943856089707
23881934	240037	63	892.0	118.0	1215.062675205427	857.4791295007936	806.9689430691486
23881935	240037	63	1135.0	303.0	1215.062675205427	857.4791295007936	560.2295395755276
23881948	240037	63	1226.0	1029.0	1215.062675205427	857.4791295007936	171.8692354392359
23881944	240037	63	972.0	919.0	1215.062675205427	857.4791295007936	250.72750464398402
23881945	240037	63	637.0	924.0	1215.062675205427	857.4791295007936	581.8775495562852
23881946	240037	63	979.0	997.0	1215.062675205427	857.4791295007936	274.2109770414001
23881947	240037	63	644.0	1008.0	1215.062675205427	857.4791295007936	590.5667713888226
23881940	240037	63	508.0	723.0	1215.062675205427	857.4791295007936	719.7376347947538
23881941	240037	63	808.0	783.0	1215.062675205427	857.4791295007936	413.82020525415976
23881942	240037	63	698.0	825.0	1215.062675205427	857.4791295007936	518.0817541119569
23881936	240037	63	917.0	357.0	1215.062675205427	857.4791295007936	582.5124182508799
23881937	240037	63	507.0	366.0	1215.062675205427	857.4791295007936	861.9190720444258
23881938	240037	63	1358.0	421.0	1215.062675205427	857.4791295007936	459.2876106637319
23881939	240037	63	1349.0	704.0	1215.062675205427	857.4791295007936	203.70333862126148
23880620	240087	64	998.0	937.0	1215.0253552218192	857.4538305514035	231.1441063127105
23880621	240087	64	679.0	948.0	1215.0253552218192	857.4538305514035	543.6191591937239
23880622	240087	64	866.0	992.0	1215.0253552218192	857.4538305514035	374.0606505648616
23880623	240087	64	677.0	1015.0	1215.0253552218192	857.4538305514035	560.6175865681441
23880616	240087	64	801.0	787.0	1215.0253552218192	857.4538305514035	419.9770672381046
23880617	240087	64	559.0	795.0	1215.0253552218192	857.4538305514035	658.9914624973965
23880618	240087	64	691.0	802.0	1215.0253552218192	857.4538305514035	526.9513262514647
23880612	240087	64	509.0	363.0	1215.0253552218192	857.4538305514035	861.9491822393313
23880613	240087	64	977.0	428.0	1215.0253552218192	857.4538305514035	491.0057660595716
23880614	240087	64	1397.0	470.0	1215.0253552218192	857.4538305514035	428.0598581403082
23880615	240087	64	1339.0	710.0	1215.0253552218192	857.4538305514035	192.6456454014939
23880608	240087	64	677.0	29.0	1215.0253552218192	857.4538305514035	987.8294550259463
23880609	240087	64	581.0	89.0	1215.0253552218192	857.4538305514035	996.2476804255451
23880610	240087	64	856.0	152.0	1215.0253552218192	857.4538305514035	791.5581549903973
23880611	240087	64	1181.0	328.0	1215.0253552218192	857.4538305514035	530.5460239069984
23880624	240087	64	1152.0	1026.0	1215.0253552218192	857.4538305514035	179.94445430918813
23880684	240122	65	802.0	799.0	1215.0667848862638	857.3725961778647	417.1708627898394
23880685	240122	65	616.0	818.0	1215.0667848862638	857.3725961778647	600.3592375267914
23880687	240122	65	1029.0	956.0	1215.0667848862638	857.3725961778647	210.59015461935942
23880680	240122	65	1411.0	523.0	1215.0667848862638	857.3725961778647	387.5498133911704
23880681	240122	65	995.0	538.0	1215.0667848862638	857.3725961778647	387.8508024995778
23880682	240122	65	1337.0	711.0	1215.0667848862638	857.3725961778647	190.5062882422019
23880683	240122	65	666.0	775.0	1215.0667848862638	857.3725961778647	555.2112920919569
23880676	240122	65	595.0	82.0	1215.0667848862638	857.3725961778647	992.8169421513667
23880677	240122	65	810.0	187.0	1215.0667848862638	857.3725961778647	783.2486948117725
23880678	240122	65	1200.0	336.0	1215.0667848862638	857.3725961778647	521.5902530263154
23880679	240122	65	510.0	361.0	1215.0667848862638	857.3725961778647	862.2673166635776
23880675	240122	65	702.0	39.0	1215.0667848862638	857.3725961778647	965.9043596176725
23880688	240122	65	690.0	957.0	1215.0667848862638	857.3725961778647	534.434980313917
23880689	240122	65	824.0	989.0	1215.0667848862638	857.3725961778647	412.6245311154377
23880690	240122	65	698.0	1026.0	1215.0667848862638	857.3725961778647	543.8687905666322
23880691	240122	65	1073.0	1026.0	1215.0667848862638	857.3725961778647	220.49528949098539
23880716	240104	66	1022.0	539.0	1214.996253770394	857.4457785444273	372.3644288088925
23880717	240104	66	1415.0	580.0	1214.996253770394	857.4457785444273	342.0199680398792
23880718	240104	66	1318.0	709.0	1214.996253770394	857.4457785444273	180.68182228711942
23880719	240104	66	656.0	778.0	1214.996253770394	857.4457785444273	564.6135346038607
23880712	240104	66	736.0	212.0	1214.996253770394	857.4457785444273	803.7646820848088
23880713	240104	66	1207.0	353.0	1214.996253770394	857.4457785444273	504.50915112181457
23880714	240104	66	1253.0	356.0	1214.996253770394	857.4457785444273	502.88383703148696
23880715	240104	66	513.0	359.0	1214.996253770394	857.4457785444273	860.9569875762829
23880710	240104	66	746.0	37.0	1214.996253770394	857.4457785444273	945.0337356846238
23880711	240104	66	691.0	77.0	1214.996253770394	857.4457785444273	940.0360031473393
23880724	240104	66	1049.0	957.0	1214.996253770394	857.4457785444273	193.56084127589003
23880725	240104	66	812.0	982.0	1214.996253770394	857.4457785444273	421.8053278887972
23880726	240104	66	1038.0	1031.0	1214.996253770394	857.4457785444273	247.88856696871625
23880727	240104	66	726.0	1036.0	1214.996253770394	857.4457785444273	520.5755912459643
23880720	240104	66	795.0	829.0	1214.996253770394	857.4457785444273	420.95844865991694
23880722	240104	66	656.0	879.0	1214.996253770394	857.4457785444273	559.4116518199194
23880723	240104	66	686.0	957.0	1214.996253770394	857.4457785444273	538.2825275937687
23881068	240139	67	1413.0	650.0	1215.0307933429056	857.4876626132291	286.78029381591153
23881069	240139	67	1298.0	709.0	1215.0307933429056	857.4876626132291	170.09548848116987
23881070	240139	67	647.0	759.0	1215.0307933429056	857.4876626132291	576.5056824288794
23881071	240139	67	793.0	850.0	1215.0307933429056	857.4876626132291	422.09721110314365
23881064	240139	67	1267.0	350.0	1215.0307933429056	857.4876626132291	510.1416726216419
23881065	240139	67	514.0	359.0	1215.0307933429056	857.4876626132291	860.194235619249
23881066	240139	67	1199.0	421.0	1215.0307933429056	857.4876626132291	436.7819432494469
23881067	240139	67	1159.0	516.0	1215.0307933429056	857.4876626132291	346.05385927580977
23881061	240139	67	791.0	40.0	1215.0307933429056	857.4876626132291	920.9170387325096
23881062	240139	67	731.0	83.0	1215.0307933429056	857.4876626132291	913.300031996203
23881063	240139	67	656.0	224.0	1215.0307933429056	857.4876626132291	844.8799006893055
23881076	240139	67	1083.0	975.0	1215.0307933429056	857.4876626132291	176.7520292071899
23881077	240139	67	933.0	1006.0	1215.0307933429056	857.4876626132291	318.74328659551526
23881078	240139	67	779.0	1033.0	1215.0307933429056	857.4876626132291	470.0291834750384
23881073	240139	67	659.0	889.0	1215.0307933429056	857.4876626132291	556.9230382675138
23881074	240139	67	681.0	965.0	1215.0307933429056	857.4876626132291	544.7456203851665
23881075	240139	67	800.0	973.0	1215.0307933429056	857.4876626132291	430.8058257630655
23880940	240175	68	1268.0	351.0	1215.0499629152116	857.4127707939097	509.1734486895849
23880941	240175	68	516.0	360.0	1215.0499629152116	857.4127707939097	857.9570590656815
23880942	240175	68	1194.0	426.0	1215.0499629152116	857.4127707939097	431.92601188491784
23880943	240175	68	1197.0	513.0	1215.0499629152116	857.4127707939097	344.88542713077726
23880937	240175	68	843.0	40.0	1215.0499629152116	857.4127707939097	898.1006696145968
23880938	240175	68	731.0	89.0	1215.0499629152116	857.4127707939097	908.1643865057644
23880939	240175	68	590.0	217.0	1215.0499629152116	857.4127707939097	894.8832175967098
23880952	240175	68	889.0	990.0	1215.0499629152116	857.4127707939097	351.9772033322033
23880953	240175	68	1123.0	999.0	1215.0499629152116	857.4127707939097	168.87906663334505
23880954	240175	68	813.0	1034.0	1215.0499629152116	857.4127707939097	439.1209653373513
23880949	240175	68	675.0	881.0	1215.0499629152116	857.4127707939097	540.5648155645556
23880950	240175	68	765.0	956.0	1215.0499629152116	857.4127707939097	460.7216197255318
23880951	240175	68	694.0	978.0	1215.0499629152116	857.4127707939097	534.8217868613297
23880944	240175	68	1276.0	705.0	1215.0499629152116	857.4127707939097	164.14798116856
23880945	240175	68	1393.0	711.0	1215.0499629152116	857.4127707939097	230.44069768603697
23880946	240175	68	642.0	741.0	1215.0499629152116	857.4127707939097	584.7548146027024
23880947	240175	68	794.0	852.0	1215.0499629152116	857.4127707939097	421.0847531775147
23880972	240158	69	831.0	1037.0	1215.0044024910585	857.4420216709534	423.91089714010565
23880968	240158	69	720.0	933.0	1215.0044024910585	857.4420216709534	500.73782219311386
23880969	240158	69	854.0	976.0	1215.0044024910585	857.4420216709534	379.9739107404571
23880970	240158	69	707.0	1003.0	1215.0044024910585	857.4420216709534	528.4464003146738
23880971	240158	69	1160.0	1021.0	1215.0044024910585	857.4420216709534	172.55925523855055
23880964	240158	69	1398.0	796.0	1215.0044024910585	857.4420216709534	193.03499872994126
23880965	240158	69	706.0	844.0	1215.0044024910585	857.4420216709534	509.1818630920409
23880966	240158	69	799.0	848.0	1215.0044024910585	857.4420216709534	416.11154113431814
23880960	240158	69	1174.0	457.0	1215.0044024910585	857.4420216709534	402.5359285126845
23880961	240158	69	1292.0	479.0	1215.0044024910585	857.4420216709534	386.1951395371999
23880962	240158	69	1255.0	704.0	1215.0044024910585	857.4420216709534	158.5689182487116
23880963	240158	69	623.0	718.0	1215.0044024910585	857.4420216709534	608.2049736531902
23880956	240158	69	738.0	93.0	1215.0044024910585	857.4420216709534	901.0576033152521
23880957	240158	69	579.0	226.0	1215.0044024910585	857.4420216709534	896.2257677169906
23880958	240158	69	1270.0	351.0	1215.0044024910585	857.4420216709534	509.4193135910023
23880959	240158	69	519.0	360.0	1215.0044024910585	857.4420216709534	855.494414482655
23880955	240158	69	881.0	35.0	1215.0044024910585	857.4420216709534	887.6766415162754
23882148	240246	70	816.0	976.0	1214.9956699131285	857.4597578838674	416.23230726407763
23882149	240246	70	725.0	1019.0	1214.9956699131285	857.4597578838674	515.9370178195729
23882150	240246	70	1195.0	1032.0	1214.9956699131285	857.4597578838674	175.68187992286792
23882151	240246	70	866.0	1037.0	1214.9956699131285	857.4597578838674	392.4699684781408
23882144	240246	70	797.0	842.0	1214.9956699131285	857.4597578838674	418.2814652598808
23882146	240246	70	1364.0	861.0	1214.9956699131285	857.4597578838674	149.0463810324766
23882147	240246	70	667.0	917.0	1214.9956699131285	857.4597578838674	551.2207313543153
23882140	240246	70	1120.0	527.0	1214.9956699131285	857.4597578838674	343.84273859267165
23882141	240246	70	605.0	687.0	1214.9956699131285	857.4597578838674	633.3650182719227
23882142	240246	70	1235.0	703.0	1214.9956699131285	857.4597578838674	155.749767344184
23882143	240246	70	759.0	762.0	1214.9956699131285	857.4597578838674	465.880474322298
23882136	240246	70	559.0	206.0	1214.9956699131285	857.4597578838674	924.5161626964027
23882137	240246	70	1272.0	352.0	1214.9956699131285	857.4597578838674	508.6639956677402
23882138	240246	70	519.0	362.0	1214.9956699131285	857.4597578838674	854.3362009303861
23882139	240246	70	1315.0	450.0	1214.9956699131285	857.4597578838674	419.552523923887
23882134	240246	70	920.0	38.0	1214.9956699131285	857.4597578838674	870.9401472309002
23882135	240246	70	740.0	101.0	1214.9956699131285	857.4597578838674	893.2257563090873
23881964	240192	71	1216.0	1027.0	1215.0336523892893	857.3641794225248	169.63857300360107
23881965	240192	71	903.0	1034.0	1215.0336523892893	857.3641794225248	358.55991596172294
23881960	240192	71	639.0	866.0	1215.0336523892893	857.3641794225248	576.0983822941971
23881961	240192	71	1266.0	895.0	1215.0336523892893	857.3641794225248	63.35632233104843
23881962	240192	71	808.0	975.0	1215.0336523892893	857.3641794225248	423.69161008958
23881963	240192	71	731.0	1023.0	1215.0336523892893	857.3641794225248	511.5894855288651
23881956	240192	71	820.0	667.0	1215.0336523892893	857.3641794225248	438.5089592325715
23881957	240192	71	1216.0	703.0	1215.0336523892893	857.3641794225248	154.3672041480772
23881958	240192	71	796.0	836.0	1215.0336523892893	857.3641794225248	419.57791886264175
23881952	240192	71	517.0	365.0	1215.0336523892893	857.3641794225248	854.2092630300536
23881953	240192	71	1305.0	455.0	1215.0336523892893	857.3641794225248	412.2994986472491
23881954	240192	71	586.0	612.0	1215.0336523892893	857.3641794225248	675.1939842607442
23881955	240192	71	1097.0	632.0	1215.0336523892893	857.3641794225248	254.4031376833696
23881949	240192	71	740.0	101.0	1215.0336523892893	857.3641794225248	893.165014325918
23881950	240192	71	557.0	169.0	1215.0336523892893	857.3641794225248	952.2885755845409
23881951	240192	71	1271.0	350.0	1215.0336523892893	857.3641794225248	510.44161529598546
23880900	240211	72	757.0	1022.0	1214.987196861542	857.5103778520258	486.6303610374883
23880901	240211	72	1243.0	1022.0	1214.987196861542	857.5103778520258	166.8578824450835
23880897	240211	72	1102.0	899.0	1214.987196861542	857.5103778520258	120.36401206594326
23880898	240211	72	782.0	970.0	1214.987196861542	857.5103778520258	447.3609591113308
23880899	240211	72	967.0	1013.0	1214.987196861542	857.5103778520258	292.70236145778705
23880892	240211	72	1087.0	687.0	1214.987196861542	857.5103778520258	213.20063676198473
23880893	240211	72	1193.0	705.0	1214.987196861542	857.5103778520258	154.08715773352398
23880894	240211	72	643.0	803.0	1214.987196861542	857.5103778520258	574.578745401442
23880895	240211	72	838.0	824.0	1214.987196861542	857.5103778520258	378.47363451277374
23880888	240211	72	517.0	364.0	1214.987196861542	857.5103778520258	854.8325099282797
23880889	240211	72	1278.0	455.0	1214.987196861542	857.5103778520258	407.4128344050377
23880890	240211	72	888.0	563.0	1214.987196861542	857.5103778520258	440.06475611427
23880891	240211	72	581.0	569.0	1214.987196861542	857.5103778520258	696.5472014965493
23880884	240211	72	985.0	52.0	1214.987196861542	857.5103778520258	837.6998743867299
23880885	240211	72	747.0	104.0	1214.987196861542	857.5103778520258	887.01178456491
23880886	240211	72	584.0	125.0	1214.987196861542	857.5103778520258	966.8072694514167
23880887	240211	72	1270.0	349.0	1214.987196861542	857.5103778520258	511.47748033746393
23880876	240229	73	1021.0	740.0	1214.971047668889	857.4999611929665	226.784056349019
23880877	240229	73	877.0	823.0	1214.971047668889	857.4999611929665	339.7273559558056
23880879	240229	73	841.0	921.0	1214.971047668889	857.4999611929665	379.32387141209716
23880872	240229	73	590.0	500.0	1214.971047668889	857.4999611929665	719.9965504620986
23880873	240229	73	1000.0	506.0	1214.971047668889	857.4999611929665	412.02521045989005
23880874	240229	73	1183.0	704.0	1214.971047668889	857.4999611929665	156.79408781994485
23880875	240229	73	680.0	722.0	1214.971047668889	857.4999611929665	551.8643504768578
23880868	240229	73	768.0	128.0	1214.971047668889	857.4999611929665	855.5426995976085
23880869	240229	73	1270.0	352.0	1214.971047668889	857.4999611929665	508.48637775337727
23880870	240229	73	515.0	363.0	1214.971047668889	857.4999611929665	857.0237331570972
23880871	240229	73	1184.0	423.0	1214.971047668889	857.4999611929665	435.6023669246965
23880866	240229	73	1034.0	49.0	1214.971047668889	857.4999611929665	828.506310985863
23880867	240229	73	655.0	105.0	1214.971047668889	857.4999611929665	937.9892141292506
23880880	240229	73	715.0	964.0	1214.971047668889	857.4999611929665	511.18813246497234
23880881	240229	73	1020.0	994.0	1214.971047668889	857.4999611929665	238.00413866869178
23880882	240229	73	1287.0	1012.0	1214.971047668889	857.4999611929665	170.46533948369776
23880883	240229	73	793.0	1013.0	1214.971047668889	857.4999611929665	449.7108261313805
23880808	240391	74	654.0	970.0	1215.0243325189952	857.4904182092683	572.1946414229247
23880809	240391	74	1057.0	990.0	1215.0243325189952	857.4904182092683	206.22919030638838
23880810	240391	74	1315.0	1001.0	1215.0243325189952	857.4904182092683	174.90035492823665
23880811	240391	74	844.0	1006.0	1215.0243325189952	857.4904182092683	399.64252927438025
23880804	240391	74	958.0	748.0	1215.0243325189952	857.4904182092683	279.37369093469675
23880805	240391	74	911.0	821.0	1215.0243325189952	857.4904182092683	306.2063771130638
23880807	240391	74	749.0	943.0	1215.0243325189952	857.4904182092683	473.8043552752558
23880800	240391	74	1069.0	455.0	1215.0243325189952	857.4904182092683	428.1607670465497
23880801	240391	74	587.0	491.0	1215.0243325189952	857.4904182092683	727.1380810239096
23880802	240391	74	672.0	682.0	1215.0243325189952	857.4904182092683	570.6770650647913
23880803	240391	74	1168.0	701.0	1215.0243325189952	857.4904182092683	163.40299519950278
23880796	240391	74	808.0	189.0	1215.0243325189952	857.4904182092683	782.6546150762391
23880797	240391	74	1110.0	335.0	1215.0243325189952	857.4904182092683	532.9412233460239
23880798	240391	74	1270.0	358.0	1215.0243325189952	857.4904182092683	502.50671826140973
23880799	240391	74	511.0	365.0	1215.0243325189952	857.4904182092683	859.1839574891728
23880794	240391	74	1067.0	52.0	1215.0243325189952	857.4904182092683	818.9786424838172
23880795	240391	74	732.0	92.0	1215.0243325189952	857.4904182092683	905.1453398077136
23880864	240355	75	1348.0	982.0	1215.0168533340511	857.4538514374099	182.19840948524234
23880865	240355	75	894.0	992.0	1215.0168533340511	857.4538514374099	348.0725301104962
23880861	240355	75	656.0	943.0	1215.0168533340511	857.4538514374099	565.5245227621847
23880862	240355	75	747.0	963.0	1215.0168533340511	857.4538514374099	479.770533152155
23880863	240355	75	1128.0	981.0	1215.0168533340511	857.4538514374099	151.1144718046864
23880856	240355	75	657.0	662.0	1215.0168533340511	857.4538514374099	591.2571493407526
23880857	240355	75	1152.0	700.0	1215.0168533340511	857.4538514374099	169.59610590045764
23880858	240355	75	906.0	730.0	1215.0168533340511	857.4538514374099	334.2692027254497
23880859	240355	75	954.0	823.0	1215.0168533340511	857.4538514374099	263.28096323752817
23880852	240355	75	1082.0	348.0	1215.0168533340511	857.4538514374099	526.5327245435966
23880853	240355	75	1267.0	364.0	1215.0168533340511	857.4538514374099	496.18439217261454
23880854	240355	75	505.0	368.0	1215.0168533340511	857.4538514374099	862.3740515027697
23880855	240355	75	604.0	456.0	1215.0168533340511	857.4538514374099	731.0997126877942
23880848	240355	75	1120.0	51.0	1215.0168533340511	857.4538514374099	812.0320294888229
23880849	240355	75	734.0	93.0	1215.0168533340511	857.4538514374099	903.1981533245523
23880850	240355	75	1020.0	245.0	1215.0168533340511	857.4538514374099	642.7529021520103
23880851	240355	75	867.0	297.0	1215.0168533340511	857.4538514374099	659.7152793406871
23881133	240516	76	1172.0	50.0	1215.0061508494728	857.4042443846986	808.5487881762693
23881134	240516	76	749.0	91.0	1215.0061508494728	857.4042443846986	896.9599759411913
23881135	240516	76	896.0	224.0	1215.0061508494728	857.4042443846986	709.2008608880474
23881148	240516	76	1378.0	962.0	1215.0061508494728	857.4042443846986	193.66792959506924
23881149	240516	76	1230.0	991.0	1215.0061508494728	857.4042443846986	134.43452469798115
23881150	240516	76	743.0	995.0	1215.0061508494728	857.4042443846986	491.6527213420881
23881145	240516	76	996.0	858.0	1215.0061508494728	857.4042443846986	219.00696115570204
23881146	240516	76	753.0	865.0	1215.0061508494728	857.4042443846986	462.06858682030435
23881147	240516	76	955.0	950.0	1215.0061508494728	857.4042443846986	276.0021239728553
23881140	240516	76	903.0	426.0	1215.0061508494728	857.4042443846986	532.4072315822135
23881141	240516	76	652.0	629.0	1215.0061508494728	857.4042443846986	607.5725674742766
23881142	240516	76	1130.0	702.0	1215.0061508494728	857.4042443846986	177.13420012810187
23881143	240516	76	804.0	719.0	1215.0061508494728	857.4042443846986	433.68397583931886
23881136	240516	76	1038.0	257.0	1215.0061508494728	857.4042443846986	625.9524216054341
23881137	240516	76	1269.0	367.0	1215.0061508494728	857.4042443846986	493.3676708668871
23881138	240516	76	493.0	373.0	1215.0061508494728	857.4042443846986	869.4483042955356
23881139	240516	76	674.0	386.0	1215.0061508494728	857.4042443846986	717.5720290541369
23882112	240265	77	1393.0	946.0	1215.0578715289796	857.5282186314781	198.7225633472874
23882113	240265	77	966.0	953.0	1215.0578715289796	857.5282186314781	266.7296091704566
23882114	240265	77	1318.0	990.0	1215.0578715289796	857.5282186314781	167.76726341301966
23882115	240265	77	734.0	1003.0	1215.0578715289796	857.5282186314781	502.57209924002274
23882108	240265	77	836.0	740.0	1215.0578715289796	857.5282186314781	396.85986461567126
23882109	240265	77	722.0	748.0	1215.0578715289796	857.5282186314781	505.07672224452455
23882111	240265	77	1016.0	862.0	1215.0578715289796	857.5282186314781	199.10809387429634
23882104	240265	77	487.0	375.0	1215.0578715289796	857.5282186314781	873.442468666927
23882105	240265	77	955.0	502.0	1215.0578715289796	857.5282186314781	440.4888316262461
23882106	240265	77	696.0	573.0	1215.0578715289796	857.5282186314781	591.9268377036109
23882107	240265	77	1123.0	705.0	1215.0578715289796	857.5282186314781	178.1558564553467
23882100	240265	77	794.0	183.0	1215.0578715289796	857.5282186314781	795.1591343288901
23882101	240265	77	931.0	232.0	1215.0578715289796	857.5282186314781	687.0039495387523
23882102	240265	77	748.0	337.0	1215.0578715289796	857.5282186314781	699.3516152471807
23882103	240265	77	1266.0	368.0	1215.0578715289796	857.5282186314781	492.1716949293876
23882098	240265	77	1216.0	50.0	1215.0578715289796	857.5282186314781	807.5287682133586
23882099	240265	77	748.0	89.0	1215.0578715289796	857.5282186314781	899.3212319244186
23882124	240340	78	1059.0	549.0	1215.0098585591852	857.4415749590669	345.6519653218923
23882125	240340	78	882.0	605.0	1215.0098585591852	857.4415749590669	417.87834912259177
23882126	240340	78	1106.0	719.0	1215.0098585591852	857.4415749590669	176.2078855790526
23882127	240340	78	710.0	797.0	1215.0098585591852	857.4415749590669	508.61394124178383
23882120	240340	78	855.0	310.0	1215.0098585591852	857.4415749590669	655.2094140452106
23882121	240340	78	1267.0	367.0	1215.0098585591852	857.4415749590669	493.1895307641535
23882122	240340	78	486.0	375.0	1215.0098585591852	857.4415749590669	874.1883361870416
23882123	240340	78	784.0	536.0	1215.0098585591852	857.4415749590669	537.6747941715087
23882116	240340	78	1249.0	55.0	1215.0098585591852	857.4415749590669	803.1611363468444
23882117	240340	78	748.0	89.0	1215.0098585591852	857.4415749590669	899.2222540156807
23882118	240340	78	743.0	172.0	1215.0098585591852	857.4415749590669	832.2400250284938
23882119	240340	78	833.0	175.0	1215.0098585591852	857.4415749590669	782.0856956044014
23882132	240340	78	1355.0	986.0	1215.0098585591852	857.4415749590669	190.06448471406895
23882133	240340	78	624.0	1003.0	1215.0098585591852	857.4415749590669	608.6706071550893
23882129	240340	78	1032.0	874.0	1215.0098585591852	857.4415749590669	183.757420992158
23882130	240340	78	1395.0	932.0	1215.0098585591852	857.4415749590669	194.82148177362004
23882131	240340	78	1022.0	965.0	1215.0098585591852	857.4415749590669	220.95615017084887
23881037	240426	79	817.0	867.0	1215.0237563243506	857.4123477896777	398.1392139358445
23881038	240426	79	1047.0	869.0	1215.0237563243506	857.4123477896777	168.42284991381706
23881039	240426	79	537.0	882.0	1215.0237563243506	857.4123477896777	678.4694295113069
23881032	240426	79	872.0	467.0	1215.0237563243506	857.4123477896777	519.6990462849781
23881033	240426	79	1173.0	485.0	1215.0237563243506	857.4123477896777	374.7758701968795
23881034	240426	79	890.0	573.0	1215.0237563243506	857.4123477896777	431.8921459698329
23881035	240426	79	1092.0	734.0	1215.0237563243506	857.4123477896777	174.25685698736098
23881028	240426	79	823.0	176.0	1215.0237563243506	857.4123477896777	786.1332032441414
23881029	240426	79	869.0	314.0	1215.0237563243506	857.4123477896777	644.2277700247819
23881030	240426	79	1267.0	367.0	1215.0237563243506	857.4123477896777	493.15900151088624
23881031	240426	79	485.0	374.0	1215.0237563243506	857.4123477896777	875.5696333207561
23881025	240426	79	1319.0	68.0	1215.0237563243506	857.4123477896777	796.2304403197037
23881026	240426	79	753.0	86.0	1215.0237563243506	857.4123477896777	899.1901699476289
23881027	240426	79	685.0	140.0	1215.0237563243506	857.4123477896777	891.9672970626626
23881040	240426	79	1402.0	930.0	1215.0237563243506	857.4123477896777	200.57188973647956
23881041	240426	79	1349.0	976.0	1215.0237563243506	857.4123477896777	178.92083480185678
23881042	240426	79	1094.0	1001.0	1215.0237563243506	857.4123477896777	187.78754874093295
23881060	240374	80	1131.0	1029.0	1215.0372710224258	857.4387649605248	191.03800744659864
23881057	240374	80	877.0	917.0	1215.0372710224258	857.4387649605248	343.2444279514477
23881058	240374	80	1397.0	932.0	1215.0372710224258	857.4387649605248	196.64641493700816
23881059	240374	80	1346.0	980.0	1215.0372710224258	857.4387649605248	179.36692202202454
23881052	240374	80	906.0	554.0	1215.0372710224258	857.4387649605248	433.1040509643807
23881053	240374	80	1086.0	741.0	1215.0372710224258	857.4387649605248	173.80622341690562
23881054	240374	80	618.0	749.0	1215.0372710224258	857.4387649605248	606.8051324239681
23881055	240374	80	1029.0	850.0	1215.0372710224258	857.4387649605248	186.18593242672614
23881048	240374	80	1268.0	367.0	1215.0372710224258	857.4387649605248	493.2902115760629
23881049	240374	80	485.0	374.0	1215.0372710224258	857.4387649605248	875.5954868250683
23881050	240374	80	1201.0	376.0	1215.0372710224258	857.4387649605248	481.6433632725281
23881051	240374	80	911.0	415.0	1215.0372710224258	857.4387649605248	536.8339807711119
23881044	240374	80	768.0	80.0	1215.0372710224258	857.4387649605248	896.8017366991011
23881045	240374	80	677.0	132.0	1215.0372710224258	857.4387649605248	903.1863078660521
23881046	240374	80	783.0	172.0	1215.0372710224258	857.4387649605248	810.2360792158756
23881047	240374	80	862.0	307.0	1215.0372710224258	857.4387649605248	653.9251858601484
23881043	240374	80	1352.0	79.0	1215.0372710224258	857.4387649605248	790.3959134017912
23880973	240319	81	791.0	72.0	1214.9896169605947	857.3885333427237	892.5258223696536
23880974	240319	81	1374.0	97.0	1214.9896169605947	857.3885333427237	776.8365488012499
23880975	240319	81	603.0	127.0	1214.9896169605947	857.3885333427237	952.8896583057823
23880988	240319	81	1399.0	935.0	1214.9896169605947	857.3885333427237	199.70818917360938
23880989	240319	81	1341.0	984.0	1214.9896169605947	857.3885333427237	178.63112865019977
23880990	240319	81	1164.0	1025.0	1214.9896169605947	857.3885333427237	175.19573280417367
23880984	240319	81	1073.0	760.0	1214.9896169605947	857.3885333427237	172.1789120399569
23880986	240319	81	1025.0	877.0	1214.9896169605947	857.3885333427237	190.99912088091654
23880987	240319	81	953.0	882.0	1214.9896169605947	857.3885333427237	263.1430859554956
23880980	240319	81	489.0	371.0	1214.9896169605947	857.3885333427237	873.8619623841496
23880981	240319	81	922.0	395.0	1214.9896169605947	857.3885333427237	547.399371038688
23880982	240319	81	981.0	544.0	1214.9896169605947	857.3885333427237	391.10550197621774
23880983	240319	81	742.0	617.0	1214.9896169605947	857.3885333427237	530.5712249219664
23880976	240319	81	719.0	167.0	1214.9896169605947	857.3885333427237	850.0835412498201
23880977	240319	81	858.0	298.0	1214.9896169605947	857.3885333427237	663.594091183003
23880978	240319	81	1274.0	306.0	1214.9896169605947	857.3885333427237	554.5372304979146
23880979	240319	81	1268.0	367.0	1214.9896169605947	857.3885333427237	493.2453895821147
23881096	240554	82	1237.0	1001.0	1214.998246792482	857.478696683397	145.19793955115514
23881093	240554	82	1401.0	938.0	1214.998246792482	857.478696683397	202.682837171959
23881094	240554	82	1029.0	942.0	1214.998246792482	857.478696683397	204.30173402155506
23881095	240554	82	1343.0	988.0	1214.998246792482	857.478696683397	182.81208779416926
23881088	240554	82	1077.0	547.0	1214.998246792482	857.478696683397	339.76541497336007
23881089	240554	82	881.0	632.0	1214.998246792482	857.478696683397	402.98321493394116
23881090	240554	82	1063.0	770.0	1214.998246792482	857.478696683397	175.37385609438488
23881091	240554	82	985.0	849.0	1214.998246792482	857.478696683397	230.1544738323904
23881084	240554	82	1384.0	331.0	1214.998246792482	857.478696683397	552.9388850936992
23881085	240554	82	945.0	361.0	1214.998246792482	857.478696683397	565.1461311302223
23881086	240554	82	1271.0	368.0	1214.998246792482	857.478696683397	492.671889668157
23881087	240554	82	491.0	369.0	1214.998246792482	857.478696683397	873.3755769839787
23881080	240554	82	1399.0	127.0	1214.998246792482	857.478696683397	753.2966026019994
23881081	240554	82	582.0	129.0	1214.998246792482	857.478696683397	965.0740862565405
23881082	240554	82	673.0	181.0	1214.998246792482	857.478696683397	866.82496883315
23881083	240554	82	849.0	291.0	1214.998246792482	857.478696683397	674.4277800115374
23881079	240554	82	834.0	57.0	1214.998246792482	857.478696683397	886.5245670047135
23881260	240302	83	1408.0	162.0	1214.9741850974697	857.4379077314624	721.7290687846097
23881261	240302	83	540.0	164.0	1214.9741850974697	857.4379077314624	967.7015461530385
23881262	240302	83	625.0	203.0	1214.9741850974697	857.4379077314624	881.1120894400198
23881263	240302	83	857.0	286.0	1214.9741850974697	857.4379077314624	674.3046786050863
23881259	240302	83	881.0	76.0	1214.9741850974697	857.4379077314624	849.8140737545151
23881276	240302	83	1255.0	1012.0	1214.9741850974697	857.4379077314624	159.6605969706977
23881273	240302	83	1387.0	940.0	1214.9741850974697	857.4379077314624	190.81242116968733
23881274	240302	83	1351.0	987.0	1214.9741850974697	857.4379077314624	187.85461951439603
23881275	240302	83	1025.0	1000.0	1214.9741850974697	857.4379077314624	237.5166123778097
23881268	240302	83	1179.0	554.0	1214.9741850974697	857.4379077314624	305.5629327026995
23881269	240302	83	943.0	738.0	1214.9741850974697	857.4379077314624	297.04439257912617
23881270	240302	83	1063.0	763.0	1214.9741850974697	857.4379077314624	178.92644117831264
23881271	240302	83	973.0	846.0	1214.9741850974697	857.4379077314624	242.24436420040396
23881264	240302	83	982.0	319.0	1214.9741850974697	857.4379077314624	586.6790872394079
23881265	240302	83	1400.0	357.0	1214.9741850974697	857.4379077314624	533.5472347177792
23881266	240302	83	497.0	365.0	1214.9741850974697	857.4379077314624	870.6216304671714
23881267	240302	83	1271.0	368.0	1214.9741850974697	857.4379077314624	492.6341009918457
23881292	240284	84	1346.0	986.0	1215.0420202500534	857.4952096240701	183.47608457166595
23881293	240284	84	1014.0	992.0	1215.0420202500534	857.4952096240701	241.8872310402013
23881294	240284	84	1265.0	1019.0	1215.0420202500534	857.4952096240701	169.05501191940198
23881288	240284	84	1070.0	750.0	1215.0420202500534	857.4952096240701	180.5336747821294
23881289	240284	84	974.0	852.0	1215.0420202500534	857.4952096240701	241.10465125135934
23881291	240284	84	1376.0	940.0	1215.0420202500534	857.4952096240701	180.87153363688927
23881284	240284	84	504.0	362.0	1215.0420202500534	857.4952096240701	866.6580971303957
23881285	240284	84	1268.0	372.0	1215.0420202500534	857.4952096240701	488.3750056945129
23881286	240284	84	1283.0	542.0	1215.0420202500534	857.4952096240701	322.7313345608543
23881287	240284	84	954.0	743.0	1215.0420202500534	857.4952096240701	285.04752123652827
23881280	240284	84	568.0	250.0	1215.0420202500534	857.4952096240701	887.5324251459567
23881281	240284	84	895.0	271.0	1215.0420202500534	857.4952096240701	668.134361964506
23881282	240284	84	1014.0	281.0	1215.0420202500534	857.4952096240701	610.5445279631317
23881283	240284	84	1396.0	317.0	1215.0420202500534	857.4952096240701	569.9832120876453
23881277	240284	84	924.0	126.0	1215.0420202500534	857.4952096240701	787.2678700761227
23881278	240284	84	535.0	150.0	1215.0420202500534	857.4952096240701	981.3290074927883
23881279	240284	84	1424.0	200.0	1215.0420202500534	857.4952096240701	689.9009986800852
23882028	240410	85	559.0	275.0	1214.9894906568895	857.497326724597	877.2829346873148
23882029	240410	85	1386.0	285.0	1214.9894906568895	857.497326724597	597.4929149476168
23882030	240410	85	505.0	348.0	1214.9894906568895	857.497326724597	873.883632289071
23882031	240410	85	1269.0	371.0	1214.9894906568895	857.497326724597	489.4862449851696
23882024	240410	85	943.0	160.0	1214.9894906568895	857.497326724597	748.6526589919742
23882025	240410	85	1424.0	238.0	1214.9894906568895	857.497326724597	653.8060345659013
23882026	240410	85	1031.0	252.0	1214.9894906568895	857.497326724597	632.8342163179982
23882027	240410	85	912.0	270.0	1214.9894906568895	857.497326724597	661.0262781138653
23882023	240410	85	541.0	121.0	1214.9894906568895	857.497326724597	998.3437012314001
23882040	240410	85	1263.0	1030.0	1214.9894906568895	857.497326724597	179.05915585231978
23882037	240410	85	1373.0	960.0	1214.9894906568895	857.497326724597	188.34574349178487
23882038	240410	85	1321.0	981.0	1214.9894906568895	857.497326724597	162.76098548901902
23882039	240410	85	991.0	993.0	1214.9894906568895	857.497326724597	261.7866810773868
23882032	240410	85	1337.0	496.0	1214.9894906568895	857.497326724597	381.53228122820127
23882033	240410	85	939.0	729.0	1214.9894906568895	857.497326724597	304.4367946362876
23882034	240410	85	1071.0	739.0	1214.9894906568895	857.497326724597	186.4794623021698
23882035	240410	85	890.0	797.0	1214.9894906568895	857.497326724597	330.57237570348667
23882252	240482	86	1428.0	277.0	1214.9608892986748	857.4497885605606	618.3102940501726
23882253	240482	86	558.0	284.0	1214.9608892986748	857.4497885605606	872.033411096305
23882254	240482	86	499.0	337.0	1214.9608892986748	857.4497885605606	885.1372647324716
23882255	240482	86	1269.0	371.0	1214.9608892986748	857.4497885605606	489.4421541673788
23882248	240482	86	956.0	178.0	1214.9608892986748	857.4497885605606	727.1263695956509
23882249	240482	86	1337.0	202.0	1214.9608892986748	857.4497885605606	666.7143090296277
23882250	240482	86	1044.0	250.0	1214.9608892986748	857.4497885605606	631.0490244759621
23882251	240482	86	903.0	264.0	1214.9608892986748	857.4497885605606	670.4492881602561
23882247	240482	86	599.0	75.0	1214.9608892986748	857.4497885605606	995.8089619822069
23882264	240482	86	1268.0	1027.0	1214.9608892986748	857.4497885605606	177.65253013437788
23882261	240482	86	993.0	965.0	1214.9608892986748	857.4497885605606	246.6448547181285
23882262	240482	86	1367.0	971.0	1214.9608892986748	857.4497885605606	189.76180253357418
23882263	240482	86	1271.0	973.0	1214.9608892986748	857.4497885605606	128.4220903579074
23882256	240482	86	1348.0	457.0	1214.9608892986748	857.4497885605606	421.9708972599854
23882257	240482	86	806.0	662.0	1214.9608892986748	857.4497885605606	453.26551691511986
23882258	240482	86	1053.0	717.0	1214.9608892986748	857.4497885605606	214.37694085214432
23882259	240482	86	936.0	753.0	1214.9608892986748	857.4497885605606	297.8740272139438
23881165	240464	87	947.0	949.0	1214.9581290171975	857.5082715232531	283.1471265721407
23881166	240464	87	1357.0	985.0	1214.9581290171975	857.5082715232531	190.86653436965753
23881167	240464	87	1205.0	987.0	1214.9581290171975	857.5082715232531	129.8740623735882
23881160	240464	87	1348.0	450.0	1214.9581290171975	857.5082715232531	428.67602078314815
23881161	240464	87	778.0	516.0	1214.9581290171975	857.5082715232531	554.5811987734617
23881162	240464	87	1035.0	698.0	1214.9581290171975	857.5082715232531	240.4741501361553
23881163	240464	87	906.0	775.0	1214.9581290171975	857.5082715232531	319.7854598876599
23881156	240464	87	564.0	288.0	1214.9581290171975	857.5082715232531	864.9197402458645
23881157	240464	87	1429.0	317.0	1214.9581290171975	857.5082715232531	581.3459504622642
23881158	240464	87	500.0	321.0	1214.9581290171975	857.5082715232531	893.8714961674526
23881159	240464	87	1269.0	371.0	1214.9581290171975	857.5082715232531	489.50058435089255
23881152	240464	87	1306.0	123.0	1214.9581290171975	857.5082715232531	740.1290584811046
23881153	240464	87	952.0	175.0	1214.9581290171975	857.5082715232531	731.4126867329303
23881154	240464	87	1046.0	249.0	1214.9581290171975	857.5082715232531	631.5292280434921
23881155	240464	87	910.0	255.0	1214.9581290171975	857.5082715232531	675.2893288862248
23881151	240464	87	676.0	47.0	1214.9581290171975	857.5082715232531	973.3445037813331
23881168	240464	87	1274.0	1019.0	1214.9581290171975	857.5082715232531	171.94627328196802
23881184	240446	88	1290.0	986.0	1215.046019941046	857.4962304777299	148.76598370632573
23881185	240446	88	1137.0	993.0	1215.046019941046	857.4962304777299	156.372800650825
23881186	240446	88	1341.0	998.0	1215.046019941046	857.4962304777299	188.6947650112704
23881180	240446	88	1016.0	689.0	1215.046019941046	857.4962304777299	260.78784047492627
23881181	240446	88	844.0	796.0	1215.046019941046	857.4962304777299	376.1076112990287
23881183	240446	88	908.0	940.0	1215.046019941046	857.4962304777299	317.93730568623295
23881176	240446	88	1423.0	363.0	1215.046019941046	857.4962304777299	536.4432679967603
23881177	240446	88	1268.0	371.0	1215.046019941046	857.4962304777299	489.369703060094
23881178	240446	88	758.0	388.0	1215.046019941046	857.4962304777299	655.2234540801701
23881179	240446	88	1357.0	426.0	1215.046019941046	857.4962304777299	454.2465513034393
23881172	240446	88	1053.0	238.0	1215.046019941046	857.4962304777299	640.3393570247347
23881173	240446	88	917.0	254.0	1215.046019941046	857.4962304777299	673.0818153861593
23881174	240446	88	580.0	299.0	1215.046019941046	857.4962304777299	845.6958595741125
23881175	240446	88	506.0	312.0	1215.046019941046	857.4962304777299	894.6018085492847
23881169	240446	88	740.0	64.0	1215.046019941046	857.4962304777299	924.8270048199261
23881170	240446	88	1256.0	95.0	1215.046019941046	857.4962304777299	763.5952658152202
23881171	240446	88	958.0	177.0	1215.046019941046	857.4962304777299	727.4254436448675
23881220	240535	89	875.0	938.0	1215.0361702085745	857.4074589737077	349.456370265573
23881221	240535	89	1071.0	993.0	1215.0361702085745	857.4074589737077	197.81748029514534
23881222	240535	89	1318.0	1008.0	1215.0361702085745	857.4074589737077	182.4271461654575
23881216	240535	89	995.0	679.0	1215.0361702085745	857.4074589737077	283.27572719439263
23881218	240535	89	794.0	862.0	1215.0361702085745	857.4074589737077	421.0612165196195
23881219	240535	89	1320.0	934.0	1215.0361702085745	857.4074589737077	129.93776550852186
23881212	240535	89	1271.0	371.0	1215.0361702085745	857.4074589737077	489.61634612233155
23881213	240535	89	707.0	381.0	1215.0361702085745	857.4074589737077	696.46594834635
23881214	240535	89	1421.0	406.0	1215.0361702085745	857.4074589737077	496.17516382770594
23881215	240535	89	1361.0	411.0	1215.0361702085745	857.4074589737077	469.6648369153717
23881208	240535	89	1063.0	214.0	1215.0361702085745	857.4074589737077	661.1264291455107
23881209	240535	89	918.0	255.0	1215.0361702085745	857.4074589737077	671.6585687976716
23881210	240535	89	514.0	293.0	1215.0361702085745	857.4074589737077	900.004162038078
23881211	240535	89	591.0	297.0	1215.0361702085745	857.4074589737077	838.7357520709087
23881205	240535	89	796.0	52.0	1215.0361702085745	857.4074589737077	907.8945351270455
23881206	240535	89	1175.0	63.0	1215.0361702085745	857.4074589737077	795.4156811366199
23881207	240535	89	961.0	176.0	1215.0361702085745	857.4074589737077	727.2210811845631
23881196	240571	90	654.0	413.0	1214.9994039727178	857.4253600625698	715.7054086176025
23881197	240571	90	1414.0	464.0	1214.9994039727178	857.4253600625698	440.8908608256427
23881198	240571	90	984.0	678.0	1214.9994039727178	857.4253600625698	292.4964691570373
23881192	240571	90	525.0	270.0	1214.9994039727178	857.4253600625698	906.1830560804729
23881193	240571	90	604.0	299.0	1214.9994039727178	857.4253600625698	827.7434109771139
23881194	240571	90	1273.0	370.0	1214.9994039727178	857.4253600625698	490.86408584418336
23881195	240571	90	1368.0	395.0	1214.9994039727178	857.4253600625698	487.079455544679
23881188	240571	90	1075.0	91.0	1214.9994039727178	857.4253600625698	779.1069667637146
23881189	240571	90	967.0	173.0	1214.9994039727178	857.4253600625698	727.9710007051116
23881190	240571	90	1080.0	190.0	1214.9994039727178	857.4253600625698	680.9415909809298
23881191	240571	90	926.0	251.0	1214.9994039727178	857.4253600625698	671.7680945263801
23881187	240571	90	823.0	49.0	1214.9994039727178	857.4253600625698	898.4514986949833
23881204	240571	90	1297.0	1018.0	1214.9994039727178	857.4253600625698	180.30061769130157
23881200	240571	90	778.0	898.0	1214.9994039727178	857.4253600625698	438.8790043720054
23881201	240571	90	1375.0	898.0	1214.9994039727178	857.4253600625698	165.06511483392748
23881202	240571	90	880.0	939.0	1214.9994039727178	857.4253600625698	344.7883735612289
23881203	240571	90	1002.0	1002.0	1214.9994039727178	857.4253600625698	257.4307141849446
23881384	240500	91	936.0	998.0	1215.0167294936691	857.4856457844417	312.4013749616969
23881385	240500	91	1269.0	1022.0	1215.0167294936691	857.4856457844417	173.14492841986996
23881380	240500	91	1399.0	856.0	1215.0167294936691	857.4856457844417	183.98926862619612
23881382	240500	91	879.0	916.0	1215.0167294936691	857.4856457844417	341.0735582669601
23881383	240500	91	774.0	954.0	1215.0167294936691	857.4856457844417	451.4540688297519
23881376	240500	91	1275.0	369.0	1215.0167294936691	857.4856457844417	492.1546696700933
23881377	240500	91	669.0	464.0	1215.0167294936691	857.4856457844417	673.0269105506567
23881378	240500	91	1419.0	498.0	1215.0167294936691	857.4856457844417	413.32687327527594
23881379	240500	91	967.0	684.0	1215.0167294936691	857.4856457844417	302.67072438870036
23881372	240500	91	930.0	249.0	1215.0167294936691	857.4856457844417	671.9295478076376
23881373	240500	91	545.0	251.0	1215.0167294936691	857.4856457844417	903.740701940531
23881374	240500	91	622.0	276.0	1215.0167294936691	857.4856457844417	830.5386190374995
23881375	240500	91	1364.0	339.0	1215.0167294936691	857.4856457844417	539.4658281812409
23881368	240500	91	886.0	58.0	1215.0167294936691	857.4856457844417	864.5399389860921
23881369	240500	91	1043.0	102.0	1215.0167294936691	857.4856457844417	774.8214737680113
23881370	240500	91	962.0	174.0	1215.0167294936691	857.4856457844417	728.8141693168758
23881371	240500	91	1088.0	176.0	1215.0167294936691	857.4856457844417	693.2214184382256
23881388	240590	92	1097.0	169.0	1215.016544914816	857.3698547197415	698.4131741029151
23881389	240590	92	964.0	178.0	1215.016544914816	857.3698547197415	724.2601088855401
23881390	240590	92	563.0	237.0	1215.016544914816	857.3698547197415	899.9912952288191
23881391	240590	92	929.0	248.0	1215.016544914816	857.3698547197415	673.1545764578651
23881386	240590	92	927.0	71.0	1215.016544914816	857.3698547197415	837.4551203238389
23881387	240590	92	1022.0	105.0	1215.016544914816	857.3698547197415	776.7340503041296
23881400	240590	92	850.0	872.0	1215.016544914816	857.3698547197415	365.3096210236891
23881401	240590	92	760.0	984.0	1215.016544914816	857.3698547197415	472.308426602698
23881402	240590	92	870.0	986.0	1215.016544914816	857.3698547197415	368.2147885946158
23881403	240590	92	1244.0	1029.0	1215.016544914816	857.3698547197415	174.06018337804173
23881396	240590	92	1423.0	544.0	1215.016544914816	857.3698547197415	376.10873884588574
23881397	240590	92	951.0	689.0	1215.016544914816	857.3698547197415	313.134386433531
23881398	240590	92	1382.0	777.0	1215.016544914816	857.3698547197415	185.31807202714478
23881392	240590	92	639.0	253.0	1215.016544914816	857.3698547197415	834.89998281804
23881393	240590	92	1328.0	300.0	1215.016544914816	857.3698547197415	568.7059135205924
23881394	240590	92	1275.0	369.0	1215.016544914816	857.3698547197415	492.0397645342678
23881395	240590	92	650.0	481.0	1215.016544914816	857.3698547197415	678.8946630879018
23882280	240609	93	845.0	974.0	1215.0425572946854	857.4155232160796	387.97349707959563
23882281	240609	93	759.0	991.0	1215.0425572946854	857.4155232160796	475.20482583987945
23882282	240609	93	1224.0	1025.0	1215.0425572946854	857.4155232160796	167.82369510518876
23882276	240609	93	940.0	700.0	1215.0425572946854	857.4155232160796	316.9038580904189
23882277	240609	93	1343.0	708.0	1215.0425572946854	857.4155232160796	196.71834109106015
23882278	240609	93	835.0	829.0	1215.0425572946854	857.4155232160796	381.1033814002806
23882272	240609	93	1317.0	294.0	1215.0425572946854	857.4155232160796	572.566478169877
23882273	240609	93	1272.0	371.0	1215.0425572946854	857.4155232160796	489.7389217788409
23882274	240609	93	633.0	501.0	1215.0425572946854	857.4155232160796	682.4994972097261
23882275	240609	93	1427.0	575.0	1215.0425572946854	857.4155232160796	353.1069034606782
23882268	240609	93	977.0	181.0	1215.0425572946854	857.4155232160796	717.0789490224046
23882269	240609	93	671.0	213.0	1215.0425572946854	857.4155232160796	843.3585659193808
23882270	240609	93	571.0	231.0	1215.0425572946854	857.4155232160796	898.4359873317369
23882271	240609	93	930.0	250.0	1215.0425572946854	857.4155232160796	670.9715920312556
23882265	240609	93	947.0	68.0	1215.0425572946854	857.4155232160796	833.6808027150388
23882266	240609	93	1007.0	114.0	1215.0425572946854	857.4155232160796	771.9769075589954
23882267	240609	93	1101.0	163.0	1215.0425572946854	857.4155232160796	703.7177159612888
23882284	240645	94	942.0	128.0	1215.042132705371	857.4474604492558	778.8745751327141
23882285	240645	94	1127.0	152.0	1215.042132705371	857.4474604492558	710.9202040915806
23882286	240645	94	685.0	186.0	1215.042132705371	857.4474604492558	855.4451207334184
23882287	240645	94	1007.0	189.0	1215.042132705371	857.4474604492558	700.0739506378299
23882283	240645	94	960.0	65.0	1215.042132705371	857.4474604492558	832.4779078314203
23882300	240645	94	1213.0	1027.0	1215.042132705371	857.4474604492558	169.56483708037177
23882296	240645	94	810.0	818.0	1215.042132705371	857.4474604492558	406.9585131219286
23882298	240645	94	823.0	946.0	1215.042132705371	857.4474604492558	401.918631164396
23882299	240645	94	811.0	1016.0	1215.042132705371	857.4474604492558	434.03796239395336
23882292	240645	94	629.0	525.0	1215.042132705371	857.4474604492558	673.7705063781132
23882293	240645	94	1424.0	615.0	1215.042132705371	857.4474604492558	320.06899472240866
23882294	240645	94	1300.0	645.0	1215.042132705371	857.4474604492558	228.80507570110834
23882295	240645	94	924.0	714.0	1215.042132705371	857.4474604492558	324.4729525230594
23882288	240645	94	591.0	223.0	1215.042132705371	857.4474604492558	889.9169418895102
23882289	240645	94	930.0	250.0	1215.042132705371	857.4474604492558	671.000323862423
23882290	240645	94	1293.0	288.0	1215.042132705371	857.4474604492558	574.7589401525075
23882291	240645	94	1272.0	371.0	1215.042132705371	857.4474604492558	489.77069167548484
23881256	240627	95	791.0	918.0	1215.067262429893	857.3699617364052	428.37955670716667
23881257	240627	95	864.0	1019.0	1215.067262429893	857.3699617364052	386.48737627393524
23881258	240627	95	1202.0	1027.0	1215.067262429893	857.3699617364052	170.1326048372866
23881252	240627	95	1423.0	658.0	1215.067262429893	857.3699617364052	288.0701390220352
23881253	240627	95	912.0	733.0	1215.067262429893	857.3699617364052	327.59373153200676
23881254	240627	95	794.0	826.0	1215.067262429893	857.3699617364052	422.2341932974494
23881248	240627	95	1261.0	285.0	1215.067262429893	857.3699617364052	574.2100569293596
23881249	240627	95	1271.0	370.0	1215.067262429893	857.3699617364052	490.5690071081046
23881250	240627	95	642.0	541.0	1215.067262429893	857.3699617364052	654.5960891710141
23881251	240627	95	1238.0	590.0	1215.067262429893	857.3699617364052	268.35164782685086
23881244	240627	95	708.0	166.0	1215.067262429893	857.3699617364052	857.3853466321573
23881245	240627	95	1066.0	214.0	1215.067262429893	857.3699617364052	660.4134738124641
23881246	240627	95	629.0	228.0	1215.067262429893	857.3699617364052	859.9891771575693
23881247	240627	95	936.0	275.0	1215.067262429893	857.3699617364052	645.781162076579
23881241	240627	95	980.0	43.0	1215.067262429893	857.3699617364052	847.6172794633426
23881242	240627	95	890.0	126.0	1215.067262429893	857.3699617364052	800.3566367776153
23881243	240627	95	1163.0	132.0	1215.067262429893	857.3699617364052	727.2362623016109
23881228	240663	96	679.0	240.0	1215.0137534535158	857.4347225783197	817.6407405069131
23881229	240663	96	1241.0	274.0	1215.0137534535158	857.4347225783197	584.0131509817356
23881230	240663	96	964.0	322.0	1215.0137534535158	857.4347225783197	591.3528951187646
23881231	240663	96	1270.0	370.0	1215.0137534535158	857.4347225783197	490.52634596347036
23881224	240663	96	1210.0	89.0	1215.0137534535158	857.4347225783197	768.4510788512903
23881225	240663	96	888.0	129.0	1215.0137534535158	857.4347225783197	798.4705003977983
23881226	240663	96	718.0	167.0	1215.0137534535158	857.4347225783197	850.718976668414
23881227	240663	96	1119.0	228.0	1215.0137534535158	857.4347225783197	636.7155650991099
23881223	240663	96	1010.0	48.0	1215.0137534535158	857.4347225783197	834.9941372372266
23881240	240663	96	1181.0	1022.0	1215.0137534535158	857.4347225783197	168.04364301237692
23881236	240663	96	775.0	817.0	1215.0137534535158	857.4347225783197	441.8677064668079
23881238	240663	96	776.0	913.0	1215.0137534535158	857.4347225783197	442.5161870217774
23881239	240663	96	937.0	1002.0	1215.0137534535158	857.4347225783197	313.3540594045651
23881232	240663	96	1190.0	553.0	1215.0137534535158	857.4347225783197	305.46061640278884
23881233	240663	96	672.0	570.0	1215.0137534535158	857.4347225783197	614.3961720122866
23881234	240663	96	1421.0	688.0	1215.0137534535158	857.4347225783197	266.71793899455116
23881235	240663	96	909.0	739.0	1215.0137534535158	857.4347225783197	328.1329011466432
23881295	240681	97	1109.0	64.0	1215.0360538351074	857.4745835138807	800.5283001839774
23881312	240681	97	1147.0	1029.0	1215.0360538351074	857.4745835138807	184.52607707906847
23881308	240681	97	701.0	781.0	1215.0360538351074	857.4745835138807	519.6935891138074
23881310	240681	97	734.0	909.0	1215.0360538351074	857.4745835138807	483.7877154634255
23881311	240681	97	1003.0	1016.0	1215.0360538351074	857.4745835138807	264.7443971041921
23881304	240681	97	1163.0	570.0	1215.0360538351074	857.4745835138807	292.14617414097586
23881305	240681	97	665.0	582.0	1215.0360538351074	857.4745835138807	615.1633170798168
23881306	240681	97	1420.0	744.0	1215.0360538351074	857.4745835138807	234.27910775639742
23881307	240681	97	900.0	758.0	1215.0360538351074	857.4745835138807	330.3678373892603
23881300	240681	97	732.0	270.0	1215.0360538351074	857.4745835138807	760.5591466673716
23881301	240681	97	1244.0	283.0	1215.0360538351074	857.4745835138807	575.2042743937926
23881302	240681	97	1017.0	366.0	1215.0360538351074	857.4745835138807	529.8731403446716
23881303	240681	97	1273.0	371.0	1215.0360538351074	857.4745835138807	489.91564524927173
23881296	240681	97	1245.0	72.0	1215.0360538351074	857.4745835138807	786.0459015961326
23881297	240681	97	853.0	148.0	1215.0360538351074	857.4745835138807	796.507557358178
23881298	240681	97	721.0	171.0	1215.0360538351074	857.4745835138807	845.7653198727891
23881299	240681	97	1121.0	227.0	1215.0360538351074	857.4745835138807	637.448805691783
23881356	240735	98	1278.0	371.0	1215.044162733604	857.4335780403418	490.4906352735414
23881357	240735	98	1050.0	393.0	1215.044162733604	857.4335780403418	492.8875369329099
23881359	240735	98	1142.0	565.0	1215.044162733604	857.4335780403418	301.4180606316249
23881352	240735	98	728.0	174.0	1215.044162733604	857.4335780403418	839.2219444496798
23881353	240735	98	1127.0	228.0	1215.044162733604	857.4335780403418	635.561486998802
23881354	240735	98	1245.0	293.0	1215.044162733604	857.4335780403418	565.2279329666515
23881355	240735	98	775.0	304.0	1215.044162733604	857.4335780403418	707.0555780548327
23881349	240735	98	1147.0	53.0	1215.044162733604	857.4335780403418	807.3062551231125
23881350	240735	98	1239.0	79.0	1215.044162733604	857.4335780403418	778.8021042343316
23881351	240735	98	829.0	157.0	1215.044162733604	857.4335780403418	799.7732758895391
23881365	240735	98	713.0	914.0	1215.044162733604	857.4335780403418	505.2208442138978
23881366	240735	98	1021.0	1017.0	1215.044162733604	857.4335780403418	251.22615331209667
23881367	240735	98	1126.0	1028.0	1215.044162733604	857.4335780403418	192.41041348390874
23881360	240735	98	664.0	598.0	1215.044162733604	857.4335780403418	609.0611223002112
23881361	240735	98	701.0	731.0	1215.044162733604	857.4335780403418	529.3645727630204
23881362	240735	98	902.0	763.0	1215.044162733604	857.4335780403418	326.977596301466
23881363	240735	98	1420.0	786.0	1215.044162733604	857.4335780403418	217.0475784274383
23881476	240717	99	1016.0	1016.0	1215.021276807425	857.4462835693072	254.45775605401036
23881477	240717	99	1118.0	1029.0	1215.021276807425	857.4462835693072	197.0883197313467
23881472	240717	99	912.0	779.0	1215.021276807425	857.4462835693072	313.01072442304314
23881473	240717	99	1421.0	825.0	1215.021276807425	857.4462835693072	208.51857405397564
23881475	240717	99	703.0	928.0	1215.021276807425	857.4462835693072	516.8593762385358
23881469	240717	99	1142.0	547.0	1215.021276807425	857.4462835693072	318.9184877810963
23881470	240717	99	651.0	602.0	1215.021276807425	857.4462835693072	619.1710623735971
23881471	240717	99	759.0	688.0	1215.021276807425	857.4462835693072	486.48478693225775
23881464	240717	99	1249.0	271.0	1215.021276807425	857.4462835693072	587.4298231636268
23881465	240717	99	806.0	335.0	1215.021276807425	857.4462835693072	663.5122637122521
23881466	240717	99	1282.0	370.0	1215.021276807425	857.4462835693072	492.02645124630953
23881467	240717	99	1040.0	426.0	1215.021276807425	857.4462835693072	465.5946122337202
23881460	240717	99	1234.0	94.0	1215.021276807425	857.4462835693072	763.6821458105508
23881461	240717	99	832.0	157.0	1215.021276807425	857.4462835693072	798.3296904495312
23881462	240717	99	729.0	175.0	1215.021276807425	857.4462835693072	837.824332104934
23881463	240717	99	1136.0	227.0	1215.021276807425	857.4462835693072	635.3793187180607
23881459	240717	99	1162.0	56.0	1215.021276807425	857.4462835693072	803.1982328425181
23881484	240699	100	1300.0	361.0	1215.0157355455783	857.5536061924347	503.77356920304044
23881485	240699	100	837.0	372.0	1215.0157355455783	857.5536061924347	615.3520949883429
23881486	240699	100	996.0	480.0	1215.0157355455783	857.5536061924347	436.4798024714119
23881487	240699	100	1159.0	526.0	1215.0157355455783	857.5536061924347	336.2522214170789
23881480	240699	100	833.0	157.0	1215.0157355455783	857.5536061924347	797.9419636500227
23881481	240699	100	731.0	179.0	1215.0157355455783	857.5536061924347	833.4903891062481
23881482	240699	100	1130.0	228.0	1215.0157355455783	857.5536061924347	635.2679894030981
23881483	240699	100	1288.0	247.0	1215.0157355455783	857.5536061924347	614.9003243555329
23881478	240699	100	1174.0	58.0	1215.0157355455783	857.5536061924347	800.6049336206165
23881479	240699	100	1242.0	106.0	1215.0157355455783	857.5536061924347	752.0378803684024
23881493	240699	100	701.0	949.0	1215.0157355455783	857.5536061924347	522.0867929079131
23881494	240699	100	1030.0	1009.0	1215.0157355455783	857.5536061924347	239.09586486760395
23881495	240699	100	1100.0	1036.0	1215.0157355455783	857.5536061924347	212.301047774181
23881488	240699	100	622.0	580.0	1215.0157355455783	857.5536061924347	654.7546616215027
23881489	240699	100	784.0	652.0	1215.0157355455783	857.5536061924347	477.52156946740155
23881490	240699	100	952.0	781.0	1215.0157355455783	857.5536061924347	273.9301585544169
23881491	240699	100	1414.0	855.0	1215.0157355455783	857.5536061924347	199.00064925786867
23882372	240788	101	722.0	984.0	1215.0480740713867	857.4746226130435	509.023648240841
23882373	240788	101	1062.0	991.0	1215.0480740713867	857.4746226130435	203.1077038994086
23882374	240788	101	1085.0	1037.0	1215.0480740713867	857.4746226130435	221.67963978589924
23882368	240788	101	739.0	640.0	1215.0480740713867	857.4746226130435	523.3707866396081
23882369	240788	101	975.0	748.0	1215.0480740713867	857.4746226130435	263.83284644192855
23882371	240788	101	1405.0	907.0	1215.0480740713867	857.4746226130435	196.3020559477405
23882364	240788	101	857.0	409.0	1215.0480740713867	857.4746226130435	573.8709876567564
23882365	240788	101	1158.0	511.0	1215.0480740713867	857.4746226130435	351.1397825227232
23882366	240788	101	605.0	521.0	1215.0480740713867	857.4746226130435	696.6877523975846
23882367	240788	101	953.0	531.0	1215.0480740713867	857.4746226130435	418.6345331370218
23882360	240788	101	741.0	188.0	1215.0480740713867	857.4746226130435	820.3156995045675
23882361	240788	101	1132.0	229.0	1215.0480740713867	857.4746226130435	633.9379574339857
23882362	240788	101	1364.0	242.0	1215.0480740713867	857.4746226130435	633.2422027301335
23882363	240788	101	1302.0	360.0	1215.0480740713867	857.4746226130435	505.0164725696431
23882357	240788	101	1174.0	57.0	1215.0480740713867	857.4746226130435	801.5263974645279
23882358	240788	101	1257.0	119.0	1215.0480740713867	857.4746226130435	739.6652839849907
23882359	240788	101	834.0	157.0	1215.0480740713867	857.4746226130435	797.4097639723248
23882316	240752	102	1115.0	971.0	1215.033638826197	857.4072647070216	151.3606237042867
23882317	240752	102	747.0	1003.0	1215.033638826197	857.4072647070216	490.15582383868724
23882318	240752	102	1066.0	1030.0	1215.033638826197	857.4072647070216	228.03350143715602
23882312	240752	102	712.0	667.0	1215.033638826197	857.4072647070216	537.8640797115331
23882313	240752	102	972.0	719.0	1215.033638826197	857.4072647070216	279.68182015422786
23882315	240752	102	1396.0	947.0	1215.033638826197	857.4072647070216	201.9298940072149
23882308	240752	102	870.0	447.0	1215.033638826197	857.4072647070216	536.1737916440394
23882309	240752	102	582.0	471.0	1215.033638826197	857.4072647070216	741.6482738494698
23882310	240752	102	1135.0	497.0	1215.033638826197	857.4072647070216	369.1866462879708
23882311	240752	102	931.0	564.0	1215.033638826197	857.4072647070216	408.36617265354715
23882304	240752	102	750.0	194.0	1215.033638826197	857.4072647070216	810.1638625031272
23882305	240752	102	1377.0	233.0	1215.033638826197	857.4072647070216	645.0717280820694
23882306	240752	102	1147.0	237.0	1215.033638826197	857.4072647070216	624.1263895343488
23882307	240752	102	1305.0	360.0	1215.033638826197	857.4072647070216	505.4779254588436
23882301	240752	102	1170.0	60.0	1215.033638826197	857.4072647070216	798.6778915391751
23882302	240752	102	1268.0	133.0	1215.033638826197	857.4072647070216	726.3410497667763
23882303	240752	102	840.0	155.0	1215.033638826197	857.4072647070216	796.257618967893
23881348	240770	103	1026.0	1026.0	1214.999779474248	857.4482239576322	253.24023741963066
23881345	240770	103	1205.0	960.0	1214.999779474248	857.4482239576322	103.0381597223939
23881346	240770	103	1362.0	990.0	1214.999779474248	857.4482239576322	197.93695503014524
23881347	240770	103	796.0	1015.0	1214.999779474248	857.4482239576322	447.64201917779445
23881340	240770	103	1110.0	503.0	1214.999779474248	857.4482239576322	369.6735007494593
23881341	240770	103	930.0	566.0	1214.999779474248	857.4482239576322	407.6357952246443
23881342	240770	103	704.0	682.0	1214.999779474248	857.4482239576322	540.2803475165625
23881343	240770	103	947.0	698.0	1214.999779474248	857.4482239576322	311.8455032888703
23881336	240770	103	1163.0	264.0	1214.999779474248	857.4482239576322	595.7220590038935
23881337	240770	103	1310.0	351.0	1214.999779474248	857.4482239576322	515.2813265098799
23881338	240770	103	581.0	474.0	1214.999779474248	857.4482239576322	740.9374203194609
23881339	240770	103	872.0	499.0	1214.999779474248	857.4482239576322	496.11891515821446
23881332	240770	103	1207.0	131.0	1214.999779474248	857.4482239576322	726.4922701328863
23881333	240770	103	832.0	163.0	1214.999779474248	857.4482239576322	793.0618934454185
23881334	240770	103	764.0	212.0	1214.999779474248	857.4482239576322	787.4034613182
23881335	240770	103	1354.0	231.0	1214.999779474248	857.4482239576322	641.6840644786805
23881331	240770	103	1201.0	57.0	1214.999779474248	857.4482239576322	800.5706421436245
23881324	240842	104	673.0	703.0	1215.007977021339	857.439710348269	563.581645626631
23881325	240842	104	908.0	708.0	1215.007977021339	857.439710348269	341.4471042251048
23881327	240842	104	1286.0	953.0	1215.007977021339	857.439710348269	119.04468188426331
23881320	240842	104	583.0	475.0	1215.007977021339	857.439710348269	738.7111851528128
23881321	240842	104	1104.0	522.0	1215.007977021339	857.439710348269	353.3306811485535
23881322	240842	104	865.0	536.0	1215.007977021339	857.439710348269	475.2147634147631
23881323	240842	104	917.0	604.0	1215.007977021339	857.439710348269	391.2038358065593
23881316	240842	104	782.0	233.0	1215.007977021339	857.439710348269	759.8821356131111
23881317	240842	104	1358.0	234.0	1215.007977021339	857.439710348269	639.6278535794572
23881318	240842	104	1183.0	332.0	1215.007977021339	857.439710348269	526.4137154404998
23881319	240842	104	1311.0	351.0	1215.007977021339	857.439710348269	515.4567379452658
23881313	240842	104	1266.0	69.0	1215.007977021339	857.439710348269	790.0869339898735
23881314	240842	104	1075.0	124.0	1215.007977021339	857.439710348269	746.6833615029603
23881315	240842	104	826.0	175.0	1215.007977021339	857.439710348269	785.526043136995
23881328	240842	104	849.0	1007.0	1215.007977021339	857.439710348269	395.3860385546797
23881329	240842	104	1323.0	1018.0	1215.007977021339	857.439710348269	193.49905333120208
23881330	240842	104	983.0	1023.0	1215.007977021339	857.439710348269	285.0226498212014
23881420	240824	105	952.0	1021.0	1214.9905283541534	857.339051622175	309.75623323498405
23881421	240824	105	1294.0	1034.0	1214.9905283541534	857.339051622175	193.52412586421462
23881416	240824	105	892.0	740.0	1214.9905283541534	857.339051622175	343.6441974515016
23881418	240824	105	1347.0	910.0	1214.9905283541534	857.339051622175	142.1255645134524
23881419	240824	105	852.0	1002.0	1214.9905283541534	857.339051622175	390.75428808958605
23881412	240824	105	1101.0	526.0	1214.9905283541534	857.339051622175	350.39892648856875
23881413	240824	105	859.0	556.0	1214.9905283541534	857.339051622175	466.40591796247736
23881414	240824	105	893.0	625.0	1214.9905283541534	857.339051622175	397.063389471352
23881415	240824	105	679.0	737.0	1214.9905283541534	857.339051622175	549.3335360513584
23881408	240824	105	805.0	270.0	1214.9905283541534	857.339051622175	716.2816449557771
23881409	240824	105	1311.0	352.0	1214.9905283541534	857.339051622175	514.3786307187672
23881410	240824	105	1186.0	407.0	1214.9905283541534	857.339051622175	451.2712179501513
23881411	240824	105	585.0	473.0	1214.9905283541534	857.339051622175	737.9732870624642
23881404	240824	105	931.0	85.0	1214.9905283541534	857.339051622175	822.8962454984905
23881405	240824	105	1321.0	98.0	1214.9905283541534	857.339051622175	766.7032042433993
23881406	240824	105	829.0	168.0	1214.9905283541534	857.339051622175	790.048742844692
23881407	240824	105	1360.0	234.0	1214.9905283541534	857.339051622175	639.98384365876
23881422	240807	106	878.0	64.0	1215.0422929838917	857.4040888611585	862.0252638301528
23881423	240807	106	1352.0	121.0	1215.0422929838917	857.4040888611585	749.0316385858098
23881440	240807	106	1238.0	1033.0	1215.0422929838917	857.4040888611585	177.09031684459035
23881436	240807	106	1359.0	854.0	1215.0422929838917	857.4040888611585	143.99794870174486
23881438	240807	106	848.0	999.0	1215.0422929838917	857.4040888611585	393.4074819955915
23881439	240807	106	926.0	1020.0	1215.0422929838917	857.4040888611585	331.63666481928067
23881432	240807	106	859.0	555.0	1215.0422929838917	857.4040888611585	467.1341855967885
23881433	240807	106	871.0	652.0	1215.0422929838917	857.4040888611585	400.694321250622
23881434	240807	106	639.0	753.0	1215.0422929838917	857.4040888611585	585.4271407075934
23881435	240807	106	901.0	766.0	1215.0422929838917	857.4040888611585	327.0737978547334
23881428	240807	106	583.0	473.0	1215.0422929838917	857.4040888611585	739.7593957858953
23881429	240807	106	1220.0	476.0	1215.0422929838917	857.4040888611585	381.43630904630464
23881430	240807	106	1108.0	531.0	1215.0422929838917	857.4040888611585	343.50790633191014
23881424	240807	106	784.0	169.0	1215.0422929838917	857.4040888611585	812.2177342939348
23881425	240807	106	1362.0	234.0	1215.0422929838917	857.4040888611585	640.4913939002174
23881426	240807	106	818.0	318.0	1215.0422929838917	857.4040888611585	669.7755993599968
23881427	240807	106	1311.0	351.0	1215.0422929838917	857.4040888611585	515.4153497433787
23881601	240915	107	864.0	985.0	1215.009196186296	857.5029775406541	373.4473812243817
23881602	240915	107	911.0	1022.0	1215.009196186296	857.5029775406541	345.66003784618846
23881603	240915	107	1195.0	1041.0	1215.009196186296	857.5029775406541	184.58473713573224
23881596	240915	107	870.0	661.0	1215.009196186296	857.5029775406541	397.04504232575044
23881597	240915	107	646.0	752.0	1215.009196186296	857.5029775406541	578.7074767224963
23881598	240915	107	1359.0	755.0	1215.009196186296	857.5029775406541	176.74900844875032
23881599	240915	107	937.0	776.0	1215.009196186296	857.5029775406541	289.70993858019926
23881592	240915	107	582.0	473.0	1215.009196186296	857.5029775406541	740.6370110884612
23881593	240915	107	1262.0	526.0	1215.009196186296	857.5029775406541	334.8169048321447
23881594	240915	107	871.0	544.0	1215.009196186296	857.5029775406541	465.43146003208403
23881595	240915	107	1111.0	550.0	1215.009196186296	857.5029775406541	324.6166879377699
23881588	240915	107	695.0	137.0	1215.009196186296	857.5029775406541	888.5573165324037
23881589	240915	107	1360.0	239.0	1215.009196186296	857.5029775406541	635.2702310176346
23881590	240915	107	1314.0	347.0	1215.009196186296	857.5029775406541	520.0119895901986
23881591	240915	107	824.0	359.0	1215.009196186296	857.5029775406541	633.5561617719073
23881586	240915	107	825.0	48.0	1215.009196186296	857.5029775406541	898.5556431056818
23881587	240915	107	1353.0	122.0	1215.009196186296	857.5029775406541	748.3355476711768
23881580	240861	108	617.0	742.0	1215.042893974361	857.4890033168318	609.0919576881179
23881581	240861	108	969.0	746.0	1215.042893974361	857.4890033168318	270.12386702374005
23881583	240861	108	890.0	967.0	1215.042893974361	857.4890033168318	342.99495815211134
23881576	240861	108	884.0	539.0	1215.042893974361	857.4890033168318	459.3741861322521
23881577	240861	108	1111.0	563.0	1215.042893974361	857.4890033168318	312.32786757044454
23881578	240861	108	1309.0	687.0	1215.042893974361	857.4890033168318	194.66493784110136
23881579	240861	108	870.0	693.0	1215.042893974361	857.4890033168318	382.24498805656935
23881572	240861	108	1311.0	341.0	1215.042893974361	857.4890033168318	525.3271901815382
23881573	240861	108	817.0	376.0	1215.042893974361	857.4890033168318	624.7157799820014
23881574	240861	108	581.0	467.0	1215.042893974361	857.4890033168318	744.6422316191552
23881575	240861	108	1309.0	526.0	1215.042893974361	857.4890033168318	344.54738004039405
23881568	240861	108	740.0	69.0	1215.042893974361	857.4890033168318	920.5328128139197
23881569	240861	108	628.0	111.0	1215.042893974361	857.4890033168318	949.665831457966
23881570	240861	108	1355.0	124.0	1215.042893974361	857.4890033168318	746.7222438857646
23881571	240861	108	1359.0	248.0	1215.042893974361	857.4890033168318	626.2591265118793
23881584	240861	108	886.0	1019.0	1215.042893974361	857.4890033168318	366.54471504117066
23881585	240861	108	1164.0	1038.0	1215.042893974361	857.4890033168318	187.5889041196963
23882444	240897	109	606.0	696.0	1215.067291221798	857.55945628685	630.1304810529016
23882445	240897	109	963.0	714.0	1215.067291221798	857.55945628685	290.08143131415835
23882446	240897	109	890.0	733.0	1215.067291221798	857.55945628685	348.11463912446
23882440	240897	109	1350.0	518.0	1215.067291221798	857.55945628685	365.3867269784772
23882441	240897	109	922.0	562.0	1215.067291221798	857.55945628685	416.2256952479756
23882442	240897	109	1095.0	603.0	1215.067291221798	857.55945628685	281.4545633071114
23882443	240897	109	1219.0	616.0	1215.067291221798	857.55945628685	241.59146739885654
23882436	240897	109	1361.0	256.0	1215.067291221798	857.55945628685	619.0073787439646
23882437	240897	109	1311.0	340.0	1215.067291221798	857.55945628685	526.3752230163034
23882438	240897	109	802.0	399.0	1215.067291221798	857.55945628685	617.1720684115617
23882439	240897	109	583.0	456.0	1215.067291221798	857.55945628685	748.8384722794709
23882433	240897	109	592.0	104.0	1215.067291221798	857.55945628685	977.7856122636506
23882434	240897	109	1356.0	125.0	1215.067291221798	857.55945628685	745.9928856221397
23882435	240897	109	657.0	160.0	1215.067291221798	857.55945628685	893.3242953076117
23882448	240897	109	944.0	956.0	1215.067291221798	857.55945628685	288.3886561861678
23882449	240897	109	849.0	1020.0	1215.067291221798	857.55945628685	400.48993987900434
23882450	240897	109	1127.0	1038.0	1215.067291221798	857.55945628685	200.7850532251895
23882476	240951	110	1343.0	520.0	1215.0313165372338	857.4713696339975	360.919532956918
23882477	240951	110	1190.0	526.0	1215.0313165372338	857.4713696339975	332.41515563317114
23882478	240951	110	964.0	579.0	1215.0313165372338	857.4713696339975	374.91735834481085
23882479	240951	110	1087.0	670.0	1215.0313165372338	857.4713696339975	227.01879315753635
23882472	240951	110	1339.0	249.0	1215.0313165372338	857.4713696339975	620.9715308641487
23882473	240951	110	1308.0	331.0	1215.0313165372338	857.4713696339975	534.6169461858623
23882474	240951	110	783.0	416.0	1215.0313165372338	857.4713696339975	617.695741182836
23882475	240951	110	592.0	442.0	1215.0313165372338	857.4713696339975	748.8554469132669
23882469	240951	110	1357.0	125.0	1215.0313165372338	857.4713696339975	746.1028175912857
23882470	240951	110	543.0	127.0	1215.0313165372338	857.4713696339975	992.579725896986
23882471	240951	110	627.0	248.0	1215.0313165372338	857.4713696339975	846.8979747478755
23882484	240951	110	994.0	945.0	1215.0313165372338	857.4713696339975	237.73115913554778
23882485	240951	110	815.0	1022.0	1215.0313165372338	857.4713696339975	432.54447681206756
23882486	240951	110	1099.0	1040.0	1215.0313165372338	857.4713696339975	216.28677102553573
23882480	240951	110	624.0	679.0	1215.0313165372338	857.4713696339975	617.3897042442244
23882481	240951	110	949.0	690.0	1215.0313165372338	857.4713696339975	314.35540559312943
23882482	240951	110	906.0	794.0	1215.0313165372338	857.4713696339975	315.4821220987832
23881550	240878	111	1356.0	125.0	1215.0586266435691	857.5416652016436	745.9770519124525
23881551	240878	111	519.0	155.0	1215.0586266435691	857.5416652016436	988.9703752232571
23881564	240878	111	968.0	861.0	1215.0586266435691	857.5416652016436	247.08283040022027
23881565	240878	111	1049.0	945.0	1215.0586266435691	857.5416652016436	187.6817194306619
23881566	240878	111	782.0	1024.0	1215.0586266435691	857.5416652016436	463.948436072648
23881567	240878	111	1080.0	1033.0	1215.0586266435691	857.5416652016436	221.41919492460255
23881560	240878	111	641.0	647.0	1215.0586266435691	857.5416652016436	611.4499976365865
23881561	240878	111	927.0	670.0	1215.0586266435691	857.5416652016436	343.72903364479487
23881562	240878	111	1051.0	773.0	1215.0586266435691	857.5416652016436	184.56035904614188
23881556	240878	111	601.0	440.0	1215.0586266435691	857.5416652016436	742.5692150464815
23881557	240878	111	1228.0	441.0	1215.0586266435691	857.5416652016436	416.7426519967793
23881558	240878	111	1337.0	524.0	1215.0586266435691	857.5416652016436	355.13341290497823
23881559	240878	111	1021.0	620.0	1215.0586266435691	857.5416652016436	306.73244575942385
23881552	240878	111	1333.0	249.0	1215.0586266435691	857.5416652016436	619.865409452399
23881553	240878	111	1303.0	327.0	1215.0586266435691	857.5416652016436	537.7807579885581
23881554	240878	111	653.0	334.0	1215.0586266435691	857.5416652016436	768.1183339737211
23881555	240878	111	756.0	435.0	1215.0586266435691	857.5416652016436	623.9200922612267
23881516	240986	112	1329.0	247.0	1215.052461755836	857.4469205655788	620.9907280305425
23881517	240986	112	1301.0	321.0	1215.052461755836	857.4469205655788	543.2883929503045
23881518	240986	112	666.0	346.0	1215.052461755836	857.4469205655788	750.3576202825938
23881519	240986	112	1231.0	408.0	1215.052461755836	857.4469205655788	449.7297615034286
23881514	240986	112	517.0	124.0	1215.052461755836	857.4469205655788	1012.5322832633601
23881515	240986	112	1356.0	126.0	1215.052461755836	857.4469205655788	744.903219312387
23881528	240986	112	981.0	871.0	1215.052461755836	857.4469205655788	234.44453675895886
23881529	240986	112	1085.0	948.0	1215.052461755836	857.4469205655788	158.47240454984515
23881530	240986	112	762.0	1021.0	1215.052461755836	857.4469205655788	481.67015985579314
23881531	240986	112	1013.0	1028.0	1215.052461755836	857.4469205655788	264.4117058795952
23881524	240986	112	1032.0	616.0	1215.052461755836	857.4469205655788	302.9931009205865
23881525	240986	112	901.0	668.0	1215.052461755836	857.4469205655788	366.76843436517487
23881526	240986	112	1060.0	822.0	1215.052461755836	857.4469205655788	159.0526644672369
23881520	240986	112	603.0	441.0	1215.052461755836	857.4469205655788	740.2947072551124
23881521	240986	112	744.0	447.0	1215.052461755836	857.4469205655788	624.785640302336
23881522	240986	112	1336.0	523.0	1215.052461755836	857.4469205655788	355.644555255837
23881523	240986	112	658.0	583.0	1215.052461755836	857.4469205655788	620.9899816874394
23881612	241113	113	1332.0	521.0	1215.0701222487637	857.4943473240486	356.2317252743732
23881613	241113	113	624.0	560.0	1215.0701222487637	857.4943473240486	661.715026355704
23881614	241113	113	1105.0	636.0	1215.0701222487637	857.4943473240486	247.33616336549747
23881615	241113	113	884.0	675.0	1215.0701222487637	857.4943473240486	378.0365229062423
23881608	241113	113	644.0	365.0	1215.0701222487637	857.4943473240486	754.1032864743122
23881609	241113	113	1231.0	416.0	1215.0701222487637	857.4943473240486	441.7816425840451
23881610	241113	113	575.0	439.0	1215.0701222487637	857.4943473240486	764.7400081973799
23881611	241113	113	729.0	448.0	1215.0701222487637	857.4943473240486	635.5704400247675
23881604	241113	113	537.0	86.0	1215.0701222487637	857.4943473240486	1027.1234680599082
23881605	241113	113	1356.0	127.0	1215.0701222487637	857.4943473240486	743.9645300115901
23881606	241113	113	1328.0	245.0	1215.0701222487637	857.4943473240486	622.818177956313
23881607	241113	113	1303.0	321.0	1215.0701222487637	857.4943473240486	543.6523228240676
23881620	241113	113	740.0	1020.0	1215.0701222487637	857.4943473240486	502.09531784820723
23881621	241113	113	963.0	1034.0	1215.0701222487637	857.4943473240486	307.72323922165884
23881617	241113	113	1067.0	862.0	1215.0701222487637	857.4943473240486	148.1386580498154
23881618	241113	113	989.0	897.0	1215.0701222487637	857.4943473240486	229.4959624196554
23881619	241113	113	1125.0	968.0	1215.0701222487637	857.4943473240486	142.56270969382297
23881548	241169	114	722.0	1024.0	1215.0525936330275	857.4406897900683	520.425656463883
23881549	241169	114	908.0	1032.0	1215.0525936330275	857.4406897900683	353.2028426240881
23881545	241169	114	973.0	895.0	1215.0525936330275	857.4406897900683	244.94930060712858
23881546	241169	114	1046.0	917.0	1215.0525936330275	857.4406897900683	179.23752633512999
23881547	241169	114	1158.0	984.0	1215.0525936330275	857.4406897900683	138.82455633305332
23881540	241169	114	1333.0	520.0	1215.0525936330275	857.4406897900683	357.4602212760083
23881541	241169	114	619.0	560.0	1215.0525936330275	857.4406897900683	666.1453732628116
23881542	241169	114	1167.0	659.0	1215.0525936330275	857.4406897900683	204.1758044412192
23881543	241169	114	878.0	681.0	1215.0525936330275	857.4406897900683	380.4415433261014
23881536	241169	114	607.0	377.0	1215.0525936330275	857.4406897900683	774.9523940409555
23881537	241169	114	1274.0	428.0	1215.0525936330275	857.4406897900683	433.4675336916972
23881538	241169	114	714.0	440.0	1215.0525936330275	857.4406897900683	652.158286828276
23881539	241169	114	572.0	451.0	1215.0525936330275	857.4406897900683	760.7303546560963
23881532	241169	114	598.0	61.0	1215.0525936330275	857.4406897900683	1007.5076553865613
23881533	241169	114	1355.0	127.0	1215.0525936330275	857.4406897900683	743.7263460775296
23881534	241169	114	1324.0	241.0	1215.0525936330275	857.4406897900683	625.9941384573384
23881535	241169	114	1303.0	322.0	1215.0525936330275	857.4406897900683	542.615405761338
23881676	241039	115	731.0	53.0	1215.1119650206158	857.5014690286841	938.9286492302984
23881677	241039	115	1355.0	127.0	1215.1119650206158	857.5014690286841	743.7748709007712
23881678	241039	115	1311.0	226.0	1215.1119650206158	857.5014690286841	638.7398693032976
23881679	241039	115	1304.0	321.0	1215.1119650206158	857.5014690286841	543.8151423346286
23881692	241039	115	699.0	1022.0	1215.1119650206158	857.5014690286841	541.6930192730587
23881693	241039	115	837.0	1025.0	1215.1119650206158	857.5014690286841	413.55098351871953
23881689	241039	115	950.0	882.0	1215.1119650206158	857.5014690286841	266.24149191447367
23881690	241039	115	999.0	975.0	1215.1119650206158	857.5014690286841	245.98838632238136
23881691	241039	115	1158.0	977.0	1215.1119650206158	857.5014690286841	132.44499028962395
23881684	241039	115	1336.0	519.0	1215.1119650206158	857.5014690286841	359.4400666811562
23881685	241039	115	615.0	556.0	1215.1119650206158	857.5014690286841	671.593259635145
23881686	241039	115	1225.0	686.0	1215.1119650206158	857.5014690286841	171.78628325553305
23881687	241039	115	873.0	690.0	1215.1119650206158	857.5014690286841	380.9164458736775
23881680	241039	115	534.0	397.0	1215.1119650206158	857.5014690286841	822.177056279133
23881681	241039	115	697.0	411.0	1215.1119650206158	857.5014690286841	683.9616730068263
23881682	241039	115	1294.0	418.0	1215.1119650206158	857.5014690286841	446.52532217252804
23881683	241039	115	567.0	456.0	1215.1119650206158	857.5014690286841	762.3992056889064
23882604	240931	116	1303.0	318.0	1214.9711702559216	857.4571968359372	546.5922996934727
23882605	240931	116	695.0	372.0	1214.9711702559216	857.4571968359372	711.3639770589444
23882606	240931	116	1303.0	394.0	1214.9711702559216	857.4571968359372	471.74320150388667
23882607	240931	116	515.0	417.0	1214.9711702559216	857.4571968359372	827.0200610831735
23882601	240931	116	842.0	49.0	1214.9711702559216	857.4571968359372	890.3429299758004
23882602	240931	116	1358.0	127.0	1214.9711702559216	857.4571968359372	744.3285313269778
23882603	240931	116	1282.0	206.0	1214.9711702559216	857.4571968359372	654.8964370999415
23882616	240931	116	952.0	1007.0	1214.9711702559216	857.4571968359372	302.51758025598207
23882617	240931	116	683.0	1019.0	1214.9711702559216	857.4571968359372	555.9580948574792
23882618	240931	116	793.0	1027.0	1214.9711702559216	857.4571968359372	454.75755148417284
23882612	240931	116	862.0	705.0	1214.9711702559216	857.4571968359372	384.4890686338254
23882614	240931	116	990.0	877.0	1214.9711702559216	857.4571968359372	225.81839739451738
23882615	240931	116	1178.0	926.0	1214.9711702559216	857.4571968359372	77.8780026431071
23882608	240931	116	563.0	464.0	1214.9711702559216	857.4571968359372	761.4952216441475
23882609	240931	116	1336.0	522.0	1214.9711702559216	857.4571968359372	356.6223612425977
23882610	240931	116	615.0	556.0	1214.9711702559216	857.4571968359372	671.4475755131156
23882611	240931	116	1257.0	693.0	1214.9711702559216	857.4571968359372	169.74272332206445
23882638	241022	117	959.0	120.0	1212.5394861498066	857.3166094638972	779.6909988119942
23882639	241022	117	1359.0	127.0	1212.5394861498066	857.3166094638972	744.85772613037
23882652	241022	117	886.0	1009.0	1212.5394861498066	857.3166094638972	360.0498395771169
23882653	241022	117	665.0	1017.0	1212.5394861498066	857.3166094638972	570.3492562512025
23882654	241022	117	769.0	1030.0	1212.5394861498066	857.3166094638972	475.96935735515444
23882648	241022	117	1290.0	699.0	1212.5394861498066	857.3166094638972	176.25061712822495
23882649	241022	117	863.0	719.0	1212.5394861498066	857.3166094638972	375.91134171697865
23882651	241022	117	1026.0	885.0	1212.5394861498066	857.3166094638972	188.5824753380024
23882644	241022	117	498.0	464.0	1212.5394861498066	857.3166094638972	815.6375620012884
23882645	241022	117	579.0	473.0	1212.5394861498066	857.3166094638972	740.9936145614122
23882646	241022	117	1337.0	521.0	1212.5394861498066	857.3166094638972	358.60741948424004
23882647	241022	117	632.0	571.0	1212.5394861498066	857.3166094638972	647.3046391259554
23882640	241022	117	1270.0	201.0	1212.5394861498066	857.3166094638972	658.8271416009771
23882641	241022	117	1302.0	318.0	1212.5394861498066	857.3166094638972	546.6860056577033
23882642	241022	117	706.0	339.0	1212.5394861498066	857.3166094638972	724.7305421155232
23882643	241022	117	1305.0	401.0	1212.5394861498066	857.3166094638972	465.589727865713
23881672	240968	118	1087.0	921.0	1215.1034030516862	857.4244175231229	143.01166582029933
23881673	240968	118	830.0	1011.0	1215.1034030516862	857.4244175231229	414.5962983133129
23881674	240968	118	622.0	1013.0	1215.1034030516862	857.4244175231229	613.1683362458555
23881675	240968	118	741.0	1031.0	1215.1034030516862	857.4244175231229	504.8787177306811
23881668	240968	118	1358.0	716.0	1215.1034030516862	857.4244175231229	201.04801240291692
23881669	240968	118	868.0	730.0	1215.1034030516862	857.4244175231229	369.7536404028613
23881670	240968	118	1198.0	782.0	1215.1034030516862	857.4244175231229	77.33931183202237
23881664	240968	118	590.0	469.0	1215.1034030516862	857.4244175231229	735.9536620161463
23881665	240968	118	1339.0	526.0	1215.1034030516862	857.4244175231229	353.82553789390926
23881666	240968	118	504.0	551.0	1215.1034030516862	857.4244175231229	774.3151641845031
23881667	240968	118	640.0	572.0	1215.1034030516862	857.4244175231229	642.0366207001313
23881660	240968	118	973.0	239.0	1215.1034030516862	857.4244175231229	664.1256040524421
23881661	240968	118	730.0	315.0	1215.1034030516862	857.4244175231229	727.7015599664644
23881662	240968	118	1303.0	317.0	1215.1034030516862	857.4244175231229	547.5256731974318
23881663	240968	118	1332.0	406.0	1215.1034030516862	857.4244175231229	466.3140777568133
23881658	240968	118	1359.0	128.0	1215.1034030516862	857.4244175231229	743.4824890286607
23881659	240968	118	1262.0	198.0	1215.1034030516862	857.4244175231229	661.0898979950023
23881644	241058	119	949.0	361.0	1215.0104949096444	857.409768734046	563.1911237729719
23881645	241058	119	1348.0	424.0	1215.0104949096444	857.409768734046	453.3544265784519
23881646	241058	119	578.0	448.0	1215.0104949096444	857.409768734046	757.2309617018411
23881647	241058	119	1341.0	528.0	1215.0104949096444	857.409768734046	352.68137338159835
23881640	241058	119	1362.0	140.0	1215.0104949096444	857.409768734046	732.3132464196897
23881641	241058	119	1252.0	197.0	1215.0104949096444	857.409768734046	661.4448473804794
23881642	241058	119	761.0	287.0	1215.0104949096444	857.409768734046	729.0355504056905
23881643	241058	119	1299.0	313.0	1215.0104949096444	857.409768734046	550.850463609118
23881656	241058	119	589.0	1007.0	1215.0104949096444	857.409768734046	643.6352826152553
23881657	241058	119	725.0	1033.0	1215.0104949096444	857.409768734046	520.5210989360814
23881652	241058	119	1401.0	736.0	1215.0104949096444	857.409768734046	222.10904517333358
23881654	241058	119	1147.0	964.0	1215.0104949096444	857.409768734046	126.43933256382022
23881655	241058	119	842.0	997.0	1215.0104949096444	857.409768734046	398.2741040761003
23881648	241058	119	642.0	562.0	1215.0104949096444	857.409768734046	644.6766311416121
23881649	241058	119	562.0	665.0	1215.0104949096444	857.409768734046	680.7673799224136
23881650	241058	119	1182.0	704.0	1215.0104949096444	857.409768734046	156.92115828406676
23881651	241058	119	866.0	729.0	1215.0104949096444	857.409768734046	371.88357622165313
23881711	241005	120	804.0	88.0	1215.0453376894714	857.4307185257252	872.3427653435691
23881728	241005	120	1196.0	1008.0	1215.0453376894714	857.4307185257252	151.76901334391482
23881729	241005	120	708.0	1032.0	1215.0453376894714	857.4307185257252	536.2549845988144
[truncated: 19,307 more rows]
