# Supplementary material for: The First of Us: Ophiocordyceps use a novel scramblase-binding peptide to manipulate zombie ants
Source: bioRxiv. 2025 Sep 19:2025.09.09.674826. Preprint. [Version 2] doi: 10.1101/2025.09.09.674826 (PMC12458967; doi:10.1101/2025.09.09.674826)
Supplement: Supplement 11 [file media-11.zip › Data S12. Nest behavior tests data/RNAi Aversion Assay data files/LH15_GFPc-all-spots_matches.csv]

No_Overlap_ID	Citronella_ID	Frame	No_Overlap_X	No_Overlap_Y	Citronella_X	Citronella_Y	Distance
23836907	196042	0	911.0	75.0	1255.3587491392234	886.131328334151	881.2020085734342
23836911	196042	0	1342.0	303.0	1255.3587491392234	886.131328334151	589.532740766339
23836910	196042	0	1417.0	277.0	1255.3587491392234	886.131328334151	630.2133520784558
23836909	196042	0	1344.0	185.0	1255.3587491392234	886.131328334151	706.7123961879926
23836908	196042	0	528.0	145.0	1255.3587491392234	886.131328334151	1038.4249591509822
23836923	196042	0	1300.0	967.0	1255.3587491392234	886.131328334151	92.37198349831877
23836922	196042	0	506.0	905.0	1255.3587491392234	886.131328334151	749.5962657870804
23836920	196042	0	1081.0	752.0	1255.3587491392234	886.131328334151	219.98224165163526
23836924	196042	0	1303.0	1018.0	1255.3587491392234	886.131328334151	140.21068201280147
23836915	196042	0	1346.0	511.0	1255.3587491392234	886.131328334151	385.92661200719346
23836914	196042	0	1248.0	466.0	1255.3587491392234	886.131328334151	420.1957689419448
23836913	196042	0	1327.0	420.0	1255.3587491392234	886.131328334151	471.60458445551274
23836912	196042	0	728.0	323.0	1255.3587491392234	886.131328334151	771.5077078325736
23836919	196042	0	1404.0	708.0	1255.3587491392234	886.131328334151	232.0021370409019
23836918	196042	0	644.0	694.0	1255.3587491392234	886.131328334151	640.8384878239767
23836917	196042	0	1095.0	611.0	1255.3587491392234	886.131328334151	318.45278497198103
23836916	196042	0	1405.0	593.0	1255.3587491392234	886.131328334151	329.117729103313
23837193	196006	1	1300.0	1016.0	1255.3076999290563	886.0796968971748	137.39245555692366
23837192	196006	1	1328.0	966.0	1255.3076999290563	886.0796968971748	108.03437109388646
23837187	196006	1	652.0	685.0	1255.3076999290563	886.0796968971748	635.9349222192063
23837186	196006	1	1102.0	611.0	1255.3076999290563	886.0796968971748	314.91600547221975
23837185	196006	1	1391.0	580.0	1255.3076999290563	886.0796968971748	334.809171247159
23837184	196006	1	1372.0	499.0	1255.3076999290563	886.0796968971748	404.2867604137636
23837191	196006	1	531.0	945.0	1255.3076999290563	886.0796968971748	726.7002451453066
23837189	196006	1	1079.0	727.0	1255.3076999290563	886.0796968971748	237.4673767471464
23837188	196006	1	1405.0	717.0	1255.3076999290563	886.0796968971748	225.8223385836086
23837179	196006	1	1270.0	252.0	1255.3076999290563	886.0796968971748	634.2498921549674
23837178	196006	1	1345.0	185.0	1255.3076999290563	886.0796968971748	706.7937818723724
23837177	196006	1	529.0	144.0	1255.3076999290563	886.0796968971748	1038.366578585443
23837176	196006	1	934.0	77.0	1255.3076999290563	886.0796968971748	870.5449982424371
23837183	196006	1	1269.0	452.0	1255.3076999290563	886.0796968971748	434.2955932767174
23837182	196006	1	758.0	436.0	1255.3076999290563	886.0796968971748	670.7359256576175
23837181	196006	1	1347.0	421.0	1255.3076999290563	886.0796968971748	474.03227986949156
23837180	196006	1	1417.0	282.0	1255.3076999290563	886.0796968971748	625.3452487271448
23837519	196132	2	530.0	144.0	1255.3680485885643	886.0384665282445	1037.6800526755685
23837518	196132	2	959.0	80.0	1255.3680485885643	886.0384665282445	858.7968501033278
23837531	196132	2	1408.0	734.0	1255.3680485885643	886.0384665282445	215.43492728878246
23837530	196132	2	1060.0	706.0	1255.3680485885643	886.0384665282445	265.67371687682135
23837529	196132	2	654.0	683.0	1255.3680485885643	886.0384665282445	634.7189525714188
23837528	196132	2	1107.0	623.0	1255.3680485885643	886.0384665282445	301.99720646971053
23837535	196132	2	1291.0	1018.0	1255.3680485885643	886.0384665282445	136.6875351947066
23837534	196132	2	570.0	970.0	1255.3680485885643	886.0384665282445	690.4917820865252
23837533	196132	2	1363.0	969.0	1255.3680485885643	886.0384665282445	135.8942714047169
23837523	196132	2	1381.0	412.0	1255.3680485885643	886.0384665282445	490.40376728150744
23837522	196132	2	1418.0	297.0	1255.3680485885643	886.0384665282445	611.0773000773613
23837521	196132	2	1346.0	184.0	1255.3680485885643	886.0384665282445	707.8645061747155
23837520	196132	2	1214.0	173.0	1255.3680485885643	886.0384665282445	714.2374746489967
23837527	196132	2	1377.0	566.0	1255.3680485885643	886.0384665282445	342.3725334513622
23837526	196132	2	820.0	509.0	1255.3680485885643	886.0384665282445	575.9369262113557
23837525	196132	2	1396.0	484.0	1255.3680485885643	886.0384665282445	425.9251980408893
23837524	196132	2	1279.0	437.0	1255.3680485885643	886.0384665282445	449.6598865248598
23837131	196545	3	904.0	571.0	1255.4033898149166	886.0413189122496	471.9484876502774
23837130	196545	3	1399.0	557.0	1255.4033898149166	886.0413189122496	359.0099943012166
23837129	196545	3	1406.0	477.0	1255.4033898149166	886.0413189122496	435.8831719356812
23837128	196545	3	1375.0	403.0	1255.4033898149166	886.0413189122496	497.6266320689121
23837135	196545	3	1412.0	769.0	1255.4033898149166	886.0413189122496	195.5023494850583
23837134	196545	3	660.0	673.0	1255.4033898149166	886.0413189122496	632.3699867695844
23837133	196545	3	1008.0	660.0	1255.4033898149166	886.0413189122496	335.11656949112637
23837132	196545	3	1123.0	635.0	1255.4033898149166	886.0413189122496	283.8175495554892
23837123	196545	3	1193.0	113.0	1255.4033898149166	886.0413189122496	775.5559707757931
23837122	196545	3	992.0	81.0	1255.4033898149166	886.0413189122496	847.0377033650647
23837127	196545	3	1292.0	400.0	1255.4033898149166	886.0413189122496	487.4171473871206
23837126	196545	3	1417.0	324.0	1255.4033898149166	886.0413189122496	584.8110024511601
23837125	196545	3	1346.0	182.0	1255.4033898149166	886.0413189122496	709.8464091003968
23837124	196545	3	533.0	140.0	1255.4033898149166	886.0413189122496	1038.4817317316715
23837139	196545	3	1278.0	1019.0	1255.4033898149166	886.0413189122496	134.8651833070742
23837138	196545	3	636.0	992.0	1255.4033898149166	886.0413189122496	628.4009877554818
23837137	196545	3	1369.0	963.0	1255.4033898149166	886.0413189122496	137.21089038523093
23837481	196168	4	1274.0	1020.0	1255.349211746831	886.0806457917154	135.21185352634046
23837480	196168	4	681.0	991.0	1255.349211746831	886.0806457917154	583.8536528289343
23837475	196168	4	664.0	664.0	1255.349211746831	886.0806457917154	631.6753149117542
23837474	196168	4	1145.0	655.0	1255.349211746831	886.0806457917154	256.07657720428705
23837473	196168	4	894.0	569.0	1255.349211746831	886.0806457917154	480.74253896004194
23837472	196168	4	1387.0	548.0	1255.349211746831	886.0806457917154	362.8091138692963
23837479	196168	4	1384.0	961.0	1255.349211746831	886.0806457917154	148.87556869126686
23837477	196168	4	1412.0	774.0	1255.349211746831	886.0806457917154	192.61760205502281
23837476	196168	4	1008.0	665.0	1255.349211746831	886.0806457917154	331.7503345822889
23837467	196168	4	1345.0	181.0	1255.349211746831	886.0806457917154	710.7573291246999
23837466	196168	4	534.0	139.0	1255.349211746831	886.0806457917154	1038.4961129461876
23837465	196168	4	1139.0	95.0	1255.349211746831	886.0806457917154	799.5909749492839
23837464	196168	4	1024.0	88.0	1255.349211746831	886.0806457917154	830.9363242530691
23837471	196168	4	1416.0	462.0	1255.349211746831	886.0806457917154	453.4898784994907
23837470	196168	4	1357.0	385.0	1255.349211746831	886.0806457917154	511.2872933484003
23837469	196168	4	1280.0	342.0	1255.349211746831	886.0806457917154	544.63878900298
23837468	196168	4	1412.0	326.0	1255.349211746831	886.0806457917154	581.5752739334815
23836866	196473	5	1413.0	782.0	1255.3495461841517	886.0279431645438	188.87953448531283
23836865	196473	5	1175.0	675.0	1255.3495461841517	886.0279431645438	225.80709104954397
23836864	196473	5	1007.0	667.0	1255.3495461841517	886.0279431645438	331.13552660015915
23836870	196473	5	1261.0	1010.0	1255.3495461841517	886.0279431645438	124.10075948332718
23836869	196473	5	731.0	989.0	1255.3495461841517	886.0279431645438	534.364754706418
23836868	196473	5	1384.0	950.0	1255.3495461841517	886.0279431645438	143.67798482294552
23836859	196473	5	1341.0	421.0	1255.3495461841517	886.0279431645438	472.84985794933567
23836858	196473	5	1411.0	329.0	1255.3495461841517	886.0279431645438	578.3659682581624
23836857	196473	5	1244.0	286.0	1255.3495461841517	886.0279431645438	600.1352720652729
23836856	196473	5	1346.0	181.0	1255.3495461841517	886.0279431645438	710.8318404656944
23836863	196473	5	666.0	660.0	1255.3495461841517	886.0279431645438	631.2063994278415
23836862	196473	5	883.0	562.0	1255.3495461841517	886.0279431645438	493.59729790081764
23836861	196473	5	1380.0	518.0	1255.3495461841517	886.0279431645438	388.56441240342843
23836860	196473	5	1416.0	426.0	1255.3495461841517	886.0279431645438	487.2722819978977
23836855	196473	5	533.0	139.0	1255.3495461841517	886.0279431645438	1039.1533162825872
23836854	196473	5	1130.0	94.0	1255.3495461841517	886.0279431645438	801.8857596204278
23836853	196473	5	1025.0	88.0	1255.3495461841517	886.0279431645438	830.6079168287989
23837419	196114	6	882.0	595.0	1255.3867529356007	886.0377727601602	473.41382789372136
23837418	196114	6	1377.0	474.0	1255.3867529356007	886.0377727601602	429.6101814932929
23837417	196114	6	1281.0	449.0	1255.3867529356007	886.0377727601602	437.78768055342016
23837416	196114	6	1410.0	422.0	1255.3867529356007	886.0377727601602	489.11789040680884
23837423	196114	6	1418.0	797.0	1255.3867529356007	886.0377727601602	185.39361666173215
23837422	196114	6	1218.0	703.0	1255.3867529356007	886.0377727601602	186.81701087445893
23837421	196114	6	976.0	674.0	1255.3867529356007	886.0377727601602	350.7377578661695
23837420	196114	6	667.0	655.0	1255.3867529356007	886.0377727601602	632.1213676756032
23837411	196114	6	1130.0	97.0	1255.3867529356007	886.0377727601602	798.9383234355751
23837410	196114	6	1024.0	88.0	1255.3867529356007	886.0377727601602	830.9056000449617
23837415	196114	6	1411.0	328.0	1255.3867529356007	886.0377727601602	579.328610107464
23837414	196114	6	1201.0	227.0	1255.3867529356007	886.0377727601602	661.2780843333239
23837413	196114	6	1347.0	178.0	1255.3867529356007	886.0377727601602	713.9401058162028
23837412	196114	6	533.0	139.0	1255.3867529356007	886.0377727601602	1039.1862464194287
23837427	196114	6	1185.0	1001.0	1255.3867529356007	886.0377727601602	134.79840014169994
23837426	196114	6	790.0	989.0	1255.3867529356007	886.0377727601602	476.64037811134955
23837425	196114	6	1389.0	944.0	1255.3867529356007	886.0377727601602	145.643810639845
23837035	196348	7	540.0	134.0	1255.345116930754	886.0106087645196	1037.9010511657928
23837034	196348	7	1122.0	110.0	1255.345116930754	886.0106087645196	787.3838867568708
23837033	196348	7	1025.0	88.0	1255.345116930754	886.0106087645196	830.5900340086931
23837039	196348	7	1397.0	410.0	1255.345116930754	886.0106087645196	496.64092214972607
23837038	196348	7	1411.0	329.0	1255.345116930754	886.0106087645196	578.3504654614893
23837037	196348	7	1188.0	191.0	1255.345116930754	886.0106087645196	698.2657882709457
23837036	196348	7	1360.0	180.0	1255.345116930754	886.0106087645196	713.7251741659986
23837049	196348	7	847.0	991.0	1255.345116930754	886.0106087645196	421.6260271771514
23837048	196348	7	1102.0	908.0	1255.345116930754	886.0106087645196	154.9137121542624
23837043	196348	7	669.0	652.0	1255.345116930754	886.0106087645196	631.3173220836577
23837042	196348	7	873.0	618.0	1255.345116930754	886.0106087645196	466.9234143316444
23837041	196348	7	1128.0	468.0	1255.345116930754	886.0106087645196	436.97785738615147
23837040	196348	7	1357.0	433.0	1255.345116930754	886.0106087645196	464.2761321724634
23837046	196348	7	1422.0	797.0	1255.345116930754	886.0106087645196	188.9358052976047
23837045	196348	7	1232.0	721.0	1255.345116930754	886.0106087645196	166.6538193062131
23837044	196348	7	937.0	701.0	1255.345116930754	886.0106087645196	368.20176375062846
23837603	196205	8	1162.0	781.0	1255.3726569664068	886.0469016495801	140.54645002682508
23837602	196205	8	872.0	760.0	1255.3726569664068	886.0469016495801	403.5621581924415
23837601	196205	8	1234.0	738.0	1255.3726569664068	886.0469016495801	149.5816685086918
23837600	196205	8	668.0	652.0	1255.3726569664068	886.0469016495801	632.2852127984208
23837607	196205	8	910.0	996.0	1255.3726569664068	886.0469016495801	362.45269486774737
23837606	196205	8	1388.0	954.0	1255.3726569664068	886.0469016495801	149.02226577116667
23837604	196205	8	1431.0	791.0	1255.3726569664068	886.0469016495801	199.69696325739253
23837595	196205	8	1410.0	326.0	1255.3726569664068	886.0469016495801	581.0009873149296
23837594	196205	8	1176.0	182.0	1255.3726569664068	886.0469016495801	708.5069219113392
23837593	196205	8	1355.0	180.0	1255.3726569664068	886.0469016495801	713.0412574380988
23837592	196205	8	1098.0	152.0	1255.3726569664068	886.0469016495801	750.7269856492537
23837599	196205	8	826.0	635.0	1255.3726569664068	886.0469016495801	497.37855339594773
23837598	196205	8	1007.0	523.0	1255.3726569664068	886.0469016495801	439.877289168141
23837597	196205	8	1334.0	408.0	1255.3726569664068	886.0469016495801	484.4699157319118
23837596	196205	8	1371.0	385.0	1255.3726569664068	886.0469016495801	514.2155969140301
23837591	196205	8	540.0	132.0	1255.3726569664068	886.0469016495801	1039.3963479936363
23837590	196205	8	1025.0	89.0	1255.3726569664068	886.0469016495801	829.6718173512688
23837547	196402	9	1238.0	725.0	1255.3920281697283	886.0928725597419	162.02899812504506
23837546	196402	9	758.0	662.0	1255.3920281697283	886.0928725597419	545.5423404456087
23837545	196402	9	669.0	648.0	1255.3920281697283	886.0928725597419	632.8853187306188
23837544	196402	9	921.0	630.0	1255.3920281697283	886.0928725597419	421.1906787660009
23837550	196402	9	1436.0	784.0	1255.3920281697283	886.0928725597419	207.46612763567916
23837549	196402	9	774.0	781.0	1255.3920281697283	886.0928725597419	492.7299429182507
23837548	196402	9	1159.0	774.0	1255.3920281697283	886.0928725597419	147.83854427505779
23837539	196402	9	1350.0	183.0	1255.3920281697283	886.0928725597419	709.4295284086693
23837538	196402	9	1162.0	172.0	1255.3920281697283	886.0928725597419	720.1740772662392
23837537	196402	9	541.0	131.0	1255.3920281697283	886.0928725597419	1039.4812245071964
23837536	196402	9	1029.0	91.0	1255.3920281697283	886.0928725597419	826.6958487945279
23837543	196402	9	1283.0	346.0	1255.3920281697283	886.0928725597419	540.7980317072304
23837542	196402	9	1411.0	328.0	1255.3920281697283	886.0928725597419	579.3802683032233
23837541	196402	9	1336.0	319.0	1255.3920281697283	886.0928725597419	572.7931312704872
23837540	196402	9	1007.0	191.0	1255.3920281697283	886.0928725597419	738.1413828946488
23837553	196402	9	971.0	999.0	1255.3920281697283	886.0928725597419	305.9850406691514
23837552	196402	9	1378.0	959.0	1255.3920281697283	886.0928725597419	142.64699081271482
23836875	196438	10	1349.0	188.0	1255.3519505289903	886.0553112804462	704.3090051792361
23836874	196438	10	1137.0	182.0	1255.3519505289903	886.0553112804462	713.9335161877627
23836873	196438	10	914.0	157.0	1255.3519505289903	886.0553112804462	805.0110564682789
23836872	196438	10	541.0	131.0	1255.3519505289903	886.0553112804462	1039.4263958152037
23836879	196438	10	670.0	633.0	1255.3519505289903	886.0553112804462	637.7098843167926
23836878	196438	10	1413.0	336.0	1255.3519505289903	886.0553112804462	572.2007977710643
23836877	196438	10	1317.0	264.0	1255.3519505289903	886.0553112804462	625.1026254110543
23836876	196438	10	1219.0	228.0	1255.3519505289903	886.0553112804462	659.0586142458553
23836871	196438	10	1042.0	92.0	1255.3519505289903	886.0553112804462	822.2182752573741
23836888	196438	10	1055.0	1010.0	1255.3519505289903	886.0553112804462	235.59114996654282
23836883	196438	10	1421.0	759.0	1255.3519505289903	886.0553112804462	208.76381012551278
23836882	196438	10	1233.0	707.0	1255.3519505289903	886.0553112804462	180.445044792557
23836881	196438	10	720.0	687.0	1255.3519505289903	886.0553112804462	571.1608599021381
23836880	196438	10	1135.0	681.0	1255.3519505289903	886.0553112804462	237.7651628823138
23836887	196438	10	1367.0	940.0	1255.3519505289903	886.0553112804462	123.99724348440407
23836885	196438	10	731.0	789.0	1255.3519505289903	886.0553112804462	533.2585690556701
23836884	196438	10	909.0	777.0	1255.3519505289903	886.0553112804462	363.1153185335358
23837226	196366	11	982.0	869.0	1255.3822736519814	886.0475449666505	273.91328251203305
23837225	196366	11	646.0	791.0	1255.3822736519814	886.0475449666505	616.7501854441925
23837224	196366	11	1403.0	716.0	1255.3822736519814	886.0475449666505	225.18250527370802
23837229	196366	11	1100.0	1009.0	1255.3822736519814	886.0475449666505	198.14377901914324
23837228	196366	11	1364.0	948.0	1255.3822736519814	886.0475449666505	125.04366102154971
23837219	196366	11	1407.0	324.0	1255.3822736519814	886.0475449666505	582.1386241660845
23837218	196366	11	1300.0	215.0	1255.3822736519814	886.0475449666505	672.5292180346038
23837217	196366	11	1125.0	207.0	1255.3822736519814	886.0475449666505	691.4514484820286
23837216	196366	11	1349.0	180.0	1255.3822736519814	886.0475449666505	712.227080670208
23837223	196366	11	1215.0	700.0	1255.3822736519814	886.0475449666505	190.37966544098498
23837222	196366	11	743.0	681.0	1255.3822736519814	886.0475449666505	551.8877513132762
23837221	196366	11	676.0	613.0	1255.3822736519814	886.0475449666505	640.4988531093983
23837220	196366	11	1173.0	564.0	1255.3822736519814	886.0475449666505	332.41759915972676
23837215	196366	11	543.0	129.0	1255.3822736519814	886.0475449666505	1039.5236837867617
23837214	196366	11	888.0	112.0	1255.3822736519814	886.0475449666505	856.8076428595851
23837213	196366	11	1165.0	106.0	1255.3822736519814	886.0475449666505	785.2662782769934
23837212	196366	11	1067.0	94.0	1255.3822736519814	886.0475449666505	814.1419989866561
23837291	196060	12	1404.0	317.0	1255.3567428906274	886.0358749646643	588.1297857453609
23837290	196060	12	1125.0	233.0	1255.3567428906274	886.0358749646643	665.9194654069798
23837289	196060	12	1358.0	178.0	1255.3567428906274	886.0358749646643	715.4372358683873
23837288	196060	12	1274.0	148.0	1255.3567428906274	886.0358749646643	738.2713076982633
23837295	196060	12	1196.0	663.0	1255.3567428906274	886.0358749646643	230.79909975525777
23837294	196060	12	1368.0	656.0	1255.3567428906274	886.0358749646643	256.1347441152155
23837293	196060	12	682.0	597.0	1255.3567428906274	886.0358749646643	642.0900961973624
23837292	196060	12	1240.0	544.0	1255.3567428906274	886.0358749646643	342.38044528718683
23837287	196060	12	550.0	130.0	1255.3567428906274	886.0358749646643	1033.9818078548867
23837286	196060	12	888.0	116.0	1255.3567428906274	886.0358749646643	853.1742057046771
23837285	196060	12	1160.0	110.0	1255.3567428906274	886.0358749646643	781.8724880994864
23837284	196060	12	1079.0	99.0	1255.3567428906274	886.0358749646643	806.5526450544847
23837299	196060	12	1013.0	896.0	1255.3567428906274	886.0358749646643	242.56148625095756
23837297	196060	12	563.0	774.0	1255.3567428906274	886.0358749646643	701.3628851780055
23837296	196060	12	750.0	679.0	1255.3567428906274	886.0358749646643	546.1220478129479
23837301	196060	12	1145.0	1018.0	1255.3567428906274	886.0358749646643	172.02657061561666
23837300	196060	12	1368.0	953.0	1255.3567428906274	886.0358749646643	131.04463901265206
23837867	196222	13	1261.0	542.0	1255.4051249102397	886.0828656393636	344.12834968056086
23837866	196222	13	1380.0	323.0	1255.4051249102397	886.0828656393636	576.7028667132413
23837865	196222	13	1152.0	265.0	1255.4051249102397	886.0828656393636	629.6320718074215
23837864	196222	13	1376.0	170.0	1255.4051249102397	886.0828656393636	726.1665059476358
23837871	196222	13	755.0	645.0	1255.4051249102397	886.0828656393636	555.4513814379437
23837870	196222	13	1306.0	638.0	1255.4051249102397	886.0828656393636	253.1895527252003
23837869	196222	13	1182.0	605.0	1255.4051249102397	886.0828656393636	290.50970675542743
23837868	196222	13	695.0	573.0	1255.4051249102397	886.0828656393636	641.930513983108
23837859	196222	13	1153.0	99.0	1255.4051249102397	886.0828656393636	793.7167296907344
23837863	196222	13	550.0	130.0	1255.4051249102397	886.0828656393636	1034.0491719270717
23837862	196222	13	1255.0	109.0	1255.4051249102397	886.0828656393636	777.0829712434047
23837861	196222	13	855.0	103.0	1255.4051249102397	886.0828656393636	879.5129552839697
23837860	196222	13	1080.0	101.0	1255.4051249102397	886.0828656393636	804.4389745439313
23837875	196222	13	1036.0	987.0	1255.4051249102397	886.0828656393636	241.50129781108964
23837874	196222	13	1366.0	941.0	1255.4051249102397	886.0828656393636	123.47922109611753
23837872	196222	13	531.0	707.0	1255.4051249102397	886.0828656393636	746.2127429639796
23837876	196222	13	1113.0	1026.0	1255.4051249102397	886.0828656393636	199.63973574515006
23836995	196240	14	1101.0	1002.0	1255.332538749897	886.1099225125112	193.00011030319283
23836994	196240	14	1368.0	937.0	1255.332538749897	886.1099225125112	123.62749213353031
23836992	196240	14	1243.0	651.0	1255.332538749897	886.1099225125112	235.43314799716865
23836996	196240	14	1059.0	1006.0	1255.332538749897	886.1099225125112	230.0436837905702
23836987	196240	14	1335.0	507.0	1255.332538749897	886.1099225125112	387.3902912173702
23836986	196240	14	1360.0	331.0	1255.332538749897	886.1099225125112	564.8914086055726
23836985	196240	14	1190.0	273.0	1255.332538749897	886.1099225125112	616.5809903839107
23836984	196240	14	1375.0	152.0	1255.332538749897	886.1099225125112	743.7994888498984
23836991	196240	14	776.0	615.0	1255.332538749897	886.1099225125112	550.6907233549166
23836990	196240	14	521.0	615.0	1255.332538749897	886.1099225125112	782.7802166327459
23836989	196240	14	703.0	563.0	1255.332538749897	886.1099225125112	639.8994103669321
23836988	196240	14	1154.0	551.0	1255.332538749897	886.1099225125112	350.09562061791144
23836979	196240	14	1147.0	93.0	1255.332538749897	886.1099225125112	800.4744144192239
23836983	196240	14	553.0	129.0	1255.332538749897	886.1099225125112	1032.7082984820913
23836982	196240	14	1081.0	104.0	1255.332538749897	886.1099225125112	801.3037906808569
23836981	196240	14	814.0	99.0	1255.332538749897	886.1099225125112	902.3948359100248
23836980	196240	14	1217.0	97.0	1255.332538749897	886.1099225125112	790.040412469333
23836906	196258	15	1074.0	1015.0	1255.3528384999097	886.0709430198649	222.51191825554253
23836905	196258	15	1071.0	939.0	1255.3528384999097	886.0709430198649	191.80055822593474
23836904	196258	15	1367.0	938.0	1255.3528384999097	886.0709430198649	123.13291854688316
23836899	196258	15	1106.0	530.0	1255.3528384999097	886.0709430198649	386.12535118926854
23836898	196258	15	1411.0	499.0	1255.3528384999097	886.0709430198649	417.19294554596996
23836897	196258	15	543.0	486.0	1255.3528384999097	886.0709430198649	817.0087673750401
23836896	196258	15	1304.0	356.0	1255.3528384999097	886.0709430198649	532.2985543433166
23836902	196258	15	1169.0	665.0	1255.3528384999097	886.0709430198649	237.3376804569469
23836901	196258	15	829.0	578.0	1255.3528384999097	886.0709430198649	526.0080311459883
23836900	196258	15	717.0	546.0	1255.3528384999097	886.0709430198649	636.7668529433124
23836891	196258	15	1090.0	108.0	1255.3528384999097	886.0709430198649	795.447014936758
23836890	196258	15	731.0	91.0	1255.3528384999097	886.0709430198649	952.4094201956476
23836889	196258	15	1200.0	88.0	1255.3528384999097	886.0709430198649	799.9882291775382
23836895	196258	15	1259.0	269.0	1255.3528384999097	886.0709430198649	617.0817210924604
23836894	196258	15	555.0	128.0	1255.3528384999097	886.0709430198649	1032.068628069814
23836893	196258	15	1363.0	111.0	1255.3528384999097	886.0709430198649	782.5106249072463
23836892	196258	15	1152.0	108.0	1255.3528384999097	886.0709430198649	784.9052182256213
23837807	196384	16	1150.0	104.0	1255.38661941364	886.0485595807266	789.1174114754564
23837806	196384	16	1195.0	97.0	1255.38661941364	886.0485595807266	791.3559080341962
23837805	196384	16	667.0	82.0	1255.38661941364	886.0485595807266	996.3397513242422
23837819	196384	16	1029.0	864.0	1255.38661941364	886.0485595807266	227.45777724474732
23837818	196384	16	1092.0	679.0	1255.38661941364	886.0485595807266	263.7504377775918
23837817	196384	16	900.0	558.0	1255.38661941364	886.0485595807266	483.6481228137301
23837816	196384	16	1058.0	549.0	1255.38661941364	886.0485595807266	390.5934062922565
23837822	196384	16	1140.0	1011.0	1255.38661941364	886.0485595807266	170.07920038193794
23837821	196384	16	1368.0	935.0	1255.38661941364	886.0485595807266	122.79257716250626
23837811	196384	16	1332.0	246.0	1255.38661941364	886.0485595807266	644.6175367659753
23837810	196384	16	556.0	128.0	1255.38661941364	886.0485595807266	1031.3967529991812
23837809	196384	16	1097.0	118.0	1255.38661941364	886.0485595807266	784.2097366669902
23837808	196384	16	1358.0	105.0	1255.38661941364	886.0485595807266	787.7603431872469
23837815	196384	16	1422.0	535.0	1255.38661941364	886.0485595807266	388.5808921886385
23837814	196384	16	729.0	533.0	1255.38661941364	886.0485595807266	633.8187110836552
23837813	196384	16	1236.0	384.0	1255.38661941364	886.0485595807266	502.4227275804427
23837812	196384	16	588.0	350.0	1255.38661941364	886.0485595807266	856.0099053170695
23837858	196025	17	1138.0	1003.0	1255.3535772226496	886.04171055731	165.6837456008055
23837857	196025	17	1368.0	934.0	1255.3535772226496	886.04171055731	122.43044593075038
23837851	196025	17	940.0	528.0	1255.3535772226496	886.04171055731	477.11816687894645
23837850	196025	17	744.0	520.0	1255.3535772226496	886.04171055731	628.8632719487773
23837849	196025	17	1172.0	408.0	1255.3535772226496	886.04171055731	485.25425899045047
23837848	196025	17	635.0	245.0	1255.3535772226496	886.04171055731	892.0611164304719
23837855	196025	17	985.0	803.0	1255.3535772226496	886.04171055731	282.8196994718848
23837854	196025	17	1064.0	694.0	1255.3535772226496	886.04171055731	271.10184453389866
23837853	196025	17	1415.0	620.0	1255.3535772226496	886.04171055731	310.2662921779677
23837852	196025	17	1034.0	563.0	1255.3535772226496	886.04171055731	391.60356600656274
23837843	196025	17	1148.0	106.0	1255.3535772226496	886.04171055731	787.3943489457323
23837842	196025	17	1206.0	101.0	1255.3535772226496	886.04171055731	786.5915476913157
23837841	196025	17	595.0	89.0	1255.3535772226496	886.04171055731	1035.0566821768134
23837847	196025	17	1370.0	227.0	1255.3535772226496	886.04171055731	668.9392935909417
23837846	196025	17	1099.0	127.0	1255.3535772226496	886.04171055731	774.9779090245645
23837845	196025	17	561.0	127.0	1255.3535772226496	886.04171055731	1028.723096157395
23837844	196025	17	1344.0	110.0	1255.3535772226496	886.04171055731	781.0882951343827
23837071	196097	18	1101.0	128.0	1255.356562317549	886.0560838882903	773.6116433007858
23837070	196097	18	563.0	128.0	1255.356562317549	886.0560838882903	1026.6482531540319
23837069	196097	18	1152.0	96.0	1255.356562317549	886.0560838882903	796.7880487701875
23837068	196097	18	599.0	92.0	1255.356562317549	886.0560838882903	1030.208231988717
23837082	196097	18	958.0	769.0	1255.356562317549	886.0560838882903	319.56697565388845
23837081	196097	18	1379.0	705.0	1255.356562317549	886.0560838882903	219.24644853428697
23837080	196097	18	1036.0	701.0	1255.356562317549	886.0560838882903	286.9896437431894
23837085	196097	18	1121.0	986.0	1255.356562317549	886.0560838882903	167.45289548268167
23837084	196097	18	1369.0	943.0	1255.356562317549	886.0560838882903	127.11192119711875
23837075	196097	18	1388.0	204.0	1255.356562317549	886.0560838882903	694.8343566126022
23837074	196097	18	747.0	180.0	1255.356562317549	886.0560838882903	870.023900848123
23837073	196097	18	1311.0	156.0	1255.356562317549	886.0560838882903	732.1735298270671
23837072	196097	18	1196.0	138.0	1255.356562317549	886.0560838882903	750.4072934962999
23837079	196097	18	1019.0	574.0	1255.356562317549	886.0560838882903	391.4631835080601
23837078	196097	18	945.0	516.0	1255.356562317549	886.0560838882903	482.9727745911814
23837077	196097	18	755.0	511.0	1255.356562317549	886.0560838882903	625.3189230431586
23837076	196097	18	1100.0	432.0	1255.356562317549	886.0560838882903	479.8985192424505
23837731	196456	19	1022.0	931.0	1255.40883616857	886.0357780524957	237.70037033397892
23837729	196456	19	930.0	735.0	1255.40883616857	886.0357780524957	358.7516089281077
23837728	196456	19	1378.0	733.0	1255.40883616857	886.0357780524957	196.08299980793151
23837732	196456	19	1367.0	947.0	1255.40883616857	886.0357780524957	127.15826439094563
23837723	196456	19	1039.0	462.0	1255.40883616857	886.0357780524957	476.0663036179103
23837722	196456	19	1271.0	224.0	1255.40883616857	886.0357780524957	662.2193411636298
23837721	196456	19	1170.0	221.0	1255.40883616857	886.0357780524957	670.4977668758919
23837720	196456	19	859.0	194.0	1255.40883616857	886.0357780524957	797.5296129280989
23837727	196456	19	1025.0	703.0	1255.40883616857	886.0357780524957	294.26234524967236
23837726	196456	19	1003.0	580.0	1255.40883616857	886.0357780524957	396.6965061910281
23837725	196456	19	949.0	514.0	1255.40883616857	886.0357780524957	481.971985734963
23837724	196456	19	771.0	504.0	1255.40883616857	886.0357780524957	616.9305117031935
23837715	196456	19	1206.0	84.0	1255.40883616857	886.0357780524957	803.5562347264844
23837719	196456	19	1403.0	176.0	1255.40883616857	886.0357780524957	725.2130430126923
23837718	196456	19	1109.0	134.0	1255.40883616857	886.0357780524957	766.1549182634396
23837717	196456	19	563.0	129.0	1255.40883616857	886.0357780524957	1025.9303902584527
23837716	196456	19	603.0	97.0	1255.40883616857	886.0357780524957	1023.8235924990863
23837121	196160	20	1365.0	945.0	1255.363373693817	886.057461403526	124.47655475630117
23837115	196160	20	990.0	586.0	1255.363373693817	886.057461403526	400.5648514811214
23837114	196160	20	946.0	514.0	1255.363373693817	886.057461403526	483.87235049055704
23837113	196160	20	783.0	501.0	1255.363373693817	886.057461403526	609.4230102235496
23837112	196160	20	1037.0	462.0	1255.363373693817	886.057461403526	476.9772463576732
23837119	196160	20	948.0	849.0	1255.363373693817	886.057461403526	309.589242277762
23837118	196160	20	1384.0	754.0	1255.363373693817	886.057461403526	184.3544269600823
23837117	196160	20	1008.0	728.0	1255.363373693817	886.057461403526	293.5486326837754
23837116	196160	20	914.0	678.0	1255.363373693817	886.057461403526	399.77100963589675
23837107	196160	20	1122.0	146.0	1255.363373693817	886.057461403526	751.9779488934686
23837106	196160	20	567.0	131.0	1255.363373693817	886.057461403526	1021.741603471382
23837105	196160	20	601.0	93.0	1255.363373693817	886.057461403526	1028.1690337292594
23837104	196160	20	1277.0	78.0	1255.363373693817	886.057461403526	808.3470817215983
23837111	196160	20	1118.0	291.0	1255.363373693817	886.057461403526	610.7062131700937
23837110	196160	20	1247.0	250.0	1255.363373693817	886.057461403526	636.1124430685508
23837109	196160	20	995.0	211.0	1255.363373693817	886.057461403526	723.5272369149617
23837108	196160	20	1412.0	166.0	1255.363373693817	886.057461403526	736.8974015583669
23837643	196080	21	1363.0	940.0	1255.40404282292	886.0805391896477	120.35031472717947
23837641	196080	21	1381.0	791.0	1255.40404282292	886.0805391896477	157.52667517541605
23837640	196080	21	926.0	765.0	1255.40404282292	886.0805391896477	350.95230501955666
23837635	196080	21	795.0	499.0	1255.40404282292	886.0805391896477	601.5008116927504
23837634	196080	21	1039.0	460.0	1255.40404282292	886.0805391896477	477.8863208193399
23837633	196080	21	1038.0	335.0	1255.40404282292	886.0805391896477	592.4139418593243
23837632	196080	21	1201.0	281.0	1255.40404282292	886.0805391896477	607.5214060274031
23837639	196080	21	1013.0	763.0	1255.40404282292	886.0805391896477	271.86124972881004
23837638	196080	21	894.0	649.0	1255.40404282292	886.0805391896477	432.22686662354187
23837637	196080	21	997.0	581.0	1255.40404282292	886.0805391896477	399.80843505293336
23837636	196080	21	961.0	516.0	1255.40404282292	886.0805391896477	472.8988749377398
23837627	196080	21	1342.0	94.0	1255.40404282292	886.0805391896477	796.8001257293937
23837626	196080	21	600.0	86.0	1255.40404282292	886.0805391896477	1034.254963023444
23837631	196080	21	1053.0	218.0	1255.40404282292	886.0805391896477	698.0680506906134
23837630	196080	21	1415.0	151.0	1255.40404282292	886.0805391896477	752.206267351324
23837629	196080	21	1129.0	149.0	1255.40404282292	886.0805391896477	747.8406937938589
23837628	196080	21	578.0	134.0	1255.40404282292	886.0805391896477	1012.1765531075237
23837995	196529	22	970.0	524.0	1255.443700075999	886.0850355652364	461.0679764344465
23837994	196529	22	803.0	497.0	1255.443700075999	886.0850355652364	596.7348377958688
23837993	196529	22	1036.0	458.0	1255.443700075999	886.0850355652364	481.05336001106434
23837992	196529	22	954.0	384.0	1255.443700075999	886.0850355652364	585.6258935993638
23837999	196529	22	1034.0	789.0	1255.443700075999	886.0850355652364	241.79085266827653
23837998	196529	22	884.0	718.0	1255.443700075999	886.0850355652364	407.70455173705807
23837997	196529	22	1004.0	575.0	1255.443700075999	886.0850355652364	399.9972920665005
23837996	196529	22	885.0	536.0	1255.443700075999	886.0850355652364	509.6940916399851
23837987	196529	22	581.0	137.0	1255.443700075999	886.0850355652364	1007.9695903547763
23837986	196529	22	1349.0	103.0	1255.443700075999	886.0850355652364	788.6538874447251
23837985	196529	22	639.0	70.0	1255.443700075999	886.0850355652364	1022.7402508148887
23837991	196529	22	1127.0	316.0	1255.443700075999	886.0850355652364	584.3755058732612
23837990	196529	22	1063.0	221.0	1255.443700075999	886.0850355652364	692.367447409071
23837989	196529	22	1417.0	150.0	1255.443700075999	886.0850355652364	753.6057441581831
23837988	196529	22	1127.0	150.0	1255.443700075999	886.0850355652364	747.207443533781
23838002	196529	22	1363.0	951.0	1255.443700075999	886.0850355652364	125.62766518927384
23838000	196529	22	1364.0	884.0	1255.443700075999	886.0850355652364	108.57632166590449
23836939	196332	23	1027.0	786.0	1255.4118925183543	886.0804738588058	249.37540755178597
23836938	196332	23	840.0	712.0	1255.4118925183543	886.0804738588058	450.41209111722026
23836937	196332	23	1016.0	578.0	1255.4118925183543	886.0804738588058	390.1687233137561
23836936	196332	23	991.0	532.0	1255.4118925183543	886.0804738588058	441.91246969644817
23836942	196332	23	1367.0	940.0	1255.4118925183543	886.0804738588058	123.93232439773828
23836940	196332	23	1349.0	882.0	1255.4118925183543	886.0804738588058	93.67702028196918
23836931	196332	23	1063.0	327.0	1255.4118925183543	886.0804738588058	591.26416484739
23836930	196332	23	1062.0	223.0	1255.4118925183543	886.0804738588058	690.7125849297593
23836929	196332	23	1414.0	167.0	1255.4118925183543	886.0804738588058	736.3605881085806
23836928	196332	23	1134.0	155.0	1255.4118925183543	886.0804738588058	741.0934535552884
23836935	196332	23	889.0	532.0	1255.4118925183543	886.0804738588058	509.5396519869268
23836934	196332	23	805.0	494.0	1255.4118925183543	886.0804738588058	597.158246115141
23836933	196332	23	1023.0	462.0	1255.4118925183543	886.0804738588058	483.5902564075008
23836932	196332	23	924.0	427.0	1255.4118925183543	886.0804738588058	566.2055492319224
23836927	196332	23	582.0	139.0	1255.4118925183543	886.0804738588058	1005.7896457044333
23836926	196332	23	1363.0	124.0	1255.4118925183543	886.0804738588058	769.6374792773181
23836925	196332	23	706.0	93.0	1255.4118925183543	886.0804738588058	964.7953491060722
23837099	196188	24	808.0	724.0	1255.3914705187092	886.1641039960011	475.8742738557306
23837098	196188	24	1027.0	590.0	1255.3914705187092	886.1641039960011	373.99978649920723
23837097	196188	24	902.0	533.0	1255.3914705187092	886.1641039960011	499.61026389244046
23837096	196188	24	1010.0	527.0	1255.3914705187092	886.1641039960011	434.98945665680776
23837103	196188	24	1373.0	925.0	1255.3914705187092	886.1641039960011	123.85472548588957
23837101	196188	24	1336.0	873.0	1255.3914705187092	886.1641039960011	81.67636536449001
23837100	196188	24	1043.0	825.0	1255.3914705187092	886.1641039960011	221.02304035265954
23837091	196188	24	1109.0	253.0	1255.3914705187092	886.1641039960011	649.8670981282935
23837090	196188	24	1410.0	176.0	1255.3914705187092	886.1641039960011	726.7990451237606
23837089	196188	24	1147.0	166.0	1255.3914705187092	886.1641039960011	728.2753926678914
23837088	196188	24	1362.0	162.0	1255.3914705187092	886.1641039960011	731.9692808270676
23837095	196188	24	808.0	491.0	1255.3914705187092	886.1641039960011	596.9202601519364
23837094	196188	24	987.0	462.0	1255.3914705187092	886.1641039960011	501.9453840468359
23837093	196188	24	909.0	439.0	1255.3914705187092	886.1641039960011	565.6348528429452
23837092	196188	24	994.0	323.0	1255.3914705187092	886.1641039960011	620.8698002718057
23837087	196188	24	581.0	140.0	1255.3914705187092	886.1641039960011	1005.7657409161152
23837086	196188	24	785.0	111.0	1255.3914705187092	886.1641039960011	906.7235100407825
23837003	196420	25	915.0	310.0	1255.3774962479065	886.1133926112567	669.151314052394
23837002	196420	25	1182.0	286.0	1255.3774962479065	886.1133926112567	604.5827825426422
23837001	196420	25	1379.0	239.0	1255.3774962479065	886.1133926112567	658.8158060723702
23837000	196420	25	1166.0	174.0	1255.3774962479065	886.1133926112567	717.7003697726917
23837007	196420	25	1073.0	521.0	1255.3774962479065	886.1133926112567	408.1290734580873
23837006	196420	25	808.0	490.0	1255.3774962479065	886.1133926112567	597.5386547789567
23837005	196420	25	887.0	472.0	1255.3774962479065	886.1133926112567	554.2489347593563
23837004	196420	25	971.0	459.0	1255.3774962479065	886.1133926112567	513.1241667668028
23836999	196420	25	1405.0	147.0	1255.3774962479065	886.1133926112567	754.105762321418
23836998	196420	25	582.0	142.0	1255.3774962479065	886.1133926112567	1003.564643416922
23836997	196420	25	839.0	106.0	1255.3774962479065	886.1133926112567	884.2777418397005
23837011	196420	25	1291.0	840.0	1255.3774962479065	886.1133926112567	58.270127438403804
23837010	196420	25	728.0	759.0	1255.3774962479065	886.1133926112567	542.4802651985177
23837009	196420	25	1034.0	594.0	1255.3774962479065	886.1133926112567	366.5218001536199
23837008	196420	25	941.0	530.0	1255.3774962479065	886.1133926112567	475.0262714252776
23837014	196420	25	1379.0	922.0	1255.3774962479065	886.1133926112567	128.725957070865
23837013	196420	25	1054.0	902.0	1255.3774962479065	886.1133926112567	202.00316900830956
23836943	195989	26	882.0	100.0	1255.368885327008	886.1228734269066	870.2835725528253
23836960	195989	26	1062.0	946.0	1255.368885327008	886.1228734269066	202.4272612551477
23836955	195989	26	1076.0	596.0	1255.368885327008	886.1228734269066	341.0930645863944
23836954	195989	26	981.0	527.0	1255.368885327008	886.1228734269066	451.93752162658814
23836953	195989	26	1133.0	518.0	1255.368885327008	886.1228734269066	387.9285939915447
23836952	195989	26	861.0	518.0	1255.368885327008	886.1228734269066	539.4824071776104
23836959	195989	26	1373.0	919.0	1255.368885327008	886.1228734269066	122.13920169590841
23836957	195989	26	691.0	801.0	1255.368885327008	886.1228734269066	570.7522600092817
23836956	195989	26	1241.0	789.0	1255.368885327008	886.1228734269066	98.18002550539303
23836947	195989	26	1281.0	282.0	1255.368885327008	886.1228734269066	604.6663544773781
23836946	195989	26	1170.0	176.0	1255.368885327008	886.1228734269066	715.2358645552265
23836945	195989	26	582.0	143.0	1255.368885327008	886.1228734269066	1002.8246410698131
23836944	195989	26	1398.0	121.0	1255.368885327008	886.1228734269066	778.30369799578
23836951	195989	26	811.0	488.0	1255.368885327008	886.1228734269066	596.6284678025884
23836950	195989	26	965.0	460.0	1255.368885327008	886.1228734269066	515.6498742593201
23836949	195989	26	1385.0	288.0	1255.368885327008	886.1228734269066	612.009148304028
23836948	195989	26	853.0	285.0	1255.368885327008	886.1228734269066	723.3598197552307
23837163	196492	27	1323.0	263.0	1255.431059387317	886.1260874235793	626.7788147052662
23837162	196492	27	782.0	248.0	1255.431059387317	886.1260874235793	794.570243240409
23837161	196492	27	1172.0	177.0	1255.431059387317	886.1260874235793	714.0171913442728
23837160	196492	27	586.0	147.0	1255.431059387317	886.1260874235793	997.2187906284729
23837167	196492	27	1213.0	516.0	1255.431059387317	886.1260874235793	372.55028572290354
23837166	196492	27	812.0	488.0	1255.431059387317	886.1260874235793	595.9324508000599
23837165	196492	27	928.0	473.0	1255.431059387317	886.1260874235793	527.1472875406033
23837164	196492	27	1383.0	346.0	1255.431059387317	886.1260874235793	554.986508777057
23837159	196492	27	1379.0	98.0	1255.431059387317	886.1260874235793	797.754356153409
23837158	196492	27	932.0	83.0	1255.431059387317	886.1260874235793	865.8054992183341
23837171	196492	27	1167.0	714.0	1255.431059387317	886.1260874235793	193.51341616568305
23837170	196492	27	1131.0	599.0	1255.431059387317	886.1260874235793	312.9288715018525
23837169	196492	27	820.0	574.0	1255.431059387317	886.1260874235793	535.745183766978
23837168	196492	27	1032.0	524.0	1255.431059387317	886.1260874235793	425.50762800641843
23837175	196492	27	1053.0	943.0	1255.431059387317	886.1260874235793	210.26881779384644
23837174	196492	27	1364.0	893.0	1255.431059387317	886.1260874235793	108.78632974720936
23837172	196492	27	683.0	832.0	1255.431059387317	886.1260874235793	574.984305082383
23837387	196511	28	1060.0	662.0	1255.3580839293038	886.1068221703362	297.30228505649865
23837386	196511	28	770.0	639.0	1255.3580839293038	886.1068221703362	544.6413968829833
23837385	196511	28	1188.0	620.0	1255.3580839293038	886.1068221703362	274.4994576975008
23837384	196511	28	1240.0	522.0	1255.3580839293038	886.1068221703362	364.43058144585
23837391	196511	28	1059.0	955.0	1255.3580839293038	886.1068221703362	208.0931692196003
23837389	196511	28	682.0	839.0	1255.3580839293038	886.1068221703362	575.2899661058502
23837388	196511	28	1359.0	829.0	1255.3580839293038	886.1068221703362	118.33357894190318
23837379	196511	28	1350.0	240.0	1255.3580839293038	886.1068221703362	653.0016216921541
23837378	196511	28	721.0	221.0	1255.3580839293038	886.1068221703362	853.1738666638354
23837377	196511	28	1182.0	178.0	1255.3580839293038	886.1068221703362	711.8965374841704
23837376	196511	28	586.0	148.0	1255.3580839293038	886.1068221703362	996.4145349481315
23837383	196511	28	1088.0	511.0	1255.3580839293038	886.1068221703362	410.747923056485
23837382	196511	28	902.0	490.0	1255.3580839293038	886.1068221703362	530.813102747164
23837381	196511	28	813.0	487.0	1255.3580839293038	886.1068221703362	595.7910119500875
23837380	196511	28	1369.0	425.0	1255.3580839293038	886.1068221703362	474.9041866947955
23837375	196511	28	993.0	108.0	1255.3580839293038	886.1068221703362	821.1467535776262
23837374	196511	28	1353.0	73.0	1255.3580839293038	886.1068221703362	818.9485014540899
23836971	196278	29	1274.0	534.0	1255.3867863368769	886.0910286019567	352.58267703455454
23836970	196278	29	902.0	489.0	1255.3867863368769	886.0910286019567	531.5670284674036
23836969	196278	29	817.0	482.0	1255.3867863368769	886.0910286019567	596.2151741035798
23836968	196278	29	1352.0	481.0	1255.3867863368769	886.0910286019567	416.4527038069361
23836975	196278	29	1364.0	810.0	1255.3867863368769	886.0910286019567	132.6147609277905
23836974	196278	29	709.0	708.0	1255.3867863368769	886.0910286019567	574.6781140360602
23836973	196278	29	964.0	662.0	1255.3867863368769	886.0910286019567	367.59087087632594
23836972	196278	29	1239.0	628.0	1255.3867863368769	886.0910286019567	258.6107225373041
23836963	196278	29	1048.0	156.0	1255.3867863368769	886.0910286019567	758.9744325023081
23836962	196278	29	588.0	150.0	1255.3867863368769	886.0910286019567	993.5970636859546
23836961	196278	29	1343.0	61.0	1255.3867863368769	886.0910286019567	829.7296431295047
23836967	196278	29	1131.0	481.0	1255.3867863368769	886.0910286019567	423.757966378223
23836966	196278	29	676.0	190.0	1255.3867863368769	886.0910286019567	905.6664773976698
23836965	196278	29	1365.0	180.0	1255.3867863368769	886.0910286019567	714.5485268907402
23836964	196278	29	1197.0	179.0	1255.3867863368769	886.0910286019567	709.4975261042996
23836978	196278	29	1059.0	974.0	1255.3867863368769	886.0910286019567	215.1644884733262
23836976	196278	29	671.0	849.0	1255.3867863368769	886.0910286019567	585.5626870352087
23837323	196295	30	653.0	158.0	1255.3875499709525	886.1235281117824	945.0050965735351
23837322	196295	30	590.0	157.0	1255.3875499709525	886.1235281117824	987.0976197431133
23837321	196295	30	1357.0	150.0	1255.3875499709525	886.1235281117824	743.1035854042449
23837320	196295	30	1333.0	53.0	1255.3875499709525	886.1235281117824	836.730844114722
23837327	196295	30	820.0	476.0	1255.3875499709525	886.1235281117824	598.133452484113
23837326	196295	30	1158.0	455.0	1255.3875499709525	886.1235281117824	441.98623437941546
23837325	196295	30	1214.0	187.0	1255.3875499709525	886.1235281117824	700.3475114913056
23837324	196295	30	1058.0	166.0	1255.3875499709525	886.1235281117824	746.6858379691531
23837337	196295	30	1054.0	969.0	1255.3875499709525	886.1235281117824	217.77386178313824
23837336	196295	30	611.0	927.0	1255.3875499709525	886.1235281117824	645.6827398278468
23837331	196295	30	1265.0	651.0	1255.3875499709525	886.1235281117824	235.3199368249386
23837330	196295	30	1337.0	583.0	1255.3875499709525	886.1235281117824	313.91792764141127
23837329	196295	30	902.0	489.0	1255.3875499709525	886.1235281117824	531.5918143222506
23837328	196295	30	1348.0	478.0	1255.3875499709525	886.1235281117824	418.4995580628391
23837334	196295	30	1358.0	809.0	1255.3875499709525	886.1235281117824	128.36414409550926
23837333	196295	30	626.0	767.0	1255.3875499709525	886.1235281117824	640.5615528645446
23837332	196295	30	959.0	686.0	1255.3875499709525	886.1235281117824	357.62411311556053
23837154	196313	31	1357.0	803.0	1255.424742174545	886.1087730120265	131.24252799253838
23837153	196313	31	540.0	798.0	1255.424742174545	886.1087730120265	720.8298811766884
23837152	196313	31	956.0	702.0	1255.424742174545	886.1087730120265	351.49852990629506
23837157	196313	31	575.0	947.0	1255.424742174545	886.1087730120265	683.1438876894068
23837156	196313	31	1021.0	931.0	1255.424742174545	886.1087730120265	238.684272636652
23837147	196313	31	823.0	472.0	1255.424742174545	886.1087730120265	598.7296831878705
23837146	196313	31	1162.0	418.0	1255.424742174545	886.1087730120265	477.34055539122716
23837145	196313	31	1226.0	201.0	1255.424742174545	886.1087730120265	685.7403636290362
23837144	196313	31	1060.0	166.0	1255.424742174545	886.1087730120265	746.1551278540366
23837151	196313	31	1283.0	691.0	1255.424742174545	886.1087730120265	197.04778138918186
23837150	196313	31	1386.0	612.0	1255.424742174545	886.1087730120265	303.620680122983
23837149	196313	31	1281.0	507.0	1255.424742174545	886.1087730120265	379.9704667306694
23837148	196313	31	902.0	486.0	1255.424742174545	886.1087730120265	533.8502398822473
23837143	196313	31	590.0	160.0	1255.424742174545	886.1087730120265	984.8979834191408
23837142	196313	31	651.0	148.0	1255.424742174545	886.1087730120265	954.0093446869818
23837141	196313	31	1341.0	133.0	1255.424742174545	886.1087730120265	757.9551099765561
23837140	196313	31	1320.0	45.0	1255.424742174545	886.1087730120265	843.5839803843011
23837032	196582	32	539.0	912.0	1255.376527948803	886.1742473175372	716.8418928170966
23837027	196582	32	956.0	760.0	1255.376527948803	886.1742473175372	324.8788176733402
23837026	196582	32	1279.0	693.0	1255.376527948803	886.1742473175372	194.61335580697101
23837025	196582	32	1399.0	644.0	1255.376527948803	886.1742473175372	281.56006071148767
23837024	196582	32	1190.0	532.0	1255.376527948803	886.1742473175372	360.15758754965105
23837031	196582	32	964.0	905.0	1255.376527948803	886.1742473175372	291.98405779008004
23837029	196582	32	534.0	807.0	1255.376527948803	886.1742473175372	725.7083825571871
23837028	196582	32	1359.0	804.0	1255.376527948803	886.1742473175372	132.25139274181188
23837019	196582	32	1056.0	165.0	1255.376527948803	886.1742473175372	748.2267670238322
23837018	196582	32	590.0	160.0	1255.376527948803	886.1742473175372	984.9136822140282
23837017	196582	32	649.0	131.0	1255.376527948803	886.1742473175372	968.4940048646941
23837016	196582	32	1323.0	124.0	1255.376527948803	886.1742473175372	765.1682934141439
23837023	196582	32	902.0	486.0	1255.376527948803	886.1742473175372	533.8673980693226
23837022	196582	32	825.0	473.0	1255.376527948803	886.1742473175372	596.6044874585508
23837021	196582	32	1163.0	377.0	1255.376527948803	886.1742473175372	517.4860742544251
23837020	196582	32	1237.0	211.0	1255.376527948803	886.1742473175372	675.424282225814
23837015	196582	32	1304.0	41.0	1255.376527948803	886.1742473175372	846.5717632682293
23837067	196564	33	953.0	900.0	1255.36544644461	886.1363453054437	302.6831084238732
23837066	196564	33	516.0	896.0	1255.36544644461	886.1363453054437	739.4312375604446
23837064	196564	33	533.0	811.0	1255.36544644461	886.1363453054437	726.2625617522767
23837059	196564	33	1072.0	542.0	1255.36544644461	886.1363453054437	389.93936850492366
23837058	196564	33	902.0	485.0	1255.36544644461	886.1363453054437	534.581617964934
23837057	196564	33	832.0	470.0	1255.36544644461	886.1363453054437	593.6394184413762
23837056	196564	33	1163.0	371.0	1255.36544644461	886.1363453054437	523.3515357305846
23837063	196564	33	1361.0	798.0	1255.36544644461	886.1363453054437	137.57425002029623
23837062	196564	33	971.0	779.0	1255.36544644461	886.1363453054437	303.87810651155763
23837061	196564	33	1410.0	679.0	1255.36544644461	886.1363453054437	258.49044605124345
23837060	196564	33	1277.0	674.0	1255.36544644461	886.1363453054437	213.236682836447
23837051	196564	33	651.0	113.0	1255.36544644461	886.1363453054437	981.3243099447047
23837050	196564	33	1313.0	47.0	1255.36544644461	886.1363453054437	841.1132788014382
23837055	196564	33	1251.0	222.0	1255.36544644461	886.1363453054437	664.1506924473784
23837054	196564	33	1057.0	168.0	1255.36544644461	886.1363453054437	745.0293019686064
23837053	196564	33	591.0	162.0	1255.36544644461	886.1363453054437	982.728290537049
23837052	196564	33	1269.0	113.0	1255.36544644461	886.1363453054437	773.2565612284923
23837515	196655	34	901.0	861.0	1255.4349749194555	886.0825964581077	355.3213870445112
23837514	196655	34	537.0	815.0	1255.4349749194555	886.0825964581077	721.9428985084242
23837513	196655	34	1361.0	796.0	1255.4349749194555	886.0825964581077	138.77625411031335
23837512	196655	34	957.0	772.0	1255.4349749194555	886.0825964581077	319.49690619753966
23837517	196655	34	507.0	898.0	1255.4349749194555	886.0825964581077	748.5298498990313
23837507	196655	34	852.0	463.0	1255.4349749194555	886.0825964581077	584.6012849917417
23837506	196655	34	1171.0	350.0	1255.4349749194555	886.0825964581077	542.6912706271544
23837505	196655	34	1269.0	236.0	1255.4349749194555	886.0825964581077	650.2241091524911
23837504	196655	34	1057.0	169.0	1255.4349749194555	886.0825964581077	744.0321830501596
23837511	196655	34	1416.0	726.0	1255.4349749194555	886.0825964581077	226.73236418271927
23837510	196655	34	1311.0	672.0	1255.4349749194555	886.0825964581077	221.1760161465219
23837509	196655	34	988.0	513.0	1255.4349749194555	886.0825964581077	459.0338654065656
23837508	196655	34	896.0	488.0	1255.4349749194555	886.0825964581077	536.3424790170719
23837503	196655	34	590.0	167.0	1255.4349749194555	886.0825964581077	979.7364371987959
23837502	196655	34	651.0	118.0	1255.4349749194555	886.0825964581077	977.390665950781
23837501	196655	34	1203.0	97.0	1255.4349749194555	886.0825964581077	790.8228440225236
23837500	196655	34	1317.0	42.0	1255.4349749194555	886.0825964581077	846.3248087800739
23837483	196602	35	1131.0	89.0	1255.4125033610608	886.1209405826269	806.7715072484264
23837482	196602	35	1322.0	38.0	1255.4125033610608	886.1209405826269	850.7308766956801
23837487	196602	35	1280.0	246.0	1255.4125033610608	886.1209405826269	640.5929780784026
23837486	196602	35	588.0	171.0	1255.4125033610608	886.1209405826269	978.1806629158332
23837485	196602	35	1058.0	170.0	1255.4125033610608	886.1209405826269	742.8330216301824
23837484	196602	35	643.0	105.0	1255.4125033610608	886.1209405826269	992.5719107901699
23837498	196602	35	498.0	884.0	1255.4125033610608	886.1209405826269	757.4154729318803
23837497	196602	35	542.0	834.0	1255.4125033610608	886.1209405826269	715.3139117891621
23837496	196602	35	870.0	810.0	1255.4125033610608	886.1209405826269	392.8577291364184
23837491	196602	35	978.0	515.0	1255.4125033610608	886.1209405826269	463.34484950194945
23837490	196602	35	897.0	499.0	1255.4125033610608	886.1209405826269	527.5624562107506
23837489	196602	35	867.0	458.0	1255.4125033610608	886.1209405826269	578.0586583838696
23837488	196602	35	1173.0	345.0	1255.4125033610608	886.1209405826269	547.3606608510185
23837495	196602	35	1356.0	794.0	1255.4125033610608	886.1209405826269	136.39689209771782
23837494	196602	35	978.0	756.0	1255.4125033610608	886.1209405826269	306.41337470671556
23837493	196602	35	1421.0	745.0	1255.4125033610608	886.1209405826269	217.56456263389038
23837492	196602	35	1353.0	662.0	1255.4125033610608	886.1209405826269	244.44532212316182
23837315	196638	36	1423.0	785.0	1255.4448478432575	886.1128621404154	195.70012750250257
23837314	196638	36	864.0	779.0	1255.4448478432575	886.1128621404154	405.83523028310725
23837313	196638	36	999.0	740.0	1255.4448478432575	886.1128621404154	295.14899367644057
23837312	196638	36	1356.0	662.0	1255.4448478432575	886.1128621404154	245.63776908699208
23837318	196638	36	549.0	845.0	1255.4448478432575	886.1128621404154	707.6401560663867
23837317	196638	36	495.0	831.0	1255.4448478432575	886.1128621404154	762.4393708254208
23837316	196638	36	1349.0	786.0	1255.4448478432575	886.1128621404154	137.02244947824076
23837307	196638	36	1287.0	250.0	1255.4448478432575	886.1128621404154	636.8950470902614
23837306	196638	36	587.0	172.0	1255.4448478432575	886.1128621404154	978.1491166905851
23837305	196638	36	1058.0	169.0	1255.4448478432575	886.1128621404154	743.797906011482
23837304	196638	36	623.0	95.0	1255.4448478432575	886.1128621404154	1012.8405828201599
23837311	196638	36	899.0	524.0	1255.4448478432575	886.1128621404154	508.1128363675991
23837310	196638	36	969.0	511.0	1255.4448478432575	886.1128621404154	471.97490420479056
23837309	196638	36	876.0	455.0	1255.4448478432575	886.1128621404154	574.3141060932542
23837308	196638	36	1172.0	346.0	1255.4448478432575	886.1128621404154	546.5207649130047
23837303	196638	36	1062.0	92.0	1255.4448478432575	886.1128621404154	817.3347826771741
23837302	196638	36	1329.0	42.0	1255.4448478432575	886.1128621404154	847.3115627912117
23837283	196781	37	582.0	914.0	1255.4309263984385	886.1137319381769	674.0080537918482
23837281	196781	37	1412.0	864.0	1255.4309263984385	886.1137319381769	158.12302788868143
23837280	196781	37	1345.0	782.0	1255.4309263984385	886.1137319381769	137.34004559463528
23837275	196781	37	896.0	524.0	1255.4309263984385	886.1137319381769	510.21264754005614
23837274	196781	37	980.0	517.0	1255.4309263984385	886.1137319381769	460.5509117589828
23837273	196781	37	878.0	454.0	1255.4309263984385	886.1137319381769	573.7389489406503
23837272	196781	37	1171.0	348.0	1255.4309263984385	886.1137319381769	544.697135877297
23837279	196781	37	880.0	728.0	1255.4309263984385	886.1137319381769	407.36756464378385
23837278	196781	37	535.0	710.0	1255.4309263984385	886.1137319381769	741.64463612198
23837277	196781	37	982.0	697.0	1255.4309263984385	886.1137319381769	332.45823063761395
23837276	196781	37	1358.0	665.0	1255.4309263984385	886.1137319381769	243.7451482821976
23837267	196781	37	610.0	87.0	1255.4309263984385	886.1137319381769	1027.211680873863
23837266	196781	37	1341.0	49.0	1255.4309263984385	886.1137319381769	841.4757670643233
23837271	196781	37	1294.0	258.0	1255.4309263984385	886.1137319381769	629.2967771153659
23837270	196781	37	587.0	172.0	1255.4309263984385	886.1137319381769	978.1402381604312
23837269	196781	37	1059.0	168.0	1255.4309263984385	886.1137319381769	744.4947554173398
23837268	196781	37	942.0	108.0	1255.4309263984385	886.1137319381769	838.8682408183901
23838019	196618	38	1407.0	917.0	1255.4218852622485	886.1002715082153	154.6955658327574
23838017	196618	38	1342.0	789.0	1255.4218852622485	886.1002715082153	130.09316922310873
23838016	196618	38	899.0	700.0	1255.4218852622485	886.1002715082153	402.08192119184724
23838020	196618	38	591.0	941.0	1255.4218852622485	886.1002715082153	666.6861494015848
23838011	196618	38	895.0	523.0	1255.4218852622485	886.1002715082153	511.6109288759702
23838010	196618	38	880.0	453.0	1255.4218852622485	886.1002715082153	573.1644067057467
23838009	196618	38	1173.0	347.0	1255.4218852622485	886.1002715082153	545.3645293841677
23838008	196618	38	1294.0	258.0	1255.4218852622485	886.1002715082153	629.2838961910696
23838015	196618	38	1369.0	671.0	1255.4218852622485	886.1002715082153	243.2449690133175
23838014	196618	38	571.0	618.0	1255.4218852622485	886.1002715082153	735.0585504629609
23838013	196618	38	1002.0	606.0	1255.4218852622485	886.1002715082153	377.7284924768691
23838012	196618	38	972.0	540.0	1255.4218852622485	886.1002715082153	447.34032121380193
23838003	196618	38	1350.0	61.0	1255.4218852622485	886.1002715082153	830.5031473933605
23838007	196618	38	587.0	172.0	1255.4218852622485	886.1002715082153	978.1242326338946
23838006	196618	38	1058.0	166.0	1255.4218852622485	886.1002715082153	746.6724863062157
23838005	196618	38	848.0	109.0	1255.4218852622485	886.1002715082153	877.4265921253964
23838004	196618	38	610.0	87.0	1255.4218852622485	886.1002715082153	1027.1955285630766
23838217	196672	39	1373.0	967.0	1255.4275345739177	886.1208785028688	142.70499963391273
23838216	196672	39	618.0	963.0	1255.4275345739177	886.1208785028688	642.0469306484953
23838211	196672	39	958.0	559.0	1255.4275345739177	886.1208785028688	442.12125879130446
23838210	196672	39	896.0	521.0	1255.4275345739177	886.1208785028688	512.3489128792911
23838209	196672	39	619.0	506.0	1255.4275345739177	886.1208785028688	741.304181181806
23838208	196672	39	1055.0	500.0	1255.4275345739177	886.1208785028688	435.0408365098685
23838214	196672	39	1341.0	790.0	1255.4275345739177	886.1208785028688	128.69292957758526
23838213	196672	39	1365.0	676.0	1255.4275345739177	886.1208785028688	236.97448968690142
23838212	196672	39	914.0	673.0	1255.4275345739177	886.1208785028688	402.48387572554793
23838203	196672	39	1058.0	169.0	1255.4275345739177	886.1208785028688	743.8010391177615
23838202	196672	39	729.0	102.0	1255.4275345739177	886.1208785028688	944.4424287703746
23838201	196672	39	1351.0	85.0	1255.4275345739177	886.1208785028688	806.8015605592418
23838200	196672	39	594.0	85.0	1255.4275345739177	886.1208785028688	1038.8845197930996
23838207	196672	39	889.0	453.0	1255.4275345739177	886.1208785028688	567.3295633835914
23838206	196672	39	1171.0	348.0	1255.4275345739177	886.1208785028688	544.7036703336313
23838205	196672	39	1296.0	260.0	1255.4275345739177	886.1208785028688	627.4340439025881
23838204	196672	39	587.0	172.0	1255.4275345739177	886.1208785028688	978.1431378332493
23837231	196691	40	656.0	99.0	1255.416055757496	886.1459258687725	989.392903002483
23837230	196691	40	565.0	94.0	1255.416055757496	886.1459258687725	1050.7946982728038
23837243	196691	40	1364.0	679.0	1255.416055757496	886.1459258687725	233.88011362937678
23837242	196691	40	939.0	647.0	1255.416055757496	886.1459258687725	396.62311354831957
23837241	196691	40	915.0	588.0	1255.416055757496	886.1459258687725	452.51970579151373
23837240	196691	40	894.0	518.0	1255.416055757496	886.1459258687725	515.9001726042367
23837247	196691	40	1333.0	990.0	1255.416055757496	886.1459258687725	129.63385791481514
23837246	196691	40	654.0	979.0	1255.416055757496	886.1459258687725	608.5418237111326
23837244	196691	40	1341.0	794.0	1255.416055757496	886.1459258687725	125.75962454745698
23837235	196691	40	1299.0	262.0	1255.416055757496	886.1459258687725	625.6658029446079
23837234	196691	40	587.0	172.0	1255.416055757496	886.1459258687725	978.153580492028
23837233	196691	40	1060.0	171.0	1255.416055757496	886.1459258687725	741.3643706940067
23837232	196691	40	1374.0	105.0	1255.416055757496	886.1459258687725	790.0956330302624
23837239	196691	40	1126.0	474.0	1255.416055757496	886.1459258687725	431.987013344215
23837238	196691	40	894.0	453.0	1255.416055757496	886.1459258687725	564.1249493295094
23837237	196691	40	632.0	385.0	1255.416055757496	886.1459258687725	799.8717507145146
23837236	196691	40	1172.0	345.0	1255.416055757496	886.1459258687725	547.5373516414279
23837195	196762	41	540.0	108.0	1254.5973292868798	886.974163527775	1057.0951189309967
23837194	196762	41	656.0	100.0	1254.5973292868798	886.974163527775	988.7603838593183
23837199	196762	41	1304.0	268.0	1254.5973292868798	886.974163527775	620.9425408107402
23837198	196762	41	587.0	172.0	1254.5973292868798	886.974163527775	978.1994932442034
23837197	196762	41	1062.0	171.0	1254.5973292868798	886.974163527775	741.4261487752748
23837196	196762	41	1381.0	119.0	1254.5973292868798	886.974163527775	778.307105845498
23837211	196762	41	1320.0	995.0	1254.5973292868798	886.974163527775	126.2817907773434
23837210	196762	41	719.0	980.0	1254.5973292868798	886.974163527775	543.6159539514964
23837208	196762	41	1338.0	793.0	1254.5973292868798	886.974163527775	125.64692154138179
23837203	196762	41	1168.0	479.0	1254.5973292868798	886.974163527775	417.06356295630525
23837202	196762	41	895.0	454.0	1254.5973292868798	886.974163527775	562.8293395984551
23837201	196762	41	1172.0	344.0	1254.5973292868798	886.974163527775	549.2205941732449
23837200	196762	41	597.0	301.0	1254.5973292868798	886.974163527775	880.7950770794037
23837207	196762	41	1365.0	674.0	1254.5973292868798	886.974163527775	239.88902440700593
23837206	196762	41	847.0	624.0	1254.5973292868798	886.974163527775	485.0680297905955
23837205	196762	41	994.0	621.0	1254.5973292868798	886.974163527775	372.36168397910393
23837204	196762	41	891.0	519.0	1254.5973292868798	886.974163527775	517.3084214359142
23837611	196744	42	588.0	172.0	1254.544218769061	887.0660925252698	977.5483170942578
23837610	196744	42	1388.0	141.0	1254.544218769061	887.0660925252698	757.908345355746
23837609	196744	42	524.0	120.0	1254.544218769061	887.0660925252698	1059.2852523654255
23837608	196744	42	664.0	102.0	1254.544218769061	887.0660925252698	982.3803967682051
23837615	196744	42	1171.0	347.0	1254.544218769061	887.0660925252698	546.4897261479359
23837614	196744	42	1315.0	281.0	1254.544218769061	887.0660925252698	609.0738953469374
23837613	196744	42	556.0	257.0	1254.544218769061	887.0660925252698	940.7163794288582
23837612	196744	42	1075.0	177.0	1254.544218769061	887.0660925252698	732.4138053365034
23837625	196744	42	1287.0	1009.0	1254.544218769061	887.0660925252698	126.1794576282789
23837624	196744	42	771.0	980.0	1254.544218769061	887.0660925252698	492.3938694414292
23837619	196744	42	1055.0	631.0	1254.544218769061	887.0660925252698	324.6347778432171
23837618	196744	42	881.0	523.0	1254.544218769061	887.0660925252698	521.6123111108541
23837617	196744	42	1176.0	477.0	1254.544218769061	887.0660925252698	417.5205318795535
23837616	196744	42	898.0	453.0	1254.544218769061	887.0660925252698	561.726937771188
23837622	196744	42	1338.0	796.0	1254.544218769061	887.0660925252698	123.52287492075044
23837621	196744	42	748.0	683.0	1254.544218769061	887.0660925252698	546.104399988583
23837620	196744	42	1372.0	654.0	1254.544218769061	887.0660925252698	260.9897776342358
23837739	196798	43	1320.0	282.0	1254.59238533147	886.9953621765393	608.5207837960417
23837738	196798	43	549.0	242.0	1254.59238533147	886.9953621765393	955.9705180950921
23837737	196798	43	1078.0	176.0	1254.59238533147	886.9953621765393	732.5976218863985
23837736	196798	43	1395.0	175.0	1254.59238533147	886.9953621765393	725.707719414509
23837743	196798	43	862.0	531.0	1254.59238533147	886.9953621765393	529.963658104458
23837742	196798	43	1216.0	474.0	1254.59238533147	886.9953621765393	414.7945773330499
23837741	196798	43	906.0	452.0	1254.59238533147	886.9953621765393	557.4384416473112
23837740	196798	43	1171.0	346.0	1254.59238533147	886.9953621765393	547.4154444130435
23837735	196798	43	587.0	174.0	1254.59238533147	886.9953621765393	976.7507253326288
23837734	196798	43	524.0	123.0	1254.59238533147	886.9953621765393	1057.097037613666
23837733	196798	43	647.0	103.0	1254.59238533147	886.9953621765393	991.8756144936262
23837747	196798	43	1338.0	795.0	1254.59238533147	886.9953621765393	124.17719938332725
23837746	196798	43	627.0	754.0	1254.59238533147	886.9953621765393	641.5293979908585
23837745	196798	43	1082.0	670.0	1254.59238533147	886.9953621765393	277.2636266814205
23837744	196798	43	1378.0	646.0	1254.59238533147	886.9953621765393	270.754877977808
23837750	196798	43	1254.0	1021.0	1254.59238533147	886.9953621765393	134.00594717615266
23837749	196798	43	845.0	976.0	1254.59238533147	886.9953621765393	419.1512229203308
23837359	196726	44	1078.0	177.0	1254.6699763594177	887.0325137374793	731.6819330222668
23837358	196726	44	587.0	174.0	1254.6699763594177	887.0325137374793	976.8308773675072
23837357	196726	44	527.0	117.0	1254.6699763594177	887.0325137374793	1059.459138762688
23837356	196726	44	636.0	100.0	1254.6699763594177	887.0325137374793	1001.0857692168528
23837370	196726	44	1342.0	793.0	1254.6699763594177	887.0325137374793	128.33022507910565
23837369	196726	44	529.0	784.0	1254.6699763594177	887.0325137374793	732.9478927430938
23837368	196726	44	1099.0	680.0	1254.6699763594177	887.0325137374793	259.0281901342038
23837373	196726	44	1210.0	1021.0	1254.6699763594177	887.0325137374793	141.21860416903147
23837372	196726	44	920.0	978.0	1254.6699763594177	887.0325137374793	346.8127400101315
23837363	196726	44	1172.0	345.0	1254.6699763594177	887.0325137374793	548.3006209551813
23837362	196726	44	1324.0	290.0	1254.6699763594177	887.0325137374793	601.0444864048727
23837361	196726	44	552.0	234.0	1254.6699763594177	887.0325137374793	959.268763004006
23837360	196726	44	1392.0	210.0	1254.6699763594177	887.0325137374793	690.8202081951664
23837367	196726	44	1371.0	651.0	1254.6699763594177	887.0325137374793	263.14258861205235
23837366	196726	44	827.0	526.0	1254.6699763594177	887.0325137374793	559.683914950991
23837365	196726	44	1222.0	461.0	1254.6699763594177	887.0325137374793	427.2833136418978
23837364	196726	44	911.0	451.0	1254.6699763594177	887.0325137374793	555.1877211242228
23838347	196708	45	1076.0	177.0	1254.6503108340696	887.0189344072269	732.149452487594
23838346	196708	45	587.0	173.0	1254.6503108340696	887.0189344072269	977.537710908823
23838345	196708	45	524.0	118.0	1254.6503108340696	887.0189344072269	1060.7733019824495
23838344	196708	45	611.0	98.0	1254.6503108340696	887.0189344072269	1018.2517377789788
23838351	196708	45	1172.0	347.0	1254.6503108340696	887.0189344072269	546.3071694562366
23838350	196708	45	1331.0	299.0	1254.6503108340696	887.0189344072269	592.9549243046597
23838349	196708	45	1385.0	252.0	1254.6503108340696	887.0189344072269	648.2592756924845
23838348	196708	45	555.0	217.0	1254.6503108340696	887.0189344072269	968.7290281159154
23838361	196708	45	1170.0	1025.0	1254.6503108340696	887.0189344072269	161.87788479721917
23838360	196708	45	988.0	970.0	1254.6503108340696	887.0189344072269	279.26375617830905
23838355	196708	45	1343.0	649.0	1254.6503108340696	887.0189344072269	253.88714168320593
23838354	196708	45	792.0	515.0	1254.6503108340696	887.0189344072269	593.6694346792243
23838353	196708	45	1229.0	449.0	1254.6503108340696	887.0189344072269	438.76933045180687
23838352	196708	45	912.0	449.0	1254.6503108340696	887.0189344072269	556.1203308762655
23838358	196708	45	535.0	797.0	1254.6503108340696	887.0189344072269	725.2585597119041
23838357	196708	45	1346.0	791.0	1254.6503108340696	887.0189344072269	132.53075671485257
23838356	196708	45	1137.0	674.0	1254.6503108340696	887.0189344072269	243.34884847753773
23837259	196924	46	1310.0	615.0	1254.6730219675844	887.0853361585312	277.65356949029183
23837258	196924	46	770.0	503.0	1254.6730219675844	887.0853361585312	618.40883214521
23837257	196924	46	918.0	443.0	1254.6730219675844	887.0853361585312	557.2795613619983
23837256	196924	46	1241.0	436.0	1254.6730219675844	887.0853361585312	451.2925127087542
23837262	196924	46	519.0	864.0	1254.6730219675844	887.0853361585312	736.0351404630558
23837261	196924	46	1349.0	794.0	1254.6730219675844	887.0853361585312	132.5234265798865
23837260	196924	46	1200.0	644.0	1254.6730219675844	887.0853361585312	249.15782144330544
23837251	196924	46	1077.0	177.0	1254.6730219675844	887.0853361585312	731.9760155650374
23837250	196924	46	587.0	173.0	1254.6730219675844	887.0853361585312	977.6017244154026
23837249	196924	46	524.0	123.0	1254.6730219675844	887.0853361585312	1057.2177949522688
23837248	196924	46	599.0	93.0	1254.6730219675844	887.0853361585312	1029.7954325195426
23837255	196924	46	1173.0	345.0	1254.6730219675844	887.0853361585312	548.2034241004203
23837254	196924	46	1332.0	304.0	1254.6730219675844	887.0853361585312	588.1904205057517
23837253	196924	46	1387.0	263.0	1254.6730219675844	887.0853361585312	637.9599798759309
23837252	196924	46	552.0	211.0	1254.6730219675844	887.0853361585312	975.1106386301257
23837265	196924	46	1125.0	1019.0	1254.6730219675844	887.0853361585312	184.97721795565354
23837264	196924	46	1027.0	933.0	1254.6730219675844	887.0853361585312	232.25667113675607
23837768	196853	47	1079.0	1015.0	1254.5662862451231	886.9805059680798	217.28440284128396
23837763	196853	47	1206.0	644.0	1254.5662862451231	886.9805059680798	247.78662280306276
23837762	196853	47	1310.0	614.0	1254.5662862451231	886.9805059680798	278.5520656165495
23837761	196853	47	738.0	480.0	1254.5662862451231	886.9805059680798	657.6274479696789
23837760	196853	47	919.0	440.0	1254.5662862451231	886.9805059680798	558.9242392129944
23837766	196853	47	1047.0	880.0	1254.5662862451231	886.9805059680798	207.68363115364386
23837765	196853	47	518.0	854.0	1254.5662862451231	886.9805059680798	737.3042844083053
23837764	196853	47	1349.0	794.0	1254.5662862451231	886.9805059680798	132.5258494921581
23837755	196853	47	545.0	205.0	1254.5662862451231	886.9805059680798	984.1654968023286
23837754	196853	47	1077.0	176.0	1254.5662862451231	886.9805059680798	732.8185763731101
23837753	196853	47	587.0	174.0	1254.5662862451231	886.9805059680798	976.7220425595016
23837752	196853	47	531.0	125.0	1254.5662862451231	886.9805059680798	1050.7913503954676
23837759	196853	47	1255.0	439.0	1254.5662862451231	886.9805059680798	447.98071591870774
23837758	196853	47	1173.0	345.0	1254.5662862451231	886.9805059680798	548.0838694043432
23837757	196853	47	1332.0	304.0	1254.5662862451231	886.9805059680798	588.100544434938
23837756	196853	47	1391.0	274.0	1254.5662862451231	886.9805059680798	627.980301399519
23837751	196853	47	593.0	90.0	1254.5662862451231	886.9805059680798	1035.783702318829
23837451	196907	48	1400.0	289.0	1254.6217040568065	887.0331101889376	615.4497947140779
23837450	196907	48	538.0	202.0	1254.6217040568065	887.0331101889376	991.3712870465889
23837449	196907	48	1077.0	176.0	1254.6217040568065	887.0331101889376	732.8830421949997
23837448	196907	48	588.0	174.0	1254.6217040568065	887.0331101889376	976.1151123434726
23837455	196907	48	1259.0	436.0	1254.6217040568065	887.0331101889376	451.05436031821324
23837454	196907	48	922.0	433.0	1254.6217040568065	887.0331101889376	562.835023037385
23837453	196907	48	1171.0	347.0	1254.6217040568065	887.0331101889376	546.4689830994082
23837452	196907	48	1333.0	307.0	1254.6217040568065	887.0331101889376	585.3046780869013
23837447	196907	48	530.0	116.0	1254.6217040568065	887.0331101889376	1058.0967210032438
23837446	196907	48	602.0	87.0	1254.6217040568065	887.0331101889376	1032.4572950028464
23837459	196907	48	1063.0	799.0	1254.6217040568065	887.0331101889376	210.87604405235783
23837458	196907	48	1205.0	637.0	1254.6217040568065	887.0331101889376	254.90953239189525
23837457	196907	48	1306.0	610.0	1254.6217040568065	887.0331101889376	281.75711780713266
23837456	196907	48	719.0	457.0	1254.6217040568065	887.0331101889376	686.8908834127063
23837463	196907	48	1025.0	1013.0	1254.6217040568065	887.0331101889376	261.90415098395056
23837461	196907	48	520.0	854.0	1254.6217040568065	887.0331101889376	735.3640149205567
23837460	196907	48	1343.0	802.0	1254.6217040568065	887.0331101889376	122.64319394987517
23837409	196817	49	953.0	1005.0	1254.612267569912	887.0620307994	323.85077509221117
23837403	196817	49	1310.0	577.0	1254.612267569912	887.0620307994	314.97025867087046
23837402	196817	49	721.0	462.0	1254.612267569912	887.0620307994	682.2168146039891
23837401	196817	49	1259.0	441.0	1254.612267569912	887.0620307994	446.0836104552182
23837400	196817	49	922.0	430.0	1254.612267569912	887.0620307994	565.2757031188148
23837407	196817	49	518.0	853.0	1254.612267569912	887.0620307994	737.3993861379781
23837406	196817	49	1351.0	788.0	1254.612267569912	887.0620307994	138.21678953410648
23837405	196817	49	1092.0	735.0	1254.612267569912	887.0620307994	222.63335503707964
23837404	196817	49	1201.0	643.0	1254.612267569912	887.0620307994	249.88107193606143
23837395	196817	49	1077.0	175.0	1254.612267569912	887.0620307994	733.8790454138145
23837394	196817	49	588.0	174.0	1254.612267569912	887.0620307994	976.1297941577568
23837393	196817	49	534.0	113.0	1254.612267569912	887.0620307994	1057.569887854955
23837392	196817	49	610.0	89.0	1254.612267569912	887.0620307994	1025.879125679671
23837399	196817	49	1173.0	348.0	1254.612267569912	887.0620307994	545.2049479484538
23837398	196817	49	1408.0	317.0	1254.612267569912	887.0620307994	590.3376283273668
23837397	196817	49	1329.0	306.0	1254.612267569912	887.0620307994	585.8042491932038
23837396	196817	49	523.0	182.0	1254.612267569912	887.0620307994	1016.0555975603711
23838255	196871	50	536.0	122.0	1254.62286528581	887.0376943732077	1049.6196912803516
23838254	196871	50	612.0	88.0	1254.62286528581	887.0376943732077	1025.3903568970188
23838267	196871	50	1105.0	681.0	1254.62286528581	887.0376943732077	254.63411656524536
23838266	196871	50	1192.0	675.0	1254.62286528581	887.0376943732077	221.09185216038728
23838265	196871	50	1319.0	545.0	1254.62286528581	887.0376943732077	348.04338787879425
23838264	196871	50	719.0	458.0	1254.62286528581	887.0376943732077	686.2690412732159
23838271	196871	50	888.0	990.0	1254.62286528581	887.0376943732077	380.80646230120897
23838269	196871	50	516.0	852.0	1254.62286528581	887.0376943732077	739.4534313599538
23838268	196871	50	1356.0	780.0	1254.62286528581	887.0376943732077	147.42588463221537
23838259	196871	50	1327.0	305.0	1254.62286528581	887.0376943732077	586.5205258988943
23838258	196871	50	530.0	213.0	1254.62286528581	887.0376943732077	989.648983393085
23838257	196871	50	1077.0	177.0	1254.62286528581	887.0376943732077	731.9176249436556
23838256	196871	50	587.0	174.0	1254.62286528581	887.0376943732077	976.802458969824
23838263	196871	50	1250.0	446.0	1254.62286528581	887.0376943732077	441.0619216634845
23838262	196871	50	924.0	428.0	1254.62286528581	887.0376943732077	565.7093634590727
23838261	196871	50	1170.0	353.0	1254.62286528581	887.0376943732077	540.7007382467976
23838260	196871	50	1414.0	335.0	1254.62286528581	887.0376943732077	574.5839251829034
23838467	196835	51	515.0	852.0	1254.678896803313	887.0293438265882	740.5078833510737
23838466	196835	51	1349.0	774.0	1254.678896803313	887.0293438265882	147.21447983846284
23838465	196835	51	1158.0	704.0	1254.678896803313	887.0293438265882	206.9940815306009
23838464	196835	51	1112.0	604.0	1254.678896803313	887.0293438265882	316.95879394634164
23838469	196835	51	806.0	970.0	1254.678896803313	887.0293438265882	456.28596540161567
23838459	196835	51	1172.0	354.0	1254.678896803313	887.0293438265882	539.4034495225405
23838458	196835	51	1417.0	345.0	1254.678896803313	887.0293438265882	565.8126457689606
23838457	196835	51	1323.0	306.0	1254.678896803313	887.0293438265882	585.0323679332349
23838456	196835	51	539.0	215.0	1254.678896803313	887.0293438265882	981.7432058810499
23838463	196835	51	1326.0	497.0	1254.678896803313	887.0293438265882	396.4966441308065
23838462	196835	51	722.0	458.0	1254.678896803313	887.0293438265882	683.9685555373634
23838461	196835	51	1240.0	445.0	1254.678896803313	887.0293438265882	442.2730048455664
23838460	196835	51	926.0	425.0	1254.678896803313	887.0293438265882	567.0105217371812
23838455	196835	51	1076.0	177.0	1254.678896803313	887.0293438265882	732.1665229014942
23838454	196835	51	588.0	174.0	1254.678896803313	887.0293438265882	976.1514209387072
23838453	196835	51	531.0	105.0	1254.678896803313	887.0293438265882	1065.4956782100544
23838452	196835	51	612.0	86.0	1254.678896803313	887.0293438265882	1026.978176042499
23837355	197033	52	702.0	967.0	1254.700175997309	887.0164425404988	558.4575668851966
23837353	197033	52	511.0	850.0	1254.700175997309	887.0164425404988	744.6208221617111
23837352	197033	52	1355.0	773.0	1254.700175997309	887.0164425404988	151.8545483828576
23837347	197033	52	938.0	409.0	1254.700175997309	887.0164425404988	573.4097320553608
23837346	197033	52	1145.0	389.0	1254.700175997309	887.0164425404988	509.9553957499955
23837345	197033	52	1218.0	359.0	1254.700175997309	887.0164425404988	529.2903423560243
23837344	197033	52	1412.0	357.0	1254.700175997309	887.0164425404988	552.8658643781179
23837351	197033	52	1102.0	749.0	1254.700175997309	887.0164425404988	205.82974071096717
23837350	197033	52	1108.0	513.0	1254.700175997309	887.0164425404988	401.7576893206796
23837349	197033	52	1328.0	486.0	1254.700175997309	887.0164425404988	407.6604609066995
23837348	197033	52	720.0	455.0	1254.700175997309	887.0164425404988	687.417256720328
23837339	197033	52	533.0	97.0	1254.700175997309	887.0164425404988	1070.0360384206188
23837338	197033	52	599.0	96.0	1254.700175997309	887.0164425404988	1027.4481656863904
23837343	197033	52	1324.0	304.0	1254.700175997309	887.0164425404988	587.1206331576013
23837342	197033	52	623.0	237.0	1254.700175997309	887.0164425404988	906.4030493814752
23837341	197033	52	1090.0	182.0	1254.700175997309	887.0164425404988	723.998848221463
23837340	197033	52	588.0	174.0	1254.700175997309	887.0164425404988	976.1565304847124
23837443	196997	53	509.0	850.0	1254.6321827028423	887.0806872555645	746.553634543125
23837442	196997	53	1076.0	831.0	1254.6321827028423	887.0806872555645	187.2284705386392
23837441	196997	53	1356.0	773.0	1254.6321827028423	887.0806872555645	152.61008350791195
23837440	196997	53	1327.0	483.0	1254.6321827028423	887.0806872555645	410.5098084008275
23837445	196997	53	632.0	972.0	1254.6321827028423	887.0806872555645	628.396470879884
23837435	196997	53	1252.0	364.0	1254.6321827028423	887.0806872555645	523.0873098876848
23837434	196997	53	1100.0	355.0	1254.6321827028423	887.0806872555645	554.0947298773009
23837433	196997	53	1326.0	304.0	1254.6321827028423	887.0806872555645	587.4320839009238
23837432	196997	53	741.0	263.0	1254.6321827028423	887.0806872555645	808.2664927568529
23837439	196997	53	719.0	453.0	1254.6321827028423	887.0806872555645	689.4402644140204
23837438	196997	53	1078.0	451.0	1254.6321827028423	887.0806872555645	470.494732981843
23837437	196997	53	949.0	399.0	1254.6321827028423	887.0806872555645	575.8765391779455
23837436	196997	53	1414.0	367.0	1254.6321827028423	887.0806872555645	543.9503860153796
23837431	196997	53	1119.0	218.0	1254.6321827028423	887.0806872555645	682.6895744356403
23837430	196997	53	588.0	177.0	1254.6321827028423	887.0806872555645	973.9676839754441
23837429	196997	53	582.0	103.0	1254.6321827028423	887.0806872555645	1033.0617490424995
23837428	196997	53	537.0	87.0	1254.6321827028423	887.0806872555645	1074.7674426452365
23837891	196942	54	507.0	851.0	1254.5583980694594	887.1029547751922	748.4296773028684
23837890	196942	54	1359.0	764.0	1254.5583980694594	887.1029547751922	161.43848886867258
23837889	196942	54	1324.0	481.0	1254.5583980694594	887.1029547751922	411.99726450041084
23837888	196942	54	719.0	453.0	1254.5583980694594	887.1029547751922	689.3969633580338
23837894	196942	54	567.0	964.0	1254.5583980694594	887.1029547751922	691.8451461997455
23837893	196942	54	1100.0	910.0	1254.5583980694594	887.1029547751922	156.24523382754546
23837883	196942	54	1102.0	340.0	1254.5583980694594	887.1029547751922	567.9750944762152
23837882	196942	54	1325.0	299.0	1254.5583980694594	887.1029547751922	592.3065968717996
23837881	196942	54	1135.0	262.0	1254.5583980694594	887.1029547751922	636.4337472334503
23837880	196942	54	863.0	261.0	1254.5583980694594	887.1029547751922	738.4598087079266
23837887	196942	54	1044.0	416.0	1254.5583980694594	887.1029547751922	516.0163107843526
23837886	196942	54	949.0	395.0	1254.5583980694594	887.1029547751922	579.2505957953337
23837885	196942	54	1410.0	375.0	1254.5583980694594	887.1029547751922	535.1742967484661
23837884	196942	54	1268.0	362.0	1254.5583980694594	887.1029547751922	525.2749658760606
23837879	196942	54	591.0	178.0	1254.5583980694594	887.1029547751922	971.1522785430797
23837878	196942	54	555.0	120.0	1254.5583980694594	887.1029547751922	1038.1853859183045
23837877	196942	54	558.0	64.0	1254.5583980694594	887.1029547751922	1078.2820021129648
23837899	196978	55	1155.0	278.0	1254.733522707619	887.0902582616613	617.2015215964138
23837898	196978	55	958.0	209.0	1254.733522707619	887.0902582616613	740.1737511205323
23837897	196978	55	593.0	177.0	1254.733522707619	887.0902582616613	970.6283686113587
23837896	196978	55	534.0	157.0	1254.733522707619	887.0902582616613	1025.908668431607
23837903	196978	55	1402.0	386.0	1254.733522707619	887.0902582616613	522.2823587474938
23837902	196978	55	1095.0	361.0	1254.733522707619	887.0902582616613	549.8052001522057
23837901	196978	55	1248.0	356.0	1254.733522707619	887.0902582616613	531.1329426315903
23837900	196978	55	1324.0	301.0	1254.733522707619	887.0902582616613	590.1691585517807
23837895	196978	55	611.0	59.0	1254.733522707619	887.0902582616613	1048.8690690860444
23837912	196978	55	1131.0	966.0	1254.733522707619	887.0902582616613	146.75398455526908
23837907	196978	55	1323.0	487.0	1254.733522707619	887.0902582616613	405.87254979586146
23837906	196978	55	717.0	452.0	1254.733522707619	887.0902582616613	691.7086628615724
23837905	196978	55	1026.0	412.0	1254.733522707619	887.0902582616613	527.2852908107421
23837904	196978	55	945.0	393.0	1254.733522707619	887.0902582616613	583.1466697135004
23837911	196978	55	526.0	942.0	1254.733522707619	887.0902582616613	730.7993068248128
23837909	196978	55	504.0	849.0	1254.733522707619	887.0902582616613	751.699201736593
23837908	196978	55	1356.0	764.0	1254.733522707619	887.0902582616613	159.39294558458607
23837579	196888	56	942.0	387.0	1254.7459178739882	887.0526256336973	589.7988110788272
23837578	196888	56	1099.0	378.0	1254.7459178739882	887.0526256336973	532.3451573922432
23837577	196888	56	1336.0	310.0	1254.7459178739882	887.0526256336973	582.7451918402113
23837576	196888	56	1189.0	291.0	1254.7459178739882	887.0526256336973	599.667623139617
23837583	196888	56	716.0	451.0	1254.7459178739882	887.0526256336973	693.1010433897264
23837582	196888	56	1008.0	416.0	1254.7459178739882	887.0526256336973	531.7651023749839
23837581	196888	56	1398.0	399.0	1254.7459178739882	887.0526256336973	508.64240624795724
23837580	196888	56	1245.0	396.0	1254.7459178739882	887.0526256336973	491.14932969205466
23837575	196888	56	535.0	223.0	1254.7459178739882	887.0526256336973	979.2854925440677
23837574	196888	56	593.0	178.0	1254.7459178739882	887.0526256336973	969.8779746653324
23837573	196888	56	990.0	130.0	1254.7459178739882	887.0526256336973	802.0094008238403
23837572	196888	56	666.0	71.0	1254.7459178739882	887.0526256336973	1006.2622141454663
23837586	196888	56	505.0	848.0	1254.7459178739882	887.0526256336973	750.7623118787961
23837585	196888	56	1353.0	761.0	1254.7459178739882	887.0526256336973	159.82217957334367
23837584	196888	56	1328.0	489.0	1254.7459178739882	887.0526256336973	404.73701748419904
23837589	196888	56	1156.0	989.0	1254.7459178739882	887.0526256336973	141.92964255911977
23837588	196888	56	522.0	933.0	1254.7459178739882	887.0526256336973	734.1850865906707
23837571	197050	57	1179.0	1002.0	1254.7497427486924	887.110169927289	137.61430369198357
23837570	197050	57	543.0	938.0	1254.7497427486924	887.110169927289	713.5667250563602
23837568	197050	57	502.0	845.0	1254.7497427486924	887.110169927289	753.9266818594019
23837563	197050	57	1396.0	411.0	1254.7497427486924	887.110169927289	496.6211121989807
23837562	197050	57	1106.0	392.0	1254.7497427486924	887.110169927289	516.9725005580385
23837561	197050	57	1249.0	377.0	1254.7497427486924	887.110169927289	510.14257321353193
23837560	197050	57	942.0	375.0	1254.7497427486924	887.110169927289	600.057687003783
23837567	197050	57	1354.0	758.0	1254.7497427486924	887.110169927289	162.84977599955175
23837566	197050	57	1325.0	496.0	1254.7497427486924	887.110169927289	397.3691780503714
23837565	197050	57	718.0	453.0	1254.7497427486924	887.110169927289	690.3274049138475
23837564	197050	57	985.0	426.0	1254.7497427486924	887.110169927289	534.2167280452373
23837555	197050	57	990.0	108.0	1254.7497427486924	887.110169927289	822.8639517986117
23837554	197050	57	720.0	94.0	1254.7497427486924	887.110169927289	956.546407139709
23837559	197050	57	1337.0	315.0	1254.7497427486924	887.110169927289	577.9923454096411
23837558	197050	57	552.0	315.0	1254.7497427486924	887.110169927289	906.1827892139559
23837557	197050	57	1214.0	300.0	1254.7497427486924	887.110169927289	588.5226360694504
23837556	197050	57	594.0	178.0	1254.7497427486924	887.110169927289	969.2406592981806
23838543	196960	58	759.0	128.0	1254.7396448087666	887.0707878814303	906.6125172586453
23838542	196960	58	1015.0	118.0	1254.7396448087666	887.0707878814303	805.5712098043211
23838555	196960	58	1359.0	762.0	1254.7396448087666	887.0707878814303	162.8278957853472
23838554	196960	58	1326.0	496.0	1254.7396448087666	887.0707878814303	397.5102506303245
23838553	196960	58	717.0	454.0	1254.7396448087666	887.0707878814303	690.444952849466
23838552	196960	58	952.0	427.0	1254.7396448087666	887.0707878814303	550.74170207165
23838559	196960	58	1215.0	1008.0	1254.7396448087666	887.0707878814303	127.29145184632372
23838558	196960	58	556.0	922.0	1254.7396448087666	887.0707878814303	699.6121361774003
23838556	196960	58	485.0	826.0	1254.7396448087666	887.0707878814303	772.1585082888
23838547	196960	58	947.0	367.0	1254.7396448087666	887.0707878814303	604.2990264716943
23838546	196960	58	1346.0	323.0	1254.7396448087666	887.0707878814303	571.4055531501314
23838545	196960	58	1257.0	315.0	1254.7396448087666	887.0707878814303	572.075253400172
23838544	196960	58	594.0	179.0	1254.7396448087666	887.0707878814303	968.4736025690346
23838551	196960	58	1400.0	421.0	1254.7396448087666	887.0707878814303	488.1829064056837
23838550	196960	58	571.0	420.0	1254.7396448087666	887.0707878814303	828.0428870387079
23838549	196960	58	1188.0	394.0	1254.7396448087666	887.0707878814303	497.5670628681271
23838548	196960	58	1109.0	390.0	1254.7396448087666	887.0707878814303	517.9955716355607
23838538	197014	59	473.0	815.0	1254.689247260096	887.1201136295784	785.0091655974462
23838537	197014	59	1365.0	754.0	1254.689247260096	887.1201136295784	172.88558882334908
23838536	197014	59	582.0	529.0	1254.689247260096	887.1201136295784	762.0766622626733
23838541	197014	59	1243.0	1010.0	1254.689247260096	887.1201136295784	123.43461822323337
23838540	197014	59	553.0	935.0	1254.689247260096	887.1201136295784	703.3208963476661
23838531	197014	59	1187.0	393.0	1254.689247260096	887.1201136295784	498.7349204617077
23838530	197014	59	898.0	381.0	1254.689247260096	887.1201136295784	619.1807397936335
23838529	197014	59	957.0	354.0	1254.689247260096	887.1201136295784	610.6029343941095
23838528	197014	59	1272.0	318.0	1254.689247260096	887.1201136295784	569.3833207059778
23838535	197014	59	1323.0	498.0	1254.689247260096	887.1201136295784	395.07065415060674
23838534	197014	59	716.0	452.0	1254.689247260096	887.1201136295784	692.4706624822932
23838533	197014	59	1402.0	441.0	1254.689247260096	887.1201136295784	469.8123174818484
23838532	197014	59	1121.0	424.0	1254.689247260096	887.1201136295784	482.03013856111187
23838527	197014	59	1350.0	315.0	1254.689247260096	887.1201136295784	580.0047965382432
23838526	197014	59	594.0	179.0	1254.689247260096	887.1201136295784	968.4752845436374
23838525	197014	59	1111.0	153.0	1254.689247260096	887.1201136295784	748.0500925831626
23838524	197014	59	781.0	152.0	1254.689247260096	887.1201136295784	874.5187730589896
23837675	197068	60	1361.0	743.0	1254.647878113252	887.1524867925149	179.13881008391192
23837674	197068	60	579.0	631.0	1254.647878113252	887.1524867925149	722.5746685906789
23837673	197068	60	1155.0	506.0	1254.647878113252	887.1524867925149	393.9630919268857
23837672	197068	60	1325.0	496.0	1254.647878113252	887.1524867925149	397.42884769218296
23837679	197068	60	1221.0	1019.0	1254.647878113252	887.1524867925149	136.0733127417799
23837678	197068	60	609.0	958.0	1254.647878113252	887.1524867925149	649.5233272483981
23837676	197068	60	470.0	811.0	1254.647878113252	887.1524867925149	788.3346331808042
23837667	197068	60	1274.0	320.0	1254.647878113252	887.1524867925149	567.4825529445405
23837666	197068	60	1353.0	318.0	1254.647878113252	887.1524867925149	577.5878228475125
23837665	197068	60	869.0	302.0	1254.647878113252	887.1524867925149	700.8050504189579
23837664	197068	60	1193.0	224.0	1254.647878113252	887.1524867925149	666.0117728801519
23837671	197068	60	1406.0	470.0	1254.647878113252	887.1524867925149	443.7608162476722
23837670	197068	60	718.0	453.0	1254.647878113252	887.1524867925149	690.2748198156881
23837669	197068	60	1202.0	384.0	1254.647878113252	887.1524867925149	505.8994208687333
23837668	197068	60	966.0	343.0	1254.647878113252	887.1524867925149	615.9703941114061
23837663	197068	60	594.0	179.0	1254.647878113252	887.1524867925149	968.4707344086166
23837662	197068	60	793.0	170.0	1254.647878113252	887.1524867925149	852.8929901688466
23837707	197085	61	1324.0	496.0	1254.6748929615412	887.1040621715283	397.2006519543547
23837706	197085	61	1210.0	458.0	1254.6748929615412	887.1040621715283	431.42339092037184
23837705	197085	61	717.0	452.0	1254.6748929615412	887.1040621715283	691.6717685718928
23837704	197085	61	971.0	334.0	1254.6748929615412	887.1040621715283	621.6072300797247
23837711	197085	61	1361.0	735.0	1254.6748929615412	887.1040621715283	185.58198758451712
23837710	197085	61	554.0	704.0	1254.6748929615412	887.1040621715283	724.2046694204491
23837709	197085	61	1119.0	573.0	1254.6748929615412	887.1040621715283	342.15353052800873
23837708	197085	61	1404.0	498.0	1254.6748929615412	887.1040621715283	416.773270244664
23837699	197085	61	798.0	180.0	1254.6748929615412	887.1040621715283	841.7529997575962
23837698	197085	61	594.0	179.0	1254.6748929615412	887.1040621715283	968.4537557640858
23837703	197085	61	1355.0	333.0	1254.6748929615412	887.1040621715283	563.113166972028
23837702	197085	61	1298.0	299.0	1254.6748929615412	887.1040621715283	589.6977639796057
23837701	197085	61	1228.0	261.0	1254.6748929615412	887.1040621715283	626.6720406897045
23837700	197085	61	876.0	239.0	1254.6748929615412	887.1040621715283	750.6221086290165
23837714	197085	61	1211.0	1015.0	1254.6748929615412	887.1040621715283	135.14757559137485
23837713	197085	61	680.0	955.0	1254.6748929615412	887.1040621715283	578.6718335757897
23838123	197120	62	548.0	734.0	1254.7726337303857	887.1022288313925	723.1651597410691
23838122	197120	62	1054.0	595.0	1254.7726337303857	887.1022288313925	354.4479687391406
23838121	197120	62	1405.0	528.0	1254.7726337303857	887.1022288313925	389.25913261987654
23838120	197120	62	1325.0	495.0	1254.7726337303857	887.1022288313925	398.34161322627625
23838127	197120	62	1170.0	997.0	1254.7726337303857	887.1022288313925	138.79452272122896
23838126	197120	62	723.0	931.0	1254.7726337303857	887.1022288313925	533.5814354886444
23838124	197120	62	1361.0	734.0	1254.7726337303857	887.1022288313925	186.34523288165667
23838115	197120	62	1236.0	282.0	1254.7726337303857	887.1022288313925	605.3933589938811
23838114	197120	62	1311.0	278.0	1254.7726337303857	887.1022288313925	611.691950155458
23838113	197120	62	890.0	182.0	1254.7726337303857	887.1022288313925	793.8691500629052
23838112	197120	62	798.0	179.0	1254.7726337303857	887.1022288313925	842.6446495415365
23838119	197120	62	1225.0	494.0	1254.7726337303857	887.1022288313925	394.2280710850664
23838118	197120	62	717.0	452.0	1254.7726337303857	887.1022288313925	691.7465974787017
23838117	197120	62	1355.0	349.0	1254.7726337303857	887.1022288313925	547.3568613095625
23838116	197120	62	976.0	323.0	1254.7726337303857	887.1022288313925	629.2261166619838
23838111	197120	62	595.0	179.0	1254.7726337303857	887.1022288313925	967.8371219867088
23837931	197104	63	922.0	148.0	1254.6993706763608	887.1144441034758	810.5424311723825
23837935	197104	63	979.0	305.0	1254.6993706763608	887.1144441034758	644.1019865093104
23837934	197104	63	1311.0	241.0	1254.6993706763608	887.1144441034758	648.5627461868137
23837933	197104	63	799.0	182.0	1254.6993706763608	887.1144441034758	839.5524377417917
23837932	197104	63	595.0	179.0	1254.6993706763608	887.1144441034758	967.7961177948384
23837946	197104	63	742.0	884.0	1254.6993706763608	887.1144441034758	512.7088300917101
23837945	197104	63	470.0	799.0	1254.6993706763608	887.1144441034758	789.6310895598914
23837944	197104	63	548.0	737.0	1254.6993706763608	887.1144441034758	722.466848265621
23837948	197104	63	1112.0	975.0	1254.6993706763608	887.1144441034758	167.59171019674721
23837939	197104	63	1323.0	498.0	1254.6993706763608	887.1144441034758	395.06331970452806
23837938	197104	63	717.0	453.0	1254.6993706763608	887.1144441034758	691.0687113486069
23837937	197104	63	1255.0	366.0	1254.6993706763608	887.1144441034758	521.1145308195356
23837936	197104	63	1354.0	355.0	1254.6993706763608	887.1144441034758	541.3006526946202
23837943	197104	63	1367.0	726.0	1254.6993706763608	887.1144441034758	196.39067046389306
23837942	197104	63	1407.0	564.0	1254.6993706763608	887.1144441034758	357.2092183590378
23837941	197104	63	1275.0	529.0	1254.6993706763608	887.1144441034758	358.6893790265852
23837940	197104	63	927.0	529.0	1254.6993706763608	887.1144441034758	485.4202639128535
23837647	197157	64	800.0	188.0	1254.6502987122487	887.1827034623122	834.0044046286594
23837646	197157	64	595.0	178.0	1254.6502987122487	887.1827034623122	968.5445903422686
23837645	197157	64	1360.0	175.0	1254.6502987122487	887.1827034623122	719.9324709112003
23837644	197157	64	926.0	144.0	1254.6502987122487	887.1827034623122	812.6078694974603
23837659	197157	64	733.0	837.0	1254.6502987122487	887.1827034623122	524.0585252367952
23837658	197157	64	484.0	783.0	1254.6502987122487	887.1827034623122	777.6605420143126
23837657	197157	64	549.0	741.0	1254.6502987122487	887.1827034623122	720.6328655176894
23837656	197157	64	1369.0	711.0	1254.6502987122487	887.1827034623122	210.03856594417843
23837661	197157	64	1091.0	946.0	1254.6502987122487	887.1827034623122	173.89909327138696
23837651	197157	64	717.0	454.0	1254.6502987122487	887.1827034623122	690.4455795240403
23837650	197157	64	1263.0	413.0	1254.6502987122487	887.1827034623122	474.25621110790087
23837649	197157	64	1354.0	357.0	1254.6502987122487	887.1827034623122	539.4108473108151
23837648	197157	64	983.0	288.0	1254.6502987122487	887.1827034623122	657.8858540194182
23837655	197157	64	1407.0	590.0	1254.6502987122487	887.1827034623122	333.9580673073128
23837654	197157	64	1321.0	565.0	1254.6502987122487	887.1827034623122	328.9437296427127
23837653	197157	64	1323.0	498.0	1254.6502987122487	887.1827034623122	395.1390367204421
23837652	197157	64	861.0	494.0	1254.6502987122487	887.1827034623122	556.3750497444825
23837697	197139	65	1050.0	944.0	1254.6924975740392	887.1816395613719	212.43197651491147
23837691	197139	65	1407.0	611.0	1254.6924975740392	887.1816395613719	315.3947896304592
23837690	197139	65	1341.0	580.0	1254.6924975740392	887.1816395613719	319.07607973431635
23837689	197139	65	823.0	573.0	1254.6924975740392	887.1816395613719	533.9180790151084
23837688	197139	65	1325.0	497.0	1254.6924975740392	887.1816395613719	396.4654546718753
23837695	197139	65	712.0	804.0	1254.6924975740392	887.1816395613719	549.0303562493302
23837694	197139	65	551.0	757.0	1254.6924975740392	887.1816395613719	715.6328600762238
23837693	197139	65	485.0	755.0	1254.6924975740392	887.1816395613719	780.9600032388948
23837692	197139	65	1373.0	708.0	1254.6924975740392	887.1816395613719	214.71545143787418
23837683	197139	65	800.0	190.0	1254.6924975740392	887.1816395613719	832.3505907318143
23837682	197139	65	595.0	178.0	1254.6924975740392	887.1816395613719	968.5725523916261
23837681	197139	65	1362.0	175.0	1254.6924975740392	887.1816395613719	720.2205133188178
23837680	197139	65	927.0	141.0	1254.6924975740392	887.1816395613719	814.9658963323611
23837687	197139	65	1255.0	463.0	1254.6924975740392	887.1816395613719	424.1817510203799
23837686	197139	65	718.0	453.0	1254.6924975740392	887.1816395613719	690.3278446393866
23837685	197139	65	1358.0	365.0	1254.6924975740392	887.1816395613719	532.3026439465546
23837684	197139	65	985.0	271.0	1254.6924975740392	887.1816395613719	672.6171691090434
23838571	197175	66	507.0	673.0	1254.752864493214	887.1927803869343	777.825747534557
23838570	197175	66	1406.0	627.0	1254.752864493214	887.1927803869343	300.9584339480977
23838569	197175	66	1340.0	581.0	1254.752864493214	887.1927803869343	317.8381551563526
23838568	197175	66	1211.0	500.0	1254.752864493214	887.1927803869343	389.6569803495457
23838575	197175	66	675.0	775.0	1254.752864493214	887.1927803869343	590.5087669620476
23838574	197175	66	549.0	775.0	1254.752864493214	887.1927803869343	714.6148093283036
23838573	197175	66	1369.0	709.0	1254.752864493214	887.1927803869343	211.6720929965311
23838572	197175	66	802.0	688.0	1254.752864493214	887.1927803869343	494.6341274771566
23838563	197175	66	801.0	199.0	1254.752864493214	887.1927803869343	824.3184851818478
23838562	197175	66	596.0	178.0	1254.752864493214	887.1927803869343	967.940977658744
23838561	197175	66	928.0	142.0	1254.752864493214	887.1927803869343	813.682809450544
23838560	197175	66	1356.0	125.0	1254.752864493214	887.1927803869343	768.8880392633864
23838567	197175	66	1325.0	497.0	1254.752864493214	887.1927803869343	396.46571845872757
23838566	197175	66	718.0	453.0	1254.752864493214	887.1927803869343	690.3817842917114
23838565	197175	66	1363.0	376.0	1254.752864493214	887.1927803869343	522.5279907001623
23838564	197175	66	987.0	249.0	1254.752864493214	887.1927803869343	692.0849813298415
23838577	197175	66	1018.0	948.0	1254.752864493214	887.1927803869343	244.436979204894
23838632	197193	67	997.0	944.0	1254.7668078997758	887.1591737624426	263.95947943237064
23838627	197193	67	1363.0	706.0	1254.7668078997758	887.1591737624426	211.0286002192473
23838626	197193	67	1404.0	626.0	1254.7668078997758	887.1591737624426	300.7900591188215
23838625	197193	67	1339.0	572.0	1254.7668078997758	887.1591737624426	326.22160483024226
23838624	197193	67	557.0	568.0	1254.7668078997758	887.1591737624426	767.2946607421218
23838630	197193	67	548.0	767.0	1254.7668078997758	887.1591737624426	716.9083259302486
23838629	197193	67	648.0	765.0	1254.7668078997758	887.1591737624426	618.941695883551
23838628	197193	67	929.0	746.0	1254.7668078997758	887.1591737624426	355.0351045551762
23838619	197193	67	989.0	228.0	1254.7668078997758	887.1591737624426	710.7199255237061
23838618	197193	67	800.0	217.0	1254.7668078997758	887.1591737624426	809.8926890306587
23838617	197193	67	595.0	178.0	1254.7668078997758	887.1591737624426	968.6067181976852
23838616	197193	67	928.0	143.0	1254.7668078997758	887.1591737624426	812.7419163792466
23838623	197193	67	1175.0	532.0	1254.7668078997758	887.1591737624426	364.00656910300484
23838622	197193	67	1325.0	497.0	1254.7668078997758	887.1591737624426	396.4301730993478
23838621	197193	67	712.0	444.0	1254.7668078997758	887.1591737624426	700.7038326194049
23838620	197193	67	1365.0	381.0	1254.7668078997758	887.1591737624426	518.0236151224029
23838615	197193	67	1341.0	111.0	1254.7668078997758	887.1591737624426	780.9348413506672
23837771	197211	68	593.0	181.0	1254.778752029319	887.1856497105614	967.8064313149664
23837770	197211	68	929.0	143.0	1254.778752029319	887.1856497105614	812.369421204978
23837769	197211	68	1301.0	84.0	1254.778752029319	887.1856497105614	804.5145068082637
23837775	197211	68	713.0	429.0	1254.778752029319	887.1856497105614	709.5479587393199
23837774	197211	68	1372.0	385.0	1254.778752029319	887.1856497105614	515.6852215751607
23837773	197211	68	797.0	225.0	1254.778752029319	887.1856497105614	805.0162858552112
23837772	197211	68	989.0	212.0	1254.778752029319	887.1856497105614	725.612848980319
23837786	197211	68	984.0	935.0	1254.778752029319	887.1856497105614	274.96789747924504
23837784	197211	68	545.0	778.0	1254.778752029319	887.1856497105614	718.1276926390007
23837779	197211	68	1164.0	609.0	1254.778752029319	887.1856497105614	292.62268798725734
23837778	197211	68	1329.0	565.0	1254.778752029319	887.1856497105614	330.6242376622468
23837777	197211	68	1324.0	499.0	1254.778752029319	887.1856497105614	394.3091170792646
23837776	197211	68	591.0	449.0	1254.778752029319	887.1856497105614	795.3671449449412
23837783	197211	68	647.0	762.0	1254.778752029319	887.1856497105614	620.5372336224249
23837782	197211	68	999.0	743.0	1254.778752029319	887.1856497105614	293.6192629446042
23837781	197211	68	1363.0	704.0	1254.778752029319	887.1856497105614	212.76470753443135
23837780	197211	68	1406.0	612.0	1254.778752029319	887.1856497105614	313.99841981200154
23837802	197229	69	1068.0	830.0	1254.755042460615	887.2004040257024	195.31854009583853
23837801	197229	69	544.0	793.0	1254.755042460615	887.2004040257024	716.9703247009573
23837800	197229	69	631.0	753.0	1254.755042460615	887.2004040257024	638.0282920339076
23837804	197229	69	961.0	937.0	1254.755042460615	887.2004040257024	297.9463453882947
23837795	197229	69	1325.0	496.0	1254.755042460615	887.2004040257024	397.45705449719065
23837794	197229	69	716.0	417.0	1254.755042460615	887.2004040257024	715.0842018410649
23837793	197229	69	1375.0	383.0	1254.755042460615	887.2004040257024	518.3405224688978
23837792	197229	69	614.0	330.0	1254.755042460615	887.2004040257024	849.1403386279034
23837799	197229	69	1358.0	703.0	1254.755042460615	887.2004040257024	211.16181023220418
23837798	197229	69	1195.0	636.0	1254.755042460615	887.2004040257024	258.20981407015887
23837797	197229	69	1405.0	607.0	1254.755042460615	887.2004040257024	317.9399529505194
23837796	197229	69	1284.0	587.0	1254.755042460615	887.2004040257024	301.6215345738354
23837787	197229	69	1243.0	102.0	1254.755042460615	887.2004040257024	785.288390023294
23837791	197229	69	795.0	232.0	1254.755042460615	887.2004040257024	800.4138107900222
23837790	197229	69	991.0	197.0	1254.755042460615	887.2004040257024	738.8797738067024
23837789	197229	69	595.0	181.0	1254.755042460615	887.2004040257024	966.4345434111268
23837788	197229	69	925.0	145.0	1254.755042460615	887.2004040257024	812.1575141338765
23838059	197246	70	593.0	181.0	1254.800268109458	887.2645523596505	967.8787180166366
23838058	197246	70	929.0	143.0	1254.800268109458	887.2645523596505	812.4503299275012
23838057	197246	70	1150.0	122.0	1254.800268109458	887.2645523596505	772.4072315132935
23838063	197246	70	1383.0	377.0	1254.800268109458	887.2645523596505	526.1226897327289
23838062	197246	70	616.0	270.0	1254.800268109458	887.2645523596505	888.3024879715665
23838061	197246	70	795.0	235.0	1254.800268109458	887.2645523596505	798.0384281589858
23838060	197246	70	998.0	188.0	1254.800268109458	887.2645523596505	744.9277091690387
23838074	197246	70	951.0	954.0	1254.800268109458	887.2645523596505	311.04376360109916
23838073	197246	70	1099.0	937.0	1254.800268109458	887.2645523596505	163.54613506581248
23838067	197246	70	1404.0	608.0	1254.800268109458	887.2645523596505	316.6216199201273
23838066	197246	70	1272.0	582.0	1254.800268109458	887.2645523596505	305.74871660310254
23838065	197246	70	1326.0	496.0	1254.800268109458	887.2645523596505	397.6900196817651
23838064	197246	70	716.0	415.0	1254.800268109458	887.2645523596505	716.477170836786
23838071	197246	70	575.0	827.0	1254.800268109458	887.2645523596505	682.4662781359971
23838070	197246	70	582.0	736.0	1254.800268109458	887.2645523596505	689.5949286129678
23838069	197246	70	1356.0	700.0	1254.800268109458	887.2645523596505	212.8600439377429
23838068	197246	70	1186.0	628.0	1254.800268109458	887.2645523596505	268.23792610699786
23838095	197300	71	592.0	182.0	1254.8179655583451	887.1998802993241	967.7988048355322
23838094	197300	71	931.0	143.0	1254.8179655583451	887.1998802993241	811.5981374152321
23838093	197300	71	1117.0	117.0	1254.8179655583451	887.1998802993241	782.4331583232746
23838107	197300	71	632.0	855.0	1254.8179655583451	887.1998802993241	623.6497819397733
23838106	197300	71	546.0	718.0	1254.8179655583451	887.1998802993241	728.7328096027906
23838105	197300	71	1383.0	712.0	1254.8179655583451	887.1998802993241	217.08438914509517
23838104	197300	71	1168.0	632.0	1254.8179655583451	887.1998802993241	269.56323571377345
23838110	197300	71	942.0	956.0	1254.8179655583451	887.1998802993241	320.2944521013271
23838109	197300	71	1082.0	951.0	1254.8179655583451	887.1998802993241	184.21863231917104
23838099	197300	71	1385.0	360.0	1254.8179655583451	887.1998802993241	543.0350595302203
23838098	197300	71	795.0	240.0	1254.8179655583451	887.1998802993241	793.9145083128756
23838097	197300	71	637.0	191.0	1254.8179655583451	887.1998802993241	930.802509609555
23838096	197300	71	1002.0	184.0	1254.8179655583451	887.1998802993241	747.2663483404324
23838103	197300	71	1404.0	615.0	1254.8179655583451	887.1998802993241	310.39982963126363
23838102	197300	71	1246.0	574.0	1254.8179655583451	887.1998802993241	313.3239881274639
23838101	197300	71	1327.0	495.0	1254.8179655583451	887.1998802993241	398.78690074141156
23838100	197300	71	716.0	415.0	1254.8179655583451	887.1998802993241	716.447853624484
23837835	197282	72	1390.0	715.0	1254.7966073509224	887.1984674483627	218.93439559691276
23837834	197282	72	1404.0	622.0	1254.7966073509224	887.1984674483627	304.2891380167145
23837833	197282	72	1101.0	615.0	1254.7966073509224	887.1984674483627	312.6426108416625
23837832	197282	72	1230.0	568.0	1254.7966073509224	887.1984674483627	320.160168286905
23837839	197282	72	945.0	950.0	1254.7966073509224	887.1984674483627	316.0980392488633
23837837	197282	72	666.0	863.0	1254.7966073509224	887.1984674483627	589.2936540085984
23837836	197282	72	533.0	719.0	1254.7966073509224	887.1984674483627	741.1349855696192
23837827	197282	72	591.0	182.0	1254.7966073509224	887.1984674483627	968.4682826102846
23837826	197282	72	1007.0	174.0	1254.7966073509224	887.1984674483627	755.0200080695348
23837825	197282	72	930.0	143.0	1254.7966073509224	887.1984674483627	811.9878047724368
23837824	197282	72	1093.0	132.0	1254.7966073509224	887.1984674483627	772.3359808960245
23837831	197282	72	1327.0	495.0	1254.7966073509224	887.1984674483627	398.78937771570764
23837830	197282	72	716.0	413.0	1254.7966073509224	887.1984674483627	717.7506326177916
23837829	197282	72	1382.0	348.0	1254.7966073509224	887.1984674483627	553.9997205776358
23837828	197282	72	796.0	242.0	1254.7966073509224	887.1984674483627	791.6914735643124
23837823	197282	72	668.0	104.0	1254.7966073509224	887.1984674483627	978.6368569658598
23837840	197282	72	1122.0	960.0	1254.7966073509224	887.1984674483627	151.44306542652308
23837930	197264	73	944.0	948.0	1254.7901749575165	887.2208707888464	316.67749430262614
23837929	197264	73	1112.0	934.0	1254.7901749575165	887.2208707888464	150.25751559955984
23837923	197264	73	1228.0	539.0	1254.7901749575165	887.2208707888464	349.24989381128916
23837922	197264	73	1031.0	523.0	1254.7901749575165	887.2208707888464	427.47968972303386
23837921	197264	73	1327.0	496.0	1254.7901749575165	887.2208707888464	397.8291449522638
23837920	197264	73	717.0	411.0	1254.7901749575165	887.2208707888464	718.3345947785915
23837927	197264	73	666.0	869.0	1254.7901749575165	887.2208707888464	589.0720416543351
23837926	197264	73	1406.0	723.0	1254.7901749575165	887.2208707888464	223.2328506112518
23837925	197264	73	535.0	714.0	1254.7901749575165	887.2208707888464	740.3400340669268
23837924	197264	73	1398.0	639.0	1254.7901749575165	887.2208707888464	286.5705056070354
23837915	197264	73	1010.0	160.0	1254.7901749575165	887.2208707888464	767.3150752243954
23837914	197264	73	929.0	142.0	1254.7901749575165	887.2208707888464	813.3224356662834
23837913	197264	73	665.0	107.0	1254.7901749575165	887.2208707888464	978.0577987475605
23837919	197264	73	1384.0	341.0	1254.7901749575165	887.2208707888464	561.2953042497637
23837918	197264	73	796.0	244.0	1254.7901749575165	887.2208707888464	790.0769033808737
23837917	197264	73	1082.0	188.0	1254.7901749575165	887.2208707888464	720.2543097466073
23837916	197264	73	592.0	183.0	1254.7901749575165	887.2208707888464	967.0666217354502
23838978	197318	74	938.0	950.0	1254.649994811943	887.2020154729476	322.81698541908156
23838977	197318	74	1106.0	921.0	1254.649994811943	887.2020154729476	152.44384118645652
23838971	197318	74	1326.0	496.0	1254.649994811943	887.2020154729476	397.65542892111006
23838970	197318	74	1198.0	465.0	1254.649994811943	887.2020154729476	425.9856379992314
23838969	197318	74	717.0	412.0	1254.649994811943	887.2020154729476	717.5545083342686
23838968	197318	74	977.0	394.0	1254.649994811943	887.2020154729476	565.9838758177212
23838975	197318	74	669.0	866.0	1254.649994811943	887.2020154729476	586.0336525177919
23838974	197318	74	1418.0	733.0	1254.649994811943	887.2020154729476	224.63634116246058
23838973	197318	74	527.0	709.0	1254.649994811943	887.2020154729476	749.1531707657931
23838972	197318	74	1390.0	654.0	1254.649994811943	887.2020154729476	269.6345747953179
23838963	197318	74	1013.0	146.0	1254.649994811943	887.2020154729476	779.5993507781877
23838962	197318	74	928.0	143.0	1254.649994811943	887.2020154729476	812.7341871390914
23838961	197318	74	638.0	94.0	1254.649994811943	887.2020154729476	1004.7022710494466
23838967	197318	74	1382.0	336.0	1254.649994811943	887.2020154729476	565.7222690356441
23838966	197318	74	797.0	245.0	1254.649994811943	887.2020154729476	788.5854084554745
23838965	197318	74	1044.0	236.0	1254.649994811943	887.2020154729476	684.424930339552
23838964	197318	74	592.0	183.0	1254.649994811943	887.2020154729476	966.9568212802626
23837967	197355	75	602.0	95.0	1254.7044683909228	887.2158966817042	1026.464392958993
23837984	197355	75	935.0	953.0	1254.7044683909228	887.2158966817042	326.4023519500354
23837979	197355	75	514.0	692.0	1254.7044683909228	887.2158966817042	765.9976212832004
23837978	197355	75	1386.0	657.0	1254.7044683909228	887.2158966817042	265.024292670448
23837977	197355	75	1326.0	495.0	1254.7044683909228	887.2158966817042	398.6431517501012
23837976	197355	75	1148.0	410.0	1254.7044683909228	887.2158966817042	488.9998523724853
23837982	197355	75	669.0	869.0	1254.7044683909228	887.2158966817042	585.987664703799
23837981	197355	75	1042.0	863.0	1254.7044683909228	887.2158966817042	214.07849150618574
23837980	197355	75	1409.0	743.0	1254.7044683909228	887.2158966817042	211.19975362257344
23837971	197355	75	797.0	243.0	1254.7044683909228	887.2158966817042	790.2578705222932
23837970	197355	75	592.0	183.0	1254.7044683909228	887.2158966817042	967.0042613993551
23837969	197355	75	927.0	143.0	1254.7044683909228	887.2158966817042	813.1712731504541
23837968	197355	75	1022.0	125.0	1254.7044683909228	887.2158966817042	796.9469510346322
23837975	197355	75	718.0	410.0	1254.7044683909228	887.2158966817042	718.182914330678
23837974	197355	75	1384.0	333.0	1254.7044683909228	887.2158966817042	569.0980536153495
23837973	197355	75	882.0	280.0	1254.7044683909228	887.2158966817042	712.4743966919277
23837972	197355	75	998.0	251.0	1254.7044683909228	887.2158966817042	686.0523677405182
23838722	197337	76	669.0	872.0	1254.8080671199928	887.1758281211535	586.004605154281
23838721	197337	76	1412.0	775.0	1254.8080671199928	887.1758281211535	193.11323149183556
23838720	197337	76	1028.0	775.0	1254.8080671199928	887.1758281211535	253.03224246205008
23838724	197337	76	902.0	964.0	1254.8080671199928	887.1758281211535	361.07545694745835
23838715	197337	76	1047.0	379.0	1254.8080671199928	887.1758281211535	549.0235560035358
23838714	197337	76	1385.0	329.0	1254.8080671199928	887.1758281211535	573.1580885635025
23838713	197337	76	865.0	266.0	1254.8080671199928	887.1758281211535	733.3551245023284
23838712	197337	76	956.0	245.0	1254.8080671199928	887.1758281211535	708.2909396562088
23838719	197337	76	1383.0	663.0	1254.8080671199928	887.1758281211535	258.2401470904887
23838718	197337	76	508.0	660.0	1254.8080671199928	887.1758281211535	780.5966602529321
23838717	197337	76	1326.0	495.0	1254.8080671199928	887.1758281211535	398.5852123068591
23838716	197337	76	719.0	411.0	1254.8080671199928	887.1758281211535	716.8219472628673
23838707	197337	76	590.0	91.0	1254.8080671199928	887.1758281211535	1037.2394686822447
23838711	197337	76	793.0	243.0	1254.8080671199928	887.1758281211535	792.6091018860922
23838710	197337	76	592.0	183.0	1254.8080671199928	887.1758281211535	967.0460851218277
23838709	197337	76	927.0	143.0	1254.8080671199928	887.1758281211535	813.176359733084
23838708	197337	76	1033.0	105.0	1254.8080671199928	887.1758281211535	813.0177394968202
23838027	197463	77	855.0	253.0	1254.7281108281022	887.2306067057051	749.6872848518176
23838026	197463	77	792.0	244.0	1254.7281108281022	887.2306067057051	792.3780145571518
23838025	197463	77	931.0	223.0	1254.7281108281022	887.2306067057051	738.9196090407678
23838024	197463	77	592.0	182.0	1254.7281108281022	887.2306067057051	967.7596589630517
23838031	197463	77	1326.0	494.0	1254.7281108281022	887.2306067057051	399.6373258796883
23838030	197463	77	720.0	410.0	1254.7281108281022	887.2306067057051	716.716962605523
23838029	197463	77	985.0	394.0	1254.7281108281022	887.2306067057051	562.1651760489749
23838028	197463	77	1385.0	328.0	1254.7281108281022	887.2306067057051	574.2034801225487
23838023	197463	77	927.0	143.0	1254.7281108281022	887.2306067057051	813.194263742987
23838022	197463	77	595.0	100.0	1254.7281108281022	887.2306067057051	1027.118887155255
23838021	197463	77	1042.0	92.0	1254.7281108281022	887.2306067057051	823.1919381152959
23838035	197463	77	1411.0	792.0	1254.7281108281022	887.2306067057051	183.00210872798868
23838034	197463	77	1077.0	694.0	1254.7281108281022	887.2306067057051	262.53637604412285
23838033	197463	77	1382.0	667.0	1254.7281108281022	887.2306067057051	254.36126651545592
23838032	197463	77	513.0	633.0	1254.7281108281022	887.2306067057051	784.0878724853334
23838038	197463	77	895.0	968.0	1254.7281108281022	887.2306067057051	368.68415834299674
23838036	197463	77	670.0	875.0	1254.7281108281022	887.2306067057051	584.8560090594873
23838315	197445	78	1384.0	332.0	1254.7646231689787	887.1940789201398	570.0370583502782
23838314	197445	78	789.0	247.0	1254.7646231689787	887.1940789201398	791.6976334940928
23838313	197445	78	919.0	212.0	1254.7646231689787	887.1940789201398	754.0722288883354
23838312	197445	78	816.0	183.0	1254.7646231689787	887.1940789201398	829.7009674158516
23838319	197445	78	514.0	591.0	1254.7646231689787	887.1940789201398	797.7864120966394
23838318	197445	78	1326.0	496.0	1254.7646231689787	887.1940789201398	397.6270693683142
23838317	197445	78	915.0	418.0	1254.7646231689787	887.1940789201398	579.2953330132019
23838316	197445	78	721.0	410.0	1254.7646231689787	887.1940789201398	715.9740651051283
23838311	197445	78	592.0	182.0	1254.7646231689787	887.1940789201398	967.7580455198204
23838310	197445	78	936.0	138.0	1254.7646231689787	887.1940789201398	814.1883399269838
23838309	197445	78	573.0	104.0	1254.7646231689787	887.1940789201398	1038.3621558301832
23838308	197445	78	1046.0	86.0	1254.7646231689787	887.1940789201398	827.9460248008785
23838323	197445	78	669.0	878.0	1254.7646231689787	887.1940789201398	585.8367732086177
23838322	197445	78	1414.0	807.0	1254.7646231689787	887.1940789201398	178.28907854483674
23838321	197445	78	1220.0	673.0	1254.7646231689787	887.1940789201398	216.99696419196317
23838320	197445	78	1383.0	665.0	1254.7646231689787	887.1940789201398	256.5434087599277
23838325	197445	78	889.0	971.0	1254.7646231689787	887.1940789201398	375.24284399571
23837963	197391	79	1397.0	813.0	1254.7201544119102	887.2397077154684	160.4839202607191
23837962	197391	79	1296.0	734.0	1254.7201544119102	887.2397077154684	158.70234299624792
23837961	197391	79	1377.0	654.0	1254.7201544119102	887.2397077154684	263.3498089846359
23837960	197391	79	520.0	569.0	1254.7201544119102	887.2397077154684	800.681095609162
23837966	197391	79	889.0	971.0	1254.7201544119102	887.2397077154684	375.18930942480443
23837964	197391	79	669.0	879.0	1254.7201544119102	887.2397077154684	585.7781082180763
23837955	197391	79	788.0	249.0	1254.7201544119102	887.2397077154684	790.6817482647515
23837954	197391	79	923.0	216.0	1254.7201544119102	887.2397077154684	748.73293373339
23837953	197391	79	594.0	181.0	1254.7201544119102	887.2397077154684	967.1223537899064
23837952	197391	79	546.0	123.0	1254.7201544119102	887.2397077154684	1042.279515350209
23837959	197391	79	1325.0	497.0	1254.7201544119102	887.2397077154684	396.5176996979327
23837958	197391	79	838.0	485.0	1254.7201544119102	887.2397077154684	579.1825874075564
23837957	197391	79	721.0	410.0	1254.7201544119102	887.2397077154684	715.9713275305227
23837956	197391	79	1381.0	335.0	1254.7201544119102	887.2397077154684	566.4938606723092
23837951	197391	79	974.0	121.0	1254.7201544119102	887.2397077154684	816.0435618108467
23837950	197391	79	753.0	106.0	1254.7201544119102	887.2397077154684	928.4711057725284
23837949	197391	79	1054.0	74.0	1254.7201544119102	887.2397077154684	837.6439593241759
23838187	197427	80	922.0	215.0	1254.7074063645516	887.2558479510451	750.0814244828395
23838186	197427	80	594.0	180.0	1254.7074063645516	887.2558479510451	967.8559351917643
23838185	197427	80	551.0	119.0	1254.7074063645516	887.2558479510451	1041.8354772627506
23838184	197427	80	1016.0	110.0	1254.7074063645516	887.2558479510451	813.0854069698886
23838191	197427	80	1326.0	495.0	1254.7074063645516	887.2558479510451	398.68193357495215
23838190	197427	80	722.0	410.0	1254.7074063645516	887.2558479510451	715.2274639575292
23838189	197427	80	1381.0	335.0	1254.7074063645516	887.2558479510451	566.5124365830783
23838188	197427	80	785.0	256.0	1254.7074063645516	887.2558479510451	786.8347940744022
23838183	197427	80	707.0	88.0	1254.7074063645516	887.2558479510451	968.9134705795602
23838182	197427	80	1057.0	71.0	1254.7074063645516	887.2558479510451	839.8582188951166
23838195	197427	80	1353.0	737.0	1254.7074063645516	887.2558479510451	179.55014287677682
23838194	197427	80	1365.0	659.0	1254.7074063645516	887.2558479510451	253.50579546567525
23838193	197427	80	523.0	542.0	1254.7074063645516	887.2558479510451	809.0718936368598
23838192	197427	80	780.0	501.0	1254.7074063645516	887.2558479510451	611.9973053320908
23838199	197427	80	889.0	970.0	1254.7074063645516	887.2558479510451	374.9513325328873
23838197	197427	80	668.0	879.0	1254.7074063645516	887.2558479510451	586.7654895342856
23838196	197427	80	1387.0	794.0	1254.7074063645516	887.2558479510451	161.85791147751263
23838056	197481	81	887.0	970.0	1254.7992968005838	887.2207262187163	376.99964309633054
23838051	197481	81	1364.0	665.0	1254.7992968005838	887.2207262187163	247.6021905000452
23838050	197481	81	682.0	528.0	1254.7992968005838	887.2207262187163	676.1202293677843
23838049	197481	81	527.0	503.0	1254.7992968005838	887.2207262187163	822.9929421808318
23838048	197481	81	1326.0	495.0	1254.7992968005838	887.2207262187163	398.6309549089591
23838054	197481	81	668.0	879.0	1254.7992968005838	887.2207262187163	586.8568778375377
23838053	197481	81	1374.0	793.0	1254.7992968005838	887.2207262187163	151.94193921500943
23838052	197481	81	1354.0	737.0	1254.7992968005838	887.2207262187163	180.01957143859997
23838043	197481	81	594.0	180.0	1254.7992968005838	887.2207262187163	967.8930035109637
23838042	197481	81	544.0	141.0	1254.7992968005838	887.2207262187163	1030.573147607967
23838041	197481	81	1048.0	118.0	1254.7992968005838	887.2207262187163	796.534038696191
23838040	197481	81	626.0	88.0	1254.7992968005838	887.2207262187163	1016.9278857787709
23838047	197481	81	725.0	404.0	1254.7992968005838	887.2207262187163	717.0701256765175
23838046	197481	81	1381.0	335.0	1254.7992968005838	887.2207262187163	566.4577194756495
23838045	197481	81	785.0	266.0	1254.7992968005838	887.2207262187163	778.8623562337779
23838044	197481	81	929.0	207.0	1254.7992968005838	887.2207262187163	754.2184154296901
23838039	197481	81	1056.0	75.0	1254.7992968005838	887.2207262187163	836.1959510232429
23838955	197373	82	1360.0	673.0	1254.79434856777	887.2257470938624	238.66482734413003
23838954	197373	82	573.0	590.0	1254.79434856777	887.2257470938624	743.76520386104
23838953	197373	82	1326.0	495.0	1254.79434856777	887.2257470938624	398.6367788842705
23838952	197373	82	528.0	457.0	1254.79434856777	887.2257470938624	844.5852346403655
23838958	197373	82	668.0	879.0	1254.79434856777	887.2257470938624	586.8520004450234
23838957	197373	82	1337.0	782.0	1254.79434856777	887.2257470938624	133.52987298301008
23838956	197373	82	1354.0	739.0	1254.79434856777	887.2257470938624	178.360963715794
23838947	197373	82	547.0	209.0	1254.79434856777	887.2257470938624	980.2872047953608
23838946	197373	82	596.0	180.0	1254.79434856777	887.2257470938624	966.528970624939
23838945	197373	82	1138.0	132.0	1254.79434856777	887.2257470938624	764.2034080863892
23838944	197373	82	589.0	95.0	1254.79434856777	887.2257470938624	1034.8447946156996
23838951	197373	82	736.0	379.0	1254.79434856777	887.2257470938624	726.2513243464492
23838950	197373	82	1380.0	335.0	1254.79434856777	887.2257470938624	566.2417601201306
23838949	197373	82	782.0	272.0	1254.79434856777	887.2257470938624	775.9105721182198
23838948	197373	82	889.0	248.0	1254.79434856777	887.2257470938624	736.4883306555682
23838943	197373	82	1055.0	76.0	1254.79434856777	887.2257470938624	835.46693200127
23838960	197373	82	889.0	971.0	1254.79434856777	887.2257470938624	375.2647477369819
23839050	197499	83	888.0	972.0	1254.7310789051476	887.2938710519351	376.38652010439984
23839048	197499	83	667.0	879.0	1254.7310789051476	887.2938710519351	587.789596206019
23839043	197499	83	1327.0	495.0	1254.7310789051476	887.2938710519351	398.8950716932039
23839042	197499	83	528.0	424.0	1254.7310789051476	887.2938710519351	861.8464317968293
23839041	197499	83	739.0	374.0	1254.7310789051476	887.2938710519351	727.632560986758
23839040	197499	83	1381.0	335.0	1254.7310789051476	887.2938710519351	566.544226372478
23839047	197499	83	1326.0	772.0	1254.7310789051476	887.2938710519351	135.5431142336804
23839046	197499	83	1351.0	746.0	1254.7310789051476	887.2938710519351	170.97269713497468
23839045	197499	83	1357.0	672.0	1254.7310789051476	887.2938710519351	238.34928809298424
23839044	197499	83	538.0	617.0	1254.7310789051476	887.2938710519351	766.0040575589511
23839035	197499	83	1190.0	116.0	1254.7310789051476	887.2938710519351	774.0053928097036
23839034	197499	83	576.0	99.0	1254.7310789051476	887.2938710519351	1040.232235902056
23839033	197499	83	1053.0	77.0	1254.7310789051476	887.2938710519351	835.0278951391773
23839039	197499	83	859.0	288.0	1254.7310789051476	887.2938710519351	718.1617023288318
23839038	197499	83	782.0	273.0	1254.7310789051476	887.2938710519351	775.1333001328198
23839037	197499	83	541.0	246.0	1254.7310789051476	887.2938710519351	959.5154412743351
23839036	197499	83	595.0	180.0	1254.7310789051476	887.2938710519351	967.2175125073892
23838155	197535	84	529.0	379.0	1254.7223197451617	887.252658969734	885.9986742236714
23838154	197535	84	741.0	373.0	1254.7223197451617	887.252658969734	726.8881750735745
23838153	197535	84	1381.0	335.0	1254.7223197451617	887.252658969734	566.5060033836221
23838152	197535	84	855.0	299.0	1254.7223197451617	887.252658969734	711.2096200751332
23838159	197535	84	1349.0	739.0	1254.7223197451617	887.252658969734	175.6904433537287
23838158	197535	84	520.0	699.0	1254.7223197451617	887.252658969734	758.4562945489256
23838157	197535	84	1354.0	669.0	1254.7223197451617	887.252658969734	239.77130967682703
23838156	197535	84	1326.0	495.0	1254.7223197451617	887.252658969734	398.67612942253936
23838147	197535	84	546.0	124.0	1254.7223197451617	887.252658969734	1041.5574626151608
23838146	197535	84	1051.0	75.0	1254.7223197451617	887.252658969734	837.4109896375571
23838151	197535	84	781.0	273.0	1254.7223197451617	887.252658969734	775.7055918814337
23838150	197535	84	543.0	247.0	1254.7223197451617	887.252658969734	957.3255077251669
23838149	197535	84	596.0	180.0	1254.7223197451617	887.252658969734	966.4995696585726
23838148	197535	84	1189.0	130.0	1254.7223197451617	887.252658969734	760.0993440527477
23838163	197535	84	887.0	972.0	1254.7223197451617	887.252658969734	377.3616518016413
23838161	197535	84	666.0	879.0	1254.7223197451617	887.252658969734	588.780159436606
23838160	197535	84	1318.0	765.0	1254.7223197451617	887.252658969734	137.6581906157553
23838179	197553	85	669.0	886.0	1254.7476016577211	887.2871285902276	585.7490158316787
23838178	197553	85	529.0	783.0	1254.7476016577211	887.2871285902276	733.2021457289449
23838177	197553	85	1304.0	759.0	1254.7476016577211	887.2871285902276	137.4168334098559
23838176	197553	85	1346.0	735.0	1254.7476016577211	887.2871285902276	177.5341368229627
23838181	197553	85	887.0	972.0	1254.7476016577211	887.2871285902276	377.37854881735734
23838171	197553	85	1379.0	335.0	1254.7476016577211	887.2871285902276	566.0916276542579
23838170	197553	85	858.0	314.0	1254.7476016577211	887.2871285902276	697.1849046188406
23838169	197553	85	781.0	270.0	1254.7476016577211	887.2871285902276	778.1260753885651
23838168	197553	85	542.0	249.0	1254.7476016577211	887.2871285902276	956.7756279257908
23838175	197553	85	1353.0	663.0	1254.7476016577211	887.2871285902276	244.86373727291493
23838174	197553	85	1326.0	495.0	1254.7476016577211	887.2871285902276	398.70552482639675
23838173	197553	85	740.0	375.0	1254.7476016577211	887.2871285902276	726.2253063145048
23838172	197553	85	535.0	362.0	1254.7476016577211	887.2871285902276	891.0461141571786
23838167	197553	85	597.0	180.0	1254.7476016577211	887.2871285902276	965.8607507067949
23838166	197553	85	531.0	178.0	1254.7476016577211	887.2871285902276	1013.360163855415
23838165	197553	85	1125.0	142.0	1254.7476016577211	887.2871285902276	756.496757546387
23838164	197553	85	1050.0	74.0	1254.7476016577211	887.2871285902276	838.6641365380578
23838282	197515	86	544.0	247.0	1254.709247020561	887.2850766278038	956.594278235452
23838281	197515	86	1065.0	196.0	1254.709247020561	887.2850766278038	716.8435363267334
23838286	197515	86	1381.0	335.0	1254.709247020561	887.2850766278038	566.5405194281278
23838284	197515	86	780.0	269.0	1254.709247020561	887.2850766278038	779.5032425766279
23838275	197515	86	1049.0	74.0	1254.709247020561	887.2850766278038	838.8974372205812
23838304	197515	86	886.0	971.0	1254.709247020561	887.2850766278038	378.0935032947296
23838279	197515	86	533.0	188.0	1254.709247020561	887.2850766278038	1004.9198254733253
23838277	197515	86	596.0	180.0	1254.709247020561	887.2850766278038	966.5143825783415
23838298	197515	86	1303.0	760.0	1254.709247020561	887.2850766278038	136.1377521316813
23838296	197515	86	1346.0	746.0	1254.709247020561	887.2850766278038	168.21258709525088
23838302	197515	86	677.0	896.0	1254.709247020561	887.2850766278038	577.774976943833
23838301	197515	86	527.0	889.0	1254.709247020561	887.2850766278038	727.711267716396
23838291	197515	86	742.0	375.0	1254.709247020561	887.2850766278038	724.780498989829
23838289	197515	86	885.0	349.0	1254.709247020561	887.2850766278038	653.0204828737847
23838288	197515	86	559.0	337.0	1254.709247020561	887.2850766278038	887.0315788906187
23838294	197515	86	1334.0	675.0	1254.709247020561	887.2850766278038	226.60974662824847
23838293	197515	86	1326.0	495.0	1254.709247020561	887.2850766278038	398.7103620490159
23838339	197407	87	1316.0	764.0	1254.759142089457	887.2901337015164	137.66226696432506
23838338	197407	87	1287.0	745.0	1254.759142089457	887.2901337015164	145.89707011315627
23838337	197407	87	1329.0	673.0	1254.759142089457	887.2901337015164	226.78616885759854
23838336	197407	87	1326.0	496.0	1254.759142089457	887.2901337015164	397.72255224965653
23838343	197407	87	888.0	972.0	1254.759142089457	887.2901337015164	376.414704487619
23838342	197407	87	549.0	933.0	1254.759142089457	887.2901337015164	707.2378373078407
23838341	197407	87	675.0	900.0	1254.759142089457	887.2901337015164	579.8984424342151
23838331	197407	87	780.0	265.0	1254.759142089457	887.2901337015164	782.7140304733067
23838330	197407	87	1048.0	264.0	1254.759142089457	887.2901337015164	656.6886123629848
23838329	197407	87	549.0	243.0	1254.759142089457	887.2901337015164	955.6179901131856
23838328	197407	87	534.0	194.0	1254.759142089457	887.2901337015164	1000.0724725705616
23838335	197407	87	930.0	396.0	1254.759142089457	887.2901337015164	588.9265623514821
23838334	197407	87	758.0	372.0	1254.759142089457	887.2901337015164	715.7468596784621
23838333	197407	87	1381.0	335.0	1254.759142089457	887.2901337015164	566.5343290481422
23838332	197407	87	599.0	301.0	1254.759142089457	887.2901337015164	879.6341133162372
23838327	197407	87	596.0	180.0	1254.759142089457	887.2901337015164	966.5520888798216
23838326	197407	87	1049.0	73.0	1254.759142089457	887.2901337015164	839.8840672360816
23838091	197623	88	576.0	947.0	1254.7223288005216	887.2178010891945	681.350064885162
23838090	197623	88	676.0	904.0	1254.7223288005216	887.2178010891945	578.9656086958714
23838088	197623	88	1268.0	775.0	1254.7223288005216	887.2178010891945	113.00058156388168
23838092	197623	88	887.0	972.0	1254.7223288005216	887.2178010891945	377.3694904872814
23838083	197623	88	760.0	371.0	1254.7223288005216	887.2178010891945	715.0041963339618
23838082	197623	88	1046.0	358.0	1254.7223288005216	887.2178010891945	568.8905795753656
23838081	197623	88	1382.0	333.0	1254.7223288005216	887.2178010891945	568.6448598467276
23838080	197623	88	777.0	263.0	1254.7223288005216	887.2178010891945	786.0448375450492
23838087	197623	88	1287.0	740.0	1254.7223288005216	887.2178010891945	150.71472726843675
23838086	197623	88	1313.0	668.0	1254.7223288005216	887.2178010891945	226.83194500514287
23838085	197623	88	1326.0	496.0	1254.7223288005216	887.2178010891945	397.65798659235486
23838084	197623	88	965.0	463.0	1254.7223288005216	887.2178010891945	513.7117582521827
23838075	197623	88	1048.0	70.0	1254.7223288005216	887.2178010891945	842.95851359469
23838079	197623	88	633.0	262.0	1254.7223288005216	887.2178010891945	881.7232859168184
23838078	197623	88	552.0	241.0	1254.7223288005216	887.2178010891945	954.681160303995
23838077	197623	88	535.0	194.0	1254.7223288005216	887.2178010891945	999.2753125745598
23838076	197623	88	596.0	180.0	1254.7223288005216	887.2178010891945	966.4740682697172
23838145	197587	89	887.0	972.0	1254.8058663857082	887.2715472286759	377.43882425734097
23838144	197587	89	601.0	941.0	1254.8058663857082	887.2715472286759	656.0097998944581
23838139	197587	89	1279.0	643.0	1254.8058663857082	887.2715472286759	245.46678978394908
23838138	197587	89	995.0	542.0	1254.8058663857082	887.2715472286759	432.1012954552581
23838137	197587	89	1326.0	496.0	1254.8058663857082	887.2715472286759	397.6958993148051
23838136	197587	89	1038.0	447.0	1254.8058663857082	887.2715472286759	490.7584120505626
23838143	197587	89	677.0	904.0	1254.8058663857082	887.2715472286759	578.0479741006462
23838141	197587	89	1177.0	762.0	1254.8058663857082	887.2715472286759	147.46766896203744
23838140	197587	89	1287.0	736.0	1254.8058663857082	887.2715472286759	154.65944277713015
23838131	197587	89	664.0	214.0	1254.8058663857082	887.2715472286759	895.7377674651564
23838130	197587	89	565.0	213.0	1254.8058663857082	887.2715472286759	964.6109333313043
23838129	197587	89	595.0	180.0	1254.8058663857082	887.2715472286759	967.252202290716
23838128	197587	89	1047.0	70.0	1254.8058663857082	887.2715472286759	843.2769770448311
23838135	197587	89	758.0	372.0	1254.8058663857082	887.2715472286759	715.7659088407939
23838134	197587	89	1380.0	335.0	1254.8058663857082	887.2715472286759	566.2838801959568
23838133	197587	89	769.0	270.0	1254.8058663857082	887.2715472286759	785.5135281030188
23838132	197587	89	556.0	244.0	1254.8058663857082	887.2715472286759	949.8041494798046
23838891	197659	90	596.0	180.0	1254.7830865442363	887.2798667110711	966.5608956354386
23838890	197659	90	693.0	154.0	1254.7830865442363	887.2798667110711	923.7421714152575
23838889	197659	90	1045.0	68.0	1254.7830865442363	887.2798667110711	845.7117968895415
23838895	197659	90	1379.0	335.0	1254.7830865442363	887.2798667110711	566.076755186852
23838894	197659	90	752.0	279.0	1254.7830865442363	887.2798667110711	789.1737630971949
23838893	197659	90	599.0	264.0	1254.7830865442363	887.2798667110711	904.7260628747555
23838892	197659	90	558.0	248.0	1254.7830865442363	887.2798667110711	945.6137782817241
23838906	197659	90	886.0	973.0	1254.7830865442363	887.2798667110711	378.6144558415136
23838905	197659	90	592.0	940.0	1254.7830865442363	887.2798667110711	664.8765541535564
23838904	197659	90	681.0	903.0	1254.7830865442363	887.2798667110711	573.9983911082437
23838899	197659	90	992.0	585.0	1254.7830865442363	887.2798667110711	400.534728073083
23838898	197659	90	1326.0	495.0	1254.7830865442363	887.2798667110711	398.6920397863763
23838897	197659	90	1067.0	480.0	1254.7830865442363	887.2798667110711	448.4856490683598
23838896	197659	90	759.0	372.0	1254.7830865442363	887.2798667110711	715.0623818528765
23838902	197659	90	1077.0	787.0	1254.7830865442363	887.2798667110711	204.114863566536
23838901	197659	90	1285.0	741.0	1254.7830865442363	887.2798667110711	149.36820700470983
23838900	197659	90	1242.0	610.0	1254.7830865442363	887.2798667110711	277.5743716284103
23839051	197570	91	1043.0	68.0	1254.7700145448807	887.2916499396877	846.2182618693801
23839055	197570	91	738.0	284.0	1254.7700145448807	887.2916499396877	794.3626771315901
23839054	197570	91	555.0	250.0	1254.7700145448807	887.2916499396877	946.4770046540972
23839053	197570	91	596.0	180.0	1254.7700145448807	887.2916499396877	966.5606086210363
23839052	197570	91	712.0	113.0	1254.7700145448807	887.2916499396877	945.5828085658992
23839067	197570	91	680.0	900.0	1254.7700145448807	887.2916499396877	574.9104902340692
23839065	197570	91	601.0	870.0	1254.7700145448807	887.2916499396877	653.9986491390102
23839064	197570	91	1052.0	778.0	1254.7700145448807	887.2916499396877	230.3483091864804
23839068	197570	91	887.0	973.0	1254.7700145448807	887.2916499396877	377.6250850624238
23839059	197570	91	1326.0	496.0	1254.7700145448807	887.2916499396877	397.7220966208184
23839058	197570	91	758.0	372.0	1254.7700145448807	887.2916499396877	715.7554972534173
23839057	197570	91	589.0	372.0	1254.7700145448807	887.2916499396877	841.8878765991683
23839056	197570	91	1383.0	333.0	1254.7700145448807	887.2916499396877	568.930718420689
23839063	197570	91	1288.0	739.0	1254.7700145448807	887.2916499396877	151.96922509239263
23839062	197570	91	980.0	604.0	1254.7700145448807	887.2916499396877	394.6551910447201
23839061	197570	91	1181.0	591.0	1254.7700145448807	887.2916499396877	305.3371200328161
23839060	197570	91	1169.0	503.0	1254.7700145448807	887.2916499396877	393.7468318709326
23838383	197642	92	733.0	284.0	1254.8252920617776	887.2424212677603	797.6233787022228
23838382	197642	92	596.0	180.0	1254.8252920617776	887.2424212677603	966.5622628165092
23838381	197642	92	744.0	88.0	1254.8252920617776	887.2424212677603	948.5414735075913
23838380	197642	92	1043.0	68.0	1254.8252920617776	887.2424212677603	846.184435665015
23838394	197642	92	640.0	783.0	1254.8252920617776	887.2424212677603	623.5997291136482
23838393	197642	92	983.0	765.0	1254.8252920617776	887.2424212677603	298.0473099390016
23838392	197642	92	1284.0	740.0	1254.8252920617776	887.2424212677603	150.10494396945478
23838397	197642	92	887.0	973.0	1254.8252920617776	887.2424212677603	377.69009490632436
23838396	197642	92	679.0	899.0	1254.8252920617776	887.2424212677603	575.9453165324608
23838387	197642	92	605.0	456.0	1254.8252920617776	887.2424212677603	779.8993115165925
23838386	197642	92	759.0	372.0	1254.8252920617776	887.2424212677603	715.0646634549992
23838385	197642	92	1380.0	336.0	1254.8252920617776	887.2424212677603	565.275963147702
23838384	197642	92	549.0	321.0	1254.8252920617776	887.2424212677603	904.8866351965142
23838391	197642	92	990.0	627.0	1254.8252920617776	887.2424212677603	371.2930825411541
23838390	197642	92	1122.0	603.0	1254.8252920617776	887.2424212677603	313.7456171159295
23838389	197642	92	1262.0	520.0	1254.8252920617776	887.2424212677603	367.3124996683422
23838388	197642	92	1327.0	496.0	1254.8252920617776	887.2424212677603	397.8439652243418
23838283	197696	93	526.0	395.0	1254.7585198962845	887.2780820142839	879.4468092801777
23838280	197696	93	758.0	371.0	1254.7585198962845	887.2780820142839	716.4580134647772
23838287	197696	93	643.0	506.0	1254.7585198962845	887.2780820142839	720.8477387702508
23838285	197696	93	1336.0	498.0	1254.7585198962845	887.2780820142839	397.66518985971345
23838307	197696	93	887.0	971.0	1254.7585198962845	887.2780820142839	377.1679844678136
23838274	197696	93	596.0	180.0	1254.7585198962845	887.2780820142839	966.542845834445
23838306	197696	93	679.0	899.0	1254.7585198962845	887.2780820142839	575.8778313101001
23838273	197696	93	755.0	79.0	1254.7585198962845	887.2780820142839	950.3010239253741
23838272	197696	93	1041.0	69.0	1254.7585198962845	887.2780820142839	845.7373849684222
23838278	197696	93	1379.0	336.0	1254.7585198962845	887.2780820142839	565.1048301755254
23838276	197696	93	734.0	284.0	1254.7585198962845	887.2780820142839	796.9528720591965
23838297	197696	93	1286.0	733.0	1254.7585198962845	887.2780820142839	157.40951899131437
23838303	197696	93	883.0	750.0	1254.7585198962845	887.2780820142839	396.29492668591735
23838300	197696	93	665.0	738.0	1254.7585198962845	887.2780820142839	608.3576723935678
23838290	197696	93	1302.0	537.0	1254.7585198962845	887.2780820142839	353.4494195524943
23838295	197696	93	992.0	632.0	1254.7585198962845	887.2780820142839	366.34538203036976
23838292	197696	93	1098.0	627.0	1254.7585198962845	887.2780820142839	303.8386307517662
23838411	197606	94	672.0	728.0	1254.766813691404	887.3754631285015	604.1669449642673
23838410	197606	94	1282.0	722.0	1254.766813691404	887.3754631285015	167.60277516045207
23838409	197606	94	1083.0	651.0	1254.766813691404	887.3754631285015	292.1937676524108
23838408	197606	94	997.0	648.0	1254.766813691404	887.3754631285015	351.77314080043624
23838415	197606	94	882.0	970.0	1254.766813691404	887.3754631285015	381.81397497062824
23838414	197606	94	679.0	898.0	1254.766813691404	887.3754631285015	575.8648318243489
23838412	197606	94	757.0	792.0	1254.766813691404	887.3754631285015	506.82174359380934
23838403	197606	94	765.0	374.0	1254.766813691404	887.3754631285015	709.5251214268835
23838402	197606	94	1378.0	336.0	1254.766813691404	887.3754631285015	564.9790434590815
23838401	197606	94	732.0	284.0	1254.766813691404	887.3754631285015	798.340210062475
23838400	197606	94	596.0	180.0	1254.766813691404	887.3754631285015	966.619760121521
23838407	197606	94	1378.0	591.0	1254.766813691404	887.3754631285015	320.97481731812366
23838406	197606	94	681.0	539.0	1254.766813691404	887.3754631285015	671.247957020045
23838405	197606	94	1339.0	498.0	1254.766813691404	887.3754631285015	398.382330133044
23838404	197606	94	530.0	434.0	1254.766813691404	887.3754631285015	854.8896097130748
23838399	197606	94	784.0	77.0	1254.766813691404	887.3754631285015	937.1925010977682
23838398	197606	94	1040.0	68.0	1254.766813691404	887.3754631285015	847.0542685331351
23838379	197678	95	859.0	969.0	1254.7855452155663	887.3479473181109	404.12034780341
23838378	197678	95	679.0	897.0	1254.7855452155663	887.3479473181109	575.8664395501452
23838376	197678	95	665.0	850.0	1254.7855452155663	887.3479473181109	590.9668844479352
23838371	197678	95	1405.0	633.0	1254.7855452155663	887.3479473181109	295.39339994509214
23838370	197678	95	772.0	618.0	1254.7855452155663	887.3479473181109	552.8383121614958
23838369	197678	95	1335.0	502.0	1254.7855452155663	887.3479473181109	393.60817986754984
23838368	197678	95	532.0	499.0	1254.7855452155663	887.3479473181109	820.5078138316256
23838375	197678	95	658.0	722.0	1254.7855452155663	887.3479473181109	619.268060423395
23838374	197678	95	1281.0	718.0	1254.7855452155663	887.3479473181109	171.36488817871287
23838373	197678	95	1079.0	673.0	1254.7855452155663	887.3479473181109	277.2103901844618
23838372	197678	95	1000.0	669.0	1254.7855452155663	887.3479473181109	335.5465692699389
23838363	197678	95	840.0	78.0	1254.7855452155663	887.3479473181109	909.4455169760386
23838362	197678	95	1035.0	68.0	1254.7855452155663	887.3479473181109	848.3140601570302
23838367	197678	95	774.0	380.0	1254.7855452155663	887.3479473181109	698.9682969463851
23838366	197678	95	1380.0	336.0	1254.7855452155663	887.3479473181109	565.3876711592297
23838365	197678	95	730.0	284.0	1254.7855452155663	887.3479473181109	799.6428040069998
23838364	197678	95	596.0	180.0	1254.7855452155663	887.3479473181109	966.6123903406764
23838251	197713	96	681.0	897.0	1254.806419248568	887.2992482985887	573.8884136785093
23838249	197713	96	999.0	718.0	1254.806419248568	887.2992482985887	306.75586319293296
23838248	197713	96	1275.0	712.0	1254.806419248568	887.2992482985887	176.45851398449116
23838253	197713	96	855.0	969.0	1254.806419248568	887.2992482985887	408.06884921657206
23838252	197713	96	545.0	923.0	1254.806419248568	887.2992482985887	710.7036629133972
23838243	197713	96	540.0	607.0	1254.806419248568	887.2992482985887	767.7993784809373
23838242	197713	96	1329.0	509.0	1254.806419248568	887.2992482985887	385.50617204916
23838241	197713	96	784.0	388.0	1254.806419248568	887.2992482985887	686.2641064176344
23838240	197713	96	1380.0	336.0	1254.806419248568	887.2992482985887	565.3355586162561
23838247	197713	96	1078.0	697.0	1254.806419248568	887.2992482985887	259.75818329844464
23838246	197713	96	834.0	671.0	1254.806419248568	887.2992482985887	473.1420582608739
23838245	197713	96	640.0	663.0	1254.806419248568	887.2992482985887	654.444104516618
23838244	197713	96	1418.0	635.0	1254.806419248568	887.2992482985887	300.47804493923854
23838239	197713	96	729.0	284.0	1254.806419248568	887.2992482985887	800.2764356899703
23838238	197713	96	596.0	180.0	1254.806419248568	887.2992482985887	966.5909810705192
23838237	197713	96	893.0	82.0	1254.806419248568	887.2992482985887	882.8424345939329
23838236	197713	96	1034.0	69.0	1254.806419248568	887.2992482985887	847.5665959365139
23838219	197749	97	925.0	86.0	1254.84460945113	887.3273107481706	866.5580911484606
23838218	197749	97	1034.0	68.0	1254.84460945113	887.3273107481706	848.5691389989689
23838223	197749	97	787.0	392.0	1254.84460945113	887.3273107481706	681.3425888387538
23838222	197749	97	1380.0	338.0	1254.84460945113	887.3273107481706	563.4042652636358
23838221	197749	97	723.0	282.0	1254.84460945113	887.3273107481706	805.7790278605154
23838220	197749	97	596.0	180.0	1254.84460945113	887.3273107481706	966.6375452738483
23838235	197749	97	851.0	968.0	1254.84460945113	887.3273107481706	411.8234468481099
23838234	197749	97	561.0	927.0	1254.84460945113	887.3273107481706	694.9778876603654
23838233	197749	97	681.0	896.0	1254.84460945113	887.3273107481706	573.9101422130286
23838227	197749	97	519.0	664.0	1254.84460945113	887.3273107481706	768.9878913118829
23838226	197749	97	1399.0	617.0	1254.84460945113	887.3273107481706	306.3619290326969
23838225	197749	97	648.0	590.0	1254.84460945113	887.3273107481706	675.7691245807504
23838224	197749	97	1320.0	513.0	1254.84460945113	887.3273107481706	379.95547171942826
23838231	197749	97	987.0	767.0	1254.84460945113	887.3273107481706	293.63139567136756
23838230	197749	97	1088.0	731.0	1254.84460945113	887.3273107481706	228.63803661826526
23838229	197749	97	918.0	720.0	1254.84460945113	887.3273107481706	376.1153012554783
23838228	197749	97	1278.0	695.0	1254.84460945113	887.3273107481706	193.71620110639705
23839115	197731	98	1278.0	685.0	1254.8281337712097	887.3346633985459	203.6571908799879
23839114	197731	98	1407.0	571.0	1254.8281337712097	887.3346633985459	351.0326140674456
23839113	197731	98	691.0	547.0	1254.8281337712097	887.3346633985459	658.5816939017715
23839112	197731	98	1300.0	509.0	1254.8281337712097	887.3346633985459	381.0218038741126
23839119	197731	98	971.0	809.0	1254.8281337712097	887.3346633985459	294.43968654006403
23839118	197731	98	1094.0	758.0	1254.8281337712097	887.3346633985459	206.38106446267128
23839117	197731	98	520.0	724.0	1254.8281337712097	887.3346633985459	752.7619799439893
23839116	197731	98	963.0	718.0	1254.8281337712097	887.3346633985459	337.39870759782985
23839107	197731	98	951.0	97.0	1254.8281337712097	887.3346633985459	846.7233403185415
23839106	197731	98	1035.0	66.0	1254.8281337712097	887.3346633985459	850.2441047707039
23839111	197731	98	787.0	394.0	1254.8281337712097	887.3346633985459	679.8839995605202
23839110	197731	98	1379.0	336.0	1254.8281337712097	887.3346633985459	565.144727859624
23839109	197731	98	712.0	279.0	1254.8281337712097	887.3346633985459	815.3118700876104
23839108	197731	98	596.0	180.0	1254.8281337712097	887.3346633985459	966.6316960940134
23839123	197731	98	850.0	967.0	1254.8281337712097	887.3346633985459	412.5922730111452
23839122	197731	98	608.0	962.0	1254.8281337712097	887.3346633985459	651.123296409946
23839121	197731	98	682.0	895.0	1254.8281337712097	887.3346633985459	572.8794185734206
23839304	197766	99	683.0	978.0	1254.8084916354549	887.2983054163911	578.9574669237389
23839299	197766	99	512.0	804.0	1254.8084916354549	887.2983054163911	747.4644225185451
23839298	197766	99	1096.0	763.0	1254.8084916354549	887.2983054163911	201.66855417966082
23839297	197766	99	1062.0	702.0	1254.8084916354549	887.2983054163911	267.4146152268523
23839296	197766	99	1278.0	660.0	1254.8084916354549	887.2983054163911	228.47837032285088
23839303	197766	99	847.0	965.0	1254.8084916354549	887.2983054163911	415.1449375713852
23839302	197766	99	682.0	896.0	1254.8084916354549	887.2983054163911	572.8745827651209
23839301	197766	99	934.0	893.0	1254.8084916354549	887.2983054163911	320.85915543512306
23839291	197766	99	1379.0	335.0	1254.8084916354549	887.2983054163911	566.0891704631684
23839290	197766	99	703.0	273.0	1254.8084916354549	887.2983054163911	825.7451298545125
23839289	197766	99	596.0	180.0	1254.8084916354549	887.2983054163911	966.5917036142415
23839288	197766	99	979.0	109.0	1254.8084916354549	887.2983054163911	825.7230626985363
23839295	197766	99	1403.0	512.0	1254.8084916354549	887.2983054163911	403.49664335626613
23839294	197766	99	1297.0	509.0	1254.8084916354549	887.2983054163911	380.64383780509127
23839293	197766	99	738.0	497.0	1254.8084916354549	887.2983054163911	647.6293571460612
23839292	197766	99	788.0	396.0	1254.8084916354549	887.2983054163911	677.7050927711743
23839287	197766	99	1033.0	64.0	1254.8084916354549	887.2983054163911	852.654154193303
23838505	197801	100	700.0	981.0	1254.910386413791	887.3751962906936	562.7531793064425
23838504	197801	100	847.0	966.0	1254.910386413791	887.3751962906936	415.4187563201441
23838499	197801	100	1094.0	771.0	1254.910386413791	887.3751962906936	198.58332953078664
23838498	197801	100	1174.0	703.0	1254.910386413791	887.3751962906936	201.34722157720668
23838497	197801	100	1289.0	664.0	1254.910386413791	887.3751962906936	225.96145705045123
23838496	197801	100	1278.0	516.0	1254.910386413791	887.3751962906936	372.0922824723883
23838503	197801	100	530.0	919.0	1254.910386413791	887.3751962906936	725.5998873623423
23838502	197801	100	917.0	915.0	1254.910386413791	887.3751962906936	339.03769558309483
23838501	197801	100	679.0	894.0	1254.910386413791	887.3751962906936	575.9484883246669
23838491	197801	100	697.0	269.0	1254.910386413791	887.3751962906936	832.8576605014445
23838490	197801	100	596.0	180.0	1254.910386413791	887.3751962906936	966.7174176827832
23838489	197801	100	1033.0	143.0	1254.910386413791	887.3751962906936	776.7487704857515
23838488	197801	100	1030.0	61.0	1254.910386413791	887.3751962906936	856.4348468863718
23838495	197801	100	755.0	484.0	1254.910386413791	887.3751962906936	642.3565547473937
23838494	197801	100	1402.0	426.0	1254.910386413791	887.3751962906936	484.2545055827734
23838493	197801	100	792.0	396.0	1254.910386413791	887.3751962906936	675.0819279017051
23838492	197801	100	1378.0	337.0	1254.910386413791	887.3751962906936	563.9715504037608
23838433	197783	101	708.0	971.0	1254.867180448625	887.35588004401	553.2269442598047
23838432	197783	101	845.0	967.0	1254.867180448625	887.35588004401	417.53358122727076
23838427	197783	101	1090.0	773.0	1254.867180448625	887.35588004401	200.64509585265094
23838426	197783	101	1226.0	664.0	1254.867180448625	887.35588004401	225.21359474349597
23838425	197783	101	1293.0	660.0	1254.867180448625	887.35588004401	230.53157726767924
23838424	197783	101	1262.0	529.0	1254.867180448625	887.35588004401	358.426859870838
23838431	197783	101	549.0	946.0	1254.867180448625	887.35588004401	708.2990958909269
23838430	197783	101	934.0	927.0	1254.867180448625	887.35588004401	323.3069806486328
23838429	197783	101	669.0	889.0	1254.867180448625	887.35588004401	585.8694873922447
23838419	197783	101	695.0	268.0	1254.867180448625	887.35588004401	834.8969792067662
23838418	197783	101	595.0	180.0	1254.867180448625	887.35588004401	967.3556930447321
23838417	197783	101	1075.0	167.0	1254.867180448625	887.35588004401	742.4720846715506
23838416	197783	101	1029.0	61.0	1254.867180448625	887.35588004401	856.6679775076934
23838423	197783	101	746.0	493.0	1254.867180448625	887.35588004401	643.7875173246365
23838422	197783	101	1394.0	398.0	1254.867180448625	887.35588004401	508.7505467416845
23838421	197783	101	793.0	398.0	1254.867180448625	887.35588004401	672.8970721508679
23838420	197783	101	1371.0	334.0	1254.867180448625	887.35588004401	565.4109671347319
23838443	197819	102	1238.0	657.0	1254.84532398734	887.3452209939089	230.96035541835138
23838442	197819	102	1256.0	543.0	1254.84532398734	887.3452209939089	344.34715694780783
23838441	197819	102	765.0	496.0	1254.84532398734	887.3452209939089	626.9764935203181
23838440	197819	102	793.0	404.0	1254.84532398734	887.3452209939089	668.5235268460053
23838447	197819	102	655.0	907.0	1254.84532398734	887.3452209939089	600.1672458967209
23838445	197819	102	1090.0	771.0	1254.84532398734	887.3452209939089	201.767666608435
23838444	197819	102	1296.0	667.0	1254.84532398734	887.3452209939089	224.15557939199635
23838435	197819	102	1125.0	175.0	1254.84532398734	887.3452209939089	724.0825381365291
23838434	197819	102	1008.0	76.0	1254.84532398734	887.3452209939089	848.0646682913218
23838439	197819	102	1382.0	386.0	1254.84532398734	887.3452209939089	517.218853335139
23838438	197819	102	1367.0	331.0	1254.84532398734	887.3452209939089	567.5373787463395
23838437	197819	102	695.0	267.0	1254.84532398734	887.3452209939089	835.6165268832775
23838436	197819	102	595.0	180.0	1254.84532398734	887.3452209939089	967.3329898493485
23838451	197819	102	845.0	966.0	1254.84532398734	887.3452209939089	417.3245306171022
23838450	197819	102	955.0	961.0	1254.84532398734	887.3452209939089	308.7592019479079
23838449	197819	102	558.0	950.0	1254.84532398734	887.3452209939089	699.6563634351672
23838448	197819	102	742.0	944.0	1254.84532398734	887.3452209939089	515.9652026250498
23838475	197837	103	1352.0	365.0	1254.8598739676631	887.3422731227123	531.298084295982
23838474	197837	103	1366.0	330.0	1254.8598739676631	887.3422731227123	568.315525939663
23838473	197837	103	692.0	264.0	1254.8598739676631	887.3422731227123	839.861195189231
23838472	197837	103	595.0	180.0	1254.8598739676631	887.3422731227123	967.3407593082316
23838479	197837	103	1249.0	662.0	1254.8598739676631	887.3422731227123	225.4184512834474
23838478	197837	103	1252.0	546.0	1254.8598739676631	887.3422731227123	341.35425337864365
23838477	197837	103	791.0	494.0	1254.8598739676631	887.3422731227123	608.1809981433478
23838476	197837	103	793.0	405.0	1254.8598739676631	887.3422731227123	667.8088136754493
23838471	197837	103	1185.0	172.0	1254.8598739676631	887.3422731227123	718.745413694687
23838470	197837	103	1007.0	75.0	1254.8598739676631	887.3422731227123	849.3141267078048
23838483	197837	103	648.0	913.0	1254.8598739676631	887.3422731227123	607.402029615112
23838481	197837	103	1096.0	781.0	1254.8598739676631	887.3422731227123	191.16782838628302
23838480	197837	103	1298.0	672.0	1254.8598739676631	887.3422731227123	219.62095771520242
23838487	197837	103	842.0	964.0	1254.8598739676631	887.3422731227123	419.91628049241854
23838486	197837	103	960.0	961.0	1254.8598739676631	887.3422731227123	303.9207232239278
23838485	197837	103	557.0	951.0	1254.8598739676631	887.3422731227123	700.757240337441
23838484	197837	103	759.0	930.0	1254.8598739676631	887.3422731227123	497.6913664848568
23838507	197855	104	1250.0	171.0	1254.8165907288949	887.3523398895425	716.3685325385757
23838506	197855	104	1005.0	74.0	1254.8165907288949	887.3523398895425	850.8527239230077
23838511	197855	104	1369.0	337.0	1254.8165907288949	887.3523398895425	562.0725477860195
23838510	197855	104	1309.0	331.0	1254.8165907288949	887.3523398895425	558.9845864966305
23838509	197855	104	691.0	263.0	1254.8165907288949	887.3523398895425	841.2520385156288
23838508	197855	104	595.0	180.0	1254.8165907288949	887.3523398895425	967.3185959901281
23838523	197855	104	840.0	966.0	1254.8165907288949	887.3523398895425	422.2064167972741
23838522	197855	104	566.0	959.0	1254.8165907288949	887.3523398895425	692.5328027340521
23838521	197855	104	943.0	958.0	1254.8165907288949	887.3523398895425	319.7196868084195
23838520	197855	104	766.0	925.0	1254.8165907288949	887.3523398895425	490.26422027679365
23838515	197855	104	1256.0	658.0	1254.8165907288949	887.3523398895425	229.35539293923557
23838514	197855	104	1252.0	547.0	1254.8165907288949	887.3523398895425	340.363994058744
23838513	197855	104	840.0	481.0	1254.8165907288949	887.3523398895425	580.6849645699892
23838512	197855	104	793.0	420.0	1254.8165907288949	887.3523398895425	657.0333119961955
23838519	197855	104	648.0	913.0	1254.8165907288949	887.3523398895425	607.3583598280184
23838517	197855	104	1089.0	768.0	1254.8165907288949	887.3523398895425	204.30399604036796
23838516	197855	104	1300.0	668.0	1254.8165907288949	887.3523398895425	223.9575618021806
23838667	197873	105	648.0	913.0	1254.8010708326144	887.372415473062	607.3420063294592
23838666	197873	105	830.0	896.0	1254.8010708326144	887.372415473062	424.8886736491164
23838664	197873	105	1083.0	762.0	1254.8010708326144	887.372415473062	212.68251103648151
23838670	197873	105	841.0	966.0	1254.8010708326144	887.372415473062	421.20496586668963
23838669	197873	105	563.0	958.0	1254.8010708326144	887.372415473062	695.3969925885946
23838668	197873	105	978.0	933.0	1254.8010708326144	887.372415473062	280.53646694118913
23838659	197873	105	895.0	435.0	1254.8010708326144	887.372415473062	578.0117757046379
23838658	197873	105	1369.0	344.0	1254.8010708326144	887.372415473062	555.2431695392636
23838657	197873	105	1256.0	274.0	1254.8010708326144	887.372415473062	613.3735872161492
23838663	197873	105	1300.0	668.0	1254.8010708326144	887.372415473062	223.98035598767154
23838662	197873	105	1259.0	658.0	1254.8010708326144	887.372415473062	229.41084539772677
23838661	197873	105	1247.0	548.0	1254.8010708326144	887.372415473062	339.4620642872427
23838660	197873	105	776.0	438.0	1254.8010708326144	887.372415473062	656.6475715469848
23838655	197873	105	692.0	264.0	1254.8010708326144	887.372415473062	839.8441603673012
23838654	197873	105	593.0	181.0	1254.8010708326144	887.372415473062	967.9579777533957
23838653	197873	105	1318.0	177.0	1254.8010708326144	887.372415473062	713.1781497725074
23838652	197873	105	1004.0	73.0	1254.8010708326144	887.372415473062	852.1171329190697
23839371	197892	106	1033.0	884.0	1254.860294626774	887.4002445937591	221.88634927632742
23839370	197892	106	1098.0	767.0	1254.860294626774	887.4002445937591	197.74066584452316
23839369	197892	106	1301.0	662.0	1254.860294626774	887.4002445937591	230.07421123379848
23839368	197892	106	1249.0	660.0	1254.860294626774	887.4002445937591	227.47574440896787
23839375	197892	106	555.0	953.0	1254.860294626774	887.4002445937591	702.9279905541061
23839374	197892	106	646.0	916.0	1254.860294626774	887.4002445937591	609.5316270566269
23839373	197892	106	953.0	915.0	1254.860294626774	887.4002445937591	303.1194219621157
23839363	197892	106	692.0	263.0	1254.860294626774	887.4002445937591	840.6469988741321
23839362	197892	106	1193.0	204.0	1254.860294626774	887.4002445937591	686.1942803332895
23839361	197892	106	593.0	181.0	1254.860294626774	887.4002445937591	968.0187783124679
23839360	197892	106	1356.0	180.0	1254.860294626774	887.4002445937591	714.5938329248953
23839367	197892	106	1239.0	547.0	1254.860294626774	887.4002445937591	340.7695342385218
23839366	197892	106	749.0	451.0	1254.860294626774	887.4002445937591	668.0866793772941
23839365	197892	106	957.0	363.0	1254.860294626774	887.4002445937591	603.0890246432471
23839364	197892	106	1368.0	341.0	1254.860294626774	887.4002445937591	557.9908782624141
23839359	197892	106	1001.0	73.0	1254.860294626774	887.4002445937591	853.0491237803172
23839376	197892	106	838.0	965.0	1254.860294626774	887.4002445937591	424.0214938837762
23839343	197910	107	1358.0	184.0	1254.822535709448	887.4058120524168	710.9327152175148
23839342	197910	107	593.0	180.0	1254.822535709448	887.4058120524168	968.7270264106513
23839341	197910	107	994.0	73.0	1254.822535709448	887.4058120524168	855.1521629737381
23839355	197910	107	646.0	917.0	1254.822535709448	887.4058120524168	609.541381653419
23839353	197910	107	1060.0	863.0	1254.822535709448	887.4058120524168	196.3452675319602
23839352	197910	107	1120.0	773.0	1254.822535709448	887.4058120524168	176.82139566946722
23839358	197910	107	1025.0	991.0	1254.822535709448	887.4058120524168	252.09155816179106
23839357	197910	107	549.0	950.0	1254.822535709448	887.4058120524168	708.5926081184678
23839356	197910	107	820.0	948.0	1254.822535709448	887.4058120524168	439.0242512365589
23839347	197910	107	1370.0	342.0	1254.822535709448	887.4058120524168	557.4346132964453
23839346	197910	107	960.0	267.0	1254.822535709448	887.4058120524168	686.8942416344509
23839345	197910	107	692.0	263.0	1254.822535709448	887.4058120524168	840.625853056668
23839344	197910	107	1112.0	186.0	1254.822535709448	887.4058120524168	715.7991267718805
23839351	197910	107	1231.0	657.0	1254.822535709448	887.4058120524168	231.63408953597812
23839350	197910	107	1306.0	654.0	1254.822535709448	887.4058120524168	238.95063496684588
23839349	197910	107	1234.0	552.0	1254.822535709448	887.4058120524168	336.05153883282895
23839348	197910	107	721.0	461.0	1254.822535709448	887.4058120524168	683.2191567742709
23838635	197946	108	928.0	183.0	1254.815432316596	887.3983031208294	776.5212786780459
23838634	197946	108	593.0	181.0	1254.815432316596	887.3983031208294	967.9866884954513
23838633	197946	108	991.0	73.0	1254.815432316596	887.3983031208294	856.0626019482913
23838639	197946	108	693.0	263.0	1254.815432316596	887.3983031208294	839.9463202665124
23838637	197946	108	1088.0	202.0	1254.815432316596	887.3983031208294	705.4064235459477
23838636	197946	108	1373.0	199.0	1254.815432316596	887.3983031208294	698.4696240912344
23838651	197946	108	1015.0	983.0	1254.815432316596	887.3983031208294	258.1687936668036
23838650	197946	108	541.0	945.0	1254.815432316596	887.3983031208294	716.1357601018738
23838649	197946	108	810.0	935.0	1254.815432316596	887.3983031208294	447.3552172186847
23838648	197946	108	640.0	919.0	1254.815432316596	887.3983031208294	615.6270649185964
23838643	197946	108	1314.0	641.0	1254.815432316596	887.3983031208294	253.4066629603404
23838642	197946	108	1216.0	574.0	1254.815432316596	887.3983031208294	315.7928659500393
23838641	197946	108	707.0	466.0	1254.815432316596	887.3983031208294	691.1427332739115
23838640	197946	108	1371.0	347.0	1254.815432316596	887.3983031208294	552.7469400943359
23838646	197946	108	1079.0	848.0	1254.815432316596	887.3983031208294	180.1757268043403
23838645	197946	108	1144.0	769.0	1254.815432316596	887.3983031208294	162.16725385047945
23838644	197946	108	1216.0	684.0	1254.815432316596	887.3983031208294	207.0688472425464
23838595	197928	109	535.0	944.0	1254.7926747473175	887.4014465525147	722.014467218106
23838594	197928	109	804.0	930.0	1254.7926747473175	887.4014465525147	452.80091912634083
23838593	197928	109	634.0	920.0	1254.7926747473175	887.4014465525147	621.6479797335444
23838596	197928	109	997.0	985.0	1254.7926747473175	887.4014465525147	275.64930761461727
23838587	197928	109	1203.0	588.0	1254.7926747473175	887.4014465525147	303.8481649693145
23838586	197928	109	658.0	484.0	1254.7926747473175	887.4014465525147	720.3431291493789
23838585	197928	109	1369.0	343.0	1254.7926747473175	887.4014465525147	556.2519646256025
23838584	197928	109	693.0	263.0	1254.7926747473175	887.4014465525147	839.9334353724813
23838591	197928	109	1075.0	843.0	1254.7926747473175	887.4014465525147	185.19420711445193
23838590	197928	109	1154.0	778.0	1254.7926747473175	887.4014465525147	148.75429335149042
23838589	197928	109	1167.0	697.0	1254.7926747473175	887.4014465525147	209.6670326698463
23838588	197928	109	1322.0	635.0	1254.7926747473175	887.4014465525147	261.1959318010558
23838579	197928	109	918.0	132.0	1254.7926747473175	887.4014465525147	827.079591827222
23838578	197928	109	988.0	73.0	1254.7926747473175	887.4014465525147	856.9877755520533
23838582	197928	109	1012.0	240.0	1254.7926747473175	887.4014465525147	691.431063743339
23838581	197928	109	1374.0	199.0	1254.7926747473175	887.4014465525147	698.6465043278279
23838580	197928	109	593.0	180.0	1254.7926747473175	887.4014465525147	968.7034380726637
23838603	197964	110	1369.0	343.0	1254.8815815513046	887.4454878352775	556.2768219631524
23838602	197964	110	935.0	291.0	1254.8815815513046	887.4454878352775	676.8097562645105
23838601	197964	110	693.0	263.0	1254.8815815513046	887.4454878352775	840.0256418493624
23838600	197964	110	1378.0	206.0	1254.8815815513046	887.4454878352775	692.4782291540778
23838607	197964	110	1071.0	709.0	1254.8815815513046	887.4454878352775	256.2327616886242
23838606	197964	110	1321.0	626.0	1254.8815815513046	887.4454878352775	269.6764512662962
23838605	197964	110	1205.0	591.0	1254.8815815513046	887.4454878352775	300.61287303765806
23838604	197964	110	611.0	511.0	1254.8815815513046	887.4454878352775	745.8516584231407
23838599	197964	110	594.0	181.0	1254.8815815513046	887.4454878352775	967.382908737061
23838598	197964	110	915.0	146.0	1254.8815815513046	887.4454878352775	815.6352744389546
23838597	197964	110	987.0	73.0	1254.8815815513046	887.4454878352775	857.3692287396786
23838611	197964	110	633.0	919.0	1254.8815815513046	887.4454878352775	622.681611026619
23838609	197964	110	1088.0	817.0	1254.8815815513046	887.4454878352775	181.14090928725892
23838608	197964	110	1186.0	771.0	1254.8815815513046	887.4454878352775	135.29310372005216
23838614	197964	110	980.0	979.0	1254.8815815513046	887.4454878352775	289.7276524149306
23838613	197964	110	542.0	941.0	1254.8815815513046	887.4454878352775	714.8903657822581
23838612	197964	110	803.0	929.0	1254.8815815513046	887.4454878352775	453.7882118638126
23838795	198018	111	633.0	916.0	1254.8891556187973	887.4526104711406	622.5440348482773
23838793	198018	111	1219.0	768.0	1254.8891556187973	887.4526104711406	124.72753360585743
23838792	198018	111	1134.0	759.0	1254.8891556187973	887.4526104711406	176.39234984283294
23838798	198018	111	921.0	941.0	1254.8891556187973	887.4526104711406	338.1557202905029
23838797	198018	111	803.0	925.0	1254.8891556187973	887.4526104711406	453.44637546936184
23838796	198018	111	515.0	921.0	1254.8891556187973	887.4526104711406	740.6493029406683
23838787	198018	111	1371.0	341.0	1254.8891556187973	887.4526104711406	558.6521132812799
23838786	198018	111	852.0	324.0	1254.8891556187973	887.4526104711406	692.6748991857366
23838785	198018	111	693.0	263.0	1254.8891556187973	887.4526104711406	840.0360027559694
23838784	198018	111	1373.0	212.0	1254.8891556187973	887.4526104711406	685.7013931389662
23838791	198018	111	971.0	721.0	1254.8891556187973	887.4526104711406	329.0889305501037
23838790	198018	111	1308.0	618.0	1254.8891556187973	887.4526104711406	274.6369805408524
23838789	198018	111	1198.0	591.0	1254.8891556187973	887.4526104711406	301.86176684398697
23838788	198018	111	560.0	539.0	1254.8891556187973	887.4526104711406	777.3610231679728
23838783	198018	111	593.0	181.0	1254.8891556187973	887.4526104711406	968.0767248349965
23838782	198018	111	917.0	155.0	1254.8891556187973	887.4526104711406	806.632449180401
23838781	198018	111	986.0	72.0	1254.8891556187973	887.4526104711406	858.6409831434717
23838671	198037	112	978.0	72.0	1254.8465181003676	887.4542088573447	861.1675570569616
23838688	198037	112	798.0	927.0	1254.8465181003676	887.4542088573447	458.5549156835285
23838683	198037	112	1230.0	760.0	1254.8465181003676	887.4542088573447	129.85347441313823
23838682	198037	112	1182.0	699.0	1254.8465181003676	887.4542088573447	202.04356964623963
23838681	198037	112	852.0	664.0	1254.8465181003676	887.4542088573447	460.6702731907623
23838680	198037	112	1288.0	623.0	1254.8465181003676	887.4542088573447	266.5242614555631
23838687	198037	112	512.0	917.0	1254.8465181003676	887.4542088573447	743.4338593500333
23838686	198037	112	614.0	912.0	1254.8465181003676	887.4542088573447	641.3164239470119
23838684	198037	112	878.0	867.0	1254.8465181003676	887.4542088573447	377.4012094102913
23838675	198037	112	692.0	262.0	1254.8465181003676	887.4542088573447	841.4209233879762
23838674	198037	112	1377.0	217.0	1254.8465181003676	887.4542088573447	681.4912466897368
23838673	198037	112	593.0	181.0	1254.8465181003676	887.4542088573447	968.048739854475
23838672	198037	112	971.0	161.0	1254.8465181003676	887.4542088573447	779.938820295703
23838679	198037	112	1179.0	589.0	1254.8465181003676	887.4542088573447	307.9409181849871
23838678	198037	112	538.0	556.0	1254.8465181003676	887.4542088573447	789.7663091585187
23838677	198037	112	789.0	404.0	1254.8465181003676	887.4542088573447	671.3724379866344
23838676	198037	112	1372.0	340.0	1254.8465181003676	887.4542088573447	559.849130674353
23838799	197983	113	967.0	70.0	1254.8694398118805	887.436157227724	866.6433438969195
23838816	197983	113	807.0	915.0	1254.8694398118805	887.436157227724	448.7168378228996
23838811	197983	113	1232.0	752.0	1254.8694398118805	887.436157227724	137.35342719394376
23838810	197983	113	1213.0	661.0	1254.8694398118805	887.436157227724	230.27458237986068
23838809	197983	113	1288.0	632.0	1254.8694398118805	887.436157227724	257.57574504918966
23838808	197983	113	1167.0	576.0	1254.8694398118805	887.436157227724	323.5946824062864
23838815	197983	113	511.0	915.0	1254.8694398118805	887.436157227724	744.379949296336
23838814	197983	113	612.0	911.0	1254.8694398118805	887.436157227724	643.3011513515561
23838812	197983	113	934.0	785.0	1254.8694398118805	887.436157227724	336.82393577768937
23838803	197983	113	693.0	263.0	1254.8694398118805	887.436157227724	840.0105843665563
23838802	197983	113	1385.0	222.0	1254.8694398118805	887.436157227724	678.0407377443291
23838801	197983	113	593.0	181.0	1254.8694398118805	887.436157227724	968.0512381044539
23838800	197983	113	1033.0	158.0	1254.8694398118805	887.436157227724	762.432394244622
23838807	197983	113	733.0	573.0	1254.8694398118805	887.436157227724	609.2764636695758
23838806	197983	113	534.0	572.0	1254.8694398118805	887.436157227724	786.8625791974656
23838805	197983	113	756.0	483.0	1254.8694398118805	887.436157227724	642.2143904112922
23838804	197983	113	1370.0	339.0	1254.8694398118805	887.436157227724	560.3902786843674
23839403	198001	114	1161.0	571.0	1254.941455117296	887.4498380989712	330.0992229957836
23839402	198001	114	615.0	517.0	1254.941455117296	887.4498380989712	739.4309626497908
23839401	198001	114	763.0	516.0	1254.941455117296	887.4498380989712	616.4262952589503
23839400	198001	114	1371.0	337.0	1254.941455117296	887.4498380989712	562.5518732556797
23839407	198001	114	1230.0	758.0	1254.941455117296	887.4498380989712	131.8307125339841
23839406	198001	114	1250.0	668.0	1254.941455117296	887.4498380989712	219.50546558193244
23839405	198001	114	1310.0	637.0	1254.941455117296	887.4498380989712	256.4304287100141
23839404	198001	114	525.0	596.0	1254.941455117296	887.4498380989712	785.9755314427238
23839395	198001	114	962.0	69.0	1254.941455117296	887.4498380989712	869.2955962217173
23839399	198001	114	693.0	263.0	1254.941455117296	887.4498380989712	840.0689253157598
23839398	198001	114	1399.0	233.0	1254.941455117296	887.4498380989712	670.1174933856687
23839397	198001	114	593.0	181.0	1254.941455117296	887.4498380989712	968.1104605120564
23839396	198001	114	1098.0	115.0	1254.941455117296	887.4498380989712	788.2318013842508
23839411	198001	114	610.0	910.0	1254.941455117296	887.4498380989712	645.3355641296843
23839410	198001	114	826.0	892.0	1254.941455117296	887.4498380989712	428.96558823694573
23839408	198001	114	991.0	771.0	1254.941455117296	887.4498380989712	288.48857260333943
23839412	198001	114	509.0	914.0	1254.941455117296	887.4498380989712	746.4138031678406
23839435	198110	115	693.0	263.0	1254.862651176294	887.5157751831674	840.0652309431015
23839434	198110	115	1405.0	239.0	1254.862651176294	887.5157751831674	665.6680360158776
23839433	198110	115	593.0	182.0	1254.862651176294	887.5157751831674	967.3751485615177
23839432	198110	115	1114.0	102.0	1254.862651176294	887.5157751831674	798.045938250441
23839439	198110	115	1149.0	567.0	1254.862651176294	887.5157751831674	337.54594214023734
23839438	198110	115	796.0	561.0	1254.862651176294	887.5157751831674	563.1762460260572
23839437	198110	115	541.0	501.0	1254.862651176294	887.5157751831674	811.7846569194888
23839436	198110	115	1373.0	336.0	1254.862651176294	887.5157751831674	564.026669106155
23839431	198110	115	957.0	68.0	1254.862651176294	887.5157751831674	871.9680411229751
23839448	198110	115	509.0	914.0	1254.862651176294	887.5157751831674	746.3327063608285
23839443	198110	115	1219.0	772.0	1254.862651176294	887.5157751831674	120.95463639547111
23839442	198110	115	1286.0	668.0	1254.862651176294	887.5157751831674	221.7131255610187
23839441	198110	115	515.0	638.0	1254.862651176294	887.5157751831674	780.8039860751683
23839440	198110	115	1322.0	613.0	1254.862651176294	887.5157751831674	282.60632411800566
23839447	198110	115	610.0	911.0	1254.862651176294	887.5157751831674	645.2901267626572
23839445	198110	115	839.0	873.0	1254.862651176294	887.5157751831674	416.115912183786
23839444	198110	115	1074.0	793.0	1254.862651176294	887.5157751831674	204.06991534518968
23838699	198218	116	1360.0	651.0	1254.8243561935976	887.4726868329168	258.807356286621
23838698	198218	116	844.0	629.0	1254.8243561935976	887.4726868329168	485.3707670230162
23838697	198218	116	1318.0	595.0	1254.8243561935976	887.4726868329168	299.2180384161671
23838696	198218	116	1144.0	560.0	1254.8243561935976	887.4726868329168	345.71722338827
23838703	198218	116	836.0	830.0	1254.8243561935976	887.4726868329168	422.7492768447701
23838702	198218	116	1126.0	775.0	1254.8243561935976	887.4726868329168	171.01409308039584
23838701	198218	116	1217.0	772.0	1254.8243561935976	887.4726868329168	121.5097663806207
23838700	198218	116	511.0	693.0	1254.8243561935976	887.4726868329168	768.8265726357497
23838691	198218	116	593.0	182.0	1254.8243561935976	887.4726868329168	967.3175230079959
23838690	198218	116	1174.0	91.0	1254.8243561935976	887.4726868329168	800.5631251968548
23838689	198218	116	956.0	68.0	1254.8243561935976	887.4726868329168	872.2565450139527
23838695	198218	116	551.0	510.0	1254.8243561935976	887.4726868329168	798.6578451854044
23838694	198218	116	1370.0	340.0	1254.8243561935976	887.4726868329168	559.4566754935295
23838693	198218	116	691.0	262.0	1254.8243561935976	887.4726868329168	842.0890609734298
23838692	198218	116	1412.0	252.0	1254.8243561935976	887.4726868329168	654.6218135050217
23838706	198218	116	508.0	914.0	1254.8243561935976	887.4726868329168	747.2953347558421
23838705	198218	116	610.0	911.0	1254.8243561935976	887.4726868329168	645.2534268063592
23838731	198092	117	1367.0	344.0	1254.9469102073226	887.3978090691323	554.8306713162305
23838730	198092	117	1422.0	267.0	1254.9469102073226	887.3978090691323	642.4952733733221
23838729	198092	117	693.0	263.0	1254.9469102073226	887.3978090691323	840.0339004241968
23838735	198092	117	1400.0	672.0	1254.9469102073226	887.3978090691323	259.68560801512456
23838734	198092	117	1316.0	593.0	1254.9469102073226	887.3978090691323	300.6618528479096
23838733	198092	117	1146.0	557.0	1254.9469102073226	887.3978090691323	347.89673968205744
23838732	198092	117	545.0	514.0	1254.9469102073226	887.3978090691323	802.153687974164
23838727	198092	117	593.0	182.0	1254.9469102073226	887.3978090691323	967.346773898871
23838726	198092	117	1176.0	97.0	1254.9469102073226	887.3978090691323	794.330731630451
23838725	198092	117	955.0	68.0	1254.9469102073226	887.3978090691323	872.571440313178
23838739	198092	117	1226.0	771.0	1254.9469102073226	887.3978090691323	119.94320975630502
23838738	198092	117	1164.0	756.0	1254.9469102073226	887.3978090691323	159.80214236494754
23838737	198092	117	510.0	746.0	1254.9469102073226	887.3978090691323	758.2474790178914
[truncated: 18,291 more rows]
