# Supplementary material for: The First of Us: Ophiocordyceps use a novel scramblase-binding peptide to manipulate zombie ants
Source: bioRxiv. 2025 Sep 19:2025.09.09.674826. Preprint. [Version 2] doi: 10.1101/2025.09.09.674826 (PMC12458967; doi:10.1101/2025.09.09.674826)
Supplement: Supplement 11 [file media-11.zip › Data S12. Nest behavior tests data/RNAi Aversion Assay data files/Gen17_GFPb-all-spots_matches.csv]

No_Overlap_ID	Citronella_ID	Frame	No_Overlap_X	No_Overlap_Y	Citronella_X	Citronella_Y	Distance
357861	748279	0	1447.0	569.0	1366.5935535762028	892.6117903387037	333.4513269919976
357860	748279	0	1368.0	559.0	1366.5935535762028	892.6117903387037	333.6147549862539
357863	748279	0	703.0	686.0	1366.5935535762028	892.6117903387037	695.014270540438
357862	748279	0	1276.0	589.0	1366.5935535762028	892.6117903387037	316.83956694553996
357857	748279	0	1080.0	321.0	1366.5935535762028	892.6117903387037	639.4340496139175
357856	748279	0	622.0	235.0	1366.5935535762028	892.6117903387037	993.4147305228128
357859	748279	0	1405.0	384.0	1366.5935535762028	892.6117903387037	510.059808648403
357858	748279	0	484.0	365.0	1366.5935535762028	892.6117903387037	1028.2731067759585
357869	748279	0	763.0	971.0	1366.5935535762028	892.6117903387037	608.6623771292684
357868	748279	0	541.0	909.0	1366.5935535762028	892.6117903387037	825.7561923004181
357870	748279	0	800.0	1030.0	1366.5935535762028	892.6117903387037	583.0126714815431
357865	748279	0	624.0	742.0	1366.5935535762028	892.6117903387037	757.7130704969808
357864	748279	0	574.0	695.0	1366.5935535762028	892.6117903387037	816.8567566295947
357866	748279	0	750.0	863.0	1366.5935535762028	892.6117903387037	617.3041944121172
357853	748279	0	1019.0	144.0	1366.5935535762028	892.6117903387037	825.3731829432379
357855	748279	0	1310.0	212.0	1366.5935535762028	892.6117903387037	682.960642683338
357854	748279	0	752.0	181.0	1366.5935535762028	892.6117903387037	940.2747344507775
357837	747997	1	813.0	232.0	1366.58351388924	892.5941022331183	861.8812416772614
357836	747997	1	1361.0	179.0	1366.58351388924	892.5941022331183	713.6159459886259
357839	747997	1	576.0	373.0	1366.58351388924	892.5941022331183	946.0445674009753
357838	747997	1	1030.0	298.0	1366.58351388924	892.5941022331183	683.2500334668387
357835	747997	1	985.0	152.0	1366.58351388924	892.5941022331183	833.1180002463866
357845	747997	1	1435.0	639.0	1366.58351388924	892.5941022331183	262.66096828262295
357844	747997	1	674.0	632.0	1366.58351388924	892.5941022331183	739.9873038301753
357847	747997	1	643.0	716.0	1366.58351388924	892.5941022331183	744.8211721721001
357846	747997	1	599.0	670.0	1366.58351388924	892.5941022331183	799.2074731529486
357841	747997	1	1266.0	487.0	1366.58351388924	892.5941022331183	417.8799098217048
357840	747997	1	485.0	392.0	1366.58351388924	892.5941022331183	1013.7967977617021
357843	747997	1	1291.0	616.0	1366.58351388924	892.5941022331183	286.73535701407604
357842	747997	1	1368.0	565.0	1366.58351388924	892.5941022331183	327.59716459521553
357852	747997	1	747.0	1019.0	1366.58351388924	892.5941022331183	632.3465676933729
357848	747997	1	503.0	742.0	1366.58351388924	892.5941022331183	876.6156906470967
357851	747997	1	760.0	968.0	1366.58351388924	892.5941022331183	611.2524918069843
357850	747997	1	682.0	924.0	1366.58351388924	892.5941022331183	685.3035224653986
357957	748167	2	688.0	607.0	1366.5478110000463	892.636668323194	736.2169775981324
357956	748167	2	508.0	602.0	1366.5478110000463	892.636668323194	906.4072025017108
357959	748167	2	594.0	663.0	1366.5478110000463	892.636668323194	805.9547876398153
357958	748167	2	1292.0	625.0	1366.5478110000463	892.636668323194	277.8250571061545
357953	748167	2	1233.0	535.0	1366.5478110000463	892.636668323194	381.75778230734
357952	748167	2	482.0	418.0	1366.5478110000463	892.636668323194	1003.8450063938732
357954	748167	2	1360.0	571.0	1366.5478110000463	892.636668323194	321.70331089209617
357965	748167	2	704.0	1017.0	1366.5478110000463	892.636668323194	674.1185653330639
357964	748167	2	618.0	972.0	1366.5478110000463	892.636668323194	752.7432256538771
357961	748167	2	1432.0	701.0	1366.5478110000463	892.636668323194	202.50580656094667
357960	748167	2	697.0	684.0	1366.5478110000463	892.636668323194	701.3013122645332
357963	748167	2	712.0	923.0	1366.5478110000463	892.636668323194	655.2516835502737
357949	748167	2	896.0	297.0	1366.5478110000463	892.636668323194	759.0772576543773
357948	748167	2	1294.0	136.0	1366.5478110000463	892.636668323194	760.1067245670977
357951	748167	2	598.0	392.0	1366.5478110000463	892.636668323194	917.2256055424482
357950	748167	2	889.0	385.0	1366.5478110000463	892.636668323194	696.955449664617
357947	748167	2	915.0	126.0	1366.5478110000463	892.636668323194	889.7343462161167
357796	747980	3	673.0	1023.0	1366.5003940663266	892.5916696455535	705.6551064053776
357793	747980	3	601.0	860.0	1366.5003940663266	892.5916696455535	766.1938855446357
357792	747980	3	1458.0	772.0	1366.5003940663266	892.5916696455535	151.37545598253308
357795	747980	3	589.0	987.0	1366.5003940663266	892.5916696455535	783.2112075383035
357781	747980	3	852.0	417.0	1366.5003940663266	892.5916696455535	700.6412004233341
357780	747980	3	743.0	268.0	1366.5003940663266	892.5916696455535	882.5346991430335
357783	747980	3	678.0	531.0	1366.5003940663266	892.5916696455535	777.6768790355967
357782	747980	3	488.0	446.0	1366.5003940663266	892.5916696455535	985.498382429669
357779	747980	3	1182.0	151.0	1366.5003940663266	892.5916696455535	764.1980109227643
357778	747980	3	794.0	115.0	1366.5003940663266	892.5916696455535	965.6114673657613
357789	747980	3	684.0	609.0	1366.5003940663266	892.5916696455535	739.0744367065092
357788	747980	3	809.0	595.0	1366.5003940663266	892.5916696455535	631.9552921105557
357791	747980	3	1301.0	657.0	1366.5003940663266	892.5916696455535	244.52757805454922
357790	747980	3	589.0	639.0	1366.5003940663266	892.5916696455535	817.811468302391
357784	747980	3	1215.0	547.0	1366.5003940663266	892.5916696455535	377.3406571397437
357787	747980	3	1355.0	591.0	1366.5003940663266	892.5916696455535	301.81085842506303
357786	747980	3	507.0	586.0	1366.5003940663266	892.5916696455535	912.5455491624618
357701	748150	4	656.0	1025.0	1366.5336938324174	892.5258973545023	722.777640732521
357700	748150	4	592.0	979.0	1366.5336938324174	892.5258973545023	779.3460164201988
357697	748150	4	1454.0	749.0	1366.5336938324174	892.5258973545023	168.07747596277267
357696	748150	4	645.0	693.0	1366.5336938324174	892.5258973545023	748.6130208930192
357698	748150	4	579.0	855.0	1366.5336938324174	892.5258973545023	788.4272394416572
357685	748150	4	638.0	237.0	1366.5336938324174	892.5258973545023	980.0385426867313
357684	748150	4	689.0	135.0	1366.5336938324174	892.5258973545023	1016.3155963778888
357687	748150	4	508.0	465.0	1366.5336938324174	892.5258973545023	959.0925379515302
357686	748150	4	672.0	369.0	1366.5336938324174	892.5258973545023	869.7450299193085
357683	748150	4	1086.0	121.0	1366.5336938324174	892.5258973545023	820.9454084553555
357693	748150	4	1342.0	609.0	1366.5336938324174	892.5258973545023	284.5853766512583
357692	748150	4	587.0	583.0	1366.5336938324174	892.5258973545023	838.7365861539146
357695	748150	4	1305.0	692.0	1366.5336938324174	892.5258973545023	209.754692406368
357694	748150	4	1107.0	623.0	1366.5336938324174	892.5258973545023	374.16834123031924
357688	748150	4	857.0	485.0	1366.5336938324174	892.5258973545023	652.4583834736894
357691	748150	4	484.0	557.0	1366.5336938324174	892.5258973545023	944.1627765089212
357690	748150	4	720.0	545.0	1366.5336938324174	892.5258973545023	734.016393953597
357702	748449	5	993.0	116.0	1366.532889557655	892.6873991343322	861.841131273824
357709	748449	5	516.0	489.0	1366.532889557655	892.6873991343322	941.4720985983258
357711	748449	5	597.0	544.0	1366.532889557655	892.6873991343322	844.8454121471093
357710	748449	5	464.0	505.0	1366.532889557655	892.6873991343322	982.2765069881459
357705	748449	5	640.0	243.0	1366.532889557655	892.6873991343322	974.6505815947214
357704	748449	5	595.0	152.0	1366.532889557655	892.6873991343322	1069.5236429857762
357707	748449	5	524.0	374.0	1366.532889557655	892.6873991343322	989.3928885974012
357706	748449	5	850.0	325.0	1366.532889557655	892.6873991343322	767.5123511258194
357717	748449	5	609.0	747.0	1366.532889557655	892.6873991343322	771.4148669996557
357716	748449	5	1131.0	735.0	1366.532889557655	892.6873991343322	283.4449821554946
357718	748449	5	579.0	856.0	1366.532889557655	892.6873991343322	788.3869718547303
357713	748449	5	825.0	665.0	1366.532889557655	892.6873991343322	587.4516339216532
357712	748449	5	1339.0	584.0	1366.532889557655	892.6873991343322	309.9128432183999
357715	748449	5	1419.0	689.0	1366.532889557655	892.6873991343322	210.33628846273288
357714	748449	5	1310.0	684.0	1366.532889557655	892.6873991343322	216.20915373589082
357721	748449	5	639.0	1027.0	1366.532889557655	892.6873991343322	739.8269933838661
357720	748449	5	538.0	997.0	1366.532889557655	892.6873991343322	835.0735702787614
357989	748467	6	547.0	376.0	1366.488180900849	892.5893434025159	968.7236078228016
357988	748467	6	658.0	262.0	1366.488180900849	892.5893434025159	948.4716245038701
357991	748467	6	470.0	489.0	1366.488180900849	892.5893434025159	983.1456741515915
357990	748467	6	602.0	477.0	1366.488180900849	892.5893434025159	870.1475053614896
357985	748467	6	913.0	108.0	1366.488180900849	892.5893434025159	906.2184990373747
357987	748467	6	835.0	198.0	1366.488180900849	892.5893434025159	874.6050779669827
357986	748467	6	592.0	157.0	1366.488180900849	892.5893434025159	1068.1402644233813
357997	748467	6	1185.0	824.0	1366.488180900849	892.5893434025159	194.01664319095818
357996	748467	6	532.0	713.0	1366.488180900849	892.5893434025159	853.5940817080183
357999	748467	6	576.0	856.0	1366.488180900849	892.5893434025159	791.3345336800112
357998	748467	6	829.0	833.0	1366.488180900849	892.5893434025159	540.7813185153929
357993	748467	6	1384.0	527.0	1366.488180900849	892.5893434025159	366.00851331307047
357992	748467	6	1255.0	522.0	1366.488180900849	892.5893434025159	386.99622210570516
357995	748467	6	1265.0	703.0	1366.488180900849	892.5893434025159	215.0441117407323
357994	748467	6	505.0	542.0	1366.488180900849	892.5893434025159	930.0939595219728
358001	748467	6	558.0	977.0	1366.488180900849	892.5893434025159	812.8827083925346
358002	748467	6	625.0	1016.0	1366.488180900849	892.5893434025159	751.688042060982
358116	748130	7	574.0	1002.0	1366.5001080917425	892.4782167642541	800.0321508093042
358112	748130	7	571.0	856.0	1366.5001080917425	892.4782167642541	796.3360360251656
358115	748130	7	615.0	981.0	1366.5001080917425	892.4782167642541	756.695789977146
358114	748130	7	707.0	895.0	1366.5001080917425	892.4782167642541	659.5049294461021
358101	748130	7	725.0	231.0	1366.5001080917425	892.4782167642541	921.4531024069184
358100	748130	7	547.0	186.0	1366.5001080917425	892.4782167642541	1081.985165297925
358103	748130	7	617.0	435.0	1366.5001080917425	892.4782167642541	878.0869722546483
358102	748130	7	1363.0	433.0	1366.5001080917425	892.4782167642541	459.491547732396
358099	748130	7	775.0	148.0	1366.5001080917425	892.4782167642541	950.8523508458223
358098	748130	7	854.0	91.0	1366.5001080917425	892.4782167642541	951.327332069071
358109	748130	7	509.0	692.0	1366.5001080917425	892.4782167642541	880.6236147039922
358108	748130	7	1018.0	603.0	1366.5001080917425	892.4782167642541	453.0452111224317
358111	748130	7	1189.0	816.0	1366.5001080917425	892.4782167642541	193.27494926146144
358110	748130	7	1201.0	731.0	1366.5001080917425	892.4782167642541	231.22608042290963
358105	748130	7	462.0	487.0	1366.5001080917425	892.4782167642541	991.2280412742032
358107	748130	7	499.0	558.0	1366.5001080917425	892.4782167642541	929.7484149107114
358106	748130	7	562.0	502.0	1366.5001080917425	892.4782167642541	894.2559262800651
357765	748297	8	641.0	370.0	1366.5875732798786	892.4971490433351	894.1367888956344
357764	748297	8	1445.0	345.0	1366.5875732798786	892.4971490433351	553.0837521340852
357767	748297	8	505.0	564.0	1366.5875732798786	892.4971490433351	922.0865053561457
357766	748297	8	488.0	438.0	1366.5875732798786	892.4971490433351	989.1833916975888
357761	748297	8	668.0	102.0	1366.5875732798786	892.4971490433351	1054.9456574566818
357760	748297	8	793.0	87.0	1366.5875732798786	892.4971490433351	988.8520421873238
357763	748297	8	537.0	257.0	1366.5875732798786	892.4971490433351	1045.0225682647265
357762	748297	8	761.0	173.0	1366.5875732798786	892.4971490433351	940.4320583606768
357773	748297	8	551.0	851.0	1366.5875732798786	892.4971490433351	816.642579754011
357772	748297	8	1187.0	810.0	1366.5875732798786	892.4971490433351	197.62964371984788
357774	748297	8	678.0	892.0	1366.5875732798786	892.4971490433351	688.5877527466223
357769	748297	8	504.0	675.0	1366.5875732798786	892.4971490433351	889.5854829182233
357768	748297	8	628.0	668.0	1366.5875732798786	892.4971490433351	771.9524424030573
357771	748297	8	976.0	778.0	1366.5875732798786	892.4971490433351	407.02364739621237
357770	748297	8	1123.0	732.0	1366.5875732798786	892.4971490433351	291.7091714489257
357777	748297	8	659.0	1004.0	1366.5875732798786	892.4971490433351	716.3191046116052
357776	748297	8	586.0	945.0	1366.5875732798786	892.4971490433351	782.3512695187167
358181	748313	9	555.0	631.0	1366.6288449053577	892.5015843475255	852.715931889789
358180	748313	9	563.0	407.0	1366.6288449053577	892.5015843475255	938.8988810132201
358183	748313	9	1003.0	733.0	1366.6288449053577	892.5015843475255	397.07265362471827
358182	748313	9	488.0	637.0	1366.6288449053577	892.5015843475255	915.0244295666749
358177	748313	9	1424.0	172.0	1366.6288449053577	892.5015843475255	722.7821127312075
358176	748313	9	778.0	146.0	1366.6288449053577	892.5015843475255	950.6568952508478
358179	748313	9	525.0	297.0	1366.6288449053577	892.5015843475255	1031.0001210170344
358178	748313	9	659.0	291.0	1366.6288449053577	892.5015843475255	928.7317901927736
358189	748313	9	722.0	915.0	1366.6288449053577	892.5015843475255	645.021337934558
358188	748313	9	901.0	906.0	1366.6288449053577	892.5015843475255	465.82446096466924
358191	748313	9	779.0	1009.0	1366.6288449053577	892.5015843475255	599.0655558570711
358190	748313	9	575.0	924.0	1366.6288449053577	892.5015843475255	792.2552481838204
358185	748313	9	515.0	850.0	1366.6288449053577	892.5015843475255	852.6887322739076
358184	748313	9	589.0	783.0	1366.6288449053577	892.5015843475255	785.3007178167222
358187	748313	9	1206.0	902.0	1366.6288449053577	892.5015843475255	160.9094332708205
358175	748313	9	555.0	121.0	1366.6288449053577	892.5015843475255	1119.8018023441234
358174	748313	9	700.0	101.0	1366.6288449053577	892.5015843475255	1034.8278962631875
357741	748427	10	1346.0	109.0	1366.6305925423626	892.4293374111796	783.7009302439094
357743	748427	10	777.0	131.0	1366.6305925423626	892.4293374111796	963.0362773708401
357742	748427	10	597.0	121.0	1366.6305925423626	892.4293374111796	1089.6946689764798
357749	748427	10	503.0	530.0	1366.6305925423626	892.4293374111796	936.5964045368629
357748	748427	10	668.0	388.0	1366.6305925423626	892.4293374111796	861.7039290134253
357751	748427	10	511.0	795.0	1366.6305925423626	892.4293374111796	861.1597916082567
357750	748427	10	563.0	685.0	1366.6305925423626	892.4293374111796	829.9693122572845
357745	748427	10	630.0	224.0	1366.6305925423626	892.4293374111796	994.6971443516167
357744	748427	10	500.0	161.0	1366.6305925423626	892.4293374111796	1134.0359163430776
357746	748427	10	519.0	363.0	1366.6305925423626	892.4293374111796	999.3863340697417
357757	748427	10	760.0	956.0	1366.6305925423626	892.4293374111796	609.9523792479865
357756	748427	10	829.0	921.0	1366.6305925423626	892.4293374111796	538.3892056850844
357759	748427	10	953.0	1020.0	1366.6305925423626	892.4293374111796	432.8562590979789
357758	748427	10	1227.0	998.0	1366.6305925423626	892.4293374111796	175.0481852895763
357753	748427	10	572.0	888.0	1366.6305925423626	892.4293374111796	794.6429371951457
357752	748427	10	939.0	814.0	1366.6305925423626	892.4293374111796	434.7632512585313
357755	748427	10	496.0	903.0	1366.6305925423626	892.4293374111796	870.6947614280404
357733	748052	11	940.0	793.0	1366.6735496602132	892.4727042597721	438.11543783847486
357732	748052	11	530.0	787.0	1366.6735496602132	892.4727042597721	843.295393112574
357734	748052	11	578.0	874.0	1366.6735496602132	892.4727042597721	788.8898584316506
357729	748052	11	527.0	404.0	1366.6735496602132	892.4727042597721	971.4202246226075
357728	748052	11	739.0	291.0	1366.6735496602132	892.4727042597721	869.3350901192332
357731	748052	11	567.0	692.0	1366.6735496602132	892.4727042597721	824.4192447895618
357730	748052	11	539.0	504.0	1366.6735496602132	892.4727042597721	914.3054996892656
357740	748052	11	1013.0	1019.0	1366.6735496602132	892.4727042597721	375.62499423838983
357737	748052	11	499.0	930.0	1366.6735496602132	892.4727042597721	868.4847072375708
357736	748052	11	785.0	908.0	1366.6735496602132	892.4727042597721	581.8807569316217
357739	748052	11	1199.0	964.0	1366.6735496602132	892.4727042597721	182.29254864520937
357738	748052	11	763.0	964.0	1366.6735496602132	892.4727042597721	607.8962975666753
357725	748052	11	1233.0	148.0	1366.6735496602132	892.4727042597721	756.3783611834883
357724	748052	11	559.0	147.0	1366.6735496602132	892.4727042597721	1099.1206101320759
357726	748052	11	618.0	228.0	1366.6735496602132	892.4727042597721	1001.0175116685613
357723	748052	11	512.0	144.0	1366.6735496602132	892.4727042597721	1136.080219663526
357722	748052	11	783.0	125.0	1366.6735496602132	892.4727042597721	964.2039018572581
358085	748091	12	1171.0	239.0	1366.638470328481	892.3551261168159	682.0171052807901
358084	748091	12	598.0	236.0	1366.638470328481	892.3551261168159	1010.745838303937
358087	748091	12	570.0	460.0	1366.638470328481	892.3551261168159	906.4015707658442
358086	748091	12	517.0	442.0	1366.638470328481	892.3551261168159	961.6159679840046
358081	748091	12	562.0	162.0	1366.638470328481	892.3551261168159	1086.6745962695861
358080	748091	12	550.0	119.0	1366.638470328481	892.3551261168159	1124.7117596573787
358083	748091	12	729.0	206.0	1366.638470328481	892.3551261168159	936.838394809732
358092	748091	12	578.0	879.0	1366.638470328481	892.3551261168159	788.7515428039696
358095	748091	12	510.0	951.0	1366.638470328481	892.3551261168159	858.6435174619874
358094	748091	12	1109.0	933.0	1366.638470328481	892.3551261168159	260.824820839926
358089	748091	12	939.0	784.0	1366.638470328481	892.3551261168159	441.15246192294353
358088	748091	12	575.0	688.0	1366.638470328481	892.3551261168159	817.5894356425093
358091	748091	12	685.0	862.0	1366.638470328481	892.3551261168159	682.3140317429499
358090	748091	12	507.0	838.0	1366.638470328481	892.3551261168159	861.3551993247997
358097	748091	12	1058.0	1003.0	1366.638470328481	892.3551261168159	327.8719162772718
358096	748091	12	883.0	975.0	1366.638470328481	892.3551261168159	490.64890212945585
358079	748091	12	807.0	113.0	1366.638470328481	892.3551261168159	959.4736213550427
357637	748034	13	1022.0	747.0	1366.6834234285463	892.507234588089	374.1376988541728
357636	748034	13	577.0	715.0	1366.6834234285463	892.507234588089	809.3878721410024
357639	748034	13	644.0	814.0	1366.6834234285463	892.507234588089	726.9351528032421
357638	748034	13	937.0	777.0	1366.6834234285463	892.507234588089	444.9379345610613
357633	748034	13	1211.0	339.0	1366.6834234285463	892.507234588089	574.9848581239212
357632	748034	13	561.0	258.0	1366.6834234285463	892.507234588089	1025.536547146013
357635	748034	13	508.0	512.0	1366.6834234285463	892.507234588089	939.2140210009875
357634	748034	13	534.0	372.0	1366.6834234285463	892.507234588089	981.9824157851422
357645	748034	13	1119.0	1031.0	1366.6834234285463	892.507234588089	283.7733678707768
357644	748034	13	546.0	992.0	1366.6834234285463	892.507234588089	826.6922594652185
357640	748034	13	527.0	843.0	1366.6834234285463	892.507234588089	841.1416158158171
357643	748034	13	987.0	968.0	1366.6834234285463	892.507234588089	387.1158220170788
357642	748034	13	511.0	913.0	1366.6834234285463	892.507234588089	855.9287789089841
357629	748034	13	547.0	177.0	1366.6834234285463	892.507234588089	1088.0402186460922
357628	748034	13	875.0	124.0	1366.6834234285463	892.507234588089	912.3354418680923
357630	748034	13	659.0	182.0	1366.6834234285463	892.507234588089	1002.8142191839727
357627	748034	13	687.0	103.0	1366.6834234285463	892.507234588089	1041.7731180782505
358117	748333	14	755.0	109.0	1366.6583250158883	892.4688577802432	993.9564163849042
358119	748333	14	526.0	184.0	1366.6583250158883	892.4688577802432	1099.3791620105237
358118	748333	14	809.0	158.0	1366.6583250158883	892.4688577802432	922.1861582720385
358125	748333	14	534.0	588.0	1366.6583250158883	892.4688577802432	886.5783505005469
358124	748333	14	1294.0	433.0	1366.6583250158883	892.4688577802432	465.17831362177213
358127	748333	14	853.0	726.0	1366.6583250158883	892.4688577802432	539.9599572827477
358126	748333	14	659.0	714.0	1366.6583250158883	892.4688577802432	729.8160303540046
358121	748333	14	640.0	188.0	1366.6583250158883	892.4688577802432	1012.0813667374264
358123	748333	14	525.0	364.0	1366.6583250158883	892.4688577802432	993.8149071693911
358122	748333	14	552.0	256.0	1366.6583250158883	892.4688577802432	1033.808876650699
358133	748333	14	998.0	978.0	1366.6583250158883	892.4688577802432	378.45017755701554
358132	748333	14	522.0	918.0	1366.6583250158883	892.4688577802432	845.0440966255497
358135	748333	14	1202.0	1012.0	1366.6583250158883	892.4688577802432	203.47004191624288
358134	748333	14	545.0	984.0	1366.6583250158883	892.4688577802432	826.7408016204163
358129	748333	14	939.0	774.0	1366.6583250158883	892.4688577802432	443.7640287575714
358128	748333	14	573.0	739.0	1366.6583250158883	892.4688577802432	808.3602088026092
358130	748333	14	532.0	851.0	1366.6583250158883	892.4688577802432	835.6878518226326
357933	748352	15	566.0	252.0	1366.6357956567977	892.4104277923016	1025.2527460641654
357932	748352	15	673.0	214.0	1366.6357956567977	892.4104277923016	970.2429208985615
357935	748352	15	1357.0	516.0	1366.6357956567977	892.4104277923016	376.53374179311345
357934	748352	15	530.0	350.0	1366.6357956567977	892.4104277923016	997.0800001765708
357929	748352	15	620.0	183.0	1366.6357956567977	892.4104277923016	1029.9165822611633
357928	748352	15	792.0	88.0	1366.6357956567977	892.4104277923016	988.5759626812269
357931	748352	15	508.0	206.0	1366.6357956567977	892.4104277923016	1099.2791751712539
357930	748352	15	599.0	186.0	1366.6357956567977	892.4104277923016	1043.2067902709161
357941	748352	15	536.0	848.0	1366.6357956567977	892.4104277923016	831.8221631593477
357940	748352	15	851.0	824.0	1366.6357956567977	892.4104277923016	520.1540737063822
357943	748352	15	1056.0	918.0	1366.6357956567977	892.4104277923016	311.68802310821115
357937	748352	15	538.0	607.0	1366.6357956567977	892.4104277923016	876.4110874106733
357936	748352	15	701.0	591.0	1366.6357956567977	892.4104277923016	730.6977887208885
357939	748352	15	942.0	784.0	1366.6357956567977	892.4104277923016	438.25606648076354
357938	748352	15	559.0	744.0	1366.6357956567977	892.4104277923016	821.1584703963557
357945	748352	15	557.0	992.0	1366.6357956567977	892.4104277923016	815.7378282888003
357944	748352	15	541.0	921.0	1366.6357956567977	892.4104277923016	826.130637798195
357946	748352	15	1271.0	1007.0	1366.6357956567977	892.4104277923016	149.2547334916119
358061	748504	16	596.0	170.0	1366.6190862472654	892.373861716291	1056.2564897691645
358060	748504	16	881.0	92.0	1366.6190862472654	892.373861716291	936.1753123460784
358063	748504	16	568.0	253.0	1366.6190862472654	892.373861716291	1023.0304882868447
358069	748504	16	538.0	608.0	1366.6190862472654	892.373861716291	876.0582647978896
358068	748504	16	692.0	550.0	1366.6190862472654	892.373861716291	756.5254607186868
358071	748504	16	952.0	770.0	1366.6190862472654	892.373861716291	432.30122450887785
358070	748504	16	561.0	733.0	1366.6190862472654	892.373861716291	821.2320865164988
358065	748504	16	609.0	326.0	1366.6190862472654	892.373861716291	945.9207319229057
358064	748504	16	491.0	257.0	1366.6190862472654	892.373861716291	1081.8543008893425
358067	748504	16	1434.0	524.0	1366.6190862472654	892.373861716291	374.4856332810733
358066	748504	16	541.0	363.0	1366.6190862472654	892.373861716291	980.7566268163515
358077	748504	16	541.0	971.0	1366.6190862472654	892.373861716291	829.3545352846263
358076	748504	16	552.0	913.0	1366.6190862472654	892.373861716291	814.8801711042111
358078	748504	16	1227.0	990.0	1366.6190862472654	892.373861716291	170.36534894370743
358073	748504	16	531.0	843.0	1366.6190862472654	892.373861716291	837.0764812856075
358072	748504	16	860.0	818.0	1366.6190862472654	892.373861716291	512.0491869504414
358074	748504	16	1115.0	887.0	1366.6190862472654	892.373861716291	251.6764648385991
357664	748018	17	506.0	914.0	1366.851803931825	892.5686198249606	861.11853562032
357647	748018	17	599.0	164.0	1366.851803931825	892.5686198249606	1058.493564739534
357646	748018	17	1027.0	119.0	1366.851803931825	892.5686198249606	844.9305641374385
357653	748018	17	695.0	552.0	1366.851803931825	892.5686198249606	753.2408852790228
357652	748018	17	584.0	410.0	1366.851803931825	892.5686198249606	919.6354820031032
357655	748018	17	537.0	641.0	1366.851803931825	892.5686198249606	867.1451937072245
357654	748018	17	1443.0	569.0	1366.851803931825	892.5686198249606	332.4081820591471
357649	748018	17	572.0	250.0	1366.851803931825	892.5686198249606	1022.0977553039784
357648	748018	17	579.0	166.0	1366.851803931825	892.5686198249606	1071.7333736862818
357651	748018	17	539.0	372.0	1366.851803931825	892.5686198249606	977.9214166893173
357650	748018	17	487.0	324.0	1366.851803931825	892.5686198249606	1047.5731345981278
357661	748018	17	1186.0	854.0	1366.851803931825	892.5686198249606	184.91866704202053
357660	748018	17	540.0	833.0	1366.851803931825	892.5686198249606	828.9947684594662
357662	748018	17	559.0	889.0	1366.851803931825	892.5686198249606	807.8596859376999
357657	748018	17	934.0	742.0	1366.851803931825	892.5686198249606	458.2920394715892
357656	748018	17	547.0	737.0	1366.851803931825	892.5686198249606	834.4810218839676
357659	748018	17	903.0	824.0	1366.851803931825	892.5686198249606	468.89247342595326
357658	748018	17	1039.0	778.0	1366.851803931825	892.5686198249606	347.293498341026
357888	748189	18	496.0	873.0	1366.8775659770624	892.4764571944494	871.0953261882306
357871	748189	18	1165.0	110.0	1366.8775659770624	892.4764571944494	808.0989776682062
357877	748189	18	711.0	511.0	1366.8775659770624	892.4764571944494	758.7487521871943
357876	748189	18	562.0	406.0	1366.8775659770624	892.4764571944494	940.4718175562856
357879	748189	18	997.0	552.0	1366.8775659770624	892.4764571944494	502.7261995527982
357878	748189	18	633.0	528.0	1366.8775659770624	892.4764571944494	819.4018365206626
357872	748189	18	571.0	188.0	1366.8775659770624	892.4764571944494	1062.8773112484885
357875	748189	18	487.0	381.0	1366.8775659770624	892.4764571944494	1017.7390124063759
357874	748189	18	583.0	273.0	1366.8775659770624	892.4764571944494	999.1071611495487
357885	748189	18	606.0	794.0	1366.8775659770624	892.4764571944494	767.2237503028365
357884	748189	18	521.0	754.0	1366.8775659770624	892.4764571944494	857.1374369495278
357887	748189	18	682.0	869.0	1366.8775659770624	892.4764571944494	685.2798146896407
357886	748189	18	910.0	845.0	1366.8775659770624	892.4764571944494	459.33770178471246
357881	748189	18	535.0	653.0	1366.8775659770624	892.4764571944494	865.6611683137501
357880	748189	18	1180.0	629.0	1366.8775659770624	892.4764571944494	323.0217766053085
357883	748189	18	1439.0	713.0	1366.8775659770624	892.4764571944494	193.4255520257445
357882	748189	18	927.0	713.0	1366.8775659770624	892.4764571944494	475.08322611619946
358053	748075	19	929.0	715.0	1366.7841482290655	892.5379252887872	472.41366973923965
358052	748075	19	1441.0	693.0	1366.7841482290655	892.5379252887872	212.89287513357257
358055	748075	19	520.0	749.0	1366.7841482290655	892.5379252887872	858.8635105115559
358054	748075	19	625.0	732.0	1366.7841482290655	892.5379252887872	758.9572768080878
358049	748075	19	1286.0	548.0	1366.7841482290655	892.5379252887872	353.88198678005284
358048	748075	19	687.0	518.0	1366.7841482290655	892.5379252887872	776.1347471046154
358051	748075	19	537.0	663.0	1366.7841482290655	892.5379252887872	860.9467996328906
358050	748075	19	682.0	608.0	1366.7841482290655	892.5379252887872	741.5464655660185
358057	748075	19	497.0	867.0	1366.7841482290655	892.5379252887872	870.1589798069182
358056	748075	19	842.0	819.0	1366.7841482290655	892.5379252887872	529.9115291143278
358059	748075	19	814.0	921.0	1366.7841482290655	892.5379252887872	553.5163992423351
358045	748075	19	551.0	410.0	1366.7841482290655	892.5379252887872	947.8114927789328
358044	748075	19	608.0	331.0	1366.7841482290655	892.5379252887872	943.9693984136054
358047	748075	19	499.0	478.0	1366.7841482290655	892.5379252887872	961.7125451091802
358046	748075	19	1127.0	464.0	1366.7841482290655	892.5379252887872	491.0612906275108
358041	748075	19	1305.0	109.0	1366.7841482290655	892.5379252887872	785.9700766175822
358042	748075	19	534.0	241.0	1366.7841482290655	892.5379252887872	1057.3699000970414
358021	748113	20	901.0	984.0	1366.8627533766323	892.5129327693174	474.7609803407694
358017	748113	20	676.0	784.0	1366.8627533766323	892.5129327693174	699.3328253280694
358016	748113	20	935.0	706.0	1366.8627533766323	892.5129327693174	470.41738046574966
358019	748113	20	494.0	849.0	1366.8627533766323	892.5129327693174	873.9466582981039
358018	748113	20	539.0	799.0	1366.8627533766323	892.5129327693174	833.1274854567323
358004	748113	20	513.0	273.0	1366.8627533766323	892.5129327693174	1054.9302704313516
358007	748113	20	1089.0	407.0	1366.8627533766323	892.5129327693174	559.4019284917661
358006	748113	20	646.0	402.0	1366.8627533766323	892.5129327693174	871.9208945883202
358003	748113	20	1387.0	141.0	1366.8627533766323	892.5129327693174	751.7826792505339
358013	748113	20	595.0	659.0	1366.8627533766323	892.5129327693174	806.4120533701637
358012	748113	20	736.0	615.0	1366.8627533766323	892.5129327693174	689.20333824799
358015	748113	20	1445.0	679.0	1366.8627533766323	892.5129327693174	227.361390235097
358014	748113	20	533.0	674.0	1366.8627533766323	892.5129327693174	862.0179773393978
358009	748113	20	664.0	536.0	1366.8627533766323	892.5129327693174	788.1100946669574
358008	748113	20	537.0	420.0	1366.8627533766323	892.5129327693174	954.9558424744606
358011	748113	20	1377.0	608.0	1366.8627533766323	892.5129327693174	284.69347144271
358010	748113	20	499.0	543.0	1366.8627533766323	892.5129327693174	935.5987648941606
357829	748244	21	1405.0	727.0	1366.8490314815938	892.5067111262634	169.846895251944
357828	748244	21	922.0	707.0	1366.8490314815938	892.5067111262634	481.9786309402057
357831	748244	21	610.0	836.0	1366.8490314815938	892.5067111262634	758.9555091419611
357830	748244	21	492.0	820.0	1366.8490314815938	892.5067111262634	877.848535365088
357825	748244	21	493.0	597.0	1366.8490314815938	892.5067111262634	922.4621109519785
357824	748244	21	574.0	578.0	1366.8490314815938	892.5067111262634	852.9502084323329
357827	748244	21	530.0	700.0	1366.8490314815938	892.5067111262634	858.7054997613163
357826	748244	21	733.0	692.0	1366.8490314815938	892.5067111262634	664.8063897984324
357832	748244	21	543.0	850.0	1366.8490314815938	892.5067111262634	824.9448752273886
357834	748244	21	1023.0	987.0	1366.8490314815938	892.5067111262634	356.5966041523748
357821	748244	21	699.0	479.0	1366.8490314815938	892.5067111262634	785.4999229773113
357820	748244	21	540.0	433.0	1366.8490314815938	892.5067111262634	945.9522918372389
357823	748244	21	671.0	548.0	1366.8490314815938	892.5067111262634	776.4603973319611
357822	748244	21	1453.0	485.0	1366.8490314815938	892.5067111262634	416.51375606287405
357817	748244	21	502.0	323.0	1366.8490314815938	892.5067111262634	1035.520034220731
357816	748244	21	1437.0	228.0	1366.8490314815938	892.5067111262634	668.1993172070096
357818	748244	21	901.0	323.0	1366.8490314815938	892.5067111262634	735.7670923262281
358149	748223	22	1419.0	723.0	1366.822578897563	892.5142585050172	177.36281208135722
358148	748223	22	951.0	719.0	1366.822578897563	892.5142585050172	450.572541357733
358150	748223	22	490.0	784.0	1366.822578897563	892.5142585050172	883.5118443821038
358145	748223	22	485.0	643.0	1366.822578897563	892.5142585050172	916.4433565970444
358144	748223	22	666.0	578.0	1366.822578897563	892.5142585050172	768.1611197500117
358147	748223	22	528.0	708.0	1366.822578897563	892.5142585050172	858.876493135081
358146	748223	22	632.0	680.0	1366.822578897563	892.5142585050172	764.935639466225
358153	748223	22	602.0	939.0	1366.822578897563	892.5142585050172	766.2339729833554
358152	748223	22	503.0	906.0	1366.822578897563	892.5142585050172	863.9278401793207
358154	748223	22	1207.0	971.0	1366.822578897563	892.5142585050172	178.05411633400962
358141	748223	22	1450.0	406.0	1366.822578897563	892.5142585050172	493.5733046974267
358143	748223	22	765.0	543.0	1366.822578897563	892.5142585050172	695.9530396292738
358142	748223	22	553.0	532.0	1366.822578897563	892.5142585050172	890.0998373828088
358137	748223	22	1437.0	293.0	1366.822578897563	892.5142585050172	603.6076677639287
358136	748223	22	805.0	214.0	1366.822578897563	892.5142585050172	880.9234979007665
358139	748223	22	512.0	378.0	1366.822578897563	892.5142585050172	997.7206841586718
358138	748223	22	562.0	352.0	1366.822578897563	892.5142585050172	969.4818446729947
358157	748391	23	1418.0	308.0	1366.8077151083244	892.5321752395713	586.7695577675578
358156	748391	23	535.0	235.0	1366.8077151083244	892.5321752395713	1060.3078026634594
358159	748391	23	517.0	411.0	1366.8077151083244	892.5321752395713	976.752982308518
358158	748391	23	1443.0	396.0	1366.8077151083244	892.5321752395713	502.34397112452206
358155	748391	23	664.0	155.0	1366.8077151083244	892.5321752395713	1018.7700397682479
358165	748391	23	568.0	658.0	1366.8077151083244	892.5321752395713	832.5257395055044
358164	748391	23	484.0	649.0	1366.8077151083244	892.5321752395713	915.7823880331493
358167	748391	23	952.0	736.0	1366.8077151083244	892.5321752395713	443.35963099793
358166	748391	23	1437.0	668.0	1366.8077151083244	892.5321752395713	235.2480702920381
358161	748391	23	539.0	529.0	1366.8077151083244	892.5321752395713	904.1135192149707
358163	748391	23	839.0	610.0	1366.8077151083244	892.5321752395713	598.6697037377738
358162	748391	23	627.0	590.0	1366.8077151083244	892.5321752395713	799.2754045940525
358173	748391	23	1242.0	975.0	1366.8077151083244	892.5321752395713	149.59247264243425
358172	748391	23	623.0	965.0	1366.8077151083244	892.5321752395713	747.3295810284606
358169	748391	23	492.0	774.0	1366.8077151083244	892.5321752395713	882.8014584152382
358168	748391	23	543.0	739.0	1366.8077151083244	892.5321752395713	837.9924106492806
358171	748391	23	508.0	928.0	1366.8077151083244	892.5321752395713	859.5397943800027
357925	748542	24	734.0	912.0	1366.8656153937334	892.5705003923451	633.163796029663
357927	748542	24	1301.0	983.0	1366.8656153937334	892.5705003923451	111.87391872320401
357926	748542	24	540.0	957.0	1366.8656153937334	892.5705003923451	829.3719951506382
357921	748542	24	501.0	755.0	1366.8656153937334	892.5705003923451	876.726243761055
357920	748542	24	480.0	670.0	1366.8656153937334	892.5705003923451	914.3676762728462
357923	748542	24	929.0	782.0	1366.8656153937334	892.5705003923451	451.6105985261489
357922	748542	24	540.0	765.0	1366.8656153937334	892.5705003923451	836.6486589308626
357909	748542	24	551.0	150.0	1366.8656153937334	892.5705003923451	1103.1988263385404
357911	748542	24	1457.0	299.0	1366.8656153937334	892.5705003923451	600.3750046632266
357910	748542	24	668.0	150.0	1366.8656153937334	892.5705003923451	1019.7176552519817
357917	748542	24	593.0	584.0	1366.8656153937334	892.5705003923451	833.1168851974517
357916	748542	24	1439.0	547.0	1366.8656153937334	892.5705003923451	353.01889493898284
357919	748542	24	560.0	653.0	1366.8656153937334	892.5705003923451	841.6805486423852
357918	748542	24	899.0	644.0	1366.8656153937334	892.5705003923451	529.7976290368406
357913	748542	24	517.0	422.0	1366.8656153937334	892.5705003923451	971.446426761698
357912	748542	24	1370.0	377.0	1366.8656153937334	892.5705003923451	515.5800279701233
357915	748542	24	527.0	540.0	1366.8656153937334	892.5705003923451	910.86783325991
358209	748485	25	597.0	983.0	1366.8377248291451	892.5831245911992	775.1292369204024
358208	748485	25	906.0	930.0	1366.8377248291451	892.5831245911992	462.3542269635486
358210	748485	25	1265.0	1019.0	1366.8377248291451	892.5831245911992	162.33344876057106
358196	748485	25	519.0	424.0	1366.8377248291451	892.5831245911992	968.7099422918672
358199	748485	25	545.0	559.0	1366.8377248291451	892.5831245911992	886.9582554801399
358198	748485	25	1283.0	494.0	1366.8377248291451	892.5831245911992	407.30488741655296
358193	748485	25	1382.0	114.0	1366.8377248291451	892.5831245911992	778.7307471048973
358192	748485	25	675.0	103.0	1366.8377248291451	892.5831245911992	1049.800432527997
358195	748485	25	1447.0	353.0	1366.8377248291451	892.5831245911992	545.505214186051
358194	748485	25	783.0	191.0	1366.8377248291451	892.5831245911992	912.7351037649548
358205	748485	25	901.0	814.0	1366.8377248291451	892.5831245911992	472.4194040728114
358204	748485	25	530.0	708.0	1366.8377248291451	892.5831245911992	856.9529202827132
358206	748485	25	548.0	843.0	1366.8377248291451	892.5831245911992	820.3375560387304
358201	748485	25	969.0	619.0	1366.8377248291451	892.5831245911992	482.82769323881394
358200	748485	25	599.0	587.0	1366.8377248291451	892.5831245911992	826.4114094721336
358203	748485	25	468.0	706.0	1366.8377248291451	892.5831245911992	917.9991927873625
358202	748485	25	517.0	635.0	1366.8377248291451	892.5831245911992	888.0164551498711
357612	748371	26	518.0	420.0	1366.8246595209123	892.5681382669194	971.5060205247597
357615	748371	26	1041.0	550.0	1366.8246595209123	892.5681382669194	472.7733475012965
357614	748371	26	549.0	546.0	1366.8246595209123	892.5681382669194	888.2266873846421
357609	748371	26	1260.0	118.0	1366.8246595209123	892.5681382669194	781.899807328305
357608	748371	26	813.0	106.0	1366.8246595209123	892.5681382669194	961.9829466420608
357611	748371	26	981.0	231.0	1366.8246595209123	892.5681382669194	765.8544701602164
357610	748371	26	1424.0	179.0	1366.8246595209123	892.5681382669194	715.8550883444337
357621	748371	26	863.0	803.0	1366.8246595209123	892.5681382669194	511.7242801880376
357620	748371	26	480.0	761.0	1366.8246595209123	892.5681382669194	896.5311772277668
357623	748371	26	557.0	902.0	1366.8246595209123	892.5681382669194	809.879583138082
357617	748371	26	1237.0	616.0	1366.8246595209123	892.5681382669194	305.5231207685445
357616	748371	26	594.0	568.0	1366.8246595209123	892.5681382669194	838.2138335422937
357619	748371	26	552.0	664.0	1366.8246595209123	892.5681382669194	846.275734967142
357618	748371	26	504.0	653.0	1366.8246595209123	892.5681382669194	895.4659602408436
357625	748371	26	1190.0	968.0	1366.8246595209123	892.5681382669194	192.2418424256414
357624	748371	26	958.0	959.0	1366.8246595209123	892.5681382669194	414.18690767057444
357626	748371	26	689.0	982.0	1366.8246595209123	892.5681382669194	683.6990031788006
357797	748262	27	946.0	92.0	1366.783147774846	892.4760132429577	904.3341778505596
357799	748262	27	1097.0	174.0	1366.783147774846	892.4760132429577	767.4573137502822
357798	748262	27	1337.0	121.0	1366.783147774846	892.4760132429577	772.0506945146974
357805	748262	27	594.0	570.0	1366.783147774846	892.4760132429577	837.3676448262564
357804	748262	27	1096.0	476.0	1366.783147774846	892.4760132429577	496.7653195681059
357807	748262	27	550.0	663.0	1366.783147774846	892.4760132429577	848.4067132825317
357806	748262	27	508.0	658.0	1366.783147774846	892.4760132429577	890.217667589441
357801	748262	27	521.0	433.0	1366.783147774846	892.4760132429577	962.5317344407765
357800	748262	27	1062.0	258.0	1366.783147774846	892.4760132429577	703.8839240586628
357803	748262	27	587.0	474.0	1366.783147774846	892.4760132429577	884.9767969915184
357812	748262	27	1054.0	883.0	1366.783147774846	892.4760132429577	312.9266565170213
357815	748262	27	826.0	983.0	1366.783147774846	892.4760132429577	548.3074001832001
357814	748262	27	579.0	927.0	1366.783147774846	892.4760132429577	788.5392784000333
357809	748262	27	757.0	803.0	1366.783147774846	892.4760132429577	616.3127811882969
357808	748262	27	1218.0	730.0	1366.783147774846	892.4760132429577	220.30633204952917
357811	748262	27	966.0	824.0	1366.783147774846	892.4760132429577	406.5908212564122
357810	748262	27	495.0	812.0	1366.783147774846	892.4760132429577	875.4897175019817
358023	748411	28	1191.0	101.0	1366.760103665751	892.5289988907284	810.8080969782889
358022	748411	28	1052.0	97.0	1366.760103665751	892.5289988907284	855.5351021061374
358028	748411	28	522.0	471.0	1366.760103665751	892.5289988907284	944.0902126657124
358031	748411	28	536.0	633.0	1366.760103665751	892.5289988907284	870.3548995139587
358030	748411	28	596.0	572.0	1366.760103665751	892.5289988907284	834.7514459602522
358025	748411	28	1099.0	296.0	1366.760103665751	892.5289988907284	653.8672033621724
358024	748411	28	942.0	295.0	1366.760103665751	892.5289988907284	733.1180329125016
358027	748411	28	585.0	422.0	1366.760103665751	892.5289988907284	912.4398054012095
358026	748411	28	1134.0	410.0	1366.760103665751	892.5289988907284	535.7345430611879
358036	748411	28	536.0	881.0	1366.760103665751	892.5289988907284	830.8400975266853
358039	748411	28	642.0	966.0	1366.760103665751	892.5289988907284	728.4745677575771
358038	748411	28	1067.0	894.0	1366.760103665751	892.5289988907284	299.7637129373155
358033	748411	28	1221.0	712.0	1366.760103665751	892.5289988907284	232.02742782080554
358032	748411	28	508.0	660.0	1366.760103665751	892.5289988907284	889.6845794848509
358035	748411	28	634.0	828.0	1366.760103665751	892.5289988907284	735.5959225159435
358034	748411	28	1018.0	791.0	1366.760103665751	892.5289988907284	363.23786631448405
358040	748411	28	905.0	1014.0	1366.760103665751	892.5289988907284	477.46999638500205
357893	748653	29	565.0	376.0	1366.832780677172	892.5758637813299	953.827254386198
357892	748653	29	1098.0	286.0	1366.832780677172	892.5758637813299	663.4797227411602
357895	748653	29	949.0	476.0	1366.832780677172	892.5758637813299	590.0166801825003
357894	748653	29	1149.0	382.0	1366.832780677172	892.5758637813299	555.1025427915099
357891	748653	29	1135.0	167.0	1366.832780677172	892.5758637813299	761.713051154129
357890	748653	29	1087.0	90.0	1366.832780677172	892.5758637813299	849.961412221676
357901	748653	29	538.0	735.0	1366.832780677172	892.5758637813299	843.6788080611515
357900	748653	29	1174.0	719.0	1366.832780677172	892.5758637813299	259.44760895241467
357903	748653	29	608.0	829.0	1366.832780677172	892.5758637813299	761.4913522068332
357902	748653	29	1053.0	764.0	1366.832780677172	892.5758637813299	339.15006556785596
357896	748653	29	531.0	485.0	1366.832780677172	892.5758637813299	929.9110290730133
357899	748653	29	529.0	613.0	1366.832780677172	892.5758637813299	883.2476617497036
357898	748653	29	603.0	567.0	1366.832780677172	892.5758637813299	830.3253337782605
357908	748653	29	984.0	1022.0	1366.832780677172	892.5758637813299	404.1182314582757
357904	748653	29	1074.0	837.0	1366.832780677172	892.5758637813299	298.05991691967847
357907	748653	29	616.0	938.0	1366.832780677172	892.5758637813299	752.2055681066356
357906	748653	29	542.0	906.0	1366.832780677172	892.5758637813299	824.9420122122846
357984	748523	30	1124.0	987.0	1366.8014364852168	892.4642827383916	260.5562115886925
357967	748523	30	1081.0	291.0	1366.8014364852168	892.4642827383916	665.914217078312
357966	748523	30	1195.0	116.0	1366.8014364852168	892.4642827383916	795.243683374366
357973	748523	30	595.0	581.0	1366.8014364852168	892.4642827383916	832.278473098028
357975	748523	30	1069.0	600.0	1366.8014364852168	892.4642827383916	417.397954295826
357974	748523	30	515.0	583.0	1366.8014364852168	892.4642827383916	906.2746986918844
357969	748523	30	525.0	314.0	1366.8014364852168	892.4642827383916	1021.3963896904161
357968	748523	30	998.0	296.0	1366.8014364852168	892.4642827383916	701.2732278763987
357971	748523	30	535.0	490.0	1366.8014364852168	892.4642827383916	924.0514750916196
357970	748523	30	1170.0	337.0	1366.8014364852168	892.4642827383916	589.2973568587599
357980	748523	30	551.0	801.0	1366.8014364852168	892.4642827383916	820.9127230029948
357983	748523	30	626.0	945.0	1366.8014364852168	892.4642827383916	742.6619485921924
357982	748523	30	542.0	913.0	1366.8014364852168	892.4642827383916	825.0570436712396
357977	748523	30	1126.0	695.0	1366.8014364852168	892.4642827383916	311.41206587210354
357976	748523	30	1020.0	678.0	1366.8014364852168	892.4642827383916	407.757482970825
357979	748523	30	1061.0	779.0	1366.8014364852168	892.4642827383916	326.1727487295034
357978	748523	30	594.0	708.0	1366.8014364852168	892.4642827383916	794.511882755572
357669	748204	31	860.0	426.0	1366.766363142123	892.5864356995211	688.850527176308
357668	748204	31	1049.0	352.0	1366.766363142123	892.5864356995211	627.0639170027918
357671	748204	31	506.0	525.0	1366.766363142123	892.5864356995211	935.969294168989
357670	748204	31	557.0	511.0	1366.766363142123	892.5864356995211	895.1702468169311
357665	748204	31	1302.0	152.0	1366.766363142123	892.5864356995211	743.4130416778941
357667	748204	31	1198.0	246.0	1366.766363142123	892.5864356995211	668.2485347225461
357666	748204	31	537.0	216.0	1366.766363142123	892.5864356995211	1070.6453298710492
357677	748204	31	1037.0	717.0	1366.766363142123	892.5864356995211	373.59931833669697
357676	748204	31	903.0	709.0	1366.766363142123	892.5864356995211	498.78173478479135
357678	748204	31	537.0	723.0	1366.766363142123	892.5864356995211	846.918990562482
357673	748204	31	582.0	612.0	1366.766363142123	892.5864356995211	833.4188578487267
357672	748204	31	1077.0	571.0	1366.766363142123	892.5864356995211	432.8768656726009
357675	748204	31	1118.0	672.0	1366.766363142123	892.5864356995211	332.480193463577
357674	748204	31	722.0	659.0	1366.766363142123	892.5864356995211	685.7742237663404
357681	748204	31	651.0	958.0	1366.766363142123	892.5864356995211	718.7492059127401
357680	748204	31	538.0	912.0	1366.766363142123	892.5864356995211	828.9937099608599
357682	748204	31	1239.0	976.0	1366.766363142123	892.5864356995211	152.58461999780644
358213	748560	32	538.0	164.0	1366.78241855477	892.586238248996	1103.5026977181872
358212	748560	32	1182.0	157.0	1366.78241855477	892.586238248996	758.440278537644
358215	748560	32	668.0	464.0	1366.78241855477	892.586238248996	819.7457118507415
358214	748560	32	533.0	449.0	1366.78241855477	892.586238248996	944.4373310362824
358211	748560	32	1388.0	149.0	1366.78241855477	892.586238248996	743.8888892003145
358221	748560	32	549.0	616.0	1366.78241855477	892.586238248996	863.2890774740633
358220	748560	32	1057.0	595.0	1366.78241855477	892.586238248996	429.56107370294956
358223	748560	32	545.0	742.0	1366.78241855477	892.586238248996	835.4654742092641
358222	748560	32	1110.0	664.0	1366.78241855477	892.586238248996	343.78609453505214
358217	748560	32	576.0	517.0	1366.78241855477	892.586238248996	875.443805082521
358216	748560	32	1062.0	499.0	1366.78241855477	892.586238248996	497.7975990290536
358219	748560	32	980.0	590.0	1366.78241855477	892.586238248996	491.0794954798616
358218	748560	32	831.0	575.0	1366.78241855477	892.586238248996	622.8353062869403
358228	748560	32	1237.0	1013.0	1366.78241855477	892.586238248996	177.03940291628035
358224	748560	32	755.0	770.0	1366.78241855477	892.586238248996	623.9431973030585
358227	748560	32	642.0	960.0	1366.78241855477	892.586238248996	727.9108252523264
358226	748560	32	537.0	911.0	1366.78241855477	892.586238248996	829.9867039684589
358245	748579	33	616.0	927.0	1366.7647471685332	892.5175846269665	751.5562138396502
358247	748579	33	1282.0	1024.0	1366.7647471685332	892.5175846269665	156.4374888409817
358246	748579	33	541.0	929.0	1366.7647471685332	892.5175846269665	826.5702536976286
358241	748579	33	1076.0	689.0	1366.7647471685332	892.5175846269665	354.91343373895484
358240	748579	33	1027.0	652.0	1366.7647471685332	892.5175846269665	416.27970396511915
358243	748579	33	578.0	814.0	1366.7647471685332	892.5175846269665	792.6631298802114
358242	748579	33	557.0	741.0	1366.7647471685332	892.5175846269665	823.8182592101903
358229	748579	33	1134.0	108.0	1366.7647471685332	892.5175846269665	818.3197835280292
358231	748579	33	1455.0	240.0	1366.7647471685332	892.5175846269665	658.4562689272866
358230	748579	33	585.0	155.0	1366.7647471685332	892.5175846269665	1074.750346615192
358236	748579	33	584.0	518.0	1366.7647471685332	892.5175846269665	867.7465474461046
358239	748579	33	559.0	609.0	1366.7647471685332	892.5175846269665	856.0759940337969
358238	748579	33	1064.0	546.0	1366.7647471685332	892.5175846269665	460.1531577461277
358233	748579	33	879.0	420.0	1366.7647471685332	892.5175846269665	679.1077354603506
358232	748579	33	546.0	354.0	1366.7647471685332	892.5175846269665	981.6597980701299
358235	748579	33	612.0	451.0	1366.7647471685332	892.5175846269665	874.4184359351136
358234	748579	33	1090.0	448.0	1366.7647471685332	892.5175846269665	523.635950177081
358340	748597	34	1254.0	1010.0	1366.7178415210528	892.5939710198824	162.75591368071824
358336	748597	34	523.0	843.0	1366.7178415210528	892.5939710198824	845.1741584208934
358339	748597	34	595.0	992.0	1366.7178415210528	892.5939710198824	778.0938153715841
358338	748597	34	603.0	902.0	1366.7178415210528	892.5939710198824	763.7757621440672
358325	748597	34	555.0	236.0	1366.7178415210528	892.5939710198824	1044.0313678349205
358324	748597	34	692.0	108.0	1366.7178415210528	892.5939710198824	1034.8100622952875
358327	748597	34	1472.0	354.0	1366.7178415210528	892.5939710198824	548.7875713907449
358326	748597	34	903.0	297.0	1366.7178415210528	892.5939710198824	754.8287321374146
358323	748597	34	1103.0	101.0	1366.7178415210528	892.5939710198824	834.3668946521964
358333	748597	34	945.0	734.0	1366.7178415210528	892.5939710198824	450.55297746328466
358332	748597	34	592.0	689.0	1366.7178415210528	892.5939710198824	801.02324498524
358335	748597	34	1036.0	761.0	1366.7178415210528	892.5939710198824	355.93716286603996
358334	748597	34	554.0	744.0	1366.7178415210528	892.5939710198824	826.1903280419693
358329	748597	34	1279.0	479.0	1366.7178415210528	892.5939710198824	422.79355788032984
358328	748597	34	547.0	438.0	1366.7178415210528	892.5939710198824	937.332928150697
358331	748597	34	890.0	624.0	1366.7178415210528	892.5939710198824	547.1769564708669
358330	748597	34	580.0	545.0	1366.7178415210528	892.5939710198824	860.0851881394746
358253	748636	35	1477.0	417.0	1366.7632337987095	892.5799265885186	488.1889093337319
358252	748636	35	537.0	357.0	1366.7632337987095	892.5799265885186	987.5995554518313
358255	748636	35	607.0	684.0	1366.7632337987095	892.5799265885186	787.8742013849319
358254	748636	35	622.0	541.0	1366.7632337987095	892.5799265885186	823.5779982480708
358249	748636	35	771.0	137.0	1366.7632337987095	892.5799265885186	962.2031262731414
358248	748636	35	1116.0	95.0	1366.7632337987095	892.5799265885186	836.0717306081656
358251	748636	35	835.0	228.0	1366.7632337987095	892.5799265885186	851.1395982119865
358250	748636	35	549.0	179.0	1366.7632337987095	892.5799265885186	1085.3262266171396
358261	748636	35	507.0	833.0	1366.7632337987095	892.5799265885186	861.8251480690893
358260	748636	35	1017.0	819.0	1366.7632337987095	892.5799265885186	357.41897727191616
358263	748636	35	1265.0	877.0	1366.7632337987095	892.5799265885186	102.94896728804248
358262	748636	35	600.0	872.0	1366.7632337987095	892.5799265885186	767.0393667106293
358257	748636	35	1270.0	700.0	1366.7632337987095	892.5799265885186	215.52297218631455
358256	748636	35	718.0	686.0	1366.7632337987095	892.5799265885186	680.859015948439
358259	748636	35	877.0	772.0	1366.7632337987095	892.5799265885186	504.3882868158835
358258	748636	35	544.0	740.0	1366.7632337987095	892.5799265885186	836.7914751529604
358265	748636	35	681.0	980.0	1366.7632337987095	892.5799265885186	691.3128684360884
358309	748618	36	1477.0	494.0	1366.7888274111444	892.5320449025671	413.4903788211187
358308	748618	36	537.0	250.0	1366.7888274111444	892.5320449025671	1049.474595606314
358310	748618	36	641.0	534.0	1366.7888274111444	892.5320449025671	809.5150704075005
358305	748618	36	867.0	104.0	1366.7888274111444	892.5320449025671	933.5800221958646
358304	748618	36	1111.0	87.0	1366.7888274111444	892.5320449025671	845.1685036685168
358307	748618	36	746.0	217.0	1366.7888274111444	892.5320449025671	917.4542560415466
358306	748618	36	608.0	128.0	1366.7888274111444	892.5320449025671	1077.1581742190328
358317	748618	36	507.0	806.0	1366.7888274111444	892.5320449025671	864.1322945799739
358316	748618	36	544.0	749.0	1366.7888274111444	892.5320449025671	835.2142853343198
358319	748618	36	836.0	845.0	1366.7888274111444	892.5320449025671	532.9128208226158
358318	748618	36	586.0	825.0	1366.7888274111444	892.5320449025671	783.7038790887743
358313	748618	36	630.0	681.0	1366.7888274111444	892.5320449025671	766.5530524487858
358312	748618	36	741.0	676.0	1366.7888274111444	892.5320449025671	662.1916512478109
358315	748618	36	1345.0	719.0	1366.7888274111444	892.5320449025671	174.89460714390026
358314	748618	36	1257.0	714.0	1366.7888274111444	892.5320449025671	209.58835292402654
358320	748618	36	998.0	892.0	1366.7888274111444	892.5320449025671	368.7892111966743
358322	748618	36	785.0	979.0	1366.7888274111444	892.5320449025671	588.1793493137668
358277	748710	37	542.0	736.0	1366.7657206573458	892.5241607017588	839.4869307230583
358276	748710	37	712.0	727.0	1366.7657206573458	892.5241607017588	675.3638994823125
358279	748710	37	583.0	791.0	1366.7657206573458	892.5241607017588	790.3137731836167
358278	748710	37	850.0	763.0	1366.7657206573458	892.5241607017588	532.7507092928182
358272	748710	37	1483.0	549.0	1366.7657206573458	892.5241607017588	362.65583778584613
358275	748710	37	1040.0	696.0	1366.7657206573458	892.5241607017588	381.31034858268043
358274	748710	37	1398.0	569.0	1366.7657206573458	892.5241607017588	325.02840301092516
358284	748710	37	889.0	985.0	1366.7657206573458	892.5241607017588	486.6331931641605
358281	748710	37	807.0	891.0	1366.7657206573458	892.5241607017588	559.7677956875356
358280	748710	37	502.0	807.0	1366.7657206573458	892.5241607017588	868.984541685155
358283	748710	37	1014.0	966.0	1366.7657206573458	892.5241607017588	360.3364436626935
358269	748710	37	554.0	162.0	1366.7657206573458	892.5241607017588	1092.819136931937
358268	748710	37	738.0	141.0	1366.7657206573458	892.5241607017588	979.864733313856
358271	748710	37	656.0	548.0	1366.7657206573458	892.5241607017588	789.8637901365067
358270	748710	37	706.0	275.0	1366.7657206573458	892.5241607017588	904.4044596563161
358267	748710	37	897.0	115.0	1366.7657206573458	892.5241607017588	908.4182146895172
358266	748710	37	1132.0	113.0	1366.7657206573458	892.5241607017588	814.1086295535408
358285	748800	38	1146.0	106.0	1366.764565443658	892.4267627340705	816.8255912371485
358287	748800	38	847.0	129.0	1366.764565443658	892.4267627340705	923.5667953913553
358286	748800	38	641.0	108.0	1366.764565443658	892.4267627340705	1068.6718628966871
358293	748800	38	1489.0	578.0	1366.764565443658	892.4267627340705	337.35099019360416
358295	748800	38	852.0	752.0	1366.764565443658	892.4267627340705	533.5749558669045
358294	748800	38	535.0	744.0	1366.764565443658	892.4267627340705	844.9040159825217
358289	748800	38	658.0	349.0	1366.764565443658	892.4267627340705	893.1180524903576
358288	748800	38	935.0	168.0	1366.764565443658	892.4267627340705	843.3355053228319
358291	748800	38	668.0	548.0	1366.764565443658	892.4267627340705	779.0389674510101
358290	748800	38	1400.0	534.0	1366.764565443658	892.4267627340705	359.9643570607714
358301	748800	38	952.0	934.0	1366.764565443658	892.4267627340705	416.8428706412475
358303	748800	38	1033.0	992.0	1366.764565443658	892.4267627340705	348.3010403737132
358302	748800	38	755.0	962.0	1366.764565443658	892.4267627340705	615.7079818194086
358297	748800	38	691.0	790.0	1366.764565443658	892.4267627340705	683.4829841579361
358296	748800	38	584.0	771.0	1366.764565443658	892.4267627340705	792.1267724438275
358299	748800	38	840.0	868.0	1366.764565443658	892.4267627340705	527.3306118031766
358298	748800	38	510.0	807.0	1366.764565443658	892.4267627340705	861.0129223136453
358373	748690	39	938.0	877.0	1366.761439139966	892.4622473925001	429.04015288525335
358372	748690	39	551.0	856.0	1366.761439139966	892.4622473925001	816.5759126208782
358375	748690	39	818.0	894.0	1366.761439139966	892.4622473925001	548.7635936995532
358369	748690	39	519.0	778.0	1366.761439139966	892.4622473925001	855.4537180764416
358368	748690	39	571.0	719.0	1366.761439139966	892.4622473925001	814.4479230083201
358371	748690	39	696.0	842.0	1366.761439139966	892.4622473925001	672.6569308711686
358370	748690	39	617.0	796.0	1366.761439139966	892.4622473925001	755.9412548559873
358377	748690	39	795.0	984.0	1366.761439139966	892.4622473925001	579.0425748076187
358376	748690	39	1002.0	975.0	1366.761439139966	892.4622473925001	373.9831387762768
358359	748690	39	1182.0	88.0	1366.761439139966	892.4622473925001	825.40674632139
358365	748690	39	669.0	552.0	1366.761439139966	892.4622473925001	776.3926634443607
358364	748690	39	1378.0	503.0	1366.761439139966	892.4622473925001	389.6243670437228
358367	748690	39	1486.0	592.0	1366.761439139966	892.4622473925001	323.2574771047438
358361	748690	39	925.0	115.0	1366.761439139966	892.4622473925001	894.2039561708564
358360	748690	39	821.0	102.0	1366.761439139966	892.4622473925001	960.5655172891272
358363	748690	39	631.0	431.0	1366.761439139966	892.4622473925001	868.500029414997
358362	748690	39	989.0	256.0	1366.761439139966	892.4622473925001	740.1269467172575
358405	748672	40	1479.0	570.0	1366.7437568871908	892.4664648562654	341.44704578411444
358407	748672	40	939.0	740.0	1366.7437568871908	892.4664648562654	454.10433213275445
358406	748672	40	555.0	621.0	1366.7437568871908	892.4664648562654	855.9333901577206
358401	748672	40	605.0	397.0	1366.7437568871908	892.4664648562654	908.7026845749805
358400	748672	40	1061.0	259.0	1366.7437568871908	892.4664648562654	703.3910768363413
358403	748672	40	672.0	552.0	1366.7437568871908	892.4664648562654	773.6835925786785
358402	748672	40	1390.0	464.0	1366.7437568871908	892.4664648562654	429.0971502470593
358413	748672	40	553.0	948.0	1366.7437568871908	892.4664648562654	815.6364848377248
358415	748672	40	794.0	993.0	1366.7437568871908	892.4664648562654	581.50013133425
358414	748672	40	875.0	955.0	1366.7437568871908	892.4664648562654	495.7039090577169
358409	748672	40	876.0	851.0	1366.7437568871908	892.4664648562654	492.49254068607996
358408	748672	40	594.0	773.0	1366.7437568871908	892.4664648562654	781.9240052801699
358411	748672	40	526.0	855.0	1366.7437568871908	892.4664648562654	841.5781607988729
358410	748672	40	602.0	854.0	1366.7437568871908	892.4664648562654	765.7105736611406
358397	748672	40	1213.0	89.0	1366.7437568871908	892.4664648562654	818.043704780137
358399	748672	40	1015.0	162.0	1366.7437568871908	892.4664648562654	810.7434407929087
358398	748672	40	967.0	103.0	1366.7437568871908	892.4664648562654	884.9024637229429
358381	748874	41	1133.0	261.0	1366.7383567138304	892.4203025654148	673.2943025832625
358380	748874	41	1013.0	209.0	1366.7383567138304	892.4203025654148	769.5415095816496
358383	748874	41	1374.0	448.0	1366.7383567138304	892.4203025654148	444.47962472485773
358382	748874	41	624.0	319.0	1366.7383567138304	892.4203025654148	938.3342208020408
358379	748874	41	1160.0	109.0	1366.7383567138304	892.4203025654148	810.239543967351
358378	748874	41	1279.0	100.0	1366.7383567138304	892.4203025654148	797.2627892713335
358389	748874	41	530.0	724.0	1366.7383567138304	892.4203025654148	853.5200500939549
358388	748874	41	1007.0	663.0	1366.7383567138304	892.4203025654148	426.6677401917956
358391	748874	41	605.0	854.0	1366.7383567138304	892.4203025654148	762.7066564140533
358390	748874	41	831.0	749.0	1366.7383567138304	892.4203025654148	554.6034349356219
358385	748874	41	680.0	561.0	1366.7383567138304	892.4203025654148	762.5280240978448
358384	748874	41	1469.0	539.0	1366.7383567138304	892.4203025654148	367.91759125246665
358386	748874	41	580.0	566.0	1366.7383567138304	892.4203025654148	851.7672545077529
358396	748874	41	679.0	983.0	1366.7383567138304	892.4203025654148	693.6776837139716
358393	748874	41	742.0	882.0	1366.7383567138304	892.4203025654148	624.8252532148905
358392	748874	41	527.0	855.0	1366.7383567138304	892.4203025654148	840.5717023434297
358395	748874	41	539.0	931.0	1366.7383567138304	892.4203025654148	828.6369411445862
358469	748893	42	667.0	878.0	1366.7149002209592	892.438684223129	699.8638561844168
358468	748893	42	608.0	864.0	1366.7149002209592	892.438684223129	759.247692507289
358471	748893	42	563.0	971.0	1366.7149002209592	892.438684223129	807.5453678733967
358465	748893	42	1120.0	683.0	1366.7149002209592	892.438684223129	323.62448059464447
358464	748893	42	795.0	603.0	1366.7149002209592	892.438684223129	640.8062726436731
358467	748893	42	538.0	856.0	1366.7149002209592	892.438684223129	829.5156198385581
358466	748893	42	497.0	840.0	1366.7149002209592	892.438684223129	871.2943379073492
358455	748893	42	1347.0	113.0	1366.7149002209592	892.438684223129	779.687975894335
358454	748893	42	1248.0	105.0	1366.7149002209592	892.438684223129	796.3371829479803
358461	748893	42	1467.0	515.0	1366.7149002209592	892.438684223129	390.53432830646153
358460	748893	42	609.0	497.0	1366.7149002209592	892.438684223129	854.6950467839262
358463	748893	42	522.0	593.0	1366.7149002209592	892.438684223129	896.2180472767684
358462	748893	42	676.0	556.0	1366.7149002209592	892.438684223129	768.2955561690045
358457	748893	42	1235.0	284.0	1366.7149002209592	892.438684223129	622.5322862305134
358456	748893	42	676.0	237.0	1366.7149002209592	892.438684223129	952.2011038448738
358459	748893	42	1358.0	432.0	1366.7149002209592	892.438684223129	460.5211519734871
358458	748893	42	995.0	302.0	1366.7149002209592	892.438684223129	697.7032369664179
358341	748818	43	1406.0	115.0	1366.7545174509717	892.5092690590434	778.4991145616249
358343	748818	43	1356.0	171.0	1366.7545174509717	892.5092690590434	721.5894157924702
358342	748818	43	760.0	143.0	1366.7545174509717	892.5092690590434	964.3211025652104
358349	748818	43	616.0	463.0	1366.7545174509717	892.5092690590434	864.9338458406371
358348	748818	43	1471.0	445.0	1366.7545174509717	892.5092690590434	459.4906598894466
358351	748818	43	676.0	557.0	1366.7545174509717	892.5092690590434	767.924653207239
358350	748818	43	536.0	542.0	1366.7545174509717	892.5092690590434	901.6705695327432
358345	748818	43	948.0	380.0	1366.7545174509717	892.5092690590434	661.8316226632202
358344	748818	43	1276.0	315.0	1366.7545174509717	892.5092690590434	584.596731334404
358347	748818	43	1358.0	425.0	1366.7545174509717	892.5092690590434	467.59122984923533
358346	748818	43	855.0	416.0	1366.7545174509717	892.5092690590434	699.2522932609236
358357	748818	43	513.0	917.0	1366.7545174509717	892.5092690590434	854.1057147507935
358356	748818	43	598.0	895.0	1366.7545174509717	892.5092690590434	768.758552369921
358358	748818	43	630.0	935.0	1366.7545174509717	892.5092690590434	737.9787809959788
358353	748818	43	1248.0	715.0	1366.7545174509717	892.5092690590434	213.57007284937885
358352	748818	43	570.0	663.0	1366.7545174509717	892.5092690590434	829.1515335947628
358354	748818	43	546.0	878.0	1366.7545174509717	892.5092690590434	820.8827546031193
358437	748763	44	1437.0	234.0	1366.7234321005865	892.4357048997708	662.1754854134808
358436	748763	44	821.0	152.0	1366.7234321005865	892.4357048997708	919.8147082070735
358439	748763	44	1292.0	353.0	1366.7234321005865	892.4357048997708	544.5865138117209
358438	748763	44	912.0	238.0	1366.7234321005865	892.4357048997708	796.906199968978
358435	748763	44	1417.0	140.0	1366.7234321005865	892.4357048997708	754.1135347464328
358444	748763	44	679.0	555.0	1366.7234321005865	892.4357048997708	766.0459346549757
358447	748763	44	596.0	635.0	1366.7234321005865	892.4357048997708	812.5809196296386
358446	748763	44	542.0	603.0	1366.7234321005865	892.4357048997708	874.0376231756834
358441	748763	44	1369.0	377.0	1366.7234321005865	892.4357048997708	515.4407324289809
358440	748763	44	1448.0	375.0	1366.7234321005865	892.4357048997708	523.7800962184709
358443	748763	44	613.0	457.0	1366.7234321005865	892.4357048997708	870.4615242496635
358442	748763	44	944.0	446.0	1366.7234321005865	892.4357048997708	614.8169960697691
358453	748763	44	616.0	963.0	1366.7234321005865	892.4357048997708	754.0324868650396
358452	748763	44	596.0	917.0	1366.7234321005865	892.4357048997708	771.1147861263447
358449	748763	44	504.0	824.0	1366.7234321005865	892.4357048997708	865.4335133333719
358448	748763	44	1331.0	668.0	1366.7234321005865	892.4357048997708	227.26097164912022
358451	748763	44	553.0	893.0	1366.7234321005865	892.4357048997708	813.7236277622261
358433	748783	45	594.0	895.0	1366.700913035515	892.490740974962	772.7049872925456
358434	748783	45	592.0	971.0	1366.700913035515	892.490740974962	778.668869552855
358421	748783	45	1449.0	385.0	1366.700913035515	892.490740974962	514.1206005311437
358420	748783	45	1361.0	322.0	1366.700913035515	892.490740974962	570.5192248711692
358423	748783	45	613.0	454.0	1366.700913035515	892.490740974962	871.974309387232
358422	748783	45	1293.0	435.0	1366.700913035515	892.490740974962	463.3892560904799
358417	748783	45	966.0	165.0	1366.700913035515	892.490740974962	830.5443997233349
358416	748783	45	846.0	162.0	1366.700913035515	892.490740974962	897.0764535345736
358419	748783	45	1446.0	262.0	1366.700913035515	892.490740974962	635.458039250868
358418	748783	45	1452.0	181.0	1366.700913035515	892.490740974962	716.5856604273318
358429	748783	45	533.0	635.0	1366.700913035515	892.490740974962	872.558705236551
358431	748783	45	555.0	888.0	1366.700913035515	892.490740974962	811.7133354683739
358430	748783	45	482.0	708.0	1366.700913035515	892.490740974962	903.7325594617936
358425	748783	45	581.0	533.0	1366.700913035515	892.490740974962	864.0367570836146
358424	748783	45	985.0	510.0	1366.700913035515	892.490740974962	540.3653892910993
358427	748783	45	1358.0	617.0	1366.700913035515	892.490740974962	275.6281086003117
358426	748783	45	676.0	551.0	1366.700913035515	892.490740974962	770.5087134093441
358509	748745	46	1065.0	183.0	1366.7328965607744	892.4374003566446	770.9371997067914
358508	748745	46	928.0	123.0	1366.7328965607744	892.4374003566446	885.7316001996307
358511	748745	46	1367.0	278.0	1366.7328965607744	892.4374003566446	614.4374584132048
358510	748745	46	1456.0	189.0	1366.7328965607744	892.4374003566446	709.0788334007325
358517	748745	46	673.0	552.0	1366.7328965607744	892.4374003566446	772.7631948612669
358516	748745	46	1348.0	540.0	1366.7328965607744	892.4374003566446	352.9348985063768
358519	748745	46	1034.0	568.0	1366.7328965607744	892.4374003566446	464.7265940355692
358513	748745	46	1453.0	379.0	1366.7328965607744	892.4374003566446	520.634206733272
358512	748745	46	1450.0	279.0	1366.7328965607744	892.4374003566446	619.0628842625578
358515	748745	46	512.0	490.0	1366.7328965607744	892.4374003566446	944.7349817112658
358514	748745	46	606.0	413.0	1366.7328965607744	892.4374003566446	899.2078518176337
358525	748745	46	642.0	938.0	1366.7328965607744	892.4374003566446	726.1637018218626
358524	748745	46	546.0	899.0	1366.7328965607744	892.4374003566446	820.7591334923527
358526	748745	46	553.0	964.0	1366.7328965607744	892.4374003566446	816.873571988287
358521	748745	46	1233.0	615.0	1366.7328965607744	892.4374003566446	307.9870106663395
358520	748745	46	492.0	588.0	1366.7328965607744	892.4374003566446	926.1963998318685
358522	748745	46	541.0	630.0	1366.7328965607744	892.4374003566446	866.4341899813282
358605	749019	47	1388.0	252.0	1366.7318560741376	892.4543258383806	640.8073637460369
358604	749019	47	1459.0	203.0	1366.7318560741376	892.4543258383806	695.6009472397084
358607	749019	47	611.0	323.0	1366.7318560741376	892.4543258383806	946.260464936217
358606	749019	47	1462.0	286.0	1366.7318560741376	892.4543258383806	613.8915772147094
358603	749019	47	959.0	127.0	1366.7318560741376	892.4543258383806	867.27480731447
358613	749019	47	1440.0	573.0	1366.7318560741376	892.4543258383806	327.7488172536937
358612	749019	47	672.0	551.0	1366.7318560741376	892.4543258383806	774.1081374575255
358615	749019	47	1004.0	661.0	1366.7318560741376	892.4543258383806	430.28537548967205
358614	749019	47	1100.0	651.0	1366.7318560741376	892.4543258383806	359.78615108258583
358609	749019	47	1451.0	361.0	1366.7318560741376	892.4543258383806	538.0936912221118
358608	749019	47	1019.0	329.0	1366.7318560741376	892.4543258383806	662.1164708982466
358611	749019	47	485.0	537.0	1366.7318560741376	892.4543258383806	950.6833562091856
358610	749019	47	541.0	475.0	1366.7318560741376	892.4543258383806	925.2573762455596
358620	749019	47	643.0	959.0	1366.7318560741376	892.4543258383806	726.7847867464898
358616	749019	47	554.0	674.0	1366.7318560741376	892.4543258383806	841.5790885919243
358619	749019	47	539.0	944.0	1366.7318560741376	892.4543258383806	829.3352651881581
358618	749019	47	547.0	895.0	1366.7318560741376	892.4543258383806	819.7358088553212
358791	748727	48	931.0	142.0	1366.7322998816562	892.4262734162386	867.7570103396116
358797	748727	48	539.0	444.0	1366.7322998816562	892.4262734162386	941.3962412063006
358796	748727	48	1430.0	356.0	1366.7322998816562	892.4262734162386	540.1443776338858
358799	748727	48	1075.0	502.0	1366.7322998816562	892.4262734162386	487.3811750241612
358798	748727	48	476.0	469.0	1366.7322998816562	892.4262734162386	986.2524215796014
358793	748727	48	1468.0	204.0	1366.7322998816562	892.4262734162386	695.8346650009818
358792	748727	48	1401.0	188.0	1366.7322998816562	892.4262734162386	705.2592785284644
358795	748727	48	653.0	265.0	1366.7322998816562	892.4262734162386	950.303911634245
358794	748727	48	1450.0	257.0	1366.7322998816562	892.4262734162386	640.858844700334
358804	748727	48	521.0	734.0	1366.7322998816562	892.4262734162386	860.4429133717543
358807	748727	48	547.0	942.0	1366.7322998816562	892.4262734162386	821.2299299445139
358806	748727	48	548.0	899.0	1366.7322998816562	892.4262734162386	818.7586901833191
358801	748727	48	1449.0	588.0	1366.7322998816562	892.4262734162386	315.3463658088677
358800	748727	48	672.0	553.0	1366.7322998816562	892.4262734162386	773.2161169971114
358803	748727	48	948.0	711.0	1366.7322998816562	892.4262734162386	456.34661349667647
358802	748727	48	1042.0	691.0	1366.7322998816562	892.4262734162386	382.1303576121416
358808	748727	48	616.0	979.0	1366.7322998816562	892.4262734162386	755.7076129166629
358661	748855	49	747.0	198.0	1366.689145070707	892.4426130664878	930.733677998747
358660	748855	49	957.0	181.0	1366.689145070707	892.4426130664878	820.9724643833305
358663	748855	49	1476.0	232.0	1366.689145070707	892.4426130664878	669.4275973990492
358662	748855	49	1356.0	205.0	1366.689145070707	892.4426130664878	687.5257115788642
358659	748855	49	1373.0	121.0	1366.689145070707	892.4426130664878	771.4684258897374
358669	748855	49	1448.0	611.0	1366.689145070707	892.4426130664878	292.9528965192618
358668	748855	49	673.0	552.0	1366.689145070707	892.4426130664878	772.7262146326257
358671	748855	49	506.0	818.0	1366.689145070707	892.4426130664878	863.9024870219504
358670	748855	49	937.0	694.0	1366.689145070707	892.4426130664878	473.2993049564417
358665	748855	49	466.0	405.0	1366.689145070707	892.4426130664878	1024.1295021047322
358664	748855	49	618.0	298.0	1366.689145070707	892.4426130664878	955.9798408836976
358667	748855	49	1240.0	472.0	1366.689145070707	892.4426130664878	439.1151675368581
358666	748855	49	1375.0	428.0	1366.689145070707	892.4426130664878	464.5169653970488
358676	748855	49	584.0	979.0	1366.689145070707	892.4426130664878	787.4607793688978
358673	748855	49	566.0	892.0	1366.689145070707	892.4426130664878	800.6892674067675
358672	748855	49	945.0	829.0	1366.689145070707	892.4426130664878	426.43487219406404
358675	748855	49	520.0	912.0	1366.689145070707	892.4426130664878	846.9149896915461
358565	748965	50	1389.0	146.0	1366.7003095762595	892.4512879628402	746.7843072095033
358567	748965	50	745.0	163.0	1366.7003095762595	892.4512879628402	958.4416812920144
358566	748965	50	1177.0	153.0	1366.7003095762595	892.4512879628402	763.3966300182573
358573	748965	50	1253.0	411.0	1366.7003095762595	892.4512879628402	494.6949596254392
358572	748965	50	503.0	295.0	1366.7003095762595	892.4512879628402	1050.2029643124147
358575	748965	50	671.0	552.0	1366.7003095762595	892.4512879628402	774.5359902677603
358574	748965	50	1325.0	463.0	1366.7003095762595	892.4512879628402	431.47111670620336
358569	748965	50	697.0	236.0	1366.7003095762595	892.4512879628402	937.7775845660898
358571	748965	50	1032.0	265.0	1366.7003095762595	892.4512879628402	711.1395193607729
358570	748965	50	1469.0	254.0	1366.7003095762595	892.4512879628402	646.5951389874522
358580	748965	50	892.0	876.0	1366.7003095762595	892.4512879628402	474.9852932327831
358583	748965	50	568.0	977.0	1366.7003095762595	892.4512879628402	803.1629157427249
358582	748965	50	524.0	907.0	1366.7003095762595	892.4512879628402	842.8258875840633
358577	748965	50	997.0	709.0	1366.7003095762595	892.4512879628402	412.7138160469153
358576	748965	50	1447.0	637.0	1366.7003095762595	892.4512879628402	267.77490697229723
358579	748965	50	503.0	852.0	1366.7003095762595	892.4512879628402	864.6470560060789
358578	748965	50	606.0	788.0	1366.7003095762595	892.4512879628402	767.8378947059812
358789	748837	51	527.0	916.0	1366.7172639994196	892.4764506103787	840.0466896753757
358790	748837	51	569.0	947.0	1366.7172639994196	892.4764506103787	799.5784206197427
358785	748837	51	1075.0	734.0	1366.7172639994196	892.4764506103787	331.98455914902263
358784	748837	51	674.0	702.0	1366.7172639994196	892.4764506103787	718.4277876585577
358787	748837	51	503.0	857.0	1366.7172639994196	892.4764506103787	864.4455394520546
358786	748837	51	790.0	846.0	1366.7172639994196	892.4764506103787	578.5869537557127
358773	748837	51	692.0	140.0	1366.7172639994196	892.4764506103787	1010.6751184540244
358775	748837	51	1376.0	151.0	1366.7172639994196	892.4764506103787	741.5345548235914
358774	748837	51	991.0	149.0	1366.7172639994196	892.4764506103787	833.0190244402684
358781	748837	51	1278.0	477.0	1366.7172639994196	892.4764506103787	424.842834402725
358780	748837	51	1237.0	380.0	1366.7172639994196	892.4764506103787	528.6385163887579
358783	748837	51	1443.0	686.0	1366.7172639994196	892.4764506103787	220.11719712097553
358782	748837	51	671.0	553.0	1366.7172639994196	892.4764506103787	774.1232278816203
358777	748837	51	761.0	293.0	1366.7172639994196	892.4764506103787	852.2120738075473
358776	748837	51	523.0	157.0	1366.7172639994196	892.4764506103787	1119.2785314536802
358779	748837	51	1450.0	316.0	1366.7172639994196	892.4764506103787	582.4612538393286
358778	748837	51	1016.0	313.0	1366.7172639994196	892.4764506103787	677.3444884836971
358477	748948	52	1209.0	384.0	1366.7028487251437	892.440041804827	532.3358569611105
358476	748948	52	780.0	318.0	1366.7028487251437	892.440041804827	821.0977982743165
358479	748948	52	1045.0	430.0	1366.7028487251437	892.440041804827	563.3325085083612
358478	748948	52	1446.0	385.0	1366.7028487251437	892.440041804827	513.5985146271279
358473	748948	52	540.0	134.0	1366.7028487251437	892.440041804827	1121.9041389990393
358472	748948	52	1246.0	113.0	1366.7028487251437	892.440041804827	788.7305981506457
358475	748948	52	887.0	207.0	1366.7028487251437	892.440041804827	836.625886513453
358474	748948	52	673.0	146.0	1366.7028487251437	892.440041804827	1019.0173591941266
358485	748948	52	753.0	797.0	1366.7028487251437	892.440041804827	621.0796954603038
358484	748948	52	1417.0	709.0	1366.7028487251437	892.440041804827	190.2105474565553
358487	748948	52	501.0	874.0	1366.7028487251437	892.440041804827	865.8992189813966
358486	748948	52	577.0	803.0	1366.7028487251437	892.440041804827	794.7516029317942
358481	748948	52	670.0	552.0	1366.7028487251437	892.440041804827	775.4316742858798
358480	748948	52	1245.0	483.0	1366.7028487251437	892.440041804827	427.1448597618304
358483	748948	52	1166.0	692.0	1366.7028487251437	892.440041804827	283.6509189921808
358482	748948	52	799.0	613.0	1366.7028487251437	892.440041804827	632.7505522830675
358489	748948	52	536.0	967.0	1366.7028487251437	892.440041804827	834.0422113095565
358501	749002	53	1246.0	608.0	1366.697597420902	892.4669287192104	309.0135006081748
358500	749002	53	671.0	553.0	1366.697597420902	892.4669287192104	774.1013775670916
358503	749002	53	1428.0	684.0	1366.697597420902	892.4669287192104	217.29345349455457
358502	749002	53	547.0	663.0	1366.697597420902	892.4669287192104	851.2104455382502
358497	749002	53	1071.0	458.0	1366.697597420902	892.4669287192104	525.5459839739975
358496	749002	53	1171.0	416.0	1366.697597420902	892.4669287192104	515.0905588335226
358499	749002	53	909.0	517.0	1366.697597420902	892.4669287192104	591.9987375380987
358498	749002	53	1239.0	472.0	1366.697597420902	892.4669287192104	439.4304433395987
358504	749002	53	753.0	799.0	1366.697597420902	892.4669287192104	620.7743614586458
358507	749002	53	574.0	993.0	1366.697597420902	892.4669287192104	799.0471696827533
358506	749002	53	506.0	930.0	1366.697597420902	892.4669287192104	861.5155748132948
358493	749002	53	779.0	316.0	1366.697597420902	892.4669287192104	823.2269346427264
358492	749002	53	671.0	151.0	1366.697597420902	892.4669287192104	1016.7439960194081
358495	749002	53	1458.0	403.0	1366.697597420902	892.4669287192104	497.90963339398473
358494	749002	53	935.0	333.0	1366.697597420902	892.4669287192104	706.658375701785
358491	749002	53	565.0	118.0	1366.697597420902	892.4669287192104	1114.6829420917022
358490	749002	53	1081.0	108.0	1366.697597420902	892.4669287192104	834.8721335786855
358757	748910	54	665.0	153.0	1366.6871400885332	892.3976040208627	1019.3496256915079
358756	748910	54	892.0	109.0	1366.6871400885332	892.3976040208627	915.991095454022
358759	748910	54	1234.0	380.0	1366.6871400885332	892.3976040208627	529.2987641693439
358758	748910	54	771.0	314.0	1366.6871400885332	892.3976040208627	830.2932958924397
358755	748910	54	619.0	84.0	1366.6871400885332	892.3976040208627	1101.1551869016653
358765	748910	54	614.0	500.0	1366.6871400885332	892.3976040208627	848.8308491660567
358764	748910	54	1245.0	495.0	1366.6871400885332	892.3976040208627	415.61113525078787
358767	748910	54	672.0	553.0	1366.6871400885332	892.3976040208627	773.1629557987679
358766	748910	54	1179.0	542.0	1366.6871400885332	892.3976040208627	397.4983565477648
358761	748910	54	994.0	389.0	1366.6871400885332	892.3976040208627	626.3424399809702
358760	748910	54	1444.0	386.0	1366.6871400885332	892.3976040208627	512.2653723079089
358763	748910	54	930.0	490.0	1366.6871400885332	892.3976040208627	593.8177245926844
358762	748910	54	1073.0	462.0	1366.6871400885332	892.3976040208627	521.0510855955307
358772	748910	54	630.0	1008.0	1366.6871400885332	892.3976040208627	745.702257156259
358769	748910	54	748.0	795.0	1366.6871400885332	892.3976040208627	626.3066905118714
358768	748910	54	1443.0	687.0	1366.6871400885332	892.3976040208627	219.11601567520862
358771	748910	54	537.0	967.0	1366.6871400885332	892.3976040208627	833.0343737890515
358725	748929	55	1436.0	409.0	1366.7076623593955	892.4705675225631	488.41091072609015
358724	748929	55	934.0	394.0	1366.7076623593955	892.4705675225631	660.0824401169893
358727	748929	55	1006.0	510.0	1366.7076623593955	892.4705675225631	525.731635633439
358726	748929	55	1067.0	458.0	1366.7076623593955	892.4705675225631	527.8156467179724
358721	748929	55	777.0	323.0	1366.7076623593955	892.4705675225631	819.7876885632357
358720	748929	55	1217.0	226.0	1366.7076623593955	892.4705675225631	683.0778883428757
358723	748929	55	704.0	379.0	1366.7076623593955	892.4705675225631	838.3516383128249
358722	748929	55	1229.0	341.0	1366.7076623593955	892.4705675225631	568.4040702846411
358732	748929	55	749.0	798.0	1366.7076623593955	892.4705675225631	624.8899457228802
358735	748929	55	608.0	1012.0	1366.7076623593955	892.4705675225631	768.0654933996427
358734	748929	55	701.0	1008.0	1366.7076623593955	892.4705675225631	675.6580063113065
358728	748929	55	669.0	553.0	1366.7076623593955	892.4705675225631	775.9099485952628
358731	748929	55	1122.0	711.0	1366.7076623593955	892.4705675225631	304.65292858326677
358730	748929	55	1444.0	705.0	1366.7076623593955	892.4705675225631	202.7789908870766
358717	748929	55	605.0	149.0	1366.7076623593955	892.4705675225631	1064.3998532832186
358716	748929	55	667.0	92.0	1366.7076623593955	892.4705675225631	1063.1763457838704
358719	748929	55	720.0	205.0	1366.7076623593955	892.4705675225631	943.8466939943949
358701	748984	56	713.0	246.0	1366.7197732854097	892.4698706001782	919.3872065556159
358700	748984	56	1191.0	223.0	1366.7197732854097	892.4698706001782	692.1469109696981
358703	748984	56	708.0	368.0	1366.7197732854097	892.4698706001782	842.0097296852033
358702	748984	56	776.0	321.0	1366.7197732854097	892.4698706001782	821.9048993369915
358697	748984	56	1152.0	141.0	1366.7197732854097	892.4698706001782	781.544334928983
358696	748984	56	819.0	134.0	1366.7197732854097	892.4698706001782	935.5605243147402
358698	748984	56	622.0	149.0	1366.7197732854097	892.4698706001782	1052.3093600327413
358709	748984	56	1121.0	576.0	1366.7197732854097	892.4698706001782	400.6636818843538
358711	748984	56	939.0	730.0	1366.7197732854097	892.4698706001782	457.5376086314227
358710	748984	56	1468.0	724.0	1366.7197732854097	892.4698706001782	196.5700425380215
358705	748984	56	1065.0	456.0	1366.7197732854097	892.4698706001782	530.6041552166129
358704	748984	56	855.0	384.0	1366.7197732854097	892.4698706001782	721.38667556272
358707	748984	56	673.0	553.0	1366.7197732854097	892.4698706001782	772.3256546900808
358706	748984	56	1448.0	479.0	1366.7197732854097	892.4698706001782	421.3832093817969
358712	748984	56	749.0	797.0	1366.7197732854097	892.4698706001782	625.0537692872451
358715	748984	56	635.0	1016.0	1366.7197732854097	892.4698706001782	742.0737965232219
358714	748984	56	759.0	1010.0	1366.7197732854097	892.4698706001782	618.9803342262245
358533	749039	57	856.0	378.0	1366.7124457694456	892.4045944875589	724.8719121980923
358532	749039	57	700.0	376.0	1366.7124457694456	892.4045944875589	843.3144078881471
358535	749039	57	1064.0	459.0	1366.7124457694456	892.4045944875589	528.6533527243017
358534	749039	57	775.0	380.0	1366.7124457694456	892.4045944875589	782.7401145529842
358529	749039	57	573.0	172.0	1366.7124457694456	892.4045944875589	1071.8965557963602
358528	749039	57	1098.0	130.0	1366.7124457694456	892.4045944875589	808.3731466390608
358531	749039	57	712.0	261.0	1366.7124457694456	892.4045944875589	909.5714092831898
358530	749039	57	1172.0	207.0	1366.7124457694456	892.4045944875589	712.5253642377753
358541	749039	57	832.0	730.0	1366.7124457694456	892.4045944875589	558.8315058865336
358540	749039	57	1456.0	698.0	1366.7124457694456	892.4045944875589	213.92852474213538
358542	749039	57	739.0	791.0	1366.7124457694456	892.4045944875589	635.8504591152274
358537	749039	57	666.0	569.0	1366.7124457694456	892.4045944875589	771.7437809220497
358536	749039	57	1460.0	527.0	1366.7124457694456	892.4045944875589	377.12476111618025
358539	749039	57	1228.0	658.0	1366.7124457694456	892.4045944875589	272.3722756233063
358545	749039	57	833.0	1026.0	1366.7124457694456	892.4045944875589	550.1787956139685
358544	749039	57	676.0	1007.0	1366.7124457694456	892.4045944875589	700.1541185377474
358527	749039	57	971.0	117.0	1366.7124457694456	892.4045944875589	870.5404211690874
358628	749058	58	1064.0	459.0	1366.7146054279851	892.4105325598738	528.659457565316
358631	749058	58	827.0	578.0	1366.7146054279851	892.4105325598738	624.6165530122214
358630	749058	58	643.0	556.0	1366.7146054279851	892.4105325598738	798.0819986235763
358625	749058	58	652.0	317.0	1366.7146054279851	892.4105325598738	917.558852713502
358624	749058	58	970.0	208.0	1366.7146054279851	892.4105325598738	791.0753789865869
358627	749058	58	806.0	391.0	1366.7146054279851	892.4105325598738	752.2056839071593
358626	749058	58	736.0	324.0	1366.7146054279851	892.4105325598738	849.053265128389
358636	749058	58	732.0	774.0	1366.7146054279851	892.4105325598738	645.665303825996
358639	749058	58	921.0	1008.0	1366.7146054279851	892.4105325598738	460.4589389673269
358638	749058	58	758.0	1002.0	1366.7146054279851	892.4105325598738	618.500866802269
358633	749058	58	1277.0	686.0	1366.7146054279851	892.4105325598738	225.06447604797557
358632	749058	58	1463.0	586.0	1366.7146054279851	892.4105325598738	321.1826453460929
358635	749058	58	1427.0	706.0	1366.7146054279851	892.4105325598738	195.91634808754293
358634	749058	58	829.0	703.0	1366.7146054279851	892.4105325598738	570.0994182905196
358621	749058	58	1060.0	99.0	1366.7146054279851	892.4105325598738	850.6316020227482
358623	749058	58	569.0	181.0	1366.7146054279851	892.4105325598738	1068.8561818833482
358622	749058	58	1144.0	171.0	1366.7146054279851	892.4105325598738	755.0065906727331
358657	749096	59	981.0	978.0	1366.7174346429786	892.4247483932645	395.09627064187345
358658	749096	59	838.0	979.0	1366.7174346429786	892.4247483932645	535.7587142419821
358645	749096	59	593.0	373.0	1366.7174346429786	892.4247483932645	931.9016782439647
358644	749096	59	970.0	317.0	1366.7174346429786	892.4247483932645	698.9265798445197
358647	749096	59	1063.0	458.0	1366.7174346429786	892.4247483932645	530.0652244041888
358646	749096	59	741.0	450.0	1366.7174346429786	892.4247483932645	766.3301938505579
358641	749096	59	1148.0	178.0	1366.7174346429786	892.4247483932645	747.1546274591257
358640	749096	59	1186.0	74.0	1366.7174346429786	892.4247483932645	838.1395229712757
358643	749096	59	539.0	257.0	1366.7174346429786	892.4247483932645	1043.4944956647337
358642	749096	59	807.0	231.0	1366.7174346429786	892.4247483932645	866.4677169002953
358653	749096	59	949.0	693.0	1366.7174346429786	892.4247483932645	462.8802063994829
358652	749096	59	1272.0	681.0	1366.7174346429786	892.4247483932645	231.67178649654798
358655	749096	59	761.0	746.0	1366.7174346429786	892.4247483932645	623.1643583939167
358654	749096	59	1412.0	697.0	1366.7174346429786	892.4247483932645	200.60245015922325
358649	749096	59	634.0	520.0	1366.7174346429786	892.4247483932645	821.9337152383846
358651	749096	59	1468.0	640.0	1366.7174346429786	892.4247483932645	271.9860504634423
358650	749096	59	808.0	640.0	1366.7174346429786	892.4247483932645	613.0933251760566
358564	749077	60	914.0	979.0	1366.687829347387	892.4402162898248	460.88921336390723
358561	749077	60	1246.0	704.0	1366.687829347387	892.4402162898248	223.7750371867692
358560	749077	60	755.0	703.0	1366.687829347387	892.4402162898248	640.3511506350665
358563	749077	60	1006.0	972.0	1366.687829347387	892.4402162898248	369.35818580794927
358549	749077	60	560.0	244.0	1366.687829347387	892.4402162898248	1034.9975691368525
358548	749077	60	839.0	193.0	1366.687829347387	892.4402162898248	876.1683978579197
358551	749077	60	980.0	449.0	1366.687829347387	892.4402162898248	588.3593313516498
358550	749077	60	535.0	436.0	1366.687829347387	892.4402162898248	948.7056005586086
358547	749077	60	1149.0	184.0	1366.687829347387	892.4402162898248	741.1312509284377
358546	749077	60	1329.0	145.0	1366.687829347387	892.4402162898248	748.3897710473451
358557	749077	60	1132.0	643.0	1366.687829347387	892.4402162898248	342.48912208492516
358556	749077	60	723.0	580.0	1366.687829347387	892.4402162898248	715.5088471886166
358559	749077	60	1466.0	675.0	1366.687829347387	892.4402162898248	239.04634466960485
358558	749077	60	1347.0	673.0	1366.687829347387	892.4402162898248	220.32162660469106
358553	749077	60	731.0	470.0	1366.687829347387	892.4402162898248	763.2527449799225
358552	749077	60	1062.0	454.0	1366.687829347387	892.4402162898248	533.9143157967304
358555	749077	60	630.0	495.0	1366.687829347387	892.4402162898248	837.0589486010333
358554	749077	60	621.0	477.0	1366.687829347387	892.4402162898248	853.6046579932388
358692	749115	61	1153.0	799.0	1366.7051705099907	892.4309741513453	233.23646120101708
358695	749115	61	915.0	987.0	1366.7051705099907	892.4309741513453	461.49849589724914
358694	749115	61	1004.0	973.0	1366.7051705099907	892.4309741513453	371.54597110032375
358689	749115	61	725.0	645.0	1366.7051705099907	892.4309741513453	687.755489130214
358688	749115	61	504.0	584.0	1366.7051705099907	892.4309741513453	916.182229166567
358691	749115	61	1457.0	717.0	1366.7051705099907	892.4309741513453	197.30479701294598
358690	749115	61	1284.0	650.0	1366.7051705099907	892.4309741513453	256.1501951142276
358677	749115	61	1146.0	181.0	1366.7051705099907	892.4309741513453	744.8790527809036
358679	749115	61	545.0	201.0	1366.7051705099907	892.4309741513453	1073.9069695549663
358678	749115	61	837.0	197.0	1366.7051705099907	892.4309741513453	874.1920884302874
358685	749115	61	595.0	553.0	1366.7051705099907	892.4309741513453	843.055310406847
358684	749115	61	751.0	493.0	1366.7051705099907	892.4309741513453	733.9195869468463
358687	749115	61	1200.0	566.0	1366.7051705099907	892.4309741513453	366.5348479478606
358686	749115	61	1004.0	553.0	1366.7051705099907	892.4309741513453	496.75791581817055
358681	749115	61	607.0	450.0	1366.7051705099907	892.4309741513453	879.1456722228247
358680	749115	61	1458.0	254.0	1366.7051705099907	892.4309741513453	644.9254644123191
358683	749115	61	623.0	464.0	1366.7051705099907	892.4309741513453	858.2834498320266
358682	749115	61	1065.0	454.0	1366.7051705099907	892.4309741513453	532.2102300855933
358753	749134	62	982.0	925.0	1366.681085351689	892.3764735475797	386.06195345507075
358754	749134	62	895.0	975.0	1366.681085351689	892.3764735475797	478.86291712971587
358741	749134	62	592.0	439.0	1366.681085351689	892.3764735475797	897.5973544792287
358740	749134	62	1171.0	417.0	1366.681085351689	892.3764735475797	514.075751973333
358743	749134	62	1072.0	456.0	1366.681085351689	892.3764735475797	526.5561401501942
358742	749134	62	612.0	442.0	1366.681085351689	892.3764735475797	878.8529504489117
358737	749134	62	1110.0	170.0	1366.681085351689	892.3764735475797	766.6243859363973
358736	749134	62	576.0	157.0	1366.681085351689	892.3764735475797	1079.7940250715408
358739	749134	62	1461.0	367.0	1366.681085351689	892.3764735475797	533.7756987890383
358738	749134	62	839.0	195.0	1366.681085351689	892.3764735475797	874.5177377821416
358749	749134	62	546.0	693.0	1366.681085351689	892.3764735475797	844.5522020919103
358748	749134	62	1208.0	683.0	1366.681085351689	892.3764735475797	262.7131411323202
358751	749134	62	1148.0	794.0	1366.681085351689	892.3764735475797	239.79021589349796
358750	749134	62	1459.0	729.0	1366.681085351689	892.3764735475797	187.65567966540513
358745	749134	62	567.0	532.0	1366.681085351689	892.3764735475797	877.1322824727436
358744	749134	62	749.0	491.0	1366.681085351689	892.3764735475797	736.6362716556465
358747	749134	62	979.0	656.0	1366.681085351689	892.3764735475797	454.05997531851807
358746	749134	62	716.0	591.0	1366.681085351689	892.3764735475797	717.0869219574619
358597	749154	63	1469.0	755.0	1366.6909469863783	892.4096437446125	171.31419241430456
358596	749154	63	1180.0	726.0	1366.6909469863783	892.4096437446125	250.09134174912887
358599	749154	63	912.0	805.0	1366.6909469863783	892.4096437446125	463.0165257211988
358598	749154	63	621.0	775.0	1366.6909469863783	892.4096437446125	754.8774820205451
358593	749154	63	569.0	534.0	1366.6909469863783	892.4096437446125	874.5103313473004
358592	749154	63	761.0	496.0	1366.6909469863783	892.4096437446125	723.8799133247078
358595	749154	63	987.0	656.0	1366.6909469863783	892.4096437446125	447.2747867685673
358594	749154	63	713.0	590.0	1366.6909469863783	892.4096437446125	720.2523493899146
358600	749154	63	1086.0	805.0	1366.6909469863783	892.4096437446125	293.9861451491718
358602	749154	63	862.0	957.0	1366.6909469863783	892.4096437446125	508.8072976001869
358589	749154	63	608.0	447.0	1366.6909469863783	892.4096437446125	879.7736662231883
358588	749154	63	588.0	443.0	1366.6909469863783	892.4096437446125	899.0709754013874
358591	749154	63	1414.0	471.0	1366.6909469863783	892.4096437446125	424.0568763008176
358590	749154	63	1067.0	454.0	1366.6909469863783	892.4096437446125	531.053367783192
358585	749154	63	1012.0	139.0	1366.6909469863783	892.4096437446125	832.725500487092
358584	749154	63	652.0	125.0	1366.6909469863783	892.4096437446125	1048.6661580391155
358587	749154	63	996.0	314.0	1366.6909469863783	892.4096437446125	687.0003596465051
358586	749154	63	838.0	197.0	1366.6909469863783	892.4096437446125	873.5609252011918
358829	749193	64	907.0	122.0	1366.6034719291658	892.3805752323697	897.0627526013441
358828	749193	64	743.0	110.0	1366.6034719291658	892.3805752323697	1000.5002022503762
358831	749193	64	901.0	291.0	1366.6034719291658	892.3805752323697	760.5558423543332
358830	749193	64	837.0	198.0	1366.6034719291658	892.3805752323697	873.2950364793467
358837	749193	64	710.0	585.0	1366.6034719291658	892.3805752323697	724.9903015762469
358836	749193	64	572.0	534.0	1366.6034719291658	892.3805752323697	871.6830354582845
358839	749193	64	1089.0	663.0	1366.6034719291658	892.3805752323697	360.10989422822024
358838	749193	64	1323.0	616.0	1366.6034719291658	892.3805752323697	279.799008450804
358833	749193	64	604.0	453.0	1366.6034719291658	892.3805752323697	880.1246191818213
358835	749193	64	765.0	486.0	1366.6034719291658	892.3805752323697	725.997182751709
358834	749193	64	1066.0	454.0	1366.6034719291658	892.3805752323697	531.5448956362313
358845	749193	64	843.0	837.0	1366.6034719291658	892.3805752323697	526.5240772551099
358844	749193	64	1467.0	757.0	1366.6034719291658	892.3805752323697	168.54483972796407
358841	749193	64	1163.0	749.0	1366.6034719291658	892.3805752323697	249.0228164959505
358840	749193	64	908.0	675.0	1366.6034719291658	892.3805752323697	507.51498396977513
358843	749193	64	751.0	755.0	1366.6034719291658	892.3805752323697	630.7464285292625
358842	749193	64	970.0	752.0	1366.6034719291658	892.3805752323697	420.71489140371494
358821	749174	65	833.0	669.0	1366.671493973629	892.3869791043278	578.5386814322811
358820	749174	65	1172.0	602.0	1366.671493973629	892.3869791043278	349.6020426131145
358823	749174	65	941.0	727.0	1366.671493973629	892.3869791043278	456.67173509972844
358822	749174	65	1162.0	679.0	1366.671493973629	892.3869791043278	295.6762136132497
358817	749174	65	571.0	532.0	1366.671493973629	892.3869791043278	873.48262777812
358816	749174	65	777.0	490.0	1366.671493973629	892.3869791043278	713.8821693793719
358819	749174	65	925.0	587.0	1366.671493973629	892.3869791043278	536.9682631174439
358818	749174	65	714.0	579.0	1366.671493973629	892.3869791043278	724.0106889527979
358825	749174	65	1088.0	790.0	1366.671493973629	892.3869791043278	296.8853230518551
358824	749174	65	1460.0	770.0	1366.671493973629	892.3869791043278	153.9116067468518
358826	749174	65	893.0	802.0	1366.671493973629	892.3869791043278	482.21830138933524
358813	749174	65	578.0	414.0	1366.671493973629	892.3869791043278	922.419008468039
358812	749174	65	1027.0	231.0	1366.671493973629	892.3869791043278	743.5115735124945
358815	749174	65	1068.0	455.0	1366.671493973629	892.3869791043278	529.6338648561373
358814	749174	65	589.0	431.0	1366.671493973629	892.3869791043278	904.2405083970709
358809	749174	65	777.0	101.0	1366.671493973629	892.3869791043278	986.9173326580931
358811	749174	65	838.0	197.0	1366.671493973629	892.3869791043278	873.5311094907562
358810	749174	65	904.0	123.0	1366.671493973629	892.3869791043278	897.7868538528915
358853	749212	66	1065.0	459.0	1366.651683483955	892.4145652047254	528.0548489317234
358852	749212	66	585.0	418.0	1366.651683483955	892.4145652047254	914.3568963876685
358855	749212	66	569.0	534.0	1366.651683483955	892.4145652047254	874.4765341137976
358854	749212	66	780.0	493.0	1366.651683483955	892.4145652047254	709.7127536068647
358849	749212	66	838.0	196.0	1366.651683483955	892.4145652047254	874.3373771489506
358848	749212	66	909.0	129.0	1366.651683483955	892.4145652047254	890.0825027841059
358851	749212	66	572.0	402.0	1366.651683483955	892.4145652047254	933.7974854479014
358850	749212	66	1079.0	380.0	1366.651683483955	892.4145652047254	587.632689394575
358861	749212	66	918.0	707.0	1366.651683483955	892.4145652047254	485.4553471567125
358860	749212	66	1238.0	637.0	1366.651683483955	892.4145652047254	285.98576150216746
358863	749212	66	1057.0	797.0	1366.651683483955	892.4145652047254	324.01867899498353
358862	749212	66	1473.0	790.0	1366.651683483955	892.4145652047254	147.64385389128074
358857	749212	66	958.0	554.0	1366.651683483955	892.4145652047254	530.5851640942986
358856	749212	66	1079.0	538.0	1366.651683483955	892.4145652047254	456.45719957122805
358859	749212	66	718.0	574.0	1366.651683483955	892.4145652047254	722.5903693110524
358858	749212	66	846.0	572.0	1366.651683483955	892.4145652047254	611.345785223068
358864	749212	66	930.0	808.0	1366.651683483955	892.4145652047254	444.73645174201175
358847	749212	66	819.0	98.0	1366.651683483955	892.4145652047254	964.8921534722016
358881	749231	67	1461.0	795.0	1366.6669887775754	892.3961329353592	135.590278844216
358880	749231	67	908.0	686.0	1366.6669887775754	892.3961329353592	502.9659732874173
358883	749231	67	928.0	806.0	1366.6669887775754	892.3961329353592	447.09397091592473
358882	749231	67	1064.0	797.0	1366.6669887775754	892.3961329353592	317.34480974912077
358869	749231	67	558.0	381.0	1366.6669887775754	892.3961329353592	956.8010783437855
358868	749231	67	840.0	196.0	1366.6669887775754	892.3961329353592	873.1240983018172
358871	749231	67	568.0	399.0	1366.6669887775754	892.3961329353592	938.7804338388218
358870	749231	67	999.0	384.0	1366.6669887775754	892.3961329353592	627.4118604396933
358867	749231	67	914.0	131.0	1366.6669887775754	892.3961329353592	885.7942616532785
358866	749231	67	857.0	85.0	1366.6669887775754	892.3961329353592	954.8030974649032
358877	749231	67	794.0	562.0	1366.6669887775754	892.3961329353592	661.1422575317775
358876	749231	67	565.0	533.0	1366.6669887775754	892.3961329353592	878.5417128768535
358879	749231	67	1118.0	637.0	1366.6669887775754	892.3961329353592	356.45821077097173
358878	749231	67	715.0	578.0	1366.6669887775754	892.3961329353592	723.5432210083518
358873	749231	67	1079.0	477.0	1366.6669887775754	892.3961329353592	505.27838236956893
358872	749231	67	871.0	433.0	1366.6669887775754	892.3961329353592	675.8184450869859
358875	749231	67	1315.0	532.0	1366.6669887775754	892.3961329353592	364.08082943778186
358874	749231	67	947.0	529.0	1366.6669887775754	892.3961329353592	555.1370379482987
358885	749250	68	917.0	85.0	1366.7221228492176	892.3573975823575	924.1622991720468
358887	749250	68	840.0	195.0	1366.7221228492176	892.3573975823575	873.9242156283487
358886	749250	68	916.0	132.0	1366.7221228492176	892.3573975823575	883.9082554676818
358893	749250	68	566.0	531.0	1366.7221228492176	892.3573975823575	878.4845398797019
358892	749250	68	1106.0	501.0	1366.7221228492176	892.3573975823575	470.2516751543135
358895	749250	68	722.0	566.0	1366.7221228492176	892.3573975823575	722.6173030366285
358894	749250	68	823.0	541.0	1366.7221228492176	892.3573975823575	647.3683400595881
358889	749250	68	933.0	363.0	1366.7221228492176	892.3573975823575	684.3494240693112
358888	749250	68	803.0	345.0	1366.7221228492176	892.3573975823575	785.7370759215576
358891	749250	68	581.0	395.0	1366.7221228492176	892.3573975823575	929.9051754155239
358901	749250	68	951.0	815.0	1366.7221228492176	892.3573975823575	422.8581918172745
358900	749250	68	1001.0	743.0	1366.7221228492176	892.3573975823575	395.0446852622025
358902	749250	68	1459.0	826.0	1366.7221228492176	892.3573975823575	113.6596270685328
358897	749250	68	891.0	611.0	1366.7221228492176	892.3573975823575	552.6965924831479
358896	749250	68	1407.0	570.0	1366.7221228492176	892.3573975823575	324.8639702457686
358899	749250	68	822.0	689.0	1366.7221228492176	892.3573975823575	581.4433955879344
358898	749250	68	1136.0	659.0	1366.7221228492176	892.3573975823575	328.1590665796999
358925	749269	69	838.0	199.0	1366.6600810657535	892.3465789025322	871.9007740496016
358924	749269	69	917.0	134.0	1366.6600810657535	892.3465789025322	881.6369560296542
358927	749269	69	651.0	259.0	1366.6600810657535	892.3465789025322	955.6658624428218
358926	749269	69	948.0	252.0	1366.6600810657535	892.3465789025322	765.062091983494
358923	749269	69	1003.0	111.0	1366.6600810657535	892.3465789025322	861.8301056028627
358933	749269	69	905.0	562.0	1366.6600810657535	892.3465789025322	567.678511696757
358932	749269	69	1169.0	554.0	1366.6600810657535	892.3465789025322	391.85190455319685
358935	749269	69	816.0	637.0	1366.6600810657535	892.3465789025322	606.983031259169
358934	749269	69	1431.0	604.0	1366.6600810657535	892.3465789025322	295.4375987129256
358929	749269	69	572.0	390.0	1366.6600810657535	892.3465789025322	940.1259116599797
358928	749269	69	591.0	383.0	1366.6600810657535	892.3465789025322	927.9453102412042
358931	749269	69	747.0	547.0	1366.6600810657535	892.3465789025322	709.3961344877058
358930	749269	69	568.0	530.0	1366.6600810657535	892.3465789025322	877.0136648481168
358940	749269	69	1473.0	867.0	1366.6600810657535	892.3465789025322	109.31892526458724
358937	749269	69	1114.0	753.0	1366.6600810657535	892.3465789025322	288.5387073097694
358936	749269	69	930.0	715.0	1366.6600810657535	892.3465789025322	471.3001543016748
358939	749269	69	1027.0	807.0	1366.6600810657535	892.3465789025322	350.2185163579453
358938	749269	69	823.0	792.0	1366.6600810657535	892.3465789025322	552.8433047816205
358917	749287	70	898.0	732.0	1366.6948732823296	892.452628731627	495.39875888826
358916	749287	70	832.0	670.0	1366.6948732823296	892.452628731627	579.1232852718128
358919	749287	70	1139.0	788.0	1366.6948732823296	892.452628731627	250.51009354515685
358918	749287	70	1034.0	787.0	1366.6948732823296	892.452628731627	349.00735753670824
358913	749287	70	565.0	533.0	1366.6948732823296	892.452628731627	878.5902697783804
358912	749287	70	787.0	486.0	1366.6948732823296	892.452628731627	707.9900320715441
358915	749287	70	1432.0	629.0	1366.6948732823296	892.452628731627	271.4259515249334
358914	749287	70	1209.0	580.0	1366.6948732823296	892.452628731627	349.9918831356435
358920	749287	70	898.0	819.0	1366.6948732823296	892.452628731627	474.4156119993578
358922	749287	70	1471.0	895.0	1366.6948732823296	892.452628731627	104.3362284154848
358909	749287	70	568.0	409.0	1366.6948732823296	892.452628731627	933.6165941300512
358908	749287	70	1006.0	216.0	1366.6948732823296	892.452628731627	766.608733664106
358911	749287	70	962.0	435.0	1366.6948732823296	892.452628731627	610.7707000130872
358905	749287	70	912.0	134.0	1366.6948732823296	892.452628731627	884.3064049407021
358904	749287	70	1071.0	132.0	1366.6948732823296	892.452628731627	815.9189044447338
358907	749287	70	588.0	208.0	1366.6948732823296	892.452628731627	1036.7454396590408
358906	749287	70	858.0	193.0	1366.6948732823296	892.452628731627	864.872507334641
358948	749362	71	555.0	413.0	1366.641653856176	892.3670688710131	942.63193293691
358951	749362	71	561.0	531.0	1366.641653856176	892.3670688710131	882.974876705188
358950	749362	71	851.0	458.0	1366.641653856176	892.3670688710131	674.2114399141622
358945	749362	71	926.0	198.0	1366.641653856176	892.3670688710131	822.3811120433326
358944	749362	71	1123.0	172.0	1366.641653856176	892.3670688710131	760.4537917635677
358947	749362	71	1021.0	335.0	1366.641653856176	892.3670688710131	655.8400737544918
358946	749362	71	1099.0	276.0	1366.641653856176	892.3670688710131	671.9675724821201
358957	749362	71	1138.0	784.0	1366.641653856176	892.3670688710131	253.02258297192023
358956	749362	71	839.0	776.0	1366.641653856176	892.3670688710131	540.3212096537685
358959	749362	71	782.0	937.0	1366.641653856176	892.3670688710131	586.3428706523595
358953	749362	71	1232.0	595.0	1366.641653856176	892.3670688710131	326.428473945004
358952	749362	71	1441.0	594.0	1366.641653856176	892.3670688710131	307.4932054987957
358955	749362	71	1069.0	745.0	1366.641653856176	892.3670688710131	332.12589043595136
358954	749362	71	805.0	718.0	1366.641653856176	892.3670688710131	588.0860668753929
358960	749362	71	1460.0	940.0	1366.641653856176	892.3670688710131	104.80780945449094
358943	749362	71	674.0	144.0	1366.641653856176	892.3670688710131	1019.7086497756162
358942	749362	71	904.0	133.0	1366.641653856176	892.3670688710131	889.199440602912
358976	749305	72	807.0	811.0	1366.6840213622122	892.4001796130638	565.5724471800374
358979	749305	72	1429.0	971.0	1366.6840213622122	892.4001796130638	100.3055978420141
358978	749305	72	683.0	953.0	1366.6840213622122	892.4001796130638	686.36446535127
358965	749305	72	1032.0	300.0	1366.6840213622122	892.4001796130638	680.4052960998848
358964	749305	72	952.0	198.0	1366.6840213622122	892.4001796130638	808.7981497381104
358967	749305	72	555.0	426.0	1366.6840213622122	892.4001796130638	936.14105672053
358966	749305	72	1153.0	392.0	1366.6840213622122	892.4001796130638	544.1150620432344
358961	749305	72	781.0	120.0	1366.6840213622122	892.4001796130638	969.3440103210548
358963	749305	72	886.0	140.0	1366.6840213622122	892.4001796130638	892.8399401206906
358962	749305	72	1193.0	136.0	1366.6840213622122	892.4001796130638	776.0846416436963
358973	749305	72	791.0	725.0	1366.6840213622122	892.4001796130638	599.5289088828445
358972	749305	72	1197.0	623.0	1366.6840213622122	892.4001796130638	318.3851816294262
358975	749305	72	1174.0	776.0	1366.6840213622122	892.4001796130638	225.11360221511927
358974	749305	72	1112.0	730.0	1366.6840213622122	892.4001796130638	302.0559038912882
358969	749305	72	919.0	466.0	1366.6840213622122	892.4001796130638	618.2540708778994
358971	749305	72	554.0	536.0	1366.6840213622122	892.4001796130638	887.3986739936457
358970	749305	72	1465.0	530.0	1366.6840213622122	892.4001796130638	375.49956303448187
359013	749324	73	1249.0	733.0	1366.628453662615	892.3953573810205	198.09930102269718
359012	749324	73	1163.0	715.0	1366.628453662615	892.3953573810205	270.0623260682017
359015	749324	73	706.0	853.0	1366.628453662615	892.3953573810205	661.8020459108873
359014	749324	73	645.0	799.0	1366.628453662615	892.3953573810205	727.6471108413922
359009	749324	73	927.0	470.0	1366.628453662615	892.3953573810205	609.6646743963619
359008	749324	73	1253.0	466.0	1366.628453662615	892.3953573810205	441.2759072030165
359011	749324	73	1155.0	616.0	1366.628453662615	892.3953573810205	348.11060883203714
359010	749324	73	556.0	549.0	1366.628453662615	892.3953573810205	880.362914574598
359017	749324	73	537.0	909.0	1366.628453662615	892.3953573810205	829.794604274531
359018	749324	73	1360.0	1003.0	1366.628453662615	892.3953573810205	110.8030837424194
359005	749324	73	552.0	434.0	1366.628453662615	892.3953573810205	934.7437195216754
359004	749324	73	1041.0	296.0	1366.628453662615	892.3953573810205	679.5007815597719
359006	749324	73	1463.0	440.0	1366.628453662615	892.3953573810205	462.5462510099504
359001	749324	73	1302.0	127.0	1366.628453662615	892.3953573810205	768.1190598619728
359000	749324	73	854.0	110.0	1366.628453662615	892.3953573810205	935.3771574909762
359003	749324	73	974.0	217.0	1366.628453662615	892.3953573810205	781.2272341625915
359002	749324	73	857.0	177.0	1366.628453662615	892.3953573810205	878.3573749590005
358981	749344	74	1371.0	140.0	1366.661369779535	892.3464985538124	752.3590084516643
358980	749344	74	1009.0	127.0	1366.661369779535	892.3464985538124	844.794009378117
358983	749344	74	968.0	212.0	1366.661369779535	892.3464985538124	788.5443841971913
358988	749344	74	1320.0	447.0	1366.661369779535	892.3464985538124	447.7843087959239
358991	749344	74	565.0	557.0	1366.661369779535	892.3464985538124	868.975388540494
358990	749344	74	938.0	490.0	1366.661369779535	892.3464985538124	587.9058384127345
358985	749344	74	1052.0	292.0	1366.661369779535	892.3464985538124	677.8109588649006
358984	749344	74	785.0	251.0	1366.661369779535	892.3464985538124	865.8263568990265
358987	749344	74	549.0	441.0	1366.661369779535	892.3464985538124	933.9613361304268
358986	749344	74	1437.0	337.0	1366.661369779535	892.3464985538124	559.7832226471876
358997	749344	74	630.0	872.0	1366.661369779535	892.3464985538124	736.9423001354049
358996	749344	74	590.0	841.0	1366.661369779535	892.3464985538124	778.356824484478
358999	749344	74	1306.0	1018.0	1366.661369779535	892.3464985538124	139.5299401892532
358993	749344	74	1341.0	678.0	1366.661369779535	892.3464985538124	215.87711166596964
358992	749344	74	1079.0	605.0	1366.661369779535	892.3464985538124	406.5920238944371
358995	749344	74	510.0	812.0	1366.661369779535	892.3464985538124	860.4209796968036
358994	749344	74	1220.0	707.0	1366.661369779535	892.3464985538124	236.35329892296383
359021	749400	75	969.0	221.0	1366.6485758798865	892.3499770143201	780.2789126565128
359020	749400	75	1405.0	163.0	1366.6485758798865	892.3499770143201	730.3575978264553
359023	749400	75	1459.0	297.0	1366.6485758798865	892.3499770143201	602.470232184101
359022	749400	75	1062.0	290.0	1366.6485758798865	892.3499770143201	675.0083329817454
359019	749400	75	1180.0	133.0	1366.6485758798865	892.3499770143201	781.9527341659713
359029	749400	75	551.0	600.0	1366.6485758798865	892.3499770143201	866.45894789953
359028	749400	75	953.0	540.0	1366.6485758798865	892.3499770143201	543.3743190742916
359031	749400	75	1002.0	667.0	1366.6485758798865	892.3499770143201	428.66210006435597
359030	749400	75	1424.0	660.0	1366.6485758798865	892.3499770143201	239.323416462243
359025	749400	75	553.0	461.0	1366.6485758798865	892.3499770143201	920.9162870215848
359024	749400	75	749.0	366.0	1366.6485758798865	892.3499770143201	811.5011161972774
359027	749400	75	1317.0	491.0	1366.6485758798865	892.3499770143201	404.4091803313769
359037	749400	75	1278.0	1017.0	1366.6485758798865	892.3499770143201	152.95815844819305
359036	749400	75	621.0	896.0	1366.6485758798865	892.3499770143201	745.657509436805
359033	749400	75	500.0	716.0	1366.6485758798865	892.3499770143201	884.4088808167784
359032	749400	75	1217.0	705.0	1366.6485758798865	892.3499770143201	239.7805458125083
359034	749400	75	520.0	873.0	1366.6485758798865	892.3499770143201	846.869666861374
359044	749381	76	792.0	491.0	1366.6751679750694	892.3764332165481	700.966896385851
359047	749381	76	1235.0	553.0	1366.6751679750694	892.3764332165481	364.02570415294696
359046	749381	76	953.0	540.0	1366.6751679750694	892.3764332165481	543.4117180238371
359041	749381	76	1133.0	282.0	1366.6751679750694	892.3764332165481	653.5774432722812
359040	749381	76	966.0	220.0	1366.6751679750694	892.3764332165481	782.7072621209396
359043	749381	76	579.0	486.0	1366.6751679750694	892.3764332165481	886.3261113824625
359042	749381	76	1466.0	292.0	1366.6751679750694	892.3764332165481	608.5370028343427
359053	749381	76	544.0	831.0	1366.6751679750694	892.3764332165481	824.9615133793782
359052	749381	76	541.0	713.0	1366.6751679750694	892.3764332165481	844.9351382231359
359055	749381	76	605.0	921.0	1366.6751679750694	892.3764332165481	762.2128115462616
359049	749381	76	1421.0	638.0	1366.6751679750694	892.3764332165481	260.1125855288626
359048	749381	76	552.0	603.0	1366.6751679750694	892.3764332165481	864.5428557430446
359051	749381	76	969.0	703.0	1366.6751679750694	892.3764332165481	440.4644965054747
359050	749381	76	1250.0	656.0	1366.6751679750694	892.3764332165481	263.60370445459955
359056	749381	76	1198.0	1006.0	1366.6751679750694	892.3764332165481	203.37558167098484
359039	749381	76	1413.0	172.0	1366.6751679750694	892.3764332165481	721.8643886464644
359038	749381	76	1281.0	144.0	1366.6751679750694	892.3764332165481	753.264575166972
359072	749419	77	621.0	772.0	1366.635378172642	892.4010721306109	755.2936749059
359075	749419	77	1141.0	1005.0	1366.635378172642	892.4010721306109	252.17026478244233
359074	749419	77	601.0	936.0	1366.635378172642	892.4010721306109	766.8757388396929
359061	749419	77	1254.0	305.0	1366.635378172642	892.4010721306109	598.1026232648418
359060	749419	77	1474.0	289.0	1366.635378172642	892.4010721306109	612.8784674537867
359062	749419	77	584.0	498.0	1366.635378172642	892.4010721306109	876.3962236712398
359057	749419	77	1426.0	170.0	1366.635378172642	892.4010721306109	724.8361658610596
359059	749419	77	1354.0	227.0	1366.635378172642	892.4010721306109	665.5210286490819
359058	749419	77	967.0	222.0	1366.635378172642	892.4010721306109	780.4780797697416
359069	749419	77	558.0	663.0	1366.635378172642	892.4010721306109	840.5450771535609
359068	749419	77	800.0	614.0	1366.635378172642	892.4010721306109	631.3341498448557
359071	749419	77	513.0	741.0	1366.635378172642	892.4010721306109	866.9576941871201
359070	749419	77	903.0	717.0	1366.635378172642	892.4010721306109	495.7048516989284
359065	749419	77	1061.0	542.0	1366.635378172642	892.4010721306109	464.9665533573523
359064	749419	77	951.0	538.0	1366.635378172642	892.4010721306109	546.2168868828953
359067	749419	77	1300.0	590.0	1366.635378172642	892.4010721306109	309.65574764559756
359066	749419	77	1452.0	575.0	1366.635378172642	892.4010721306109	328.6800256319041
359077	749457	78	966.0	223.0	1366.6491242220702	892.3230686185776	780.0724908140917
359076	749457	78	1424.0	181.0	1366.6491242220702	892.3230686185776	713.6312989923055
359079	749457	78	1421.0	324.0	1366.6491242220702	892.3230686185776	570.9160428835963
359078	749457	78	1479.0	267.0	1366.6491242220702	892.3230686185776	635.3358634884561
359085	749457	78	942.0	565.0	1366.6491242220702	892.3230686185776	536.1597429427663
359087	749457	78	515.0	575.0	1366.6491242220702	892.3230686185776	908.8455097901566
359086	749457	78	1453.0	570.0	1366.6491242220702	892.3230686185776	333.68942792859315
359081	749457	78	1014.0	491.0	1366.6491242220702	892.3230686185776	534.2486408218787
359080	749457	78	1317.0	327.0	1366.6491242220702	892.3230686185776	567.4990814515417
359083	749457	78	587.0	519.0	1366.6491242220702	892.3230686185776	864.4205402829298
359082	749457	78	1336.0	508.0	1366.6491242220702	892.3230686185776	385.54323997183485
359093	749457	78	596.0	938.0	1366.6491242220702	892.3230686185776	772.0015898459451
359094	749457	78	1138.0	1006.0	1366.6491242220702	892.3230686185776	255.34852013633505
359089	749457	78	856.0	719.0	1366.6491242220702	892.3230686185776	539.2619161262247
359088	749457	78	775.0	655.0	1366.6491242220702	892.3230686185776	637.472293587165
359091	749457	78	747.0	758.0	1366.6491242220702	892.3230686185776	634.0407904167441
359090	749457	78	561.0	726.0	1366.6491242220702	892.3230686185776	822.6383619273348
359109	749438	79	776.0	720.0	1366.6382512431453	892.4411534901124	615.296266239737
359108	749438	79	865.0	715.0	1366.6382512431453	892.4411534901124	532.0961361090518
359110	749438	79	537.0	776.0	1366.6382512431453	892.4411534901124	837.7697596308261
359105	749438	79	1443.0	569.0	1366.6382512431453	892.4411534901124	332.33311066491615
359107	749438	79	739.0	686.0	1366.6382512431453	892.4411534901124	660.7175828429888
359106	749438	79	972.0	575.0	1366.6382512431453	892.4411534901124	506.4664206770089
359113	749438	79	1104.0	1002.0	1366.6382512431453	892.4411534901124	284.5733505875676
359112	749438	79	555.0	957.0	1366.6382512431453	892.4411534901124	814.2017535867375
359095	749438	79	967.0	222.0	1366.6382512431453	892.4411534901124	780.5139794711122
359101	749438	79	1284.0	418.0	1366.6382512431453	892.4411534901124	481.5843526253252
359100	749438	79	1327.0	345.0	1366.6382512431453	892.4411534901124	548.8743093789319
359103	749438	79	590.0	548.0	1366.6382512431453	892.4411534901124	849.5920677075617
359102	749438	79	1428.0	425.0	1366.6382512431453	892.4411534901124	471.451478083022
359097	749438	79	1479.0	230.0	1366.6382512431453	892.4411534901124	671.9028534103788
359096	749438	79	1416.0	227.0	1366.6382512431453	892.4411534901124	667.2694440768182
359099	749438	79	1005.0	341.0	1366.6382512431453	892.4411534901124	659.446412170622
359098	749438	79	555.0	335.0	1366.6382512431453	892.4411534901124	984.6305350157581
359169	749495	80	1065.0	1003.0	1366.6635357905452	892.3776128913572	321.30702039524124
359168	749495	80	517.0	938.0	1366.6635357905452	892.3776128913572	850.8874933018948
359151	749495	80	1451.0	168.0	1366.6635357905452	892.3776128913572	729.2705706756126
359157	749495	80	1343.0	429.0	1366.6635357905452	892.3776128913572	463.9814382655872
359156	749495	80	1259.0	370.0	1366.6635357905452	892.3776128913572	533.3571105638273
359159	749495	80	588.0	551.0	1366.6635357905452	892.3776128913572	850.209136949983
359158	749495	80	1428.0	491.0	1366.6635357905452	892.3776128913572	406.03712880977025
359153	749495	80	974.0	224.0	1366.6635357905452	892.3776128913572	775.1859684965161
359152	749495	80	573.0	188.0	1366.6635357905452	892.3776128913572	1061.1548565530277
359155	749495	80	1437.0	297.0	1366.6635357905452	892.3776128913572	599.5179064295734
359154	749495	80	1102.0	280.0	1366.6635357905452	892.3776128913572	667.1230230981915
359165	749495	80	854.0	719.0	1366.6635357905452	892.3776128913572	541.1873036030769
359164	749495	80	743.0	708.0	1366.6635357905452	892.3776128913572	650.3470688872825
359166	749495	80	567.0	807.0	1366.6635357905452	892.3776128913572	804.2083730327998
359161	749495	80	1440.0	575.0	1366.6635357905452	892.3776128913572	325.74036616201073
359163	749495	80	986.0	623.0	1366.6635357905452	892.3776128913572	466.33574365215196
359162	749495	80	816.0	615.0	1366.6635357905452	892.3776128913572	616.5781943781767
359173	749476	81	1035.0	290.0	1366.6511706765675	892.3658429583922	687.6315203465532
359172	749476	81	1168.0	271.0	1366.6511706765675	892.3658429583922	652.3479120887597
359175	749476	81	1261.0	329.0	1366.6511706765675	892.3658429583922	573.1869179225474
359174	749476	81	1436.0	310.0	1366.6511706765675	892.3658429583922	586.4803791885704
359171	749476	81	1385.0	125.0	1366.6511706765675	892.3658429583922	767.5851851597869
359170	749476	81	654.0	115.0	1366.6511706765675	892.3658429583922	1054.5943982712472
359181	749476	81	1450.0	575.0	1366.6511706765675	892.3658429583922	328.1281847483961
359180	749476	81	907.0	566.0	1366.6511706765675	892.3658429583922	563.7320836658855
359183	749476	81	961.0	718.0	1366.6511706765675	892.3658429583922	441.5385820761991
359182	749476	81	759.0	703.0	1366.6511706765675	892.3658429583922	636.4741689212104
359177	749476	81	578.0	532.0	1366.6511706765675	892.3658429583922	867.0837386208053
359176	749476	81	1424.0	492.0	1366.6511706765675	892.3658429583922	404.4523413611945
359178	749476	81	1300.0	542.0	1366.6511706765675	892.3658429583922	356.6491307496791
359188	749476	81	1003.0	1005.0	1366.6511706765675	892.3658429583922	380.6949267680246
359185	749476	81	592.0	798.0	1366.6511706765675	892.3658429583922	780.3776960855714
359184	749476	81	847.0	737.0	1366.6511706765675	892.3658429583922	542.3798340127506
359187	749476	81	510.0	907.0	1366.6511706765675	892.3658429583922	856.7761590834866
359117	749514	82	1280.0	306.0	1366.6018648594954	892.3359636721871	592.6970096875255
359116	749514	82	1138.0	250.0	1366.6018648594954	892.3359636721871	681.8022461417358
359119	749514	82	1126.0	408.0	1366.6018648594954	892.3359636721871	540.8054946837476
359118	749514	82	1449.0	360.0	1366.6018648594954	892.3359636721871	538.6752555050481
359115	749514	82	1270.0	125.0	1366.6018648594954	892.3359636721871	773.3927860014315
359114	749514	82	854.0	122.0	1366.6018648594954	892.3359636721871	925.2989618410849
359125	749514	82	824.0	664.0	1366.6018648594954	892.3359636721871	588.6884541547494
359124	749514	82	1305.0	647.0	1366.6018648594954	892.3359636721871	252.9516254644912
359127	749514	82	840.0	761.0	1366.6018648594954	892.3359636721871	542.7325855586712
359126	749514	82	942.0	715.0	1366.6018648594954	892.3359636721871	460.14648499548974
359121	749514	82	1383.0	576.0	1366.6018648594954	892.3359636721871	316.76069950121257
359120	749514	82	586.0	548.0	1366.6018648594954	892.3359636721871	853.174382702725
359123	749514	82	965.0	612.0	1366.6018648594954	892.3359636721871	489.7676085518909
359122	749514	82	1453.0	581.0	1366.6018648594954	892.3359636721871	323.1017177785446
359129	749514	82	504.0	836.0	1366.6018648594954	892.3359636721871	864.4395398533973
359128	749514	82	745.0	797.0	1366.6018648594954	892.3359636721871	628.8702762622089
359131	749514	82	948.0	1005.0	1366.6018648594954	892.3359636721871	433.4982195413518
359396	749532	83	917.0	987.0	1366.6278181688042	892.4301820077708	459.4655866834018
359393	749532	83	841.0	781.0	1366.6278181688042	892.4301820077708	537.3093044934011
359392	749532	83	501.0	736.0	1366.6278181688042	892.4301820077708	879.648748893937
359394	749532	83	765.0	860.0	1366.6278181688042	892.4301820077708	602.5012434008853
359381	749532	83	1297.0	327.0	1366.6278181688042	892.4301820077708	569.7010828393157
359380	749532	83	1109.0	270.0	1366.6278181688042	892.4301820077708	673.6404264655181
359383	749532	83	1179.0	511.0	1366.6278181688042	892.4301820077708	425.0802064284657
359382	749532	83	1454.0	397.0	1366.6278181688042	892.4301820077708	503.0755046732015
359379	749532	83	972.0	166.0	1366.6278181688042	892.4301820077708	826.6994158728513
359378	749532	83	1164.0	110.0	1366.6278181688042	892.4301820077708	808.2419330946417
359389	749532	83	1298.0	684.0	1366.6278181688042	892.4301820077708	219.4377319387049
359388	749532	83	1408.0	673.0	1366.6278181688042	892.4301820077708	223.29635511005756
359391	749532	83	937.0	705.0	1366.6278181688042	892.4301820077708	468.73247729590184
359390	749532	83	1111.0	686.0	1366.6278181688042	892.4301820077708	328.57115129832164
359385	749532	83	618.0	532.0	1366.6278181688042	892.4301820077708	830.875156830639
359387	749532	83	888.0	656.0	1366.6278181688042	892.4301820077708	533.838757762358
359386	749532	83	1455.0	592.0	1366.6278181688042	892.4301820077708	313.15800609728666
359245	749551	84	1072.0	116.0	1366.630690133481	892.4039197723445	830.427775430466
359247	749551	84	1103.0	294.0	1366.630690133481	892.4039197723445	653.902433073285
359246	749551	84	1133.0	224.0	1366.630690133481	892.4039197723445	708.0586835420362
359253	749551	84	513.0	625.0	1366.630690133481	892.4039197723445	894.533516111821
359252	749551	84	1136.0	590.0	1366.630690133481	892.4039197723445	380.3138781652916
359255	749551	84	938.0	635.0	1366.630690133481	892.4039197723445	499.9810460792207
359254	749551	84	1435.0	626.0	1366.630690133481	892.4039197723445	275.0371084084725
359249	749551	84	1454.0	430.0	1366.630690133481	892.4039197723445	470.58557279986877
359248	749551	84	1306.0	353.0	1366.630690133481	892.4039197723445	542.8007638644515
359250	749551	84	662.0	513.0	1366.630690133481	892.4039197723445	800.2822900805724
359261	749551	84	746.0	846.0	1366.630690133481	892.4039197723445	622.3630590787014
359260	749551	84	830.0	768.0	1366.630690133481	892.4039197723445	550.8618999784429
359263	749551	84	840.0	982.0	1366.630690133481	892.4039197723445	534.1978485379991
359257	749551	84	1159.0	686.0	1366.630690133481	892.4039197723445	292.76796543114824
359256	749551	84	1290.0	675.0	1366.630690133481	892.4039197723445	230.5140494692538
359259	749551	84	1419.0	721.0	1366.630690133481	892.4039197723445	179.22569104126723
359258	749551	84	949.0	705.0	1366.630690133481	892.4039197723445	457.75061167343836
359397	749607	85	971.0	114.0	1366.6310951393898	892.4086943649203	873.1804274627855
359399	749607	85	1269.0	333.0	1366.6310951393898	892.4086943649203	567.8643482991174
359398	749607	85	1107.0	313.0	1366.6310951393898	892.4086943649203	634.9194757360499
359405	749607	85	1181.0	587.0	1366.6310951393898	892.4086943649203	357.3980610976149
359407	749607	85	971.0	602.0	1366.6310951393898	892.4086943649203	490.77609273876675
359406	749607	85	1090.0	600.0	1366.6310951393898	892.4086943649203	402.52652998059085
359401	749607	85	1457.0	466.0	1366.6310951393898	892.4086943649203	435.8794714088999
359400	749607	85	1313.0	415.0	1366.6310951393898	892.4086943649203	480.4116524617905
359403	749607	85	686.0	522.0	1366.6310951393898	892.4086943649203	774.8943724997428
359402	749607	85	511.0	484.0	1366.6310951393898	892.4086943649203	948.1045472954395
359413	749607	85	713.0	793.0	1366.6310951393898	892.4086943649203	661.1472582174536
359412	749607	85	819.0	761.0	1366.6310951393898	892.4086943649203	563.1767585032788
359415	749607	85	824.0	990.0	1366.6310951393898	892.4086943649203	551.3370732571256
359409	749607	85	1365.0	663.0	1366.6310951393898	892.4086943649203	229.41449283245194
359408	749607	85	1270.0	627.0	1366.6310951393898	892.4086943649203	282.4523740249486
359411	749607	85	1424.0	728.0	1366.6310951393898	892.4086943649203	174.13043969301725
359410	749607	85	1032.0	695.0	1366.6310951393898	892.4086943649203	388.52047879751444
359269	749570	86	1213.0	499.0	1366.6488355029328	892.3738689748562	422.316191311267
359268	749570	86	1364.0	444.0	1366.6488355029328	892.3738689748562	448.38169310198555
359270	749570	86	1454.0	527.0	1366.6488355029328	892.3738689748562	375.67045407996767
359265	749570	86	1111.0	310.0	1366.6488355029328	892.3738689748562	636.015448207627
359264	749570	86	952.0	129.0	1366.6488355029328	892.3738689748562	868.7193566495333
359267	749570	86	553.0	396.0	1366.6488355029328	892.3738689748562	953.1062088331743
359266	749570	86	1261.0	390.0	1366.6488355029328	892.3738689748562	513.3626210310717
359277	749570	86	1282.0	676.0	1366.6488355029328	892.3738689748562	232.3425844031843
359276	749570	86	734.0	658.0	1366.6488355029328	892.3738689748562	674.6670730971388
359279	749570	86	1398.0	722.0	1366.6488355029328	892.3738689748562	173.23438095477366
359278	749570	86	1119.0	688.0	1366.6488355029328	892.3738689748562	321.0897445352473
359273	749570	86	1278.0	572.0	1366.6488355029328	892.3738689748562	332.41244254381394
359272	749570	86	676.0	531.0	1366.6488355029328	892.3738689748562	779.4785995519144
359275	749570	86	1095.0	597.0	1366.6488355029328	892.3738689748562	401.29641451584763
359274	749570	86	988.0	588.0	1366.6488355029328	892.3738689748562	485.8172421214072
359280	749570	86	765.0	760.0	1366.6488355029328	892.3738689748562	616.0390916568587
359282	749570	86	783.0	995.0	1366.6488355029328	892.3738689748562	592.6028062312222
359303	749645	87	554.0	301.0	1366.6263699912197	892.3525183405194	1005.0171233132205
359302	749645	87	952.0	135.0	1366.6263699912197	892.3525183405194	863.4221816289078
359308	749645	87	1314.0	497.0	1366.6263699912197	892.3525183405194	398.839753004441
359311	749645	87	996.0	572.0	1366.6263699912197	892.3525183405194	489.8873769959594
359310	749645	87	690.0	532.0	1366.6263699912197	892.3525183405194	766.6010579446452
359305	749645	87	1439.0	389.0	1366.6263699912197	892.3525183405194	508.5289569340086
359304	749645	87	1110.0	321.0	1366.6263699912197	892.3525183405194	626.3392004249167
359307	749645	87	1199.0	430.0	1366.6263699912197	892.3525183405194	491.80123132445857
359306	749645	87	1264.0	410.0	1366.6263699912197	892.3525183405194	493.14919017171246
359317	749645	87	668.0	748.0	1366.6263699912197	892.3525183405194	713.3838058144848
359316	749645	87	1144.0	692.0	1366.6263699912197	892.3525183405194	299.5056463922769
359318	749645	87	1298.0	750.0	1366.6263699912197	892.3525183405194	158.03106699652346
359313	749645	87	1092.0	594.0	1366.6263699912197	892.3525183405194	405.5044614978783
359312	749645	87	829.0	574.0	1366.6263699912197	892.3525183405194	624.8123235369854
359315	749645	87	1275.0	682.0	1366.6263699912197	892.3525183405194	229.4418742295452
359314	749645	87	1448.0	601.0	1366.6263699912197	892.3525183405194	302.5028224730615
359320	749645	87	726.0	1000.0	1366.6263699912197	892.3525183405194	649.6076710105534
359213	749626	88	1108.0	441.0	1366.637876239934	892.3001291369804	520.1589733773308
359212	749626	88	1366.0	397.0	1366.637876239934	892.3001291369804	495.30053988382343
359215	749626	88	717.0	492.0	1366.637876239934	892.3001291369804	763.065897306789
359209	749626	88	538.0	200.0	1366.637876239934	892.3001291369804	1079.7778469400582
359208	749626	88	948.0	139.0	1366.637876239934	892.3001291369804	861.8113227270072
359211	749626	88	1436.0	365.0	1366.637876239934	892.3001291369804	531.8425804694308
359210	749626	88	1234.0	239.0	1366.637876239934	892.3001291369804	666.6287309618716
359221	749626	88	1291.0	680.0	1366.637876239934	892.3001291369804	225.37176654067864
359220	749626	88	1032.0	648.0	1366.637876239934	892.3001291369804	414.3248258440697
359223	749626	88	634.0	745.0	1366.637876239934	892.3001291369804	747.2988597242284
359222	749626	88	1152.0	687.0	1366.637876239934	892.3001291369804	297.0144120079867
359217	749626	88	995.0	562.0	1366.637876239934	892.3001291369804	497.2050747569201
359216	749626	88	1200.0	545.0	1366.637876239934	892.3001291369804	385.20846498528414
359219	749626	88	1450.0	630.0	1366.637876239934	892.3001291369804	275.22827148217385
359218	749626	88	920.0	601.0	1366.637876239934	892.3001291369804	533.2364932441703
359224	749626	88	1219.0	827.0	1366.637876239934	892.3001291369804	161.43435001865123
359226	749626	88	657.0	986.0	1366.637876239934	892.3001291369804	715.7971648407603
359204	749587	89	657.0	753.0	1366.6268026432742	892.3927681491531	723.1877645826152
359207	749587	89	637.0	972.0	1366.6268026432742	892.3927681491531	733.9567987956797
359206	749587	89	1215.0	927.0	1366.6268026432742	892.3927681491531	155.5260356859928
359201	749587	89	1286.0	646.0	1366.6268026432742	892.3927681491531	259.24906460907397
359200	749587	89	1444.0	624.0	1366.6268026432742	892.3927681491531	279.3229128875178
359203	749587	89	974.0	705.0	1366.6268026432742	892.3927681491531	435.0538538025871
359202	749587	89	1163.0	691.0	1366.6268026432742	892.3927681491531	286.3964416983938
359189	749587	89	586.0	134.0	1366.6268026432742	892.3927681491531	1088.3647347217736
359191	749587	89	1208.0	152.0	1366.6268026432742	892.3927681491531	757.194765991151
359190	749587	89	950.0	138.0	1366.6268026432742	892.3927681491531	861.7925163962029
359197	749587	89	1077.0	510.0	1366.6268026432742	892.3927681491531	479.6956471994905
359196	749587	89	1015.0	471.0	1366.6268026432742	892.3927681491531	548.8290019537397
359199	749587	89	1078.0	598.0	1366.6268026432742	892.3927681491531	412.27725275911183
359198	749587	89	930.0	576.0	1366.6268026432742	892.3927681491531	539.2099299192963
359193	749587	89	1372.0	350.0	1366.6268026432742	892.3927681491531	542.4193822037845
359192	749587	89	1452.0	332.0	1366.6268026432742	892.3927681491531	566.8585691517601
359195	749587	89	728.0	429.0	1366.6268026432742	892.3927681491531	789.0355192431493
359365	749680	90	762.0	390.0	1366.6014274584034	892.3897619837297	786.0905539636052
359367	749680	90	949.0	500.0	1366.6014274584034	892.3897619837297	573.0276411526273
359366	749680	90	1088.0	409.0	1366.6014274584034	892.3897619837297	557.9286848447092
359361	749680	90	1100.0	146.0	1366.6014274584034	892.3897619837297	792.5742854250237
359360	749680	90	951.0	142.0	1366.6014274584034	892.3897619837297	857.793297592993
359363	749680	90	1445.0	329.0	1366.6014274584034	892.3897619837297	568.818389369264
359362	749680	90	1370.0	280.0	1366.6014274584034	892.3897619837297	612.399192420932
359373	749680	90	668.0	730.0	1366.6014274584034	892.3897619837297	717.2268743180579
359372	749680	90	1169.0	701.0	1366.6014274584034	892.3897619837297	275.09337528516994
359374	749680	90	891.0	765.0	1366.6014274584034	892.3897619837297	492.36660047036315
359369	749680	90	1305.0	559.0	1366.6014274584034	892.3897619837297	339.03313888244156
359368	749680	90	1045.0	512.0	1366.6014274584034	892.3897619837297	498.1203159532054
359371	749680	90	958.0	639.0	1366.6014274584034	892.3897619837297	480.7925727371587
359370	749680	90	1390.0	627.0	1366.6014274584034	892.3897619837297	266.41925411419703
359377	749680	90	1233.0	967.0	1366.6014274584034	892.3897619837297	153.02296898102426
359376	749680	90	590.0	959.0	1366.6014274584034	892.3897619837297	779.4528214966022
359359	749680	90	652.0	110.0	1366.6014274584034	892.3897619837297	1059.617355361144
359237	749662	91	806.0	565.0	1366.6495601173929	892.3430360358816	649.2159829371229
359236	749662	91	996.0	470.0	1366.6495601173929	892.3430360358816	561.9205784656964
359239	749662	91	1355.0	638.0	1366.6495601173929	892.3430360358816	254.60968605078347
359238	749662	91	686.0	625.0	1366.6495601173929	892.3430360358816	731.2702117582003
359233	749662	91	1205.0	433.0	1366.6495601173929	892.3430360358816	486.95647140253493
359232	749662	91	796.0	372.0	1366.6495601173929	892.3430360358816	772.2679558373588
359235	749662	91	911.0	467.0	1366.6495601173929	892.3430360358816	623.3243296546308
359234	749662	91	1329.0	436.0	1366.6495601173929	892.3430360358816	457.8934984420276
359244	749662	91	1245.0	983.0	1366.6495601173929	892.3430360358816	151.71453652154312
359241	749662	91	839.0	819.0	1366.6495601173929	892.3430360358816	532.722497391502
359240	749662	91	1203.0	661.0	1366.6495601173929	892.3430360358816	283.3739205518309
359243	749662	91	538.0	931.0	1366.6495601173929	892.3430360358816	829.5507545326398
359229	749662	91	946.0	136.0	1366.6495601173929	892.3430360358816	865.4483465735728
359228	749662	91	1028.0	133.0	1366.6495601173929	892.3430360358816	831.4357286909758
359231	749662	91	1444.0	331.0	1366.6495601173929	892.3430360358816	566.6472400497631
359230	749662	91	1399.0	175.0	1366.6495601173929	892.3430360358816	718.0721289047322
359227	749662	91	742.0	111.0	1366.6495601173929	892.3430360358816	1000.3419479940953
359141	749699	92	1298.0	434.0	1366.6397812302569	892.380123270398	463.4908380720409
359140	749699	92	995.0	397.0	1366.6397812302569	892.380123270398	619.2879730176163
359143	749699	92	909.0	471.0	1366.6397812302569	892.380123270398	622.0895254317124
359142	749699	92	755.0	459.0	1366.6397812302569	892.380123270398	749.6142696275612
359137	749699	92	1442.0	327.0	1366.6397812302569	892.380123270398	570.3804400242649
359136	749699	92	1306.0	318.0	1366.6397812302569	892.380123270398	577.5722544199739
359138	749699	92	813.0	374.0	1366.6397812302569	892.380123270398	758.4424563291007
359149	749699	92	509.0	910.0	1366.6397812302569	892.380123270398	857.8207589028428
359150	749699	92	1247.0	980.0	1366.6397812302569	892.380123270398	148.29335808098205
359145	749699	92	1226.0	603.0	1366.6397812302569	892.380123270398	321.74586836272704
359144	749699	92	697.0	526.0	1366.6397812302569	892.380123270398	763.3163376567662
359147	749699	92	774.0	857.0	1366.6397812302569	892.380123270398	593.6949245355524
359146	749699	92	1319.0	654.0	1366.6397812302569	892.380123270398	243.0938747193703
359133	749699	92	952.0	114.0	1366.6397812302569	892.380123270398	881.930702765878
359132	749699	92	813.0	94.0	1366.6397812302569	892.380123270398	971.5594827873086
359135	749699	92	953.0	193.0	1366.6397812302569	892.380123270398	812.5456451436633
359134	749699	92	1395.0	179.0	1366.6397812302569	892.380123270398	713.9436268263454
359333	749718	93	697.0	511.0	1366.6682532719756	892.3145748515419	770.6207721276081
359332	749718	93	922.0	459.0	1366.6682532719756	892.3145748515419	620.879518301838
359335	749718	93	1275.0	670.0	1366.6682532719756	892.3145748515419	240.47211657353725
359334	749718	93	1257.0	585.0	1366.6682532719756	892.3145748515419	326.2964506272021
359329	749718	93	818.0	375.0	1366.6682532719756	892.3145748515419	754.0896640999347
359328	749718	93	1040.0	369.0	1366.6682532719756	892.3145748515419	616.903794726385
359331	749718	93	741.0	431.0	1366.6682532719756	892.3145748515419	777.3492780744469
359336	749718	93	661.0	859.0	1366.6682532719756	892.3145748515419	706.4542055741902
359339	749718	93	1225.0	951.0	1366.6682532719756	892.3145748515419	153.34233958691217
359338	749718	93	503.0	893.0	1366.6682532719756	892.3145748515419	863.6685252557833
359325	749718	93	973.0	259.0	1366.6682532719756	892.3145748515419	745.6956781111163
359324	749718	93	1218.0	204.0	1366.6682532719756	892.3145748515419	704.1869094807139
359327	749718	93	1294.0	340.0	1366.6682532719756	892.3145748515419	557.0745593069563
359326	749718	93	1446.0	329.0	1366.6682532719756	892.3145748515419	568.873304241896
359321	749718	93	839.0	84.0	1366.6682532719756	892.3145748515419	965.3011123108306
359323	749718	93	1374.0	147.0	1366.6682532719756	892.3145748515419	745.3506356046252
359322	749718	93	913.0	118.0	1366.6682532719756	892.3145748515419	897.4285179636145
359341	749737	94	1163.0	116.0	1366.641667873123	892.2880666213972	802.5541048882213
359340	749737	94	885.0	75.0	1366.641667873123	892.2880666213972	948.650873648122
359343	749737	94	783.0	181.0	1366.641667873123	892.2880666213972	920.0914683854676
359342	749737	94	1303.0	125.0	1366.641667873123	892.2880666213972	769.9228786503714
359348	749737	94	817.0	380.0	1366.641667873123	892.2880666213972	751.3621139404338
359351	749737	94	933.0	451.0	1366.641667873123	892.2880666213972	618.692374171716
359350	749737	94	1202.0	410.0	1366.641667873123	892.2880666213972	509.6161869539163
359345	749737	94	725.0	301.0	1366.641667873123	892.2880666213972	872.5397456161369
359344	749737	94	1221.0	207.0	1366.641667873123	892.2880666213972	700.5934838938753
359347	749737	94	1445.0	330.0	1366.641667873123	892.2880666213972	567.7216730745223
359346	749737	94	948.0	304.0	1366.641667873123	892.2880666213972	722.041339127291
359357	749737	94	519.0	907.0	1366.641667873123	892.2880666213972	847.7693307135297
359358	749737	94	1128.0	973.0	1366.641667873123	892.2880666213972	251.92114209604946
359353	749737	94	1276.0	575.0	1366.641667873123	892.2880666213972	329.98125579366734
359352	749737	94	717.0	455.0	1366.641667873123	892.2880666213972	783.1060910543682
359355	749737	94	630.0	876.0	1366.641667873123	892.2880666213972	736.8217206089677
359354	749737	94	1207.0	650.0	1366.641667873123	892.2880666213972	290.1533548805651
359301	749812	95	1063.0	979.0	1366.628923400075	892.4605498855715	315.72076198944586
359300	749812	95	623.0	909.0	1366.628923400075	892.4605498855715	743.8128320533617
359297	749812	95	1168.0	647.0	1366.628923400075	892.4605498855715	315.7599258316356
359296	749812	95	1209.0	557.0	1366.628923400075	892.4605498855715	370.6489687315975
359299	749812	95	527.0	905.0	1366.628923400075	892.4605498855715	839.7225534777194
359285	749812	95	1156.0	129.0	1366.628923400075	892.4605498855715	791.9826731717393
359284	749812	95	1239.0	112.0	1366.628923400075	892.4605498855715	790.8272959476999
359287	749812	95	1207.0	187.0	1366.628923400075	892.4605498855715	723.2952237024105
359286	749812	95	671.0	180.0	1366.628923400075	892.4605498855715	995.7407464867541
359283	749812	95	968.0	101.0	1366.628923400075	892.4605498855715	886.1799030649895
359293	749812	95	821.0	381.0	1366.628923400075	892.4605498855715	747.8655067189395
359295	749812	95	1293.0	541.0	1366.628923400075	892.4605498855715	359.09015091884993
359294	749812	95	745.0	431.0	1366.628923400075	892.4605498855715	774.1888384032868
359289	749812	95	924.0	314.0	1366.628923400075	892.4605498855715	728.3796891760693
359288	749812	95	738.0	235.0	1366.628923400075	892.4605498855715	909.6310779601671
359291	749812	95	976.0	377.0	1366.628923400075	892.4605498855715	646.7538436569491
359290	749812	95	1444.0	329.0	1366.628923400075	892.4605498855715	568.7478129818013
359429	749793	96	1216.0	565.0	1366.631770189358	892.309130639243	360.3070873438331
359428	749793	96	1283.0	473.0	1366.631770189358	892.309130639243	427.5680297010562
359430	749793	96	1127.0	684.0	1366.631770189358	892.309130639243	317.5154786648399
359424	749793	96	1444.0	331.0	1366.631770189358	892.309130639243	566.6160808898871
359427	749793	96	757.0	433.0	1366.631770189358	892.309130639243	763.2927175813924
359426	749793	96	824.0	385.0	1366.631770189358	892.309130639243	742.8403543486182
359433	749793	96	626.0	920.0	1366.631770189358	892.309130639243	741.1492449296405
359432	749793	96	526.0	912.0	1366.631770189358	892.309130639243	840.8623569811386
359434	749793	96	952.0	925.0	1366.631770189358	892.309130639243	415.9184989753673
359421	749793	96	740.0	232.0	1366.631770189358	892.309130639243	910.3161667334053
359420	749793	96	1208.0	185.0	1366.631770189358	892.309130639243	724.879469152666
359423	749793	96	889.0	319.0	1366.631770189358	892.309130639243	746.2006882659277
359422	749793	96	966.0	312.0	1366.631770189358	892.309130639243	705.1698393921372
359417	749793	96	1151.0	133.0	1366.631770189358	892.309130639243	789.3335265824701
359416	749793	96	1238.0	110.0	1366.631770189358	892.309130639243	792.8137916204385
359419	749793	96	630.0	143.0	1366.631770189358	892.309130639243	1050.7571261293665
359418	749793	96	1047.0	134.0	1366.631770189358	892.309130639243	822.9199269219497
359437	749756	97	561.0	169.0	1366.6381511521347	892.38002851584	1082.742580786129
359436	749756	97	1150.0	130.0	1366.6381511521347	892.38002851584	792.5625504743635
359439	749756	97	1208.0	186.0	1366.6381511521347	892.38002851584	723.9743142453373
359438	749756	97	1096.0	179.0	1366.6381511521347	892.38002851584	762.9915294053443
359435	749756	97	1246.0	111.0	1366.6381511521347	892.38002851584	790.6379148996209
359444	749756	97	834.0	371.0	1366.6381511521347	892.38002851584	745.3459157987936
359447	749756	97	770.0	433.0	1366.6381511521347	892.38002851584	752.9987344009626
359446	749756	97	1276.0	415.0	1366.6381511521347	892.38002851584	485.9083926730031
359441	749756	97	889.0	261.0	1366.6381511521347	892.38002851584	791.6937184572657
359440	749756	97	741.0	228.0	1366.6381511521347	892.38002851584	912.591868508464
359443	749756	97	1443.0	330.0	1366.6381511521347	892.38002851584	567.5406843856581
359442	749756	97	825.0	300.0	1366.6381511521347	892.38002851584	802.6742707773371
359453	749756	97	533.0	940.0	1366.6381511521347	892.38002851584	834.9971429534963
359454	749756	97	812.0	969.0	1366.6381511521347	892.38002851584	559.9054373228498
359449	749756	97	1104.0	751.0	1366.6381511521347	892.38002851584	298.2735504595593
359448	749756	97	1281.0	537.0	1366.6381511521347	892.38002851584	365.55281095988727
359451	749756	97	657.0	834.0	1366.6381511521347	892.38002851584	712.0354859837607
359493	749775	98	1248.0	111.0	1366.6266456601884	892.399622494111	790.3528649246025
359495	749775	98	1205.0	187.0	1366.6266456601884	892.399622494111	723.6793488847104
359494	749775	98	1140.0	127.0	1366.6266456601884	892.399622494111	798.2457131969555
359501	749775	98	1442.0	329.0	1366.6266456601884	892.399622494111	568.4191034535535
359500	749775	98	806.0	296.0	1366.6266456601884	892.399622494111	818.5320675057957
359503	749775	98	863.0	369.0	1366.6266456601884	892.399622494111	726.3518176792227
359502	749775	98	1243.0	360.0	1366.6266456601884	892.399622494111	546.564639863449
359497	749775	98	735.0	228.0	1366.6266456601884	892.399622494111	916.7219196017178
359496	749775	98	813.0	215.0	1366.6266456601884	892.399622494111	874.8558231732334
359499	749775	98	524.0	232.0	1366.6266456601884	892.399622494111	1070.5827036557732
359498	749775	98	1143.0	230.0	1366.6266456601884	892.399622494111	699.1295563266998
359508	749775	98	1096.0	780.0	1366.6266456601884	892.399622494111	293.0400253857889
359511	749775	98	547.0	974.0	1366.6266456601884	892.399622494111	823.6786144396829
359510	749775	98	750.0	971.0	1366.6266456601884	892.399622494111	621.6159903688159
359505	749775	98	803.0	432.0	1366.6266456601884	892.399622494111	727.7656271705029
359507	749775	98	673.0	711.0	1366.6266456601884	892.399622494111	716.9544941004349
359506	749775	98	1237.0	473.0	1366.6266456601884	892.399622494111	438.97506832770677
359492	749832	99	582.0	998.0	1366.6451599493876	892.3333635177029	791.7281510073277
359489	749832	99	1003.0	796.0	1366.6451599493876	892.3333635177029	376.18867511030896
359488	749832	99	690.0	565.0	1366.6451599493876	892.3333635177029	751.6620273465628
359491	749832	99	700.0	971.0	1366.6451599493876	892.3333635177029	671.2705929648508
359477	749832	99	819.0	208.0	1366.6451599493876	892.3333635177029	876.4858091489233
359476	749832	99	1202.0	189.0	1366.6451599493876	892.3333635177029	722.3474572059381
359479	749832	99	1136.0	261.0	1366.6451599493876	892.3333635177029	672.1450778653776
359478	749832	99	725.0	225.0	1366.6451599493876	892.3333635177029	925.7658069675753
359475	749832	99	1248.0	118.0	1366.6451599493876	892.3333635177029	783.3701754828651
359474	749832	99	1170.0	109.0	1366.6451599493876	892.3333635177029	807.6388285189599
359485	749832	99	752.0	360.0	1366.6451599493876	892.3333635177029	813.1220588345142
359487	749832	99	840.0	426.0	1366.6451599493876	892.3333635177029	703.4358040559565
359486	749832	99	1161.0	385.0	1366.6451599493876	892.3333635177029	547.4276879632549
359481	749832	99	1231.0	332.0	1366.6451599493876	892.3333635177029	576.518072300216
359480	749832	99	1442.0	329.0	1366.6451599493876	892.3333635177029	568.3509746373466
359483	749832	99	516.0	351.0	1366.6451599493876	892.3333635177029	1008.2851772205662
359482	749832	99	882.0	350.0	1366.6451599493876	892.3333635177029	727.3282671853146
359461	749851	100	1211.0	279.0	1366.6439026725666	892.384505335947	632.8234950010719
359460	749851	100	1130.0	265.0	1366.6439026725666	892.384505335947	670.5308749101223
359463	749851	100	885.0	345.0	1366.6439026725666	892.384505335947	729.116345766257
359462	749851	100	1442.0	328.0	1366.6439026725666	892.384505335947	569.393020037762
359457	749851	100	1256.0	166.0	1366.6439026725666	892.384505335947	734.7629024323185
359456	749851	100	702.0	129.0	1366.6439026725666	892.384505335947	1012.1795395812092
359459	749851	100	828.0	213.0	1366.6439026725666	892.384505335947	867.0066666277156
359458	749851	100	1196.0	190.0	1366.6439026725666	892.384505335947	722.8162524842309
359469	749851	100	693.0	502.0	1366.6439026725666	892.384505335947	778.5860065621
359468	749851	100	550.0	462.0	1366.6439026725666	892.384505335947	923.1132575180296
359470	749851	100	883.0	763.0	1366.6439026725666	892.384505335947	500.65135055583215
359465	749851	100	755.0	382.0	1366.6439026725666	892.384505335947	796.6182316288947
359467	749851	100	840.0	432.0	1366.6439026725666	892.384505335947	699.5053201910736
359466	749851	100	1161.0	401.0	1366.6439026725666	892.384505335947	532.6801543052429
359473	749851	100	581.0	998.0	1366.6439026725666	892.384505335947	792.7111545321625
359472	749851	100	716.0	962.0	1366.6439026725666	892.384505335947	654.3575514826043
359455	749851	100	1213.0	100.0	1366.6439026725666	892.384505335947	807.1428951090077
359533	749870	101	1304.0	144.0	1366.685763255027	892.1906231638224	750.8120360683719
359532	749870	101	654.0	125.0	1366.685763255027	892.1906231638224	1047.1401288351499
359535	749870	101	935.0	209.0	1366.685763255027	892.1906231638224	808.1472797553965
359534	749870	101	1199.0	188.0	1366.685763255027	892.1906231638224	723.8804797411473
359540	749870	101	887.0	347.0	1366.685763255027	892.1906231638224	726.1757687057003
359543	749870	101	1136.0	412.0	1366.685763255027	892.1906231638224	532.7278441596745
359542	749870	101	750.0	385.0	1366.685763255027	892.1906231638224	798.4633108833127
359537	749870	101	1203.0	281.0	1366.685763255027	892.1906231638224	632.7298056325167
359536	749870	101	1273.0	245.0	1366.685763255027	892.1906231638224	653.9363309587974
359539	749870	101	1443.0	329.0	1366.685763255027	892.1906231638224	568.3375236156965
359538	749870	101	1107.0	287.0	1366.685763255027	892.1906231638224	658.5532522148544
359549	749870	101	647.0	932.0	1366.685763255027	892.1906231638224	720.7859490279036
359550	749870	101	592.0	999.0	1366.685763255027	892.1906231638224	782.0142420507163
359545	749870	101	841.0	437.0	1366.685763255027	892.1906231638224	695.3732991029274
359544	749870	101	623.0	436.0	1366.685763255027	892.1906231638224	872.4553851807029
359547	749870	101	788.0	700.0	1366.685763255027	892.1906231638224	609.7658962472003
359546	749870	101	520.0	626.0	1366.685763255027	892.1906231638224	887.5439310586783
359557	749889	102	1443.0	330.0	1366.649187227212	892.394242464092	567.5532843423824
359556	749889	102	1090.0	297.0	1366.649187227212	892.394242464092	656.5280471943807
359559	749889	102	887.0	352.0	1366.649187227212	892.394242464092	722.5574579893733
359558	749889	102	1296.0	332.0	1366.649187227212	892.394242464092	564.8300759013894
359553	749889	102	1066.0	179.0	1366.649187227212	892.394242464092	774.1584327263373
359552	749889	102	1195.0	157.0	1366.649187227212	892.394242464092	755.1609996054473
359555	749889	102	1211.0	275.0	1366.649187227212	892.394242464092	636.7121171395294
359554	749889	102	1380.0	233.0	1366.649187227212	892.394242464092	659.5293861508279
359565	749889	102	718.0	646.0	1366.649187227212	892.394242464092	693.8702262022607
359564	749889	102	1104.0	441.0	1366.649187227212	892.394242464092	522.2464530093494
359566	749889	102	545.0	693.0	1366.649187227212	892.394242464092	845.497161910652
359560	749889	102	566.0	362.0	1366.649187227212	892.394242464092	960.3942802030076
359563	749889	102	840.0	438.0	1366.649187227212	892.394242464092	695.5814071635318
359562	749889	102	708.0	434.0	1366.649187227212	892.394242464092	802.4612348015919
359569	749889	102	627.0	1006.0	1366.649187227212	892.394242464092	748.3229171361671
359568	749889	102	580.0	923.0	1366.649187227212	892.394242464092	787.2443433646126
359551	749889	102	569.0	136.0	1366.649187227212	892.394242464092	1099.2617867992408
359525	749910	103	1004.0	575.0	1366.5913431261897	892.3720275647685	481.8687435294246
359524	749910	103	668.0	514.0	1366.5913431261897	892.3720275647685	794.4779769976809
359526	749910	103	650.0	624.0	1366.5913431261897	892.3720275647685	765.1971629734531
359520	749910	103	885.0	351.0	1366.5913431261897	892.3720275647685	724.5784250194563
359523	749910	103	838.0	438.0	1366.5913431261897	892.3720275647685	697.0385552186249
359522	749910	103	1270.0	434.0	1366.5913431261897	892.3720275647685	468.43868672512326
359528	749910	103	617.0	808.0	1366.5913431261897	892.3720275647685	754.3247448712757
359531	749910	103	672.0	987.0	1366.5913431261897	892.3720275647685	701.0075513951666
359530	749910	103	540.0	910.0	1366.5913431261897	892.3720275647685	826.7792897402157
359517	749910	103	1215.0	264.0	1366.5913431261897	892.3720275647685	646.3987471651383
359516	749910	103	606.0	252.0	1366.5913431261897	892.3720275647685	994.2713537691378
359519	749910	103	1442.0	332.0	1366.5913431261897	892.3720275647685	565.4230936286222
359518	749910	103	1088.0	301.0	1366.5913431261897	892.3720275647685	653.707894591246
359513	749910	103	1120.0	178.0	1366.5913431261897	892.3720275647685	755.7345329358561
359512	749910	103	1198.0	144.0	1366.5913431261897	892.3720275647685	767.1269338372203
359515	749910	103	1401.0	250.0	1366.5913431261897	892.3720275647685	643.2929173133583
359514	749910	103	517.0	204.0	1366.5913431261897	892.3720275647685	1093.463076033477
359588	749929	104	716.0	943.0	1366.6084332615071	892.3274519236348	652.5787619586961
359585	749929	104	656.0	834.0	1366.6084332615071	892.3274519236348	712.9982027118145
359584	749929	104	878.0	686.0	1366.6084332615071	892.3274519236348	530.3859146617343
359587	749929	104	529.0	930.0	1366.6084332615071	892.3274519236348	838.455191616918
359573	749929	104	1406.0	256.0	1366.6084332615071	892.3274519236348	637.5455447273856
359572	749929	104	1117.0	182.0	1366.6084332615071	892.3274519236348	752.90733753337
359575	749929	104	1087.0	301.0	1366.6084332615071	892.3274519236348	654.1016980175585
359574	749929	104	1214.0	259.0	1366.6084332615071	892.3274519236348	651.4545227892856
359571	749929	104	691.0	162.0	1366.6084332615071	892.3274519236348	994.8994633264898
359570	749929	104	1193.0	126.0	1366.6084332615071	892.3274519236348	785.7465568943245
359581	749929	104	668.0	514.0	1366.6084332615071	892.3274519236348	794.4717766561175
359580	749929	104	838.0	438.0	1366.6084332615071	892.3274519236348	697.0224596715718
359583	749929	104	599.0	657.0	1366.6084332615071	892.3274519236348	802.8709214083271
359582	749929	104	1206.0	551.0	1366.6084332615071	892.3274519236348	377.2260572539989
359577	749929	104	1438.0	340.0	1366.6084332615071	892.3274519236348	556.9222297141962
359576	749929	104	504.0	324.0	1366.6084332615071	892.3274519236348	1033.0001944549106
359578	749929	104	877.0	354.0	1366.6084332615071	892.3274519236348	727.6763452355594
359621	749948	105	1171.0	575.0	1366.6275741990896	892.3635078003928	372.81328285133606
359620	749948	105	583.0	497.0	1366.6275741990896	892.3635078003928	877.7154882679131
359623	749948	105	904.0	789.0	1366.6275741990896	892.3635078003928	474.03405695597024
359622	749948	105	561.0	652.0	1366.6275741990896	892.3635078003928	840.7201699685926
359616	749948	105	511.0	364.0	1366.6275741990896	892.3635078003928	1005.6174929390172
359619	749948	105	837.0	438.0	1366.6275741990896	892.3635078003928	697.819148900838
359618	749948	105	887.0	375.0	1366.6275741990896	892.3635078003928	705.4839538470243
359624	749948	105	665.0	832.0	1366.6275741990896	892.3635078003928	704.2194302562712
359627	749948	105	533.0	956.0	1366.6275741990896	892.3635078003928	836.0529502397138
359626	749948	105	743.0	910.0	1366.6275741990896	892.3635078003928	623.876908659511
359613	749948	105	1211.0	254.0	1366.6275741990896	892.3635078003928	657.0600504842121
359612	749948	105	1406.0	249.0	1366.6275741990896	892.3635078003928	644.5671346591247
359615	749948	105	1434.0	342.0	1366.6275741990896	892.3635078003928	554.471851834385
359614	749948	105	1086.0	301.0	1366.6275741990896	892.3635078003928	654.5705720232546
359609	749948	105	1192.0	121.0	1366.6275741990896	892.3635078003928	790.8833357940886
359611	749948	105	1099.0	177.0	1366.6275741990896	892.3635078003928	763.7862703428046
359610	749948	105	702.0	143.0	1366.6275741990896	892.3635078003928	1001.6364007007112
359629	749967	106	738.0	157.0	1366.6001082600353	892.3224728473424	967.3868074244442
359628	749967	106	1185.0	123.0	1366.6001082600353	892.3224728473424	790.465474608478
359631	749967	106	1210.0	252.0	1366.6001082600353	892.3224728473424	659.193797862503
359630	749967	106	1090.0	182.0	1366.6001082600353	892.3224728473424	762.2766133900651
359637	749967	106	514.0	400.0	1366.6001082600353	892.3224728473424	984.5345915078586
359636	749967	106	908.0	366.0	1366.6001082600353	892.3224728473424	698.0898256816652
359639	749967	106	574.0	485.0	1366.6001082600353	892.3224728473424	891.1377718962952
359638	749967	106	840.0	439.0	1366.6001082600353	892.3224728473424	694.8445426193621
359633	749967	106	1084.0	303.0	1366.6001082600353	892.3224728473424	653.5776910142284
359632	749967	106	1403.0	257.0	1366.6001082600353	892.3224728473424	636.3643583856211
359634	749967	106	1427.0	349.0	1366.6001082600353	892.3224728473424	546.669421518298
359644	749967	106	776.0	860.0	1366.6001082600353	892.3224728473424	591.4839221210773
359646	749967	106	573.0	991.0	1366.6001082600353	892.3224728473424	799.7114393300269
359641	749967	106	538.0	584.0	1366.6001082600353	892.3224728473424	884.1045677244533
359640	749967	106	1166.0	577.0	1366.6001082600353	892.3224728473424	373.72271180181286
359643	749967	106	716.0	816.0	1366.6001082600353	892.3224728473424	655.0615396506674
359642	749967	106	1047.0	751.0	1366.6001082600353	892.3224728473424	349.45138507597034
359589	749987	107	1178.0	129.0	1366.5992768157953	892.3755513975645	786.328124695395
359591	749987	107	1109.0	243.0	1366.5992768157953	892.3755513975645	698.6028873179038
359590	749987	107	885.0	137.0	1366.5992768157953	892.3755513975645	895.8404361707902
359597	749987	107	1426.0	348.0	1366.5992768157953	892.3755513975645	547.6067812529434
359596	749987	107	900.0	338.0	1366.5992768157953	892.3755513975645	724.6013642771982
359599	749987	107	502.0	477.0	1366.5992768157953	892.3755513975645	959.2021466662942
359598	749987	107	840.0	439.0	1366.5992768157953	892.3755513975645	694.8785425870943
359593	749987	107	1394.0	281.0	1366.5992768157953	892.3755513975645	611.9892682700355
359592	749987	107	1209.0	251.0	1366.5992768157953	892.3755513975645	660.4544874428453
359594	749987	107	1074.0	321.0	1366.5992768157953	892.3755513975645	641.9379701559936
359605	749987	107	728.0	787.0	1366.5992768157953	892.3755513975645	647.2349211700474
359604	749987	107	1151.0	729.0	1366.5992768157953	892.3755513975645	270.50807558731435
359606	749987	107	814.0	809.0	1366.5992768157953	892.3755513975645	558.8536868521026
359600	749987	107	597.0	483.0	1366.5992768157953	892.3755513975645	871.7060220954396
359603	749987	107	1162.0	579.0	1366.5992768157953	892.3755513975645	374.25272248478575
359602	749987	107	539.0	572.0	1366.5992768157953	892.3755513975645	887.4463684749185
359608	749987	107	654.0	993.0	1366.5992768157953	892.3755513975645	719.6686800013869
359684	750025	108	728.0	992.0	1366.6503700589935	892.33921104507	646.3795850981128
359681	750025	108	749.0	723.0	1366.6503700589935	892.33921104507	640.4433995532926
359680	750025	108	1173.0	718.0	1366.6503700589935	892.33921104507	260.5659730889715
359682	750025	108	833.0	767.0	1366.6503700589935	892.33921104507	548.1720854708869
359669	750025	108	1356.0	290.0	1366.6503700589935	892.33921104507	602.4333619121628
359668	750025	108	1208.0	252.0	1366.6503700589935	892.33921104507	659.7001175698533
359671	750025	108	1069.0	335.0	1366.6503700589935	892.33921104507	631.840754434689
359670	750025	108	1160.0	296.0	1366.6503700589935	892.33921104507	631.1298044581443
359667	750025	108	980.0	135.0	1366.6503700589935	892.33921104507	850.3300472481998
359666	750025	108	1177.0	128.0	1366.6503700589935	892.33921104507	787.5161537419491
359677	750025	108	482.0	512.0	1366.6503700589935	892.33921104507	962.9455813824063
359676	750025	108	617.0	485.0	1366.6503700589935	892.33921104507	853.1710908044213
359679	750025	108	1117.0	625.0	1366.6503700589935	892.33921104507	365.78075541612753
359678	750025	108	545.0	572.0	1366.6503700589935	892.33921104507	881.8880545460738
359673	750025	108	907.0	343.0	1366.6503700589935	892.33921104507	716.2765049106314
359675	750025	108	839.0	439.0	1366.6503700589935	892.33921104507	695.6517471367116
359674	750025	108	1428.0	350.0	1366.6503700589935	892.33921104507	545.7981283688022
359653	750044	109	1236.0	351.0	1366.6515465874454	892.3236419870397	556.867230136416
359652	750044	109	907.0	340.0	1366.6515465874454	892.3236419870397	718.568681322849
359655	750044	109	1416.0	359.0	1366.6515465874454	892.3236419870397	535.6018828911369
359654	750044	109	1062.0	352.0	1366.6515465874454	892.3236419870397	620.2920303601047
359649	750044	109	1207.0	254.0	1366.6515465874454	892.3236419870397	657.9860851472178
359648	750044	109	1096.0	149.0	1366.6515465874454	892.3236419870397	791.0640280072485
359650	750044	109	1334.0	295.0	1366.6515465874454	892.3236419870397	598.2153932917585
359661	750044	109	1083.0	655.0	1366.6515465874454	892.3236419870397	369.83876341919904
359660	750044	109	765.0	635.0	1366.6515465874454	892.3236419870397	654.3699567038046
359663	750044	109	839.0	708.0	1366.6515465874454	892.3236419870397	558.9198150106055
359662	750044	109	1272.0	696.0	1366.6515465874454	892.3236419870397	217.94927775620334
359657	750044	109	624.0	483.0	1366.6515465874454	892.3236419870397	847.9841764669072
359656	750044	109	839.0	441.0	1366.6515465874454	892.3236419870397	694.34082728338
359659	750044	109	491.0	597.0	1366.6515465874454	892.3236419870397	924.1112944648356
359658	750044	109	545.0	564.0	1366.6515465874454	892.3236419870397	884.8207038135889
359665	750044	109	878.0	981.0	1366.6515465874454	892.3236419870397	496.6324903313768
359647	750044	109	1176.0	129.0	1366.6515465874454	892.3236419870397	786.7725177155994
359717	750006	110	1370.0	648.0	1366.6352352217816	892.4023705899615	244.42553138329393
359716	750006	110	821.0	588.0	1366.6352352217816	892.4023705899615	624.8028594175263
359719	750006	110	829.0	699.0	1366.6352352217816	892.4023705899615	571.363389710784
359718	750006	110	1075.0	658.0	1366.6352352217816	892.4023705899615	374.15983451067746
359713	750006	110	839.0	440.0	1366.6352352217816	892.4023705899615	695.0301046450877
359712	750006	110	1067.0	369.0	1366.6352352217816	892.4023705899615	603.1014141299984
359715	750006	110	546.0	525.0	1366.6352352217816	892.4023705899615	899.1255147100611
359714	750006	110	619.0	487.0	1366.6352352217816	892.4023705899615	850.476059054627
359720	750006	110	531.0	736.0	1366.6352352217816	892.4023705899615	850.1458391772096
359722	750006	110	984.0	973.0	1366.6352352217816	892.4023705899615	391.03158580828995
359709	750006	110	906.0	340.0	1366.6352352217816	892.4023705899615	719.2587844171493
359711	750006	110	1408.0	361.0	1366.6352352217816	892.4023705899615	533.0098716100745
359710	750006	110	1257.0	358.0	1366.6352352217816	892.4023705899615	545.5325641007198
359705	750006	110	1086.0	140.0	1366.6352352217816	892.4023705899615	803.0351564641354
359704	750006	110	1177.0	131.0	1366.6352352217816	892.4023705899615	784.6624066295221
359707	750006	110	1332.0	289.0	1366.6352352217816	892.4023705899615	604.395582671195
359706	750006	110	1206.0	253.0	1366.6352352217816	892.4023705899615	659.2716210416004
359685	750063	111	1178.0	133.0	1366.6097507243155	892.252347770955	782.3284257036782
359687	750063	111	1203.0	256.0	1366.6097507243155	892.252347770955	656.9514446107298
359686	750063	111	1084.0	182.0	1366.6097507243155	892.252347770955	764.4126298790551
359693	750063	111	1347.0	399.0	1366.6097507243155	892.252347770955	493.6419966990541
359692	750063	111	1067.0	372.0	1366.6097507243155	892.252347770955	600.3569838773237
359695	750063	111	544.0	495.0	1366.6097507243155	892.252347770955	913.5076517447767
359694	750063	111	839.0	440.0	1366.6097507243155	892.252347770955	694.9131133628974
359688	750063	111	1290.0	260.0	1366.6097507243155	892.252347770955	636.8768210320787
359691	750063	111	1407.0	356.0	1366.6097507243155	892.252347770955	537.7712829134829
359690	750063	111	905.0	340.0	1366.6097507243155	892.252347770955	719.7681693311372
359701	750063	111	536.0	827.0	1366.6097507243155	892.252347770955	833.1689065777307
359700	750063	111	1405.0	677.0	1366.6097507243155	892.252347770955	218.6489983063205
359703	750063	111	1034.0	937.0	1366.6097507243155	892.252347770955	335.60631498364694
359697	750063	111	903.0	574.0	1366.6097507243155	892.252347770955	562.3331377647834
359696	750063	111	667.0	528.0	1366.6097507243155	892.252347770955	788.7544460509821
359699	750063	111	771.0	669.0	1366.6097507243155	892.252347770955	636.0759278129653
359698	750063	111	1074.0	659.0	1366.6097507243155	892.252347770955	374.2019828376229
359725	750082	112	1193.0	253.0	1366.6340631853552	892.3548476012598	662.5129500994574
359724	750082	112	1260.0	200.0	1366.6340631853552	892.3548476012598	700.5184211913217
359727	750082	112	1400.0	335.0	1366.6340631853552	892.3548476012598	558.3526769740989
359726	750082	112	1091.0	260.0	1366.6340631853552	892.3548476012598	689.8164901427632
359723	750082	112	1179.0	133.0	1366.6340631853552	892.3548476012598	782.193279338923
359733	750082	112	549.0	478.0	1366.6340631853552	892.3548476012598	916.6326423446072
359732	750082	112	839.0	440.0	1366.6340631853552	892.3548476012598	694.998282574746
359735	750082	112	965.0	624.0	1366.6340631853552	892.3548476012598	483.03648406913663
359734	750082	112	778.0	556.0	1366.6340631853552	892.3548476012598	677.9562256126626
359729	750082	112	905.0	340.0	1366.6340631853552	892.3548476012598	719.862407659708
359731	750082	112	1399.0	402.0	1366.6340631853552	892.3548476012598	491.42184570076284
359730	750082	112	1065.0	373.0	1366.6340631853552	892.3548476012598	600.5935112874886
359741	750082	112	554.0	913.0	1366.6340631853552	892.3548476012598	812.8962682696404
359737	750082	112	1399.0	670.0	1366.6340631853552	892.3548476012598	224.69809104144403
359736	750082	112	1072.0	659.0	1366.6340631853552	892.3548476012598	375.85065662855914
359739	750082	112	1063.0	833.0	1366.6340631853552	892.3548476012598	309.3810631894219
359738	750082	112	715.0	677.0	1366.6340631853552	892.3548476012598	686.2977944659427
359749	750100	113	1063.0	378.0	1366.6271329524268	892.3675896309317	597.2967881444242
359751	750100	113	548.0	431.0	1366.6271329524268	892.3675896309317	939.6863495697731
359750	750100	113	1370.0	394.0	1366.6271329524268	892.3675896309317	498.3790029953763
359745	750100	113	1108.0	318.0	1366.6271329524268	892.3675896309317	629.9096140857342
359744	750100	113	1159.0	231.0	1366.6271329524268	892.3675896309317	693.1926968399719
359747	750100	113	898.0	340.0	1366.6271329524268	892.3675896309317	724.376520750015
359746	750100	113	1394.0	332.0	1366.6271329524268	892.3675896309317	561.0357469530657
359757	750100	113	682.0	717.0	1366.6271329524268	892.3675896309317	706.7305728972129
359756	750100	113	1073.0	655.0	1366.6271329524268	892.3675896309317	377.5715373449917
359758	750100	113	1040.0	782.0	1366.6271329524268	892.3675896309317	344.7699070708812
359753	750100	113	1012.0	563.0	1366.6271329524268	892.3675896309317	483.9869962357956
359752	750100	113	839.0	439.0	1366.6271329524268	892.3675896309317	695.652616436795
359755	750100	113	1417.0	620.0	1366.6271329524268	892.3675896309317	276.9865152240377
359754	750100	113	866.0	574.0	1366.6271329524268	892.3675896309317	593.2836154619274
359760	750100	113	587.0	946.0	1366.6271329524268	892.3675896309317	781.4697063083233
359743	750100	113	1257.0	187.0	1366.6271329524268	892.3675896309317	713.8357967916147
359742	750100	113	1180.0	131.0	1366.6271329524268	892.3675896309317	783.907069297412
359776	750154	114	674.0	740.0	1366.6594456905077	892.2619808810414	709.1973057803449
359778	750154	114	657.0	971.0	1366.6594456905077	892.2619808810414	714.014148678117
359765	750154	114	1136.0	337.0	1366.6594456905077	892.2619808810414	601.2650391451264
359764	750154	114	1376.0	285.0	1366.6594456905077	892.2619808810414	607.3338121481257
359767	750154	114	1063.0	378.0	1366.6594456905077	892.2619808810414	597.2222734767676
359766	750154	114	900.0	340.0	1366.6594456905077	892.2619808810414	723.0244351187749
359761	750154	114	1182.0	125.0	1366.6594456905077	892.2619808810414	789.1704874032132
359763	750154	114	1138.0	221.0	1366.6594456905077	892.2619808810414	709.1387657432288
359762	750154	114	1257.0	186.0	1366.6594456905077	892.2619808810414	714.7245481072844
359773	750154	114	896.0	624.0	1366.6594456905077	892.2619808810414	541.7423780764398
359772	750154	114	1418.0	608.0	1366.6594456905077	892.2619808810414	288.8610847643196
359775	750154	114	984.0	726.0	1366.6594456905077	892.2619808810414	417.2185250712801
359774	750154	114	1057.0	653.0	1366.6594456905077	892.2619808810414	391.32501555672656
359769	750154	114	1356.0	419.0	1366.6594456905077	892.2619808810414	473.3820088785336
359768	750154	114	539.0	394.0	1366.6594456905077	892.2619808810414	966.0668504985656
359771	750154	114	1039.0	479.0	1366.6594456905077	892.2619808810414	527.3956552645584
359770	750154	114	839.0	439.0	1366.6594456905077	892.2619808810414	695.6083049666812
359781	750136	115	1100.0	205.0	1366.6341153525211	892.3372111638597	737.2422894275218
359780	750136	115	1255.0	185.0	1366.6341153525211	892.3372111638597	716.0922468562319
359783	750136	115	900.0	340.0	1366.6341153525211	892.3372111638597	723.0655519709815
359782	750136	115	1408.0	216.0	1366.6341153525211	892.3372111638597	677.601032774874
359779	750136	115	1191.0	131.0	1366.6341153525211	892.3372111638597	781.3332781716302
359789	750136	115	1260.0	501.0	1366.6341153525211	892.3372111638597	405.6052852201535
359788	750136	115	839.0	439.0	1366.6341153525211	892.3372111638597	695.6381147620245
359791	750136	115	1337.0	605.0	1366.6341153525211	892.3372111638597	288.86130532169074
359790	750136	115	888.0	587.0	1366.6341153525211	892.3372111638597	567.7335897237488
359785	750136	115	1158.0	387.0	1366.6341153525211	892.3372111638597	546.7118903735279
359784	750136	115	1077.0	387.0	1366.6341153525211	892.3372111638597	582.4548203619787
359787	750136	115	971.0	410.0	1366.6341153525211	892.3372111638597	623.8393531223418
359786	750136	115	546.0	392.0	1366.6341153525211	892.3372111638597	961.1335371089929
359796	750136	115	762.0	981.0	1366.6341153525211	892.3372111638597	611.100240199861
359793	750136	115	945.0	687.0	1366.6341153525211	892.3372111638597	468.9762227636435
359792	750136	115	1003.0	622.0	1366.6341153525211	892.3372111638597	453.11364754117034
359794	750136	115	667.0	763.0	1366.6341153525211	892.3372111638597	711.4885870881906
359815	750208	116	1089.0	168.0	1366.6427120537824	892.3740315584938	775.7597651031441
359821	750208	116	551.0	393.0	1366.6427120537824	892.3740315584938	956.3720286172286
359820	750208	116	901.0	337.0	1366.6427120537824	892.3740315584938	724.7506124304667
359823	750208	116	1107.0	435.0	1366.6427120537824	892.3740315584938	525.9328309458475
359822	750208	116	1171.0	424.0	1366.6427120537824	892.3740315584938	507.5926557960784
359817	750208	116	1191.0	187.0	1366.6427120537824	892.3740315584938	726.913259402173
359816	750208	116	1256.0	186.0	1366.6427120537824	892.3740315584938	714.9867706404198
359819	750208	116	970.0	313.0	1366.6427120537824	892.3740315584938	702.1393803723889
359818	750208	116	1415.0	208.0	1366.6427120537824	892.3740315584938	686.0803468757429
359829	750208	116	1178.0	708.0	1366.6427120537824	892.3740315584938	263.77993919958874
359828	750208	116	865.0	678.0	1366.6427120537824	892.3740315584938	545.5287673105022
359830	750208	116	657.0	802.0	1366.6427120537824	892.3740315584938	715.3741988296637
359825	750208	116	950.0	518.0	1366.6427120537824	892.3740315584938	560.1312926563656
359824	750208	116	838.0	439.0	1366.6427120537824	892.3740315584938	696.427404328104
359827	750208	116	878.0	563.0	1366.6427120537824	892.3740315584938	589.286817015595
359826	750208	116	1252.0	521.0	1366.6427120537824	892.3740315584938	388.66646722229024
359832	750208	116	853.0	967.0	1366.6427120537824	892.3740315584938	519.0355197978241
[truncated: 18,522 more rows]
