# Supplementary material for: The First of Us: Ophiocordyceps use a novel scramblase-binding peptide to manipulate zombie ants
Source: bioRxiv. 2025 Sep 19:2025.09.09.674826. Preprint. [Version 2] doi: 10.1101/2025.09.09.674826 (PMC12458967; doi:10.1101/2025.09.09.674826)
Supplement: Supplement 11 [file media-11.zip › Data S12. Nest behavior tests data/RNAi Aversion Assay data files/Gen17_PS1b-all-spots_matches.csv]

No_Overlap_ID	Citronella_ID	Frame	No_Overlap_X	No_Overlap_Y	Citronella_X	Citronella_Y	Distance
403238	793106	0	558.0	714.0	1325.7760084534243	881.1052198631904	785.7506943440762
403239	793106	0	606.0	779.0	1325.7760084534243	881.1052198631904	726.9821031280305
403236	793106	0	476.0	709.0	1325.7760084534243	881.1052198631904	867.029106343721
403237	793106	0	812.0	709.0	1325.7760084534243	881.1052198631904	541.8357625392498
403234	793106	0	475.0	482.0	1325.7760084534243	881.1052198631904	939.7365551482961
403235	793106	0	494.0	577.0	1325.7760084534243	881.1052198631904	885.6248150242575
403232	793106	0	658.0	416.0	1325.7760084534243	881.1052198631904	813.7860056611778
403233	793106	0	546.0	452.0	1325.7760084534243	881.1052198631904	890.0460173908941
403246	793106	0	1404.0	955.0	1325.7760084534243	881.1052198631904	107.60776637839005
403247	793106	0	942.0	967.0	1325.7760084534243	881.1052198631904	393.2708200708434
403245	793106	0	956.0	889.0	1325.7760084534243	881.1052198631904	369.8602762951916
403242	793106	0	676.0	853.0	1325.7760084534243	881.1052198631904	650.3835518716804
403240	793106	0	466.0	793.0	1325.7760084534243	881.1052198631904	864.27849358829
403241	793106	0	513.0	810.0	1325.7760084534243	881.1052198631904	815.8803786151947
403250	793106	0	655.0	986.0	1325.7760084534243	881.1052198631904	678.9281025385957
403251	793106	0	1240.0	996.0	1325.7760084534243	881.1052198631904	143.3817775342729
403248	793106	0	1030.0	974.0	1325.7760084534243	881.1052198631904	310.02078535689554
403249	793106	0	872.0	976.0	1325.7760084534243	881.1052198631904	463.5921538865122
403230	793106	0	1283.0	112.0	1325.7760084534243	881.1052198631904	770.293856992261
403231	793106	0	1405.0	215.0	1325.7760084534243	881.1052198631904	670.799973737001
403046	793417	1	1292.0	140.0	1325.7270018424808	881.0747790363561	741.8418556384283
403047	793417	1	1442.0	234.0	1325.7270018424808	881.0747790363561	657.4383467409606
403054	793417	1	541.0	720.0	1325.7270018424808	881.0747790363561	801.0877304404929
403055	793417	1	664.0	758.0	1325.7270018424808	881.0747790363561	673.0750524289891
403052	793417	1	827.0	681.0	1325.7270018424808	881.0747790363561	537.3625773844292
403053	793417	1	472.0	708.0	1325.7270018424808	881.0747790363561	871.0939517718136
403050	793417	1	470.0	446.0	1325.7270018424808	881.0747790363561	959.978523215939
403051	793417	1	481.0	555.0	1325.7270018424808	881.0747790363561	905.4769291182383
403048	793417	1	714.0	402.0	1325.7270018424808	881.0747790363561	776.9958614380929
403049	793417	1	548.0	441.0	1325.7270018424808	881.0747790363561	893.602316771164
403062	793417	1	1393.0	961.0	1325.7270018424808	881.0747790363561	104.46864231523679
403063	793417	1	685.0	979.0	1325.7270018424808	881.0747790363561	648.1669844961505
403060	793417	1	986.0	917.0	1325.7270018424808	881.0747790363561	341.62121901627773
403061	793417	1	886.0	948.0	1325.7270018424808	881.0747790363561	444.7907613141371
403058	793417	1	674.0	851.0	1325.7270018424808	881.0747790363561	652.4205524542239
403056	793417	1	462.0	810.0	1325.7270018424808	881.0747790363561	866.6463857461517
403057	793417	1	515.0	815.0	1325.7270018424808	881.0747790363561	813.4151141583252
403066	793417	1	959.0	999.0	1325.7270018424808	881.0747790363561	385.2207829540083
403064	793417	1	1027.0	983.0	1325.7270018424808	881.0747790363561	315.6367727282187
403065	793417	1	1249.0	993.0	1325.7270018424808	881.0747790363561	135.69925533876958
403022	793061	2	1282.0	153.0	1325.6794575025392	881.0431444354849	729.352257257921
403023	793061	2	1456.0	242.0	1325.6794575025392	881.0431444354849	652.1959707379558
403030	793061	2	474.0	724.0	1325.6794575025392	881.0431444354849	866.0372091001657
403031	793061	2	706.0	753.0	1325.6794575025392	881.0431444354849	632.7698451155584
403028	793061	2	845.0	628.0	1325.6794575025392	881.0431444354849	543.2159550406569
403029	793061	2	522.0	693.0	1325.6794575025392	881.0431444354849	825.3853006813002
403026	793061	2	467.0	443.0	1325.6794575025392	881.0431444354849	963.9565379848731
403027	793061	2	478.0	544.0	1325.6794575025392	881.0431444354849	912.227243554345
403024	793061	2	765.0	368.0	1325.6794575025392	881.0431444354849	759.9833696322515
403025	793061	2	510.0	380.0	1325.6794575025392	881.0431444354849	957.2759319952816
403038	793061	2	1223.0	927.0	1325.6794575025392	881.0431444354849	112.494904624136
403039	793061	2	890.0	936.0	1325.6794575025392	881.0431444354849	439.1319228469343
403037	793061	2	1010.0	919.0	1325.6794575025392	881.0431444354849	317.9532084654013
403034	793061	2	677.0	851.0	1325.6794575025392	881.0431444354849	649.3747986435568
403032	793061	2	468.0	809.0	1325.6794575025392	881.0431444354849	860.6998701533549
403033	793061	2	513.0	810.0	1325.6794575025392	881.0431444354849	815.7787868153367
403045	793061	2	907.0	1036.0	1325.6794575025392	881.0431444354849	446.4348947170937
403042	793061	2	724.0	985.0	1325.6794575025392	881.0431444354849	610.594134756805
403043	793061	2	955.0	1002.0	1325.6794575025392	881.0431444354849	389.91514605415335
403040	793061	2	1038.0	976.0	1325.6794575025392	881.0431444354849	302.94599302128995
403041	793061	2	1420.0	981.0	1325.6794575025392	881.0431444354849	137.43266610002382
402958	793017	3	875.0	545.0	1325.707977319984	881.0363442686047	562.1904530399635
402959	793017	3	481.0	546.0	1325.707977319984	881.0363442686047	908.7248862713564
402956	793017	3	475.0	331.0	1325.707977319984	881.0363442686047	1013.0370391511997
402957	793017	3	465.0	439.0	1325.707977319984	881.0363442686047	967.5817029463767
402954	793017	3	1476.0	251.0	1325.707977319984	881.0363442686047	647.7140473855715
402955	793017	3	816.0	326.0	1325.707977319984	881.0363442686047	753.5698810347228
402953	793017	3	1268.0	168.0	1325.707977319984	881.0363442686047	715.3677647855682
402966	793017	3	677.0	855.0	1325.707977319984	881.0363442686047	649.2302604326588
402964	793017	3	473.0	810.0	1325.707977319984	881.0363442686047	855.6617654144574
402965	793017	3	513.0	810.0	1325.707977319984	881.0363442686047	815.806606130759
402962	793017	3	794.0	737.0	1325.707977319984	881.0363442686047	550.8718921999674
402963	793017	3	1123.0	787.0	1325.707977319984	881.0363442686047	223.4577322729349
402960	793017	3	482.0	618.0	1325.707977319984	881.0363442686047	883.7597351087967
402961	793017	3	499.0	731.0	1325.707977319984	881.0363442686047	840.21246382447
402974	793017	3	961.0	1005.0	1325.707977319984	881.0363442686047	385.1998139448224
402975	793017	3	876.0	1011.0	1325.707977319984	881.0363442686047	468.11090211220227
402972	793017	3	1046.0	980.0	1325.707977319984	881.0363442686047	296.6991030187971
402973	793017	3	760.0	994.0	1325.707977319984	881.0363442686047	576.8763326048909
402970	793017	3	1091.0	930.0	1325.707977319984	881.0363442686047	239.76086878433827
402971	793017	3	1325.0	960.0	1325.707977319984	881.0363442686047	78.96682948144702
402969	793017	3	894.0	928.0	1325.707977319984	881.0363442686047	434.25495119960203
402950	793396	4	862.0	991.0	1325.754173862294	881.0397852352005	476.6121930939447
402951	793396	4	989.0	1024.0	1325.754173862294	881.0397852352005	365.842857821871
402948	793396	4	1033.0	977.0	1325.754173862294	881.0397852352005	308.0801342694798
402949	793396	4	761.0	987.0	1325.754173862294	881.0397852352005	574.6084266767106
402946	793396	4	672.0	882.0	1325.754173862294	881.0397852352005	653.7548790294151
402947	793396	4	892.0	910.0	1325.754173862294	881.0397852352005	434.71988381276566
402944	793396	4	477.0	850.0	1325.754173862294	881.0397852352005	849.3215621401075
402952	793396	4	1344.0	1039.0	1325.754173862294	881.0397852352005	159.0105016028469
402934	793396	4	476.0	333.0	1325.754173862294	881.0397852352005	1011.1526898530382
402935	793396	4	471.0	435.0	1325.754173862294	881.0397852352005	964.1349427065054
402932	793396	4	859.0	249.0	1325.754173862294	881.0397852352005	785.7058921365111
402933	793396	4	1483.0	255.0	1325.754173862294	881.0397852352005	645.4859119570818
402931	793396	4	1255.0	176.0	1325.754173862294	881.0397852352005	708.581154056071
402942	793396	4	1018.0	786.0	1325.754173862294	881.0397852352005	322.09500509510565
402943	793396	4	518.0	810.0	1325.754173862294	881.0397852352005	810.8720345888249
402940	793396	4	813.0	672.0	1325.754173862294	881.0397852352005	553.7277983128374
402941	793396	4	536.0	718.0	1325.754173862294	881.0397852352005	806.4078538199234
402938	793396	4	1029.0	624.0	1325.754173862294	881.0397852352005	392.59711015040676
402939	793396	4	462.0	651.0	1325.754173862294	881.0397852352005	893.8621681532288
402936	793396	4	482.0	525.0	1325.754173862294	881.0397852352005	915.7977039610713
402937	793396	4	873.0	564.0	1325.754173862294	881.0397852352005	552.7210574708643
402884	793215	5	1030.0	1030.0	1325.74890686945	881.0714833846125	331.1300635335522
402882	793215	5	834.0	967.0	1325.74890686945	881.0714833846125	499.2000574669637
402883	793215	5	1388.0	1009.0	1325.74890686945	881.0714833846125	142.27053088873285
402880	793215	5	758.0	949.0	1325.74890686945	881.0714833846125	571.7981327540535
402881	793215	5	967.0	956.0	1325.74890686945	881.0714833846125	366.49019193180004
402863	793215	5	834.0	186.0	1325.74890686945	881.0714833846125	851.4348797305549
402870	793215	5	942.0	538.0	1325.74890686945	881.0714833846125	514.7438841163789
402871	793215	5	782.0	651.0	1325.74890686945	881.0714833846125	590.4199871180833
402868	793215	5	1075.0	496.0	1325.74890686945	881.0714833846125	459.51611681447037
402869	793215	5	480.0	510.0	1325.74890686945	881.0714833846125	923.5720108644081
402866	793215	5	482.0	303.0	1325.74890686945	881.0714833846125	1022.779965459765
402867	793215	5	471.0	430.0	1325.74890686945	881.0714833846125	966.4684045106256
402864	793215	5	1203.0	210.0	1325.74890686945	881.0714833846125	682.2054162418158
402865	793215	5	1482.0	253.0	1325.74890686945	881.0714833846125	647.2157231908379
402878	793215	5	885.0	890.0	1325.74890686945	881.0714833846125	440.8393327682618
402879	793215	5	661.0	915.0	1325.74890686945	881.0714833846125	665.614192625014
402877	793215	5	508.0	887.0	1325.74890686945	881.0714833846125	817.7703968690963
402874	793215	5	866.0	732.0	1325.74890686945	881.0714833846125	483.312905399952
402875	793215	5	516.0	807.0	1325.74890686945	881.0714833846125	813.1296802030203
402872	793215	5	465.0	698.0	1325.74890686945	881.0714833846125	880.0021867618258
402873	793215	5	578.0	716.0	1325.74890686945	881.0714833846125	765.752585598804
403174	793150	6	747.0	844.0	1325.7258842796098	881.0668311661603	579.9117166499715
403172	793150	6	663.0	776.0	1325.7258842796098	881.0668311661603	671.0027099091994
403173	793150	6	516.0	808.0	1325.7258842796098	881.0668311661603	813.0158482397869
403170	793150	6	862.0	685.0	1325.7258842796098	881.0668311661603	503.4718443313843
403171	793150	6	469.0	699.0	1325.7258842796098	881.0668311661603	875.8581916072752
403168	793150	6	1176.0	610.0	1325.7258842796098	881.0668311661603	309.6692871141321
403169	793150	6	720.0	618.0	1325.7258842796098	881.0668311661603	660.3847397889508
403182	793150	6	1031.0	1025.0	1325.7258842796098	881.0668311661603	327.9940608531632
403180	793150	6	942.0	958.0	1325.7258842796098	881.0668311661603	391.36206603730074
403181	793150	6	1424.0	982.0	1325.7258842796098	881.0668311661603	140.87337005788223
403178	793150	6	812.0	908.0	1325.7258842796098	881.0668311661603	514.4314140507937
403179	793150	6	663.0	937.0	1325.7258842796098	881.0668311661603	665.0820378494562
403176	793150	6	886.0	889.0	1325.7258842796098	881.0668311661603	439.79744027589675
403177	793150	6	555.0	907.0	1325.7258842796098	881.0668311661603	771.162056862467
403166	793150	6	499.0	470.0	1325.7258842796098	881.0668311661603	923.2830700402187
403167	793150	6	969.0	568.0	1325.7258842796098	881.0668311661603	474.6200557198259
403164	793150	6	1135.0	282.0	1325.7258842796098	881.0668311661603	628.6950223579823
403165	793150	6	474.0	368.0	1325.7258842796098	881.0668311661603	994.3211529454497
403162	793150	6	508.0	170.0	1325.7258842796098	881.0668311661603	1083.6473873938673
403163	793150	6	1477.0	254.0	1325.7258842796098	881.0668311661603	645.0555548445078
403161	793150	6	824.0	102.0	1325.7258842796098	881.0668311661603	926.646637278439
403270	793086	7	664.0	946.0	1325.8126920172256	881.0417542486051	664.9929420724596
403271	793086	7	968.0	967.0	1325.8126920172256	881.0417542486051	367.9928566987016
403268	793086	7	886.0	890.0	1325.8126920172256	881.0417542486051	439.90391476591947
403269	793086	7	549.0	922.0	1325.8126920172256	881.0417542486051	777.8917253539084
403266	793086	7	805.0	867.0	1325.8126920172256	881.0417542486051	521.0019491600849
403264	793086	7	518.0	805.0	1325.8126920172256	881.0417542486051	811.3838140937507
403265	793086	7	644.0	866.0	1325.8126920172256	881.0417542486051	681.9785930413443
403274	793086	7	1064.0	1016.0	1325.8126920172256	881.0417542486051	294.54984942722433
403272	793086	7	1424.0	974.0	1325.8126920172256	881.0417542486051	135.2108830755902
403254	793086	7	1469.0	246.0	1325.8126920172256	881.0417542486051	650.9843583424256
403255	793086	7	465.0	342.0	1325.8126920172256	881.0417542486051	1015.6596396240999
403252	793086	7	812.0	95.0	1325.8126920172256	881.0417542486051	939.0767390901623
403253	793086	7	528.0	152.0	1325.8126920172256	881.0417542486051	1080.7437119787724
403262	793086	7	479.0	687.0	1325.8126920172256	881.0417542486051	868.7600000882502
403263	793086	7	766.0	760.0	1325.8126920172256	881.0417542486051	572.7489471095977
403260	793086	7	783.0	641.0	1325.8126920172256	881.0417542486051	593.5197236804646
403261	793086	7	1132.0	674.0	1325.8126920172256	881.0417542486051	283.60121224935506
403258	793086	7	958.0	582.0	1325.8126920172256	881.0417542486051	474.0381284169466
403259	793086	7	647.0	615.0	1325.8126920172256	881.0417542486051	729.084964765663
403256	793086	7	1016.0	370.0	1325.8126920172256	881.0417542486051	597.6182550093763
403257	793086	7	522.0	407.0	1325.8126920172256	881.0417542486051	933.1829555982439
403333	792795	8	1062.0	736.0	1325.7794327402264	881.0545070035837	301.0322227583093
403330	792795	8	472.0	615.0	1325.7794327402264	881.0545070035837	894.2730681772446
403331	792795	8	748.0	664.0	1325.7794327402264	881.0545070035837	617.2047730763159
403328	792795	8	994.0	579.0	1325.7794327402264	881.0545070035837	448.68086341029124
403329	792795	8	595.0	591.0	1325.7794327402264	881.0545070035837	786.2380023562961
403340	792795	8	742.0	837.0	1325.7794327402264	881.0545070035837	585.4393441491862
403338	792795	8	588.0	828.0	1325.7794327402264	881.0545070035837	739.6845760781305
403337	792795	8	514.0	807.0	1325.7794327402264	881.0545070035837	815.150242242243
403351	792795	8	1136.0	1002.0	1325.7794327402264	881.0545070035837	225.04231905876793
403348	792795	8	669.0	941.0	1325.7794327402264	881.0545070035837	659.509427833414
403349	792795	8	1428.0	984.0	1325.7794327402264	881.0545070035837	145.07521807388434
403346	792795	8	544.0	924.0	1325.7794327402264	881.0545070035837	782.9581066853676
403345	792795	8	890.0	891.0	1325.7794327402264	881.0545070035837	435.8929075246984
403355	792795	8	1031.0	1012.0	1325.7794327402264	881.0545070035837	322.554857509113
403326	792795	8	706.0	555.0	1325.7794327402264	881.0545070035837	700.3128492217937
403324	792795	8	547.0	370.0	1325.7794327402264	881.0545070035837	931.4902651063321
403325	792795	8	971.0	466.0	1325.7794327402264	881.0545070035837	546.0207776994065
403322	792795	8	1464.0	238.0	1325.7794327402264	881.0545070035837	657.7416089858051
403323	792795	8	469.0	340.0	1325.7794327402264	881.0545070035837	1013.3168191220134
403320	792795	8	800.0	98.0	1325.7794327402264	881.0545070035837	943.1958295238904
403321	792795	8	584.0	148.0	1325.7794327402264	881.0545070035837	1042.8833286013728
403495	793040	9	888.0	886.0	1325.9458892530365	881.1232953752456	437.97304045069944
403492	793040	9	494.0	824.0	1325.9458892530365	881.1232953752456	833.9046909087112
403493	793040	9	706.0	843.0	1325.9458892530365	881.1232953752456	621.1169706681717
403490	793040	9	586.0	721.0	1325.9458892530365	881.1232953752456	757.0729084733485
403491	793040	9	1122.0	792.0	1325.9458892530365	881.1232953752456	222.56883771488563
403488	793040	9	563.0	573.0	1325.9458892530365	881.1232953752456	822.8161368623049
403489	793040	9	682.0	609.0	1325.9458892530365	881.1232953752456	699.0832541062382
403500	793040	9	1113.0	1016.0	1325.9458892530365	881.1232953752456	252.06681098510322
403499	793040	9	1133.0	969.0	1325.9458892530365	881.1232953752456	212.0151678426602
403496	793040	9	523.0	918.0	1325.9458892530365	881.1232953752456	803.792256999488
403497	793040	9	667.0	946.0	1325.9458892530365	881.1232953752456	662.1319141730314
403479	793040	9	755.0	86.0	1325.9458892530365	881.1232953752456	978.8770419737765
403486	793040	9	1003.0	508.0	1325.9458892530365	881.1232953752456	493.47243179038605
403487	793040	9	470.0	512.0	1325.9458892530365	881.1232953752456	932.1455747456254
403484	793040	9	710.0	392.0	1325.9458892530365	881.1232953752456	786.5309508000646
403485	793040	9	1080.0	499.0	1325.9458892530365	881.1232953752456	454.4310655191875
403482	793040	9	481.0	321.0	1325.9458892530365	881.1232953752456	1013.7414176147827
403483	793040	9	564.0	351.0	1325.9458892530365	881.1232953752456	928.2199343092726
403480	793040	9	701.0	138.0	1325.9458892530365	881.1232953752456	970.9735303413955
403481	793040	9	1460.0	246.0	1325.9458892530365	881.1232953752456	649.1164032255467
403136	793441	10	1083.0	1006.0	1325.9376827711571	881.0060553375312	273.2072545019691
403118	793441	10	794.0	272.0	1325.9376827711571	881.0060553375312	808.6074905599925
403119	793441	10	1465.0	306.0	1325.9376827711571	881.0060553375312	591.5828697214645
403116	793441	10	791.0	166.0	1325.9376827711571	881.0060553375312	892.9680753632304
403117	793441	10	547.0	255.0	1325.9376827711571	881.0060553375312	999.3135118470859
403115	793441	10	766.0	94.0	1325.9376827711571	881.0060553375312	965.8720100122347
403126	793441	10	708.0	669.0	1325.9376827711571	881.0060553375312	653.2943802669419
403127	793441	10	1185.0	748.0	1325.9376827711571	881.0060553375312	193.78865080637132
403124	793441	10	570.0	532.0	1325.9376827711571	881.0060553375312	832.6145608237287
403125	793441	10	590.0	629.0	1325.9376827711571	881.0060553375312	777.8890183370396
403122	793441	10	1050.0	442.0	1325.9376827711571	881.0060553375312	518.524754853744
403123	793441	10	1020.0	526.0	1325.9376827711571	881.0060553375312	468.6439640768879
403120	793441	10	605.0	344.0	1325.9376827711571	881.0060553375312	898.9586452716394
403121	793441	10	534.0	376.0	1325.9376827711571	881.0060553375312	939.2531124891327
403134	793441	10	623.0	956.0	1325.9376827711571	881.0060553375312	706.9267837589133
403135	793441	10	1350.0	978.0	1325.9376827711571	881.0060553375312	99.93408033102389
403132	793441	10	496.0	906.0	1325.9376827711571	881.0060553375312	830.3139493910411
403133	793441	10	1089.0	928.0	1325.9376827711571	881.0060553375312	241.55309220108253
403130	793441	10	678.0	847.0	1325.9376827711571	881.0060553375312	648.829447971095
403128	793441	10	876.0	839.0	1325.9376827711571	881.0060553375312	451.8942653569507
403129	793441	10	504.0	846.0	1325.9376827711571	881.0060553375312	822.6827932256233
403014	793131	11	1046.0	829.0	1325.9346546876038	880.8962312989838	284.70446030595593
403015	793131	11	507.0	858.0	1325.9346546876038	880.8962312989838	819.2546649583397
403012	793131	11	613.0	810.0	1325.9346546876038	880.8962312989838	716.4510433148464
403010	793131	11	523.0	684.0	1325.9346546876038	880.8962312989838	826.7237661988704
403011	793131	11	862.0	772.0	1325.9346546876038	880.8962312989838	476.5435478644402
403008	793131	11	792.0	636.0	1325.9346546876038	880.8962312989838	587.418402487372
403009	793131	11	1262.0	665.0	1325.9346546876038	880.8962312989838	225.16399081364557
403020	793131	11	610.0	956.0	1325.9346546876038	880.8962312989838	719.8631855121877
403021	793131	11	1395.0	987.0	1325.9346546876038	880.8962312989838	126.60186276543985
403018	793131	11	1033.0	931.0	1325.9346546876038	880.8962312989838	297.18865986943484
403017	793131	11	497.0	906.0	1325.9346546876038	880.8962312989838	829.3146935542931
402998	793131	11	741.0	90.0	1325.9346546876038	880.8962312989838	983.6998520572432
402999	793131	11	830.0	148.0	1325.9346546876038	880.8962312989838	884.9226336648682
403006	793131	11	616.0	531.0	1325.9346546876038	880.8962312989838	791.4762072252325
403007	793131	11	1050.0	534.0	1325.9346546876038	880.8962312989838	443.25718149512846
403004	793131	11	642.0	357.0	1325.9346546876038	880.8962312989838	861.5299606235004
403005	793131	11	991.0	435.0	1325.9346546876038	880.8962312989838	557.6779285549512
403002	793131	11	585.0	321.0	1325.9346546876038	880.8962312989838	928.6915270098268
403003	793131	11	1460.0	340.0	1325.9346546876038	880.8962312989838	557.2631782624578
403000	793131	11	616.0	174.0	1325.9346546876038	880.8962312989838	1001.8530310135882
403001	793131	11	824.0	219.0	1325.9346546876038	880.8962312989838	830.6894838531194
402854	792865	12	880.0	702.0	1325.938484015483	880.9815161313973	480.5158838610029
402855	792865	12	1014.0	707.0	1325.938484015483	880.9815161313973	357.17668704054216
402852	792865	12	1172.0	596.0	1325.938484015483	880.9815161313973	323.900480699759
402853	792865	12	467.0	668.0	1325.938484015483	880.9815161313973	884.9499678153816
402850	792865	12	671.0	560.0	1325.938484015483	880.9815161313973	729.3651702285417
402851	792865	12	1380.0	591.0	1325.938484015483	880.9815161313973	294.9778418939429
402848	792865	12	679.0	370.0	1325.938484015483	880.9815161313973	824.3976661346105
402849	792865	12	758.0	530.0	1325.938484015483	880.9815161313973	667.6392336372237
402862	792865	12	611.0	956.0	1325.938484015483	880.9815161313973	718.8635537070306
402860	792865	12	484.0	896.0	1325.938484015483	880.9815161313973	842.0724230872314
402861	792865	12	1451.0	945.0	1325.938484015483	880.9815161313973	140.49465846494004
402858	792865	12	534.0	879.0	1325.938484015483	880.9815161313973	791.9409629959297
402856	792865	12	516.0	776.0	1325.938484015483	880.9815161313973	816.7138217384015
402857	792865	12	977.0	825.0	1325.938484015483	880.9815161313973	353.4006165464251
402846	792865	12	900.0	345.0	1325.938484015483	880.9815161313973	684.6165187898398
402847	792865	12	1468.0	366.0	1325.938484015483	880.9815161313973	534.2166566860413
402844	792865	12	849.0	133.0	1325.938484015483	880.9815161313973	887.1001442955642
402845	792865	12	574.0	305.0	1325.938484015483	880.9815161313973	947.1885718633465
402842	792865	12	915.0	93.0	1325.938484015483	880.9815161313973	888.6986595070788
402843	792865	12	580.0	114.0	1325.938484015483	880.9815161313973	1069.89946631566
402841	792865	12	675.0	84.0	1325.938484015483	880.9815161313973	1029.0288854193918
402816	792976	13	558.0	897.0	1325.913453037683	881.0062826153514	768.0799895531961
402817	792976	13	621.0	957.0	1325.913453037683	881.0062826153514	708.997899401294
402798	792976	13	537.0	149.0	1325.913453037683	881.0062826153514	1076.2052007736193
402799	792976	13	925.0	239.0	1325.913453037683	881.0062826153514	756.9039990277373
402796	792976	13	920.0	109.0	1325.913453037683	881.0062826153514	872.2152439361222
402797	792976	13	858.0	134.0	1325.913453037683	881.0062826153514	881.4541314217402
402795	792976	13	608.0	88.0	1325.913453037683	881.0062826153514	1069.7002806019582
402806	792976	13	1212.0	615.0	1325.913453037683	881.0062826153514	289.3710717639319
402807	792976	13	937.0	620.0	1325.913453037683	881.0062826153514	468.3780028122358
402804	792976	13	754.0	529.0	1325.913453037683	881.0062826153514	671.560437165684
402805	792976	13	671.0	568.0	1325.913453037683	881.0062826153514	725.8681450004696
402802	792976	13	1473.0	402.0	1325.913453037683	881.0062826153514	501.0803040254883
402803	792976	13	1398.0	524.0	1325.913453037683	881.0062826153514	364.2114167345424
402800	792976	13	509.0	297.0	1325.913453037683	881.0062826153514	1004.1966579749967
402801	792976	13	754.0	355.0	1325.913453037683	881.0062826153514	777.0248433070251
402815	792976	13	501.0	897.0	1325.913453037683	881.0062826153514	825.0684844292222
402812	792976	13	521.0	757.0	1325.913453037683	881.0062826153514	814.4097402469624
402813	792976	13	1449.0	787.0	1325.913453037683	881.0062826153514	154.87891791416934
402810	792976	13	1048.0	669.0	1325.913453037683	881.0062826153514	349.546207600238
402811	792976	13	882.0	737.0	1325.913453037683	881.0062826153514	466.6872220454848
402808	792976	13	469.0	639.0	1325.913453037683	881.0062826153514	890.4311915146878
403296	793243	14	503.0	903.0	1325.9584969049706	880.8929732812132	823.2553724443186
403297	793243	14	629.0	955.0	1325.9584969049706	880.8929732812132	700.8872932341797
403278	793243	14	940.0	164.0	1325.9584969049706	880.8929732812132	814.1864015525699
403279	793243	14	1025.0	181.0	1325.9584969049706	880.8929732812132	761.8570672427448
403276	793243	14	898.0	100.0	1325.9584969049706	880.8929732812132	890.4730825764109
403277	793243	14	545.0	148.0	1325.9584969049706	880.8929732812132	1070.994063556399
403275	793243	14	593.0	91.0	1325.9584969049706	880.8929732812132	1077.5709106245533
403286	793243	14	724.0	589.0	1325.9584969049706	880.8929732812132	668.9959191557439
403287	793243	14	945.0	598.0	1325.9584969049706	880.8929732812132	474.507966946794
403284	793243	14	1393.0	554.0	1325.9584969049706	880.8929732812132	333.6968371409487
403285	793243	14	471.0	555.0	1325.9584969049706	880.8929732812132	914.9646230669665
403282	793243	14	1477.0	436.0	1325.9584969049706	880.8929732812132	469.83326120252923
403283	793243	14	739.0	488.0	1325.9584969049706	880.8929732812132	706.3180342754208
403280	793243	14	794.0	337.0	1325.9584969049706	880.8929732812132	760.7886755295942
403281	793243	14	488.0	379.0	1325.9584969049706	880.8929732812132	976.7655804563827
403295	793243	14	525.0	886.0	1325.9584969049706	880.8929732812132	800.974778308391
403292	793243	14	1243.0	676.0	1325.9584969049706	880.8929732812132	221.0503171423827
403293	793243	14	1433.0	681.0	1325.9584969049706	880.8929732812132	226.7489452060296
403290	793243	14	510.0	674.0	1325.9584969049706	880.8929732812132	841.7796451949641
403291	793243	14	799.0	676.0	1325.9584969049706	880.8929732812132	565.3904738854042
403289	793243	14	1038.0	663.0	1325.9584969049706	880.8929732812132	361.1058622413897
403206	793311	15	620.0	950.0	1326.004336263102	880.923132972395	709.3755961270817
403205	793311	15	494.0	915.0	1326.004336263102	880.923132972395	832.7018964953917
403202	793311	15	961.0	683.0	1326.004336263102	880.923132972395	415.2128755909142
403203	793311	15	525.0	879.0	1326.004336263102	880.923132972395	801.0066448867464
403200	793311	15	799.0	659.0	1326.004336263102	880.923132972395	571.8246649003487
403190	793311	15	503.0	440.0	1326.004336263102	880.923132972395	933.6751826508303
403191	793311	15	810.0	458.0	1326.004336263102	880.923132972395	667.1764769875439
403188	793311	15	1031.0	210.0	1326.004336263102	880.923132972395	732.915690084151
403189	793311	15	866.0	302.0	1326.004336263102	880.923132972395	739.4294985131648
403186	793311	15	1019.0	110.0	1326.004336263102	880.923132972395	829.8036752366917
403187	793311	15	581.0	155.0	1326.004336263102	880.923132972395	1040.1902979913257
403184	793311	15	600.0	88.0	1326.004336263102	880.923132972395	1075.0857598701537
403185	793311	15	735.0	110.0	1326.004336263102	880.923132972395	971.3951834520093
403198	793311	15	1444.0	634.0	1326.004336263102	880.923132972395	273.66770042811805
403199	793311	15	1244.0	648.0	1326.004336263102	880.923132972395	246.9370305151253
403196	793311	15	981.0	590.0	1326.004336263102	880.923132972395	451.2917696333686
403197	793311	15	1352.0	601.0	1326.004336263102	880.923132972395	281.12761320475624
403194	793311	15	768.0	560.0	1326.004336263102	880.923132972395	643.7083940459706
403195	793311	15	520.0	578.0	1326.004336263102	880.923132972395	861.0490198384381
403192	793311	15	1477.0	487.0	1326.004336263102	880.923132972395	421.87098164976175
403193	793311	15	466.0	508.0	1326.004336263102	880.923132972395	937.3788569715476
402822	792933	16	1086.0	210.0	1325.9251621205306	880.8994972740487	712.509802642135
402823	792933	16	907.0	234.0	1325.9251621205306	880.8994972740487	770.6991962050628
402820	792933	16	571.0	125.0	1325.9251621205306	880.8994972740487	1068.314583997555
402821	792933	16	692.0	144.0	1325.9251621205306	880.8994972740487	972.0504000576753
402818	792933	16	673.0	85.0	1325.9251621205306	880.8994972740487	1029.4499876590435
402819	792933	16	992.0	120.0	1325.9251621205306	880.8994972740487	830.9476871916322
402830	792933	16	529.0	568.0	1325.9251621205306	880.8994972740487	856.1517443859975
402831	792933	16	730.0	584.0	1325.9251621205306	880.8994972740487	665.789839461345
402828	792933	16	1087.0	533.0	1325.9251621205306	880.8994972740487	422.04181463198364
402829	792933	16	766.0	542.0	1325.9251621205306	880.8994972740487	654.4990881798884
402826	792933	16	462.0	481.0	1325.9251621205306	880.8994972740487	951.9907004088968
402827	792933	16	1481.0	526.0	1325.9251621205306	880.8994972740487	387.3007339377454
402824	792933	16	508.0	447.0	1325.9251621205306	880.8994972740487	925.8889482894633
402825	792933	16	826.0	467.0	1325.9251621205306	880.8994972740487	649.0284751572531
402839	792933	16	598.0	887.0	1325.9251621205306	880.8994972740487	727.9507248308157
402837	792933	16	521.0	866.0	1325.9251621205306	880.8994972740487	805.0630482352185
402834	792933	16	1356.0	636.0	1325.9251621205306	880.8994972740487	246.7392543527644
402835	792933	16	875.0	744.0	1325.9251621205306	880.8994972740487	471.2483147845879
402832	792933	16	1421.0	592.0	1325.9251621205306	880.8994972740487	304.14165173978637
402833	792933	16	1263.0	604.0	1325.9251621205306	880.8994972740487	283.95934148838273
402840	792933	16	491.0	914.0	1325.9251621205306	880.8994972740487	835.5810371368566
403078	793358	17	645.0	489.0	1325.8985940845707	880.8762476520643	785.6143385276308
403079	793358	17	1397.0	554.0	1325.8985940845707	880.8762476520643	334.519791943981
403076	793358	17	526.0	457.0	1325.8985940845707	880.8762476520643	905.2672722141605
403077	793358	17	1092.0	481.0	1325.8985940845707	880.8762476520643	463.25971738435646
403074	793358	17	478.0	445.0	1325.8985940845707	880.8762476520643	953.3730272657368
403075	793358	17	714.0	451.0	1325.8985940845707	880.8762476520643	747.8057754110308
403072	793358	17	1082.0	274.0	1325.8985940845707	880.8762476520643	654.0529826861734
403073	793358	17	866.0	422.0	1325.8985940845707	880.8762476520643	649.6723231754631
403085	793358	17	1368.0	692.0	1325.8985940845707	880.8762476520643	193.51166710867764
403082	793358	17	545.0	574.0	1325.8985940845707	880.8762476520643	839.0325652894948
403083	793358	17	791.0	684.0	1325.8985940845707	880.8762476520643	569.9796161646549
403080	793358	17	1485.0	559.0	1325.8985940845707	880.8762476520643	359.0509381227672
403081	793358	17	1312.0	567.0	1325.8985940845707	880.8762476520643	314.18381523825775
403091	793358	17	488.0	912.0	1325.8985940845707	880.8762476520643	838.4764408909268
403088	793358	17	560.0	831.0	1325.8985940845707	880.8762476520643	767.5208769151313
403089	793358	17	506.0	865.0	1325.8985940845707	880.8762476520643	820.0522909067234
403070	793358	17	924.0	182.0	1325.8985940845707	880.8762476520643	806.1950691113063
403071	793358	17	489.0	195.0	1325.8985940845707	880.8762476520643	1082.0468954135063
403068	793358	17	652.0	88.0	1325.8985940845707	880.8762476520643	1040.5729475630137
403069	793358	17	1017.0	128.0	1325.8985940845707	880.8762476520643	813.7819030342694
403067	793358	17	766.0	83.0	1325.8985940845707	880.8762476520643	974.727111670347
403430	793000	18	534.0	814.0	1325.9666882465497	880.8976594994575	794.7870986237214
403431	793000	18	484.0	865.0	1325.9666882465497	880.8976594994575	842.1167613190129
403428	793000	18	743.0	657.0	1325.9666882465497	880.8976594994575	624.4840442593268
403429	793000	18	1408.0	716.0	1325.9666882465497	880.8976594994575	184.17573766823307
403426	793000	18	531.0	570.0	1325.9666882465497	880.8976594994575	853.597908914922
403427	793000	18	1483.0	609.0	1325.9666882465497	880.8976594994575	313.9869396034479
403424	793000	18	1388.0	519.0	1325.9666882465497	880.8976594994575	367.17577223761106
403425	793000	18	1326.0	568.0	1325.9666882465497	880.8976594994575	312.89766127267774
403433	793000	18	493.0	915.0	1325.9666882465497	880.8976594994575	833.6644848834809
403414	793000	18	547.0	137.0	1325.9666882465497	880.8976594994575	1077.1131923834969
403415	793000	18	480.0	217.0	1325.9666882465497	880.8976594994575	1075.3695829396015
403412	793000	18	761.0	86.0	1325.9666882465497	880.8976594994575	975.2177438428761
403413	793000	18	941.0	120.0	1325.9666882465497	880.8976594994575	852.7394674173752
403422	793000	18	575.0	444.0	1325.9666882465497	880.8976594994575	868.8098363463056
403423	793000	18	527.0	463.0	1325.9666882465497	880.8976594994575	901.6574863787157
403420	793000	18	1069.0	375.0	1325.9666882465497	880.8976594994575	567.418999290144
403421	793000	18	1022.0	441.0	1325.9666882465497	880.8976594994575	534.7015040157225
403418	793000	18	487.0	370.0	1325.9666882465497	880.8976594994575	982.2838298930748
403419	793000	18	786.0	374.0	1325.9666882465497	880.8976594994575	740.6141111415408
403416	793000	18	1063.0	253.0	1325.9666882465497	880.8976594994575	680.740001713029
403417	793000	18	658.0	344.0	1325.9666882465497	880.8976594994575	856.9939284400203
403366	793380	19	762.0	99.0	1325.9013827530437	880.9333616601034	964.0563010259643
403367	793380	19	958.0	107.0	1325.9013827530437	880.9333616601034	856.9272289536084
403374	793380	19	698.0	411.0	1325.9013827530437	880.9333616601034	784.281525260126
403375	793380	19	1302.0	430.0	1325.9013827530437	880.9333616601034	451.56635476482205
403372	793380	19	1020.0	331.0	1325.9013827530437	880.9333616601034	629.287182641603
403373	793380	19	554.0	409.0	1325.9013827530437	880.9333616601034	904.7391019204745
403370	793380	19	665.0	253.0	1325.9013827530437	880.9333616601034	911.6418948307736
403371	793380	19	472.0	320.0	1325.9013827530437	880.9333616601034	1021.6622767288926
403368	793380	19	521.0	144.0	1325.9013827530437	880.9333616601034	1091.3006072963683
403369	793380	19	485.0	232.0	1325.9013827530437	880.9333616601034	1062.1815491673085
403382	793380	19	485.0	587.0	1325.9013827530437	880.9333616601034	890.7928808723103
403383	793380	19	1477.0	666.0	1325.9013827530437	880.9333616601034	262.7301697339973
403380	793380	19	600.0	509.0	1325.9013827530437	880.9333616601034	815.6391622516454
403381	793380	19	1411.0	579.0	1325.9013827530437	880.9333616601034	313.69655646932875
403378	793380	19	1057.0	491.0	1325.9013827530437	880.9333616601034	473.6623060599691
403376	793380	19	914.0	472.0	1325.9013827530437	880.9333616601034	580.4216083094274
403377	793380	19	515.0	478.0	1325.9013827530437	880.9333616601034	905.4923227115235
403388	793380	19	493.0	911.0	1325.9013827530437	880.9333616601034	833.4438890129283
403386	793380	19	478.0	842.0	1325.9013827530437	880.9333616601034	848.7947699677937
403384	793380	19	1392.0	743.0	1325.9013827530437	880.9333616601034	152.9530629337527
403385	793380	19	516.0	789.0	1325.9013827530437	880.9333616601034	815.1024431146183
402886	793512	20	1015.0	95.0	1325.889662595372	880.9275381059022	845.1831029202302
402887	793512	20	524.0	135.0	1325.889662595372	880.9275381059022	1095.1871634940085
402885	793512	20	834.0	85.0	1325.889662595372	880.9275381059022	935.658103199834
402894	793512	20	666.0	422.0	1325.889662595372	880.9275381059022	803.7840829676701
402895	793512	20	557.0	445.0	1325.889662595372	880.9275381059022	883.8688430559694
402892	793512	20	875.0	358.0	1325.889662595372	880.9275381059022	690.4742558161515
402893	793512	20	1176.0	370.0	1325.889662595372	880.9275381059022	532.4601958343108
402890	793512	20	465.0	322.0	1325.889662595372	880.9275381059022	1026.4165840518644
402891	793512	20	561.0	324.0	1325.889662595372	880.9275381059022	946.1630296338805
402888	793512	20	660.0	178.0	1325.889662595372	880.9275381059022	968.254184901363
402889	793512	20	484.0	243.0	1325.889662595372	880.9275381059022	1056.2810932033228
402902	793512	20	1478.0	703.0	1325.889662595372	880.9275381059022	234.08494945591227
402903	793512	20	496.0	763.0	1325.889662595372	880.9275381059022	838.2265542956626
402900	793512	20	954.0	610.0	1325.889662595372	880.9275381059022	460.1126514772494
402901	793512	20	1439.0	614.0	1325.889662595372	880.9275381059022	289.9038789444988
402898	793512	20	849.0	569.0	1325.889662595372	880.9275381059022	569.8443114738769
402899	793512	20	481.0	587.0	1325.889662595372	880.9275381059022	894.5568397913675
402897	793512	20	515.0	471.0	1325.889662595372	880.9275381059022	908.6157776539005
402907	793512	20	497.0	913.0	1325.889662595372	880.9275381059022	829.5099249372597
402904	793512	20	1410.0	775.0	1325.889662595372	880.9275381059022	135.25972123103648
402905	793512	20	471.0	825.0	1325.889662595372	880.9275381059022	856.7171206010863
403110	792911	21	1414.0	742.0	1325.888253952403	880.9890992990851	164.56503126584082
403111	792911	21	494.0	761.0	1325.888253952403	880.9890992990851	840.4971451555224
403108	792911	21	1424.0	677.0	1325.888253952403	880.9890992990851	226.35694675746132
403109	792911	21	1483.0	734.0	1325.888253952403	880.9890992990851	215.15086813415587
403106	792911	21	837.0	614.0	1325.888253952403	880.9890992990851	557.0412049365522
403107	792911	21	901.0	650.0	1325.888253952403	880.9890992990851	483.6176096274041
403104	792911	21	521.0	478.0	1325.888253952403	880.9890992990851	900.1362760740374
403105	792911	21	469.0	601.0	1325.888253952403	880.9890992990851	901.471782968225
403114	792911	21	506.0	942.0	1325.888253952403	880.9890992990851	822.155142885731
403112	792911	21	465.0	815.0	1325.888253952403	880.9890992990851	863.4136592731907
403094	792911	21	684.0	113.0	1325.888253952403	880.9890992990851	1000.9134763825914
403095	792911	21	491.0	143.0	1325.888253952403	880.9890992990851	1114.3008154317968
403092	792911	21	926.0	67.0	1325.888253952403	880.9890992990851	906.9117208564663
403093	792911	21	1075.0	99.0	1325.888253952403	880.9890992990851	821.250185627912
403102	792911	21	466.0	330.0	1325.888253952403	880.9890992990851	1021.2721463115154
403103	792911	21	663.0	435.0	1325.888253952403	880.9890992990851	798.9537620674143
403101	792911	21	613.0	310.0	1325.888253952403	880.9890992990851	913.3664183347701
403098	792911	21	732.0	292.0	1325.888253952403	880.9890992990851	836.4277717028418
403099	792911	21	1072.0	296.0	1325.888253952403	880.9890992990851	637.7079988472425
403096	792911	21	553.0	174.0	1325.888253952403	880.9890992990851	1047.468300057489
403097	792911	21	494.0	271.0	1325.888253952403	880.9890992990851	1031.5642337381064
403207	793335	22	924.0	63.0	1325.920790005711	880.8932120405967	911.3120364292898
403214	793335	22	638.0	215.0	1325.920790005711	880.8932120405967	957.4177683560217
403215	793335	22	735.0	239.0	1325.920790005711	880.8932120405967	872.4759456424963
403212	793335	22	1081.0	175.0	1325.920790005711	880.8932120405967	747.1756287393296
403210	793335	22	503.0	155.0	1325.920790005711	880.8932120405967	1097.32382727718
403211	793335	22	553.0	171.0	1325.920790005711	880.8932120405967	1049.4545822113353
403208	793335	22	640.0	110.0	1325.920790005711	880.8932120405967	1031.8738656116489
403209	793335	22	1170.0	115.0	1325.920790005711	880.8932120405967	781.6032913223098
403222	793335	22	809.0	679.0	1325.920790005711	880.8932120405967	554.9486212328109
403223	793335	22	1424.0	688.0	1325.920790005711	880.8932120405967	216.39621689032003
403220	793335	22	465.0	627.0	1325.920790005711	880.8932120405967	897.57805776676
403221	793335	22	894.0	647.0	1325.920790005711	880.8932120405967	491.1838794971035
403218	793335	22	519.0	427.0	1325.920790005711	880.8932120405967	925.8186697620496
403219	793335	22	711.0	536.0	1325.920790005711	880.8932120405967	705.0382299513466
403216	793335	22	519.0	299.0	1325.920790005711	880.8932120405967	994.847159900637
403217	793335	22	471.0	334.0	1325.920790005711	880.8932120405967	1014.8801616743084
403229	793335	22	511.0	947.0	1325.920790005711	880.8932120405967	817.5977014386976
403226	793335	22	1356.0	762.0	1325.920790005711	880.8932120405967	122.63912403148852
403227	793335	22	463.0	814.0	1325.920790005711	880.8932120405967	865.5096716046498
403224	793335	22	1483.0	735.0	1325.920790005711	880.8932120405967	214.37982072003052
403225	793335	22	492.0	758.0	1325.920790005711	880.8932120405967	842.9274141759802
403142	792845	23	539.0	159.0	1325.8968913117228	880.8954589612953	1067.8669258034881
403140	792845	23	1271.0	119.0	1325.8968913117228	880.8954589612953	763.8706428849939
403141	792845	23	1153.0	121.0	1325.8968913117228	880.8954589612953	779.3166516732817
403138	792845	23	642.0	113.0	1325.8968913117228	880.8954589612953	1028.289061421552
403139	792845	23	774.0	113.0	1325.8968913117228	880.8954589612953	945.649837166444
403137	792845	23	933.0	79.0	1325.8968913117228	880.8954589612953	892.9749684650528
403150	792845	23	465.0	639.0	1325.8968913117228	880.8954589612953	894.2353552260635
403151	792845	23	888.0	664.0	1325.8968913117228	880.8954589612953	488.66893449297726
403148	792845	23	516.0	373.0	1325.8968913117228	880.8954589612953	955.9763447857364
403149	792845	23	717.0	575.0	1325.8968913117228	880.8954589612953	681.4157732707847
403146	792845	23	475.0	332.0	1325.8968913117228	880.8954589612953	1012.5767845019383
403147	792845	23	577.0	333.0	1325.8968913117228	880.8954589612953	927.9202486026322
403144	792845	23	643.0	225.0	1325.8968913117228	880.8954589612953	946.8616674304981
403145	792845	23	488.0	263.0	1325.8968913117228	880.8954589612953	1041.0888524400013
403158	792845	23	480.0	846.0	1325.8968913117228	880.8954589612953	846.6163498226077
403157	792845	23	513.0	767.0	1325.8968913117228	880.8954589612953	820.8370919227925
403154	792845	23	1245.0	734.0	1325.8968913117228	880.8954589612953	167.69789172005198
403155	792845	23	765.0	739.0	1325.8968913117228	880.8954589612953	578.5668880578902
403152	792845	23	1424.0	701.0	1325.8968913117228	880.8954589612953	204.90631051580377
403153	792845	23	1483.0	716.0	1325.8968913117228	880.8954589612953	227.75403211705574
403160	792845	23	527.0	952.0	1325.8968913117228	880.8954589612953	802.0549224983657
403335	792823	24	633.0	114.0	1325.9003950961578	880.9369462016915	1033.587556510617
403332	792823	24	882.0	108.0	1325.9003950961578	880.9369462016915	891.3355617106957
403365	792823	24	563.0	986.0	1325.9003950961578	880.9369462016915	770.1008103562156
403362	792823	24	721.0	802.0	1325.9003950961578	880.9369462016915	610.02912181562
403363	792823	24	501.0	846.0	1325.9003950961578	880.9369462016915	825.6399045829223
403360	792823	24	1485.0	711.0	1325.9003950961578	880.9369462016915	232.79014146848075
403361	792823	24	505.0	777.0	1325.9003950961578	880.9369462016915	827.4541361639092
403343	792823	24	646.0	230.0	1325.9003950961578	880.9369462016915	941.2669415114372
403341	792823	24	1277.0	226.0	1325.9003950961578	880.9369462016915	656.7599653911295
403339	792823	24	546.0	133.0	1325.9003950961578	880.9369462016915	1080.580539230952
403336	792823	24	1348.0	124.0	1325.9003950961578	880.9369462016915	757.2594885916243
403350	792823	24	476.0	340.0	1325.9003950961578	880.9369462016915	1007.4440239291793
403347	792823	24	472.0	277.0	1325.9003950961578	880.9369462016915	1045.8899175978318
403344	792823	24	533.0	271.0	1325.9003950961578	880.9369462016915	1000.3569937204859
403358	792823	24	1147.0	678.0	1325.9003950961578	880.9369462016915	270.53420393589715
403327	792823	24	1036.0	101.0	1325.9003950961578	880.9369462016915	832.0720396259741
403359	792823	24	1414.0	697.0	1325.9003950961578	880.9369462016915	203.9469062335025
403356	792823	24	867.0	636.0	1325.9003950961578	880.9369462016915	520.1765856264775
403357	792823	24	479.0	663.0	1325.9003950961578	880.9369462016915	874.4923051312385
403354	792823	24	738.0	603.0	1325.9003950961578	880.9369462016915	650.2890285235792
403352	792823	24	589.0	396.0	1325.9003950961578	880.9369462016915	882.1485328924465
402918	793178	25	480.0	376.0	1325.8948136993895	880.9686019989496	985.1554825753641
402919	793178	25	577.0	498.0	1325.8948136993895	880.9686019989496	841.1351806355939
402916	793178	25	475.0	274.0	1325.8948136993895	880.9686019989496	1045.1951338353417
402917	793178	25	1211.0	346.0	1325.8948136993895	880.9686019989496	547.1674545691912
402915	793178	25	643.0	224.0	1325.8948136993895	880.9686019989496	947.6038574161557
402912	793178	25	522.0	184.0	1325.8948136993895	880.9686019989496	1063.9605743001694
402913	793178	25	1395.0	187.0	1325.8948136993895	880.9686019989496	697.4008512570217
402926	793178	25	481.0	806.0	1325.8948136993895	880.9686019989496	848.2143228582048
402927	793178	25	541.0	851.0	1325.8948136993895	880.9686019989496	785.4667311083078
402924	793178	25	1473.0	706.0	1325.8948136993895	880.9686019989496	228.5912236329386
402925	793178	25	541.0	726.0	1325.8948136993895	880.9686019989496	800.046958732866
402922	793178	25	855.0	608.0	1325.8948136993895	880.9686019989496	544.2920018209377
402923	793178	25	1391.0	702.0	1325.8948136993895	880.9686019989496	190.44276248966676
402920	793178	25	1092.0	524.0	1325.8948136993895	880.9686019989496	426.77085969939014
402921	793178	25	730.0	605.0	1325.8948136993895	880.9686019989496	656.6957425498392
402930	793178	25	588.0	1009.0	1325.8948136993895	880.9686019989496	748.9197520152343
402928	793178	25	690.0	857.0	1325.8948136993895	880.9686019989496	636.3463742110623
402910	793178	25	564.0	103.0	1325.8948136993895	880.9686019989496	1088.9071828389358
402911	793178	25	602.0	133.0	1325.8948136993895	880.9686019989496	1040.9038048144203
402908	793178	25	1055.0	89.0	1325.8948136993895	880.9686019989496	837.0174828767902
402909	793178	25	1143.0	100.0	1325.8948136993895	880.9686019989496	802.0987907897181
403398	792955	26	475.0	413.0	1325.8497009092305	880.8965984466686	971.0161895536501
403396	792955	26	467.0	318.0	1325.8497009092305	880.8965984466686	1026.8765209579508
403397	792955	26	1113.0	322.0	1325.8497009092305	880.8965984466686	598.0555182693373
403394	792955	26	635.0	220.0	1325.8497009092305	880.8965984466686	956.063608283858
403395	792955	26	1432.0	259.0	1325.8497009092305	880.8965984466686	630.8908504302442
403392	792955	26	527.0	139.0	1325.8497009092305	880.8965984466686	1090.2162204945882
403393	792955	26	580.0	175.0	1325.8497009092305	880.8965984466686	1026.9283246872517
403406	792955	26	549.0	724.0	1325.8497009092305	880.8965984466686	792.5351729777651
403407	792955	26	490.0	825.0	1325.8497009092305	880.8965984466686	837.7166300294857
403404	792955	26	1423.0	643.0	1325.8497009092305	880.8965984466686	256.9688155514623
403405	792955	26	1282.0	658.0	1325.8497009092305	880.8965984466686	227.16885761240334
403402	792955	26	543.0	619.0	1325.8497009092305	880.8965984466686	825.4959009538492
403403	792955	26	697.0	641.0	1325.8497009092305	880.8965984466686	673.0544734862927
403400	792955	26	1092.0	436.0	1325.8497009092305	880.8965984466686	502.61184419465565
403401	792955	26	755.0	525.0	1325.8497009092305	880.8965984466686	672.704816256036
403410	792955	26	683.0	900.0	1325.8497009092305	880.8965984466686	643.1334837419017
403411	792955	26	602.0	999.0	1325.8497009092305	880.8965984466686	733.4212997758177
403408	792955	26	569.0	858.0	1325.8497009092305	880.8965984466686	757.1959614173993
403390	792955	26	1195.0	100.0	1325.8497009092305	880.8965984466686	791.7835194632512
403391	792955	26	1339.0	123.0	1325.8497009092305	880.8965984466686	758.0106755865695
403389	792955	26	597.0	87.0	1325.8497009092305	880.8965984466686	1077.726169089656
402790	793287	27	663.0	871.0	1325.9020955696783	880.953503786423	662.9768175044262
402788	793287	27	1121.0	742.0	1325.9020955696783	880.953503786423	247.57412018094507
402789	793287	27	539.0	745.0	1325.9020955696783	880.953503786423	798.5601187160275
402786	793287	27	609.0	631.0	1325.9020955696783	880.953503786423	759.2268229503654
402787	793287	27	510.0	669.0	1325.9020955696783	880.953503786423	842.9831061903516
402784	793287	27	709.0	498.0	1325.9020955696783	880.953503786423	726.100255874186
402785	793287	27	1357.0	574.0	1325.9020955696783	880.953503786423	308.5247690975864
402794	793287	27	645.0	1004.0	1325.9020955696783	880.953503786423	691.9307075001203
402792	793287	27	536.0	905.0	1325.9020955696783	880.953503786423	790.2680270424198
402793	793287	27	684.0	929.0	1325.9020955696783	880.953503786423	643.6977288255301
402774	793287	27	1350.0	134.0	1325.9020955696783	880.953503786423	747.3421209973025
402772	793287	27	642.0	86.0	1325.9020955696783	880.953503786423	1048.6530167347576
402773	793287	27	550.0	119.0	1325.9020955696783	880.953503786423	1087.4728520022118
402782	793287	27	478.0	415.0	1325.9020955696783	880.953503786423	967.4970963069068
402783	793287	27	461.0	481.0	1325.9020955696783	880.953503786423	952.9000158001138
402780	793287	27	1439.0	310.0	1325.9020955696783	880.953503786423	582.0472828495319
402781	793287	27	1053.0	376.0	1325.9020955696783	880.953503786423	573.9804829020817
402778	793287	27	1425.0	192.0	1325.9020955696783	880.953503786423	696.0440539520971
402779	793287	27	588.0	288.0	1325.9020955696783	880.953503786423	946.6220789199448
402776	793287	27	661.0	175.0	1325.9020955696783	880.953503786423	969.7758226524709
402777	793287	27	1023.0	179.0	1325.9020955696783	880.953503786423	764.5184111442563
402982	793198	28	965.0	294.0	1325.8983683990905	880.9347714991999	689.0138302733434
402983	793198	28	1413.0	376.0	1325.8983683990905	880.9347714991999	512.3922498403832
402980	793198	28	1421.0	159.0	1325.8983683990905	880.9347714991999	728.1717754985818
402981	793198	28	1447.0	220.0	1325.8983683990905	880.9347714991999	671.9377778880288
402978	793198	28	725.0	113.0	1325.8983683990905	880.9347714991999	975.0911046780283
402979	793198	28	671.0	143.0	1325.8983683990905	880.9347714991999	986.6304272215443
402976	793198	28	1061.0	91.0	1325.8983683990905	880.9347714991999	833.1675034493325
402977	793198	28	572.0	106.0	1325.8983683990905	880.9347714991999	1081.1506139078533
402990	793198	28	480.0	690.0	1325.8983683990905	880.9347714991999	867.1794143242188
402991	793198	28	521.0	761.0	1325.8983683990905	880.9347714991999	813.7848197564779
402988	793198	28	607.0	522.0	1325.8983683990905	880.9347714991999	803.5228897038697
402989	793198	28	468.0	555.0	1325.8983683990905	880.9347714991999	917.7271303465194
402986	793198	28	1328.0	495.0	1325.8983683990905	880.9347714991999	385.94049373902914
402987	793198	28	732.0	498.0	1325.8983683990905	880.9347714991999	706.6500627681612
402984	793198	28	569.0	407.0	1325.8983683990905	880.9347714991999	893.0337662827784
402985	793198	28	490.0	462.0	1325.8983683990905	880.9347714991999	935.0039706136806
402996	793198	28	550.0	938.0	1325.8983683990905	880.9347714991999	777.9940349310008
402997	793198	28	685.0	1007.0	1325.8983683990905	880.9347714991999	653.1792712981446
402995	793198	28	688.0	927.0	1325.8983683990905	880.9347714991999	639.5594840849853
402992	793198	28	977.0	801.0	1325.8983683990905	880.9347714991999	357.9380381660725
402993	793198	28	752.0	860.0	1325.8983683990905	880.9347714991999	574.2800727074394
403462	793464	29	1442.0	230.0	1325.8653930976814	880.9517610048179	661.2302489115493
403463	793464	29	1398.0	318.0	1325.8653930976814	880.9517610048179	567.554479086702
403460	793464	29	655.0	142.0	1325.8653930976814	880.9517610048179	998.05314525241
403461	793464	29	900.0	182.0	1325.8653930976814	880.9517610048179	818.4710729463679
403458	793464	29	805.0	108.0	1325.8653930976814	880.9517610048179	932.0703742568214
403459	793464	29	1163.0	127.0	1325.8653930976814	880.9517610048179	771.3419437520096
403457	793464	29	634.0	96.0	1325.8653930976814	880.9517610048179	1046.3398058330638
403470	793464	29	467.0	629.0	1325.8653930976814	880.9517610048179	895.0583519158199
403471	793464	29	471.0	721.0	1325.8653930976814	880.9517610048179	869.7007566770283
403468	793464	29	566.0	456.0	1325.8653930976814	880.9517610048179	870.6201323244195
403469	793464	29	518.0	588.0	1325.8653930976814	880.9517610048179	859.3411590519188
403466	793464	29	742.0	428.0	1325.8653930976814	880.9517610048179	738.9614976806813
403467	793464	29	646.0	449.0	1325.8653930976814	880.9517610048179	805.4807735551657
403464	793464	29	1333.0	420.0	1325.8653930976814	880.9517610048179	461.00697238663685
403465	793464	29	1415.0	422.0	1325.8653930976814	880.9517610048179	467.52721533302673
403478	793464	29	748.0	1016.0	1325.8653930976814	880.9517610048179	593.4361291627243
403476	793464	29	682.0	943.0	1325.8653930976814	880.9517610048179	646.8482267048701
403477	793464	29	569.0	944.0	1325.8653930976814	880.9517610048179	759.4868686878671
403475	793464	29	885.0	912.0	1325.8653930976814	880.9517610048179	441.9573372802799
403472	793464	29	505.0	781.0	1325.8653930976814	880.9517610048179	826.9282605603555
403473	793464	29	807.0	878.0	1325.8653930976814	880.9517610048179	518.8737891312693
403456	793264	30	781.0	1018.0	1325.8782229661645	880.8883405198228	561.8646500965988
403438	793264	30	894.0	150.0	1325.8782229661645	880.8883405198228	848.950272854796
403439	793264	30	1303.0	245.0	1325.8782229661645	880.8883405198228	636.2997679515086
403436	793264	30	642.0	146.0	1325.8782229661645	880.8883405198228	1003.8676690078918
403434	793264	30	764.0	108.0	1325.8782229661645	880.8883405198228	955.5435753303459
403435	793264	30	702.0	115.0	1325.8782229661645	880.8883405198228	987.8304445782319
403446	793264	30	588.0	499.0	1325.8782229661645	880.8883405198228	830.8447367304487
403447	793264	30	458.0	645.0	1325.8782229661645	880.8883405198228	899.3641748991914
403444	793264	30	670.0	406.0	1325.8782229661645	880.8883405198228	809.7500721351773
403445	793264	30	1398.0	470.0	1325.8782229661645	880.8883405198228	417.1699642803304
403442	793264	30	1452.0	331.0	1325.8782229661645	880.8883405198228	564.1665442773234
403443	793264	30	1288.0	375.0	1325.8782229661645	880.8883405198228	507.3044183219526
403440	793264	30	750.0	258.0	1325.8782229661645	880.8883405198228	848.3074987539637
403441	793264	30	1361.0	326.0	1325.8782229661645	880.8883405198228	555.9987496990054
403454	793264	30	597.0	958.0	1325.8782229661645	880.8883405198228	732.9458860939875
403455	793264	30	864.0	977.0	1325.8782229661645	880.8883405198228	471.77213137108413
403453	793264	30	688.0	956.0	1325.8782229661645	880.8883405198228	642.2852860873725
403450	793264	30	504.0	855.0	1325.8782229661645	880.8883405198228	822.2858502740337
403451	793264	30	816.0	871.0	1325.8782229661645	880.8883405198228	509.9740988848058
403448	793264	30	532.0	705.0	1325.8782229661645	880.8883405198228	813.1293508604472
403449	793264	30	469.0	758.0	1325.8782229661645	880.8883405198228	865.6453276194401
403302	792885	31	771.0	218.0	1325.857692196597	880.9010745562051	864.4679827717769
403303	792885	31	1301.0	243.0	1325.857692196597	880.9010745562051	638.3852173893926
403300	792885	31	636.0	150.0	1325.857692196597	880.9010745562051	1005.0472706645346
403301	792885	31	870.0	157.0	1325.857692196597	880.9010745562051	855.4758916991384
403298	792885	31	772.0	97.0	1325.857692196597	880.9010745562051	959.822503328461
403299	792885	31	712.0	122.0	1325.857692196597	880.9010745562051	976.0902146991818
403310	792885	31	468.0	680.0	1325.857692196597	880.9010745562051	881.0681368763198
403311	792885	31	526.0	780.0	1325.857692196597	880.9010745562051	806.1968460696576
403308	792885	31	1359.0	541.0	1325.857692196597	880.9010745562051	341.51303496498986
403309	792885	31	610.0	543.0	1325.857692196597	880.9010745562051	791.5992494079792
403306	792885	31	1463.0	404.0	1325.857692196597	880.9010745562051	496.22842270723106
403307	792885	31	1340.0	421.0	1325.857692196597	880.9010745562051	460.1184665365631
403304	792885	31	1166.0	315.0	1325.857692196597	880.9010745562051	588.0463484609777
403305	792885	31	613.0	340.0	1325.857692196597	880.9010745562051	894.8408024782485
403318	792885	31	873.0	984.0	1325.857692196597	880.9010745562051	464.44534426484785
403319	792885	31	784.0	1011.0	1325.857692196597	880.9010745562051	557.2571121073757
403316	792885	31	615.0	974.0	1325.857692196597	880.9010745562051	716.9282170997744
403317	792885	31	717.0	978.0	1325.857692196597	880.9010745562051	616.5516123320949
403315	792885	31	524.0	925.0	1325.857692196597	880.9010745562051	803.0694078099041
403312	792885	31	890.0	806.0	1325.857692196597	880.9010745562051	442.24664929948057
403313	792885	31	470.0	810.0	1325.857692196597	880.9010745562051	858.7894687671186
403522	793485	32	884.0	1021.0	1325.848938541906	880.9199366667992	463.52228493789
403520	793485	32	722.0	985.0	1325.848938541906	880.9199366667992	612.7529683009536
403521	793485	32	816.0	991.0	1325.848938541906	880.9199366667992	521.5971246812521
403502	793485	32	715.0	129.0	1325.848938541906	880.9199366667992	968.7724278047846
403503	793485	32	876.0	149.0	1325.848938541906	880.9199366667992	859.1105058126171
403501	793485	32	775.0	86.0	1325.848938541906	880.9199366667992	967.1257719671689
403510	793485	32	1352.0	503.0	1325.848938541906	880.9199366667992	378.8236483452723
403511	793485	32	639.0	592.0	1325.848938541906	880.9199366667992	745.1417275791835
403508	793485	32	1036.0	327.0	1325.848938541906	880.9199366667992	625.1717391331924
403509	793485	32	1410.0	466.0	1325.848938541906	880.9199366667992	423.3673995339091
403506	793485	32	783.0	220.0	1325.848938541906	880.9199366667992	855.2778102813844
403507	793485	32	543.0	278.0	1325.848938541906	880.9199366667992	988.1117905411745
403504	793485	32	622.0	155.0	1325.848938541906	880.9199366667992	1011.1197173119004
403505	793485	32	1231.0	212.0	1325.848938541906	880.9199366667992	675.6109848225093
403518	793485	32	545.0	961.0	1325.848938541906	880.9199366667992	784.9445084625222
403519	793485	32	630.0	984.0	1325.848938541906	880.9199366667992	703.4424245996781
403516	793485	32	538.0	836.0	1325.848938541906	880.9199366667992	789.1284753902605
403514	793485	32	477.0	746.0	1325.848938541906	880.9199366667992	859.5044559360315
403515	793485	32	477.0	831.0	1325.848938541906	880.9199366667992	850.3155417493776
403512	793485	32	1330.0	607.0	1325.848938541906	880.9199366667992	273.9513880504572
403513	793485	32	967.0	731.0	1325.848938541906	880.9199366667992	388.90686301842203
403526	793575	33	741.0	159.0	1325.8456950953887	880.8732058157631	929.0561943964075
403527	793575	33	874.0	204.0	1325.8456950953887	880.8732058157631	813.8315974005576
403524	793575	33	1107.0	118.0	1325.8456950953887	880.8732058157631	793.6428456260431
403525	793575	33	621.0	154.0	1325.8456950953887	880.8732058157631	1012.4979561596094
403523	793575	33	743.0	95.0	1325.8456950953887	880.8732058157631	978.420052896695
403534	793575	33	1301.0	680.0	1325.8456950953887	880.8732058157631	202.4039361758435
403535	793575	33	645.0	682.0	1325.8456950953887	880.8732058157631	709.296420772981
403532	793575	33	1415.0	566.0	1325.8456950953887	880.8732058157631	327.2516246311396
403533	793575	33	997.0	602.0	1325.8456950953887	880.8732058157631	431.1725363525955
403530	793575	33	928.0	401.0	1325.8456950953887	880.8732058157631	623.3454024582444
403531	793575	33	1417.0	470.0	1325.8456950953887	880.8732058157631	420.86327775177205
403528	793575	33	793.0	221.0	1325.8456950953887	880.8732058157631	848.1492690177009
403529	793575	33	505.0	254.0	1325.8456950953887	880.8732058157631	1032.8396154904033
403542	793575	33	570.0	995.0	1325.8456950953887	880.8732058157631	764.4132651550485
403543	793575	33	751.0	995.0	1325.8456950953887	880.8732058157631	586.0652679697644
403540	793575	33	556.0	907.0	1325.8456950953887	880.8732058157631	770.2889091965739
403541	793575	33	881.0	957.0	1325.8456950953887	880.8732058157631	451.31250950718027
403538	793575	33	485.0	875.0	1325.8456950953887	880.8732058157631	840.8662066625116
403537	793575	33	462.0	763.0	1325.8456950953887	880.8732058157631	871.8506050833024
403544	793575	33	646.0	996.0	1325.8456950953887	880.8732058157631	689.5247260823007
403545	793575	33	864.0	1033.0	1325.8456950953887	880.8732058157631	486.25508489569125
403590	793753	34	574.0	939.0	1325.8546980477126	880.9008082731475	754.0961497420145
403591	793753	34	776.0	976.0	1325.8546980477126	880.9008082731475	558.0179613885578
403588	793753	34	994.0	916.0	1325.8546980477126	880.9008082731475	333.70569949615316
403589	793753	34	520.0	935.0	1325.8546980477126	880.9008082731475	807.6685687279584
403586	793753	34	634.0	817.0	1325.8546980477126	880.9008082731475	694.7994217820371
403585	793753	34	455.0	769.0	1325.8546980477126	880.9008082731475	878.0146331377151
403594	793753	34	824.0	1035.0	1325.8546980477126	880.9008082731475	524.980665209139
403592	793753	34	673.0	999.0	1325.8546980477126	880.9008082731475	663.4505828240004
403593	793753	34	597.0	1011.0	1325.8546980477126	880.9008082731475	740.3748851454935
403575	793753	34	498.0	203.0	1325.8546980477126	880.9008082731475	1069.996685479472
403572	793753	34	677.0	111.0	1325.8546980477126	880.9008082731475	1006.8563322332706
403573	793753	34	604.0	170.0	1325.8546980477126	880.9008082731475	1013.1407425905686
403571	793753	34	1051.0	101.0	1325.8546980477126	880.9008082731475	826.9161842557007
403582	793753	34	1416.0	619.0	1325.8546980477126	880.9008082731475	276.98052068367014
403583	793753	34	1300.0	705.0	1325.8546980477126	880.9008082731475	177.79077524518812
403580	793753	34	1434.0	464.0	1325.8546980477126	880.9008082731475	430.6990715954181
403581	793753	34	887.0	528.0	1325.8546980477126	880.9008082731475	563.1451202650964
403578	793753	34	801.0	335.0	1325.8546980477126	880.9008082731475	757.2847195976104
403579	793753	34	899.0	432.0	1325.8546980477126	880.9008082731475	619.4488428544273
403576	793753	34	817.0	205.0	1325.8546980477126	880.9008082731475	846.0348730102813
403577	793753	34	773.0	233.0	1325.8546980477126	880.9008082731475	851.7181309062437
403616	793528	35	612.0	1009.0	1325.847500709208	880.8915296219897	725.2517042043928
403617	793528	35	809.0	1036.0	1325.847500709208	880.8915296219897	539.6202151257501
403598	793528	35	834.0	193.0	1325.847500709208	880.8915296219897	845.6410115879994
403599	793528	35	551.0	206.0	1325.847500709208	880.8915296219897	1027.5540015545728
403596	793528	35	942.0	114.0	1325.847500709208	880.8915296219897	857.5905328340912
403597	793528	35	611.0	187.0	1325.847500709208	880.8915296219897	996.2391300041098
403595	793528	35	651.0	104.0	1325.847500709208	880.8915296219897	1029.067343769036
403606	793528	35	1314.0	721.0	1325.847500709208	880.8915296219897	160.32986159139003
403604	793528	35	762.0	527.0	1325.847500709208	880.8915296219897	665.7050539046642
403605	793528	35	1418.0	681.0	1325.847500709208	880.8915296219897	220.11066930105457
403602	793528	35	713.0	373.0	1325.847500709208	880.8915296219897	795.9496623451051
403603	793528	35	874.0	460.0	1325.847500709208	880.8915296219897	617.5077680521078
403600	793528	35	768.0	229.0	1325.847500709208	880.8915296219897	857.9955713407891
403601	793528	35	1449.0	357.0	1325.847500709208	880.8915296219897	538.1717875281429
403614	793528	35	528.0	969.0	1325.847500709208	880.8915296219897	802.697786804151
403615	793528	35	688.0	996.0	1325.847500709208	880.8915296219897	648.1507495280309
403612	793528	35	582.0	941.0	1325.847500709208	880.8915296219897	746.2721571400873
403613	793528	35	828.0	947.0	1325.847500709208	880.8915296219897	502.21754630650355
403610	793528	35	1058.0	889.0	1325.847500709208	880.8915296219897	267.970205299097
403611	793528	35	645.0	902.0	1325.847500709208	880.8915296219897	681.174637478286
403608	793528	35	453.0	783.0	1325.847500709208	880.8915296219897	878.3197089135843
403622	793552	36	656.0	190.0	1325.8685646193328	880.8505849990084	962.2881193585617
403623	793552	36	1462.0	225.0	1325.8685646193328	880.8505849990084	669.8296481511866
403620	793552	36	761.0	168.0	1325.8685646193328	880.8505849990084	909.5232002695335
403621	793552	36	849.0	171.0	1325.8685646193328	880.8505849990084	855.1558226110241
403618	793552	36	873.0	94.0	1325.8685646193328	880.8505849990084	907.867710590952
403619	793552	36	613.0	117.0	1325.8685646193328	880.8505849990084	1044.820226941341
403631	793552	36	469.0	804.0	1325.8685646193328	880.8505849990084	860.3079387332687
403628	793552	36	1420.0	719.0	1325.8685646193328	880.8505849990084	187.2333810818626
403629	793552	36	1335.0	724.0	1325.8685646193328	880.8505849990084	157.11616443460704
403626	793552	36	853.0	559.0	1325.8685646193328	880.8505849990084	572.0074112014215
403627	793552	36	624.0	583.0	1325.8685646193328	880.8505849990084	762.4529185366491
403624	793552	36	567.0	323.0	1325.8685646193328	880.8505849990084	941.8485937512156
403625	793552	36	652.0	408.0	1325.8685646193328	880.8505849990084	823.2171755472698
403638	793552	36	542.0	992.0	1325.8685646193328	880.8505849990084	791.7096178861514
403639	793552	36	637.0	1012.0	1325.8685646193328	880.8505849990084	701.2418044981362
403636	793552	36	584.0	953.0	1325.8685646193328	880.8505849990084	745.3687042365909
403637	793552	36	752.0	978.0	1325.8685646193328	880.8505849990084	582.0336229920813
403634	793552	36	655.0	910.0	1325.8685646193328	880.8505849990084	671.5015408688977
403635	793552	36	884.0	928.0	1325.8685646193328	880.8505849990084	444.3769748014463
403632	793552	36	1110.0	814.0	1325.8685646193328	880.8505849990084	225.9828265721108
403640	793552	36	787.0	1037.0	1325.8685646193328	880.8505849990084	561.0365137315503
403550	793729	37	823.0	162.0	1325.841843935505	880.8846758901848	877.2941908175358
403548	793729	37	735.0	115.0	1325.841843935505	880.8846758901848	967.3021354822499
403549	793729	37	546.0	154.0	1325.841843935505	880.8846758901848	1066.0744034056477
403546	793729	37	819.0	77.0	1325.841843935505	880.8846758901848	950.325853007804
403547	793729	37	1391.0	111.0	1325.841843935505	880.8846758901848	772.6370425188401
403558	793729	37	1324.0	723.0	1325.841843935505	880.8846758901848	157.89541877467963
403556	793729	37	534.0	600.0	1325.841843935505	880.8846758901848	840.1843291546891
403557	793729	37	739.0	653.0	1325.841843935505	880.8846758901848	629.5353646136158
403554	793729	37	616.0	428.0	1325.841843935505	880.8846758901848	842.0094851353609
403552	793729	37	574.0	304.0	1325.841843935505	880.8846758901848	947.6613781141784
403553	793729	37	528.0	410.0	1325.841843935505	880.8846758901848	926.4361747700761
403566	793729	37	586.0	947.0	1325.841843935505	880.8846758901848	742.7901386798522
403567	793729	37	819.0	974.0	1325.841843935505	880.8846758901848	515.3242846480445
403564	793729	37	704.0	916.0	1325.841843935505	880.8846758901848	622.8325335565302
403565	793729	37	907.0	919.0	1325.841843935505	880.8846758901848	420.572548038136
403563	793729	37	490.0	885.0	1325.841843935505	880.8846758901848	835.8519749130429
403560	793729	37	1438.0	747.0	1325.841843935505	880.8846758901848	174.65554216802693
403561	793729	37	1088.0	753.0	1325.841843935505	880.8846758901848	270.04302074702605
403570	793729	37	754.0	1038.0	1325.841843935505	880.8846758901848	593.0331521472394
403568	793729	37	555.0	998.0	1325.841843935505	880.8846758901848	779.6878526072062
403569	793729	37	669.0	1005.0	1325.841843935505	880.8846758901848	668.4652733115452
403655	793596	38	1441.0	771.0	1325.8368434278611	880.8863932284598	159.17780011175765
403652	793596	38	1298.0	720.0	1325.8368434278611	880.8863932284598	163.27682437532235
403653	793596	38	635.0	725.0	1325.8368434278611	880.8863932284598	708.2062636203871
403650	793596	38	503.0	554.0	1325.8368434278611	880.8863932284598	885.3898491513429
403651	793596	38	1091.0	693.0	1325.8368434278611	880.8863932284598	300.7484659837207
403648	793596	38	593.0	434.0	1325.8368434278611	880.8863932284598	858.3456690273756
403662	793596	38	719.0	985.0	1325.8368434278611	880.8863932284598	615.7033357522674
403663	793596	38	578.0	998.0	1325.8368434278611	880.8863932284598	756.9514788143202
403660	793596	38	749.0	926.0	1325.8368434278611	880.8863932284598	578.5982902253998
403661	793596	38	896.0	982.0	1325.8368434278611	880.8863932284598	441.56955674319
403658	793596	38	985.0	898.0	1325.8368434278611	880.8863932284598	341.2662148156469
403659	793596	38	489.0	916.0	1325.8368434278611	880.8863932284598	837.5732015166275
403657	793596	38	680.0	889.0	1325.8368434278611	880.8863932284598	645.8878067773898
403664	793596	38	720.0	1037.0	1325.8368434278611	880.8863932284598	625.6274762778995
403646	793596	38	547.0	349.0	1325.8368434278611	880.8863932284598	943.1277559176458
403647	793596	38	499.0	432.0	1325.8368434278611	880.8863932284598	940.828443275077
403644	793596	38	745.0	160.0	1325.8368434278611	880.8863932284598	925.7692102382641
403645	793596	38	509.0	244.0	1325.8368434278611	880.8863932284598	1035.7831368876152
403642	793596	38	1235.0	91.0	1325.8368434278611	880.8863932284598	795.0923508193265
403643	793596	38	822.0	93.0	1325.8368434278611	880.8863932284598	935.209352727988
403641	793596	38	693.0	91.0	1325.8368434278611	880.8863932284598	1012.1279487333626
403758	793676	39	510.0	294.0	1325.8587814117382	880.8580143263997	1005.0014329272228
403759	793676	39	537.0	372.0	1325.8587814117382	880.8580143263997	938.7409950325057
403756	793676	39	901.0	107.0	1325.8587814117382	880.8580143263997	882.8143692078564
403757	793676	39	721.0	157.0	1325.8587814117382	880.8580143263997	943.3051310978071
403754	793676	39	1066.0	79.0	1325.8587814117382	880.8580143263997	842.9133178543747
403755	793676	39	592.0	100.0	1325.8587814117382	880.8580143263997	1071.5819845410285
403766	793676	39	572.0	786.0	1325.8587814117382	880.8580143263997	759.8033332340273
403767	793676	39	824.0	839.0	1325.8587814117382	880.8580143263997	503.60136004921975
403764	793676	39	1253.0	737.0	1325.8587814117382	880.8580143263997	161.25610163568408
403765	793676	39	1419.0	779.0	1325.8587814117382	880.8580143263997	138.02297519841912
403762	793676	39	499.0	507.0	1325.8587814117382	880.8580143263997	907.4498659836713
403763	793676	39	1103.0	605.0	1325.8587814117382	880.8580143263997	354.6317534012275
403760	793676	39	505.0	428.0	1325.8587814117382	880.8580143263997	937.4910773764267
403761	793676	39	574.0	439.0	1325.8587814117382	880.8580143263997	872.0837872649696
403774	793676	39	615.0	1006.0	1325.8587814117382	880.8580143263997	721.7899442971708
403775	793676	39	713.0	1031.0	1325.8587814117382	880.8580143263997	630.9821723436347
403772	793676	39	979.0	984.0	1325.8587814117382	880.8580143263997	361.8691523895469
403773	793676	39	786.0	986.0	1325.8587814117382	880.8580143263997	550.0021281947502
403770	793676	39	761.0	909.0	1325.8587814117382	880.8580143263997	565.5593817589864
403771	793676	39	484.0	944.0	1325.8587814117382	880.8580143263997	844.2233816916361
403769	793676	39	1037.0	888.0	1325.8587814117382	880.8580143263997	288.947060130461
403782	793642	40	504.0	431.0	1325.8387505770745	880.9090570799173	936.929608664721
403783	793642	40	578.0	440.0	1325.8387505770745	880.9090570799173	868.1380037066582
403780	793642	40	508.0	293.0	1325.8387505770745	880.9090570799173	1007.2225579990094
403781	793642	40	528.0	374.0	1325.8387505770745	880.9090570799173	945.2531216938869
403778	793642	40	693.0	183.0	1325.8387505770745	880.9090570799173	942.1050558117879
403779	793642	40	522.0	198.0	1325.8387505770745	880.9090570799173	1054.7613555544656
403776	793642	40	1006.0	70.0	1325.8387505770745	880.9090570799173	871.7054119511618
403777	793642	40	981.0	133.0	1325.8387505770745	880.9090570799173	823.5786067897398
403790	793642	40	866.0	865.0	1325.8387505770745	880.9090570799173	460.1138713725734
403788	793642	40	506.0	853.0	1325.8387505770745	880.9090570799173	820.3136548996785
403789	793642	40	1025.0	855.0	1325.8387505770745	880.9090570799173	301.9523689053385
403786	793642	40	1188.0	751.0	1325.8387505770745	880.9090570799173	189.4093035519696
403787	793642	40	1383.0	796.0	1325.8387505770745	880.9090570799173	102.35700469333082
403784	793642	40	501.0	509.0	1325.8387505770745	880.9090570799173	904.8067811370682
403785	793642	40	1061.0	566.0	1325.8387505770745	880.9090570799173	411.4696562787935
403796	793642	40	616.0	1001.0	1325.8387505770745	880.9090570799173	719.9256117073879
403797	793642	40	715.0	1031.0	1325.8387505770745	880.9090570799173	629.0081639797698
403794	793642	40	1033.0	980.0	1325.8387505770745	880.9090570799173	309.1497190817633
403795	793642	40	889.0	988.0	1325.8387505770745	880.9090570799173	449.7739032683554
403792	793642	40	782.0	903.0	1325.8387505770745	880.9090570799173	544.2872370250213
403793	793642	40	512.0	968.0	1325.8387505770745	880.9090570799173	818.4853964974346
403687	793707	41	939.0	99.0	1325.82266374689	880.8894541877341	872.3433336469262
403694	793707	41	483.0	455.0	1325.82266374689	880.8894541877341	944.3155562171627
403695	793707	41	497.0	527.0	1325.82266374689	880.8894541877341	901.2129347306231
403692	793707	41	525.0	373.0	1325.82266374689	880.8894541877341	948.2977572713007
403693	793707	41	581.0	445.0	1325.82266374689	880.8894541877341	862.9950270442429
403690	793707	41	511.0	234.0	1325.82266374689	880.8894541877341	1040.3854762994733
403691	793707	41	510.0	302.0	1325.82266374689	880.8894541877341	1000.3397517108094
403688	793707	41	1114.0	159.0	1325.82266374689	880.8894541877341	752.3252122216114
403689	793707	41	681.0	201.0	1325.82266374689	880.8894541877341	937.0410543819997
403702	793707	41	513.0	915.0	1325.82266374689	880.8894541877341	813.5380827202869
403703	793707	41	768.0	931.0	1325.82266374689	880.8894541877341	560.0689162873432
403700	793707	41	896.0	849.0	1325.82266374689	880.8894541877341	431.00401339066855
403698	793707	41	1308.0	749.0	1325.82266374689	880.8894541877341	133.08822438132205
403699	793707	41	968.0	791.0	1325.82266374689	880.8894541877341	368.9406085877354
403696	793707	41	963.0	547.0	1325.82266374689	880.8894541877341	493.0744902610272
403697	793707	41	1102.0	740.0	1325.82266374689	880.8894541877341	264.47386091648264
403708	793707	41	696.0	1036.0	1325.82266374689	880.8894541877341	648.6415567872652
403706	793707	41	560.0	980.0	1325.82266374689	880.8894541877341	772.2093321111752
403707	793707	41	653.0	994.0	1325.82266374689	880.8894541877341	682.2641221883276
403704	793707	41	925.0	953.0	1325.82266374689	880.8894541877341	407.2575826065063
403705	793707	41	1095.0	978.0	1325.82266374689	880.8894541877341	250.41876967824516
403814	793679	42	926.0	945.0	1325.8588024982175	880.8678861365062	404.969122235151
403815	793679	42	1165.0	953.0	1325.8588024982175	880.8678861365062	176.29122550931623
403813	793679	42	510.0	901.0	1325.8588024982175	880.8678861365062	816.1071544977646
403810	793679	42	859.0	766.0	1325.8588024982175	880.8678861365062	480.7824588475946
403811	793679	42	872.0	849.0	1325.8588024982175	880.8678861365062	454.97623539249315
403808	793679	42	988.0	700.0	1325.8588024982175	880.8678861365062	383.22547235409303
403809	793679	42	1131.0	725.0	1325.8588024982175	880.8678861365062	249.529058106871
403818	793679	42	593.0	995.0	1325.8588024982175	880.8678861365062	741.6927691531521
403819	793679	42	675.0	1035.0	1325.8588024982175	880.8678861365062	668.8601418184842
403816	793679	42	759.0	985.0	1325.8588024982175	880.8678861365062	576.3439937289126
403817	793679	42	682.0	987.0	1325.8588024982175	880.8678861365062	652.547456624859
403798	793679	42	755.0	105.0	1325.8588024982175	880.8678861365062	963.2500968739269
403799	793679	42	1241.0	108.0	1325.8588024982175	880.8678861365062	777.5125631027082
403806	793679	42	876.0	547.0	1325.8588024982175	880.8678861365062	560.2148762558786
403807	793679	42	519.0	603.0	1325.8588024982175	880.8678861365062	853.3649215399166
403804	793679	42	578.0	452.0	1325.8588024982175	880.8678861365062	862.1023444077061
403805	793679	42	468.0	492.0	1325.8588024982175	880.8678861365062	941.8810741765388
403802	793679	42	521.0	323.0	1325.8588024982175	880.8678861365062	979.2927398593735
403803	793679	42	512.0	430.0	1325.8588024982175	880.8678861365062	930.4020642459012
403800	793679	42	643.0	211.0	1325.8588024982175	880.8678861365062	956.5663223354096
403801	793679	42	526.0	254.0	1325.8588024982175	880.8678861365062	1016.2369067314639
403686	793620	43	670.0	1034.0	1325.8524853121594	880.9461388012801	673.4745480847612
403684	793620	43	593.0	994.0	1325.8524853121594	880.9461388012801	741.5213690515926
403685	793620	43	778.0	996.0	1325.8524853121594	880.9461388012801	559.8033017403917
403682	793620	43	927.0	963.0	1325.8524853121594	880.9461388012801	407.20528137206804
403683	793620	43	709.0	984.0	1325.8524853121594	880.9461388012801	625.4015405671406
403681	793620	43	1167.0	951.0	1325.8524853121594	880.9461388012801	173.61352354784844
403670	793620	43	569.0	453.0	1325.8524853121594	880.9461388012801	869.4616623164686
403671	793620	43	515.0	496.0	1325.8524853121594	880.9461388012801	897.5885932401993
403668	793620	43	543.0	281.0	1325.8524853121594	880.9461388012801	986.3028861470443
403669	793620	43	523.0	330.0	1325.8524853121594	880.9461388012801	973.7113335234167
403666	793620	43	1369.0	157.0	1325.8524853121594	880.9461388012801	725.2308045781148
403667	793620	43	612.0	225.0	1325.8524853121594	880.9461388012801	969.4589768497968
403665	793620	43	621.0	90.0	1325.8524853121594	880.9461388012801	1059.4398616888934
403678	793620	43	785.0	838.0	1325.8524853121594	880.9461388012801	542.5548651576893
403679	793620	43	473.0	855.0	1325.8524853121594	880.9461388012801	853.2470707959227
403676	793620	43	1001.0	722.0	1325.8524853121594	880.9461388012801	361.65316568961833
403677	793620	43	721.0	755.0	1325.8524853121594	880.9461388012801	617.8259940041753
403674	793620	43	925.0	666.0	1325.8524853121594	880.9461388012801	454.84564147248255
403675	793620	43	526.0	719.0	1325.8524853121594	880.9461388012801	816.0824407697312
403672	793620	43	847.0	507.0	1325.8524853121594	880.9461388012801	607.5651548714903
403673	793620	43	457.0	530.0	1325.8524853121594	880.9461388012801	937.0527378822621
403842	794001	44	662.0	1033.0	1325.8124011976618	880.8847429585483	681.0183223736292
403840	794001	44	619.0	984.0	1325.8124011976618	880.8847429585483	714.2944257948042
403841	794001	44	830.0	1005.0	1325.8124011976618	880.8847429585483	511.11107815411003
403822	794001	44	1406.0	264.0	1325.8124011976618	880.8847429585483	622.0746234148431
403823	794001	44	534.0	280.0	1325.8124011976618	880.8847429585483	993.9966564384247
403820	794001	44	586.0	102.0	1325.8124011976618	880.8847429585483	1074.2363947378872
403821	794001	44	609.0	232.0	1325.8124011976618	880.8847429585483	966.8874950867546
403830	794001	44	792.0	650.0	1325.8124011976618	880.8847429585483	581.6041989217824
403831	794001	44	585.0	757.0	1325.8124011976618	880.8847429585483	751.0994896191522
403828	794001	44	512.0	567.0	1325.8124011976618	880.8847429585483	872.2466716504327
403826	794001	44	881.0	475.0	1325.8124011976618	880.8847429585483	602.1631812272786
403827	794001	44	452.0	534.0	1325.8124011976618	880.8847429585483	940.1474019451638
403824	794001	44	527.0	360.0	1325.8124011976618	880.8847429585483	953.636286932375
403825	794001	44	559.0	447.0	1325.8124011976618	880.8847429585483	881.0546117027759
403838	794001	44	727.0	972.0	1325.8124011976618	880.8847429585483	605.7047811383358
403839	794001	44	1001.0	979.0	1325.8124011976618	880.8847429585483	339.3076769483722
403837	794001	44	1179.0	898.0	1325.8124011976618	880.8847429585483	147.80667498126786
403834	794001	44	812.0	822.0	1325.8124011976618	880.8847429585483	517.1755954971205
403835	794001	44	478.0	841.0	1325.8124011976618	880.8847429585483	848.7500576408902
403832	794001	44	515.0	794.0	1325.8124011976618	880.8847429585483	815.4542957731543
403833	794001	44	668.0	797.0	1325.8124011976618	880.8847429585483	663.1393558451008
404068	793798	45	1111.0	999.0	1325.8320442316326	880.8427958788649	245.18142693618893
404069	793798	45	628.0	1024.0	1325.8320442316326	880.8427958788649	712.364757022889
404066	793798	45	813.0	979.0	1325.8320442316326	880.8427958788649	522.1413049277689
404067	793798	45	901.0	999.0	1325.8320442316326	880.8427958788649	440.95735699923574
404064	793798	45	726.0	902.0	1325.8320442316326	880.8427958788649	600.2050554379916
404065	793798	45	642.0	973.0	1325.8320442316326	880.8427958788649	690.0139237649036
404047	793798	45	530.0	190.0	1325.8320442316326	880.8427958788649	1053.855972722851
404054	793798	45	451.0	535.0	1325.8320442316326	880.8427958788649	940.7116163180974
404055	793798	45	495.0	627.0	1325.8320442316326	880.8427958788649	868.7451011324971
404052	793798	45	617.0	433.0	1325.8320442316326	880.8427958788649	838.4545525848099
404053	793798	45	901.0	478.0	1325.8320442316326	880.8427958788649	585.4610012609966
404050	793798	45	1318.0	344.0	1325.8320442316326	880.8427958788649	536.8999240118058
404051	793798	45	512.0	387.0	1325.8320442316326	880.8427958788649	951.9471115874517
404048	793798	45	607.0	235.0	1325.8320442316326	880.8427958788649	966.3500529326094
404049	793798	45	536.0	298.0	1325.8320442316326	880.8427958788649	981.6009284852025
404062	793798	45	481.0	861.0	1325.8320442316326	880.8427958788649	845.0650386265482
404060	793798	45	1193.0	799.0	1325.8320442316326	880.8427958788649	156.0211370681035
404061	793798	45	553.0	825.0	1325.8320442316326	880.8427958788649	774.8469438817015
404058	793798	45	629.0	733.0	1325.8320442316326	880.8427958788649	712.3428880541419
404059	793798	45	538.0	742.0	1325.8320442316326	880.8427958788649	799.9729069697631
404057	793798	45	693.0	645.0	1325.8320442316326	880.8427958788649	675.3504427882956
404134	793888	46	560.0	982.0	1325.7953881256217	880.7945663654804	772.453957379741
404135	793888	46	681.0	989.0	1325.7953881256217	880.7945663654804	653.8115236183173
404132	793888	46	1170.0	957.0	1325.7953881256217	880.7945663654804	173.43434226426518
404133	793888	46	751.0	960.0	1325.7953881256217	880.7945663654804	580.226885733259
404131	793888	46	639.0	937.0	1325.7953881256217	880.7945663654804	689.0913988148943
404128	793888	46	512.0	737.0	1325.7953881256217	880.7945663654804	826.4017249805132
404129	793888	46	553.0	852.0	1325.7953881256217	880.7945663654804	773.3316487513015
404136	793888	46	873.0	989.0	1325.7953881256217	880.7945663654804	465.5449273441467
404137	793888	46	1004.0	1003.0	1325.7953881256217	880.7945663654804	344.2185930897988
404118	793888	46	534.0	329.0	1325.7953881256217	880.7945663654804	965.0995700586922
404119	793888	46	520.0	418.0	1325.7953881256217	880.7945663654804	929.2389456872405
404116	793888	46	621.0	233.0	1325.7953881256217	880.7945663654804	957.2744326136504
404117	793888	46	1148.0	291.0	1325.7953881256217	880.7945663654804	616.0104143218566
404115	793888	46	556.0	166.0	1325.7953881256217	880.7945663654804	1050.4837988684508
404126	793888	46	549.0	668.0	1325.7953881256217	880.7945663654804	805.4145531885478
404127	793888	46	1219.0	717.0	1325.7953881256217	880.7945663654804	195.5349454592655
404124	793888	46	647.0	626.0	1325.7953881256217	880.7945663654804	725.0403092173473
404122	793888	46	450.0	539.0	1325.7953881256217	880.7945663654804	940.1282292640058
404123	793888	46	484.0	620.0	1325.7953881256217	880.7945663654804	881.2679963072102
404120	793888	46	700.0	431.0	1325.7953881256217	880.7945663654804	770.6717976747352
404121	793888	46	904.0	489.0	1325.7953881256217	880.7945663654804	575.6859661982031
404160	793775	47	951.0	1014.0	1325.8472052649809	880.8584950276438	397.7902558400226
404142	793775	47	534.0	483.0	1325.8472052649809	880.8584950276438	886.1790894348741
404143	793775	47	758.0	527.0	1325.8472052649809	880.8584950276438	669.0786822418409
404140	793775	47	616.0	232.0	1325.8472052649809	880.8584950276438	961.7174228389765
404141	793775	47	527.0	345.0	1325.8472052649809	880.8584950276438	961.9257684733068
404138	793775	47	651.0	110.0	1325.8472052649809	880.8584950276438	1024.5201656435265
404139	793775	47	1054.0	189.0	1325.8472052649809	880.8584950276438	743.3499042525646
404151	793775	47	501.0	752.0	1325.8472052649809	880.8584950276438	834.8517376002992
404148	793775	47	1221.0	607.0	1325.8472052649809	880.8584950276438	293.24292276316413
404149	793775	47	473.0	652.0	1325.8472052649809	880.8584950276438	883.0201392236796
404146	793775	47	516.0	582.0	1325.8472052649809	880.8584950276438	863.231658319879
404147	793775	47	648.0	599.0	1325.8472052649809	880.8584950276438	734.1124198001239
404144	793775	47	451.0	538.0	1325.8472052649809	880.8584950276438	939.6326836442889
404145	793775	47	946.0	574.0	1325.8472052649809	880.8584950276438	488.3093643564979
404158	793775	47	1112.0	998.0	1325.8472052649809	880.8584950276438	243.82936530867525
404159	793775	47	688.0	1009.0	1325.8472052649809	880.8584950276438	650.5915020663327
404156	793775	47	652.0	939.0	1325.8472052649809	880.8584950276438	676.3508635640792
404157	793775	47	766.0	961.0	1325.8472052649809	880.8584950276438	565.5542008174317
404154	793775	47	492.0	911.0	1325.8472052649809	880.8584950276438	834.3917976887224
404155	793775	47	1162.0	936.0	1325.8472052649809	880.8584950276438	172.87710155992653
404152	793775	47	648.0	773.0	1325.8472052649809	880.8584950276438	686.3747435877673
403718	793821	48	773.0	645.0	1325.8185491740935	880.8563444186774	601.0295862214201
403719	793821	48	997.0	657.0	1325.8185491740935	880.8563444186774	397.7854964895644
403716	793821	48	458.0	534.0	1325.8185491740935	880.8563444186774	934.5685410680785
403717	793821	48	650.0	597.0	1325.8185491740935	880.8563444186774	733.0110065166222
403714	793821	48	1230.0	525.0	1325.8185491740935	880.8563444186774	368.5307751448344
403715	793821	48	499.0	532.0	1325.8185491740935	880.8563444186774	897.40161705867
403712	793821	48	501.0	408.0	1325.8185491740935	880.8563444186774	950.746423353068
403713	793821	48	552.0	491.0	1325.8185491740935	880.8563444186774	866.4774182455036
403726	793821	48	739.0	932.0	1325.8185491740935	880.8563444186774	589.0430231833741
403727	793821	48	1131.0	942.0	1325.8185491740935	880.8563444186774	204.1881821265523
403724	793821	48	477.0	859.0	1325.8185491740935	880.8563444186774	849.0998935421915
403722	793821	48	677.0	720.0	1325.8185491740935	880.8563444186774	668.4611232466071
403723	793821	48	486.0	767.0	1325.8185491740935	880.8563444186774	847.5013054274689
403720	793821	48	465.0	665.0	1325.8185491740935	880.8563444186774	887.4697380913818
403730	793821	48	1011.0	1026.0	1325.8185491740935	880.8563444186774	346.66612130346795
403728	793821	48	938.0	963.0	1325.8185491740935	880.8563444186774	396.42251101036345
403729	793821	48	1145.0	1024.0	1325.8185491740935	880.8563444186774	230.61971697712315
403710	793821	48	774.0	130.0	1325.8185491740935	880.8563444186774	931.8202408009718
403711	793821	48	581.0	244.0	1325.8185491740935	880.8563444186774	979.9697314816018
403709	793821	48	1068.0	112.0	1325.8185491740935	880.8563444186774	810.9318606708497
404198	794047	49	490.0	765.0	1325.8615481489878	880.896651824419	843.858140671839
404199	794047	49	477.0	844.0	1325.8615481489878	880.896651824419	849.6630454725855
404196	794047	49	475.0	690.0	1325.8615481489878	880.896651824419	872.0131339585809
404197	794047	49	711.0	728.0	1325.8615481489878	880.896651824419	633.5867024577518
404195	794047	49	1055.0	686.0	1325.8615481489878	880.896651824419	333.6924979049353
404192	794047	49	653.0	628.0	1325.8615481489878	880.896651824419	718.8180433749935
404193	794047	49	786.0	656.0	1325.8615481489878	880.896651824419	584.8324505118161
404206	794047	49	723.0	1031.0	1325.8615481489878	880.896651824419	621.267302672621
404204	794047	49	1133.0	1011.0	1325.8615481489878	880.896651824419	232.64233914083826
404205	794047	49	1037.0	1025.0	1325.8615481489878	880.896651824419	322.81073240281637
404202	794047	49	994.0	944.0	1325.8615481489878	880.896651824419	337.80781472726704
404203	794047	49	843.0	966.0	1325.8615481489878	880.896651824419	490.30383901365843
404201	794047	49	1097.0	929.0	1325.8615481489878	880.896651824419	233.862225096001
404190	794047	49	469.0	527.0	1325.8615481489878	880.896651824419	927.067717520578
404191	794047	49	604.0	531.0	1325.8615481489878	880.896651824419	802.1918484090899
404188	794047	49	1277.0	448.0	1325.8615481489878	880.896651824419	435.64545452501636
404189	794047	49	510.0	492.0	1325.8615481489878	880.896651824419	903.8089795683081
404186	794047	49	589.0	246.0	1325.8615481489878	880.896651824419	972.6554886692311
404187	794047	49	499.0	415.0	1325.8615481489878	880.896651824419	949.0836159098653
404184	794047	49	1163.0	109.0	1325.8615481489878	880.896651824419	788.8905658982325
404185	794047	49	834.0	231.0	1325.8615481489878	880.896651824419	815.0419870166869
403911	793844	50	1269.0	125.0	1325.7893509972566	880.8209260544247	757.9513854123217
403918	793844	50	473.0	579.0	1325.7893509972566	880.8209260544247	904.6245345880648
403919	793844	50	872.0	666.0	1325.7893509972566	880.8209260544247	502.06852654731506
403916	793844	50	483.0	459.0	1325.7893509972566	880.8209260544247	942.4578419281095
403917	793844	50	673.0	539.0	1325.7893509972566	880.8209260544247	736.8687008308359
403914	793844	50	590.0	373.0	1325.7893509972566	880.8209260544247	894.0179315761724
403915	793844	50	1291.0	380.0	1325.7893509972566	880.8209260544247	502.0277869967178
403912	793844	50	575.0	221.0	1325.7893509972566	880.8209260544247	999.5240387455424
403913	793844	50	827.0	339.0	1325.7893509972566	880.8209260544247	736.4514461787272
403926	793844	50	987.0	825.0	1325.7893509972566	880.8209260544247	343.3572485542076
403927	793844	50	478.0	846.0	1325.7893509972566	880.8209260544247	848.5041429219054
403924	793844	50	490.0	766.0	1325.7893509972566	880.8209260544247	843.6395464298785
403925	793844	50	758.0	785.0	1325.7893509972566	880.8209260544247	575.8180241845625
403923	793844	50	606.0	728.0	1325.7893509972566	880.8209260544247	735.8335037555601
403920	793844	50	1169.0	677.0	1325.7893509972566	880.8209260544247	257.1495099816918
403921	793844	50	498.0	709.0	1325.7893509972566	880.8209260544247	845.4334037963365
403932	793844	50	1022.0	1026.0	1325.7893509972566	880.8209260544247	336.69709427173444
403933	793844	50	753.0	1031.0	1325.7893509972566	880.8209260544247	592.1498077910767
403930	793844	50	1117.0	990.0	1325.7893509972566	880.8209260544247	235.61210341888005
403931	793844	50	911.0	996.0	1325.7893509972566	880.8209260544247	430.4839425294347
403929	793844	50	1032.0	927.0	1325.7893509972566	880.8209260544247	297.3965191959384
403846	793935	51	686.0	278.0	1325.8460810104689	880.8162908516124	879.0850288228957
403847	793935	51	893.0	344.0	1325.8460810104689	880.8162908516124	689.5849911140789
403844	793935	51	1397.0	188.0	1325.8460810104689	880.8162908516124	696.46054666216
403845	793935	51	1277.0	273.0	1325.8460810104689	880.8162908516124	609.7758465655172
403843	793935	51	559.0	176.0	1325.8460810104689	880.8162908516124	1041.5464059805206
403854	793935	51	514.0	731.0	1325.8460810104689	880.8162908516124	825.5537415920248
403852	793935	51	472.0	667.0	1325.8460810104689	880.8162908516124	880.2105068053196
403853	793935	51	1044.0	715.0	1325.8460810104689	880.8162908516124	327.0049780855733
403850	793935	51	1251.0	627.0	1325.8460810104689	880.8162908516124	264.62170233050796
403851	793935	51	961.0	644.0	1325.8460810104689	880.8162908516124	434.9650772664549
403848	793935	51	483.0	540.0	1325.8460810104689	880.8162908516124	909.1453461270958
403849	793935	51	771.0	579.0	1325.8460810104689	880.8162908516124	631.6227094049904
403862	793935	51	1102.0	969.0	1325.8460810104689	880.8162908516124	240.58976400277885
403863	793935	51	1008.0	1023.0	1325.8460810104689	880.8162908516124	348.19870528321445
403861	793935	51	923.0	902.0	1325.8460810104689	880.8162908516124	403.40267044080997
403858	793935	51	479.0	853.0	1325.8460810104689	880.8162908516124	847.3027976818743
403859	793935	51	733.0	858.0	1325.8460810104689	880.8162908516124	593.2849727556705
403856	793935	51	473.0	780.0	1325.8460810104689	880.8162908516124	858.7842350648923
403857	793935	51	579.0	806.0	1325.8460810104689	880.8162908516124	750.584136587957
403864	793935	51	936.0	1025.0	1325.8460810104689	880.8162908516124	415.6547953085684
403865	793935	51	794.0	1027.0	1325.8460810104689	880.8162908516124	551.5704222550141
404002	794024	52	1042.0	1037.0	1325.807035708927	880.8295572701417	323.93771114263336
404000	794024	52	941.0	1001.0	1325.807035708927	880.8295572701417	403.1344565241002
404001	794024	52	834.0	1029.0	1325.807035708927	880.8295572701417	513.642522063316
403982	794024	52	810.0	193.0	1325.807035708927	880.8295572701417	859.747868820429
403983	794024	52	951.0	235.0	1325.807035708927	880.8295572701417	746.7102055420564
403980	794024	52	557.0	168.0	1325.807035708927	880.8295572701417	1048.4227371978793
403981	794024	52	1222.0	182.0	1325.807035708927	880.8295572701417	706.4974527746414
403990	794024	52	463.0	710.0	1325.807035708927	880.8295572701417	879.5559780400213
403991	794024	52	481.0	770.0	1325.807035708927	880.8295572701417	852.0458428676241
403988	794024	52	800.0	634.0	1325.807035708927	880.8295572701417	580.8595950341038
403989	794024	52	1177.0	682.0	1325.807035708927	880.8295572701417	248.34799520172984
403986	794024	52	1263.0	626.0	1325.807035708927	880.8295572701417	262.45538095653296
403987	794024	52	1032.0	631.0	1325.807035708927	880.8295572701417	385.6648569909653
403984	794024	52	1411.0	325.0	1325.807035708927	880.8295572701417	562.3204939354619
403985	794024	52	485.0	622.0	1325.807035708927	880.8295572701417	879.7438326094082
403998	794024	52	594.0	946.0	1325.807035708927	880.8295572701417	734.7031537421713
403999	794024	52	677.0	956.0	1325.807035708927	880.8295572701417	653.1471235836592
403997	794024	52	854.0	911.0	1325.807035708927	880.8295572701417	472.77069976782656
403994	794024	52	479.0	853.0	1325.807035708927	880.8295572701417	847.2642090776596
403995	794024	52	1044.0	874.0	1325.807035708927	880.8295572701417	281.88978028222067
403993	794024	52	532.0	805.0	1325.807035708927	880.8295572701417	797.4206742346097
403750	793866	53	1015.0	968.0	1325.8364835496864	880.8261729918897	322.82905015003587
403751	793866	53	672.0	970.0	1325.8364835496864	880.8261729918897	659.889474566682
403748	793866	53	779.0	930.0	1325.8364835496864	880.8261729918897	549.042990123369
403749	793866	53	578.0	942.0	1325.8364835496864	880.8261729918897	750.3343542973215
403746	793866	53	534.0	881.0	1325.8364835496864	880.8261729918897	791.8365026292748
403744	793866	53	477.0	855.0	1325.8364835496864	880.8261729918897	849.2292782378643
403752	793866	53	846.0	1034.0	1325.8364835496864	880.8261729918897	503.6916439902879
403753	793866	53	1075.0	1038.0	1325.8364835496864	880.8261729918897	296.0110696848134
403734	793866	53	559.0	173.0	1325.8364835496864	880.8261729918897	1043.5784990479601
403735	793866	53	1299.0	362.0	1325.8364835496864	880.8261729918897	519.5197730892664
403732	793866	53	1175.0	152.0	1325.8364835496864	880.8261729918897	744.2709420685715
403733	793866	53	1038.0	166.0	1325.8364835496864	880.8261729918897	770.601258016414
403731	793866	53	968.0	145.0	1325.8364835496864	880.8261729918897	818.2219172199528
403742	793866	53	497.0	793.0	1325.8364835496864	880.8261729918897	833.4766662153241
403743	793866	53	951.0	810.0	1325.8364835496864	880.8261729918897	381.46918116745866
403740	793866	53	1267.0	736.0	1325.8364835496864	880.8261729918897	156.32131070320926
403741	793866	53	456.0	745.0	1325.8364835496864	880.8261729918897	880.3773380680051
403738	793866	53	1305.0	657.0	1325.8364835496864	880.8261729918897	224.7939384478854
403739	793866	53	743.0	691.0	1325.8364835496864	880.8261729918897	612.9700991967803
403736	793866	53	1121.0	578.0	1325.8364835496864	880.8261729918897	365.5976969866124
403737	793866	53	491.0	652.0	1325.8364835496864	880.8261729918897	865.6288879835978
404038	793910	54	475.0	852.0	1325.845614980143	880.8732688042352	851.335378204371
404036	793910	54	831.0	803.0	1325.845614980143	880.8732688042352	500.93555339916986
404037	793910	54	530.0	817.0	1325.845614980143	880.8732688042352	798.4046826959748
404034	793910	54	713.0	765.0	1325.845614980143	880.8732688042352	623.7037455585529
404035	793910	54	454.0	770.0	1325.845614980143	880.8732688042352	878.8672585182815
404032	793910	54	486.0	693.0	1325.845614980143	880.8732688042352	860.6027086481677
404033	793910	54	1372.0	762.0	1325.845614980143	880.8732688042352	127.51894483865978
404046	793910	54	883.0	1035.0	1325.845614980143	880.8732688042352	468.90008314803333
404044	793910	54	652.0	999.0	1325.845614980143	880.8732688042352	684.1212154662093
404045	793910	54	1142.0	1032.0	1325.845614980143	880.8732688042352	237.9884430583635
404042	793910	54	575.0	950.0	1325.845614980143	880.8732688042352	754.0209827987021
404043	793910	54	1034.0	970.0	1325.845614980143	880.8732688042352	305.1514987621394
404040	793910	54	537.0	909.0	1325.845614980143	880.8732688042352	789.3468928685023
404041	793910	54	715.0	909.0	1325.845614980143	880.8732688042352	611.4928277160966
404030	793910	54	1223.0	622.0	1325.845614980143	880.8732688042352	278.55446473182514
404031	793910	54	1340.0	689.0	1325.845614980143	880.8732688042352	192.3946410296104
404028	793910	54	547.0	253.0	1325.845614980143	880.8732688042352	1000.4125817145206
404029	793910	54	1162.0	328.0	1325.845614980143	880.8732688042352	576.6404745649592
404026	793910	54	1179.0	149.0	1325.845614980143	880.8732688042352	746.4597217727777
404027	793910	54	1100.0	191.0	1325.845614980143	880.8732688042352	725.9003849126955
404025	793910	54	987.0	135.0	1325.845614980143	880.8732688042352	819.2333513157201
404166	793978	55	1402.0	691.0	1325.8578353134674	880.954590443127	204.64695373634854
404167	793978	55	1310.0	701.0	1325.8578353134674	880.954590443127	180.65194591363425
404164	793978	55	1206.0	277.0	1325.8578353134674	880.954590443127	615.7329356168594
404165	793978	55	517.0	378.0	1325.8578353134674	880.954590443127	952.4779880899096
404162	793978	55	1057.0	168.0	1325.8578353134674	880.954590443127	761.9637679334697
404163	793978	55	1099.0	274.0	1325.8578353134674	880.954590443127	647.9647770543522
404161	793978	55	1173.0	141.0	1325.8578353134674	880.954590443127	755.5781321177678
404174	793978	55	543.0	843.0	1325.8578353134674	880.954590443127	783.7773543854106
404175	793978	55	476.0	854.0	1325.8578353134674	880.954590443127	850.2851816829747
404172	793978	55	1419.0	800.0	1325.8578353134674	880.954590443127	123.40627437982073
404173	793978	55	779.0	821.0	1325.8578353134674	880.954590443127	550.134569863533
404170	793978	55	455.0	782.0	1325.8578353134674	880.954590443127	876.4618533037392
404171	793978	55	691.0	785.0	1325.8578353134674	880.954590443127	642.0683409778198
404168	793978	55	484.0	702.0	1325.8578353134674	880.954590443127	860.6679733319606
404182	793978	55	1236.0	1013.0	1325.8578353134674	880.954590443127	159.71981953491104
404183	793978	55	930.0	1035.0	1325.8578353134674	880.954590443127	424.77454488776635
404180	793978	55	992.0	950.0	1325.8578353134674	880.954590443127	340.9227519264014
404181	793978	55	657.0	988.0	1325.8578353134674	880.954590443127	677.3695620319945
404178	793978	55	534.0	894.0	1325.8578353134674	880.954590443127	791.9652858918988
404179	793978	55	579.0	912.0	1325.8578353134674	880.954590443127	747.5028050941831
404176	793978	55	646.0	871.0	1325.8578353134674	880.954590443127	679.9307097844634
404070	793957	56	1196.0	121.0	1325.8316194199112	880.8433006417621	770.8554280352212
404071	793957	56	1138.0	186.0	1325.8316194199112	880.8433006417621	719.7832518895146
404078	793957	56	484.0	706.0	1325.8316194199112	880.8433006417621	859.7968685884218
404079	793957	56	1404.0	782.0	1325.8316194199112	880.8433006417621	126.0170377539139
404077	793957	56	1327.0	693.0	1325.8316194199112	880.8433006417621	187.84693425544998
404074	793957	56	511.0	430.0	1325.8316194199112	880.8433006417621	931.241241429971
404075	793957	56	1411.0	686.0	1325.8316194199112	880.8433006417621	212.6442213078242
404072	793957	56	1060.0	255.0	1325.8316194199112	880.8433006417621	679.960503883562
404073	793957	56	1261.0	389.0	1325.8316194199112	880.8433006417621	496.09774365823415
404086	793957	56	746.0	874.0	1325.8316194199112	880.8433006417621	579.8720010854037
404084	793957	56	541.0	853.0	1325.8316194199112	880.8433006417621	785.3253594733255
404085	793957	56	477.0	856.0	1325.8316194199112	880.8433006417621	849.1950940236325
404082	793957	56	668.0	800.0	1325.8316194199112	880.8433006417621	662.7805660754375
404083	793957	56	905.0	845.0	1325.8316194199112	880.8433006417621	422.35529368587385
404080	793957	56	459.0	783.0	1325.8316194199112	880.8433006417621	872.3361553361297
404081	793957	56	592.0	796.0	1325.8316194199112	880.8433006417621	738.7199952107956
404092	793957	56	968.0	1037.0	1325.8316194199112	880.8433006417621	390.4207763569138
404090	793957	56	669.0	981.0	1325.8316194199112	880.8433006417621	664.423916408884
404091	793957	56	1316.0	1002.0	1325.8316194199112	880.8433006417621	121.55495275718066
404088	793957	56	581.0	905.0	1325.8316194199112	880.8433006417621	745.2232466929435
404089	793957	56	518.0	930.0	1325.8316194199112	880.8433006417621	809.3258345230261
404102	794136	57	1438.0	724.0	1325.8134633499767	880.8095262432181	192.8083155005238
404103	794136	57	562.0	730.0	1325.8134633499767	880.8095262432181	778.5592591449864
404100	794136	57	478.0	702.0	1325.8134633499767	880.8095262432181	866.4643762514455
404101	794136	57	1366.0	723.0	1325.8134633499767	880.8095262432181	162.84595267010047
404098	794136	57	1349.0	671.0	1325.8134633499767	880.8095262432181	211.08683707002314
404099	794136	57	845.0	681.0	1325.8134633499767	880.8095262432181	520.677859444915
404096	794136	57	1298.0	475.0	1325.8134633499767	880.8095262432181	406.7615521816997
404097	794136	57	565.0	524.0	1325.8134633499767	880.8095262432181	840.3274147809865
404110	794136	57	736.0	933.0	1325.8134633499767	880.8095262432181	592.1180347699702
404111	794136	57	539.0	957.0	1325.8134633499767	880.8095262432181	790.4937788496934
404109	794136	57	608.0	901.0	1325.8134633499767	880.8095262432181	718.0973634522074
404106	794136	57	478.0	856.0	1325.8134633499767	880.8095262432181	848.1763856827748
404107	794136	57	548.0	866.0	1325.8134633499767	880.8095262432181	777.9544368637755
404104	794136	57	469.0	770.0	1325.8134633499767	880.8095262432181	863.9491085035208
404105	794136	57	653.0	814.0	1325.8134633499767	880.8095262432181	676.1223774301762
404114	794136	57	988.0	1033.0	1325.8134633499767	880.8095262432181	370.51299076121444
404112	794136	57	666.0	976.0	1325.8134633499767	880.8095262432181	666.644607502327
404113	794136	57	1381.0	981.0	1325.8134633499767	880.8095262432181	114.38393619312446
404094	794136	57	1320.0	185.0	1325.8134633499767	880.8095262432181	695.833811457113
404095	794136	57	934.0	235.0	1325.8134633499767	880.8095262432181	755.3725797570318
404093	794136	57	1260.0	109.0	1325.8134633499767	880.8095262432181	774.6104548467569
403934	794069	58	1313.0	109.0	1325.805321052734	880.8225924432961	771.928811778103
403942	794069	58	1217.0	646.0	1325.805321052734	880.8225924432961	258.80542461698684
403940	794069	58	724.0	572.0	1325.805321052734	880.8225924432961	676.4177984432272
403941	794069	58	1389.0	643.0	1325.805321052734	880.8225924432961	246.07550248592028
403938	794069	58	1322.0	475.0	1325.805321052734	880.8225924432961	405.8404329360395
403939	794069	58	579.0	535.0	1325.805321052734	880.8225924432961	822.9893395402391
403936	794069	58	1406.0	195.0	1325.805321052734	880.8225924432961	690.4953401994097
403937	794069	58	786.0	301.0	1325.805321052734	880.8225924432961	792.202009177274
403950	794069	58	674.0	868.0	1325.805321052734	880.8225924432961	651.9314346076775
403948	794069	58	647.0	804.0	1325.805321052734	880.8225924432961	683.1386203393964
403949	794069	58	478.0	855.0	1325.805321052734	880.8225924432961	848.1984842510755
403946	794069	58	475.0	755.0	1325.805321052734	880.8225924432961	860.058730029989
403947	794069	58	1459.0	779.0	1325.805321052734	880.8225924432961	167.65638321202945
403944	794069	58	539.0	660.0	1325.805321052734	880.8225924432961	817.2057455563279
403945	794069	58	480.0	696.0	1325.805321052734	880.8225924432961	865.7632654476505
403956	794069	58	724.0	989.0	1325.805321052734	880.8225924432961	611.4507306014716
403957	794069	58	1037.0	1026.0	1325.805321052734	880.8225924432961	323.2413852421407
403954	794069	58	587.0	955.0	1325.805321052734	880.8225924432961	742.5197574527338
403955	794069	58	679.0	955.0	1325.805321052734	880.8225924432961	651.0448610763805
403952	794069	58	568.0	882.0	1325.805321052734	880.8225924432961	757.8062357254602
403953	794069	58	1422.0	922.0	1325.805321052734	880.8225924432961	104.63744621720511
403910	794114	59	1018.0	1030.0	1325.7696716450355	880.8348258233383	342.012309678536
403908	794114	59	616.0	957.0	1325.7696716450355	880.8348258233383	713.8446053199973
403909	794114	59	709.0	1000.0	1325.7696716450355	880.8348258233383	628.1760633752921
403906	794114	59	1415.0	901.0	1325.7696716450355	880.8348258233383	91.48052113925614
403907	794114	59	629.0	910.0	1325.7696716450355	880.8348258233383	697.3797980362534
403905	794114	59	741.0	894.0	1325.7696716450355	880.8348258233383	584.9178495198659
403894	794114	59	631.0	608.0	1325.7696716450355	880.8348258233383	746.4206178957022
403895	794114	59	1018.0	632.0	1325.7696716450355	880.8348258233383	395.77890460081886
403892	794114	59	1323.0	513.0	1325.7696716450355	880.8348258233383	367.84525302021626
403893	794114	59	572.0	560.0	1325.7696716450355	880.8348258233383	819.209193889422
403890	794114	59	1405.0	204.0	1325.7696716450355	880.8348258233383	681.4564009373925
403891	794114	59	658.0	351.0	1325.7696716450355	880.8348258233383	852.4325645024161
403888	794114	59	1325.0	106.0	1325.7696716450355	880.8348258233383	774.8352080946788
403902	794114	59	631.0	815.0	1325.7696716450355	880.8348258233383	697.8818817887019
403903	794114	59	478.0	854.0	1325.7696716450355	880.8348258233383	848.1942725803448
403900	794114	59	774.0	780.0	1325.7696716450355	880.8348258233383	560.907686385285
403901	794114	59	1466.0	799.0	1325.7696716450355	880.8348258233383	162.3621991353815
403898	794114	59	1415.0	697.0	1325.7696716450355	880.8348258233383	204.34601704910207
403899	794114	59	478.0	767.0	1325.7696716450355	880.8348258233383	855.3781524748929
403896	794114	59	539.0	643.0	1325.7696716450355	880.8348258233383	821.9318223519848
403897	794114	59	480.0	694.0	1325.7696716450355	880.8348258233383	866.1602563122995
403974	794093	60	477.0	854.0	1325.8128111788335	880.87509108171	849.2381638515571
403972	794093	60	624.0	833.0	1325.8128111788335	880.87509108171	703.4438472833627
403973	794093	60	1413.0	839.0	1325.8128111788335	880.87509108171	96.7219165837777
403970	794093	60	1461.0	807.0	1325.8128111788335	880.87509108171	154.0555260407775
403971	794093	60	532.0	812.0	1325.8128111788335	880.87509108171	796.7951790536613
403968	794093	60	913.0	722.0	1325.8128111788335	880.87509108171	442.3298674514224
403969	794093	60	818.0	793.0	1325.8128111788335	880.87509108171	515.3599546239196
403978	794093	60	680.0	1017.0	1325.8128111788335	880.87509108171	660.00316507629
403979	794093	60	1008.0	1028.0	1325.8128111788335	880.87509108171	350.2152506296777
403976	794093	60	665.0	913.0	1325.8128111788335	880.87509108171	661.5932142873603
403977	794093	60	623.0	956.0	1325.8128111788335	880.87509108171	706.8165246349834
403958	794093	60	1363.0	142.0	1325.8128111788335	880.87509108171	739.8103048981045
403959	794093	60	1429.0	260.0	1325.8128111788335	880.87509108171	629.3913525482669
403966	794093	60	1415.0	690.0	1325.8128111788335	880.87509108171	210.68377973938456
403967	794093	60	488.0	710.0	1325.8128111788335	880.87509108171	855.0605845947773
403964	794093	60	599.0	630.0	1325.8128111788335	880.87509108171	768.8921730769113
403965	794093	60	530.0	650.0	1325.8128111788335	880.87509108171	828.6261751346898
403962	794093	60	1387.0	555.0	1325.8128111788335	880.87509108171	331.5696715071357
403963	794093	60	571.0	563.0	1325.8128111788335	880.87509108171	819.0158444437438
403960	794093	60	550.0	343.0	1325.8128111788335	880.87509108171	944.0313191813935
403961	794093	60	811.0	529.0	1325.8128111788335	880.87509108171	623.5770283434236
404006	794159	61	1381.0	407.0	1325.7727349703246	880.8830952961712	477.0903885115881
404007	794159	61	1462.0	506.0	1325.7727349703246	880.8830952961712	398.8674001172615
404004	794159	61	1398.0	207.0	1325.7727349703246	880.8830952961712	677.7427269544215
404005	794159	61	788.0	341.0	1325.7727349703246	880.8830952961712	762.0192064928794
404003	794159	61	538.0	195.0	1325.7727349703246	880.8830952961712	1044.519747240655
404014	794159	61	1428.0	754.0	1325.7727349703246	880.8830952961712	162.94088985698082
404015	794159	61	862.0	779.0	1325.7727349703246	880.8830952961712	474.83188057351794
404012	794159	61	1027.0	689.0	1325.7727349703246	880.8830952961712	355.08346824667484
404013	794159	61	503.0	743.0	1325.7727349703246	880.8830952961712	834.246199499285
404010	794159	61	571.0	678.0	1325.7727349703246	880.8830952961712	781.5647329630087
404011	794159	61	1390.0	686.0	1325.7727349703246	880.8830952961712	205.19396288733424
404008	794159	61	556.0	580.0	1325.7727349703246	880.8830952961712	826.4869633204739
404009	794159	61	504.0	669.0	1325.7727349703246	880.8830952961712	848.6488520070558
404022	794159	61	645.0	960.0	1325.7727349703246	880.8830952961712	685.3546536566965
404023	794159	61	628.0	1010.0	1325.7727349703246	880.8830952961712	709.6181823687048
404020	794159	61	560.0	888.0	1325.7727349703246	880.8830952961712	765.8058056429804
404021	794159	61	652.0	908.0	1325.7727349703246	880.8830952961712	674.3181926287529
404018	794159	61	476.0	844.0	1325.7727349703246	880.8830952961712	850.5727857259318
404016	794159	61	575.0	808.0	1325.7727349703246	880.8830952961712	754.3020914426606
404017	794159	61	1467.0	822.0	1325.7727349703246	880.8830952961712	153.01097770885644
404024	794159	61	965.0	1025.0	1325.7727349703246	880.8830952961712	388.49279082034525
404228	794181	62	896.0	1019.0	1325.8073720200628	880.8673029661038	451.45876781014096
404226	794181	62	589.0	918.0	1325.8073720200628	880.8673029661038	737.7424622807897
404227	794181	62	583.0	999.0	1325.8073720200628	880.8673029661038	752.1423575599597
404224	794181	62	532.0	888.0	1325.8073720200628	880.8673029661038	793.8394165323209
404225	794181	62	674.0	903.0	1325.8073720200628	880.8673029661038	652.1830314395604
404207	794181	62	610.0	103.0	1325.8073720200628	880.8673029661038	1057.0987346799866
404214	794181	62	525.0	614.0	1325.8073720200628	880.8673029661038	844.1034323316553
404215	794181	62	483.0	695.0	1325.8073720200628	880.8673029661038	863.0590481787779
404212	794181	62	1389.0	587.0	1325.8073720200628	880.8673029661038	300.58492973464683
404213	794181	62	1106.0	596.0	1325.8073720200628	880.8673029661038	359.81198019736394
404210	794181	62	1297.0	431.0	1325.8073720200628	880.8673029661038	450.78870323101324
404211	794181	62	1441.0	454.0	1325.8073720200628	880.8673029661038	442.1368972190397
404208	794181	62	983.0	217.0	1325.8073720200628	880.8673029661038	747.1523875748443
404209	794181	62	1426.0	256.0	1325.8073720200628	880.8673029661038	632.8488832396393
404222	794181	62	471.0	823.0	1325.8073720200628	880.8673029661038	856.7638344447184
404220	794181	62	522.0	787.0	1325.8073720200628	880.8673029661038	809.2696472004433
404221	794181	62	1450.0	805.0	1325.8073720200628	880.8673029661038	145.53232116582788
404218	794181	62	931.0	761.0	1325.8073720200628	880.8673029661038	412.60275244083863
404219	794181	62	646.0	771.0	1325.8073720200628	880.8673029661038	688.628264968749
404216	794181	62	557.0	730.0	1325.8073720200628	880.8673029661038	783.4703047191141
404217	794181	62	1430.0	739.0	1325.8073720200628	880.8673029661038	176.01828136941313
403878	794205	63	701.0	761.0	1325.809351292308	880.8306229210949	636.1965919839342
403879	794205	63	608.0	783.0	1325.809351292308	880.8306229210949	724.445371014139
403876	794205	63	1429.0	729.0	1325.809351292308	880.8306229210949	183.57790726915368
403877	794205	63	1014.0	742.0	1325.809351292308	880.8306229210949	341.3195180677326
403874	794205	63	484.0	678.0	1325.809351292308	880.8306229210949	865.9002514826612
403875	794205	63	554.0	723.0	1325.809351292308	880.8306229210949	787.7818100679364
403872	794205	63	1413.0	517.0	1325.809351292308	880.8306229210949	374.1322378480904
403873	794205	63	517.0	639.0	1325.809351292308	880.8306229210949	844.188732997716
403886	794205	63	850.0	958.0	1325.809351292308	880.8306229210949	482.026608742664
403887	794205	63	574.0	996.0	1325.809351292308	880.8306229210949	760.5795725019861
403885	794205	63	746.0	907.0	1325.809351292308	880.8306229210949	580.3996210738813
403882	794205	63	473.0	816.0	1325.809351292308	880.8306229210949	855.2700154453823
403883	794205	63	525.0	880.0	1325.809351292308	880.8306229210949	800.8097820654068
403880	794205	63	1437.0	785.0	1325.809351292308	880.8306229210949	146.78851674937803
403881	794205	63	525.0	800.0	1325.809351292308	880.8306229210949	804.8783800792636
403870	794205	63	1411.0	408.0	1325.809351292308	880.8306229210949	480.44379962612487
403871	794205	63	1132.0	481.0	1325.809351292308	880.8306229210949	444.3271223702376
403868	794205	63	1435.0	292.0	1325.809351292308	880.8306229210949	598.8690176114067
403869	794205	63	1203.0	395.0	1325.809351292308	880.8306229210949	501.1122937353829
403866	794205	63	780.0	136.0	1325.809351292308	880.8306229210949	923.4070092863474
403867	794205	63	1141.0	279.0	1325.809351292308	880.8306229210949	629.5669900897575
404230	794226	64	1219.0	288.0	1325.8152156418284	880.8469680690002	602.3927438484103
404231	794226	64	1322.0	322.0	1325.8152156418284	880.8469680690002	558.859991044544
404229	794226	64	951.0	170.0	1325.8152156418284	880.8469680690002	803.610513799764
404238	794226	64	471.0	690.0	1325.8152156418284	880.8469680690002	875.8605015148906
404239	794226	64	1436.0	719.0	1325.8152156418284	880.8469680690002	195.7935846170266
404236	794226	64	594.0	626.0	1325.8152156418284	880.8469680690002	774.9196648549176
404237	794226	64	520.0	629.0	1325.8152156418284	880.8469680690002	844.2541424745481
404234	794226	64	1074.0	387.0	1325.8152156418284	880.8469680690002	554.3426112970973
404235	794226	64	1390.0	486.0	1325.8152156418284	880.8469680690002	400.0297673128677
404232	794226	64	1446.0	337.0	1325.8152156418284	880.8469680690002	556.968497375807
404233	794226	64	1212.0	378.0	1325.8152156418284	880.8469680690002	515.56665583393
404247	794226	64	878.0	888.0	1325.8152156418284	880.8469680690002	447.8723403227121
404244	794226	64	476.0	814.0	1325.8152156418284	880.8469680690002	852.4402723219881
404245	794226	64	523.0	815.0	1325.8152156418284	880.8469680690002	805.5110760690479
404242	794226	64	1408.0	766.0	1325.8152156418284	880.8469680690002	141.22381121695136
404243	794226	64	1123.0	775.0	1325.8152156418284	880.8469680690002	228.77410768100773
404240	794226	64	545.0	752.0	1325.8152156418284	880.8469680690002	791.3747166534757
404241	794226	64	749.0	765.0	1325.8152156418284	880.8469680690002	588.3335049159695
404250	794226	64	572.0	1001.0	1325.8152156418284	880.8469680690002	763.3309442275665
404248	794226	64	763.0	892.0	1325.8152156418284	880.8469680690002	562.9257118654394
404249	794226	64	517.0	896.0	1325.8152156418284	880.8469680690002	808.9571480804403
404302	794250	65	1356.0	416.0	1325.8197373824896	880.8081871452292	465.78696749576017
404303	794250	65	554.0	488.0	1325.8197373824896	880.8081871452292	866.027701001242
404300	794250	65	1260.0	350.0	1325.8197373824896	880.8081871452292	534.8734143416596
404301	794250	65	1444.0	372.0	1325.8197373824896	880.8081871452292	522.3527024706184
404298	794250	65	1359.0	237.0	1325.8197373824896	880.8081871452292	644.6626339897431
404299	794250	65	924.0	321.0	1325.8197373824896	880.8081871452292	689.0894773140575
404296	794250	65	1271.0	170.0	1325.8197373824896	880.8081871452292	712.9189873466496
404297	794250	65	1143.0	226.0	1325.8197373824896	880.8081871452292	679.8505852972578
404310	794250	65	780.0	786.0	1325.8197373824896	880.8081871452292	553.9925794323013
404311	794250	65	474.0	797.0	1325.8197373824896	880.8081871452292	855.9326359164858
404308	794250	65	1155.0	753.0	1325.8197373824896	880.8081871452292	213.34084320816925
404309	794250	65	543.0	771.0	1325.8197373824896	880.8081871452292	790.483762767909
404306	794250	65	474.0	709.0	1325.8197373824896	880.8081871452292	868.9734853057968
404307	794250	65	1350.0	725.0	1325.8197373824896	880.8081871452292	157.67332140135358
404304	794250	65	519.0	632.0	1325.8197373824896	880.8081871452292	844.3125029397853
404305	794250	65	1431.0	705.0	1325.8197373824896	880.8081871452292	204.8692419851755
404316	794250	65	522.0	920.0	1325.8197373824896	880.8081871452292	804.7746072040904
404317	794250	65	580.0	940.0	1325.8197373824896	880.8081871452292	748.1649225794537
404314	794250	65	797.0	876.0	1325.8197373824896	880.8081871452292	528.8415956682197
404312	794250	65	497.0	852.0	1325.8197373824896	880.8081871452292	829.320244972576
404313	794250	65	954.0	858.0	1325.8197373824896	880.8081871452292	372.5186310884804
404294	794294	66	494.0	892.0	1325.749048989468	880.8059268960133	831.8243731506922
404295	794294	66	574.0	985.0	1325.749048989468	880.8059268960133	758.9354633475555
404292	794294	66	591.0	864.0	1325.749048989468	880.8059268960133	734.9412249763664
404290	794294	66	886.0	847.0	1325.749048989468	880.8059268960133	441.046558517851
404291	794294	66	1053.0	847.0	1325.749048989468	880.8059268960133	274.8361046477661
404288	794294	66	805.0	785.0	1325.749048989468	880.8059268960133	529.4887606473245
404289	794294	66	536.0	786.0	1325.749048989468	880.8059268960133	795.4192128396079
404278	794294	66	1357.0	394.0	1325.749048989468	880.8059268960133	487.8079872246346
404279	794294	66	639.0	399.0	1325.749048989468	880.8059268960133	838.9047666332963
404276	794294	66	741.0	317.0	1325.749048989468	880.8059268960133	812.2860170513586
404277	794294	66	1281.0	340.0	1325.749048989468	880.8059268960133	542.6541513259784
404274	794294	66	1434.0	182.0	1325.749048989468	880.8059268960133	707.1407157416979
404275	794294	66	1199.0	290.0	1325.749048989468	880.8059268960133	604.2490915799476
404273	794294	66	1247.0	168.0	1325.749048989468	880.8059268960133	717.1427348407221
404286	794294	66	525.0	714.0	1325.749048989468	880.8059268960133	817.938418650925
404287	794294	66	485.0	778.0	1325.749048989468	880.8059268960133	847.0112289584143
404284	794294	66	1422.0	693.0	1325.749048989468	880.8059268960133	211.03391136900842
404285	794294	66	1263.0	704.0	1325.749048989468	880.8059268960133	187.6107111404918
404282	794294	66	520.0	616.0	1325.749048989468	880.8059268960133	848.1472212220523
404283	794294	66	1120.0	627.0	1325.749048989468	880.8059268960133	326.72636821599656
404281	794294	66	1424.0	441.0	1325.749048989468	880.8059268960133	450.64676045361216
404262	794272	67	633.0	729.0	1325.7962636430912	880.8684696961395	709.2465685540359
404263	794272	67	1189.0	744.0	1325.7962636430912	880.8684696961395	193.51019545148822
404260	794272	67	519.0	634.0	1325.7962636430912	880.8684696961395	843.7204823628297
404261	794272	67	1411.0	682.0	1325.7962636430912	880.8684696961395	216.35236289086836
404258	794272	67	777.0	474.0	1325.7962636430912	880.8684696961395	683.1685667692094
404259	794272	67	1392.0	517.0	1325.7962636430912	880.8684696961395	369.84212570585504
404256	794272	67	1174.0	334.0	1325.7962636430912	880.8684696961395	567.544913468353
404257	794272	67	1017.0	464.0	1325.7962636430912	880.8684696961395	518.7817011679716
404271	794272	67	528.0	935.0	1325.7962636430912	880.8684696961395	799.6306027509917
404268	794272	67	1125.0	827.0	1325.7962636430912	880.8684696961395	207.89649232353506
404269	794272	67	961.0	860.0	1325.7962636430912	880.8684696961395	365.3926750708317
404266	794272	67	499.0	810.0	1325.7962636430912	880.8684696961395	829.8279349185881
404267	794272	67	580.0	814.0	1325.7962636430912	880.8684696961395	748.7879934290471
404264	794272	67	504.0	746.0	1325.7962636430912	880.8684696961395	832.7896511460283
404265	794272	67	860.0	763.0	1325.7962636430912	880.8684696961395	480.4780279808577
404272	794272	67	691.0	996.0	1325.7962636430912	880.8684696961395	645.1523584435987
404254	794272	67	1354.0	295.0	1325.7962636430912	880.8684696961395	586.5469414536116
404255	794272	67	1419.0	332.0	1325.7962636430912	880.8684696961395	556.7257255574509
404252	794272	67	1138.0	251.0	1325.7962636430912	880.8684696961395	657.2683818317005
404253	794272	67	570.0	287.0	1325.7962636430912	880.8684696961395	961.2012023692498
404251	794272	67	1426.0	177.0	1325.7962636430912	880.8684696961395	710.9652673740611
404326	794317	68	853.0	623.0	1325.775450289335	880.8548289668048	538.5218094170222
404324	794317	68	1066.0	388.0	1325.775450289335	880.8548289668048	557.1258089596326
404325	794317	68	1394.0	551.0	1325.775450289335	880.8548289668048	336.83645493910404
404322	794317	68	533.0	310.0	1325.775450289335	880.8548289668048	976.9176783824611
404323	794317	68	947.0	352.0	1325.775450289335	880.8548289668048	650.5061658919128
404320	794317	68	1037.0	253.0	1325.775450289335	880.8548289668048	691.0809988320789
404321	794317	68	1440.0	301.0	1325.775450289335	880.8548289668048	590.9981983328939
404334	794317	68	573.0	796.0	1325.775450289335	880.8548289668048	757.5428836424355
404335	794317	68	1064.0	812.0	1325.775450289335	880.8548289668048	270.67946698305724
404332	794317	68	1187.0	741.0	1325.775450289335	880.8548289668048	197.02283824049914
404333	794317	68	891.0	759.0	1325.775450289335	880.8548289668048	451.52883796810056
404330	794317	68	525.0	729.0	1325.775450289335	880.8548289668048	815.0467537918452
404331	794317	68	755.0	734.0	1325.775450289335	880.8548289668048	589.3648746267991
404328	794317	68	521.0	638.0	1325.775450289335	880.8548289668048	840.6200053180378
404329	794317	68	1406.0	677.0	1325.775450289335	880.8548289668048	219.072521484015
404340	794317	68	782.0	987.0	1325.775450289335	880.8548289668048	554.0383900697091
404339	794317	68	593.0	971.0	1325.775450289335	880.8548289668048	738.2994056663879
404336	794317	68	1159.0	815.0	1325.775450289335	880.8548289668048	179.30674643598198
404337	794317	68	484.0	862.0	1325.775450289335	880.8548289668048	841.9865873546798
404318	794317	68	1403.0	112.0	1325.775450289335	880.8548289668048	772.723352244249
404319	794317	68	1397.0	232.0	1325.775450289335	880.8548289668048	652.7522696667003
404358	794339	69	522.0	776.0	1325.763865851846	880.8385038582675	810.5723064232731
404359	794339	69	1183.0	797.0	1325.763865851846	880.8385038582675	165.56091363047204
404356	794339	69	1106.0	746.0	1325.763865851846	880.8385038582675	257.83246276775196
404357	794339	69	895.0	772.0	1325.763865851846	880.8385038582675	444.30094310695915
404354	794339	69	785.0	735.0	1325.763865851846	880.8385038582675	560.0843042066535
404355	794339	69	1173.0	744.0	1325.763865851846	880.8385038582675	205.08918754573557
404353	794339	69	562.0	702.0	1325.763865851846	880.8385038582675	784.422369162953
404362	794339	69	911.0	957.0	1325.763865851846	880.8385038582675	421.6985154241301
404363	794339	69	678.0	975.0	1325.763865851846	880.8385038582675	654.5719313100569
404361	794339	69	508.0	940.0	1325.763865851846	880.8385038582675	819.9011055723026
404342	794339	69	945.0	184.0	1325.763865851846	880.8385038582675	794.0812439529543
404343	794339	69	1421.0	190.0	1325.763865851846	880.8385038582675	697.3720381981303
404341	794339	69	1302.0	79.0	1325.763865851846	880.8385038582675	802.1905681257349
404350	794339	69	893.0	650.0	1325.763865851846	880.8385038582675	490.4803548059371
404351	794339	69	1369.0	651.0	1325.763865851846	880.8385038582675	233.8698380550258
404348	794339	69	1404.0	563.0	1325.763865851846	880.8385038582675	327.32584258092095
404349	794339	69	523.0	643.0	1325.763865851846	880.8385038582675	837.2556229939216
404346	794339	69	534.0	388.0	1325.763865851846	880.8385038582675	932.6198636925527
404347	794339	69	998.0	468.0	1325.763865851846	880.8385038582675	527.1288097098087
404344	794339	69	899.0	284.0	1325.763865851846	880.8385038582675	733.7190176658825
404345	794339	69	1452.0	284.0	1325.763865851846	880.8385038582675	610.0424257807368
404390	794362	70	1451.0	274.0	1325.796545637688	880.9110452133531	619.6909889503157
404391	794362	70	744.0	288.0	1325.796545637688	880.9110452133531	830.680882199619
404388	794362	70	1404.0	144.0	1325.796545637688	880.9110452133531	741.0490326770791
404389	794362	70	814.0	214.0	1325.796545637688	880.9110452133531	840.6581031276849
404387	794362	70	1156.0	112.0	1325.796545637688	880.9110452133531	787.4357512594805
404398	794362	70	519.0	671.0	1325.796545637688	880.9110452133531	833.6565917423483
404399	794362	70	569.0	693.0	1325.796545637688	880.9110452133531	779.776616988681
404396	794362	70	1341.0	628.0	1325.796545637688	880.9110452133531	253.36760214253445
404397	794362	70	1140.0	659.0	1325.796545637688	880.9110452133531	289.42161004075064
404395	794362	70	938.0	595.0	1325.796545637688	880.9110452133531	481.8000483432059
404392	794362	70	601.0	495.0	1325.796545637688	880.9110452133531	821.1317600641129
404393	794362	70	1408.0	562.0	1325.796545637688	880.9110452133531	329.33518285808765
404406	794362	70	906.0	846.0	1325.796545637688	880.9110452133531	421.2456774938163
404404	794362	70	498.0	772.0	1325.796545637688	880.9110452133531	834.9303783784334
404405	794362	70	1119.0	774.0	1325.796545637688	880.9110452133531	232.79772953422895
404402	794362	70	1230.0	731.0	1325.796545637688	880.9110452133531	177.90531086247435
404403	794362	70	800.0	750.0	1325.796545637688	880.9110452133531	541.8484189913061
404400	794362	70	943.0	702.0	1325.796545637688	880.9110452133531	422.54272855118575
404410	794362	70	572.0	992.0	1325.796545637688	880.9110452133531	761.9383098984463
404408	794362	70	760.0	964.0	1325.796545637688	880.9110452133531	571.8649363819029
404409	794362	70	989.0	987.0	1325.796545637688	880.9110452133531	353.1101520506066
404386	794407	71	661.0	1013.0	1325.7426452029456	880.8452828888702	677.7519115473832
404384	794407	71	842.0	980.0	1325.7426452029456	880.8452828888702	493.80016678139253
404385	794407	71	1023.0	985.0	1325.7426452029456	880.8452828888702	320.1582644895741
404366	794407	71	1437.0	222.0	1325.7426452029456	880.8452828888702	668.1731106392662
404367	794407	71	853.0	239.0	1325.7426452029456	880.8452828888702	797.1517896612739
404364	794407	71	992.0	100.0	1325.7426452029456	880.8452828888702	849.1781373992497
404365	794407	71	1385.0	140.0	1325.7426452029456	880.8452828888702	743.2113880157071
404374	794407	71	512.0	679.0	1325.7426452029456	880.8452828888702	838.402415816161
404375	794407	71	569.0	687.0	1325.7426452029456	880.8452828888702	781.1756683147634
404372	794407	71	728.0	606.0	1325.7426452029456	880.8452828888702	657.9028799302201
404373	794407	71	1210.0	641.0	1325.7426452029456	880.8452828888702	266.31207190553175
404370	794407	71	1316.0	598.0	1325.7426452029456	880.8452828888702	283.01302653417827
404371	794407	71	920.0	600.0	1325.7426452029456	880.8452828888702	493.4583741889613
404368	794407	71	594.0	295.0	1325.7426452029456	880.8452828888702	937.3697212369003
404369	794407	71	1409.0	595.0	1325.7426452029456	880.8452828888702	297.7235510966857
404383	794407	71	886.0	904.0	1325.7426452029456	880.8452828888702	440.35183085185434
404380	794407	71	496.0	776.0	1325.7426452029456	880.8452828888702	836.3404752924664
404381	794407	71	1042.0	825.0	1325.7426452029456	880.8452828888702	289.1860721537305
404379	794407	71	800.0	753.0	1325.7426452029456	880.8452828888702	541.0635317057744
404376	794407	71	1280.0	699.0	1325.7426452029456	880.8452828888702	187.5102570503699
404377	794407	71	937.0	735.0	1325.7426452029456	880.8452828888702	415.20078364607866
404518	794444	72	941.0	705.0	1325.8003969176734	880.9095052815527	423.1022329371468
404519	794444	72	803.0	765.0	1325.8003969176734	880.9095052815527	535.4953486557014
404516	794444	72	524.0	684.0	1325.8003969176734	880.9095052815527	825.6253567857303
404517	794444	72	1299.0	700.0	1325.8003969176734	880.9095052815527	182.8838712849249
404514	794444	72	616.0	666.0	1325.8003969176734	880.9095052815527	741.6216683220956
404515	794444	72	818.0	671.0	1325.8003969176734	880.9095052815527	549.475425762875
404512	794444	72	1399.0	630.0	1325.8003969176734	880.9095052815527	261.3690144834381
404513	794444	72	1305.0	641.0	1325.8003969176734	880.9095052815527	240.809524804091
404526	794444	72	711.0	1020.0	1325.8003969176734	880.9095052815527	630.3377616573127
404524	794444	72	906.0	978.0	1325.8003969176734	880.9095052815527	430.88158166358073
404525	794444	72	979.0	994.0	1325.8003969176734	880.9095052815527	364.77386871583747
404522	794444	72	1008.0	889.0	1325.8003969176734	880.9095052815527	317.9033632817054
404523	794444	72	895.0	909.0	1325.8003969176734	880.9095052815527	431.715250921197
404520	794444	72	499.0	787.0	1325.8003969176734	880.9095052815527	832.1165131911806
404510	794444	72	763.0	547.0	1325.8003969176734	880.9095052815527	654.4003701772043
404511	794444	72	1343.0	580.0	1325.8003969176734	880.9095052815527	301.40065811968356
404508	794444	72	862.0	240.0	1325.8003969176734	880.9095052815527	791.1231270423309
404509	794444	72	495.0	374.0	1325.8003969176734	880.9095052815527	973.2350929057953
404506	794444	72	1406.0	149.0	1325.8003969176734	880.9095052815527	736.2903640928964
404507	794444	72	1413.0	204.0	1325.8003969176734	880.9095052815527	682.502929750658
404505	794444	72	831.0	115.0	1325.8003969176734	880.9095052815527	911.8359518414044
404454	794445	73	937.0	891.0	1325.7877139539105	880.8712351384439	388.91962974260946
404455	794445	73	904.0	977.0	1325.7877139539105	880.8712351384439	432.60329989064365
404453	794445	73	1013.0	886.0	1325.7877139539105	880.8712351384439	312.8297591814412
404450	794445	73	515.0	768.0	1325.7877139539105	880.8712351384439	818.6065189212006
404451	794445	73	809.0	791.0	1325.7877139539105	880.8712351384439	524.543973560862
404448	794445	73	1308.0	693.0	1325.7877139539105	880.8712351384439	188.7114298609139
404449	794445	73	891.0	717.0	1325.7877139539105	880.8712351384439	464.6440981128101
404456	794445	73	775.0	985.0	1325.7877139539105	880.8712351384439	560.5442939805631
404457	794445	73	979.0	990.0	1325.7877139539105	880.8712351384439	363.5530303402628
404438	794445	73	871.0	245.0	1325.7877139539105	880.8712351384439	781.7698462078939
404439	794445	73	689.0	419.0	1325.7877139539105	880.8712351384439	786.6534373477047
404436	794445	73	1350.0	145.0	1325.7877139539105	880.8712351384439	736.2694544117369
404437	794445	73	1444.0	197.0	1325.7877139539105	880.8712351384439	694.0129759752504
404435	794445	73	686.0	106.0	1325.7877139539105	880.8712351384439	1004.8650406752881
404446	794445	73	1412.0	670.0	1325.7877139539105	880.8712351384439	227.81403836046994
404447	794445	73	508.0	684.0	1325.7877139539105	880.8712351384439	841.1510139795942
404444	794445	73	995.0	654.0	1325.7877139539105	880.8712351384439	401.1122898093465
404445	794445	73	627.0	667.0	1325.7877139539105	880.8712351384439	730.7839450840281
404442	794445	73	1297.0	631.0	1325.7877139539105	880.8712351384439	251.5240875628092
404440	794445	73	504.0	525.0	1325.7877139539105	880.8712351384439	895.5330160326619
404441	794445	73	1365.0	583.0	1325.7877139539105	880.8712351384439	300.44113583173413
404422	794384	74	637.0	665.0	1325.8198844012377	880.891991764654	721.86022556631
404423	794384	74	1419.0	699.0	1325.8198844012377	880.891991764654	204.3703271297271
404420	794384	74	485.0	640.0	1325.8198844012377	880.891991764654	874.646802830064
404421	794384	74	1353.0	662.0	1325.8198844012377	880.891991764654	220.5730326732156
404418	794384	74	974.0	593.0	1325.8198844012377	880.891991764654	454.59765725564387
404419	794384	74	1319.0	603.0	1325.8198844012377	880.891991764654	277.97566424090576
404416	794384	74	1386.0	578.0	1325.8198844012377	880.891991764654	308.81257258835757
404431	794384	74	1029.0	938.0	1325.8198844012377	880.891991764654	302.26373977136666
404428	794384	74	830.0	821.0	1325.8198844012377	880.891991764654	499.42407675761297
404429	794384	74	960.0	872.0	1325.8198844012377	880.891991764654	365.9279373604557
404426	794384	74	468.0	742.0	1325.8198844012377	880.891991764654	868.9913345082938
404427	794384	74	1004.0	789.0	1325.8198844012377	880.891991764654	334.6822017175416
404425	794384	74	579.0	723.0	1325.8198844012377	880.891991764654	763.3281213216815
404434	794384	74	901.0	978.0	1325.8198844012377	880.891991764654	435.7773507722917
404432	794384	74	958.0	943.0	1325.8198844012377	880.891991764654	373.0266371827911
404433	794384	74	831.0	965.0	1325.8198844012377	880.891991764654	501.9171993946524
404414	794384	74	872.0	242.0	1325.8198844012377	880.891991764654	783.6679555902228
404415	794384	74	1430.0	347.0	1325.8198844012377	880.891991764654	543.9615384901775
404412	794384	74	1300.0	109.0	1325.8198844012377	880.891991764654	772.3237102283588
404413	794384	74	793.0	241.0	1325.8198844012377	880.891991764654	832.6816860829139
404411	794384	74	610.0	82.0	1325.8198844012377	880.891991764654	1072.672606814352
404480	794475	75	1041.0	991.0	1325.7814215001524	880.915891634077	305.3178162937233
404462	794475	75	1419.0	453.0	1325.7814215001524	880.915891634077	437.95172529688625
404463	794475	75	1378.0	525.0	1325.7814215001524	880.915891634077	359.7261484215802
404460	794475	75	530.0	132.0	1325.7814215001524	880.915891634077	1092.7685407014917
404461	794475	75	885.0	254.0	1325.7814215001524	880.915891634077	766.3627057229786
404458	794475	75	1183.0	96.0	1325.7814215001524	880.915891634077	797.7966478152953
404459	794475	75	905.0	107.0	1325.7814215001524	880.915891634077	880.9102179016073
404471	794475	75	1424.0	711.0	1325.7814215001524	880.915891634077	196.2607943332904
404468	794475	75	579.0	690.0	1325.7814215001524	880.915891634077	770.7991756457858
404469	794475	75	829.0	708.0	1325.7814215001524	880.915891634077	526.0149107461879
404466	794475	75	477.0	644.0	1325.7814215001524	880.915891634077	881.2258741052655
404467	794475	75	657.0	665.0	1325.7814215001524	880.915891634077	702.77184206818
404464	794475	75	1316.0	535.0	1325.7814215001524	880.915891634077	346.0541580324706
404465	794475	75	1402.0	621.0	1325.7814215001524	880.915891634077	270.860743616484
404478	794475	75	849.0	956.0	1325.7814215001524	880.915891634077	482.6573807752365
404479	794475	75	904.0	976.0	1325.7814215001524	880.915891634077	432.3662280826658
404477	794475	75	915.0	904.0	1325.7814215001524	880.915891634077	411.42952289394054
404474	794475	75	483.0	844.0	1325.7814215001524	880.915891634077	843.589537323073
404475	794475	75	1031.0	877.0	1325.7814215001524	880.915891634077	294.80742980620477
404472	794475	75	821.0	817.0	1325.7814215001524	880.915891634077	508.8118755444822
404473	794475	75	1099.0	835.0	1325.7814215001524	880.915891634077	231.38297742526802
404678	794497	76	1409.0	596.0	1325.7389295175906	880.8193094280768	296.7396921225122
404679	794497	76	499.0	693.0	1325.7389295175906	880.8193094280768	847.8050191960008
404676	794497	76	1437.0	503.0	1325.7389295175906	880.8193094280768	393.8609607229441
404677	794497	76	557.0	586.0	1325.7389295175906	880.8193094280768	823.3334482258687
404674	794497	76	1361.0	455.0	1325.7389295175906	880.8193094280768	427.2767573521519
404675	794497	76	1259.0	480.0	1325.7389295175906	880.8193094280768	406.3375487492564
404672	794497	76	492.0	256.0	1325.7389295175906	880.8193094280768	1041.882801483601
404673	794497	76	971.0	357.0	1325.7389295175906	880.8193094280768	632.6344734876478
404686	794497	76	1079.0	880.0	1325.7389295175906	880.8193094280768	246.74028979359142
404684	794497	76	817.0	816.0	1325.7389295175906	880.8193094280768	512.8516757128095
404685	794497	76	1133.0	837.0	1325.7389295175906	880.8193094280768	197.65734701836988
404683	794497	76	1430.0	729.0	1325.7389295175906	880.8193094280768	184.17240166039016
404680	794497	76	652.0	709.0	1325.7389295175906	880.8193094280768	695.3028262849577
404681	794497	76	780.0	722.0	1325.7389295175906	880.8193094280768	568.3788808868754
404692	794497	76	1038.0	994.0	1325.7389295175906	880.8193094280768	309.19825400261624
404690	794497	76	838.0	960.0	1325.7389295175906	880.8193094280768	494.1243215289163
404691	794497	76	913.0	979.0	1325.7389295175906	880.8193094280768	424.2556681300868
404688	794497	76	881.0	901.0	1325.7389295175906	880.8193094280768	445.19655850018887
404689	794497	76	501.0	908.0	1325.7389295175906	880.8193094280768	825.1867011784593
404670	794497	76	960.0	104.0	1325.7389295175906	880.8193094280768	858.6112065801304
404671	794497	76	1094.0	110.0	1325.7389295175906	880.8193094280768	804.9008257177626
404550	794519	77	1017.0	1002.0	1325.7597378846745	880.7925372457984	331.6983942769757
404548	794519	77	917.0	972.0	1325.7597378846745	880.7925372457984	418.811800905379
404549	794519	77	843.0	988.0	1325.7597378846745	880.7925372457984	494.5203783391268
404546	794519	77	790.0	899.0	1325.7597378846745	880.7925372457984	536.069033276686
404547	794519	77	572.0	966.0	1325.7597378846745	880.7925372457984	758.5605145042693
404544	794519	77	1128.0	879.0	1325.7597378846745	880.7925372457984	197.7678616914101
404527	794519	77	966.0	102.0	1325.7597378846745	880.7925372457984	857.8723011454548
404534	794519	77	1452.0	544.0	1325.7597378846745	880.7925372457984	359.6745986630257
404535	794519	77	1405.0	594.0	1325.7597378846745	880.7925372457984	297.53819680838984
404532	794519	77	513.0	494.0	1325.7597378846745	880.7925372457984	900.1038042333823
404533	794519	77	1084.0	512.0	1325.7597378846745	880.7925372457984	440.9713215054467
404530	794519	77	545.0	397.0	1325.7597378846745	880.7925372457984	918.4993126815461
404531	794519	77	1206.0	485.0	1325.7597378846745	880.7925372457984	413.51436173085045
404528	794519	77	1072.0	119.0	1325.7597378846745	880.7925372457984	802.9457480893026
404529	794519	77	1331.0	378.0	1325.7597378846745	880.7925372457984	502.81984433503106
404542	794519	77	1172.0	803.0	1325.7597378846745	880.7925372457984	172.31870428221865
404543	794519	77	882.0	812.0	1325.7597378846745	880.7925372457984	449.06026115454654
404541	794519	77	644.0	775.0	1325.7597378846745	880.7925372457984	689.919126519539
404539	794519	77	557.0	758.0	1325.7597378846745	880.7925372457984	778.5046832201937
404536	794519	77	1435.0	743.0	1325.7597378846745	880.7925372457984	175.84145753393813
404537	794519	77	765.0	744.0	1325.7597378846745	880.7925372457984	577.2033280210986
404486	794543	78	594.0	518.0	1325.8403873817856	880.8105922596651	816.8365065659902
404487	794543	78	1129.0	543.0	1325.8403873817856	880.8105922596651	390.97587438029615
404484	794543	78	487.0	445.0	1325.8403873817856	880.8105922596651	945.2957568023587
404485	794543	78	1190.0	476.0	1325.8403873817856	880.8105922596651	426.99441032600697
404482	794543	78	1023.0	162.0	1325.8403873817856	880.8105922596651	780.0006203678561
404483	794543	78	1315.0	322.0	1325.8403873817856	880.8105922596651	558.9157289074845
404481	794543	78	1004.0	98.0	1325.8403873817856	880.8105922596651	846.3885976925643
404494	794543	78	957.0	791.0	1325.8403873817856	880.8105922596651	379.6171411382493
404495	794543	78	786.0	793.0	1325.8403873817856	880.8105922596651	546.935411142403
404490	794543	78	1239.0	712.0	1325.8403873817856	880.8105922596651	189.83748033430462
404491	794543	78	1434.0	736.0	1325.8403873817856	880.8105922596651	180.74459724239944
404488	794543	78	1396.0	548.0	1325.8403873817856	880.8105922596651	340.12536154036934
404489	794543	78	1438.0	623.0	1325.8403873817856	880.8105922596651	281.15134746955636
404502	794543	78	646.0	981.0	1325.8403873817856	880.8105922596651	687.1832868593177
404503	794543	78	837.0	1006.0	1325.8403873817856	880.8105922596651	504.61600464704844
404501	794543	78	920.0	970.0	1325.8403873817856	880.8105922596651	415.52517430748946
404498	794543	78	1196.0	870.0	1325.8403873817856	880.8105922596651	130.28965845552318
404499	794543	78	628.0	878.0	1325.8403873817856	880.8105922596651	697.8460472697475
404496	794543	78	569.0	807.0	1325.8403873817856	880.8105922596651	760.4310458561866
404497	794543	78	706.0	865.0	1325.8403873817856	880.8105922596651	620.0419991074826
404504	794543	78	995.0	1006.0	1325.8403873817856	880.8105922596651	353.73400986236226
404551	794634	79	1156.0	121.0	1325.7504853972523	880.8748034343631	778.6044850802073
404558	794634	79	1340.0	643.0	1325.7504853972523	880.8748034343631	238.30121857714198
404559	794634	79	647.0	678.0	1325.7504853972523	880.8748034343631	708.4210663832189
404556	794634	79	1387.0	443.0	1325.7504853972523	880.8748034343631	442.1378139469122
404557	794634	79	1281.0	578.0	1325.7504853972523	880.8748034343631	306.1629508916678
404554	794634	79	482.0	374.0	1325.7504853972523	880.8748034343631	984.295152870684
404555	794634	79	1105.0	435.0	1325.7504853972523	880.8748034343631	497.52901135587507
404552	794634	79	1351.0	185.0	1325.7504853972523	880.8748034343631	696.3327365868187
404553	794634	79	912.0	222.0	1325.7504853972523	880.8748034343631	778.0137985711644
404567	794634	79	821.0	854.0	1325.7504853972523	880.8748034343631	505.4654365714806
404564	794634	79	1300.0	829.0	1325.7504853972523	880.8748034343631	57.91444318603016
404565	794634	79	631.0	840.0	1325.7504853972523	880.8748034343631	695.9518564638761
404563	794634	79	1035.0	773.0	1325.7504853972523	880.8748034343631	310.1174261062095
404560	794634	79	1402.0	681.0	1325.7504853972523	880.8748034343631	213.92504651180965
404561	794634	79	1434.0	742.0	1325.7504853972523	880.8748034343631	176.0800057947054
404574	794634	79	941.0	1015.0	1325.7504853972523	880.8748034343631	407.4585922117633
404572	794634	79	837.0	976.0	1325.7504853972523	880.8748034343631	497.92151991825057
404573	794634	79	757.0	987.0	1325.7504853972523	880.8748034343631	578.5669122804252
404570	794634	79	936.0	939.0	1325.7504853972523	880.8748034343631	394.06088278740344
404571	794634	79	660.0	942.0	1325.7504853972523	880.8748034343631	668.5506700780912
404569	794634	79	534.0	929.0	1325.7504853972523	880.8748034343631	793.2117407548037
404806	794564	80	810.0	990.0	1325.7838139581709	880.8441050676918	527.2076935513272
404807	794564	80	944.0	1007.0	1325.7838139581709	880.8441050676918	402.08729204815563
404804	794564	80	668.0	959.0	1325.7838139581709	880.8441050676918	662.4106655376463
404805	794564	80	557.0	967.0	1325.7838139581709	880.8441050676918	773.5964004800296
404802	794564	80	965.0	900.0	1325.7838139581709	880.8441050676918	361.29199925387456
404803	794564	80	902.0	953.0	1325.7838139581709	880.8441050676918	429.88276791052687
404790	794564	80	1398.0	386.0	1325.7838139581709	880.8441050676918	500.0858584749951
404791	794564	80	1372.0	531.0	1325.7838139581709	880.8441050676918	352.8835979510342
404788	794564	80	1077.0	317.0	1325.7838139581709	880.8441050676918	616.2901596708809
404789	794564	80	514.0	333.0	1325.7838139581709	880.8441050676918	979.3498476345898
404786	794564	80	1259.0	164.0	1325.7838139581709	880.8441050676918	719.948295905407
404787	794564	80	804.0	235.0	1325.7838139581709	880.8441050676918	830.2848647057363
404785	794564	80	1328.0	121.0	1325.7838139581709	880.8441050676918	759.8473369609801
404798	794564	80	819.0	857.0	1325.7838139581709	880.8441050676918	507.34443471518347
404799	794564	80	527.0	868.0	1325.7838139581709	880.8441050676918	798.8870711662266
404796	794564	80	678.0	775.0	1325.7838139581709	880.8441050676918	656.374012437859
404797	794564	80	1334.0	782.0	1325.7838139581709	880.8441050676918	99.1849929157977
404794	794564	80	1152.0	722.0	1325.7838139581709	880.8441050676918	235.44057362443723
404795	794564	80	1441.0	747.0	1325.7838139581709	880.8441050676918	176.60411656412967
404792	794564	80	1420.0	589.0	1325.7838139581709	880.8441050676918	306.67518871768954
404793	794564	80	1336.0	698.0	1325.7838139581709	880.8441050676918	183.12929098111633
404575	794677	81	1213.0	113.0	1325.7953232521745	880.8383354197808	776.0789227184193
404582	794677	81	1394.0	613.0	1325.7953232521745	880.8383354197808	276.3860558181516
404583	794677	81	1213.0	654.0	1325.7953232521745	880.8383354197808	253.3345917232377
404580	794677	81	1401.0	382.0	1325.7953232521745	880.8383354197808	504.4753990920892
404581	794677	81	1408.0	468.0	1325.7953232521745	880.8383354197808	420.9431078796634
404578	794677	81	675.0	216.0	1325.7953232521745	880.8383354197808	930.3464757877289
404579	794677	81	570.0	281.0	1325.7953232521745	880.8383354197808	964.9003053627004
404576	794677	81	1261.0	195.0	1325.7953232521745	880.8383354197808	688.8923400987484
404577	794677	81	1131.0	209.0	1325.7953232521745	880.8383354197808	699.5083751468177
404589	794677	81	1013.0	843.0	1325.7953232521745	880.8383354197808	315.0756319929743
404586	794677	81	783.0	771.0	1325.7953232521745	880.8383354197808	553.7970953988662
404587	794677	81	1319.0	776.0	1325.7953232521745	880.8383354197808	105.05833137686899
404584	794677	81	1283.0	703.0	1325.7953232521745	880.8383354197808	182.91504376933185
404585	794677	81	1443.0	769.0	1325.7953232521745	880.8383354197808	162.0023133199945
404598	794677	81	881.0	1007.0	1325.7953232521745	880.8383354197808	462.3414811550637
404596	794677	81	574.0	978.0	1325.7953232521745	880.8383354197808	758.0478857749296
404597	794677	81	963.0	997.0	1325.7953232521745	880.8383354197808	380.93828751084754
404594	794677	81	963.0	944.0	1325.7953232521745	880.8383354197808	368.2524167554015
404595	794677	81	674.0	946.0	1325.7953232521745	880.8383354197808	655.0444152454638
404592	794677	81	529.0	885.0	1325.7953232521745	880.8383354197808	796.8061913719141
404593	794677	81	810.0	895.0	1325.7953232521745	880.8383354197808	515.9896977968629
404614	794586	82	512.0	865.0	1325.76344689627	880.8101088725575	813.9170148406165
404612	794586	82	1449.0	786.0	1325.76344689627	880.8101088725575	155.48699227046197
404610	794586	82	1271.0	746.0	1325.76344689627	880.8101088725575	145.50876458203948
404611	794586	82	1027.0	756.0	1325.76344689627	880.8101088725575	323.7856705879986
404608	794586	82	879.0	665.0	1325.76344689627	880.8101088725575	496.1568104684458
404609	794586	82	1161.0	729.0	1325.76344689627	880.8101088725575	224.03861852153463
404622	794586	82	894.0	1011.0	1325.76344689627	880.8101088725575	450.96461261114865
404620	794586	82	1037.0	963.0	1325.76344689627	880.8101088725575	300.232420745921
404621	794586	82	979.0	992.0	1325.76344689627	880.8101088725575	364.1539234888383
404618	794586	82	663.0	939.0	1325.76344689627	880.8101088725575	665.3130465962985
404619	794586	82	565.0	957.0	1325.76344689627	880.8101088725575	764.5691084810485
404617	794586	82	757.0	926.0	1325.76344689627	880.8101088725575	570.5558559733097
404599	794586	82	1053.0	103.0	1325.76344689627	880.8101088725575	824.250243207167
404606	794586	82	1241.0	499.0	1325.76344689627	880.8101088725575	391.10586951234956
404607	794586	82	1411.0	577.0	1325.76344689627	880.8101088725575	315.5405714613578
404604	794586	82	1397.0	370.0	1325.76344689627	880.8101088725575	515.7534428624734
404605	794586	82	1408.0	457.0	1325.76344689627	880.8101088725575	431.71502064319196
404602	794586	82	564.0	288.0	1325.76344689627	880.8101088725575	965.2499024650455
404603	794586	82	1188.0	339.0	1325.76344689627	880.8101088725575	559.0500526582875
404600	794586	82	1186.0	176.0	1325.76344689627	880.8101088725575	718.5340010446777
404601	794586	82	649.0	190.0	1325.76344689627	880.8101088725575	967.07154315254
404742	794725	83	563.0	291.0	1325.776986790026	880.8837142868693	964.2569823223187
404743	794725	83	1395.0	364.0	1325.776986790026	880.8837142868693	521.4984176896975
404741	794725	83	619.0	179.0	1325.776986790026	880.8837142868693	996.0795437298772
404738	794725	83	941.0	109.0	1325.776986790026	880.8837142868693	862.4719113945133
404739	794725	83	1287.0	140.0	1325.776986790026	880.8837142868693	741.8977913432694
404750	794725	83	1042.0	691.0	1325.776986790026	880.8837142868693	341.44575437835516
404751	794725	83	1088.0	760.0	1325.776986790026	880.8837142868693	266.74101264472563
404748	794725	83	1425.0	532.0	1325.776986790026	880.8837142868693	362.71897171924786
404749	794725	83	1203.0	673.0	1325.776986790026	880.8837142868693	241.4328626159723
404746	794725	83	1388.0	433.0	1325.776986790026	880.8837142868693	452.1852771777633
404747	794725	83	895.0	524.0	1325.776986790026	880.8837142868693	559.405754234872
404744	794725	83	1245.0	401.0	1325.776986790026	880.8837142868693	486.6346687533038
404745	794725	83	1119.0	417.0	1325.776986790026	880.8837142868693	507.8826859093982
404758	794725	83	744.0	926.0	1325.776986790026	880.8837142868693	583.5237283907408
404757	794725	83	639.0	897.0	1325.776986790026	880.8837142868693	686.9660575673116
404754	794725	83	508.0	791.0	1325.776986790026	880.8837142868693	822.7018185329226
404755	794725	83	566.0	875.0	1325.776986790026	880.8837142868693	759.7997681952403
404752	794725	83	1450.0	773.0	1325.776986790026	880.8837142868693	164.53040089690484
404762	794725	83	1022.0	1007.0	1325.776986790026	880.8837142868693	328.9160610631589
404760	794725	83	1069.0	951.0	1325.776986790026	880.8837142868693	266.1779751729481
404761	794725	83	936.0	999.0	1325.776986790026	880.8837142868693	407.2806850094638
404646	794612	84	1318.0	134.0	1325.7561926550145	880.8718202449032	746.9120928197888
404647	794612	84	764.0	158.0	1325.7561926550145	880.8718202449032	915.485493326048
404654	794612	84	1043.0	457.0	1325.7561926550145	880.8718202449032	509.5276091464399
404655	794612	84	948.0	466.0	1325.7561926550145	880.8718202449032	561.0867743250876
404652	794612	84	1299.0	398.0	1325.7561926550145	880.8718202449032	483.6125397795413
404653	794612	84	1423.0	453.0	1325.7561926550145	880.8718202449032	438.78314988913996
404650	794612	84	564.0	290.0	1325.7561926550145	880.8718202449032	964.0549802826542
404651	794612	84	1404.0	305.0	1325.7561926550145	880.8718202449032	581.1630121919471
404648	794612	84	590.0	164.0	1325.7561926550145	880.8718202449032	1027.2499119938846
404649	794612	84	1259.0	247.0	1325.7561926550145	880.8718202449032	637.3773401670163
404662	794612	84	640.0	857.0	1325.7561926550145	880.8718202449032	686.1715671510343
404663	794612	84	994.0	858.0	1325.7561926550145	880.8718202449032	332.5436686004806
404660	794612	84	588.0	759.0	1325.7561926550145	880.8718202449032	747.7545990300754
404658	794612	84	528.0	725.0	1325.7561926550145	880.8718202449032	812.8412927908399
404659	794612	84	1449.0	752.0	1325.7561926550145	880.8718202449032	178.31708303503214
404656	794612	84	1115.0	551.0	1325.7561926550145	880.8718202449032	391.45062336663017
404657	794612	84	1091.0	662.0	1325.7561926550145	880.8718202449032	320.9600344080171
404668	794612	84	1013.0	979.0	1325.7561926550145	880.8718202449032	327.7889194376606
404669	794612	84	1076.0	1032.0	1325.7561926550145	880.8718202449032	291.9210209724842
404667	794612	84	700.0	930.0	1325.7561926550145	880.8718202449032	627.6817590882729
404664	794612	84	1134.0	859.0	1325.7561926550145	880.8718202449032	192.9995179848188
404644	794704	85	1054.0	984.0	1325.7803195240306	881.0063454232824	290.6410758369374
404645	794704	85	1074.0	1027.0	1325.7803195240306	881.0063454232824	291.04548867194086
404642	794704	85	909.0	913.0	1325.7803195240306	881.0063454232824	418.00649358081426
404643	794704	85	708.0	928.0	1325.7803195240306	881.0063454232824	619.5651109945501
404640	794704	85	579.0	795.0	1325.7803195240306	881.0063454232824	751.7166601063743
404623	794704	85	1283.0	124.0	1325.7803195240306	881.0063454232824	758.2141931866562
404630	794704	85	1382.0	314.0	1325.7803195240306	881.0063454232824	569.7866690464833
404631	794704	85	990.0	377.0	1325.7803195240306	881.0063454232824	605.6160658425379
404628	794704	85	679.0	290.0	1325.7803195240306	881.0063454232824	876.1354244945192
404629	794704	85	564.0	293.0	1325.7803195240306	881.0063454232824	962.3204858425173
404626	794704	85	1398.0	203.0	1325.7803195240306	881.0063454232824	681.8418340658532
404627	794704	85	1231.0	288.0	1325.7803195240306	881.0063454232824	600.5329588635036
404624	794704	85	550.0	167.0	1325.7803195240306	881.0063454232824	1054.343476038771
404625	794704	85	1254.0	198.0	1325.7803195240306	881.0063454232824	686.7678517224289
404639	794704	85	1209.0	755.0	1325.7803195240306	881.0063454232824	171.80000615560593
404636	794704	85	667.0	670.0	1325.7803195240306	881.0063454232824	691.7479217179285
404637	794704	85	1449.0	740.0	1325.7803195240306	881.0063454232824	187.258855881985
404634	794704	85	503.0	599.0	1325.7803195240306	881.0063454232824	869.7672292372607
404635	794704	85	1092.0	604.0	1325.7803195240306	881.0063454232824	362.4717274512878
404632	794704	85	1018.0	454.0	1325.7803195240306	881.0063454232824	526.367879071341
404633	794704	85	1080.0	522.0	1325.7803195240306	881.0063454232824	435.0787532384404
404814	794750	86	1052.0	288.0	1325.7890645204775	880.8841607093602	653.0482982682373
404815	794750	86	569.0	295.0	1325.7890645204775	880.8841607093602	957.0736324588046
404812	794750	86	1096.0	202.0	1325.7890645204775	880.8841607093602	716.7194136028747
404813	794750	86	1321.0	218.0	1325.7890645204775	880.8841607093602	662.9014599911018
404810	794750	86	537.0	150.0	1325.7890645204775	880.8841607093602	1075.3510332365502
404811	794750	86	1232.0	180.0	1325.7890645204775	880.8841607093602	707.131526207742
404808	794750	86	1244.0	104.0	1325.7890645204775	880.8841607093602	781.1776047969001
404809	794750	86	1344.0	124.0	1325.7890645204775	880.8841607093602	757.1032102056839
404822	794750	86	796.0	607.0	1325.7890645204775	880.8841607093602	596.3966686467601
404823	794750	86	1415.0	739.0	1325.7890645204775	880.8841607093602	167.59983910890574
404820	794750	86	1114.0	543.0	1325.7890645204775	880.8841607093602	398.7735120450301
404821	794750	86	1284.0	595.0	1325.7890645204775	880.8841607093602	288.92227200060563
404818	794750	86	889.0	455.0	1325.7890645204775	880.8841607093602	610.050821840107
404819	794750	86	609.0	464.0	1325.7890645204775	880.8841607093602	829.2038147925327
404816	794750	86	1077.0	446.0	1325.7890645204775	880.8841607093602	501.0191931062711
404817	794750	86	512.0	454.0	1325.7890645204775	880.8841607093602	918.9574137018803
404828	794750	86	1128.0	957.0	1325.7890645204775	880.8841607093602	211.92955205634752
404829	794750	86	1088.0	1022.0	1325.7890645204775	880.8841607093602	276.50916676346463
404827	794750	86	711.0	929.0	1325.7890645204775	880.8841607093602	616.669058608105
404824	794750	86	482.0	748.0	1325.7890645204775	880.8841607093602	854.1886124104989
404825	794750	86	829.0	844.0	1325.7890645204775	880.8841607093602	498.1564171406056
404774	794659	87	1298.0	453.0	1325.824177736285	880.8127860110064	428.716648546799
404775	794659	87	1130.0	464.0	1325.824177736285	880.8127860110064	460.52145136611085
404772	794659	87	1103.0	371.0	1325.824177736285	880.8127860110064	556.3808865913313
404773	794659	87	764.0	373.0	1325.824177736285	880.8127860110064	757.3111859238004
404770	794659	87	572.0	296.0	1325.824177736285	880.8127860110064	954.073836567035
404771	794659	87	525.0	365.0	1325.824177736285	880.8127860110064	952.5661099679294
404768	794659	87	1292.0	179.0	1325.824177736285	880.8127860110064	702.6273988452674
404769	794659	87	1083.0	283.0	1325.824177736285	880.8127860110064	645.2470134851802
404782	794659	87	710.0	929.0	1325.824177736285	880.8127860110064	617.706585262447
404783	794659	87	1151.0	966.0	1325.824177736285	880.8127860110064	194.4745601572986
404780	794659	87	1355.0	725.0	1325.824177736285	880.8127860110064	158.52082793524505
404778	794659	87	490.0	679.0	1325.824177736285	880.8127860110064	859.8432744902185
404779	794659	87	831.0	725.0	1325.824177736285	880.8127860110064	518.7760510633681
404776	794659	87	889.0	600.0	1325.824177736285	880.8127860110064	519.2987416143475
404777	794659	87	624.0	625.0	1325.824177736285	880.8127860110064	746.992207417136
404784	794659	87	1110.0	1021.0	1325.824177736285	880.8127860110064	257.3568158443437
404766	794659	87	544.0	146.0	1325.824177736285	880.8127860110064	1072.9393623957858
404767	794659	87	1157.0	165.0	1325.824177736285	880.8127860110064	735.4519342589098
404764	794659	87	1339.0	117.0	1325.824177736285	880.8127860110064	763.9264194712869
404765	794659	87	975.0	143.0	1325.824177736285	880.8127860110064	816.9732620383996
404763	794659	87	1205.0	99.0	1325.824177736285	880.8127860110064	791.093998394591
404710	794862	88	630.0	777.0	1325.790831063607	880.8910585296585	703.5042520373262
404708	794862	88	913.0	621.0	1325.790831063607	880.8910585296585	487.7905621410173
404709	794862	88	1302.0	714.0	1325.790831063607	880.8910585296585	168.57825796895335
404706	794862	88	513.0	535.0	1325.790831063607	880.8910585296585	883.3286814271551
404707	794862	88	1009.0	607.0	1325.790831063607	880.8910585296585	418.775288894256
404704	794862	88	1224.0	355.0	1325.790831063607	880.8910585296585	535.6517326865138
404705	794862	88	1126.0	424.0	1325.790831063607	880.8910585296585	498.66403072754156
404714	794862	88	1154.0	1037.0	1325.790831063607	880.8910585296585	232.12516288527453
404712	794862	88	709.0	929.0	1325.790831063607	880.8910585296585	618.6642057962717
404713	794862	88	1118.0	969.0	1325.790831063607	880.8910585296585	225.69939087451806
404694	794862	88	1346.0	115.0	1325.790831063607	880.8910585296585	766.1576365505864
404695	794862	88	1221.0	117.0	1325.790831063607	880.8910585296585	771.0451786870622
404693	794862	88	1111.0	105.0	1325.790831063607	880.8910585296585	805.072689771097
404702	794862	88	496.0	311.0	1325.790831063607	880.8910585296585	1006.6422611381295
404703	794862	88	1086.0	327.0	1325.790831063607	880.8910585296585	603.5685109258773
404700	794862	88	735.0	294.0	1325.790831063607	880.8910585296585	832.7514158804477
404701	794862	88	572.0	295.0	1325.790831063607	880.8910585296585	954.7088296756068
404698	794862	88	822.0	175.0	1325.790831063607	880.8910585296585	867.2297204177688
404699	794862	88	1169.0	255.0	1325.790831063607	880.8910585296585	645.2309523364428
404696	794862	88	602.0	127.0	1325.790831063607	880.8910585296585	1045.0956392898765
404697	794862	88	1025.0	152.0	1325.790831063607	880.8910585296585	788.5158839594934
404898	794773	89	1185.0	1031.0	1325.8339359267577	880.8704232340463	205.84724270328834
404897	794773	89	711.0	927.0	1325.8339359267577	880.8704232340463	616.56200549482
404878	794773	89	670.0	105.0	1325.8339359267577	880.8704232340463	1015.9198123683585
404879	794773	89	913.0	130.0	1325.8339359267577	880.8704232340463	856.8770338505135
404877	794773	89	1139.0	103.0	1325.8339359267577	880.8704232340463	799.99332181975
404886	794773	89	570.0	290.0	1325.8339359267577	880.8704232340463	959.3814651906274
404887	794773	89	1293.0	295.0	1325.8339359267577	880.8704232340463	586.7897580640641
404884	794773	89	496.0	259.0	1325.8339359267577	880.8704232340463	1036.989481387823
404885	794773	89	978.0	282.0	1325.8339359267577	880.8704232340463	692.5563015429327
404882	794773	89	800.0	182.0	1325.8339359267577	880.8704232340463	874.5977341861574
404883	794773	89	709.0	227.0	1325.8339359267577	880.8704232340463	898.9052424428096
404880	794773	89	1404.0	131.0	1325.8339359267577	880.8704232340463	753.9334090050062
404881	794773	89	1032.0	149.0	1325.8339359267577	880.8704232340463	788.6524572376554
404894	794773	89	1139.0	850.0	1325.8339359267577	880.8704232340463	189.3671107783317
404895	794773	89	624.0	860.0	1325.8339359267577	880.8704232340463	702.1441790575583
404892	794773	89	1124.0	683.0	1325.8339359267577	880.8704232340463	282.64755806924484
404893	794773	89	1237.0	718.0	1325.8339359267577	880.8704232340463	185.52154305275883
404890	794773	89	494.0	435.0	1325.8339359267577	880.8704232340463	943.7945386970136
404891	794773	89	1016.0	625.0	1325.8339359267577	880.8704232340463	401.8292440052567
404888	794773	89	1214.0	330.0	1325.8339359267577	880.8704232340463	562.107687564338
404889	794773	89	1123.0	403.0	1325.8339359267577	880.8704232340463	519.1355766708987
404870	794817	90	1243.0	712.0	1325.7997477775214	880.8593019880574	188.06717443486812
404868	794817	90	1096.0	633.0	1325.7997477775214	880.8593019880574	337.9972746348992
404869	794817	90	1119.0	685.0	1325.7997477775214	880.8593019880574	284.8280215429927
404866	794817	90	1126.0	360.0	1325.7997477775214	880.8593019880574	557.8658904068678
404867	794817	90	497.0	368.0	1325.7997477775214	880.8593019880574	974.6454152930493
404864	794817	90	884.0	317.0	1325.7997477775214	880.8593019880574	716.3269711345098
404865	794817	90	1398.0	348.0	1325.7997477775214	880.8593019880574	537.7284743587503
404876	794817	90	1206.0	1016.0	1325.7997477775214	880.8593019880574	180.5962010306773
404874	794817	90	606.0	898.0	1325.7997477775214	880.8593019880574	720.003805843358
404875	794817	90	713.0	928.0	1325.7997477775214	880.8593019880574	614.6102637324299
404872	794817	90	1143.0	827.0	1325.7997477775214	880.8593019880574	190.56907461119235
404854	794817	90	725.0	103.0	1325.7997477775214	880.8593019880574	982.865927082062
404855	794817	90	1049.0	114.0	1325.7997477775214	880.8593019880574	815.2860169384178
404862	794817	90	1187.0	266.0	1325.7997477775214	880.8593019880574	630.3311282368535
404863	794817	90	572.0	269.0	1325.7997477775214	880.8593019880574	970.8686137571693
404860	794817	90	690.0	197.0	1325.7997477775214	880.8593019880574	933.7584613750779
404861	794817	90	984.0	197.0	1325.7997477775214	880.8593019880574	764.5198574898956
404858	794817	90	766.0	174.0	1325.7997477775214	880.8593019880574	901.6794499259813
404859	794817	90	1429.0	174.0	1325.7997477775214	880.8593019880574	714.3531093694679
404856	794817	90	903.0	130.0	1325.7997477775214	880.8593019880574	861.7130137712488
404857	794817	90	524.0	172.0	1325.7997477775214	880.8593019880574	1070.216961905899
404737	794795	91	1214.0	954.0	1325.79592374588	880.8559565165152	133.59782806358982
404718	794795	91	709.0	145.0	1325.79592374588	880.8559565165152	960.1672772441107
404719	794795	91	975.0	145.0	1325.79592374588	880.8559565165152	815.1943135581607
404716	794795	91	574.0	117.0	1325.79592374588	880.8559565165152	1071.76164946628
404717	794795	91	653.0	128.0	1325.79592374588	880.8559565165152	1009.6764067123034
404715	794795	91	743.0	98.0	1325.79592374588	880.8559565165152	975.9685124983292
404726	794795	91	1145.0	341.0	1325.79592374588	880.8559565165152	569.3255833259977
404727	794795	91	770.0	415.0	1325.79592374588	880.8559565165152	725.2109217837616
404724	794795	91	513.0	277.0	1325.79592374588	880.8559565165152	1012.5607289829059
404725	794795	91	916.0	281.0	1325.79592374588	880.8559565165152	726.4708305824001
404722	794795	91	571.0	246.0	1325.79592374588	880.8559565165152	986.2854414559183
404723	794795	91	1456.0	246.0	1325.79592374588	880.8559565165152	648.0703565182473
404720	794795	91	866.0	146.0	1325.79592374588	880.8559565165152	866.8480653039087
404721	794795	91	1155.0	168.0	1325.79592374588	880.8559565165152	733.0312833087578
404735	794795	91	710.0	931.0	1325.79592374588	880.8559565165152	617.8341563873878
404732	794795	91	1158.0	808.0	1325.79592374588	880.8559565165152	182.930211899701
404733	794795	91	519.0	875.0	1325.79592374588	880.8559565165152	806.8171755730607
404730	794795	91	1235.0	711.0	1325.79592374588	880.8559565165152	192.6004821723143
404731	794795	91	1095.0	779.0	1325.79592374588	880.8559565165152	252.27246043832898
404728	794795	91	1423.0	470.0	1325.79592374588	880.8559565165152	422.1981163452976
404729	794795	91	1189.0	603.0	1325.79592374588	880.8559565165152	309.7047906074367
404830	794840	92	1121.0	91.0	1325.798285494439	880.9171012451438	816.0339236704516
404831	794840	92	788.0	103.0	1325.798285494439	880.9171012451438	945.7177233669704
404838	794840	92	905.0	247.0	1325.798285494439	880.9171012451438	760.869297794375
404839	794840	92	1105.0	306.0	1325.798285494439	880.9171012451438	615.8583897142287
404836	794840	92	522.0	234.0	1325.798285494439	880.9171012451438	1031.791364398452
404837	794840	92	581.0	244.0	1325.798285494439	880.9171012451438	979.9938162733338
404834	794840	92	648.0	138.0	1325.798285494439	880.9171012451438	1005.6521939227738
404835	794840	92	755.0	204.0	1325.798285494439	880.9171012451438	885.4532425156731
404832	794840	92	572.0	115.0	1325.798285494439	880.9171012451438	1074.6352223867034
404833	794840	92	706.0	129.0	1325.798285494439	880.9171012451438	974.4379107191725
404846	794840	92	1172.0	717.0	1325.798285494439	880.9171012451438	224.77261555100452
404847	794840	92	1169.0	785.0	1325.798285494439	880.9171012451438	183.80912013626187
404844	794840	92	1215.0	567.0	1325.798285494439	880.9171012451438	332.89669046516684
404842	794840	92	1430.0	452.0	1325.798285494439	880.9171012451438	441.39310942337494
404843	794840	92	729.0	539.0	1325.798285494439	880.9171012451438	687.8048398295724
404840	794840	92	1431.0	331.0	1325.798285494439	880.9171012451438	559.8894703213942
404841	794840	92	832.0	356.0	1325.798285494439	880.9171012451438	720.6765640263682
404852	794840	92	702.0	943.0	1325.798285494439	880.9171012451438	626.8800421959589
404851	794840	92	1049.0	888.0	1325.798285494439	880.9171012451438	276.8888916288128
404848	794840	92	491.0	847.0	1325.798285494439	880.9171012451438	835.487012000383
404849	794840	92	1169.0	880.0	1325.798285494439	880.9171012451438	156.80096749921353
404934	794885	93	744.0	420.0	1325.7990324508987	880.8796420487236	742.226487411869
404935	794885	93	1217.0	562.0	1325.7990324508987	880.8796420487236	336.92945192632504
404932	794885	93	1401.0	364.0	1325.7990324508987	880.8796420487236	522.3215005001589
404933	794885	93	1454.0	384.0	1325.7990324508987	880.8796420487236	513.1518944357445
404930	794885	93	901.0	327.0	1325.7990324508987	880.8796420487236	698.0235496365734
404931	794885	93	1022.0	332.0	1325.7990324508987	880.8796420487236	627.3457687540716
404928	794885	93	720.0	214.0	1325.7990324508987	880.8796420487236	900.9555619993024
404929	794885	93	574.0	245.0	1325.7990324508987	880.8796420487236	984.6546117122086
404942	794885	93	712.0	917.0	1325.7990324508987	880.8796420487236	614.8609049989988
404940	794885	93	494.0	848.0	1325.7990324508987	880.8796420487236	832.4486177822049
404938	794885	93	1227.0	704.0	1325.7990324508987	880.8796420487236	202.60221268416174
404939	794885	93	1115.0	795.0	1325.7990324508987	880.8796420487236	227.62149503210793
404936	794885	93	699.0	648.0	1325.7990324508987	880.8796420487236	668.6628109608941
404937	794885	93	1106.0	679.0	1325.7990324508987	880.8796420487236	298.44095653926587
404944	794885	93	978.0	964.0	1325.7990324508987	880.8796420487236	357.59356940488965
404926	794885	93	730.0	147.0	1325.7990324508987	880.8796420487236	945.2808133475417
404927	794885	93	532.0	179.0	1325.7990324508987	880.8796420487236	1059.5998942253757
404924	794885	93	566.0	113.0	1325.7990324508987	880.8796420487236	1080.247061734582
404925	794885	93	651.0	146.0	1325.7990324508987	880.8796420487236	997.698262248827
404922	794885	93	1066.0	96.0	1325.7990324508987	880.8796420487236	826.7596928763252
404923	794885	93	879.0	106.0	1325.7990324508987	880.8796420487236	894.4651111477838
404902	794908	94	918.0	136.0	1325.7753860599178	880.8340054006343	849.1516125389312
404903	794908	94	780.0	166.0	1325.7753860599178	880.8340054006343	899.3655693353879
404900	794908	94	1024.0	101.0	1325.7753860599178	880.8340054006343	836.1874548274501
404901	794908	94	581.0	105.0	1325.7753860599178	880.8340054006343	1075.4574745738164
404899	794908	94	673.0	99.0	1325.7753860599178	880.8340054006343	1018.5185892493439
404910	794908	94	847.0	446.0	1325.7753860599178	880.8340054006343	646.766173009676
404911	794908	94	729.0	496.0	1325.7753860599178	880.8340054006343	710.0972279340762
404908	794908	94	932.0	364.0	1325.7753860599178	880.8340054006343	649.7510629503427
404909	794908	94	1366.0	422.0	1325.7753860599178	880.8340054006343	460.5938168045875
404906	794908	94	1399.0	232.0	1325.7753860599178	880.8340054006343	652.9528395304706
404907	794908	94	568.0	249.0	1325.7753860599178	880.8340054006343	986.6294877505264
404904	794908	94	528.0	168.0	1325.7753860599178	880.8340054006343	1069.84946878454
404905	794908	94	701.0	222.0	1325.7753860599178	880.8340054006343	907.9683528067277
404919	794908	94	730.0	926.0	1325.7753860599178	880.8340054006343	597.4849602316312
404916	794908	94	1048.0	757.0	1325.7753860599178	880.8340054006343	304.1283051514618
404917	794908	94	511.0	827.0	1325.7753860599178	880.8340054006343	816.5519149855467
404914	794908	94	1056.0	625.0	1325.7753860599178	880.8340054006343	371.7926804592977
404915	794908	94	1293.0	653.0	1325.7753860599178	880.8340054006343	230.1794081760419
404912	794908	94	1217.0	559.0	1325.7753860599178	880.8340054006343	339.7193130287115
404913	794908	94	659.0	593.0	1325.7753860599178	880.8340054006343	726.249151545339
404921	794908	94	893.0	983.0	1325.7753860599178	880.8340054006343	444.67114279182596
404966	794930	95	780.0	944.0	1325.7776684989117	880.8813192366816	549.4153540750473
404967	794930	95	898.0	986.0	1325.7776684989117	880.8813192366816	440.5038827431436
404964	794930	95	960.0	782.0	1325.7776684989117	880.8813192366816	378.9074003849572
404962	794930	95	1320.0	640.0	1325.7776684989117	880.8813192366816	240.9505995229882
404963	794930	95	527.0	736.0	1325.7776684989117	880.8813192366816	811.8105446200601
404960	794930	95	799.0	566.0	1325.7776684989117	880.8813192366816	613.714067977411
404961	794930	95	718.0	577.0	1325.7776684989117	880.8813192366816	679.5127302023112
404950	794930	95	637.0	192.0	1325.7776684989117	880.8813192366816	974.152015147568
[truncated: 23,149 more rows]
