# Supplementary material for: The First of Us: Ophiocordyceps use a novel scramblase-binding peptide to manipulate zombie ants
Source: bioRxiv. 2025 Sep 19:2025.09.09.674826. Preprint. [Version 2] doi: 10.1101/2025.09.09.674826 (PMC12458967; doi:10.1101/2025.09.09.674826)
Supplement: Supplement 11 [file media-11.zip › Data S12. Nest behavior tests data/RNAi Aversion Assay data files/Chul5_PS1a-all-spots_matches.csv]

No_Overlap_ID	Citronella_ID	Time (s)	Frame	No_Overlap_X	No_Overlap_Y	Citronella_X	Citronella_Y	Distance	cm	zone 1	zone 2
100641	262453	0	0	803	950	1336.097451	880.377209	537.6246138	6.55639773	0	0
100643	262453	0	0	918	981	1336.097451	880.377209	430.0353761	5.244333855	0	0
100642	262453	0	0	1113	951	1336.097451	880.377209	234.0086565	2.853764103	1	0
100645	262453	0	0	853	1008	1336.097451	880.377209	499.6706156	6.093544092	0	0
100644	262453	0	0	1422	981	1336.097451	880.377209	132.3034163	1.613456296	1	0
100633	262453	0	0	520	348	1336.097451	880.377209	974.3923965	11.8828341	0	0
100632	262453	0	0	1406	254	1336.097451	880.377209	630.2656379	7.686166316	0	0
100635	262453	0	0	1197	427	1336.097451	880.377209	474.235168	5.783355707	0	0
100634	262453	0	0	1107	391	1336.097451	880.377209	540.3477536	6.589606751	0	0
100637	262453	0	0	1156	607	1336.097451	880.377209	327.3685848	3.992299815	1	0
100636	262453	0	0	1421	547	1336.097451	880.377209	344.0186133	4.195348943	0	0
100639	262453	0	0	1442	724	1336.097451	880.377209	188.8628639	2.303205658	1	0
100638	262453	0	0	626	644	1336.097451	880.377209	748.4066909	9.126910865	0	0
100297	262579	0.5	1	1068	404	1336.228111	880.7713501	547.044093	6.671269427	0	0
100296	262579	0.5	1	1371	297	1336.228111	880.7713501	584.8060136	7.131780653	0	0
100299	262579	0.5	1	472	435	1336.228111	880.7713501	972.4208574	11.85879094	0	0
100298	262579	0.5	1	1179	404	1336.228111	880.7713501	502.0274884	6.122286444	0	0
100301	262579	0.5	1	1075	623	1336.228111	880.7713501	366.9961781	4.475563148	0	0
100300	262579	0.5	1	1445	585	1336.228111	880.7713501	315.1380895	3.843147433	1	0
100303	262579	0.5	1	1428	711	1336.228111	880.7713501	192.9880592	2.353512917	1	0
100302	262579	0.5	1	629	638	1336.228111	880.7713501	747.7362697	9.118734996	0	0
100305	262579	0.5	1	777	934	1336.228111	880.7713501	561.7556132	6.85067821	0	0
100307	262579	0.5	1	1037	958	1336.228111	880.7713501	309.0335364	3.768701663	1	0
100306	262579	0.5	1	1451	940	1336.228111	880.7713501	129.1534728	1.575042351	1	0
100309	262579	0.5	1	947	995	1336.228111	880.7713501	405.6435709	4.946872816	0	0
100308	262579	0.5	1	842	985	1336.228111	880.7713501	505.0990367	6.15974435	0	0
100417	262425	1	2	1468	907	1336.235033	880.4580832	134.4116059	1.639165925	1	0
100419	262425	1	2	766	965	1336.235033	880.4580832	576.4679774	7.030097285	0	0
100418	262425	1	2	1065	954	1336.235033	880.4580832	281.0282136	3.427173336	1	0
100421	262425	1	2	981	1005	1336.235033	880.4580832	376.4340818	4.590659534	0	0
100420	262425	1	2	847	981	1336.235033	880.4580832	499.4593025	6.090967104	0	0
100409	262425	1	2	1150	379	1336.235033	880.4580832	534.9240103	6.52346354	0	0
100408	262425	1	2	1372	300	1336.235033	880.4580832	581.5588699	7.09218134	0	0
100411	262425	1	2	503	566	1336.235033	880.4580832	890.5978367	10.86094923	0	0
100410	262425	1	2	1066	411	1336.235033	880.4580832	541.6805932	6.605860893	0	0
100413	262425	1	2	1466	617	1336.235033	880.4580832	293.6819847	3.581487619	1	0
100412	262425	1	2	633	584	1336.235033	880.4580832	763.1689899	9.306938901	0	0
100415	262425	1	2	1406	743	1336.235033	880.4580832	154.1488735	1.879864311	1	0
100414	262425	1	2	1048	695	1336.235033	880.4580832	342.745	4.179817073	0	0
100339	262244	1.5	3	1110	351	1336.135343	880.3248	575.6057133	7.01958187	0	0
100338	262244	1.5	3	1355	308	1336.135343	880.3248	572.6356188	6.983361205	0	0
100341	262244	1.5	3	724	537	1336.135343	880.3248	701.841575	8.559043598	0	0
100340	262244	1.5	3	1033	436	1336.135343	880.3248	537.8806225	6.559519786	0	0
100343	262244	1.5	3	468	665	1336.135343	880.3248	894.4404638	10.90781053	0	0
100342	262244	1.5	3	1471	625	1336.135343	880.3248	288.7546176	3.521397776	1	0
100345	262244	1.5	3	1405	762	1336.135343	880.3248	136.9054392	1.669578527	1	0
100344	262244	1.5	3	1115	733	1336.135343	880.3248	265.7168354	3.240449212	1	0
100346	262244	1.5	3	1475	876	1336.135343	880.3248	138.9319865	1.694292518	1	0
100349	262244	1.5	3	699	981	1336.135343	880.3248	645.0402632	7.866344673	0	0
100348	262244	1.5	3	1092	940	1336.135343	880.3248	251.3228903	3.064913296	1	0
100351	262244	1.5	3	993	1002	1336.135343	880.3248	364.0696608	4.439873912	0	0
100350	262244	1.5	3	862	989	1336.135343	880.3248	486.430491	5.932079158	0	0
100423	262384	2	4	1315	298	1336.181247	880.2865767	582.6716937	7.105752362	0	0
100422	262384	2	4	1113	271	1336.181247	880.2865767	648.8759522	7.913121369	0	0
100425	262384	2	4	730	536	1336.181247	880.2865767	697.1290775	8.501574116	0	0
100424	262384	2	4	921	452	1336.181247	880.2865767	596.4938049	7.274314694	0	0
100427	262384	2	4	1445	645	1336.181247	880.2865767	259.2321243	3.161367369	1	0
100426	262384	2	4	500	642	1336.181247	880.2865767	869.4708562	10.60330312	0	0
100429	262384	2	4	1458	769	1336.181247	880.2865767	164.9985176	2.012177044	1	0
100428	262384	2	4	1401	724	1336.181247	880.2865767	169.1950497	2.063354265	1	0
100430	262384	2	4	1126	809	1336.181247	880.2865767	221.9412815	2.706600994	1	0
100433	262384	2	4	901	987	1336.181247	880.2865767	448.0741815	5.464319287	0	0
100432	262384	2	4	612	976	1336.181247	880.2865767	730.4789781	8.90828022	0	0
100435	262384	2	4	995	1006	1336.181247	880.2865767	363.6048788	4.434205838	0	0
100434	262384	2	4	1130	989	1336.181247	880.2865767	233.0864965	2.842518251	1	0
100385	262300	2.5	5	1444	660	1336.20393	880.3451829	245.299801	2.991460988	1	0
100384	262300	2.5	5	563	599	1336.20393	880.3451829	822.7997502	10.0341433	0	0
100387	262300	2.5	5	1455	760	1336.20393	880.3451829	169.1019496	2.062218897	1	0
100386	262300	2.5	5	1359	693	1336.20393	880.3451829	188.7269943	2.301548711	1	0
100388	262300	2.5	5	1073	852	1336.20393	880.3451829	264.7258168	3.228363619	1	0
100391	262300	2.5	5	928	983	1336.20393	880.3451829	420.9138389	5.133095596	0	0
100390	262300	2.5	5	556	899	1336.20393	880.3451829	780.426918	9.517401439	0	0
100393	262300	2.5	5	1021	1021	1336.20393	880.3451829	345.1627079	4.209301316	0	0
100392	262300	2.5	5	1123	999	1336.20393	880.3451829	243.9977076	2.9755818	1	0
100381	262300	2.5	5	1314	281	1336.20393	880.3451829	599.7563362	7.314101661	0	0
100380	262300	2.5	5	1139	211	1336.20393	880.3451829	697.7910603	8.509647077	0	0
100383	262300	2.5	5	770	512	1336.20393	880.3451829	675.473955	8.237487256	0	0
100382	262300	2.5	5	817	390	1336.20393	880.3451829	714.1506278	8.709153997	0	0
100545	262329	3	6	916	901	1336.155527	880.3041256	420.6649329	5.130060157	0	0
100547	262329	3	6	1021	1007	1336.155527	880.3041256	339.6687364	4.142301664	0	0
100546	262329	3	6	1147	1002	1336.155527	880.3041256	224.9215398	2.742945608	1	0
100535	262329	3	6	1314	318	1336.155527	880.3041256	562.7404349	6.86268823	0	0
100534	262329	3	6	1206	176	1336.155527	880.3041256	716.2295459	8.734506658	0	0
100537	262329	3	6	820	518	1336.155527	880.3041256	630.6193837	7.690480289	0	0
100536	262329	3	6	632	404	1336.155527	880.3041256	850.1180069	10.36729277	0	0
100539	262329	3	6	1250	668	1336.155527	880.3041256	229.1196555	2.79414214	1	0
100538	262329	3	6	667	657	1336.155527	880.3041256	705.4316773	8.602825332	0	0
100541	262329	3	6	1469	741	1336.155527	880.3041256	192.4923207	2.347467326	1	0
100540	262329	3	6	1428	697	1336.155527	880.3041256	205.0263636	2.500321507	1	0
100543	262329	3	6	556	823	1336.155527	880.3041256	782.2572521	9.539722587	0	0
100542	262329	3	6	974	815	1336.155527	880.3041256	367.9962694	4.487759382	0	0
100449	262497	3.5	7	1025	1014	1336.21385	880.2829939	338.7245163	4.130786784	0	0
100448	262497	3.5	7	1120	980	1336.21385	880.2829939	238.1006302	2.903666222	1	0
100437	262497	3.5	7	1305	300	1336.21385	880.2829939	581.1218954	7.086852383	0	0
100436	262497	3.5	7	1252	204	1336.21385	880.2829939	681.5061704	8.311050858	0	0
100439	262497	3.5	7	863	653	1336.21385	880.2829939	524.9656244	6.40201981	0	0
100438	262497	3.5	7	679	609	1336.21385	880.2829939	711.0024662	8.670761783	0	0
100441	262497	3.5	7	1185	714	1336.21385	880.2829939	224.7568962	2.740937758	1	0
100440	262497	3.5	7	1481	701	1336.21385	880.2829939	230.4461352	2.810318722	1	0
100443	262497	3.5	7	929	794	1336.21385	880.2829939	416.2545788	5.076275351	0	0
100442	262497	3.5	7	1417	751	1336.21385	880.2829939	152.4483342	1.859126026	1	0
100445	262497	3.5	7	565	836	1336.21385	880.2829939	772.4841652	9.420538599	0	0
100444	262497	3.5	7	731	818	1336.21385	880.2829939	608.410203	7.419636622	0	0
100447	262497	3.5	7	860	897	1336.21385	880.2829939	476.5071761	5.811063123	0	0
100549	262511	4	8	1283	313	1336.188911	880.2663943	569.7545281	6.948225953	0	0
100548	262511	4	8	1252	212	1336.188911	880.2663943	673.5486222	8.214007588	0	0
100551	262511	4	8	858	701	1336.188911	880.2663943	510.6868655	6.227888604	0	0
100550	262511	4	8	684	685	1336.188911	880.2663943	680.7931699	8.302355731	0	0
100553	262511	4	8	587	758	1336.188911	880.2663943	759.100188	9.257319366	0	0
100552	262511	4	8	1480	705	1336.188911	880.2663943	226.7155449	2.764823719	1	0
100555	262511	4	8	896	801	1336.188911	880.2663943	447.2688661	5.454498367	0	0
100554	262511	4	8	1414	778	1336.188911	880.2663943	128.5028443	1.567107857	1	0
100557	262511	4	8	846	880	1336.188911	880.2663943	490.1889833	5.97791443	0	0
100556	262511	4	8	1171	803	1336.188911	880.2663943	182.3663126	2.223979422	1	0
100559	262511	4	8	763	888	1336.188911	880.2663943	573.2410804	6.990744883	0	0
100561	262511	4	8	1020	1007	1336.188911	880.2663943	340.6417975	4.154168262	0	0
100560	262511	4	8	1092	961	1336.188911	880.2663943	257.1889175	3.136450214	1	0
100321	262371	4.5	9	1028	919	1336.188001	880.2859745	310.6100772	3.78792777	1	0
100323	262371	4.5	9	1013	1004	1336.188001	880.2859745	346.0572849	4.220210791	0	0
100322	262371	4.5	9	827	966	1336.188001	880.2859745	516.3519294	6.296974749	0	0
100311	262371	4.5	9	1225	329	1336.188001	880.2859745	562.3868752	6.858376526	0	0
100310	262371	4.5	9	1226	245	1336.188001	880.2859745	644.7710176	7.86306119	0	0
100313	262371	4.5	9	661	704	1336.188001	880.2859745	697.8220276	8.510024726	0	0
100312	262371	4.5	9	725	652	1336.188001	880.2859745	652.4302716	7.956466727	0	0
100315	262371	4.5	9	845	764	1336.188001	880.2859745	504.7653719	6.155675267	0	0
100314	262371	4.5	9	1450	717	1336.188001	880.2859745	199.0363798	2.427272924	1	0
100317	262371	4.5	9	911	836	1336.188001	880.2859745	427.48811	5.213269634	0	0
100316	262371	4.5	9	1434	800	1336.188001	880.2859745	126.5425808	1.543202205	1	0
100319	262371	4.5	9	747	859	1336.188001	880.2859745	589.5723822	7.1899071	0	0
100318	262371	4.5	9	1169	850	1336.188001	880.2859745	169.9089995	2.072060969	1	0
100493	262342	5	10	1127	374	1336.211985	880.228333	547.7561317	6.679952826	0	0
100492	262342	5	10	1146	257	1336.211985	880.228333	651.6088968	7.946449961	0	0
100495	262342	5	10	735	698	1336.211985	880.228333	628.2221076	7.661245215	0	0
100494	262342	5	10	769	510	1336.211985	880.228333	677.3466282	8.260324734	0	0
100497	262342	5	10	665	799	1336.211985	880.228333	676.1091414	8.245233432	0	0
100496	262342	5	10	1452	750	1336.211985	880.228333	174.259241	2.125112696	1	0
100499	262342	5	10	1455	842	1336.211985	880.228333	124.7878115	1.52180258	1	0
100498	262342	5	10	837	836	1336.211985	880.228333	501.1673888	6.111797424	0	0
100500	262342	5	10	905	865	1336.211985	880.228333	431.4807971	5.261960941	0	0
100503	262342	5	10	1200	945	1336.211985	880.228333	150.8279608	1.839365376	1	0
100502	262342	5	10	998	899	1336.211985	880.228333	338.7325234	4.130884432	0	0
100505	262342	5	10	1016	998	1336.211985	880.228333	341.1830608	4.160769035	0	0
100504	262342	5	10	937	979	1336.211985	880.228333	411.2493785	5.015236323	0	0
100353	262397	5.5	11	1084	325	1336.115522	880.3381748	609.8874688	7.437652059	0	0
100352	262397	5.5	11	1096	246	1336.115522	880.3381748	678.2627689	8.271497182	0	0
100355	262397	5.5	11	708	662	1336.115522	880.3381748	664.9817044	8.10953298	0	0
100354	262397	5.5	11	924	427	1336.115522	880.3381748	612.6619818	7.471487583	0	0
100357	262397	5.5	11	782	765	1336.115522	880.3381748	565.9919663	6.902341052	0	0
100356	262397	5.5	11	1435	757	1336.115522	880.3381748	158.0836659	1.927849584	1	0
100359	262397	5.5	11	1462	878	1336.115522	880.3381748	125.9061911	1.535441354	1	0
100358	262397	5.5	11	943	870	1336.115522	880.3381748	393.2514351	4.795749209	0	0
100361	262397	5.5	11	1014	900	1336.115522	880.3381748	322.7150394	3.935549261	1	0
100363	262397	5.5	11	934	976	1336.115522	880.3381748	413.3377282	5.040704003	0	0
100362	262397	5.5	11	868	917	1336.115522	880.3381748	469.5489656	5.726206897	0	0
100365	262397	5.5	11	1020	1004	1336.115522	880.3381748	339.4425873	4.139543747	0	0
100364	262397	5.5	11	1240	993	1336.115522	880.3381748	148.0907842	1.805985173	1	0
100647	262536	6	12	1096	333	1336.103087	880.3352335	597.6833193	7.288820967	0	0
100646	262536	6	12	1073	247	1336.103087	880.3352335	685.8110179	8.363548999	0	0
100649	262536	6	12	842	665	1336.103087	880.3352335	538.9871271	6.573013745	0	0
100648	262536	6	12	1059	470	1336.103087	880.3352335	495.1374805	6.038261957	0	0
100651	262536	6	12	777	798	1336.103087	880.3352335	565.1330395	6.891866335	0	0
100650	262536	6	12	1398	727	1336.103087	880.3352335	165.3569524	2.0165482	1	0
100652	262536	6	12	976	861	1336.103087	880.3352335	360.6218024	4.397826858	0	0
100655	262536	6	12	1430	931	1336.103087	880.3352335	106.6937153	1.301142869	1	0
100654	262536	6	12	1035	929	1336.103087	880.3352335	305.0103742	3.719638709	1	0
100657	262536	6	12	938	978	1336.103087	880.3352335	409.9078851	4.998876648	0	0
100656	262536	6	12	880	976	1336.103087	880.3352335	466.0276529	5.68326406	0	0
100659	262536	6	12	1225	1010	1336.103087	880.3352335	170.7537629	2.082362963	1	0
100658	262536	6	12	1018	1006	1336.103087	880.3352335	342.025156	4.171038488	0	0
100705	262200	6.5	13	1415	631	1336.140212	880.2970311	261.4725145	3.188689201	1	0
100704	262200	6.5	13	1099	542	1336.140212	880.2970311	413.1347982	5.038229246	0	0
100707	262200	6.5	13	769	798	1336.140212	880.2970311	573.0801179	6.988781926	0	0
100706	262200	6.5	13	1015	769	1336.140212	880.2970311	339.879486	4.14487178	0	0
100708	262200	6.5	13	1034	858	1336.140212	880.2970311	302.9618217	3.694656362	1	0
100711	262200	6.5	13	1411	970	1336.140212	880.2970311	116.835827	1.424827159	1	0
100710	262200	6.5	13	947	967	1336.140212	880.2970311	398.6822162	4.861978247	0	0
100713	262200	6.5	13	1223	987	1336.140212	880.2970311	155.5192309	1.896575987	1	0
100712	262200	6.5	13	1101	986	1336.140212	880.2970311	257.8062005	3.143978055	1	0
100715	262200	6.5	13	1034	1005	1336.140212	880.2970311	326.8631797	3.986136338	1	0
100714	262200	6.5	13	878	990	1336.140212	880.2970311	471.0914936	5.745018215	0	0
100703	262200	6.5	13	1018	297	1336.140212	880.2970311	664.416	8.102634146	0	0
100702	262200	6.5	13	1201	280	1336.140212	880.2970311	615.3205688	7.503909376	0	0
100689	262354	7	14	1291	337	1336.12032	880.3560693	545.2262478	6.649100583	0	0
100688	262354	7	14	953	292	1336.12032	880.3560693	702.0997393	8.562191943	0	0
100691	262354	7	14	1420	539	1336.12032	880.3560693	351.5106922	4.286715758	0	0
100690	262354	7	14	1153	526	1336.12032	880.3560693	398.8750123	4.864329419	0	0
100693	262354	7	14	729	821	1336.12032	880.3560693	610.0149392	7.439206575	0	0
100692	262354	7	14	1048	764	1336.12032	880.3560693	310.7282634	3.789369066	1	0
100694	262354	7	14	1080	851	1336.12032	880.3560693	257.7972016	3.143868313	1	0
100697	262354	7	14	1190	966	1336.12032	880.3560693	169.3695097	2.065481826	1	0
100696	262354	7	14	1019	903	1336.12032	880.3560693	317.9277355	3.877167506	1	0
100699	262354	7	14	1136	995	1336.12032	880.3560693	230.6325505	2.81259208	1	0
100698	262354	7	14	1385	992	1336.12032	880.3560693	121.8753067	1.486284228	1	0
100701	262354	7	14	1057	1004	1336.12032	880.3560693	305.2801577	3.722928753	1	0
100700	262354	7	14	898	1001	1336.12032	880.3560693	454.4275222	5.541799051	0	0
100367	262438	7.5	15	1284	431	1336.137674	880.3127935	452.3276726	5.516191129	0	0
100366	262438	7.5	15	915	242	1336.137674	880.3127935	764.7222781	9.32588144	0	0
100369	262438	7.5	15	1103	576	1336.137674	880.3127935	383.3529069	4.67503545	0	0
100368	262438	7.5	15	1362	483	1336.137674	880.3127935	398.1536334	4.855532114	0	0
100371	262438	7.5	15	1027	818	1336.137674	880.3127935	315.3553323	3.845796736	1	0
100370	262438	7.5	15	1171	728	1336.137674	880.3127935	224.6544867	2.739688862	1	0
100372	262438	7.5	15	1089	861	1336.137674	880.3127935	247.891133	3.023062598	1	0
100375	262438	7.5	15	1130	949	1336.137674	880.3127935	217.2801715	2.649758189	1	0
100374	262438	7.5	15	708	930	1336.137674	880.3127935	630.0997983	7.684143882	0	0
100377	262438	7.5	15	1361	998	1336.137674	880.3127935	120.2847199	1.466886828	1	0
100376	262438	7.5	15	1071	997	1336.137674	880.3127935	289.6789434	3.532670042	1	0
100379	262438	7.5	15	1153	1021	1336.137674	880.3127935	230.9378654	2.816315432	1	0
100378	262438	7.5	15	902	999	1336.137674	880.3127935	450.0690757	5.488647264	0	0
100521	262270	8	16	1266	449	1336.163198	880.3287479	436.9981271	5.329245453	0	0
100520	262270	8	16	947	192	1336.163198	880.3287479	790.7240098	9.64297573	0	0
100523	262270	8	16	1058	608	1336.163198	880.3287479	389.2784499	4.747298169	0	0
100522	262270	8	16	1352	480	1336.163198	880.3287479	400.6418734	4.885876505	0	0
100525	262270	8	16	1001	710	1336.163198	880.3287479	375.9604387	4.584883399	0	0
100524	262270	8	16	1271	707	1336.163198	880.3287479	185.1731546	2.258209203	1	0
100526	262270	8	16	1052	866	1336.163198	880.3287479	284.5242274	3.469807651	1	0
100529	262270	8	16	700	965	1336.163198	880.3287479	641.773196	7.82650239	0	0
100528	262270	8	16	1025	954	1336.163198	880.3287479	319.7655219	3.899579536	1	0
100531	262270	8	16	905	1002	1336.163198	880.3287479	448.001782	5.463436366	0	0
100530	262270	8	16	1096	1000	1336.163198	880.3287479	268.3273563	3.272284833	1	0
100533	262270	8	16	1182	1035	1336.163198	880.3287479	218.3792292	2.663161332	1	0
100532	262270	8	16	1324	1007	1336.163198	880.3287479	127.2538781	1.551876562	1	0
100675	262228	8.5	17	1186	442	1336.150569	880.2679264	463.2752622	5.64969832	0	0
100674	262228	8.5	17	1011	193	1336.150569	880.2679264	760.3026338	9.271983339	0	0
100677	262228	8.5	17	1061	588	1336.150569	880.2679264	401.4079923	4.895219418	0	0
100676	262228	8.5	17	1292	469	1336.150569	880.2679264	413.6309708	5.044280131	0	0
100679	262228	8.5	17	997	680	1336.150569	880.2679264	393.8659044	4.803242736	0	0
100678	262228	8.5	17	1338	652	1336.150569	880.2679264	228.2754183	2.783846565	1	0
100680	262228	8.5	17	1032	862	1336.150569	880.2679264	304.69868	3.715837561	1	0
100683	262228	8.5	17	688	979	1336.150569	880.2679264	655.6273195	7.995455116	0	0
100682	262228	8.5	17	972	949	1336.150569	880.2679264	370.5802675	4.519271555	0	0
100685	262228	8.5	17	1279	999	1336.150569	880.2679264	131.7706068	1.60695862	1	0
100684	262228	8.5	17	1138	994	1336.150569	880.2679264	228.4702004	2.786221956	1	0
100687	262228	8.5	17	1196	1033	1336.150569	880.2679264	207.2902994	2.527930481	1	0
100686	262228	8.5	17	911	1007	1336.150569	880.2679264	443.6372669	5.410210572	0	0
100736	262284	9	18	1045	877	1336.152887	880.217831	291.1706681	3.550861806	1	0
100739	262284	9	18	1267	975	1336.152887	880.217831	117.3276665	1.430825201	1	0
100738	262284	9	18	959	949	1336.152887	880.217831	383.3735605	4.675287323	0	0
100741	262284	9	18	728	995	1336.152887	880.217831	618.8900388	7.547439498	0	0
100740	262284	9	18	1165	979	1336.152887	880.217831	197.6138345	2.409924811	1	0
100743	262284	9	18	1227	1037	1336.152887	880.217831	191.0366489	2.329715231	1	0
100742	262284	9	18	905	1009	1336.152887	880.217831	449.9751759	5.487502145	0	0
100731	262284	9	18	1226	450	1336.152887	880.217831	444.0957561	5.415801904	0	0
100730	262284	9	18	1065	272	1336.152887	880.217831	665.9225315	8.121006482	0	0
100733	262284	9	18	1056	578	1336.152887	880.217831	412.0937483	5.025533516	0	0
100732	262284	9	18	1143	502	1336.152887	880.217831	424.6843126	5.179076983	0	0
100735	262284	9	18	985	690	1336.152887	880.217831	399.36346	4.870286098	0	0
100734	262284	9	18	1413	684	1336.152887	880.217831	210.7294854	2.569871773	1	0
100325	262311	9.5	19	1164	489	1336.118068	880.2399531	427.4264034	5.212517115	0	0
100324	262311	9.5	19	1068	388	1336.118068	880.2399531	560.5242814	6.835661968	0	0
100327	262311	9.5	19	1200	600	1336.118068	880.2399531	311.5486476	3.799373752	1	0
100326	262311	9.5	19	1053	597	1336.118068	880.2399531	400.4756069	4.883848864	0	0
100329	262311	9.5	19	1429	707	1336.118068	880.2399531	196.5683966	2.397175568	1	0
100328	262311	9.5	19	983	696	1336.118068	880.2399531	398.2922678	4.857222778	0	0
100331	262311	9.5	19	1069	929	1336.118068	880.2399531	271.5319589	3.311365352	1	0
100333	262311	9.5	19	1284	970	1336.118068	880.2399531	103.7938297	1.265778411	1	0
100332	262311	9.5	19	948	940	1336.118068	880.2399531	392.6918617	4.788925143	0	0
100335	262311	9.5	19	806	996	1336.118068	880.2399531	542.6099474	6.61719448	0	0
100334	262311	9.5	19	1168	973	1336.118068	880.2399531	192.0107061	2.341593977	1	0
100337	262311	9.5	19	1215	1033	1336.118068	880.2399531	194.9492715	2.37743014	1	0
100336	262311	9.5	19	917	1011	1336.118068	880.2399531	439.0423046	5.354174446	0	0
100609	262409	10	20	1449	782	1336.130108	880.3099079	149.6811626	1.825380032	1	0
100608	262409	10	20	1057	760	1336.130108	880.3099079	303.9540941	3.706757245	1	0
100611	262409	10	20	1126	931	1336.130108	880.3099079	216.1576921	2.636069416	1	0
100612	262409	10	20	1057	934	1336.130108	880.3099079	284.2468001	3.466424391	1	0
100615	262409	10	20	1360	965	1336.130108	880.3099079	87.98967793	1.073044853	1	0
100614	262409	10	20	937	943	1336.130108	880.3099079	404.0233793	4.927114382	0	0
100616	262409	10	20	1196	986	1336.130108	880.3099079	175.518782	2.140472951	1	0
100619	262409	10	20	970	1004	1336.130108	880.3099079	386.4589177	4.712913631	0	0
100621	262409	10	20	886	1007	1336.130108	880.3099079	467.6189622	5.702670271	0	0
100605	262409	10	20	1182	606	1336.130108	880.3099079	314.6458579	3.837144608	1	0
100604	262409	10	20	1022	441	1336.130108	880.3099079	540.0656628	6.58616662	0	0
100607	262409	10	20	1131	690	1336.130108	880.3099079	279.8146215	3.412373433	1	0
100606	262409	10	20	1014	620	1336.130108	880.3099079	414.1606631	5.050739794	0	0
100613	262465	10.5	21	977	450	1336.16597	880.2626493	560.4695721	6.834994782	0	0
100617	262465	10.5	21	977	630	1336.16597	880.2626493	437.7574528	5.338505522	0	0
100618	262465	10.5	21	1051	686	1336.16597	880.2626493	345.0472536	4.207893337	0	0
100620	262465	10.5	21	1177	697	1336.16597	880.2626493	242.7323723	2.960150882	1	0
100623	262465	10.5	21	1130	789	1336.16597	880.2626493	225.4623655	2.749541042	1	0
100622	262465	10.5	21	1426	750	1336.16597	880.2626493	158.235618	1.929702659	1	0
100625	262465	10.5	21	1103	902	1336.16597	880.2626493	234.177031	2.855817452	1	0
100627	262465	10.5	21	928	934	1336.16597	880.2626493	411.6881851	5.020587623	0	0
100626	262465	10.5	21	1018	905	1336.16597	880.2626493	319.1261832	3.891782722	1	0
100629	262465	10.5	21	1179	987	1336.16597	880.2626493	189.9842206	2.316880739	1	0
100628	262465	10.5	21	1439	965	1336.16597	880.2626493	133.2488513	1.624985991	1	0
100631	262465	10.5	21	916	1010	1336.16597	880.2626493	439.7399485	5.362682299	0	0
100630	262465	10.5	21	1013	999	1336.16597	880.2626493	344.2888358	4.198644339	0	0
100451	262564	11	22	930	605	1336.116765	880.2817447	490.6229362	5.983206539	0	0
100450	262564	11	22	950	432	1336.116765	880.2817447	591.6440472	7.215171308	0	0
100453	262564	11	22	1172	718	1336.116765	880.2817447	230.8022468	2.814661546	1	0
100452	262564	11	22	1031	672	1336.116765	880.2817447	369.4286471	4.505227404	0	0
100455	262564	11	22	1156	810	1336.116765	880.2817447	193.3431472	2.357843259	1	0
100454	262564	11	22	1337	742	1336.116765	880.2817447	138.2845653	1.686397138	1	0
100456	262564	11	22	1039	821	1336.116765	880.2817447	302.9730964	3.694793859	1	0
100459	262564	11	22	1431	924	1336.116765	880.2817447	104.4706379	1.274032169	1	0
100458	262564	11	22	977	896	1336.116765	880.2817447	359.4605879	4.383665707	0	0
100461	262564	11	22	1013	990	1336.116765	880.2817447	341.2367788	4.161424132	0	0
100460	262564	11	22	918	942	1336.116765	880.2817447	422.6473376	5.154235825	0	0
100463	262564	11	22	958	1006	1336.116765	880.2817447	398.4687786	4.859375349	0	0
100462	262564	11	22	1171	993	1336.116765	880.2817447	199.9223627	2.438077593	1	0
100577	262257	11.5	23	928	619	1336.200663	880.2466301	484.6417062	5.91026471	0	0
100576	262257	11.5	23	931	382	1336.200663	880.2466301	642.2128013	7.83186343	0	0
100579	262257	11.5	23	1173	714	1336.200663	880.2466301	232.9643719	2.841028926	1	0
100578	262257	11.5	23	1033	632	1336.200663	880.2466301	391.8635371	4.778823623	0	0
100581	262257	11.5	23	1235	780	1336.200663	880.2466301	142.4463448	1.737150546	1	0
100580	262257	11.5	23	983	727	1336.200663	880.2466301	385.0132963	4.695284101	0	0
100583	262257	11.5	23	935	828	1336.200663	880.2466301	404.5882879	4.934003511	0	0
100582	262257	11.5	23	1163	818	1336.200663	880.2466301	184.0464963	2.244469467	1	0
100585	262257	11.5	23	1444	917	1336.200663	880.2466301	113.8925246	1.388933227	1	0
100587	262257	11.5	23	1040	957	1336.200663	880.2466301	305.9835172	3.731506308	1	0
100586	262257	11.5	23	905	942	1336.200663	880.2466301	435.6001502	5.312196954	0	0
100589	262257	11.5	23	1138	1020	1336.200663	880.2466301	242.5170249	2.957524694	1	0
100588	262257	11.5	23	984	1007	1336.200663	880.2466301	374.3150065	4.564817153	0	0
100481	262594	12	24	1002	702	1336.095859	880.2738248	378.684037	4.618098012	0	0
100480	262594	12	24	922	617	1336.095859	880.2738248	490.7020354	5.984171164	0	0
100483	262594	12	24	871	756	1336.095859	880.2738248	481.4126524	5.870886005	0	0
100482	262594	12	24	1178	710	1336.095859	880.2738248	232.3520522	2.833561612	1	0
100485	262594	12	24	1177	830	1336.095859	880.2738248	166.8500822	2.0347571	1	0
100484	262594	12	24	1258	757	1336.095859	880.2738248	145.929432	1.77962722	1	0
100486	262594	12	24	1073	872	1336.095859	880.2738248	263.2259246	3.210072251	1	0
100489	262594	12	24	905	931	1336.095859	880.2738248	434.0700229	5.293536865	0	0
100488	262594	12	24	1448	911	1336.095859	880.2738248	116.0458295	1.415193042	1	0
100491	262594	12	24	1101	1028	1336.095859	880.2738248	277.6564171	3.386053867	1	0
100490	262594	12	24	995	972	1336.095859	880.2738248	353.2139245	4.307486885	0	0
100479	262594	12	24	1033	566	1336.095859	880.2738248	436.6178385	5.324607787	0	0
100478	262594	12	24	973	363	1336.095859	880.2738248	631.9895671	7.707189842	0	0
100591	262553	12.5	25	1084	524	1336.131153	880.3704712	436.5432749	5.323698475	0	0
100590	262553	12.5	25	1021	375	1336.131153	880.3704712	595.572797	7.26308289	0	0
100593	262553	12.5	25	825	649	1336.131153	880.3704712	561.0591325	6.842184543	0	0
100592	262553	12.5	25	921	646	1336.131153	880.3704712	476.7215033	5.813676869	0	0
100595	262553	12.5	25	1023	724	1336.131153	880.3704712	350.0040615	4.268342213	0	0
100594	262553	12.5	25	1214	688	1336.131153	880.3704712	227.8649087	2.77884035	1	0
100597	262553	12.5	25	1097	805	1336.131153	880.3704712	250.7277729	3.057655767	1	0
100596	262553	12.5	25	1326	729	1336.131153	880.3704712	151.7091289	1.850111328	1	0
100599	262553	12.5	25	887	874	1336.131153	880.3704712	449.1763298	5.477760119	0	0
100598	262553	12.5	25	1226	806	1336.131153	880.3704712	132.8903224	1.620613687	1	0
100601	262553	12.5	25	1450	920	1336.131153	880.3704712	120.567881	1.470340013	1	0
100603	262553	12.5	25	1048	1019	1336.131153	880.3704712	319.7463173	3.899345333	1	0
100602	262553	12.5	25	1138	975	1336.131153	880.3704712	219.5693544	2.677675054	1	0
100465	262637	13	26	1117	443	1336.123301	880.32695	489.1522075	5.965270823	0	0
100464	262637	13	26	1038	426	1336.123301	880.32695	543.4063672	6.626906917	0	0
100467	262637	13	26	1280	630	1336.123301	880.32695	256.541238	3.128551683	1	0
100466	262637	13	26	849	599	1336.123301	880.32695	562.5246332	6.860056502	0	0
100469	262637	13	26	1439	738	1336.123301	880.32695	175.6148512	2.141644526	1	0
100468	262637	13	26	908	715	1336.123301	880.32695	458.9363366	5.596784592	0	0
100471	262637	13	26	1021	774	1336.123301	880.32695	332.5779833	4.055829064	0	0
100470	262637	13	26	1154	750	1336.123301	880.32695	223.9509111	2.731108672	1	0
100473	262637	13	26	907	861	1336.123301	880.32695	429.558306	5.238515926	0	0
100472	262637	13	26	1309	781	1336.123301	880.32695	102.9636656	1.255654459	1	0
100475	262637	13	26	1437	921	1336.123301	880.32695	108.7676673	1.326434967	1	0
100477	262637	13	26	1016	1007	1336.123301	880.32695	344.2745841	4.198470538	0	0
100476	262637	13	26	1171	951	1336.123301	880.32695	179.6117603	2.190387321	1	0
100395	262526	13.5	27	1061	490	1336.109116	880.3189373	477.5289502	5.823523783	0	0
100394	262526	13.5	27	1113	425	1336.109116	880.3189373	507.0434026	6.183456129	0	0
100397	262526	13.5	27	886	617	1336.109116	880.3189373	521.4739482	6.359438392	0	0
100396	262526	13.5	27	1313	535	1336.109116	880.3189373	346.0913169	4.220625816	0	0
100399	262526	13.5	27	903	711	1336.109116	880.3189373	465.0294706	5.671091104	0	0
100398	262526	13.5	27	1340	706	1336.109116	880.3189373	174.3623551	2.126370184	1	0
100401	262526	13.5	27	1469	773	1336.109116	880.3189373	170.8137625	2.083094665	1	0
100400	262526	13.5	27	1210	773	1336.109116	880.3189373	165.5924615	2.019420263	1	0
100403	262526	13.5	27	926	842	1336.109116	880.3189373	411.8954086	5.023114739	0	0
100402	262526	13.5	27	1020	793	1336.109116	880.3189373	327.9475107	3.999359886	1	0
100404	262526	13.5	27	1127	850	1336.109116	880.3189373	211.29567	2.576776464	1	0
100407	262526	13.5	27	1006	1009	1336.109116	880.3189373	354.3033221	4.320772221	0	0
100406	262526	13.5	27	1431	911	1336.109116	880.3189373	99.72766698	1.216191061	1	0
100717	262218	14	28	982	494	1336.049724	880.3087938	524.009247	6.390356671	0	0
100716	262218	14	28	1276	424	1336.049724	880.3087938	460.2430712	5.612720381	0	0
100719	262218	14	28	1072	554	1336.049724	880.3087938	419.7614626	5.119042226	0	0
100718	262218	14	28	1393	514	1336.049724	880.3087938	370.7094097	4.520846459	0	0
100721	262218	14	28	1177	746	1336.049724	880.3087938	208.1722044	2.538685419	1	0
100720	262218	14	28	886	645	1336.049724	880.3087938	507.8533077	6.193333021	0	0
100723	262218	14	28	1472	754	1336.049724	880.3087938	185.5704423	2.263054174	1	0
100722	262218	14	28	902	751	1336.049724	880.3087938	452.9016744	5.523191152	0	0
100725	262218	14	28	1230	808	1336.049724	880.3087938	128.3553876	1.565309605	1	0
100724	262218	14	28	1015	808	1336.049724	880.3087938	329.0919122	4.013316002	0	0
100726	262218	14	28	941	826	1336.049724	880.3087938	398.7652557	4.862990924	0	0
100729	262218	14	28	987	991	1336.049724	880.3087938	366.1806285	4.46561742	0	0
100728	262218	14	28	1458	887	1336.049724	880.3087938	122.1337061	1.48943544	1	0
100513	262624	14.5	29	894	734	1336.025694	880.5752008	465.6941099	5.679196462	0	0
100512	262624	14.5	29	1274	719	1336.025694	880.5752008	173.0714658	2.110627631	1	0
100515	262624	14.5	29	1016	840	1336.025694	880.5752008	322.5876501	3.933995733	1	0
100514	262624	14.5	29	939	829	1336.025694	880.5752008	400.3615907	4.882458424	0	0
100516	262624	14.5	29	1246	841	1336.025694	880.5752008	98.34033844	1.19927242	1	0
100519	262624	14.5	29	972	969	1336.025694	880.5752008	374.6113336	4.568430898	0	0
100518	262624	14.5	29	1460	881	1336.025694	880.5752008	123.9750334	1.511890651	1	0
100507	262624	14.5	29	1433	397	1336.025694	880.5752008	493.2027887	6.014668154	0	0
100506	262624	14.5	29	1270	324	1336.025694	880.5752008	560.4777841	6.835094928	0	0
100509	262624	14.5	29	1057	610	1336.025694	880.5752008	388.6724552	4.73990799	0	0
100508	262624	14.5	29	899	561	1336.025694	880.5752008	541.4053625	6.60250442	0	0
100511	262624	14.5	29	1406	688	1336.025694	880.5752008	204.8941468	2.498709107	1	0
100510	262624	14.5	29	828	662	1336.025694	880.5752008	553.0508336	6.744522361	0	0
100673	262609	15	30	947	947	1336.153618	880.4166791	394.8086591	4.814739745	0	0
100672	262609	15	30	1037	923	1336.153618	880.4166791	302.1692019	3.684990267	1	0
100661	262609	15	30	1432	409	1336.153618	880.4166791	481.0615493	5.86660426	0	0
100660	262609	15	30	1359	256	1336.153618	880.4166791	624.8344951	7.619932868	0	0
100663	262609	15	30	1296	615	1336.153618	880.4166791	268.4368205	3.273619763	1	0
100662	262609	15	30	841	580	1336.153618	880.4166791	579.1608471	7.06293716	0	0
100665	262609	15	30	934	649	1336.153618	880.4166791	463.9840645	5.65834225	0	0
100664	262609	15	30	740	633	1336.153618	880.4166791	645.4565437	7.871421264	0	0
100667	262609	15	30	1321	730	1336.153618	880.4166791	151.1780722	1.843635027	1	0
100666	262609	15	30	1021	676	1336.153618	880.4166791	375.6434238	4.581017364	0	0
100669	262609	15	30	1450	863	1336.153618	880.4166791	115.1709136	1.404523336	1	0
100668	262609	15	30	937	828	1336.153618	880.4166791	402.5805749	4.909519206	0	0
100671	262609	15	30	1217	893	1336.153618	880.4166791	119.8162123	1.461173321	1	0
100563	262483	15.5	31	1413	512	1336.145347	880.3146359	376.2476693	4.588386211	0	0
100562	262483	15.5	31	1407	216	1336.145347	880.3146359	668.0825677	8.147348387	0	0
100565	262483	15.5	31	671	591	1336.145347	880.3146359	725.3421892	8.845636454	0	0
100564	262483	15.5	31	1030	542	1336.145347	880.3146359	456.2694012	5.564260991	0	0
100567	262483	15.5	31	1263	658	1336.145347	880.3146359	234.038542	2.854128561	1	0
100566	262483	15.5	31	839	612	1336.145347	880.3146359	564.9302967	6.889393862	0	0
100569	262483	15.5	31	978	724	1336.145347	880.3146359	390.7714871	4.76550594	0	0
100568	262483	15.5	31	1365	660	1336.145347	880.3146359	222.1961516	2.709709166	1	0
100571	262483	15.5	31	1433	855	1336.145347	880.3146359	100.1082142	1.220831881	1	0
100570	262483	15.5	31	927	850	1336.145347	880.3146359	410.266855	5.003254329	0	0
100573	262483	15.5	31	931	942	1336.145347	880.3146359	409.8143928	4.997736497	0	0
100575	262483	15.5	31	1050	988	1336.145347	880.3146359	305.7373012	3.728503674	1	0
100574	262483	15.5	31	1178	973	1336.145347	880.3146359	183.3044668	2.235420327	1	0
100745	262679	16	32	1148	518	1335.549269	880.1838656	407.8625759	4.973933853	0	0
100744	262679	16	32	1390	233	1335.549269	880.1838656	649.4704289	7.920371084	0	0
100747	262679	16	32	1391	553	1335.549269	880.1838656	331.8494621	4.04694466	0	0
100746	262679	16	32	627	544	1335.549269	880.1838656	784.2586679	9.564130096	0	0
100749	262679	16	32	892	673	1335.549269	880.1838656	489.5519464	5.970145688	0	0
100748	262679	16	32	1427	624	1335.549269	880.1838656	272.0172958	3.317284095	1	0
100751	262679	16	32	948	736	1335.549269	880.1838656	413.5014184	5.042700224	0	0
100750	262679	16	32	1282	699	1335.549269	880.1838656	188.9315151	2.304042867	1	0
100753	262679	16	32	1376	876	1335.549269	880.1838656	40.66652639	0.495933249	1	0
100752	262679	16	32	915	847	1335.549269	880.1838656	421.8564408	5.144590741	0	0
100755	262679	16	32	894	947	1335.549269	880.1838656	446.5760325	5.446049176	0	0
100757	262679	16	32	1193	1013	1335.549269	880.1838656	194.834339	2.376028524	1	0
100756	262679	16	32	1073	995	1335.549269	880.1838656	286.5569112	3.494596478	1	0
100769	262931	16.5	33	1272	956	1336.152615	880.4279606	99.12966828	1.208898394	1	0
100768	262931	16.5	33	878	935	1336.152615	880.4279606	461.3912938	5.626723095	0	0
100771	262931	16.5	33	1214	1022	1336.152615	880.4279606	186.9863729	2.280321621	1	0
100770	262931	16.5	33	1075	997	1336.152615	880.4279606	285.9890359	3.487671169	1	0
100759	262931	16.5	33	697	487	1336.152615	880.4279606	750.5342266	9.152856422	0	0
100758	262931	16.5	33	1362	268	1336.152615	880.4279606	612.9731595	7.475282433	0	0
100761	262931	16.5	33	1206	561	1336.152615	880.4279606	344.9259706	4.206414276	0	0
100760	262931	16.5	33	1350	546	1336.152615	880.4279606	334.7145215	4.081884409	0	0
100763	262931	16.5	33	987	687	1336.152615	880.4279606	399.1515056	4.867701288	0	0
100762	262931	16.5	33	1443	609	1336.152615	880.4279606	291.7010482	3.557329856	1	0
100765	262931	16.5	33	936	742	1336.152615	880.4279606	423.4199045	5.163657371	0	0
100764	262931	16.5	33	1330	716	1336.152615	880.4279606	164.5430306	2.006622324	1	0
100766	262931	16.5	33	901	850	1336.152615	880.4279606	436.2151522	5.319696978	0	0
100773	263043	17	34	1261	469	1336.124857	880.376315	418.1796465	5.099751787	0	0
100772	263043	17	34	1257	273	1336.124857	880.376315	612.5085559	7.469616536	0	0
100775	263043	17	34	1195	592	1336.124857	880.376315	321.0562637	3.915320289	1	0
100774	263043	17	34	837	510	1336.124857	880.376315	621.5337787	7.579680228	0	0
100777	263043	17	34	1442	676	1336.124857	880.376315	230.1721615	2.806977579	1	0
100776	263043	17	34	1120	665	1336.124857	880.376315	305.1178642	3.720949564	1	0
100779	263043	17	34	1354	734	1336.124857	880.376315	147.4637118	1.798337949	1	0
100778	263043	17	34	919	722	1336.124857	880.376315	446.1795646	5.441214203	0	0
100780	263043	17	34	874	824	1336.124857	880.376315	465.5509347	5.677450423	0	0
100783	263043	17	34	1248	957	1336.124857	880.376315	116.7783354	1.424126041	1	0
100782	263043	17	34	867	925	1336.124857	880.376315	471.242406	5.746858609	0	0
100785	263043	17	34	1082	1009	1336.124857	880.376315	284.8218663	3.473437394	1	0
100784	263043	17	34	1202	1008	1336.124857	880.376315	185.1412498	2.257820119	1	0
100815	262650	17.5	35	1229	398	1336.113149	880.3822642	494.1314355	6.025993116	0	0
100814	262650	17.5	35	1167	324	1336.113149	880.3822642	581.5156758	7.091654582	0	0
100817	262650	17.5	35	1223	558	1336.113149	880.3822642	341.6502726	4.16646674	0	0
100816	262650	17.5	35	944	543	1336.113149	880.3822642	517.2808851	6.308303476	0	0
100819	262650	17.5	35	1350	714	1336.113149	880.3822642	166.9607812	2.036107088	1	0
100818	262650	17.5	35	1142	636	1336.113149	880.3822642	312.0939054	3.806023236	1	0
100821	262650	17.5	35	1448	738	1336.113149	880.3822642	181.0838936	2.208340165	1	0
100820	262650	17.5	35	898	723	1336.113149	880.3822642	465.5236929	5.677118206	0	0
100822	262650	17.5	35	846	801	1336.113149	880.3822642	496.5001944	6.054880419	0	0
100825	262650	17.5	35	1141	946	1336.113149	880.3822642	205.8514714	2.510383798	1	0
100824	262650	17.5	35	862	891	1336.113149	880.3822642	474.2320262	5.783317393	0	0
100827	262650	17.5	35	1087	1003	1336.113149	880.3822642	277.6553084	3.386040347	1	0
100826	262650	17.5	35	1182	995	1336.113149	880.3822642	192.0627193	2.342228285	1	0
100787	262918	18	36	1127	381	1336.224391	880.3764882	541.4348739	6.602864316	0	0
100786	262918	18	36	1270	375	1336.224391	880.3764882	509.6970323	6.215817468	0	0
100789	262918	18	36	1234	546	1336.224391	880.3764882	349.6533454	4.264065188	0	0
100788	262918	18	36	1056	487	1336.224391	880.3764882	482.9811287	5.890013764	0	0
100791	262918	18	36	883	724	1336.224391	880.3764882	479.4433798	5.846870485	0	0
100790	262918	18	36	1141	633	1336.224391	880.3764882	315.1312261	3.843063733	1	0
100793	262918	18	36	1442	739	1336.224391	880.3764882	176.5666756	2.153252142	1	0
100792	262918	18	36	1315	734	1336.224391	880.3764882	147.907238	1.803746805	1	0
100795	262918	18	36	858	875	1336.224391	880.3764882	478.2546126	5.832373325	0	0
100794	262918	18	36	807	768	1336.224391	880.3764882	541.0239651	6.597853233	0	0
100797	262918	18	36	1023	925	1336.224391	880.3764882	316.3870679	3.858378877	1	0
100799	262918	18	36	1083	1000	1336.224391	880.3764882	280.0578094	3.415339139	1	0
100798	262918	18	36	1161	988	1336.224391	880.3764882	205.6365906	2.5077633	1	0
100833	262721	18.5	37	773	716	1336.17969	880.3191763	586.6618743	7.154413102	0	0
100832	262721	18.5	37	1131	571	1336.17969	880.3191763	371.1833213	4.526625869	0	0
100835	262721	18.5	37	1243	733	1336.17969	880.3191763	174.3140681	2.125781318	1	0
100834	262721	18.5	37	886	726	1336.17969	880.3191763	475.8951159	5.803598975	0	0
100837	262721	18.5	37	853	841	1336.17969	880.3191763	484.7768666	5.911913007	0	0
100836	262721	18.5	37	1443	745	1336.17969	880.3191763	172.4002846	2.102442495	1	0
100839	262721	18.5	37	890	932	1336.17969	880.3191763	449.1628026	5.477595153	0	0
100841	262721	18.5	37	1138	1026	1336.17969	880.3191763	245.9635987	2.999556081	1	0
100840	262721	18.5	37	1072	1000	1336.17969	880.3191763	290.0248405	3.536888299	1	0
100829	262721	18.5	37	1359	448	1336.17969	880.3191763	432.9210514	5.279525017	0	0
100828	262721	18.5	37	1136	369	1336.17969	880.3191763	549.1076473	6.696434723	0	0
100831	262721	18.5	37	1229	547	1336.17969	880.3191763	350.1273472	4.269845697	0	0
100830	262721	18.5	37	1038	495	1336.17969	880.3191763	487.2186317	5.941690631	0	0
100801	262693	19	38	1059	515	1336.142091	880.2981154	458.5307534	5.591838456	0	0
100800	262693	19	38	1142	361	1336.142091	880.2981154	554.4020962	6.761001173	0	0
100803	262693	19	38	1218	565	1336.142091	880.2981154	336.7052944	4.106162127	0	0
100802	262693	19	38	1134	520	1336.142091	880.2981154	413.1297097	5.038167191	0	0
100805	262693	19	38	731	664	1336.142091	880.2981154	642.6366199	7.83703195	0	0
100804	262693	19	38	1394	567	1336.142091	880.2981154	318.5957419	3.885313925	1	0
100807	262693	19	38	1222	714	1336.142091	880.2981154	201.701463	2.459773939	1	0
100806	262693	19	38	1396	692	1336.142091	880.2981154	197.5832724	2.409552102	1	0
100809	262693	19	38	856	820	1336.142091	880.2981154	483.9135155	5.901384335	0	0
100808	262693	19	38	885	724	1336.142091	880.2981154	477.4497746	5.822558227	0	0
100811	262693	19	38	853	946	1336.142091	880.2981154	487.5889846	5.946207129	0	0
100813	262693	19	38	1136	1024	1336.142091	880.2981154	246.3880847	3.00473274	1	0
100812	262693	19	38	1069	997	1336.142091	880.2981154	291.5205426	3.555128568	1	0
100843	262946	19.5	39	1125	488	1336.156856	880.3625657	445.5733393	5.433821211	0	0
100842	262946	19.5	39	1142	361	1336.156856	880.3625657	554.467636	6.761800439	0	0
100845	262946	19.5	39	682	570	1336.156856	880.3625657	724.0484198	8.829858778	0	0
100844	262946	19.5	39	1053	542	1336.156856	880.3625657	441.2108689	5.380620353	0	0
100847	262946	19.5	39	1124	613	1336.156856	880.3625657	341.3111088	4.162330595	0	0
100846	262946	19.5	39	1410	593	1336.156856	880.3625657	296.6985914	3.618275505	1	0
100849	262946	19.5	39	1202	705	1336.156856	880.3625657	220.7942287	2.692612545	1	0
100848	262946	19.5	39	1297	695	1336.156856	880.3625657	189.4532663	2.310405687	1	0
100851	262946	19.5	39	867	803	1336.156856	880.3625657	475.4925046	5.79868908	0	0
100850	262946	19.5	39	878	723	1336.156856	880.3625657	484.4282007	5.907660984	0	0
100853	262946	19.5	39	829	947	1336.156856	880.3625657	511.5160056	6.238000069	0	0
100855	262946	19.5	39	1071	1000	1336.156856	880.3625657	290.8973596	3.547528776	1	0
100854	262946	19.5	39	1147	995	1336.156856	880.3625657	221.1833118	2.697357461	1	0
100871	262847	20	40	1016	438	1336.144234	880.3542365	546.0490833	6.659135162	0	0
100870	262847	20	40	1152	352	1336.144234	880.3542365	559.5241713	6.823465504	0	0
100873	262847	20	40	1063	555	1336.144234	880.3542365	424.8095479	5.180604243	0	0
100872	262847	20	40	691	507	1336.144234	880.3542365	745.388804	9.090107365	0	0
100875	262847	20	40	1435	628	1336.144234	880.3542365	271.0260561	3.305195806	1	0
100874	262847	20	40	973	621	1336.144234	880.3542365	446.2492072	5.442063503	0	0
100877	262847	20	40	871	727	1336.144234	880.3542365	489.7720701	5.972830123	0	0
100876	262847	20	40	1123	702	1336.144234	880.3542365	277.9221084	3.389294005	1	0
100879	262847	20	40	914	804	1336.144234	880.3542365	428.9938508	5.231632327	0	0
100878	262847	20	40	1221	768	1336.144234	880.3542365	160.8778082	1.96192449	1	0
100881	262847	20	40	809	953	1336.144234	880.3542365	532.1263485	6.489345714	0	0
100883	262847	20	40	1065	997	1336.144234	880.3542365	295.1701712	3.599636234	1	0
100882	262847	20	40	1146	995	1336.144234	880.3542365	222.0326124	2.707714785	1	0
100865	262777	20.5	41	1181	832	1336.094653	880.3395652	162.4532704	1.981137444	1	0
100864	262777	20.5	41	937	822	1336.094653	880.3395652	403.3361467	4.918733496	0	0
100867	262777	20.5	41	818	965	1336.094653	880.3395652	524.9661504	6.402026224	0	0
100869	262777	20.5	41	1050	1001	1336.094653	880.3395652	310.498134	3.786562609	1	0
100868	262777	20.5	41	1140	986	1336.094653	880.3395652	222.7492773	2.716454602	1	0
100857	262777	20.5	41	1035	365	1336.094653	880.3395652	596.8524589	7.278688524	0	0
100856	262777	20.5	41	1144	354	1336.094653	880.3395652	560.2978616	6.832900752	0	0
100859	262777	20.5	41	1160	572	1336.094653	880.3395652	355.0811378	4.330257778	0	0
100858	262777	20.5	41	730	474	1336.094653	880.3395652	729.7003296	8.898784508	0	0
100861	262777	20.5	41	1444	687	1336.094653	880.3395652	221.4130785	2.700159493	1	0
100860	262777	20.5	41	955	658	1336.094653	880.3395652	441.2119865	5.380633982	0	0
100863	262777	20.5	41	1021	748	1336.094653	880.3395652	341.7578106	4.167778178	0	0
100862	262777	20.5	41	872	725	1336.094653	880.3395652	489.4019082	5.968315954	0	0
100913	262706	21	42	1166	354	1336.11768	880.317786	553.1278668	6.74546179	0	0
100912	262706	21	42	1077	353	1336.11768	880.317786	587.5423556	7.165150679	0	0
100915	262706	21	42	1254	524	1336.11768	880.317786	365.6578702	4.45924232	0	0
100914	262706	21	42	786	463	1336.11768	880.317786	690.4951822	8.420672954	0	0
100917	262706	21	42	872	725	1336.11768	880.317786	489.4168323	5.968497955	0	0
100916	262706	21	42	951	647	1336.11768	880.317786	450.2808201	5.491229513	0	0
100919	262706	21	42	1001	755	1336.11768	880.317786	357.7826255	4.36320275	0	0
100918	262706	21	42	1441	750	1336.11768	880.317786	167.2812791	2.040015599	1	0
100920	262706	21	42	949	845	1336.11768	880.317786	388.72541	4.74055378	0	0
100923	262706	21	42	813	972	1336.11768	880.317786	531.0910805	6.476720493	0	0
100922	262706	21	42	1084	922	1336.11768	880.317786	255.5400784	3.116342419	1	0
100925	262706	21	42	1049	1003	1336.11768	880.317786	312.2298639	3.807681268	1	0
100924	262706	21	42	1153	990	1336.11768	880.317786	213.4532101	2.603087927	1	0
100961	262665	21.5	43	1435	776	1336.062172	880.3432093	143.7922083	1.753563516	1	0
100960	262665	21.5	43	958	738	1336.062172	880.3432093	403.9710325	4.926476006	0	0
100962	262665	21.5	43	960	858	1336.062172	880.3432093	376.7253325	4.594211372	0	0
100965	262665	21.5	43	792	980	1336.062172	880.3432093	553.1140233	6.745292968	0	0
100964	262665	21.5	43	1037	932	1336.062172	880.3432093	303.4907028	3.701106132	1	0
100967	262665	21.5	43	1053	997	1336.062172	880.3432093	306.1584557	3.733639703	1	0
100966	262665	21.5	43	1129	991	1336.062172	880.3432093	234.7757831	2.863119307	1	0
100955	262665	21.5	43	797	443	1336.062172	880.3432093	694.1592814	8.46535709	0	0
100954	262665	21.5	43	1230	361	1336.062172	880.3432093	530.0627825	6.464180274	0	0
100957	262665	21.5	43	1136	452	1336.062172	880.3432093	472.7608038	5.765375656	0	0
100956	262665	21.5	43	1288	446	1336.062172	880.3432093	436.9942744	5.329198468	0	0
100959	262665	21.5	43	872	726	1336.062172	880.3432093	489.055749	5.9640945	0	0
100958	262665	21.5	43	956	644	1336.062172	880.3432093	447.5548761	5.457986294	0	0
100929	262748	22	44	1215	505	1336.095697	880.2464699	394.3020176	4.80856119	0	0
100928	262748	22	44	1345	442	1336.095697	880.2464699	438.3369195	5.345572189	0	0
100931	262748	22	44	933	710	1336.095697	880.2464699	437.5728529	5.336254303	0	0
100930	262748	22	44	975	624	1336.095697	880.2464699	442.7779984	5.399731687	0	0
100933	262748	22	44	1446	760	1336.095697	880.2464699	162.9053999	1.986651218	1	0
100932	262748	22	44	865	725	1336.095697	880.2464699	496.016756	6.04898483	0	0
100934	262748	22	44	970	865	1336.095697	880.2464699	366.4130378	4.468451681	0	0
100937	262748	22	44	777	978	1336.095697	880.2464699	567.5770883	6.921671809	0	0
100936	262748	22	44	937	946	1336.095697	880.2464699	404.4760836	4.932635166	0	0
100939	262748	22	44	1058	999	1336.095697	880.2464699	302.3898439	3.687681023	1	0
100938	262748	22	44	1118	989	1336.095697	880.2464699	243.7069211	2.972035624	1	0
100927	262748	22	44	815	433	1336.095697	880.2464699	686.7096406	8.374507812	0	0
100926	262748	22	44	1263	368	1336.095697	880.2464699	517.4354326	6.310188202	0	0
100941	262735	22.5	45	819	407	1336.111711	880.3283222	701.0308281	8.54915644	0	0
100940	262735	22.5	45	1320	400	1336.111711	880.3283222	480.5984648	5.860956888	0	0
100943	262735	22.5	45	1267	567	1336.111711	880.3283222	320.8598854	3.912925432	1	0
100942	262735	22.5	45	1428	468	1336.111711	880.3283222	422.4430175	5.151744116	0	0
100945	262735	22.5	45	847	721	1336.111711	880.3283222	514.408184	6.273270537	0	0
100944	262735	22.5	45	1055	601	1336.111711	880.3283222	396.2929541	4.832840904	0	0
100947	262735	22.5	45	1454	784	1336.111711	880.3283222	152.239267	1.856576427	1	0
100946	262735	22.5	45	955	723	1336.111711	880.3283222	412.3085459	5.028152998	0	0
100949	262735	22.5	45	831	865	1336.111711	880.3283222	505.3442369	6.162734596	0	0
100948	262735	22.5	45	981	864	1336.111711	880.3283222	355.4869072	4.335206185	0	0
100951	262735	22.5	45	1116	920	1336.111711	880.3283222	223.6582375	2.727539481	1	0
100953	262735	22.5	45	1060	995	1336.111711	880.3283222	298.97704	3.646061464	1	0
100952	262735	22.5	45	744	962	1336.111711	880.3283222	597.7177769	7.289241182	0	0
100899	262764	23	46	1328	502	1336.150347	880.2519636	378.3397628	4.613899547	0	0
100898	262764	23	46	785	360	1336.150347	880.2519636	757.91082	9.242814878	0	0
100901	262764	23	46	1113	621	1336.150347	880.2519636	342.0638218	4.171510022	0	0
100900	262764	23	46	1438	504	1336.150347	880.2519636	389.7933964	4.753578005	0	0
100903	262764	23	46	801	678	1336.150347	880.2519636	572.0941802	6.976758295	0	0
100902	262764	23	46	1273	641	1336.150347	880.2519636	247.44589	3.017632805	1	0
100905	262764	23	46	1449	797	1336.150347	880.2519636	140.2352793	1.710186333	1	0
100904	262764	23	46	962	765	1336.150347	880.2519636	391.499039	4.774378524	0	0
100907	262764	23	46	989	853	1336.150347	880.2519636	348.21837	4.246565487	0	0
100906	262764	23	46	827	828	1336.150347	880.2519636	511.8245245	6.241762494	0	0
100908	262764	23	46	1113	869	1336.150347	880.2519636	223.4338475	2.724803018	1	0
100911	262764	23	46	1058	985	1336.150347	880.2519636	297.2200647	3.624634935	1	0
100910	262764	23	46	716	926	1336.150347	880.2519636	621.8354575	7.583359237	0	0
100897	262961	23.5	47	1053	972	1336.123065	880.342858	297.5898214	3.629144163	1	0
100896	262961	23.5	47	700	909	1336.123065	880.342858	636.7682357	7.765466289	0	0
100885	262961	23.5	47	1436	507	1336.123065	880.342858	386.4715924	4.7130682	0	0
100884	262961	23.5	47	719	296	1336.123065	880.342858	849.8808466	10.36440057	0	0
100887	262961	23.5	47	1302	610	1336.123065	880.342858	272.4878795	3.323022921	1	0
100886	262961	23.5	47	1185	564	1336.123065	880.342858	350.5866294	4.2754467	0	0
100889	262961	23.5	47	1251	681	1336.123065	880.342858	216.7568022	2.643375636	1	0
100888	262961	23.5	47	779	647	1336.123065	880.342858	604.0157277	7.366045459	0	0
100891	262961	23.5	47	839	760	1336.123065	880.342858	511.4819112	6.237584283	0	0
100890	262961	23.5	47	948	757	1336.123065	880.342858	407.2505058	4.966469582	0	0
100893	262961	23.5	47	1110	854	1336.123065	880.342858	227.6523376	2.77624802	1	0
100892	262961	23.5	47	1458	794	1336.123065	880.342858	149.362232	1.821490634	1	0
100894	262961	23.5	47	986	855	1336.123065	880.342858	351.0390595	4.28096414	0	0
101037	262905	24	48	721	262	1336.156058	880.2724124	872.168419	10.63620023	0	0
101039	262905	24	48	1447	463	1336.156058	880.2724124	431.7437268	5.265167401	0	0
101038	262905	24	48	1282	462	1336.156058	880.2724124	421.763784	5.143460781	0	0
101041	262905	24	48	1311	667	1336.156058	880.2724124	214.7509001	2.618913416	1	0
101040	262905	24	48	777	600	1336.156058	880.2724124	625.4663236	7.627638093	0	0
101043	262905	24	48	1217	748	1336.156058	880.2724124	178.028529	2.171079622	1	0
101042	262905	24	48	816	717	1336.156058	880.2724124	545.1790577	6.648525094	0	0
101045	262905	24	48	1464	815	1336.156058	880.2724124	143.5428905	1.750523055	1	0
101044	262905	24	48	887	785	1336.156058	880.2724124	459.1492096	5.599380605	0	0
101047	262905	24	48	941	856	1336.156058	880.2724124	395.9008208	4.82805879	0	0
101046	262905	24	48	1106	846	1336.156058	880.2724124	232.6938098	2.837729388	1	0
101049	262905	24	48	685	904	1336.156058	880.2724124	651.5882211	7.946197818	0	0
101050	262905	24	48	1046	936	1336.156058	880.2724124	295.4591373	3.603160211	1	0
100969	263087	24.5	49	1447	433	1336.12666	880.2231965	460.7618527	5.619046985	0	0
100968	263087	24.5	49	700	249	1336.12666	880.2231965	896.1583853	10.9287608	0	0
100971	263087	24.5	49	782	552	1336.12666	880.2231965	644.039457	7.85413972	0	0
100970	263087	24.5	49	1363	499	1336.12666	880.2231965	382.1692059	4.660600071	0	0
100973	263087	24.5	49	1308	697	1336.12666	880.2231965	185.3694924	2.260603566	1	0
100972	263087	24.5	49	805	641	1336.12666	880.2231965	582.5146066	7.103836665	0	0
100975	263087	24.5	49	1228	832	1336.12666	880.2231965	118.392784	1.44381444	1	0
100974	263087	24.5	49	1117	821	1336.12666	880.2231965	226.9887226	2.768155154	1	0
100977	263087	24.5	49	765	868	1336.12666	880.2231965	571.257445	6.966554207	0	0
100976	263087	24.5	49	917	849	1336.12666	880.2231965	420.2880503	5.125464028	0	0
100978	263087	24.5	49	671	872	1336.12666	880.2231965	665.1774914	8.111920626	0	0
100980	263087	24.5	49	989	934	1336.12666	880.2231965	351.2675089	4.283750108	0	0
100993	262804	25	50	1214	897	1336.103641	880.2180077	123.2515087	1.503067179	1	0
100992	262804	25	50	707	892	1336.103641	880.2180077	629.2139591	7.673340965	0	0
100994	262804	25	50	963	961	1336.103641	880.2180077	381.7486832	4.655471747	0	0
100981	262804	25	50	638	199	1336.103641	880.2180077	975.4007728	11.89513138	0	0
100983	262804	25	50	802	524	1336.103641	880.2180077	641.9953024	7.829211005	0	0
100982	262804	25	50	1431	430	1336.103641	880.2180077	460.1103927	5.61110235	0	0
100985	262804	25	50	823	596	1336.103641	880.2180077	586.5622066	7.153197642	0	0
100984	262804	25	50	1337	554	1336.103641	880.2180077	326.2192392	3.978283405	1	0
100987	262804	25	50	1460	771	1336.103641	880.2180077	165.1631951	2.014185306	1	0
100986	262804	25	50	1280	740	1336.103641	880.2180077	151.0255217	1.841774655	1	0
100989	262804	25	50	659	829	1336.103641	880.2180077	679.0380143	8.280951394	0	0
100988	262804	25	50	1126	801	1336.103641	880.2180077	224.5418284	2.73831498	1	0
100991	262804	25	50	866	891	1336.103641	880.2180077	470.2272691	5.734478891	0	0
100995	262832	25.5	51	602	158	1336.088826	880.2735087	1029.837572	12.55899479	0	0
100997	262832	25.5	51	815	508	1336.088826	880.2735087	640.4070032	7.809841503	0	0
100996	262832	25.5	51	1401	443	1336.088826	880.2735087	442.0651332	5.391038209	0	0
100999	262832	25.5	51	1254	591	1336.088826	880.2735087	300.6954243	3.667017369	1	0
100998	262832	25.5	51	860	570	1336.088826	880.2735087	568.2694962	6.930115808	0	0
101001	262832	25.5	51	1242	765	1336.088826	880.2735087	148.7974764	1.81460337	1	0
101000	262832	25.5	51	1426	709	1336.088826	880.2735087	193.4389672	2.359011795	1	0
101003	262832	25.5	51	1137	788	1336.088826	880.2735087	219.4328166	2.676009959	1	0
101002	262832	25.5	51	664	786	1336.088826	880.2735087	678.6684642	8.276444686	0	0
101005	262832	25.5	51	832	946	1336.088826	880.2735087	508.3556983	6.199459736	0	0
101007	262832	25.5	51	1237	974	1336.088826	880.2735087	136.3937337	1.663338215	1	0
101006	262832	25.5	51	630	953	1336.088826	880.2735087	709.8243251	8.656394209	0	0
101008	262832	25.5	51	976	989	1336.088826	880.2735087	376.1454671	4.587139843	0	0
101153	263057	26	52	878	546	1336.2184	880.2563228	567.1784479	6.916810341	0	0
101152	263057	26	52	1336	531	1336.2184	880.2563228	349.2563911	4.259224282	0	0
101155	263057	26	52	1437	655	1336.2184	880.2563228	246.7738677	3.009437411	1	0
101154	263057	26	52	1240	587	1336.2184	880.2563228	308.637735	3.763874817	1	0
101157	263057	26	52	1246	750	1336.2184	880.2563228	158.4489489	1.932304255	1	0
101156	263057	26	52	666	742	1336.2184	880.2563228	684.3299753	8.345487503	0	0
101158	263057	26	52	1146	782	1336.2184	880.2563228	214.0965783	2.610933881	1	0
101161	263057	26	52	636	958	1336.2184	880.2563228	704.5210342	8.591719929	0	0
101160	263057	26	52	800	948	1336.2184	880.2563228	540.4806923	6.591227955	0	0
101163	263057	26	52	965	993	1336.2184	880.2563228	387.9616444	4.731239566	0	0
101162	263057	26	52	1304	982	1336.2184	880.2563228	106.7230114	1.30150014	1	0
101151	263057	26	52	809	506	1336.2184	880.2563228	646.5501039	7.884757365	0	0
101150	263057	26	52	615	137	1336.2184	880.2563228	1035.657251	12.62996648	0	0
101093	262861	26.5	53	605	157	1336.163531	880.2979318	1028.474602	12.5423732	0	0
101095	262861	26.5	53	814	507	1336.163531	880.2979318	641.8770124	7.827768444	0	0
101094	262861	26.5	53	929	497	1336.163531	880.2979318	559.1953554	6.819455554	0	0
101097	262861	26.5	53	1444	638	1336.163531	880.2979318	265.2112211	3.234283184	1	0
101096	262861	26.5	53	1250	579	1336.163531	880.2979318	313.3761283	3.821660101	1	0
101099	262861	26.5	53	677	718	1336.163531	880.2979318	678.8498945	8.27865725	0	0
101098	262861	26.5	53	1346	649	1336.163531	880.2979318	231.5069964	2.823256054	1	0
101100	262861	26.5	53	1253	719	1336.163531	880.2979318	181.4750553	2.213110431	1	0
101102	262861	26.5	53	1153	749	1336.163531	880.2979318	225.3619888	2.748316937	1	0
101105	262861	26.5	53	1420	938	1336.163531	880.2979318	101.7746639	1.241154437	1	0
101104	262861	26.5	53	759	902	1336.163531	880.2979318	577.5713993	7.04355365	0	0
101107	262861	26.5	53	970	1008	1336.163531	880.2979318	387.793179	4.729185109	0	0
101106	262861	26.5	53	593	961	1336.163531	880.2979318	747.5325128	9.116250156	0	0
101123	262792	27	54	991	494	1336.176598	880.2515875	518.0127146	6.317228226	0	0
101122	262792	27	54	538	180	1336.176598	880.2515875	1061.808913	12.94888918	0	0
101125	262792	27	54	1249	559	1336.176598	880.2515875	332.8698569	4.059388499	0	0
101124	262792	27	54	835	496	1336.176598	880.2515875	631.5277228	7.701557595	0	0
101127	262792	27	54	1289	674	1336.176598	880.2515875	211.5782331	2.580222354	1	0
101126	262792	27	54	1434	616	1336.176598	880.2515875	281.7770741	3.436305782	1	0
101129	262792	27	54	1364	706	1336.176598	880.2515875	176.4589398	2.151938291	1	0
101128	262792	27	54	713	693	1336.176598	880.2515875	650.7013362	7.935382149	0	0
101131	262792	27	54	759	823	1336.176598	880.2515875	580.0091114	7.073281846	0	0
101130	262792	27	54	1149	752	1336.176598	880.2515875	226.8998643	2.767071516	1	0
101132	262792	27	54	1451	829	1336.176598	880.2515875	125.7423513	1.533443309	1	0
101135	262792	27	54	959	997	1336.176598	880.2515875	394.832088	4.815025464	0	0
101134	262792	27	54	538	932	1336.176598	880.2515875	799.8523485	9.754296933	0	0
101089	262877	27.5	55	1152	756	1336.100582	880.2677784	222.1159719	2.708731365	1	0
101088	262877	27.5	55	784	748	1336.100582	880.2677784	567.7233637	6.923455655	0	0
101091	262877	27.5	55	532	891	1336.100582	880.2677784	804.1721994	9.806978042	0	0
101092	262877	27.5	55	961	1000	1336.100582	880.2677784	393.7464303	4.801785736	0	0
101079	262877	27.5	55	534	245	1336.100582	880.2677784	1023.196215	12.47800262	0	0
101081	262877	27.5	55	1051	525	1336.100582	880.2677784	455.5189745	5.555109445	0	0
101080	262877	27.5	55	876	458	1336.100582	880.2677784	624.5018992	7.615876819	0	0
101083	262877	27.5	55	1430	563	1336.100582	880.2677784	330.8714915	4.03501819	0	0
101082	262877	27.5	55	1243	556	1336.100582	880.2677784	337.3682119	4.114246487	0	0
101085	262877	27.5	55	751	671	1336.100582	880.2677784	621.3981766	7.578026544	0	0
101084	262877	27.5	55	1308	644	1336.100582	880.2677784	237.9329859	2.90162178	1	0
101087	262877	27.5	55	1436	743	1336.100582	880.2677784	169.7714249	2.070383231	1	0
101086	262877	27.5	55	1358	703	1336.100582	880.2677784	178.6153682	2.178236198	1	0
101009	262821	28	56	543	318	1336.110323	880.2066137	972.1626718	11.85564234	0	0
101011	262821	28	56	1429	489	1336.110323	880.2066137	402.0834574	4.903456798	0	0
101010	262821	28	56	900	412	1336.110323	880.2066137	639.8512692	7.803064259	0	0
101013	262821	28	56	1073	561	1336.110323	880.2066137	413.6664165	5.044712397	0	0
101012	262821	28	56	1232	547	1336.110323	880.2066137	349.0925475	4.257226189	0	0
101015	262821	28	56	771	658	1336.110323	880.2066137	607.2276806	7.405215617	0	0
101014	262821	28	56	1352	565	1336.110323	880.2066137	315.6068617	3.848864167	1	0
101017	262821	28	56	1344	725	1336.110323	880.2066137	155.4070138	1.895207485	1	0
101016	262821	28	56	1449	709	1336.110323	880.2066137	205.0750687	2.500915472	1	0
101019	262821	28	56	1151	756	1336.110323	880.2066137	222.9195247	2.718530789	1	0
101018	262821	28	56	786	746	1336.110323	880.2066137	566.2444546	6.905420178	0	0
101020	262821	28	56	508	836	1336.110323	880.2066137	829.2894135	10.11328553	0	0
101022	262821	28	56	974	1004	1336.110323	880.2066137	382.6861486	4.666904251	0	0
101137	262976	28.5	57	923	340	1336.040827	880.2985282	680.0920702	8.293805734	0	0
101136	262976	28.5	57	543	322	1336.040827	880.2985282	969.8510191	11.82745145	0	0
101139	262976	28.5	57	1402	521	1336.040827	880.2985282	365.3026758	4.45491068	0	0
101138	262976	28.5	57	1430	423	1336.040827	880.2985282	466.8514434	5.693310285	0	0
101141	262976	28.5	57	1074	591	1336.040827	880.2985282	390.3319526	4.760145763	0	0
101140	262976	28.5	57	1225	548	1336.040827	880.2985282	350.3603531	4.272687233	0	0
101143	262976	28.5	57	1446	707	1336.040827	880.2985282	205.239859	2.502925109	1	0
101142	262976	28.5	57	785	642	1336.040827	880.2985282	600.3600429	7.321463937	0	0
101145	262976	28.5	57	782	751	1336.040827	880.2985282	568.9282441	6.938149318	0	0
101144	262976	28.5	57	1326	728	1336.040827	880.2985282	152.6291581	1.861331196	1	0
101147	262976	28.5	57	554	798	1336.040827	880.2985282	786.3592704	9.5897472	0	0
101146	262976	28.5	57	1150	756	1336.040827	880.2985282	223.7438564	2.728583614	1	0
101149	262976	28.5	57	977	1007	1336.040827	880.2985282	380.740828	4.643180829	0	0
101185	262892	29	58	1332	703	1336.113292	880.2955692	177.3432774	2.162722895	1	0
101184	262892	29	58	801	593	1336.113292	880.2955692	607.3590204	7.406817322	0	0
101187	262892	29	58	645	745	1336.113292	880.2955692	704.2318325	8.588193079	0	0
101186	262892	29	58	774	715	1336.113292	880.2955692	585.9129446	7.145279812	0	0
101189	262892	29	58	1432	758	1336.113292	880.2955692	155.4042051	1.895173232	1	0
101188	262892	29	58	1152	758	1336.113292	880.2955692	221.0292077	2.695478143	1	0
101191	262892	29	58	972	1002	1336.113292	880.2955692	383.9146495	4.68188597	0	0
101179	262892	29	58	545	323	1336.113292	880.2955692	967.697573	11.80118991	0	0
101178	262892	29	58	933	293	1336.113292	880.2955692	712.3316728	8.686971619	0	0
101181	262892	29	58	1444	520	1336.113292	880.2955692	376.1016337	4.586605289	0	0
101180	262892	29	58	1437	421	1336.113292	880.2955692	470.2451995	5.734697555	0	0
101183	262892	29	58	1124	581	1336.113292	880.2955692	366.8376841	4.473630294	0	0
101182	262892	29	58	1230	551	1336.113292	880.2955692	345.9705229	4.219152718	0	0
101121	263018	29.5	59	963	996	1336.082121	880.2716764	390.6191418	4.76364807	0	0
101109	263018	29.5	59	543	325	1336.082121	880.2716764	968.145591	11.80665355	0	0
101108	263018	29.5	59	941	244	1336.082121	880.2716764	748.9536225	9.133580762	0	0
101111	263018	29.5	59	803	544	1336.082121	880.2716764	630.2818323	7.686363809	0	0
101110	263018	29.5	59	1418	428	1336.082121	880.2716764	459.6305127	5.605250155	0	0
101113	263018	29.5	59	1446	573	1336.082121	880.2716764	326.3400424	3.979756614	1	0
101112	263018	29.5	59	1241	549	1336.082121	880.2716764	344.6469692	4.203011819	0	0
101115	263018	29.5	59	694	610	1336.082121	880.2716764	696.6464162	8.495688003	0	0
101114	263018	29.5	59	1149	574	1336.082121	880.2716764	358.8900386	4.376707788	0	0
101117	263018	29.5	59	1339	672	1336.082121	880.2716764	208.2921151	2.540147745	1	0
101116	263018	29.5	59	801	646	1336.082121	880.2716764	584.1199317	7.123413802	0	0
101119	263018	29.5	59	1459	838	1336.082121	880.2716764	129.9834589	1.585164133	1	0
101118	263018	29.5	59	1155	759	1336.082121	880.2716764	217.9393357	2.657796777	1	0
101065	262990	30	60	984	208	1336.141867	880.2544897	758.9005161	9.254884343	0	0
101067	262990	30	60	1415	416	1336.141867	880.2544897	470.9042752	5.742735063	0	0
101066	262990	30	60	545	336	1336.141867	880.2544897	960.2699637	11.71060931	0	0
101069	262990	30	60	1244	549	1336.141867	880.2544897	343.8308604	4.193059273	0	0
101068	262990	30	60	797	507	1336.141867	880.2544897	655.7384133	7.996809919	0	0
101071	262990	30	60	736	592	1336.141867	880.2544897	665.778425	8.119249086	0	0
101070	262990	30	60	1155	588	1336.141867	880.2544897	343.8387161	4.193155074	0	0
101073	262990	30	60	828	621	1336.141867	880.2544897	570.4568759	6.95679117	0	0
101072	262990	30	60	1431	617	1336.141867	880.2544897	279.8231437	3.412477363	1	0
101075	262990	30	60	1142	747	1336.141867	880.2544897	235.4736153	2.871629455	1	0
101074	262990	30	60	1365	636	1336.141867	880.2544897	245.9533443	2.999431028	1	0
101076	262990	30	60	1451	878	1336.141867	880.2544897	114.8802571	1.400978745	1	0
101078	262990	30	60	960	991	1336.141867	880.2544897	392.1062	4.781782927	0	0
101057	263003	30.5	61	1154	580	1336.120918	880.3491304	351.2515183	4.283555101	0	0
101056	263003	30.5	61	1362	571	1336.120918	880.3491304	310.4297205	3.785728298	1	0
101059	263003	30.5	61	837	625	1336.120918	880.3491304	560.6468315	6.837156482	0	0
101058	263003	30.5	61	740	582	1336.120918	880.3491304	666.612596	8.129421902	0	0
101061	263003	30.5	61	1119	729	1336.120918	880.3491304	264.6659263	3.227633247	1	0
101060	263003	30.5	61	1423	646	1336.120918	880.3491304	249.934971	3.047987451	1	0
101063	263003	30.5	61	1365	958	1336.120918	880.3491304	82.84720211	1.010331733	1	0
101064	263003	30.5	61	943	996	1336.120918	880.3491304	409.7794287	4.997310106	0	0
101051	263003	30.5	61	1046	170	1336.120918	880.3491304	767.3109112	9.357450136	0	0
101053	263003	30.5	61	1414	429	1336.120918	880.3491304	458.0187647	5.585594692	0	0
101052	263003	30.5	61	543	356	1336.120918	880.3491304	950.7801018	11.59487929	0	0
101055	263003	30.5	61	1241	513	1336.120918	880.3491304	379.4645869	4.627616914	0	0
101054	263003	30.5	61	776	459	1336.120918	880.3491304	700.9069361	8.547645562	0	0
101165	263073	31	62	550	403	1336.154708	880.181402	919.6419497	11.21514573	0	0
101164	263073	31	62	1091	166	1336.154708	880.181402	755.0866876	9.20837424	0	0
101167	263073	31	62	1394	436	1336.154708	880.181402	447.9321328	5.462586986	0	0
101166	263073	31	62	749	417	1336.154708	880.181402	747.8553754	9.120187505	0	0
101169	263073	31	62	1384	533	1336.154708	880.181402	350.462691	4.273935257	0	0
101168	263073	31	62	1236	477	1336.154708	880.181402	415.434963	5.066280036	0	0
101171	263073	31	62	760	549	1336.154708	880.181402	664.5565204	8.10434781	0	0
101170	263073	31	62	1154	548	1336.154708	880.181402	378.8466992	4.620081698	0	0
101173	263073	31	62	1107	725	1336.154708	880.181402	276.7546708	3.375056961	1	0
101172	263073	31	62	858	610	1336.154708	880.181402	549.208444	6.697663951	0	0
101174	263073	31	62	1423	726	1336.154708	880.181402	176.9576486	2.158020105	1	0
101177	263073	31	62	923	988	1336.154708	880.181402	426.9914086	5.2072123	0	0
101176	263073	31	62	1308	975	1336.154708	880.181402	98.91033378	1.206223583	1	0
101025	263031	31.5	63	1389	441	1336.126629	880.2642909	442.434979	5.395548524	0	0
101024	263031	31.5	63	738	373	1336.126629	880.2642909	784.2655964	9.56421459	0	0
101027	263031	31.5	63	531	486	1336.126629	880.2642909	896.478232	10.93266137	0	0
101026	263031	31.5	63	1261	449	1336.126629	880.2642909	437.7589509	5.338523791	0	0
101029	263031	31.5	63	810	529	1336.126629	880.2642909	632.6103321	7.714760147	0	0
101028	263031	31.5	63	1174	519	1336.126629	880.2642909	395.9759233	4.828974675	0	0
101031	263031	31.5	63	944	603	1336.126629	880.2642909	480.2486653	5.85669104	0	0
101030	263031	31.5	63	1410	531	1336.126629	880.2642909	356.9913442	4.353552977	0	0
101033	263031	31.5	63	1448	758	1336.126629	880.2642909	165.7232871	2.021015696	1	0
101032	263031	31.5	63	1094	733	1336.126629	880.2642909	283.3938532	3.4560226	1	0
101035	263031	31.5	63	903	994	1336.126629	880.2642909	447.8107732	5.461106991	0	0
101036	263031	31.5	63	1281	1000	1336.126629	880.2642909	131.8164834	1.60751809	1	0
101023	263031	31.5	63	1133	188	1336.126629	880.2642909	721.4501203	8.798172199	0	0
101193	263100	32	64	750	312	1336.10195	880.3328587	816.4053735	9.956163091	0	0
101192	263100	32	64	1191	208	1336.10195	880.3328587	687.8125099	8.387957438	0	0
101195	263100	32	64	1381	446	1336.10195	880.3328587	436.6473029	5.324967108	0	0
101194	263100	32	64	1303	442	1336.10195	880.3328587	439.5809756	5.360743605	0	0
101197	263100	32	64	831	495	1336.10195	880.3328587	635.3025985	7.747592665	0	0
101196	263100	32	64	1202	493	1336.10195	880.3328587	409.8903224	4.998662468	0	0
101199	263100	32	64	529	557	1336.10195	880.3328587	869.4582767	10.60314972	0	0
101198	263100	32	64	1422	544	1336.10195	880.3328587	347.1286028	4.233275644	0	0
101200	263100	32	64	940	598	1336.10195	880.3328587	486.424298	5.932003635	0	0
101203	263100	32	64	1475	790	1336.10195	880.3328587	165.6885443	2.020592004	1	0
101202	263100	32	64	1035	720	1336.10195	880.3328587	341.1290221	4.160110026	0	0
101205	263100	32	64	892	996	1336.10195	880.3328587	458.9176716	5.596556971	0	0
101206	263100	32	64	1253	1018	1336.10195	880.3328587	160.8047755	1.961033848	1	0
101221	263114	32.5	65	1238	224	1336.119726	880.2096516	663.5047758	8.091521656	0	0
101223	263114	32.5	65	1318	424	1336.119726	880.2096516	456.5693493	5.567918893	0	0
101222	263114	32.5	65	779	286	1336.119726	880.2096516	814.5351431	9.933355404	0	0
101225	263114	32.5	65	1210	467	1336.119726	880.2096516	432.0282416	5.268637092	0	0
101224	263114	32.5	65	1383	465	1336.119726	880.2096516	417.847837	5.095705329	0	0
101227	263114	32.5	65	1447	518	1336.119726	880.2096516	378.8010914	4.619525505	0	0
101226	263114	32.5	65	785	493	1336.119726	880.2096516	673.5460391	8.213976087	0	0
101229	263114	32.5	65	547	633	1336.119726	880.2096516	826.9356408	10.08458099	0	0
101228	263114	32.5	65	956	566	1336.119726	880.2096516	493.172091	6.014293793	0	0
101231	263114	32.5	65	982	703	1336.119726	880.2096516	395.9849001	4.829084147	0	0
101232	263114	32.5	65	1430	801	1336.119726	880.2096516	122.8318962	1.497949954	1	0
101235	263114	32.5	65	1226	994	1336.119726	880.2096516	158.3496052	1.931092747	1	0
101234	263114	32.5	65	884	989	1336.119726	880.2096516	465.0242861	5.67102788	0	0
101217	263128	33	66	1437	818	1336.055682	880.2210908	118.5800131	1.446097721	1	0
101216	263128	33	66	561	717	1336.055682	880.2210908	792.0558279	9.659217413	0	0
101219	263128	33	66	854	987	1336.055682	880.2210908	493.7402312	6.021222331	0	0
101220	263128	33	66	1219	1000	1336.055682	880.2210908	167.4784157	2.042419704	1	0
101207	263128	33	66	1249	260	1336.055682	880.2210908	626.3009606	7.637816593	0	0
101209	263128	33	66	1373	364	1336.055682	880.2210908	517.5413967	6.311480447	0	0
101208	263128	33	66	781	270	1336.055682	880.2210908	824.8979268	10.05973081	0	0
101211	263128	33	66	1434	450	1336.055682	880.2210908	441.2292788	5.380844863	0	0
101210	263128	33	66	1209	413	1336.055682	880.2210908	484.1886967	5.904740204	0	0
101213	263128	33	66	645	507	1336.055682	880.2210908	785.3992221	9.578039294	0	0
101212	263128	33	66	1335	481	1336.055682	880.2210908	399.2224866	4.86856691	0	0
101215	263128	33	66	912	674	1336.055682	880.2210908	471.5404114	5.750492823	0	0
101214	263128	33	66	1009	528	1336.055682	880.2210908	480.6507213	5.861594162	0	0
101249	263149	33.5	67	827	992	1336.060608	880.2933819	521.1727843	6.355765662	0	0
101250	263149	33.5	67	1218	1016	1336.060608	880.2933819	179.8738261	2.193583246	1	0
101237	263149	33.5	67	1249	284	1336.060608	880.2933819	602.615422	7.348968561	0	0
101236	263149	33.5	67	780	245	1336.060608	880.2933819	844.2754769	10.2960424	0	0
101239	263149	33.5	67	1207	390	1336.060608	880.2933819	506.9953066	6.182869592	0	0
101238	263149	33.5	67	1393	341	1336.060608	880.2933819	542.2909239	6.61330395	0	0
101241	263149	33.5	67	1271	442	1336.060608	880.2933819	443.0958941	5.403608464	0	0
101240	263149	33.5	67	1421	431	1336.060608	880.2933819	457.251838	5.576241927	0	0
101243	263149	33.5	67	1097	535	1336.060608	880.2933819	419.9732061	5.121624465	0	0
101242	263149	33.5	67	531	515	1336.060608	880.2933819	884.0598607	10.78121781	0	0
101245	263149	33.5	67	867	648	1336.060608	880.2933819	523.4291444	6.383282249	0	0
101247	263149	33.5	67	559	815	1336.060608	880.2933819	779.7989575	9.509743384	0	0
101246	263149	33.5	67	1423	784	1336.060608	880.2933819	129.7338556	1.582120191	1	0
101280	263170	34	68	1227	1011	1336.105314	880.2210044	170.3147536	2.077009191	1	0
101267	263170	34	68	1250	281	1336.105314	880.2210044	605.3758645	7.382632493	0	0
101266	263170	34	68	781	213	1336.105314	880.2210044	867.9434191	10.58467584	0	0
101269	263170	34	68	1215	375	1336.105314	880.2210044	519.533214	6.335770902	0	0
101268	263170	34	68	1378	325	1336.105314	880.2210044	556.799361	6.79023611	0	0
101271	263170	34	68	1271	424	1336.105314	880.2210044	460.8430392	5.620037064	0	0
101270	263170	34	68	1397	414	1336.105314	880.2210044	470.1810159	5.733914828	0	0
101273	263170	34	68	1162	527	1336.105314	880.2210044	393.7991092	4.802428161	0	0
101272	263170	34	68	530	493	1336.105314	880.2210044	894.2851246	10.90591615	0	0
101275	263170	34	68	802	598	1336.105314	880.2210044	604.0837542	7.366875052	0	0
101277	263170	34	68	535	840	1336.105314	880.2210044	802.1143646	9.781882495	0	0
101276	263170	34	68	1370	702	1336.105314	880.2210044	181.4154793	2.212383894	1	0
101279	263170	34	68	786	989	1336.105314	880.2210044	560.7572797	6.838503411	0	0
101251	263156	34.5	69	767	186	1336.150659	880.169404	897.6656583	10.94714217	0	0
101253	263156	34.5	69	1386	325	1336.150659	880.169404	557.4029278	6.79759668	0	0
101252	263156	34.5	69	1249	281	1336.150659	880.169404	605.4743694	7.383833773	0	0
101255	263156	34.5	69	1280	405	1336.150659	880.169404	478.4755573	5.835067772	0	0
101254	263156	34.5	69	1235	373	1336.150659	880.169404	517.1578677	6.306803265	0	0
101257	263156	34.5	69	529	427	1336.150659	880.169404	925.6644613	11.28859099	0	0
101256	263156	34.5	69	1386	409	1336.150659	880.169404	473.7990756	5.778037507	0	0
101258	263156	34.5	69	1200	471	1336.150659	880.169404	431.226858	5.258864122	0	0
101261	263156	34.5	69	733	563	1336.150659	880.169404	681.459572	8.310482585	0	0
101260	263156	34.5	69	1345	557	1336.150659	880.169404	323.2905419	3.942567584	1	0
101262	263156	34.5	69	532	848	1336.150659	880.169404	804.7938574	9.814559236	0	0
101265	263156	34.5	69	1271	1008	1336.150659	880.169404	143.4756762	1.749703368	1	0
101264	263156	34.5	69	749	991	1336.150659	880.169404	597.5193029	7.286820767	0	0
101281	263184	35	70	750	163	1336.123086	880.3064084	926.320007	11.29658545	0	0
101283	263184	35	70	1386	313	1336.123086	880.3064084	569.4947476	6.945057898	0	0
101282	263184	35	70	1247	279	1336.123086	880.3064084	607.8752514	7.413112822	0	0
101285	263184	35	70	516	390	1336.123086	880.3064084	955.5115123	11.65257942	0	0
101284	263184	35	70	1234	377	1336.123086	880.3064084	513.5625234	6.262957602	0	0
101287	263184	35	70	1275	415	1336.123086	880.3064084	469.3038305	5.723217445	0	0
101286	263184	35	70	1376	403	1336.123086	880.3064084	478.9692848	5.841088839	0	0
101289	263184	35	70	1293	488	1336.123086	880.3064084	394.6693789	4.813041206	0	0
101288	263184	35	70	1175	428	1336.123086	880.3064084	480.1476189	5.855458767	0	0
101291	263184	35	70	541	868	1336.123086	880.3064084	795.2183156	9.697784337	0	0
101290	263184	35	70	653	505	1336.123086	880.3064084	779.4305939	9.505251145	0	0
101293	263184	35	70	1348	990	1336.123086	880.3064084	110.3346959	1.345545072	1	0
101294	263184	35	70	721	1003	1336.123086	880.3064084	627.2400882	7.649269368	0	0
101295	263224	35.5	71	747	142	1336.097508	880.2480603	944.4819068	11.51807203	0	0
101297	263224	35.5	71	571	296	1336.097508	880.2480603	962.6629693	11.73979231	0	0
101296	263224	35.5	71	1249	277	1336.097508	880.2480603	609.5032389	7.432966328	0	0
101299	263224	35.5	71	1227	374	1336.097508	880.2480603	517.870027	6.315488134	0	0
101298	263224	35.5	71	1388	309	1336.097508	880.2480603	573.6010941	6.995135294	0	0
101301	263224	35.5	71	1387	401	1336.097508	880.2480603	481.9437385	5.877362664	0	0
101300	263224	35.5	71	1117	392	1336.097508	880.2480603	535.1540772	6.526269235	0	0
101303	263224	35.5	71	1268	491	1336.097508	880.2480603	395.1598703	4.819022808	0	0
101302	263224	35.5	71	1274	421	1336.097508	880.2480603	463.4273205	5.651552689	0	0
101305	263224	35.5	71	554	878	1336.097508	880.2480603	782.1007388	9.537813887	0	0
101304	263224	35.5	71	601	496	1336.097508	880.2480603	829.4666467	10.11544691	0	0
101307	263224	35.5	71	1407	950	1336.097508	880.2480603	99.46102995	1.21293939	1	0
101308	263224	35.5	71	720	995	1336.097508	880.2480603	626.6930244	7.642597859	0	0
101313	263198	36	72	1016	349	1336.045207	880.1359675	620.1083379	7.562296804	0	0
101312	263198	36	72	1381	314	1336.045207	880.1359675	567.9180109	6.925829401	0	0
101315	263198	36	72	1373	412	1336.045207	880.1359675	469.5923134	5.726735529	0	0
101314	263198	36	72	1212	368	1336.045207	880.1359675	526.9444589	6.426151937	0	0
101316	263198	36	72	1278	414	1336.045207	880.1359675	469.7360816	5.7284888	0	0
101319	263198	36	72	1246	525	1336.045207	880.1359675	366.3737092	4.467972064	0	0
101318	263198	36	72	555	490	1336.045207	880.1359675	873.0622481	10.64710059	0	0
101320	263198	36	72	1447	865	1336.045207	880.1359675	111.982425	1.36563933	1	0
101323	263198	36	72	697	1001	1336.045207	880.1359675	650.374424	7.931395415	0	0
101322	263198	36	72	589	883	1336.045207	880.1359675	747.0506974	9.110374359	0	0
101309	263198	36	72	755	130	1336.045207	880.1359675	948.850622	11.57134905	0	0
101311	263198	36	72	1251	274	1336.045207	880.1359675	612.0731153	7.464306284	0	0
101310	263198	36	72	618	182	1336.045207	880.1359675	1001.490264	12.2132959	0	0
101325	263223	36.5	73	686	119	1336.06468	880.2209399	1001.020183	12.20756321	0	0
101324	263223	36.5	73	782	117	1336.06468	880.2209399	943.1298279	11.50158327	0	0
101327	263223	36.5	73	1253	273	1336.06468	880.2209399	612.8760159	7.474097755	0	0
101326	263223	36.5	73	935	266	1336.06468	880.2209399	733.5667933	8.945936504	0	0
101329	263223	36.5	73	1373	323	1336.06468	880.2209399	558.4437248	6.810289327	0	0
101328	263223	36.5	73	1186	322	1336.06468	880.2209399	578.0398133	7.049266016	0	0
101331	263223	36.5	73	1376	444	1336.06468	880.2209399	438.0451326	5.342013813	0	0
101330	263223	36.5	73	1273	419	1336.06468	880.2209399	465.5125232	5.67698199	0	0
101333	263223	36.5	73	1268	562	1336.06468	880.2209399	325.4187567	3.968521423	1	0
101332	263223	36.5	73	504	462	1336.06468	880.2209399	931.2574218	11.35679783	0	0
101334	263223	36.5	73	1455	863	1336.06468	880.2209399	120.1755849	1.465555913	1	0
101337	263223	36.5	73	674	1001	1336.06468	880.2209399	672.9912491	8.207210355	0	0
101336	263223	36.5	73	592	882	1336.06468	880.2209399	744.0668065	9.073985445	0	0
101353	263305	37	74	750	123	1336.123639	880.1710581	957.5222874	11.67710107	0	0
101352	263305	37	74	836	111	1336.123639	880.1710581	917.4681305	11.18863574	0	0
101355	263305	37	74	1251	278	1336.123639	880.1710581	608.1578882	7.416559613	0	0
101354	263305	37	74	805	245	1336.123639	880.1710581	827.970164	10.09719712	0	0
101357	263305	37	74	1364	326	1336.123639	880.1710581	554.8717448	6.766728595	0	0
101356	263305	37	74	1188	287	1336.123639	880.1710581	611.3857346	7.455923593	0	0
101359	263305	37	74	510	466	1336.123639	880.1710581	924.1309061	11.2698891	0	0
101358	263305	37	74	1262	396	1336.123639	880.1710581	489.8121347	5.973318716	0	0
101361	263305	37	74	1301	580	1336.123639	880.1710581	302.2190168	3.685597765	1	0
101360	263305	37	74	1376	495	1336.123639	880.1710581	387.2297357	4.722313849	0	0
101362	263305	37	74	630	848	1336.123639	880.1710581	706.8561169	8.620196547	0	0
101365	263305	37	74	657	1002	1336.123639	880.1710581	689.9646423	8.414202955	0	0
101364	263305	37	74	1424	912	1336.123639	880.1710581	93.46302175	1.139792948	1	0
101409	263254	37.5	75	759	132	1336.134357	880.1991609	944.9264791	11.52349365	0	0
101408	263254	37.5	75	880	130	1336.134357	880.1991609	877.9848136	10.70713187	0	0
101411	263254	37.5	75	1191	256	1336.134357	880.1991609	640.8498843	7.815242491	0	0
101410	263254	37.5	75	772	220	1336.134357	880.1991609	868.3953623	10.59018734	0	0
101413	263254	37.5	75	1349	325	1336.134357	880.1991609	555.3482088	6.772539132	0	0
101412	263254	37.5	75	1249	280	1336.134357	880.1991609	606.4910791	7.396232671	0	0
101415	263254	37.5	75	507	464	1336.134357	880.1991609	927.7313857	11.31379739	0	0
101414	263254	37.5	75	1267	401	1336.134357	880.1991609	484.1605056	5.90439641	0	0
101417	263254	37.5	75	1321	580	1336.134357	880.1991609	300.5804135	3.665614799	1	0
101416	263254	37.5	75	1377	496	1336.134357	880.1991609	386.3664012	4.711785381	0	0
101418	263254	37.5	75	653	825	1336.134357	880.1991609	685.3608521	8.358059172	0	0
101421	263254	37.5	75	630	996	1336.134357	880.1991609	715.5666042	8.726422002	0	0
101420	263254	37.5	75	1388	971	1336.134357	880.1991609	104.5697722	1.275241125	1	0
101345	263240	38	76	494	483	1336.071343	880.1498462	931.0274687	11.35399352	0	0
101344	263240	38	76	1202	413	1336.071343	880.1498462	486.0083373	5.926930943	0	0
101347	263240	38	76	1344	594	1336.071343	880.1498462	286.259669	3.490971573	1	0
101346	263240	38	76	1376	503	1336.071343	880.1498462	379.2575697	4.625092313	0	0
101348	263240	38	76	655	820	1336.071343	880.1498462	683.7222964	8.338076785	0	0
101351	263240	38	76	1383	999	1336.071343	880.1498462	127.779724	1.558289317	1	0
101350	263240	38	76	587	980	1336.071343	880.1498462	755.6969832	9.215816869	0	0
101339	263240	38	76	929	156	1336.071343	880.1498462	830.7226242	10.13076371	0	0
101338	263240	38	76	778	139	1336.071343	880.1498462	927.764366	11.31419958	0	0
101341	263240	38	76	767	242	1336.071343	880.1498462	855.0306544	10.4272031	0	0
101340	263240	38	76	1207	226	1336.071343	880.1498462	666.7619013	8.131242698	0	0
101343	263240	38	76	1311	335	1336.071343	880.1498462	545.726055	6.655195793	0	0
101342	263240	38	76	1240	296	1336.071343	880.1498462	591.9972516	7.219478678	0	0
101395	263282	38.5	77	952	190	1336.072499	880.2313442	789.8930264	9.632841785	0	0
101394	263282	38.5	77	813	166	1336.072499	880.2313442	885.2859721	10.79617039	0	0
101397	263282	38.5	77	756	220	1336.072499	880.2313442	878.8569464	10.71776764	0	0
101396	263282	38.5	77	1208	211	1336.072499	880.2313442	681.3759294	8.309462553	0	0
101399	263282	38.5	77	1269	363	1336.072499	880.2313442	521.5620611	6.36051294	0	0
101398	263282	38.5	77	1214	323	1336.072499	880.2313442	570.4458484	6.956656688	0	0
101401	263282	38.5	77	1376	503	1336.072499	880.2313442	379.3384931	4.626079184	0	0
101400	263282	38.5	77	1118	451	1336.072499	880.2313442	481.4511001	5.871354879	0	0
101403	263282	38.5	77	1355	624	1336.072499	880.2313442	256.929469	3.133286207	1	0
101402	263282	38.5	77	497	510	1336.072499	880.2313442	917.1226239	11.18442224	0	0
101404	263282	38.5	77	655	823	1336.072499	880.2313442	683.4728787	8.335035107	0	0
101407	263282	38.5	77	1392	986	1336.072499	880.2313442	119.6448657	1.459083728	1	0
101406	263282	38.5	77	539	931	1336.072499	880.2313442	798.6876896	9.740093775	0	0
101381	263338	39	78	878	192	1336.007168	880.2515329	826.7168429	10.08191272	0	0
101380	263338	39	78	722	149	1336.007168	880.2515329	954.8474258	11.6444808	0	0
101383	263338	39	78	968	243	1336.007168	880.2515329	735.8796042	8.974141514	0	0
101382	263338	39	78	1173	213	1336.007168	880.2515329	686.8740386	8.376512666	0	0
101385	263338	39	78	1238	383	1336.007168	880.2515329	506.8180067	6.180707399	0	0
101384	263338	39	78	1193	333	1336.007168	880.2515329	565.6282262	6.897905198	0	0
101387	263338	39	78	1381	511	1336.007168	880.2515329	371.982593	4.536373085	0	0
101386	263338	39	78	958	475	1336.007168	880.2515329	554.1824825	6.758322958	0	0
101389	263338	39	78	1367	670	1336.007168	880.2515329	212.523558	2.591750707	1	0
101388	263338	39	78	500	535	1336.007168	880.2515329	904.4924576	11.03039582	0	0
101390	263338	39	78	656	819	1336.007168	880.2515329	682.7602059	8.326343975	0	0
101393	263338	39	78	1426	944	1336.007168	880.2515329	110.2840735	1.344927726	1	0
101392	263338	39	78	519	913	1336.007168	880.2515329	817.6632404	9.971502931	0	0
101376	263310	39.5	79	673	780	1336.05333	880.1830397	670.5791229	8.177794182	0	0
101379	263310	39.5	79	1450	918	1336.05333	880.1830397	120.0581778	1.464124119	1	0
101378	263310	39.5	79	515	903	1336.05333	880.1830397	821.3703091	10.01671109	0	0
101367	263310	39.5	79	1203	172	1336.05333	880.1830397	720.5736648	8.787483717	0	0
101366	263310	39.5	79	621	131	1336.05333	880.1830397	1035.652689	12.62991084	0	0
101369	263310	39.5	79	966	285	1336.05333	880.1830397	700.844004	8.546878097	0	0
101368	263310	39.5	79	952	223	1336.05333	880.1830397	761.1744269	9.282614962	0	0
101371	263310	39.5	79	1121	406	1336.05333	880.1830397	520.6702315	6.34963697	0	0
101370	263310	39.5	79	1141	331	1336.05333	880.1830397	582.7931131	7.107233087	0	0
101373	263310	39.5	79	1379	514	1336.05333	880.1830397	368.6928736	4.496254556	0	0
101372	263310	39.5	79	864	438	1336.05333	880.1830397	646.8076894	7.887898652	0	0
101375	263310	39.5	79	1378	694	1336.05333	880.1830397	190.8498032	2.327436625	1	0
101374	263310	39.5	79	506	561	1336.05333	880.1830397	889.3066646	10.84520323	0	0
101441	263325	40	80	1085	382	1336.076312	880.1984426	557.8897765	6.80353386	0	0
101440	263325	40	80	1092	317	1336.076312	880.1984426	613.8124566	7.485517764	0	0
101443	263325	40	80	1382	520	1336.076312	880.1984426	363.1141737	4.428221631	0	0
101442	263325	40	80	754	400	1336.076312	880.1984426	754.5882171	9.202295331	0	0
101445	263325	40	80	713	718	1336.076312	880.1984426	643.8419259	7.851730803	0	0
101444	263325	40	80	549	628	1336.076312	880.1984426	826.4945103	10.07920135	0	0
101446	263325	40	80	1407	735	1336.076312	880.1984426	161.5944221	1.970663684	1	0
101449	263325	40	80	506	889	1336.076312	880.1984426	830.1229736	10.1234509	0	0
101448	263325	40	80	1462	880	1336.076312	880.1984426	125.9238442	1.535656637	1	0
101437	263325	40	80	548	175	1336.076312	880.1984426	1057.529724	12.89670395	0	0
101436	263325	40	80	1235	141	1336.076312	880.1984426	746.0769119	9.098498925	0	0
101439	263325	40	80	966	307	1336.076312	880.1984426	682.2850807	8.320549765	0	0
101438	263325	40	80	982	240	1336.076312	880.1984426	731.5901043	8.92183054	0	0
101423	263353	40.5	81	997	225	1336.067096	880.2199251	737.7531064	8.996989102	0	0
101422	263353	40.5	81	1281	112	1336.067096	880.2199251	770.1910402	9.392573661	0	0
101425	263353	40.5	81	1091	314	1336.067096	880.2199251	616.9788369	7.524132157	0	0
101424	263353	40.5	81	527	296	1336.067096	880.2199251	997.9491404	12.17011147	0	0
101427	263353	40.5	81	628	332	1336.067096	880.2199251	895.490982	10.92062173	0	0
101426	263353	40.5	81	954	331	1336.067096	880.2199251	669.0424442	8.159054197	0	0
101429	263353	40.5	81	1381	521	1336.067096	880.2199251	362.0192266	4.414868617	0	0
101428	263353	40.5	81	1066	380	1336.067096	880.2199251	568.4683016	6.932540263	0	0
101431	263353	40.5	81	561	694	1336.067096	880.2199251	797.1241208	9.721025864	0	0
101430	263353	40.5	81	755	693	1336.067096	880.2199251	610.4836366	7.444922398	0	0
101433	263353	40.5	81	1462	844	1336.067096	880.2199251	131.0380832	1.598025405	1	0
101432	263353	40.5	81	1419	736	1336.067096	880.2199251	166.36482	2.028839269	1	0
101435	263353	40.5	81	506	887	1336.067096	880.2199251	830.0947858	10.12310714	0	0
101451	263269	41	82	1069	166	1336.064154	880.1638228	762.4652308	9.298356473	0	0
101450	263269	41	82	1330	123	1336.064154	880.1638228	757.1881064	9.234001298	0	0
101453	263269	41	82	1056	308	1336.064154	880.1638228	637.0301174	7.768659969	0	0
101452	263269	41	82	582	308	1336.064154	880.1638228	946.5644133	11.54346845	0	0
101455	263269	41	82	1055	381	1336.064154	880.1638228	572.8538912	6.986023064	0	0
101454	263269	41	82	908	362	1336.064154	880.1638228	672.1106064	8.19647081	0	0
101457	263269	41	82	1385	524	1336.064154	880.1638228	359.5099243	4.38426737	0	0
101456	263269	41	82	509	425	1336.064154	880.1638228	944.0387812	11.51266806	0	0
101459	263269	41	82	1424	737	1336.064154	880.1638228	168.0136696	2.04894719	1	0
101458	263269	41	82	789	699	1336.064154	880.1638228	576.2807643	7.027814199	0	0
101461	263269	41	82	1470	815	1336.064154	880.1638228	148.946751	1.816423793	1	0
101460	263269	41	82	538	774	1336.064154	880.1638228	805.0944983	9.818225589	0	0
101463	263269	41	82	516	889	1336.064154	880.1638228	820.1117575	10.0013629	0	0
101507	263367	41.5	83	1387	198	1336.058335	880.1467341	684.0462119	8.342026975	0	0
101506	263367	41.5	83	1163	129	1336.058335	880.1467341	770.8246255	9.400300311	0	0
101509	263367	41.5	83	998	304	1336.058335	880.1467341	668.0033659	8.146382511	0	0
101508	263367	41.5	83	566	246	1336.058335	880.1467341	997.5629901	12.16540232	0	0
101511	263367	41.5	83	1052	385	1336.058335	880.1467341	570.8409812	6.96147538	0	0
101510	263367	41.5	83	865	362	1336.058335	880.1467341	700.2656587	8.539825106	0	0
101513	263367	41.5	83	1383	526	1336.058335	880.1467341	357.244215	4.356636769	0	0
101512	263367	41.5	83	508	526	1336.058335	880.1467341	900.6111897	10.98306329	0	0
101515	263367	41.5	83	1430	741	1336.058335	880.1467341	167.8893983	2.047431687	1	0
101514	263367	41.5	83	819	727	1336.058335	880.1467341	539.261758	6.576362903	0	0
101517	263367	41.5	83	1470	809	1336.058335	880.1467341	151.6648524	1.849571371	1	0
101516	263367	41.5	83	534	793	1336.058335	880.1467341	806.7788579	9.83876656	0	0
101519	263367	41.5	83	517	886	1336.058335	880.1467341	819.0792492	9.988771331	0	0
101473	263395	42	84	858	770	1336.132452	880.1778532	490.6626142	5.983690416	0	0
101472	263395	42	84	1419	732	1336.132452	880.1778532	169.7754596	2.070432435	1	0
101475	263395	42	84	1473	803	1336.132452	880.1778532	157.1278038	1.91619273	1	0
101474	263395	42	84	535	791	1336.132452	880.1778532	806.080576	9.830250927	0	0
101477	263395	42	84	518	887	1336.132452	880.1778532	818.1608953	9.977571894	0	0
101465	263395	42	84	663	183	1336.132452	880.1778532	969.104874	11.81835212	0	0
101464	263395	42	84	1280	150	1336.132452	880.1778532	732.3322671	8.930881306	0	0
101467	263395	42	84	915	300	1336.132452	880.1778532	716.9092574	8.742795822	0	0
101466	263395	42	84	1406	262	1336.132452	880.1778532	622.1136009	7.586751231	0	0
101469	263395	42	84	1039	387	1336.132452	880.1778532	575.7708649	7.021595913	0	0
101468	263395	42	84	823	330	1336.132452	880.1778532	752.3301027	9.17475735	0	0
101471	263395	42	84	504	678	1336.132452	880.1778532	856.3412298	10.44318573	0	0
101470	263395	42	84	1389	527	1336.132452	880.1778532	357.1128304	4.355034517	0	0
101577	263381	42.5	85	1348	124	1336.072993	880.2228314	756.3168808	9.223376596	0	0
101579	263381	42.5	85	1393	243	1336.072993	880.2228314	639.7605967	7.801958496	0	0
101578	263381	42.5	85	744	235	1336.072993	880.2228314	875.7071032	10.67935492	0	0
101581	263381	42.5	85	815	312	1336.072993	880.2228314	770.9696814	9.402069285	0	0
101580	263381	42.5	85	894	302	1336.072993	880.2228314	727.8531263	8.876257638	0	0
101583	263381	42.5	85	1389	525	1336.072993	880.2228314	359.1441606	4.379806836	0	0
101582	263381	42.5	85	1031	387	1336.072993	880.2228314	579.9468012	7.072521965	0	0
101585	263381	42.5	85	1419	725	1336.072993	880.2228314	175.9858402	2.146168783	1	0
101584	263381	42.5	85	503	712	1336.072993	880.2228314	849.8879525	10.36448723	0	0
101587	263381	42.5	85	540	800	1336.072993	880.2228314	800.1049382	9.757377295	0	0
101586	263381	42.5	85	1450	798	1336.072993	880.2228314	140.4989574	1.71340192	1	0
101588	263381	42.5	85	902	801	1336.072993	880.2228314	441.2432661	5.38101544	0	0
101591	263381	42.5	85	522	888	1336.072993	880.2228314	814.1101409	9.92817245	0	0
101521	263409	43	86	736	228	1336.087973	880.2023045	886.2693841	10.80816322	0	0
101520	263409	43	86	1392	172	1336.087973	880.2023045	710.4059817	8.663487581	0	0
101523	263409	43	86	815	312	1336.087973	880.2023045	770.9646778	9.402008265	0	0
101522	263409	43	86	896	301	1336.087973	880.2023045	727.4288511	8.87108355	0	0
101525	263409	43	86	1026	395	1336.087973	880.2023045	575.8262127	7.022270887	0	0
101524	263409	43	86	1375	363	1336.087973	880.2023045	518.6640238	6.325171022	0	0
101527	263409	43	86	497	675	1336.087973	880.2023045	863.8151493	10.53433109	0	0
101526	263409	43	86	1386	527	1336.087973	880.2023045	356.7114777	4.350139972	0	0
101529	263409	43	86	1448	804	1336.087973	880.2023045	135.3923668	1.651126425	1	0
101528	263409	43	86	1432	723	1336.087973	880.2023045	184.1512461	2.245746904	1	0
101531	263409	43	86	944	814	1336.087973	880.2023045	397.6376789	4.849239986	0	0
101530	263409	43	86	536	814	1336.087973	880.2023045	802.8222154	9.790514822	0	0
101534	263409	43	86	521	888	1336.087973	880.2023045	815.1252712	9.940552088	0	0
101479	263465	43.5	87	897	297	1336.077053	880.1366602	729.9568638	8.901912974	0	0
101478	263465	43.5	87	734	218	1336.077053	880.1366602	894.942308	10.91393059	0	0
101481	263465	43.5	87	813	310	1336.077053	880.1366602	773.7347186	9.435789252	0	0
101480	263465	43.5	87	1397	307	1336.077053	880.1366602	576.3655409	7.02884806	0	0
101483	263465	43.5	87	1007	428	1336.077053	880.1366602	559.2130778	6.819671681	0	0
101482	263465	43.5	87	1366	406	1336.077053	880.1366602	475.0799462	5.793657881	0	0
101485	263465	43.5	87	518	652	1336.077053	880.1366602	849.2917052	10.35721592	0	0
101484	263465	43.5	87	1388	526	1336.077053	880.1366602	357.92285	4.364912804	0	0
101487	263465	43.5	87	999	795	1336.077053	880.1366602	347.6624666	4.239786177	0	0
101486	263465	43.5	87	1454	712	1336.077053	880.1366602	205.3673731	2.504480159	1	0
101489	263465	43.5	87	1446	850	1336.077053	880.1366602	113.9792636	1.38999102	1	0
101488	263465	43.5	87	538	809	1336.077053	880.1366602	801.2411666	9.77123374	0	0
101491	263465	43.5	87	519	884	1336.077053	880.1366602	817.0861865	9.964465689	0	0
101569	263450	44	88	625	523	1336.10666	880.13714	795.7509776	9.704280214	0	0
101568	263450	44	88	949	477	1336.10666	880.13714	558.9017084	6.815874493	0	0
101571	263450	44	88	1449	709	1336.10666	880.13714	205.0190893	2.500232796	1	0
101570	263450	44	88	1391	528	1336.10666	880.13714	356.3900169	4.346219719	0	0
101573	263450	44	88	539	836	1336.10666	880.13714	798.3276985	9.73570364	0	0
101572	263450	44	88	1038	791	1336.10666	880.13714	311.1478914	3.79448648	1	0
101575	263450	44	88	512	889	1336.10666	880.13714	824.1543162	10.05066239	0	0
101576	263450	44	88	1433	898	1336.10666	880.13714	98.52614452	1.201538348	1	0
101563	263450	44	88	793	155	1336.10666	880.13714	905.9739045	11.04846225	0	0
101565	263450	44	88	810	306	1336.10666	880.13714	778.730809	9.496717183	0	0
101564	263450	44	88	895	291	1336.10666	880.13714	735.9739499	8.975292073	0	0
101567	263450	44	88	1363	432	1336.10666	880.13714	448.9433684	5.474919126	0	0
101566	263450	44	88	1423	386	1336.10666	880.13714	501.7190107	6.118524521	0	0
101505	263422	44.5	89	1403	940	1336.06379	880.2333166	89.73579336	1.094338943	1	0
101504	263422	44.5	89	509	891	1336.06379	880.2333166	827.1338675	10.08699838	0	0
101493	263422	44.5	89	895	288	1336.06379	880.2333166	738.4291221	9.005233197	0	0
101492	263422	44.5	89	846	110	1336.06379	880.2333166	912.9194272	11.13316375	0	0
101495	263422	44.5	89	1423	374	1336.06379	880.2333166	513.6439189	6.26395023	0	0
101494	263422	44.5	89	808	300	1336.06379	880.2333166	784.5521451	9.567709086	0	0
101497	263422	44.5	89	722	461	1336.06379	880.2333166	743.5259998	9.067390241	0	0
101496	263422	44.5	89	1364	432	1336.06379	880.2333166	449.1030371	5.476866306	0	0
101499	263422	44.5	89	1388	523	1336.06379	880.2333166	360.9889366	4.402304105	0	0
101498	263422	44.5	89	891	483	1336.06379	880.2333166	596.5535058	7.275042754	0	0
101501	263422	44.5	89	1036	786	1336.06379	880.2333166	314.5126329	3.835519913	1	0
101500	263422	44.5	89	1421	675	1336.06379	880.2333166	222.1145514	2.708714042	1	0
101502	263422	44.5	89	547	874	1336.06379	880.2333166	789.0884104	9.623029395	0	0
101549	263435	45	90	972	124	1336.018794	880.2250589	839.2770831	10.23508638	0	0
101551	263435	45	90	803	303	1336.018794	880.2250589	785.6830172	9.58150021	0	0
101550	263435	45	90	897	292	1336.018794	880.2250589	733.9933389	8.951138279	0	0
101553	263435	45	90	816	435	1336.018794	880.2250589	684.5764379	8.348493145	0	0
101552	263435	45	90	1432	398	1336.018794	880.2250589	491.6842476	5.996149361	0	0
101555	263435	45	90	874	508	1336.018794	880.2250589	593.3067172	7.23544777	0	0
101554	263435	45	90	1379	452	1336.018794	880.2250589	430.3766782	5.248496075	0	0
101557	263435	45	90	1426	645	1336.018794	880.2250589	251.8480608	3.071317815	1	0
101556	263435	45	90	1383	525	1336.018794	880.2250589	358.3184005	4.369736592	0	0
101558	263435	45	90	1055	736	1336.018794	880.2250589	315.8677418	3.852045631	1	0
101561	263435	45	90	574	926	1336.018794	880.2250589	763.3924206	9.309663666	0	0
101560	263435	45	90	509	897	1336.018794	880.2250589	827.188905	10.08766957	0	0
101562	263435	45	90	1367	984	1336.018794	880.2250589	108.3008473	1.32074204	1	0
101635	263477	45.5	91	898	295	1336.083754	880.2358084	731.0392104	8.915112322	0	0
101634	263477	45.5	91	1112	198	1336.083754	880.2358084	718.0941632	8.757245892	0	0
101637	263477	45.5	91	886	435	1336.083754	880.2358084	633.0958149	7.72068067	0	0
101636	263477	45.5	91	801	308	1336.083754	880.2358084	783.4337524	9.554070152	0	0
101639	263477	45.5	91	1430	478	1336.083754	880.2358084	413.054363	5.037248329	0	0
101638	263477	45.5	91	1360	460	1336.083754	880.2358084	420.9158128	5.133119668	0	0
101641	263477	45.5	91	858	564	1336.083754	880.2358084	573.2095276	6.990360093	0	0
101640	263477	45.5	91	1381	528	1336.083754	880.2358084	355.0880649	4.330342255	0	0
101643	263477	45.5	91	1080	687	1336.083754	880.2358084	320.8098609	3.912315376	1	0
101642	263477	45.5	91	1437	642	1336.083754	880.2358084	258.7284079	3.155224487	1	0
101645	263477	45.5	91	511	896	1336.083754	880.2358084	825.2343372	10.06383338	0	0
101647	263477	45.5	91	1315	982	1336.083754	880.2358084	103.9253356	1.267382142	1	0
101646	263477	45.5	91	603	962	1336.083754	880.2358084	737.6294285	8.995480835	0	0
101601	263505	46	92	1123	632	1335.996967	880.1622302	327.0354729	3.988237475	1	0
101600	263505	46	92	1454	627	1335.996967	880.1622302	279.3131406	3.406257812	1	0
101603	263505	46	92	512	900	1335.996967	880.1622302	824.2357304	10.05165525	0	0
101605	263505	46	92	639	977	1335.996967	880.1622302	703.6919256	8.581608848	0	0
101604	263505	46	92	1265	965	1335.996967	880.1622302	110.6255692	1.349092307	1	0
101593	263505	46	92	898	295	1335.996967	880.1622302	730.9282995	8.91375975	0	0
101592	263505	46	92	1318	268	1335.996967	880.1622302	612.4267196	7.468618532	0	0
101595	263505	46	92	890	435	1335.996967	880.1622302	630.1449881	7.684694977	0	0
101594	263505	46	92	795	308	1335.996967	880.1622302	787.4308454	9.602815188	0	0
101597	263505	46	92	1434	496	1335.996967	880.1622302	396.4659046	4.834950056	0	0
101596	263505	46	92	1306	485	1335.996967	880.1622302	396.2991373	4.832916308	0	0
101599	263505	46	92	807	607	1335.996967	880.1622302	595.361567	7.260506914	0	0
101598	263505	46	92	1376	525	1335.996967	880.1622302	357.4079635	4.358633701	0	0
101537	263533	46.5	93	792	307	1336.074751	880.2037108	790.3036305	9.637849152	0	0
101536	263533	46.5	93	895	294	1336.074751	880.2037108	733.608701	8.946447574	0	0
101539	263533	46.5	93	1287	491	1336.074751	880.2037108	392.2854314	4.783968675	0	0
101538	263533	46.5	93	897	433	1336.074751	880.2037108	626.7198701	7.642925245	0	0
101541	263533	46.5	93	1373	518	1336.074751	880.2037108	364.0810379	4.440012658	0	0
101540	263533	46.5	93	1437	495	1336.074751	880.2037108	398.2057318	4.856167461	0	0
101543	263533	46.5	93	1476	596	1336.074751	880.2037108	316.7819829	3.863194913	1	0
101542	263533	46.5	93	1148	571	1336.074751	880.2037108	361.9102743	4.41353993	0	0
101544	263533	46.5	93	790	605	1336.074751	880.2037108	611.5020161	7.45734166	0	0
101547	263533	46.5	93	1227	943	1336.074751	880.2037108	125.859744	1.534874927	1	0
101546	263533	46.5	93	513	904	1336.074751	880.2037108	823.4186714	10.04169112	0	0
101548	263533	46.5	93	687	983	1336.074751	880.2037108	657.1644459	8.01420056	0	0
101535	263533	46.5	93	1414	207	1336.074751	880.2037108	677.698739	8.264618768	0	0
101633	263491	47	94	761	975	1336.090629	880.2055833	582.8509353	7.107938236	0	0
101632	263491	47	94	509	909	1336.090629	880.2055833	827.5917029	10.09258174	0	0
101621	263491	47	94	893	293	1336.090629	880.2055833	735.6219834	8.970999797	0	0
101620	263491	47	94	1412	221	1336.090629	880.2055833	663.5617784	8.092216809	0	0
101623	263491	47	94	934	444	1336.090629	880.2055833	593.2555813	7.234824162	0	0
101622	263491	47	94	790	307	1336.090629	880.2055833	791.6941427	9.654806619	0	0
101625	263491	47	94	1264	506	1336.090629	880.2055833	381.0864434	4.647395651	0	0
101624	263491	47	94	1448	493	1336.090629	880.2055833	403.0531864	4.915282761	0	0
101627	263491	47	94	1161	554	1336.090629	880.2055833	370.2253515	4.514943311	0	0
101626	263491	47	94	1387	524	1336.090629	880.2055833	359.8252099	4.388112315	0	0
101629	263491	47	94	786	604	1336.090629	880.2055833	615.5397828	7.506582717	0	0
101628	263491	47	94	1470	593	1336.090629	880.2055833	316.8892027	3.864502471	1	0
101631	263491	47	94	1212	908	1336.090629	880.2055833	127.165301	1.550796353	1	0
101607	263519	47.5	95	895	292	1336.040499	880.1810957	735.1691802	8.965477807	0	0
101606	263519	47.5	95	1421	267	1336.040499	880.1810957	619.0389106	7.549255008	0	0
101609	263519	47.5	95	1003	448	1336.040499	880.1810957	545.6156832	6.653849795	0	0
101608	263519	47.5	95	784	306	1336.040499	880.1810957	796.512802	9.713570756	0	0
101611	263519	47.5	95	1250	511	1336.040499	880.1810957	379.0747274	4.62286253	0	0
101610	263519	47.5	95	1444	493	1336.040499	880.1810957	401.9508112	4.901839161	0	0
101613	263519	47.5	95	1159	557	1336.040499	880.1810957	368.4960774	4.493854603	0	0
101612	263519	47.5	95	1382	517	1336.040499	880.1810957	366.0775655	4.464360555	0	0
101615	263519	47.5	95	783	613	1336.040499	880.1810957	614.1982839	7.490222974	0	0
101614	263519	47.5	95	1456	608	1336.040499	880.1810957	297.4438277	3.627363752	1	0
101617	263519	47.5	95	1218	886	1336.040499	880.1810957	118.1838363	1.441266296	1	0
101619	263519	47.5	95	838	972	1336.040499	880.1810957	506.4336583	6.176020223	0	0
101618	263519	47.5	95	509	906	1336.040499	880.1810957	827.4434141	10.09077334	0	0
101649	263548	48	96	768	309	1336.068201	880.1446861	805.5480948	9.823757254	0	0
101648	263548	48	96	892	290	1336.068201	880.1446861	738.5575924	9.006799908	0	0
101651	263548	48	96	1106	469	1336.068201	880.1446861	471.1383341	5.74558944	0	0
101650	263548	48	96	1389	397	1336.068201	880.1446861	486.0355575	5.927262896	0	0
101653	263548	48	96	1239	511	1336.068201	880.1446861	381.6936401	4.654800488	0	0
101652	263548	48	96	1374	509	1336.068201	880.1446861	373.0780072	4.549731795	0	0
101655	263548	48	96	1152	554	1336.068201	880.1446861	374.5016138	4.567092851	0	0
101654	263548	48	96	1447	515	1336.068201	880.1446861	381.6235133	4.653945284	0	0
101657	263548	48	96	811	649	1336.068201	880.1446861	573.6937172	6.996264844	0	0
101656	263548	48	96	1439	639	1336.068201	880.1446861	262.1940407	3.197488301	1	0
101658	263548	48	96	1222	863	1336.068201	880.1446861	115.3494458	1.406700559	1	0
101661	263548	48	96	914	971	1336.068201	880.1446861	431.7363246	5.26507713	0	0
101660	263548	48	96	509	907	1336.068201	880.1446861	827.5040884	10.09151327	0	0
101697	263576	48.5	97	1156	559	1336.044596	880.201761	368.2208953	4.490498723	0	0
101696	263576	48.5	97	1444	555	1336.044596	880.201761	342.6522358	4.178685803	0	0
101699	263576	48.5	97	814	657	1336.044596	880.201761	567.7583869	6.923882768	0	0
101698	263576	48.5	97	1373	641	1336.044596	880.201761	242.0396339	2.951702853	1	0
101700	263576	48.5	97	1212	849	1336.044596	880.201761	127.9086064	1.559861054	1	0
101703	263576	48.5	97	993	962	1336.044596	880.201761	352.6620854	4.300757139	0	0
101702	263576	48.5	97	525	932	1336.044596	880.201761	812.6969876	9.910938873	0	0
101691	263576	48.5	97	765	312	1336.044596	880.201761	805.5713323	9.824040638	0	0
101690	263576	48.5	97	868	275	1336.044596	880.201761	765.0718365	9.330144348	0	0
101693	263576	48.5	97	1317	479	1336.044596	880.201761	401.6535195	4.898213652	0	0
101692	263576	48.5	97	1116	473	1336.044596	880.201761	462.8529985	5.644548763	0	0
101695	263576	48.5	97	1249	534	1336.044596	880.201761	356.9767793	4.353375358	0	0
101694	263576	48.5	97	1372	522	1336.044596	880.201761	360.0017954	4.390265798	0	0
101665	263562	49	98	1293	483	1336.050071	880.2069223	399.533037	4.87235411	0	0
101664	263562	49	98	1123	474	1336.050071	880.2069223	458.6876892	5.593752308	0	0
101667	263562	49	98	1232	542	1336.050071	880.2069223	353.8507305	4.315252811	0	0
101666	263562	49	98	1367	517	1336.050071	880.2069223	364.5232044	4.445404931	0	0
101669	263562	49	98	1452	574	1336.050071	880.2069223	327.4249004	3.99298659	1	0
101668	263562	49	98	1155	557	1336.050071	880.2069223	370.4616615	4.51782514	0	0
101671	263562	49	98	844	689	1336.050071	880.2069223	527.895216	6.437746536	0	0
101670	263562	49	98	1281	623	1336.050071	880.2069223	263.0321485	3.207709128	1	0
101672	263562	49	98	1196	841	1336.050071	880.2069223	145.4345386	1.773591934	1	0
101675	263562	49	98	538	951	1336.050071	880.2069223	801.1838584	9.770534858	0	0
101674	263562	49	98	1066	931	1336.050071	880.2069223	274.7853296	3.351040604	1	0
101663	263562	49	98	768	315	1336.050071	880.2069223	801.3362263	9.772393004	0	0
101662	263562	49	98	846	252	1336.050071	880.2069223	796.7389841	9.716329075	0	0
101677	263618	49.5	99	768	318	1336.009282	880.1828895	799.1771681	9.746063025	0	0
101676	263618	49.5	99	823	230	1336.009282	880.1828895	828.2006481	10.1000079	0	0
101679	263618	49.5	99	1123	469	1336.009282	880.1828895	463.0813351	5.647333355	0	0
101678	263618	49.5	99	1312	464	1336.009282	880.1828895	416.8748531	5.083839672	0	0
101681	263618	49.5	99	1146	546	1336.009282	880.1828895	384.4238949	4.688096279	0	0
101680	263618	49.5	99	1361	516	1336.009282	880.1828895	365.0393307	4.451699155	0	0
101683	263618	49.5	99	1452	567	1336.009282	880.1828895	333.972108	4.072830585	0	0
101682	263618	49.5	99	1220	546	1336.009282	880.1828895	353.7461763	4.313977759	0	0
101685	263618	49.5	99	883	751	1336.009282	880.1828895	471.068603	5.744739061	0	0
101684	263618	49.5	99	1236	644	1336.009282	880.1828895	256.4843345	3.127857738	1	0
101686	263618	49.5	99	1173	821	1336.009282	880.1828895	173.4204155	2.114883116	1	0
101689	263618	49.5	99	583	985	1336.009282	880.1828895	760.2694297	9.271578411	0	0
101688	263618	49.5	99	1132	924	1336.009282	880.1828895	208.6617512	2.544655502	1	0
101761	263590	50	100	773	324	1336.083105	880.1981183	791.4663167	9.652028253	0	0
101760	263590	50	100	774	184	1336.083105	880.1981183	894.7788763	10.91193752	0	0
101763	263590	50	100	1147	465	1336.083105	880.1981183	456.2257098	5.563728168	0	0
101762	263590	50	100	1323	434	1336.083105	880.1981183	446.3898839	5.443779072	0	0
101765	263590	50	100	1140	544	1336.083105	880.1981183	389.2014376	4.746358995	0	0
101764	263590	50	100	1362	530	1336.083105	880.1981183	351.1558166	4.282388007	0	0
101767	263590	50	100	1386	563	1336.083105	880.1981183	321.1017637	3.915875167	1	0
101766	263590	50	100	1213	549	1336.083105	880.1981183	353.3293711	4.308894769	0	0
101769	263590	50	100	1168	798	1336.083105	880.1981183	187.105481	2.281774158	1	0
101768	263590	50	100	1196	663	1336.083105	880.1981183	258.4536691	3.151874013	1	0
101770	263590	50	100	913	806	1336.083105	880.1981183	429.5400737	5.238293581	0	0
101773	263590	50	100	644	989	1336.083105	880.1981183	700.5832387	8.543698033	0	0
101772	263590	50	100	1169	948	1336.083105	880.1981183	180.3159984	2.198975591	1	0
101728	263604	50.5	101	933	802	1336.021234	880.1051354	410.5198258	5.006339339	0	0
101731	263604	50.5	101	682	967	1336.021234	880.1051354	659.7685141	8.045957489	0	0
101730	263604	50.5	101	1176	955	1336.021234	880.1051354	176.6806048	2.154641522	1	0
101719	263604	50.5	101	779	325	1336.021234	880.1051354	786.3932647	9.590161764	0	0
101718	263604	50.5	101	778	169	1336.021234	880.1051354	903.9127233	11.02332589	0	0
101721	263604	50.5	101	1203	483	1336.021234	880.1051354	418.7924752	5.107225308	0	0
101720	263604	50.5	101	1354	414	1336.021234	880.1051354	466.4517481	5.688435952	0	0
101723	263604	50.5	101	1326	535	1336.021234	880.1051354	345.2506041	4.210373221	0	0
101722	263604	50.5	101	1134	528	1336.021234	880.1051354	405.9440915	4.950537702	0	0
101725	263604	50.5	101	1282	638	1336.021234	880.1051354	248.0588445	3.02510786	1	0
101724	263604	50.5	101	1177	554	1336.021234	880.1051354	362.811676	4.424532635	0	0
101727	263604	50.5	101	1159	782	1336.021234	880.1051354	202.3885741	2.468153343	1	0
101726	263604	50.5	101	1160	651	1336.021234	880.1051354	288.9163165	3.523369714	1	0
101705	263646	51	102	781	325	1336.04113	880.15922	785.0302007	9.573539033	0	0
101704	263646	51	102	805	155	1336.04113	880.15922	898.8106455	10.96110543	0	0
101707	263646	51	102	1205	487	1336.04113	880.15922	414.4224296	5.053932068	0	0
101706	263646	51	102	1379	333	1336.04113	880.15922	548.8430345	6.693207738	0	0
101709	263646	51	102	1314	530	1336.04113	880.15922	350.852235	4.278685792	0	0
101708	263646	51	102	1134	489	1336.04113	880.15922	440.2569179	5.368986804	0	0
101711	263646	51	102	1132	632	1336.04113	880.15922	321.2721298	3.917952802	1	0
101710	263646	51	102	1147	553	1336.04113	880.15922	377.8487849	4.60791201	0	0
101713	263646	51	102	1152	781	1336.04113	880.15922	209.0542719	2.54944234	1	0
101712	263646	51	102	1244	692	1336.04113	880.15922	209.4647029	2.554447596	1	0
101714	263646	51	102	972	789	1336.04113	880.15922	375.2811586	4.576599496	0	0
101717	263646	51	102	1175	954	1336.04113	880.15922	177.1629377	2.16052363	1	0
101716	263646	51	102	727	950	1336.04113	880.15922	613.0324894	7.476005969	0	0
101733	263632	51.5	103	1383	298	1336.023731	880.2210448	584.113101	7.1233305	0	0
101732	263632	51.5	103	870	133	1336.023731	880.2210448	880.6346621	10.7394471	0	0
101735	263632	51.5	103	1129	482	1336.023731	880.2210448	448.8193689	5.473406937	0	0
101734	263632	51.5	103	787	325	1336.023731	880.2210448	780.8312662	9.522332514	0	0
101737	263632	51.5	103	1307	525	1336.023731	880.2210448	356.4047806	4.346399763	0	0
101736	263632	51.5	103	1203	485	1336.023731	880.2210448	417.007179	5.085453403	0	0
101739	263632	51.5	103	1111	623	1336.023731	880.2210448	341.7577294	4.167777187	0	0
101738	263632	51.5	103	1116	536	1336.023731	880.2210448	408.5322142	4.982100173	0	0
101741	263632	51.5	103	1018	760	1336.023731	880.2210448	339.9885195	4.146201457	0	0
101740	263632	51.5	103	1214	748	1336.023731	880.2210448	179.9227493	2.194179869	1	0
101742	263632	51.5	103	1131	782	1336.023731	880.2210448	227.3369836	2.772402238	1	0
101745	263632	51.5	103	1174	954	1336.023731	880.2210448	178.030963	2.171109305	1	0
101744	263632	51.5	103	781	909	1336.023731	880.2210448	555.7693503	6.777675004	0	0
101775	263674	52	104	1386	293	1336.040504	880.1713221	589.2928921	7.186498685	0	0
101774	263674	52	104	902	139	1336.040504	880.1713221	858.9098249	10.47451006	0	0
101777	263674	52	104	1272	464	1336.040504	880.1713221	421.069775	5.134997256	0	0
101776	263674	52	104	787	321	1336.040504	880.1713221	783.6568394	9.556790725	0	0
101779	263674	52	104	1108	525	1336.040504	880.1713221	422.0771722	5.147282588	0	0
101778	263674	52	104	1133	469	1336.040504	880.1713221	458.5709347	5.592328472	0	0
101781	263674	52	104	1065	634	1336.040504	880.1713221	366.1465204	4.465201468	0	0
101780	263674	52	104	1215	541	1336.040504	880.1713221	360.1221865	4.391733982	0	0
101783	263674	52	104	1163	754	1336.040504	880.1713221	214.15466	2.611642195	1	0
101782	263674	52	104	998	744	1336.040504	880.1713221	364.4365665	4.444348372	0	0
101784	263674	52	104	1108	801	1336.040504	880.1713221	241.3929773	2.943816797	1	0
101787	263674	52	104	1165	949	1336.040504	880.1713221	184.3698478	2.248412778	1	0
101786	263674	52	104	789	903	1336.040504	880.1713221	547.5166309	6.677032084	0	0
101747	263661	52.5	105	1384	277	1336.044694	880.1972255	605.100491	7.379274281	0	0
101746	263661	52.5	105	957	171	1336.044694	880.1972255	804.1365459	9.806543242	0	0
101749	263661	52.5	105	1249	389	1336.044694	880.1972255	498.8501709	6.083538669	0	0
101748	263661	52.5	105	787	314	1336.044694	880.1972255	788.6883882	9.618151076	0	0
101751	263661	52.5	105	1097	509	1336.044694	880.1972255	441.5084889	5.384249864	0	0
101750	263661	52.5	105	1124	453	1336.044694	880.1972255	476.9281094	5.816196456	0	0
101753	263661	52.5	105	1048	647	1336.044694	880.1972255	370.6085421	4.519616367	0	0
101752	263661	52.5	105	1215	597	1336.044694	880.1972255	307.9813085	3.755869616	1	0
101755	263661	52.5	105	1008	745	1336.044694	880.1972255	354.8120782	4.326976563	0	0
101754	263661	52.5	105	1162	742	1336.044694	880.1972255	222.2386747	2.71022774	1	0
101757	263661	52.5	105	857	880	1336.044694	880.1972255	479.0447342	5.842008954	0	0
101756	263661	52.5	105	1106	819	1336.044694	880.1972255	238.045503	2.902993939	1	0
101759	263661	52.5	105	1159	947	1336.044694	880.1972255	189.2285238	2.307664925	1	0
101803	263689	53	106	1416	208	1336.047103	880.2180755	676.9561335	8.255562604	0	0
101805	263689	53	106	785	303	1336.047103	880.2180755	798.0185564	9.731933615	0	0
101804	263689	53	106	1037	209	1336.047103	880.2180755	734.8216618	8.961239778	0	0
101807	263689	53	106	1114	434	1336.047103	880.2180755	498.4129682	6.078206929	0	0
101806	263689	53	106	1241	329	1336.047103	880.2180755	559.3525887	6.821373033	0	0
101809	263689	53	106	1215	608	1336.047103	880.2180755	297.9179111	3.633145258	1	0
101808	263689	53	106	1077	484	1336.047103	880.2180755	473.3858521	5.772998196	0	0
101811	263689	53	106	1016	746	1336.047103	880.2180755	347.0513506	4.232333544	0	0
101810	263689	53	106	1026	656	1336.047103	880.2180755	382.6263863	4.666175442	0	0
101813	263689	53	106	1127	827	1336.047103	880.2180755	215.7147534	2.630667725	1	0
101812	263689	53	106	1135	761	1336.047103	880.2180755	233.7367903	2.850448663	1	0
101814	263689	53	106	895	862	1336.047103	880.2180755	441.4232044	5.38320981	0	0
101816	263689	53	106	1134	937	1336.047103	880.2180755	209.8742928	2.559442596	1	0
101857	263703	53.5	107	1170	857	1336.051845	880.1768278	167.6615061	2.044652513	1	0
101856	263703	53.5	107	909	845	1336.051845	880.1768278	428.4981769	5.225587524	0	0
101859	263703	53.5	107	1120	917	1336.051845	880.1768278	219.1673922	2.672773075	1	0
101847	263703	53.5	107	1090	237	1336.051845	880.1768278	688.6348396	8.397985849	0	0
101846	263703	53.5	107	1406	153	1336.051845	880.1768278	730.5332869	8.908942523	0	0
101849	263703	53.5	107	1272	307	1336.051845	880.1768278	576.7445837	7.033470533	0	0
101848	263703	53.5	107	780	278	1336.051845	880.1768278	819.6405227	9.99561613	0	0
101851	263703	53.5	107	1063	481	1336.051845	880.1768278	483.631523	5.897945402	0	0
101850	263703	53.5	107	1113	406	1336.051845	880.1768278	524.0188829	6.390474182	0	0
101853	263703	53.5	107	979	648	1336.051845	880.1768278	425.9015138	5.1939209	0	0
101852	263703	53.5	107	1221	603	1336.051845	880.1768278	300.106516	3.659835561	1	0
101855	263703	53.5	107	1117	790	1336.051845	880.1768278	236.887254	2.888868952	1	0
101854	263703	53.5	107	1021	737	1336.051845	880.1768278	346.0596323	4.220239419	0	0
101831	263717	54	108	1313	85	1336.037491	880.2149229	795.5485526	9.701811618	0	0
101833	263717	54	108	773	267	1336.037491	880.2149229	832.4924971	10.15234753	0	0
101832	263717	54	108	1134	261	1336.037491	880.2149229	651.3418983	7.943193881	0	0
101835	263717	54	108	1084	369	1336.037491	880.2149229	569.9680642	6.950830051	0	0
101834	263717	54	108	1308	288	1336.037491	880.2149229	592.878247	7.230222525	0	0
101837	263717	54	108	1227	603	1336.037491	880.2149229	297.8880459	3.632781047	1	0
101836	263717	54	108	1039	470	1336.037491	880.2149229	506.465748	6.176411561	0	0
101839	263717	54	108	1020	733	1336.037491	880.2149229	348.6429823	4.251743686	0	0
101838	263717	54	108	957	611	1336.037491	880.2149229	464.9151472	5.669696917	0	0
101841	263717	54	108	1113	794	1336.037491	880.2149229	239.1207545	2.916106762	1	0
101840	263717	54	108	905	789	1336.037491	880.2149229	440.5831143	5.372964808	0	0
101842	263717	54	108	1185	862	1336.037491	880.2149229	152.1318738	1.855266754	1	0
101845	263717	54	108	1116	909	1336.037491	880.2149229	221.9123205	2.706247811	1	0
101793	263732	54.5	109	1058	437	1336.035978	880.0920473	523.1009151	6.379279452	0	0
101792	263732	54.5	109	1063	350	1336.035978	880.0920473	596.276969	7.271670354	0	0
101795	263732	54.5	109	1259	610	1336.035978	880.0920473	280.8634115	3.425163554	1	0
101794	263732	54.5	109	933	569	1336.035978	880.0920473	509.1328524	6.208937224	0	0
101797	263732	54.5	109	869	733	1336.035978	880.0920473	489.6515853	5.971360797	0	0
101796	263732	54.5	109	1094	683	1336.035978	880.0920473	312.1324874	3.806493749	1	0
101799	263732	54.5	109	1127	800	1336.035978	880.0920473	223.8543636	2.729931263	1	0
101798	263732	54.5	109	1205	793	1336.035978	880.0920473	157.3386545	1.918764079	1	0
101801	263732	54.5	109	1072	868	1336.035978	880.0920473	264.3127224	3.223325883	1	0
101789	263732	54.5	109	1328	251	1336.035978	880.0920473	629.1433707	7.672480131	0	0
101788	263732	54.5	109	1156	134	1336.035978	880.0920473	767.5065448	9.359835913	0	0
101791	263732	54.5	109	1183	309	1336.035978	880.0920473	591.2411834	7.210258335	0	0
101790	263732	54.5	109	759	259	1336.035978	880.0920473	847.7770055	10.33874397	0	0
101825	263746	55	110	1334	630	1336.019124	880.1559393	250.1640878	3.050781558	1	0
101824	263746	55	110	1166	616	1336.019124	880.1559393	314.1414694	3.83099353	1	0
101827	263746	55	110	1269	752	1336.019124	880.1559393	144.6219477	1.76368229	1	0
101826	263746	55	110	827	684	1336.019124	880.1559393	545.5067564	6.652521419	0	0
101829	263746	55	110	1064	839	1336.019124	880.1559393	275.1149128	3.355059912	1	0
101828	263746	55	110	1164	781	1336.019124	880.1559393	198.550949	2.421353037	1	0
101817	263746	55	110	1344	190	1336.019124	880.1559393	690.2020826	8.417098569	0	0
101819	263746	55	110	1042	269	1336.019124	880.1559393	678.2026448	8.270763961	0	0
101818	263746	55	110	742	258	1336.019124	880.1559393	860.1957525	10.4901921	0	0
101821	263746	55	110	1211	356	1336.019124	880.1559393	538.8591932	6.571453575	0	0
101820	263746	55	110	1032	339	1336.019124	880.1559393	620.70716	7.569599512	0	0
101823	263746	55	110	925	528	1336.019124	880.1559393	541.2490425	6.600598079	0	0
101822	263746	55	110	1066	431	1336.019124	880.1559393	524.0719275	6.391121067	0	0
101861	263802	55.5	111	1308	113	1336.031894	880.1573941	767.6693653	9.361821528	0	0
101863	263802	55.5	111	1039	267	1336.031894	880.1573941	681.3148581	8.308717782	0	0
101862	263802	55.5	111	731	262	1336.031894	880.1573941	864.9752346	10.54847847	0	0
101865	263802	55.5	111	1086	388	1336.031894	880.1573941	552.0279418	6.73204807	0	0
101864	263802	55.5	111	1013	341	1336.031894	880.1573941	628.5223147	7.664906276	0	0
101867	263802	55.5	111	940	492	1336.031894	880.1573941	554.5335188	6.762603888	0	0
101866	263802	55.5	111	1235	414	1336.031894	880.1573941	476.9802508	5.816832327	0	0
101869	263802	55.5	111	1366	646	1336.031894	880.1573941	236.0673052	2.878869576	1	0
101868	263802	55.5	111	1210	534	1336.031894	880.1573941	368.3869973	4.492524357	0	0
101871	263802	55.5	111	1250	730	1336.031894	880.1573941	173.057013	2.110451378	1	0
101870	263802	55.5	111	785	673	1336.031894	880.1573941	588.6852588	7.179088522	0	0
101873	263802	55.5	111	1082	808	1336.031894	880.1573941	264.0812235	3.220502726	1	0
101872	263802	55.5	111	1362	763	1336.031894	880.1573941	120.000823	1.463424671	1	0
101889	263774	56	112	1318	101	1336.041106	880.2051615	779.4139883	9.505048638	0	0
101891	263774	56	112	1022	267	1336.041106	880.2051615	688.9429486	8.401743276	0	0
101890	263774	56	112	727	266	1336.041106	880.2051615	864.9734386	10.54845657	0	0
101893	263774	56	112	1077	369	1336.041106	880.2051615	573.0907536	6.988911629	0	0
101892	263774	56	112	981	348	1336.041106	880.2051615	639.7628631	7.801986135	0	0
101895	263774	56	112	961	472	1336.041106	880.2051615	554.3349937	6.76018285	0	0
101894	263774	56	112	1245	441	1336.041106	880.2051615	448.5417003	5.470020735	0	0
101897	263774	56	112	1375	633	1336.041106	880.2051615	250.2562432	3.051905405	1	0
101896	263774	56	112	1202	533	1336.041106	880.2051615	372.1806582	4.538788514	0	0
101899	263774	56	112	703	708	1336.041106	880.2051615	656.0454708	8.000554522	0	0
101898	263774	56	112	1266	705	1336.041106	880.2051615	188.6865262	2.301055197	1	0
101901	263774	56	112	1126	779	1336.041106	880.2051615	233.1517768	2.843314351	1	0
101900	263774	56	112	1380	750	1336.041106	880.2051615	137.4255013	1.675920748	1	0
101875	263901	56.5	113	1343	113	1336.08332	880.1447485	767.1759287	9.355804009	0	0
101877	263901	56.5	113	721	267	1336.08332	880.1447485	868.4894777	10.59133509	0	0
101876	263901	56.5	113	915	248	1336.08332	880.1447485	759.5512789	9.262820474	0	0
101879	263901	56.5	113	951	383	1336.08332	880.1447485	628.8418435	7.668802969	0	0
101878	263901	56.5	113	1104	312	1336.08332	880.1447485	613.7190909	7.484379158	0	0
101881	263901	56.5	113	981	461	1336.08332	880.1447485	549.3327627	6.699180033	0	0
101880	263901	56.5	113	1254	458	1336.08332	880.1447485	430.0509971	5.244524354	0	0
101883	263901	56.5	113	1403	615	1336.08332	880.1447485	273.4585522	3.334860392	1	0
101882	263901	56.5	113	1205	539	1336.08332	880.1447485	365.4621405	4.456855372	0	0
101885	263901	56.5	113	675	737	1336.08332	880.1447485	676.4034112	8.248822088	0	0
101884	263901	56.5	113	1252	685	1336.08332	880.1447485	212.4887704	2.591326468	1	0
101887	263901	56.5	113	1429	783	1336.08332	880.1447485	134.4269751	1.639353355	1	0
101886	263901	56.5	113	1154	745	1336.08332	880.1447485	226.7563414	2.765321237	1	0
101903	263760	57	114	850	149	1336.038705	880.1917528	877.9948762	10.70725459	0	0
101905	263760	57	114	709	276	1336.038705	880.1917528	870.7612832	10.61904004	0	0
101904	263760	57	114	1414	160	1336.038705	880.1917528	724.3991471	8.83413594	0	0
101907	263760	57	114	941	387	1336.038705	880.1917528	631.8968934	7.706059676	0	0
101906	263760	57	114	1141	290	1336.038705	880.1917528	621.583785	7.580290061	0	0
101909	263760	57	114	1260	459	1336.038705	880.1917528	428.0004409	5.219517571	0	0
101908	263760	57	114	994	453	1336.038705	880.1917528	547.2506462	6.673788368	0	0
101911	263760	57	114	1398	617	1336.038705	880.1917528	270.3869464	3.297401785	1	0
101910	263760	57	114	1204	540	1336.038705	880.1917528	364.9173173	4.450211186	0	0
101913	263760	57	114	1182	718	1336.038705	880.1917528	223.6830067	2.727841545	1	0
101912	263760	57	114	1319	690	1336.038705	880.1917528	190.9534507	2.328700618	1	0
101915	263760	57	114	1454	838	1336.038705	880.1917528	125.279731	1.527801598	1	0
101914	263760	57	114	678	740	1336.038705	880.1917528	672.8065587	8.204958033	0	0
101961	263787	57.5	115	1176	277	1336.045894	880.2066928	624.0777214	7.610703919	0	0
101960	263787	57.5	115	850	102	1336.045894	880.2066928	917.5218076	11.18929034	0	0
101963	263787	57.5	115	1433	289	1336.045894	880.2066928	599.1038745	7.30614481	0	0
101962	263787	57.5	115	713	278	1336.045894	880.2066928	866.5097152	10.56719165	0	0
101965	263787	57.5	115	993	451	1336.045894	880.2066928	549.4532467	6.70064935	0	0
101964	263787	57.5	115	940	372	1336.045894	880.2066928	644.3030285	7.857354006	0	0
101967	263787	57.5	115	1210	546	1336.045894	880.2066928	357.1857792	4.355924136	0	0
101966	263787	57.5	115	1261	461	1336.045894	880.2066928	425.8710338	5.193549193	0	0
101969	263787	57.5	115	1181	669	1336.045894	880.2066928	262.0066721	3.195203318	1	0
101968	263787	57.5	115	1387	605	1336.045894	880.2066928	279.8839844	3.413219322	1	0
101971	263787	57.5	115	665	778	1336.045894	880.2066928	678.7847961	8.277863367	0	0
101970	263787	57.5	115	1337	677	1336.045894	880.2066928	203.2089327	2.478157716	1	0
101973	263787	57.5	115	1434	936	1336.045894	880.2066928	112.7293222	1.374747831	1	0
102017	263843	58	116	1362	1003	1336.067163	880.1724679	125.5353124	1.530918444	1	0
102005	263843	58	116	1157	240	1336.067163	880.1724679	664.7449417	8.106645631	0	0
102004	263843	58	116	886	95	1336.067163	880.1724679	905.0172682	11.03679595	0	0
102007	263843	58	116	934	374	1336.067163	880.1724679	646.427545	7.883262744	0	0
102006	263843	58	116	710	278	1336.067163	880.1724679	868.6609085	10.59342571	0	0
102009	263843	58	116	992	453	1336.067163	880.1724679	548.5057248	6.689094204	0	0
102008	263843	58	116	1437	395	1336.067163	880.1724679	495.560048	6.043415219	0	0
102011	263843	58	116	1223	550	1336.067163	880.1724679	348.9957621	4.256045879	0	0
102010	263843	58	116	1259	459	1336.067163	880.1724679	428.1653832	5.221529063	0	0
102013	263843	58	116	1168	655	1336.067163	880.1724679	280.9790235	3.426573457	1	0
102012	263843	58	116	1395	597	1336.067163	880.1724679	289.2399105	3.527315982	1	0
102015	263843	58	116	663	773	1336.067163	880.1724679	681.546289	8.311540109	0	0
102014	263843	58	116	1276	702	1336.067163	880.1724679	188.0252441	2.292990781	1	0
101931	263829	58.5	117	938	93	1336.023466	880.1820226	882.0874197	10.75716366	0	0
101933	263829	58.5	117	704	285	1336.023466	880.1820226	868.1562655	10.58727153	0	0
101932	263829	58.5	117	1189	204	1336.023466	880.1820226	691.9812333	8.438795528	0	0
101935	263829	58.5	117	990	451	1336.023466	880.1820226	551.2979661	6.723145928	0	0
101934	263829	58.5	117	910	362	1336.023466	880.1820226	670.8268048	8.180814692	0	0
101937	263829	58.5	117	1408	499	1336.023466	880.1820226	387.9179756	4.73070702	0	0
101936	263829	58.5	117	1262	461	1336.023466	880.1820226	425.6677596	5.191070239	0	0
101939	263829	58.5	117	1413	591	1336.023466	880.1820226	299.251782	3.649411975	1	0
101938	263829	58.5	117	1226	569	1336.023466	880.1820226	330.0597131	4.025118453	0	0
101941	263829	58.5	117	1215	766	1336.023466	880.1820226	166.3857373	2.029094357	1	0
101940	263829	58.5	117	1152	610	1336.023466	880.1820226	326.8990078	3.986573266	1	0
101942	263829	58.5	117	663	773	1336.023466	880.1820226	681.504638	8.31103217	0	0
101944	263829	58.5	117	1283	977	1336.023466	880.1820226	110.3866327	1.346178448	1	0
101921	263956	59	118	990	453	1336.086842	880.1859725	549.7853741	6.704699684	0	0
101920	263956	59	118	895	351	1336.086842	880.1859725	688.9088445	8.401327371	0	0
101923	263956	59	118	1160	561	1336.086842	880.1859725	364.5356788	4.445557058	0	0
101922	263956	59	118	1259	459	1336.086842	880.1859725	428.1822097	5.221734264	0	0
101925	263956	59	118	1237	581	1336.086842	880.1859725	315.1673341	3.843504074	1	0
101924	263956	59	118	1366	563	1336.086842	880.1859725	318.5933743	3.885285053	1	0
101927	263956	59	118	656	785	1336.086842	880.1859725	686.7157217	8.374581972	0	0
101926	263956	59	118	1418	585	1336.086842	880.1859725	306.3405356	3.73586019	1	0
101928	263956	59	118	1136	872	1336.086842	880.1859725	200.254225	2.442124695	1	0
101930	263956	59	118	1225	925	1336.086842	880.1859725	119.7855734	1.460799676	1	0
101917	263956	59	118	1080	99	1336.086842	880.1859725	822.090016	10.025488	0	0
101919	263956	59	118	706	291	1336.086842	880.1859725	862.6410256	10.52001251	0	0
101918	263956	59	118	1250	228	1336.086842	880.1859725	657.8430566	8.0224763	0	0
102113	263886	59.5	119	642	828	1336.046984	880.205785	696.0076576	8.487898264	0	0
102112	263886	59.5	119	1377	634	1336.046984	880.205785	249.5885376	3.043762654	1	0
102114	263886	59.5	119	1234	850	1336.046984	880.205785	106.4235703	1.297848418	1	0
102116	263886	59.5	119	1107	964	1336.046984	880.205785	243.8934013	2.974309772	1	0
102103	263886	59.5	119	1195	83	1336.046984	880.205785	809.5871264	9.873013736	0	0
102105	263886	59.5	119	708	296	1336.046984	880.205785	857.7525359	10.46039678	0	0
102104	263886	59.5	119	1293	250	1336.046984	880.205785	631.6742628	7.703344668	0	0
102107	263886	59.5	119	990	447	1336.046984	880.205785	554.4508698	6.761595973	0	0
102106	263886	59.5	119	854	320	1336.046984	880.205785	739.0533242	9.012845417	0	0
102109	263886	59.5	119	1425	483	1336.046984	880.205785	407.0443155	4.963955067	0	0
102108	263886	59.5	119	1261	459	1336.046984	880.205785	427.839179	5.217550963	0	0
102111	263886	59.5	119	1250	571	1336.046984	880.205785	320.9552942	3.914088953	1	0
102110	263886	59.5	119	1176	499	1336.046984	880.205785	413.440307	5.041954964	0	0
101953	263858	60	120	1259	458	1336.041656	880.2161165	429.1874483	5.233993272	0	0
101952	263858	60	120	985	444	1336.041656	880.2161165	559.9238739	6.828339926	0	0
101955	263858	60	120	1376	651	1336.041656	880.2161165	232.6729407	2.837474886	1	0
101954	263858	60	120	1313	548	1336.041656	880.2161165	333.0142129	4.061148938	0	0
101957	263858	60	120	644	836	1336.041656	880.2161165	693.4527515	8.456740872	0	0
101956	263858	60	120	1215	789	1336.041656	880.2161165	151.563394	1.848334073	1	0
101959	263858	60	120	1077	979	1336.041656	880.2161165	277.2378675	3.380949604	1	0
101945	263858	60	120	1286	109	1336.041656	880.2161165	772.8379298	9.424852802	0	0
101947	263858	60	120	1308	264	1336.041656	880.2161165	616.8538212	7.522607576	0	0
101946	263858	60	120	810	264	1336.041656	880.2161165	810.2111614	9.88062392	0	0
101948	263858	60	120	712	298	1336.041656	880.2161165	853.4656377	10.40811753	0	0
101951	263858	60	120	1172	439	1336.041656	880.2161165	470.7242573	5.740539723	0	0
101950	263858	60	120	1422	428	1336.041656	880.2161165	460.3132118	5.613575753	0	0
101985	263872	60.5	121	1195	732	1336.060302	880.1738006	204.5812402	2.494893173	1	0
101984	263872	60.5	121	1370	674	1336.060302	880.1738006	208.948652	2.548154292	1	0
101986	263872	60.5	121	645	852	1336.060302	880.1738006	691.6343712	8.434565503	0	0
101988	263872	60.5	121	1080	982	1336.060302	880.1738006	275.5638818	3.360535144	1	0
101975	263872	60.5	121	756	230	1336.060302	880.1738006	871.3184977	10.62583534	0	0
101974	263872	60.5	121	1410	188	1336.060302	880.1738006	696.111808	8.48916839	0	0
101977	263872	60.5	121	719	300	1336.060302	880.1738006	846.9740578	10.32895192	0	0
101976	263872	60.5	121	1344	277	1336.060302	880.1738006	603.2260542	7.356415295	0	0
101979	263872	60.5	121	1175	359	1336.060302	880.1738006	545.4929432	6.652352966	0	0
101981	263872	60.5	121	986	446	1336.060302	880.1738006	557.7177636	6.801436141	0	0
101980	263872	60.5	121	1380	373	1336.060302	880.1738006	509.0736303	6.208215004	0	0
101983	263872	60.5	121	1382	503	1336.060302	880.1738006	379.961224	4.633673463	0	0
101982	263872	60.5	121	1259	459	1336.060302	880.1738006	428.1654591	5.221529989	0	0
101989	263815	61	122	739	217	1336.125572	880.1627228	892.380942	10.88269441	0	0
101991	263815	61	122	1356	276	1336.125572	880.1627228	604.4895273	7.371823503	0	0
101990	263815	61	122	1430	231	1336.125572	880.1627228	655.9151233	7.998964918	0	0
101993	263815	61	122	1192	292	1336.125572	880.1627228	605.5638439	7.384924926	0	0
101995	263815	61	122	1331	344	1336.125572	880.1627228	536.1872218	6.538868559	0	0
101994	263815	61	122	728	311	1336.125572	880.1627228	832.9243161	10.15761361	0	0
101997	263815	61	122	986	446	1336.125572	880.1627228	557.7501108	6.801830619	0	0
101996	263815	61	122	1383	435	1336.125572	880.1627228	447.623795	5.458826768	0	0
101999	263815	61	122	1382	693	1336.125572	880.1627228	192.7027451	2.350033477	1	0
101998	263815	61	122	1258	459	1336.125572	880.1627228	428.3475739	5.223750902	0	0
102001	263815	61	122	644	856	1336.125572	880.1627228	692.5472147	8.44569774	0	0
102000	263815	61	122	1230	703	1336.125572	880.1627228	206.5169906	2.518499885	1	0
102003	263815	61	122	1056	953	1336.125572	880.1627228	289.4401579	3.529758023	1	0
102060	263914	61.5	123	738	217	1336.071664	880.1969805	893.0397248	10.89072835	0	0
102063	263914	61.5	123	1212	234	1336.071664	880.1969805	658.0002396	8.024393166	0	0
102062	263914	61.5	123	1431	229	1336.071664	880.1969805	658.0797037	8.02536224	0	0
102065	263914	61.5	123	1276	296	1336.071664	880.1969805	587.2773764	7.161919224	0	0
102064	263914	61.5	123	1358	271	1336.071664	880.1969805	609.5915132	7.434042844	0	0
102067	263914	61.5	123	1367	360	1336.071664	880.1969805	521.1155922	6.355068198	0	0
102066	263914	61.5	123	729	315	1336.071664	880.1969805	829.4477873	10.11521692	0	0
102069	263914	61.5	123	1258	460	1336.071664	880.1969805	427.3882159	5.212051414	0	0
102068	263914	61.5	123	985	443	1336.071664	880.1969805	560.7071543	6.837892126	0	0
102071	263914	61.5	123	1421	728	1336.071664	880.1969805	174.2892514	2.125478675	1	0
102070	263914	61.5	123	1245	699	1336.071664	880.1969805	202.7964341	2.473127246	1	0
102072	263914	61.5	123	637	859	1336.071664	880.1969805	699.3929534	8.529182358	0	0
102074	263914	61.5	123	1031	924	1336.071664	880.1969805	308.2002995	3.758540238	1	0
102081	263929	62	124	734	319	1336.031059	880.1477664	822.9995208	10.03657952	0	0
102080	263929	62	124	1384	317	1336.031059	880.1477664	565.1870718	6.892525266	0	0
102083	263929	62	124	1259	461	1336.031059	880.1477664	426.167378	5.197163146	0	0
102082	263929	62	124	985	443	1336.031059	880.1477664	560.643357	6.83711411	0	0
102085	263929	62	124	1424	714	1336.031059	880.1477664	187.9989759	2.292670438	1	0
102084	263929	62	124	1275	692	1336.031059	880.1477664	197.7988173	2.412180698	1	0
102087	263929	62	124	624	868	1336.031059	880.1477664	712.1346759	8.684569218	0	0
102086	263929	62	124	984	808	1336.031059	880.1477664	359.3482522	4.382295759	0	0
102075	263929	62	124	1233	186	1336.031059	880.1477664	701.7524639	8.557956877	0	0
102077	263929	62	124	740	218	1336.031059	880.1477664	890.8943188	10.86456486	0	0
102076	263929	62	124	1422	212	1336.031059	880.1477664	673.6557701	8.21531427	0	0
102079	263929	62	124	1260	293	1336.031059	880.1477664	592.050016	7.220122146	0	0
102078	263929	62	124	1364	225	1336.031059	880.1477664	655.7445063	7.996884223	0	0
102019	263971	62.5	125	1415	151	1336.036694	880.1504801	733.4136802	8.94406927	0	0
102018	263971	62.5	125	1235	143	1336.036694	880.1504801	744.0425014	9.073689042	0	0
102021	263971	62.5	125	1348	233	1336.036694	880.1504801	647.2610482	7.893427418	0	0
102020	263971	62.5	125	736	216	1336.036694	880.1504801	895.0641848	10.91541689	0	0
102023	263971	62.5	125	1401	296	1336.036694	880.1504801	587.7516605	7.167703177	0	0
102022	263971	62.5	125	1199	289	1336.036694	880.1504801	606.8261248	7.400318595	0	0
102025	263971	62.5	125	982	440	1336.036694	880.1504801	564.8667331	6.888618696	0	0
102024	263971	62.5	125	741	320	1336.036694	880.1504801	817.2130861	9.966013245	0	0
102027	263971	62.5	125	1303	696	1336.036694	880.1504801	187.0904126	2.281590398	1	0
102026	263971	62.5	125	1258	461	1336.036694	880.1504801	426.3529649	5.199426401	0	0
102029	263971	62.5	125	1027	729	1336.036694	880.1504801	344.0205606	4.195372691	0	0
102028	263971	62.5	125	1440	710	1336.036694	880.1504801	199.3979809	2.431682694	1	0
102030	263971	62.5	125	622	867	1336.036694	880.1504801	714.157781	8.709241231	0	0
102049	263943	63	126	1352	277	1336.047941	880.1654084	603.3763154	7.358247749	0	0
102048	263943	63	126	733	206	1336.047941	880.1654084	904.5251884	11.03079498	0	0
102051	263943	63	126	745	319	1336.047941	880.1654084	815.0118303	9.939168662	0	0
102050	263943	63	126	1417	296	1336.047941	880.1654084	589.7477938	7.192046265	0	0
102053	263943	63	126	981	436	1336.047941	880.1654084	568.6316471	6.934532281	0	0
102052	263943	63	126	1134	321	1336.047941	880.1654084	594.5496818	7.250605876	0	0
102055	263943	63	126	969	701	1336.047941	880.1654084	408.4414697	4.980993533	0	0
102054	263943	63	126	1258	461	1336.047941	880.1654084	426.3696994	5.199630481	0	0
102057	263943	63	126	1443	720	1336.047941	880.1654084	192.5920587	2.348683642	1	0
102056	263943	63	126	1313	705	1336.047941	880.1654084	176.6752044	2.154575663	1	0
102058	263943	63	126	617	867	1336.047941	880.1654084	719.1684565	8.77034703	0	0
102047	263943	63	126	1353	137	1336.047941	880.1654084	743.3587267	9.065350325	0	0
102046	263943	63	126	1229	113	1336.047941	880.1654084	774.5979766	9.446316788	0	0
102033	263985	63.5	127	725	199	1336.039406	880.1743811	915.0779711	11.15948745	0	0
102032	263985	63.5	127	1232	127	1336.039406	880.1743811	760.3261447	9.272270058	0	0
102035	263985	63.5	127	1423	277	1336.039406	880.1743811	609.4107637	7.431838582	0	0
102034	263985	63.5	127	1277	217	1336.039406	880.1743811	665.7971998	8.119478046	0	0
102037	263985	63.5	127	1129	325	1336.039406	880.1743811	592.5233406	7.225894397	0	0
102036	263985	63.5	127	746	318	1336.039406	880.1743811	814.9764018	9.938736608	0	0
102039	263985	63.5	127	982	437	1336.039406	880.1743811	567.2278494	6.917412798	0	0
102038	263985	63.5	127	1382	356	1336.039406	880.1743811	526.1854787	6.416896082	0	0
102041	263985	63.5	127	1341	735	1336.039406	880.1743811	145.2591079	1.771452535	1	0
102040	263985	63.5	127	1260	461	1336.039406	880.1743811	426.0154376	5.195310214	0	0
102043	263985	63.5	127	1452	740	1336.039406	880.1743811	181.9222814	2.218564407	1	0
102042	263985	63.5	127	927	739	1336.039406	880.1743811	432.7163524	5.277028688	0	0
102044	263985	63.5	127	546	871	1336.039406	880.1743811	790.0926733	9.635276504	0	0
102089	263999	64	128	1230	133	1336.078614	880.1548485	754.6476263	9.203019834	0	0
102091	263999	64	128	1402	262	1336.078614	880.1548485	621.6599117	7.581218436	0	0
102090	263999	64	128	720	187	1336.078614	880.1548485	927.3707471	11.30939935	0	0
102093	263999	64	128	1276	330	1336.078614	880.1548485	553.4255119	6.749091608	0	0
102092	263999	64	128	749	323	1336.078614	880.1548485	809.3718701	9.87038866	0	0
102095	263999	64	128	982	433	1336.078614	880.1548485	570.3675336	6.955701629	0	0
102094	263999	64	128	1106	335	1336.078614	880.1548485	591.7178191	7.216070964	0	0
102097	263999	64	128	1371	461	1336.078614	880.1548485	420.6070497	5.129354264	0	0
102096	263999	64	128	1260	460	1336.078614	880.1548485	426.9871804	5.207160736	0	0
102099	263999	64	128	1464	768	1336.078614	880.1548485	170.1252217	2.074697825	1	0
102098	263999	64	128	912	761	1336.078614	880.1548485	440.5003391	5.371955354	0	0
102101	263999	64	128	529	870	1336.078614	880.1548485	807.1424967	9.84320118	0	0
102100	263999	64	128	1390	779	1336.078614	880.1548485	114.6290506	1.397915252	1	0
102117	264013	64.5	129	1190	129	1336.000006	880.1275837	765.1853689	9.331528889	0	0
102119	264013	64.5	129	1386	224	1336.000006	880.1275837	658.0299426	8.024755398	0	0
102118	264013	64.5	129	719	185	1336.000006	880.1275837	929.457565	11.33484835	0	0
102121	264013	64.5	129	1059	359	1336.000006	880.1275837	590.1719765	7.197219226	0	0
102120	264013	64.5	129	760	338	1336.000006	880.1275837	790.9983085	9.646320835	0	0
102123	264013	64.5	129	981	435	1336.000006	880.1275837	569.3536424	6.943337102	0	0
102122	264013	64.5	129	1328	392	1336.000006	880.1275837	488.193136	5.953574829	0	0
102125	264013	64.5	129	1355	518	1336.000006	880.1275837	362.6256839	4.422264438	0	0
102124	264013	64.5	129	1260	460	1336.000006	880.1275837	426.946352	5.206662829	0	0
102127	264013	64.5	129	915	782	1336.000006	880.1275837	432.2846607	5.271764155	0	0
102126	264013	64.5	129	1387	764	1336.000006	880.1275837	126.8330204	1.546744151	1	0
102129	264013	64.5	129	536	873	1336.000006	880.1275837	800.0317571	9.756484842	0	0
102128	264013	64.5	129	1470	784	1336.000006	880.1275837	164.9136462	2.011142026	1	0
102177	264026	65	130	1048	366	1335.985443	880.0720397	589.2416123	7.18587332	0	0
102176	264026	65	130	762	358	1335.985443	880.0720397	775.8985139	9.462176999	0	0
102179	264026	65	130	981	436	1335.985443	880.0720397	568.5196931	6.933166989	0	0
102178	264026	65	130	1331	405	1335.985443	880.0720397	475.0981978	5.793880461	0	0
102181	264026	65	130	1393	580	1335.985443	880.0720397	305.4404831	3.72488394	1	0
102180	264026	65	130	1259	459	1335.985443	880.0720397	428.0518907	5.220145009	0	0
102183	264026	65	130	928	801	1335.985443	880.0720397	415.5773207	5.068016106	0	0
102182	264026	65	130	1359	751	1335.985443	880.0720397	131.107823	1.59887589	1	0
102184	264026	65	130	1472	811	1335.985443	880.0720397	152.5480458	1.860342022	1	0
102186	264026	65	130	535	882	1335.985443	880.0720397	800.9877636	9.768143459	0	0
102173	264026	65	130	1114	185	1335.985443	880.0720397	729.6592886	8.898284008	0	0
102175	264026	65	130	1392	222	1335.985443	880.0720397	660.4516939	8.05428895	0	0
102174	264026	65	130	719	187	1335.985443	880.0720397	927.9115742	11.31599481	0	0
102145	264040	65.5	131	720	187	1336.009255	880.1602002	927.3286717	11.30888624	0	0
102147	264040	65.5	131	1389	238	1336.009255	880.1602002	644.3428759	7.85783995	0	0
102146	264040	65.5	131	1039	225	1336.009255	880.1602002	719.3395481	8.772433513	0	0
102149	264040	65.5	131	1035	366	1336.009255	880.1602002	595.7913083	7.265747662	0	0
102148	264040	65.5	131	758	365	1336.009255	880.1602002	774.2639929	9.442243816	0	0
102151	264040	65.5	131	981	435	1336.009255	880.1602002	569.3849093	6.943718406	0	0
102150	264040	65.5	131	1312	413	1336.009255	880.1602002	467.7767597	5.704594631	0	0
102153	264040	65.5	131	1406	617	1336.009255	880.1602002	272.3086399	3.320837071	1	0
102152	264040	65.5	131	1253	461	1336.009255	880.1602002	427.3006083	5.210983027	0	0
102155	264040	65.5	131	1468	779	1336.009255	880.1602002	166.2977537	2.028021386	1	0
102154	264040	65.5	131	1278	733	1336.009255	880.1602002	158.1809033	1.929035406	1	0
102156	264040	65.5	131	936	818	1336.009255	880.1602002	404.8101957	4.936709704	0	0
102158	264040	65.5	131	533	882	1336.009255	880.1602002	803.0113626	9.792821495	0	0
102159	264054	66	132	719	189	1336.009615	880.0851604	926.444582	11.29810466	0	0
102161	264054	66	132	1383	293	1336.009615	880.0851604	588.9627169	7.182472157	0	0
102160	264054	66	132	984	286	1336.009615	880.0851604	690.5417776	8.42124119	0	0
102163	264054	66	132	758	378	1336.009615	880.0851604	765.6269476	9.336913995	0	0
102162	264054	66	132	1043	362	1336.009615	880.0851604	595.2032155	7.258575798	0	0
102165	264054	66	132	982	435	1336.009615	880.0851604	568.703444	6.935407854	0	0
102164	264054	66	132	1306	410	1336.009615	880.0851604	471.0420735	5.74441553	0	0
102167	264054	66	132	1424	644	1336.009615	880.0851604	251.9494212	3.072553918	1	0
102166	264054	66	132	1254	464	1336.009615	880.0851604	424.0901291	5.171830843	0	0
102169	264054	66	132	1467	755	1336.009615	880.0851604	181.1208944	2.208791395	1	0
102168	264054	66	132	1221	714	1336.009615	880.0851604	202.0185436	2.463640776	1	0
102170	264054	66	132	934	839	1336.009615	880.0851604	404.1036014	4.9280927	0	0
102172	264054	66	132	533	881	1336.009615	880.0851604	803.0101358	9.792806534	0	0
102144	264068	66.5	133	526	884	1335.995345	880.1598338	810.0044484	9.87810303	0	0
102131	264068	66.5	133	716	186	1335.995345	880.1598338	930.7266533	11.35032504	0	0
102133	264068	66.5	133	1039	366	1335.995345	880.1598338	593.7731637	7.241136142	0	0
102132	264068	66.5	133	943	330	1335.995345	880.1598338	676.1073763	8.245211906	0	0
102135	264068	66.5	133	759	385	1335.995345	880.1598338	760.3334069	9.272358621	0	0
102134	264068	66.5	133	1378	383	1335.995345	880.1598338	498.9311489	6.084526206	0	0
102137	264068	66.5	133	981	432	1335.995345	880.1598338	571.7245245	6.972250299	0	0
102136	264068	66.5	133	1276	406	1335.995345	880.1598338	477.9403618	5.828540998	0	0
102139	264068	66.5	133	1421	624	1335.995345	880.1598338	269.8956312	3.291410137	1	0
102138	264068	66.5	133	1262	468	1335.995345	880.1598338	418.7493758	5.106699705	0	0
102141	264068	66.5	133	1454	745	1335.995345	880.1598338	179.4248566	2.188108007	1	0
102140	264068	66.5	133	1188	700	1335.995345	880.1598338	233.1527139	2.843325779	1	0
102142	264068	66.5	133	932	864	1335.995345	880.1598338	404.3184133	4.930712358	0	0
102215	264081	67	134	717	185	1335.972113	880.1217105	930.7634873	11.35077423	0	0
102217	264081	67	134	891	372	1335.972113	880.1217105	675.4168003	8.236790248	0	0
102216	264081	67	134	1038	366	1335.972113	880.1217105	594.2293441	7.246699318	0	0
102219	264081	67	134	753	397	1335.972113	880.1217105	757.1413817	9.233431484	0	0
102218	264081	67	134	1148	387	1335.972113	880.1217105	527.7333955	6.435773115	0	0
102221	264081	67	134	982	435	1335.972113	880.1217105	568.7087075	6.935472043	0	0
102220	264081	67	134	1373	429	1335.972113	880.1217105	452.6387766	5.519985081	0	0
102223	264081	67	134	1444	643	1335.972113	880.1217105	260.5700097	3.177683045	1	0
102222	264081	67	134	1275	479	1335.972113	880.1217105	405.7292511	4.947917697	0	0
102225	264081	67	134	1413	717	1335.972113	880.1217105	180.3939794	2.199926578	1	0
102224	264081	67	134	1149	673	1335.972113	880.1217105	279.0304178	3.402809973	1	0
102227	264081	67	134	526	885	1335.972113	880.1217105	809.9868034	9.877887847	0	0
102228	264081	67	134	875	905	1335.972113	880.1217105	461.6429555	5.62979214	0	0
102187	264095	67.5	135	718	192	1335.999789	880.1422116	924.9126676	11.27942278	0	0
102189	264095	67.5	135	1025	361	1335.999789	880.1422116	605.1689885	7.380109616	0	0
102188	264095	67.5	135	1075	314	1335.999789	880.1422116	623.4082881	7.602540099	0	0
102191	264095	67.5	135	739	411	1335.999789	880.1422116	759.2780537	9.25948846	0	0
102190	264095	67.5	135	818	405	1335.999789	880.1422116	702.9110205	8.572085616	0	0
102193	264095	67.5	135	1370	441	1335.999789	880.1422116	440.4564636	5.371420288	0	0
102192	264095	67.5	135	982	435	1335.999789	880.1422116	568.7419795	6.935877799	0	0
102195	264095	67.5	135	1131	643	1335.999789	880.1422116	313.4666522	3.822764051	1	0
102194	264095	67.5	135	1285	493	1335.999789	880.1422116	390.4869658	4.762036169	0	0
102197	264095	67.5	135	1365	672	1335.999789	880.1422116	210.1527837	2.562838825	1	0
102196	264095	67.5	135	1437	653	1335.999789	880.1422116	248.5852507	3.031527448	1	0
102199	264095	67.5	135	527	884	1335.999789	880.1422116	809.0089872	9.865963258	0	0
102200	264095	67.5	135	842	925	1335.999789	880.1422116	496.0322699	6.049174024	0	0
102241	264137	68	136	525	887	1336.026483	880.1489769	811.0554193	9.890919747	0	0
102242	264137	68	136	873	933	1336.026483	880.1489769	466.0329976	5.68332924	0	0
102229	264137	68	136	715	186	1336.026483	880.1489769	931.4057628	11.35860686	0	0
102231	264137	68	136	1030	353	1336.026483	880.1489769	609.5393771	7.433407038	0	0
102230	264137	68	136	1112	242	1336.026483	880.1489769	676.3297878	8.247924242	0	0
102233	264137	68	136	730	418	1336.026483	880.1489769	762.1350112	9.294329405	0	0
102232	264137	68	136	816	406	1336.026483	880.1489769	703.7363111	8.582150136	0	0
102235	264137	68	136	1374	461	1336.026483	880.1489769	420.8655994	5.13250731	0	0
102234	264137	68	136	979	441	1336.026483	880.1489769	565.9679617	6.902048313	0	0
102237	264137	68	136	1101	630	1336.026483	880.1489769	343.2374666	4.185822763	0	0
102236	264137	68	136	1293	524	1336.026483	880.1489769	358.7385845	4.374860786	0	0
102239	264137	68	136	1431	717	1336.026483	880.1489769	188.7791236	2.302184435	1	0
102238	264137	68	136	1283	632	1336.026483	880.1489769	253.7513008	3.094528058	1	0
102209	264151	68.5	137	1103	601	1336.038856	880.2152198	363.6870185	4.435207543	0	0
102208	264151	68.5	137	1289	541	1336.038856	880.2152198	342.4611209	4.176355133	0	0
102211	264151	68.5	137	1439	742	1336.038856	880.2152198	172.3497726	2.101826495	1	0
102210	264151	68.5	137	1192	631	1336.038856	880.2152198	287.8461705	3.510319152	1	0
102213	264151	68.5	137	527	887	1336.038856	880.2152198	809.067305	9.866674451	0	0
102214	264151	68.5	137	888	970	1336.038856	880.2152198	456.9465213	5.572518553	0	0
102201	264151	68.5	137	705	171	1336.038856	880.2152198	949.3135762	11.57699483	0	0
102203	264151	68.5	137	1035	355	1336.038856	880.2152198	605.3721335	7.382586994	0	0
102202	264151	68.5	137	1254	238	1336.038856	880.2152198	647.4339831	7.895536379	0	0
102205	264151	68.5	137	724	420	1336.038856	880.2152198	765.7608047	9.338546398	0	0
102204	264151	68.5	137	810	405	1336.038856	880.2152198	708.9050594	8.645183652	0	0
102207	264151	68.5	137	1371	486	1336.038856	880.2152198	395.7624554	4.826371407	0	0
102206	264151	68.5	137	977	443	1336.038856	880.2152198	565.7438012	6.899314649	0	0
102289	264109	69	138	1405	280	1336.05692	880.1412042	604.0882496	7.366929873	0	0
102288	264109	69	138	659	158	1336.05692	880.1412042	989.8959498	12.07190183	0	0
102291	264109	69	138	719	422	1336.05692	880.1412042	768.5392672	9.372430088	0	0
102290	264109	69	138	1032	358	1336.05692	880.1412042	604.220198	7.368538999	0	0
102293	264109	69	138	976	445	1336.05692	880.1412042	564.7909818	6.8876949	0	0
102292	264109	69	138	787	442	1336.05692	880.1412042	702.446593	8.566421866	0	0
102295	264109	69	138	1091	579	1336.05692	880.1412042	388.2511028	4.734769546	0	0
102294	264109	69	138	1337	487	1336.05692	880.1412042	393.1423354	4.794418724	0	0
102297	264109	69	138	1114	676	1336.05692	880.1412042	301.6337297	3.678460118	1	0
102296	264109	69	138	1282	582	1336.05692	880.1412042	303.0021918	3.69514868	1	0
102298	264109	69	138	1437	758	1336.05692	880.1412042	158.4549754	1.932377748	1	0
102301	264109	69	138	910	957	1336.05692	880.1412042	432.9339134	5.279681871	0	0
102300	264109	69	138	526	887	1336.05692	880.1412042	810.0859561	9.879097026	0	0
102272	264123	69.5	139	945	969	1336.007404	880.1221512	400.9813736	4.890016751	0	0
102259	264123	69.5	139	1415	311	1336.007404	880.1221512	574.5779784	7.007048517	0	0
102258	264123	69.5	139	637	165	1336.007404	880.1221512	1000.005521	12.19518928	0	0
102261	264123	69.5	139	716	425	1336.007404	880.1221512	769.1198564	9.379510444	0	0
102260	264123	69.5	139	1030	356	1336.007404	880.1221512	606.9139648	7.401389815	0	0
102263	264123	69.5	139	1229	488	1336.007404	880.1221512	406.4607804	4.956838785	0	0
102262	264123	69.5	139	975	451	1336.007404	880.1221512	560.7781793	6.838758284	0	0
102264	264123	69.5	139	771	521	1336.007404	880.1221512	669.4789661	8.164377635	0	0
102267	264123	69.5	139	1269	608	1336.007404	880.1221512	280.2507045	3.417691518	1	0
102266	264123	69.5	139	1092	550	1336.007404	880.1221512	410.5121776	5.006246068	0	0
102269	264123	69.5	139	1418	750	1336.007404	880.1221512	153.8003902	1.875614515	1	0
102268	264123	69.5	139	1101	725	1336.007404	880.1221512	281.5872187	3.433990472	1	0
102271	264123	69.5	139	527	887	1336.007404	880.1221512	809.0366398	9.866300485	0	0
102273	264165	70	140	636	164	1336.038291	880.170397	1001.475734	12.21311871	0	0
102275	264165	70	140	1384	400	1336.038291	880.170397	482.5597742	5.884875295	0	0
102274	264165	70	140	1031	356	1336.038291	880.170397	606.4676117	7.395946485	0	0
102277	264165	70	140	956	447	1336.038291	880.170397	576.2514169	7.027456304	0	0
102276	264165	70	140	699	419	1336.038291	880.170397	786.4451153	9.590794089	0	0
102279	264165	70	140	1100	517	1336.038291	880.170397	433.1360203	5.282146589	0	0
102278	264165	70	140	1192	477	1336.038291	880.170397	428.1277827	5.22107052	0	0
102280	264165	70	140	755	602	1336.038291	880.170397	644.1927239	7.856008827	0	0
102283	264165	70	140	1113	756	1336.038291	880.170397	255.2731219	3.113086853	1	0
102282	264165	70	140	1262	660	1336.038291	880.170397	232.2857556	2.832753117	1	0
102284	264165	70	140	1455	757	1336.038291	880.170397	171.2391161	2.088281904	1	0
102287	264165	70	140	1024	950	1336.038291	880.170397	319.7562643	3.899466638	1	0
102286	264165	70	140	525	923	1336.038291	880.170397	812.1683843	9.904492492	0	0
102243	264193	70.5	141	640	164	1336.047521	880.1204712	998.6544355	12.17871263	0	0
102245	264193	70.5	141	693	414	1336.047521	880.1204712	794.2155932	9.685556015	0	0
102244	264193	70.5	141	1030	360	1336.047521	880.1204712	603.4818887	7.359535228	0	0
102247	264193	70.5	141	1191	471	1336.047521	880.1204712	434.0718183	5.29355876	0	0
102246	264193	70.5	141	933	450	1336.047521	880.1204712	589.4496792	7.188410722	0	0
102249	264193	70.5	141	1295	490	1336.047521	880.1204712	392.2739873	4.783829113	0	0
102248	264193	70.5	141	1096	485	1336.047521	880.1204712	462.3234791	5.638091209	0	0
102250	264193	70.5	141	735	653	1336.047521	880.1204712	642.5276893	7.835703528	0	0
102253	264193	70.5	141	1087	779	1336.047521	880.1204712	268.7936339	3.277971146	1	0
102252	264193	70.5	141	1257	674	1336.047521	880.1204712	220.7581467	2.69217252	1	0
102254	264193	70.5	141	1470	781	1336.047521	880.1204712	166.6377338	2.032167486	1	0
102257	264193	70.5	141	537	952	1336.047521	880.1204712	802.2740231	9.78382955	0	0
102256	264193	70.5	141	1045	900	1336.047521	880.1204712	291.7256509	3.557629889	1	0
102305	264180	71	142	929	454	1336.018269	880.1437449	589.2897106	7.186459885	0	0
102304	264180	71	142	690	403	1336.018269	880.1437449	803.1225049	9.794176888	0	0
102307	264180	71	142	1195	480	1336.018269	880.1437449	424.2654463	5.173968857	0	0
102306	264180	71	142	1111	455	1336.018269	880.1437449	481.0201923	5.866099907	0	0
102309	264180	71	142	1257	692	1336.018269	880.1437449	204.0636069	2.488580572	1	0
102308	264180	71	142	1301	593	1336.018269	880.1437449	289.2711694	3.527697188	1	0
102311	264180	71	142	1080	764	1336.018269	880.1437449	281.1311505	3.428428665	1	0
102310	264180	71	142	699	719	1336.018269	880.1437449	657.0841515	8.01322136	0	0
102313	264180	71	142	1049	866	1336.018269	880.1437449	287.3665473	3.504470089	1	0
102312	264180	71	142	1464	788	1336.018269	880.1437449	157.701595	1.923190183	1	0
102315	264180	71	142	557	979	1336.018269	880.1437449	785.265575	9.576409452	0	0
102303	264180	71	142	1029	363	1336.018269	880.1437449	601.4132279	7.334307657	0	0
102302	264180	71	142	636	166	1336.018269	880.1437449	1000.013433	12.19528577	0	0
102317	264221	71.5	143	1028	399	1336.028425	880.1767949	571.3253178	6.967381925	0	0
102316	264221	71.5	143	634	167	1336.028425	880.1767949	1000.732257	12.20405192	0	0
102319	264221	71.5	143	1144	428	1336.028425	880.1767949	491.2624248	5.99100518	0	0
102318	264221	71.5	143	691	400	1336.028425	880.1767949	804.1339589	9.806511694	0	0
102321	264221	71.5	143	1195	480	1336.028425	880.1767949	424.2999929	5.174390157	0	0
102320	264221	71.5	143	926	456	1336.028425	880.1767949	589.9570009	7.194597572	0	0
102323	264221	71.5	143	1250	696	1336.028425	880.1767949	203.2780897	2.479001094	1	0
102322	264221	71.5	143	1375	575	1336.028425	880.1767949	307.6550988	3.751891448	1	0
102325	264221	71.5	143	1419	746	1336.028425	880.1767949	157.7583421	1.92388222	1	0
102324	264221	71.5	143	1026	746	1336.028425	880.1767949	337.8180528	4.119732352	0	0
102326	264221	71.5	143	674	765	1336.028425	880.1767949	671.9727153	8.194789211	0	0
102329	264221	71.5	143	1017	892	1336.028425	880.1767949	319.2474344	3.893261395	1	0
102330	264221	71.5	143	560	980	1336.028425	880.1767949	782.4223854	9.541736408	0	0
102337	264207	72	144	1193	491	1336.030589	880.1728668	414.6242512	5.056393308	0	0
102336	264207	72	144	1424	471	1336.030589	880.1728668	418.5224632	5.103932478	0	0
102339	264207	72	144	926	726	1336.030589	880.1728668	438.0574813	5.342164406	0	0
102338	264207	72	144	1239	713	1336.030589	880.1728668	193.2917552	2.357216527	1	0
102341	264207	72	144	654	806	1336.030589	880.1728668	686.0519942	8.366487734	0	0
102340	264207	72	144	1331	733	1336.030589	880.1728668	147.2588183	1.795839247	1	0
102345	264207	72	144	570	985	1336.030589	880.1728668	773.1698335	9.428900409	0	0
102344	264207	72	144	968	882	1336.030589	880.1728668	368.0351247	4.488233228	0	0
102331	264207	72	144	631	164	1336.030589	880.1728668	1004.973486	12.25577422	0	0
102333	264207	72	144	1190	419	1336.030589	880.1728668	483.7409907	5.899280374	0	0
102332	264207	72	144	692	390	1336.030589	880.1728668	809.3484041	9.870102489	0	0
102335	264207	72	144	918	463	1336.030589	880.1728668	590.5783388	7.202174864	0	0
102334	264207	72	144	1023	431	1336.030589	880.1728668	547.4891908	6.676697449	0	0
102347	264236	72.5	145	1358	359	1336.01046	880.1129797	521.5767225	6.360691738	0	0
102346	264236	72.5	145	628	167	1336.01046	880.1129797	1004.892498	12.25478657	0	0
102349	264236	72.5	145	1192	416	1336.01046	880.1129797	485.9422502	5.926125003	0	0
102348	264236	72.5	145	694	384	1336.01046	880.1129797	811.3602896	9.894637678	0	0
102351	264236	72.5	145	907	481	1336.01046	880.1129797	585.9531939	7.145770657	0	0
102350	264236	72.5	145	1023	432	1336.01046	880.1129797	546.6084437	6.66595663	0	0
102353	264236	72.5	145	835	677	1336.01046	880.1129797	540.6166513	6.592885991	0	0
102352	264236	72.5	145	1187	491	1336.01046	880.1129797	416.6689672	5.081328868	0	0
102355	264236	72.5	145	1193	747	1336.01046	880.1129797	195.3741463	2.382611541	1	0
102354	264236	72.5	145	1269	739	1336.01046	880.1129797	156.2154756	1.905066775	1	0
102356	264236	72.5	145	610	867	1336.01046	880.1129797	726.1288717	8.855230143	0	0
102359	264236	72.5	145	897	929	1336.01046	880.1129797	441.7240369	5.386878499	0	0
102360	264236	72.5	145	610	996	1336.01046	880.1129797	735.2013259	8.965869828	0	0
102369	264250	73	146	1265	739	1336.045893	880.1900805	158.057451	1.92752989	1	0
102368	264250	73	146	760	608	1336.045893	880.1900805	637.1156185	7.769702665	0	0
102371	264250	73	146	568	879	1336.045893	880.1900805	768.0468155	9.366424579	0	0
102370	264250	73	146	1179	745	1336.045893	880.1900805	207.2191365	2.52706264	1	0
102375	264250	73	146	651	993	1336.045893	880.1900805	694.2722478	8.466734729	0	0
102374	264250	73	146	821	956	1336.045893	880.1900805	520.5952519	6.348722584	0	0
102361	264250	73	146	631	164	1336.045893	880.1900805	1004.996489	12.25605475	0	0
102363	264250	73	146	699	379	1336.045893	880.1900805	810.5670652	9.88496421	0	0
102362	264250	73	146	1249	314	1336.045893	880.1900805	572.8422077	6.985880581	0	0
102365	264250	73	146	1024	435	1336.045893	880.1900805	543.6605995	6.630007311	0	0
102364	264250	73	146	1196	412	1336.045893	880.1900805	488.6868157	5.959595313	0	0
102367	264250	73	146	907	487	1336.045893	880.1900805	581.9611827	7.097087594	0	0
102366	264250	73	146	1168	483	1336.045893	880.1900805	431.276457	5.259468988	0	0
102377	264293	73.5	147	1168	298	1335.978942	880.2131918	605.9613236	7.389772239	0	0
102376	264293	73.5	147	633	163	1335.978942	880.2131918	1004.277928	12.2472918	0	0
102379	264293	73.5	147	1196	401	1335.978942	880.2131918	499.238808	6.088278147	0	0
102378	264293	73.5	147	700	377	1335.978942	880.2131918	810.9825716	9.890031361	0	0
102381	264293	73.5	147	1123	453	1335.978942	880.2131918	477.3585037	5.821445167	0	0
102380	264293	73.5	147	1024	434	1335.978942	880.2131918	544.4603502	6.639760368	0	0
102383	264293	73.5	147	717	598	1335.978942	880.2131918	680.2787786	8.296082666	0	0
102382	264293	73.5	147	907	491	1335.978942	880.2131918	579.2321137	7.063806265	0	0
102385	264293	73.5	147	1156	767	1335.978942	880.2131918	212.6256016	2.592995142	1	0
102384	264293	73.5	147	1217	726	1335.978942	880.2131918	194.7760181	2.375317294	1	0
102386	264293	73.5	147	569	876	1335.978942	880.2131918	766.9905142	9.353542857	0	0
102389	264293	73.5	147	755	959	1335.978942	880.2131918	586.2967615	7.149960506	0	0
102390	264293	73.5	147	648	990	1335.978942	880.2131918	696.6836932	8.4961426	0	0
102401	264279	74	148	570	879	1336.005235	880.1246492	766.0060611	9.34153733	0	0
102400	264279	74	148	1132	812	1336.005235	880.1246492	215.0792968	2.622918254	1	0
102403	264279	74	148	716	929	1336.005235	880.1246492	621.9286872	7.584496185	0	0
102404	264279	74	148	648	988	1336.005235	880.1246492	696.4110104	8.492817199	0	0
102391	264279	74	148	633	163	1336.005235	880.1246492	1004.233102	12.24674515	0	0
102393	264279	74	148	707	372	1336.005235	880.1246492	808.6026499	9.861007925	0	0
102392	264279	74	148	1026	242	1336.005235	880.1246492	709.440846	8.651717634	0	0
102395	264279	74	148	1091	418	1336.005235	880.1246492	523.0552139	6.378722121	0	0
102394	264279	74	148	1177	378	1336.005235	880.1246492	526.6989921	6.42315844	0	0
102397	264279	74	148	905	495	1336.005235	880.1246492	578.0021699	7.04880695	0	0
102396	264279	74	148	1025	428	1336.005235	880.1246492	548.7631137	6.692233094	0	0
102399	264279	74	148	1122	694	1336.005235	880.1246492	283.6205667	3.458787399	1	0
102398	264279	74	148	695	605	1336.005235	880.1246492	697.5537861	8.506753489	0	0
102405	264266	74.5	149	631	165	1335.967088	880.1225947	1004.180721	12.24610635	0	0
102407	264266	74.5	149	1168	370	1335.967088	880.1225947	537.0642459	6.549563974	0	0
102406	264266	74.5	149	887	232	1335.967088	880.1225947	788.4379136	9.615096507	0	0
102409	264266	74.5	149	1086	419	1335.967088	880.1225947	524.516532	6.396543073	0	0
102408	264266	74.5	149	712	371	1335.967088	880.1225947	805.3202735	9.820978945	0	0
102411	264266	74.5	149	898	507	1335.967088	880.1225947	575.356968	7.01654839	0	0
102410	264266	74.5	149	1026	430	1335.967088	880.1225947	546.5253386	6.664943154	0	0
102413	264266	74.5	149	1040	650	1335.967088	880.1225947	374.9038885	4.57199864	0	0
102412	264266	74.5	149	691	579	1335.967088	880.1225947	711.7986803	8.68047171	0	0
102415	264266	74.5	149	692	872	1335.967088	880.1225947	644.0183123	7.853881857	0	0
102414	264266	74.5	149	1119	835	1335.967088	880.1225947	221.6094891	2.702554746	1	0
102416	264266	74.5	149	574	877	1335.967088	880.1225947	761.9734859	9.292359584	0	0
102418	264266	74.5	149	647	988	1335.967088	880.1225947	697.3615866	8.504409592	0	0
102433	264377	75	150	630	165	1336.02399	880.1643127	1004.95267	12.25552036	0	0
102435	264377	75	150	1175	370	1336.02399	880.1643127	534.9732248	6.524063717	0	0
102434	264377	75	150	668	267	1336.02399	880.1643127	906.7670734	11.05813504	0	0
102437	264377	75	150	1090	424	1336.02399	880.1643127	518.2795421	6.320482221	0	0
102436	264377	75	150	714	371	1336.02399	880.1643127	803.8421121	9.802952587	0	0
102439	264377	75	150	898	509	1336.02399	880.1643127	574.1323564	7.001614102	0	0
102438	264377	75	150	1027	428	1336.02399	880.1643127	547.675444	6.678968829	0	0
102441	264377	75	150	978	658	1336.02399	880.1643127	421.3527728	5.138448448	0	0
102440	264377	75	150	690	578	1336.02399	880.1643127	713.1972148	8.69752701	0	0
102443	264377	75	150	1106	833	1336.02399	880.1643127	234.8095149	2.863530669	1	0
102442	264377	75	150	681	828	1336.02399	880.1643127	657.0978182	8.013388027	0	0
102445	264377	75	150	583	922	1336.02399	880.1643127	754.1852252	9.197380795	0	0
102446	264377	75	150	674	992	1336.02399	880.1643127	671.4037414	8.187850505	0	0
102432	264321	75.5	151	707	994	1336.095705	880.0644014	639.3299046	7.796706154	0	0
102419	264321	75.5	151	628	165	1336.095705	880.0644014	1006.338226	12.2724174	0	0
102421	264321	75.5	151	716	368	1336.095705	880.0644014	804.1944011	9.807248795	0	0
102420	264321	75.5	151	548	207	1336.095705	880.0644014	1036.393038	12.63893949	0	0
102423	264321	75.5	151	1072	402	1336.095705	880.0644014	546.1612522	6.660503076	0	0
102422	264321	75.5	151	1173	370	1336.095705	880.0644014	535.5052779	6.530552169	0	0
102425	264321	75.5	151	898	509	1336.095705	880.0644014	574.122493	7.001493817	0	0
102424	264321	75.5	151	1028	425	1336.095705	880.0644014	549.5512469	6.701844475	0	0
102427	264321	75.5	151	911	668	1336.095705	880.0644014	475.0554378	5.793358997	0	0
102426	264321	75.5	151	700	579	1336.095705	880.0644014	703.7453517	8.582260386	0	0
102429	264321	75.5	151	1069	827	1336.095705	880.0644014	272.3158946	3.320925544	1	0
102428	264321	75.5	151	640	811	1336.095705	880.0644014	699.5134898	8.530652314	0	0
102431	264321	75.5	151	593	935	1336.095705	880.0644014	745.1235784	9.086872908	0	0
102503	264405	76	152	634	164	1336.019463	880.1087819	1002.817587	12.22948277	0	0
102505	264405	76	152	1014	330	1336.019463	880.1087819	637.4293736	7.773528946	0	0
102504	264405	76	152	559	178	1336.019463	880.1087819	1047.242086	12.77124495	0	0
102507	264405	76	152	1172	371	1336.019463	880.1087819	534.8776832	6.522898575	0	0
102506	264405	76	152	724	365	1336.019463	880.1087819	799.9405477	9.755372533	0	0
102509	264405	76	152	898	509	1336.019463	880.1087819	574.0930044	7.0011342	0	0
102508	264405	76	152	1017	436	1336.019463	880.1087819	546.8144363	6.668468735	0	0
102511	264405	76	152	814	648	1336.019463	880.1087819	571.2957255	6.967021043	0	0
102510	264405	76	152	718	558	1336.019463	880.1087819	696.9233269	8.499064962	0	0
102513	264405	76	152	1032	811	1336.019463	880.1087819	311.7753316	3.80213819	1	0
102512	264405	76	152	612	803	1336.019463	880.1087819	728.1139653	8.879438602	0	0
102515	264405	76	152	627	945	1336.019463	880.1087819	711.9827727	8.68271674	0	0
102516	264405	76	152	759	995	1336.019463	880.1087819	588.346371	7.174955744	0	0
102497	264335	76.5	153	749	621	1336.053685	880.1601021	641.713322	7.825772219	0	0
102496	264335	76.5	153	729	543	1336.053685	880.1601021	694.3998206	8.468290496	0	0
102499	264335	76.5	153	595	792	1336.053685	880.1601021	746.2792826	9.100966861	0	0
102498	264335	76.5	153	1006	779	1336.053685	880.1601021	345.2083447	4.209857862	0	0
102501	264335	76.5	153	704	955	1336.053685	880.1601021	636.4690653	7.761817869	0	0
102502	264335	76.5	153	802	995	1336.053685	880.1601021	546.2614215	6.661724652	0	0
102489	264335	76.5	153	570	153	1336.053685	880.1601021	1056.219704	12.88072809	0	0
102491	264335	76.5	153	998	303	1336.053685	880.1601021	668.875233	8.157015037	0	0
102490	264335	76.5	153	639	164	1336.053685	880.1601021	999.3843763	12.18761435	0	0
102493	264335	76.5	153	730	366	1336.053685	880.1601021	794.7714638	9.692334924	0	0
102492	264335	76.5	153	1166	365	1336.053685	880.1601021	542.5017849	6.615875425	0	0
[truncated: 21,867 more rows]
