# Supplementary material for: The First of Us: Ophiocordyceps use a novel scramblase-binding peptide to manipulate zombie ants
Source: bioRxiv. 2025 Sep 19:2025.09.09.674826. Preprint. [Version 2] doi: 10.1101/2025.09.09.674826 (PMC12458967; doi:10.1101/2025.09.09.674826)
Supplement: Supplement 11 [file media-11.zip › Data S12. Nest behavior tests data/RNAi Aversion Assay data files/Chul5_GFPa-all-spots_matches.csv]

No_Overlap_ID	Citronella_ID	Time (s)	Frame	No_Overlap_X	No_Overlap_Y	Citronella_X	Citronella_Y	Distance	cm	zone 1	zone 2
50464	295906	0	0	1168	179	1365.814993	902.8919425	750.4334186	9.151627056	0	0
50465	295906	0	0	623	270	1365.814993	902.8919425	975.8720839	11.90087907	0	0
50466	295906	0	0	503	399	1365.814993	902.8919425	999.1780628	12.18509833	0	0
50467	295906	0	0	909	469	1365.814993	902.8919425	630.0334557	7.683334825	0	0
50468	295906	0	0	505	477	1365.814993	902.8919425	960.4094951	11.71231092	0	0
50469	295906	0	0	648	524	1365.814993	902.8919425	811.6757159	9.89848434	0	0
50470	295906	0	0	737	526	1365.814993	902.8919425	733.1137915	8.940412091	0	0
50471	295906	0	0	581	543	1365.814993	902.8919425	863.3983918	10.52924868	0	0
50472	295906	0	0	800	585	1365.814993	902.8919425	649.000688	7.914642536	0	0
50473	295906	0	0	895	638	1365.814993	902.8919425	540.2170846	6.588013227	0	0
50474	295906	0	0	708	672	1365.814993	902.8919425	697.1597046	8.501947616	0	0
50475	295906	0	0	1053	732	1365.814993	902.8919425	356.4509442	4.346962734	0	0
50476	295906	0	0	1237	762	1365.814993	902.8919425	190.9027024	2.328081737	1	0
50477	295906	0	0	642	773	1365.814993	902.8919425	735.3774951	8.968018233	0	0
50478	295906	0	0	487	807	1365.814993	902.8919425	884.0311397	10.78086756	0	0
50479	295906	0	0	773	807	1365.814993	902.8919425	600.5205077	7.323420825	0	0
50480	295906	0	0	1157	838	1365.814993	902.8919425	218.6656474	2.666654237	1	0
50482	295906	0	0	880	929	1365.814993	902.8919425	486.51602	5.933122196	0	0
50483	295906	0	0	1238	958	1365.814993	902.8919425	139.1889735	1.697426506	1	0
50463	295906	0	0	1151	101	1365.814993	902.8919425	830.1663499	10.12397988	0	0
50274	295780	0.5	1	592	109	1365.871844	902.881418	1108.659252	13.52023478	0	0
50275	295780	0.5	1	1205	116	1365.871844	902.881418	803.1575911	9.794604769	0	0
50276	295780	0.5	1	1111	171	1365.871844	902.881418	774.9903655	9.451102019	0	0
50277	295780	0.5	1	550	338	1365.871844	902.881418	992.3395999	12.10170244	0	0
50278	295780	0.5	1	641	382	1365.871844	902.881418	892.612257	10.88551533	0	0
50279	295780	0.5	1	540	424	1365.871844	902.881418	954.6683794	11.64229731	0	0
50280	295780	0.5	1	695	508	1365.871844	902.881418	778.4602526	9.493417714	0	0
50281	295780	0.5	1	892	512	1365.871844	902.881418	614.2823513	7.491248187	0	0
50282	295780	0.5	1	775	536	1365.871844	902.881418	695.5080952	8.481806039	0	0
50283	295780	0.5	1	694	637	1365.871844	902.881418	722.5681301	8.811806465	0	0
50284	295780	0.5	1	780	639	1365.871844	902.881418	642.5567834	7.836058334	0	0
50285	295780	0.5	1	903	645	1365.871844	902.881418	529.8614624	6.461725152	0	0
50286	295780	0.5	1	494	653	1365.871844	902.881418	906.9736682	11.06065449	0	0
50287	295780	0.5	1	835	712	1365.871844	902.881418	564.1459298	6.879828412	0	0
50288	295780	0.5	1	1412	739	1365.871844	902.881418	170.2495991	2.076214623	1	0
50289	295780	0.5	1	571	788	1365.871844	902.881418	803.1307415	9.794277336	0	0
50290	295780	0.5	1	1191	852	1365.871844	902.881418	182.1238051	2.221022014	1	0
50291	295780	0.5	1	1104	855	1365.871844	902.881418	266.2132466	3.246503007	1	0
50293	295780	0.5	1	1232	957	1365.871844	902.881418	144.3969925	1.760938932	1	0
50294	295780	0.5	1	1034	958	1365.871844	902.881418	336.4178632	4.102656868	0	0
50528	296347	1	2	1265	155	1365.836316	902.8847647	754.6519622	9.20307271	0	0
50529	296347	1	2	737	195	1365.836316	902.8847647	946.8558248	11.54702225	0	0
50530	296347	1	2	568	328	1365.836316	902.8847647	983.3795201	11.99243317	0	0
50531	296347	1	2	517	404	1365.836316	902.8847647	984.5857507	12.0071433	0	0
50532	296347	1	2	492	488	1365.836316	902.8847647	967.3258375	11.79665655	0	0
50533	296347	1	2	684	504	1365.836316	902.8847647	789.9429207	9.633450252	0	0
50534	296347	1	2	880	541	1365.836316	902.8847647	605.8031935	7.387843824	0	0
50535	296347	1	2	782	551	1365.836316	902.8847647	681.6800804	8.313171712	0	0
50536	296347	1	2	675	609	1365.836316	902.8847647	750.7483407	9.155467569	0	0
50537	296347	1	2	918	652	1365.836316	902.8847647	513.3230284	6.260036932	0	0
50538	296347	1	2	799	687	1365.836316	902.8847647	606.555555	7.397018963	0	0
50539	296347	1	2	657	690	1365.836316	902.8847647	740.1140767	9.025781423	0	0
50540	296347	1	2	1443	742	1365.836316	902.8847647	178.4324567	2.176005569	1	0
50541	296347	1	2	515	803	1365.836316	902.8847647	856.6792886	10.4473084	0	0
50542	296347	1	2	1131	865	1365.836316	902.8847647	237.8725518	2.900884778	1	0
50543	296347	1	2	1197	866	1365.836316	902.8847647	172.818366	2.107541048	1	0
50545	296347	1	2	1255	947	1365.836316	902.8847647	119.2930971	1.454793867	1	0
50546	296347	1	2	1168	1002	1365.836316	902.8847647	221.2759317	2.698486972	1	0
50526	296347	1	2	594	117	1365.836316	902.8847647	1101.519933	13.43316991	0	0
50527	296347	1	2	1007	154	1365.836316	902.8847647	830.4166983	10.12703291	0	0
50400	295948	1.5	3	610	90	1365.868459	902.8669037	1109.995374	13.53652895	0	0
50401	295948	1.5	3	1016	105	1365.868459	902.8669037	871.2057936	10.6244609	0	0
50402	295948	1.5	3	1370	161	1365.868459	902.8669037	741.8784081	9.04729766	0	0
50403	295948	1.5	3	712	348	1365.868459	902.8669037	857.5670486	10.45813474	0	0
50404	295948	1.5	3	508	355	1365.868459	902.8669037	1017.888225	12.41327103	0	0
50405	295948	1.5	3	623	374	1365.868459	902.8669037	911.8956901	11.12067915	0	0
50406	295948	1.5	3	491	464	1365.868459	902.8669037	978.7742233	11.93627102	0	0
50407	295948	1.5	3	661	516	1365.868459	902.8669037	804.0556859	9.805557145	0	0
50408	295948	1.5	3	798	550	1365.868459	902.8669037	668.5728373	8.153327284	0	0
50409	295948	1.5	3	862	569	1365.868459	902.8669037	604.4423328	7.371247961	0	0
50410	295948	1.5	3	551	586	1365.868459	902.8669037	874.3084356	10.662298	0	0
50411	295948	1.5	3	688	628	1365.868459	902.8669037	731.4762216	8.920441727	0	0
50412	295948	1.5	3	925	656	1365.868459	902.8669037	505.2803841	6.161955903	0	0
50413	295948	1.5	3	788	682	1365.868459	902.8669037	618.6389459	7.544377389	0	0
50414	295948	1.5	3	1426	742	1365.868459	902.8669037	171.7380648	2.094366644	1	0
50415	295948	1.5	3	509	776	1365.868459	902.8669037	866.2094249	10.56352957	0	0
50416	295948	1.5	3	1152	817	1365.868459	902.8669037	230.4622377	2.810515094	1	0
50417	295948	1.5	3	1167	875	1365.868459	902.8669037	200.811425	2.448919817	1	0
50419	295948	1.5	3	1241	955	1365.868459	902.8669037	135.3144185	1.650175835	1	0
50420	295948	1.5	3	1208	1025	1365.868459	902.8669037	199.596953	2.434109183	1	0
50240	295759	2	4	656	531	1365.816321	902.8990417	801.341442	9.77245661	0	0
50241	295759	2	4	610	616	1365.816321	902.8990417	808.4363742	9.858980173	0	0
50242	295759	2	4	777	637	1365.816321	902.8990417	646.0703988	7.878907303	0	0
50243	295759	2	4	928	638	1365.816321	902.8990417	511.7173372	6.240455332	0	0
50244	295759	2	4	850	649	1365.816321	902.8990417	574.9184293	7.011200357	0	0
50245	295759	2	4	702	658	1365.816321	902.8990417	707.5504566	8.628664105	0	0
50246	295759	2	4	1203	726	1365.816321	902.8990417	240.4213496	2.931967678	1	0
50247	295759	2	4	1449	798	1365.816321	902.8990417	133.8780542	1.632659198	1	0
50248	295759	2	4	501	800	1365.816321	902.8990417	870.9164609	10.62093245	0	0
50249	295759	2	4	1137	858	1365.816321	902.8990417	233.1798291	2.843656452	1	0
50251	295759	2	4	1213	957	1365.816321	902.8990417	162.1102762	1.976954588	1	0
50252	295759	2	4	1286	1012	1365.816321	902.8990417	135.1801176	1.64853802	1	0
50232	295759	2	4	614	108	1365.816321	902.8990417	1094.117118	13.34289168	0	0
50233	295759	2	4	1005	134	1365.816321	902.8990417	849.3492531	10.35791772	0	0
50234	295759	2	4	1415	161	1365.816321	902.8990417	743.5275532	9.067409185	0	0
50235	295759	2	4	630	293	1365.816321	902.8990417	955.7209317	11.65513331	0	0
50236	295759	2	4	506	375	1365.816321	902.8990417	1008.940783	12.30415589	0	0
50237	295759	2	4	534	444	1365.816321	902.8990417	950.003538	11.585409	0	0
50238	295759	2	4	603	473	1365.816321	902.8990417	875.6151698	10.67823378	0	0
50239	295759	2	4	741	526	1365.816321	902.8990417	729.6905663	8.898665443	0	0
50149	295927	2.5	5	606	101	1365.827293	902.8160369	1104.647669	13.47131303	0	0
50150	295927	2.5	5	1422	184	1365.827293	902.8160369	721.0075367	8.792774838	0	0
50151	295927	2.5	5	1039	199	1365.827293	902.8160369	775.998127	9.463391792	0	0
50152	295927	2.5	5	543	330	1365.827293	902.8160369	1002.578159	12.22656292	0	0
50153	295927	2.5	5	605	367	1365.827293	902.8160369	930.5681032	11.3483915	0	0
50154	295927	2.5	5	511	447	1365.827293	902.8160369	968.7610437	11.81415907	0	0
50155	295927	2.5	5	691	500	1365.827293	902.8160369	785.9087953	9.584253601	0	0
50156	295927	2.5	5	565	532	1365.827293	902.8160369	882.5128248	10.76235152	0	0
50157	295927	2.5	5	653	546	1365.827293	902.8160369	797.1451771	9.721282648	0	0
50158	295927	2.5	5	825	567	1365.827293	902.8160369	636.6055067	7.763481789	0	0
50159	295927	2.5	5	922	619	1365.827293	902.8160369	526.815156	6.424575073	0	0
50160	295927	2.5	5	1234	634	1365.827293	902.8160369	299.4002284	3.651222298	1	0
50161	295927	2.5	5	867	684	1365.827293	902.8160369	544.7101302	6.642806466	0	0
50162	295927	2.5	5	687	719	1365.827293	902.8160369	703.2743623	8.576516614	0	0
50163	295927	2.5	5	771	745	1365.827293	902.8160369	615.4067026	7.504959788	0	0
50164	295927	2.5	5	1425	751	1365.827293	902.8160369	162.9402294	1.987075968	1	0
50165	295927	2.5	5	498	831	1365.827293	902.8160369	870.7937489	10.61943596	0	0
50166	295927	2.5	5	1096	890	1365.827293	902.8160369	270.1314841	3.294286391	1	0
50168	295927	2.5	5	1200	962	1365.827293	902.8160369	176.0722366	2.147222397	1	0
50169	295927	2.5	5	1267	986	1365.827293	902.8160369	129.1758704	1.575315493	1	0
50211	296011	3	6	660	140	1365.832015	902.8027344	1039.262645	12.67393469	0	0
50212	296011	3	6	1403	223	1365.832015	902.8027344	680.8180497	8.302659143	0	0
50213	296011	3	6	634	228	1365.832015	902.8027344	995.4580998	12.13973292	0	0
50214	296011	3	6	1126	295	1365.832015	902.8027344	653.4091822	7.968404661	0	0
50215	296011	3	6	648	382	1365.832015	902.8027344	886.858664	10.81534956	0	0
50216	296011	3	6	725	484	1365.832015	902.8027344	765.5464727	9.335932593	0	0
50217	296011	3	6	1398	494	1365.832015	902.8027344	410.0664031	5.000809794	0	0
50218	296011	3	6	563	508	1365.832015	902.8027344	894.6554887	10.91043279	0	0
50219	296011	3	6	891	514	1365.832015	902.8027344	613.7043333	7.484199187	0	0
50220	296011	3	6	663	545	1365.832015	902.8027344	788.6670007	9.617890253	0	0
50221	296011	3	6	919	611	1365.832015	902.8027344	533.6737631	6.508216623	0	0
50222	296011	3	6	505	618	1365.832015	902.8027344	906.721763	11.05758248	0	0
50223	296011	3	6	859	701	1365.832015	902.8027344	545.5300496	6.652805483	0	0
50224	296011	3	6	901	806	1365.832015	902.8027344	474.804772	5.790302098	0	0
50225	296011	3	6	1344	815	1365.832015	902.8027344	90.47627894	1.103369255	1	0
50226	296011	3	6	667	851	1365.832015	902.8027344	700.7493906	8.545724276	0	0
50227	296011	3	6	1204	882	1365.832015	902.8027344	163.1635831	1.989799793	1	0
50228	296011	3	6	508	888	1365.832015	902.8027344	857.9597234	10.46292346	0	0
50230	296011	3	6	1173	983	1365.832015	902.8027344	208.8439308	2.546877204	1	0
50231	296011	3	6	1070	1000	1365.832015	902.8027344	311.3902528	3.797442107	1	0
50568	296158	3.5	7	589	114	1365.873573	902.783233	1107.118574	13.50144603	0	0
50569	296158	3.5	7	693	226	1365.873573	902.783233	954.3554842	11.63848151	0	0
50570	296158	3.5	7	1220	277	1365.873573	902.783233	642.5603116	7.836101362	0	0
50571	296158	3.5	7	1338	305	1365.873573	902.783233	598.4327278	7.297960095	0	0
50572	296158	3.5	7	688	345	1365.873573	902.783233	877.8580275	10.7055857	0	0
50573	296158	3.5	7	1449	469	1365.873573	902.783233	441.6762344	5.386295541	0	0
50574	296158	3.5	7	594	522	1365.873573	902.783233	860.6884941	10.49620115	0	0
50575	296158	3.5	7	660	525	1365.873573	902.783233	800.6108123	9.763546491	0	0
50576	296158	3.5	7	933	541	1365.873573	902.783233	564.1512547	6.87989335	0	0
50577	296158	3.5	7	792	553	1365.873573	902.783233	672.0708209	8.195985621	0	0
50578	296158	3.5	7	922	621	1365.873573	902.783233	525.7618658	6.411730071	0	0
50579	296158	3.5	7	1195	697	1365.873573	902.783233	267.4780684	3.261927663	1	0
50580	296158	3.5	7	859	739	1365.873573	902.783233	532.6779203	6.496072199	0	0
50581	296158	3.5	7	563	761	1365.873573	902.783233	815.2965473	9.942640821	0	0
50582	296158	3.5	7	969	779	1365.873573	902.783233	415.7293856	5.069870556	0	0
50583	296158	3.5	7	630	865	1365.873573	902.783233	736.84292	8.985889268	0	0
50584	296158	3.5	7	1407	895	1365.873573	902.783233	41.85644133	0.510444406	1	0
50585	296158	3.5	7	527	897	1365.873573	902.783233	838.8935081	10.23040864	0	0
50587	296158	3.5	7	1176	979	1365.873573	902.783233	204.5995343	2.495116272	1	0
50588	296158	3.5	7	1060	984	1365.873573	902.783233	316.4724414	3.859420017	1	0
50379	296305	4	8	592	125	1365.921844	902.7663999	1097.212647	13.38064204	0	0
50380	296305	4	8	1269	194	1365.921844	902.7663999	715.3626028	8.72393418	0	0
50381	296305	4	8	717	247	1365.921844	902.7663999	922.5665999	11.25081219	0	0
50382	296305	4	8	1301	331	1365.921844	902.7663999	575.4404069	7.017565938	0	0
50383	296305	4	8	648	342	1365.921844	902.7663999	910.9724089	11.10941962	0	0
50384	296305	4	8	1413	471	1365.921844	902.7663999	434.3254273	5.296651552	0	0
50385	296305	4	8	688	496	1365.921844	902.7663999	790.5927719	9.641375267	0	0
50386	296305	4	8	995	582	1365.921844	902.7663999	490.3815839	5.980263218	0	0
50387	296305	4	8	614	589	1365.921844	902.7663999	814.7612003	9.936112199	0	0
50388	296305	4	8	1246	613	1365.921844	902.7663999	313.6013636	3.824406873	1	0
50389	296305	4	8	852	623	1365.921844	902.7663999	585.1366512	7.135812819	0	0
50390	296305	4	8	923	623	1365.921844	902.7663999	523.8788015	6.388765872	0	0
50391	296305	4	8	574	753	1365.921844	902.7663999	805.9591689	9.828770353	0	0
50392	296305	4	8	991	781	1365.921844	902.7663999	394.1997532	4.807314064	0	0
50393	296305	4	8	840	799	1365.921844	902.7663999	536.060866	6.537327634	0	0
50394	296305	4	8	660	825	1365.921844	902.7663999	710.1924128	8.660883083	0	0
50395	296305	4	8	1437	886	1365.921844	902.7663999	73.02887363	0.89059602	1	0
50396	296305	4	8	538	888	1365.921844	902.7663999	828.0535169	10.09821362	0	0
50398	296305	4	8	1166	953	1365.921844	902.7663999	206.1362617	2.513856851	1	0
50399	296305	4	8	1078	955	1365.921844	902.7663999	292.6214917	3.568554777	1	0
50631	296074	4.5	9	1315	112	1365.966476	902.7733235	792.4140526	9.663586008	0	0
50632	296074	4.5	9	551	131	1365.966476	902.7733235	1122.410094	13.68792798	0	0
50633	296074	4.5	9	577	255	1365.966476	902.7733235	1020.822403	12.4490537	0	0
50634	296074	4.5	9	786	318	1365.966476	902.7733235	823.6024241	10.043932	0	0
50635	296074	4.5	9	1291	318	1365.966476	902.7733235	589.5589982	7.18974388	0	0
50636	296074	4.5	9	689	474	1365.966476	902.7733235	801.3302518	9.772320144	0	0
50637	296074	4.5	9	1308	521	1365.966476	902.7733235	386.1489128	4.709133083	0	0
50638	296074	4.5	9	623	613	1365.966476	902.7733235	797.4758701	9.725315489	0	0
50639	296074	4.5	9	919	625	1365.966476	902.7733235	526.2480877	6.417659606	0	0
50640	296074	4.5	9	1291	632	1365.966476	902.7733235	280.9593658	3.426333729	1	0
50641	296074	4.5	9	1007	672	1365.966476	902.7733235	426.7472995	5.20423536	0	0
50642	296074	4.5	9	861	690	1365.966476	902.7733235	547.9631639	6.682477609	0	0
50643	296074	4.5	9	610	731	1365.966476	902.7733235	775.2363429	9.454101743	0	0
50644	296074	4.5	9	751	769	1365.966476	902.7733235	629.3481299	7.674977194	0	0
50645	296074	4.5	9	999	812	1365.966476	902.7733235	378.0267063	4.610081785	0	0
50646	296074	4.5	9	822	825	1365.966476	902.7733235	549.4981499	6.70119695	0	0
50647	296074	4.5	9	1448	878	1365.966476	902.7733235	85.69257043	1.045031347	1	0
50648	296074	4.5	9	1123	882	1365.966476	902.7733235	243.8529052	2.973815918	1	0
50650	296074	4.5	9	584	921	1365.966476	902.7733235	782.1788678	9.53876668	0	0
50651	296074	4.5	9	1176	942	1365.966476	902.7733235	193.97421	2.365539146	1	0
50442	295843	5	10	1299	133	1366.223717	903.0967125	773.0252096	9.427136703	0	0
50443	295843	5	10	513	206	1366.223717	903.0967125	1101.786975	13.43642653	0	0
50444	295843	5	10	568	226	1366.223717	903.0967125	1046.719189	12.76486816	0	0
50445	295843	5	10	1236	320	1366.223717	903.0967125	597.4612897	7.286113289	0	0
50446	295843	5	10	760	321	1366.223717	903.0967125	840.4426085	10.2493001	0	0
50447	295843	5	10	1286	435	1366.223717	903.0967125	474.921443	5.791724915	0	0
50448	295843	5	10	643	532	1366.223717	903.0967125	812.8747231	9.913106379	0	0
50449	295843	5	10	914	597	1366.223717	903.0967125	546.0782801	6.659491221	0	0
50450	295843	5	10	1293	610	1366.223717	903.0967125	302.1049414	3.684206603	1	0
50451	295843	5	10	669	662	1366.223717	903.0967125	737.7320224	8.996731981	0	0
50452	295843	5	10	821	690	1366.223717	903.0967125	585.3880003	7.138878053	0	0
50453	295843	5	10	923	707	1366.223717	903.0967125	484.6660545	5.91056164	0	0
50454	295843	5	10	1054	745	1366.223717	903.0967125	349.9688846	4.267913227	0	0
50455	295843	5	10	602	751	1366.223717	903.0967125	779.2119739	9.502585047	0	0
50456	295843	5	10	1158	768	1366.223717	903.0967125	248.2100687	3.026952058	1	0
50457	295843	5	10	981	808	1366.223717	903.0967125	396.7879751	4.838877745	0	0
50458	295843	5	10	1449	870	1366.223717	903.0967125	89.14766026	1.087166589	1	0
50459	295843	5	10	757	882	1366.223717	903.0967125	609.5888854	7.434010797	0	0
50461	295843	5	10	589	906	1366.223717	903.0967125	777.22914	9.478404146	0	0
50462	295843	5	10	1190	931	1366.223717	903.0967125	178.4191471	2.175843257	1	0
50337	296264	5.5	11	575	157	1366.380995	902.9252445	1087.514759	13.26237511	0	0
50338	296264	5.5	11	1266	159	1366.380995	902.9252445	750.6671124	9.15447698	0	0
50339	296264	5.5	11	502	230	1366.380995	902.9252445	1095.437305	13.35899153	0	0
50340	296264	5.5	11	1241	301	1366.380995	902.9252445	614.8450162	7.498109954	0	0
50341	296264	5.5	11	1396	402	1366.380995	902.9252445	501.8001455	6.119513969	0	0
50342	296264	5.5	11	797	447	1366.380995	902.9252445	729.4261762	8.895441173	0	0
50343	296264	5.5	11	558	522	1366.380995	902.9252445	893.6352028	10.89799028	0	0
50344	296264	5.5	11	910	576	1366.380995	902.9252445	561.39445	6.84627378	0	0
50345	296264	5.5	11	806	604	1366.380995	902.9252445	635.1245247	7.745421032	0	0
50346	296264	5.5	11	1285	605	1366.380995	902.9252445	308.8402786	3.766344861	1	0
50347	296264	5.5	11	1118	678	1366.380995	902.9252445	335.0887711	4.086448428	0	0
50348	296264	5.5	11	692	741	1366.380995	902.9252445	693.5484928	8.457908448	0	0
50349	296264	5.5	11	600	750	1366.380995	902.9252445	781.489578	9.530360708	0	0
50350	296264	5.5	11	958	752	1366.380995	902.9252445	435.3773844	5.309480298	0	0
50351	296264	5.5	11	1152	787	1366.380995	902.9252445	243.7167896	2.97215597	1	0
50352	296264	5.5	11	944	854	1366.380995	902.9252445	425.2051092	5.18542816	0	0
50353	296264	5.5	11	743	881	1366.380995	902.9252445	623.7664481	7.606907904	0	0
50354	296264	5.5	11	1426	896	1366.380995	902.9252445	60.01986935	0.731949626	1	0
50355	296264	5.5	11	597	897	1366.380995	902.9252445	769.4038112	9.382973307	0	0
50357	296264	5.5	11	1195	941	1366.380995	902.9252445	175.5594845	2.140969323	1	0
50272	295884	6	12	1177	949	1366.295762	902.850152	194.8401756	2.376099703	1	0
50273	295884	6	12	1278	992	1366.295762	902.850152	125.4744477	1.530176191	1	0
50253	295884	6	12	568	171	1366.295762	902.850152	1082.9962	13.20727073	0	0
50254	295884	6	12	1260	186	1366.295762	902.850152	724.6881601	8.837660489	0	0
50255	295884	6	12	547	265	1366.295762	902.850152	1038.315156	12.66237995	0	0
50256	295884	6	12	1255	299	1366.295762	902.850152	614.0209709	7.488060621	0	0
50257	295884	6	12	1442	408	1366.295762	902.850152	500.6074356	6.104968726	0	0
50258	295884	6	12	794	449	1366.295762	902.850152	730.4124861	8.907469342	0	0
50259	295884	6	12	879	462	1366.295762	902.850152	657.119484	8.013652244	0	0
50260	295884	6	12	505	564	1366.295762	902.850152	925.5537885	11.28724132	0	0
50261	295884	6	12	911	581	1366.295762	902.850152	557.5677101	6.799606221	0	0
50262	295884	6	12	974	631	1366.295762	902.850152	477.2823799	5.820516828	0	0
50263	295884	6	12	604	672	1366.295762	902.850152	796.4839117	9.713218436	0	0
50264	295884	6	12	1228	676	1366.295762	902.850152	265.6815938	3.240019437	1	0
50265	295884	6	12	905	766	1366.295762	902.850152	481.1670648	5.867891035	0	0
50266	295884	6	12	1247	769	1366.295762	902.850152	179.2967988	2.186546327	1	0
50267	295884	6	12	1053	799	1366.295762	902.850152	330.0592199	4.025112438	0	0
50268	295884	6	12	689	843	1366.295762	902.850152	679.9349896	8.291890117	0	0
50269	295884	6	12	600	851	1366.295762	902.850152	768.0479369	9.366438255	0	0
50271	295884	6	12	686	913	1366.295762	902.850152	680.3714746	8.297213105	0	0
50656	295737	6.5	13	601	354	1366.266693	902.835477	941.7289907	11.48449989	0	0
50657	295737	6.5	13	1022	492	1366.266693	902.835477	536.0087172	6.536691673	0	0
50658	295737	6.5	13	1385	492	1366.266693	902.835477	411.2623566	5.015394592	0	0
50659	295737	6.5	13	593	529	1366.266693	902.835477	858.8913447	10.47428469	0	0
50660	295737	6.5	13	915	572	1366.266693	902.835477	559.5478003	6.823753663	0	0
50661	295737	6.5	13	511	706	1366.266693	902.835477	877.6248178	10.70274168	0	0
50662	295737	6.5	13	832	715	1366.266693	902.835477	566.3241699	6.906392316	0	0
50663	295737	6.5	13	1325	745	1366.266693	902.835477	163.140975	1.989524085	1	0
50664	295737	6.5	13	1001	751	1366.266693	902.835477	395.5676541	4.823995781	0	0
50665	295737	6.5	13	1164	760	1366.266693	902.835477	247.6162121	3.019709904	1	0
50666	295737	6.5	13	566	803	1366.266693	902.835477	806.4700255	9.835000312	0	0
50667	295737	6.5	13	1068	844	1366.266693	902.835477	304.0141993	3.707490236	1	0
50668	295737	6.5	13	690	859	1366.266693	902.835477	677.6859072	8.264462283	0	0
50670	295737	6.5	13	1163	949	1366.266693	902.835477	208.4430656	2.541988605	1	0
50671	295737	6.5	13	670	964	1366.266693	902.835477	698.9480713	8.523756967	0	0
50672	295737	6.5	13	1198	1000	1366.266693	902.835477	194.3054926	2.369579178	1	0
50652	295737	6.5	13	704	143	1366.266693	902.835477	1007.942024	12.29197591	0	0
50653	295737	6.5	13	1206	200	1366.266693	902.835477	720.8766333	8.791178455	0	0
50654	295737	6.5	13	773	214	1366.266693	902.835477	909.0982802	11.08656439	0	0
50655	295737	6.5	13	1276	270	1366.266693	902.835477	639.2408128	7.795619668	0	0
50368	296115	7	14	513	710	1366.239909	902.8596457	874.7646459	10.66786154	0	0
50369	296115	7	14	1422	741	1366.239909	902.8596457	171.1950134	2.087744066	1	0
50370	296115	7	14	1045	780	1366.239909	902.8596457	343.9325106	4.19429891	0	0
50371	296115	7	14	781	799	1366.239909	902.8596457	594.3842002	7.248587807	0	0
50372	296115	7	14	524	806	1366.239909	902.8596457	847.7911629	10.33891662	0	0
50373	296115	7	14	1052	852	1366.239909	902.8596457	318.329113	3.882062353	1	0
50374	296115	7	14	722	884	1366.239909	902.8596457	644.5159013	7.859950016	0	0
50376	296115	7	14	1163	920	1366.239909	902.8596457	203.9613995	2.48733414	1	0
50377	296115	7	14	664	957	1366.239909	902.8596457	704.3238376	8.589315093	0	0
50378	296115	7	14	1133	1010	1366.239909	902.8596457	256.6708219	3.130131975	1	0
50358	296115	7	14	744	111	1366.239909	902.8596457	1007.086989	12.28154865	0	0
50359	296115	7	14	1147	168	1366.239909	902.8596457	766.8668963	9.352035321	0	0
50360	296115	7	14	707	202	1366.239909	902.8596457	962.1857934	11.73397309	0	0
50361	296115	7	14	1304	283	1366.239909	902.8596457	622.9765539	7.597275047	0	0
50362	296115	7	14	540	453	1366.239909	902.8596457	940.7688816	11.47279124	0	0
50363	296115	7	14	606	531	1366.239909	902.8596457	846.3121858	10.32088031	0	0
50364	296115	7	14	914	559	1366.239909	902.8596457	568.1200503	6.928293296	0	0
50365	296115	7	14	1075	569	1366.239909	902.8596457	443.0383141	5.40290627	0	0
50366	296115	7	14	1283	619	1366.239909	902.8596457	295.8127464	3.607472518	1	0
50367	296115	7	14	1109	690	1366.239909	902.8596457	333.8886037	4.071812241	0	0
50496	295967	7.5	15	1084	815	1366.232707	902.8332468	295.5841341	3.604684562	1	0
50497	295967	7.5	15	809	817	1366.232707	902.8332468	563.8046083	6.875665955	0	0
50498	295967	7.5	15	508	843	1366.232707	902.8332468	860.3158707	10.49165696	0	0
50499	295967	7.5	15	748	898	1366.232707	902.8332468	618.2515998	7.539653656	0	0
50501	295967	7.5	15	1163	932	1366.232707	902.8332468	205.31496	2.503840976	1	0
50502	295967	7.5	15	667	937	1366.232707	902.8332468	700.0669582	8.53740193	0	0
50503	295967	7.5	15	962	938	1366.232707	902.8332468	405.7595128	4.948286741	0	0
50504	295967	7.5	15	1094	1030	1366.232707	902.8332468	300.4696824	3.66426442	1	0
50484	295967	7.5	15	1102	120	1366.232707	902.8332468	826.2244343	10.07590774	0	0
50485	295967	7.5	15	542	143	1366.232707	902.8332468	1121.029045	13.67108591	0	0
50486	295967	7.5	15	885	202	1366.232707	902.8332468	850.1483155	10.36766238	0	0
50487	295967	7.5	15	628	337	1366.232707	902.8332468	930.1369756	11.34313385	0	0
50488	295967	7.5	15	1338	345	1366.232707	902.8332468	558.5472379	6.811551682	0	0
50489	295967	7.5	15	1059	549	1366.232707	902.8332468	468.6042072	5.714685453	0	0
50490	295967	7.5	15	908	552	1366.232707	902.8332468	577.1145303	7.037982077	0	0
50491	295967	7.5	15	534	634	1366.232707	902.8332468	874.5756649	10.66555689	0	0
50492	295967	7.5	15	1117	690	1366.232707	902.8332468	327.7421751	3.996855794	1	0
50493	295967	7.5	15	610	715	1366.232707	902.8332468	779.2106494	9.502568896	0	0
50494	295967	7.5	15	1444	766	1366.232707	902.8332468	157.3883389	1.919369987	1	0
50495	295967	7.5	15	1168	788	1366.232707	902.8332468	229.0914246	2.793797861	1	0
50336	296366	8	16	1076	1008	1366.229213	902.7870481	308.7114535	3.764773824	1	0
50316	296366	8	16	1054	104	1366.229213	902.7870481	857.6408514	10.45903477	0	0
50317	296366	8	16	624	143	1366.229213	902.7870481	1062.158446	12.95315178	0	0
50318	296366	8	16	716	149	1366.229213	902.7870481	995.4862851	12.14007665	0	0
50319	296366	8	16	1004	357	1366.229213	902.7870481	655.0522918	7.988442583	0	0
50320	296366	8	16	1352	439	1366.229213	902.7870481	464.0052764	5.658600932	0	0
50321	296366	8	16	907	532	1366.229213	902.7870481	590.2325859	7.197958365	0	0
50322	296366	8	16	1206	593	1366.229213	902.7870481	348.7712947	4.253308472	0	0
50323	296366	8	16	982	599	1366.229213	902.7870481	489.8149233	5.973352723	0	0
50324	296366	8	16	772	692	1366.229213	902.7870481	630.5073653	7.689114211	0	0
50325	296366	8	16	524	702	1366.229213	902.7870481	865.8322508	10.55892989	0	0
50326	296366	8	16	1463	788	1366.229213	902.7870481	150.135444	1.830920049	1	0
50327	296366	8	16	1108	800	1366.229213	902.7870481	277.9343518	3.389443315	1	0
50328	296366	8	16	809	825	1366.229213	902.7870481	562.6324032	6.861370771	0	0
50329	296366	8	16	1172	843	1366.229213	902.7870481	203.2227312	2.47832599	1	0
50330	296366	8	16	964	869	1366.229213	902.7870481	403.6457664	4.922509346	0	0
50331	296366	8	16	505	878	1366.229213	902.7870481	861.5858377	10.50714436	0	0
50333	296366	8	16	906	911	1366.229213	902.7870481	460.3024891	5.613444989	0	0
50334	296366	8	16	1186	939	1366.229213	902.7870481	183.831301	2.241845135	1	0
50335	296366	8	16	660	957	1366.229213	902.7870481	708.3069575	8.637889725	0	0
50176	295820	8.5	17	803	609	1366.197924	902.8138061	635.2310245	7.74671981	0	0
50177	295820	8.5	17	918	683	1366.197924	902.8138061	499.1988467	6.087790814	0	0
50178	295820	8.5	17	1172	724	1366.197924	902.8138061	263.9833536	3.219309191	1	0
50179	295820	8.5	17	844	764	1366.197924	902.8138061	540.3331794	6.589429017	0	0
50148	295820	8.5	17	645	130	1366.197924	902.8138061	1057.056112	12.8909282	0	0
50180	295820	8.5	17	1449	766	1366.197924	902.8138061	159.9193587	1.950236082	1	0
50181	295820	8.5	17	545	779	1366.197924	902.8138061	830.479313	10.1277965	0	0
50182	295820	8.5	17	1202	852	1366.197924	902.8138061	171.8807761	2.096107026	1	0
50183	295820	8.5	17	516	881	1366.197924	902.8138061	850.4777201	10.37167951	0	0
50184	295820	8.5	17	1002	885	1366.197924	902.8138061	364.6333222	4.446747832	0	0
50186	295820	8.5	17	1158	936	1366.197924	902.8138061	210.8262296	2.571051581	1	0
50187	295820	8.5	17	880	939	1366.197924	902.8138061	487.5426772	5.945642405	0	0
50188	295820	8.5	17	635	965	1366.197924	902.8138061	733.8375345	8.949238226	0	0
50189	295820	8.5	17	1058	995	1366.197924	902.8138061	321.6896872	3.923044965	1	0
50170	295820	8.5	17	1018	133	1366.197924	902.8138061	844.8994558	10.3036519	0	0
50171	295820	8.5	17	735	134	1366.197924	902.8138061	994.7288514	12.13083965	0	0
50172	295820	8.5	17	1230	456	1366.197924	902.8138061	467.110749	5.696472549	0	0
50173	295820	8.5	17	1092	477	1366.197924	902.8138061	506.4601653	6.176343479	0	0
50174	295820	8.5	17	901	517	1366.197924	902.8138061	604.3685975	7.37034875	0	0
50175	295820	8.5	17	1348	538	1366.197924	902.8138061	365.2674055	4.454480555	0	0
50757	296177	9	18	775	112	1366.205515	902.8415618	987.39776	12.0414361	0	0
50758	296177	9	18	541	191	1366.205515	902.8415618	1089.808493	13.29034747	0	0
50759	296177	9	18	1026	205	1366.205515	902.8415618	776.352135	9.467708964	0	0
50760	296177	9	18	1383	431	1366.205515	902.8415618	472.1403543	5.757809198	0	0
50761	296177	9	18	1231	452	1366.205515	902.8415618	470.6789192	5.73998682	0	0
50762	296177	9	18	895	501	1366.205515	902.8415618	619.2828738	7.552230169	0	0
50763	296177	9	18	885	575	1366.205515	902.8415618	582.2704157	7.100858728	0	0
50764	296177	9	18	1370	596	1366.205515	902.8415618	306.8650227	3.742256374	1	0
50765	296177	9	18	1179	665	1366.205515	902.8415618	302.6788946	3.691206031	1	0
50766	296177	9	18	983	729	1366.205515	902.8415618	420.7937203	5.131630736	0	0
50767	296177	9	18	865	753	1366.205515	902.8415618	523.1247094	6.379569627	0	0
50768	296177	9	18	535	758	1366.205515	902.8415618	843.7308135	10.28940016	0	0
50769	296177	9	18	1441	784	1366.205515	902.8415618	140.4191292	1.712428404	1	0
50770	296177	9	18	1230	819	1366.205515	902.8415618	159.9417072	1.950508625	1	0
50771	296177	9	18	1034	887	1366.205515	902.8415618	332.5830108	4.055890375	0	0
50772	296177	9	18	530	897	1366.205515	902.8415618	836.2259184	10.19787705	0	0
50774	296177	9	18	625	934	1366.205515	902.8415618	741.8601373	9.047074845	0	0
50775	296177	9	18	897	940	1366.205515	902.8415618	470.6745846	5.739933958	0	0
50776	296177	9	18	1158	947	1366.205515	902.8415618	212.8368014	2.595570748	1	0
50777	296177	9	18	1038	984	1366.205515	902.8415618	338.0910409	4.123061475	0	0
50752	296134	9.5	19	1081	908	1366.201133	902.745411	285.2495344	3.478652858	1	0
50753	296134	9.5	19	905	912	1366.201133	902.745411	461.293976	5.625536293	0	0
50754	296134	9.5	19	554	931	1366.201133	902.745411	812.6924399	9.910883414	0	0
50755	296134	9.5	19	1189	948	1366.201133	902.745411	182.8885434	2.23034809	1	0
50756	296134	9.5	19	1022	978	1366.201133	902.745411	352.3317655	4.296728848	0	0
50736	296134	9.5	19	917	131	1366.201133	902.745411	892.9572426	10.88972247	0	0
50737	296134	9.5	19	1040	251	1366.201133	902.745411	728.8204579	8.888054365	0	0
50738	296134	9.5	19	536	382	1366.201133	902.745411	980.004951	11.95127989	0	0
50739	296134	9.5	19	1448	420	1366.201133	902.745411	489.6265787	5.971055838	0	0
50740	296134	9.5	19	890	497	1366.201133	902.745411	625.6171812	7.62947782	0	0
50741	296134	9.5	19	1379	511	1366.201133	902.745411	391.9544337	4.779932118	0	0
50742	296134	9.5	19	1241	622	1366.201133	902.745411	307.3976406	3.748751715	1	0
50743	296134	9.5	19	1425	638	1366.201133	902.745411	271.1963116	3.307272093	1	0
50744	296134	9.5	19	1125	729	1366.201133	902.745411	297.2632744	3.625161883	1	0
50745	296134	9.5	19	980	744	1366.201133	902.745411	417.5540929	5.092123084	0	0
50746	296134	9.5	19	1318	758	1366.201133	902.745411	152.5600971	1.860488989	1	0
50747	296134	9.5	19	923	794	1366.201133	902.745411	456.3472456	5.565210312	0	0
50748	296134	9.5	19	1457	804	1366.201133	902.745411	134.1457807	1.635924155	1	0
50749	296134	9.5	19	500	824	1366.201133	902.745411	869.7730981	10.606989	0	0
50750	296134	9.5	19	618	887	1366.201133	902.745411	748.3667905	9.126424274	0	0
50694	296238	10	20	1073	105	1366.18488	902.8162749	849.9812835	10.36562541	0	0
50695	296238	10	20	1008	212	1366.18488	902.8162749	778.1539268	9.489682035	0	0
50696	296238	10	20	1418	430	1366.18488	902.8162749	475.6469663	5.800572759	0	0
50697	296238	10	20	604	478	1366.18488	902.8162749	872.5793136	10.64121114	0	0
50698	296238	10	20	889	493	1366.18488	902.8162749	629.0109608	7.670865375	0	0
50699	296238	10	20	1394	556	1366.18488	902.8162749	347.9298916	4.243047458	0	0
50700	296238	10	20	1298	640	1366.18488	902.8162749	271.5171674	3.311184969	1	0
50701	296238	10	20	1441	643	1366.18488	902.8162749	270.3734434	3.297237115	1	0
50702	296238	10	20	1211	708	1366.18488	902.8162749	249.069725	3.037435671	1	0
50703	296238	10	20	1398	743	1366.18488	902.8162749	162.952274	1.987222854	1	0
50704	296238	10	20	1469	818	1366.18488	902.8162749	133.284468	1.625420342	1	0
50705	296238	10	20	1001	822	1366.18488	902.8162749	374.0204096	4.561224507	0	0
50706	296238	10	20	621	836	1366.18488	902.8162749	748.1743913	9.124077943	0	0
50707	296238	10	20	937	850	1366.18488	902.8162749	432.4225017	5.273445143	0	0
50709	296238	10	20	538	911	1366.18488	902.8162749	828.2253127	10.10030869	0	0
50710	296238	10	20	920	920	1366.18488	902.8162749	446.5156519	5.445312829	0	0
50711	296238	10	20	1191	954	1366.18488	902.8162749	182.5089473	2.22571887	1	0
50712	296238	10	20	1103	956	1366.18488	902.8162749	268.5047292	3.274447917	1	0
50713	296238	10	20	602	975	1366.18488	902.8162749	767.5864907	9.360810863	0	0
50714	296238	10	20	1029	979	1366.18488	902.8162749	345.6842536	4.215661629	0	0
50304	296048	10.5	21	1237	692	1366.226866	902.8155402	247.2706512	3.015495747	1	0
50305	296048	10.5	21	621	760	1366.226866	902.8155402	758.7880869	9.253513255	0	0
50306	296048	10.5	21	1427	775	1366.226866	902.8155402	141.5280399	1.725951706	1	0
50307	296048	10.5	21	966	854	1366.226866	902.8155402	403.1928837	4.916986387	0	0
50309	296048	10.5	21	907	921	1366.226866	902.8155402	459.5867593	5.604716577	0	0
50310	296048	10.5	21	1065	923	1366.226866	902.8155402	301.9023641	3.681736147	1	0
50311	296048	10.5	21	558	944	1366.226866	902.8155402	809.2754952	9.869213357	0	0
50312	296048	10.5	21	1190	965	1366.226866	902.8155402	186.8764711	2.278981355	1	0
50313	296048	10.5	21	1126	968	1366.226866	902.8155402	248.9135615	3.035531238	1	0
50314	296048	10.5	21	1030	978	1366.226866	902.8155402	344.5304176	4.201590458	0	0
50315	296048	10.5	21	650	995	1366.226866	902.8155402	722.1349588	8.806523888	0	0
50295	296048	10.5	21	978	158	1366.226866	902.8155402	839.9227873	10.24296082	0	0
50296	296048	10.5	21	1201	169	1366.226866	902.8155402	752.1869211	9.173011234	0	0
50297	296048	10.5	21	881	489	1366.226866	902.8155402	637.721266	7.77708861	0	0
50298	296048	10.5	21	1451	496	1366.226866	902.8155402	415.55429	5.067735244	0	0
50299	296048	10.5	21	1358	517	1366.226866	902.8155402	385.9032422	4.7061371	0	0
50300	296048	10.5	21	1450	616	1366.226866	902.8155402	298.7994177	3.643895338	1	0
50301	296048	10.5	21	727	622	1366.226866	902.8155402	698.1893398	8.514504144	0	0
50302	296048	10.5	21	1326	673	1366.226866	902.8155402	233.3096296	2.845239386	1	0
50303	296048	10.5	21	1388	690	1366.226866	902.8155402	213.9264441	2.608859074	1	0
50720	296195	11	22	1426	559	1366.171036	902.7204841	348.8886301	4.254739391	0	0
50721	296195	11	22	905	631	1366.171036	902.7204841	535.2669853	6.527646162	0	0
50722	296195	11	22	1328	648	1366.171036	902.7204841	257.5646579	3.141032413	1	0
50723	296195	11	22	569	660	1366.171036	902.7204841	833.3036022	10.16223905	0	0
50724	296195	11	22	1236	668	1366.171036	902.7204841	268.3993371	3.273162648	1	0
50725	296195	11	22	1439	688	1366.171036	902.7204841	226.7354061	2.765065928	1	0
50726	296195	11	22	1396	735	1366.171036	902.7204841	170.352364	2.077467853	1	0
50727	296195	11	22	1007	884	1366.171036	902.7204841	359.6585733	4.386080162	0	0
50729	296195	11	22	943	919	1366.171036	902.7204841	423.4840587	5.16443974	0	0
50730	296195	11	22	1142	949	1366.171036	902.7204841	228.8983328	2.791443083	1	0
50731	296195	11	22	591	955	1366.171036	902.7204841	776.9319675	9.474780092	0	0
50732	296195	11	22	1186	959	1366.171036	902.7204841	188.7564197	2.301907557	1	0
50733	296195	11	22	1072	963	1366.171036	902.7204841	300.283563	3.661994671	1	0
50734	296195	11	22	1034	984	1366.171036	902.7204841	341.9706955	4.170374335	0	0
50735	296195	11	22	701	989	1366.171036	902.7204841	670.7433648	8.179797132	0	0
50715	296195	11	22	1056	157	1366.171036	902.7204841	807.6540793	9.849439991	0	0
50716	296195	11	22	1382	167	1366.171036	902.7204841	735.8907438	8.974277364	0	0
50717	296195	11	22	1370	441	1366.171036	902.7204841	461.7363603	5.630931223	0	0
50718	296195	11	22	1422	482	1366.171036	902.7204841	424.4085285	5.175713762	0	0
50719	296195	11	22	868	483	1366.171036	902.7204841	651.4135902	7.944068173	0	0
50432	295985	11.5	23	1455	722	1366.167107	902.7943611	201.4395292	2.456579624	1	0
50433	295985	11.5	23	1016	879	1366.167107	902.7943611	350.9746063	4.280178126	0	0
50435	295985	11.5	23	942	928	1366.167107	902.7943611	424.9153547	5.18189457	0	0
50436	295985	11.5	23	1126	933	1366.167107	902.7943611	242.0591246	2.951940543	1	0
50437	295985	11.5	23	583	957	1366.167107	902.7943611	785.0407431	9.573667599	0	0
50438	295985	11.5	23	1200	973	1366.167107	902.7943611	180.3894096	2.199870849	1	0
50439	295985	11.5	23	748	975	1366.167107	902.7943611	622.3698468	7.58987618	0	0
50440	295985	11.5	23	1020	991	1366.167107	902.7943611	357.2280791	4.356439989	0	0
50441	295985	11.5	23	1085	1012	1366.167107	902.7943611	301.6302596	3.6784178	1	0
50421	295985	11.5	23	1143	184	1366.167107	902.7943611	752.6412765	9.178552152	0	0
50422	295985	11.5	23	1425	202	1366.167107	902.7943611	703.2595864	8.576336419	0	0
50423	295985	11.5	23	1397	374	1366.167107	902.7943611	529.6924991	6.459664623	0	0
50424	295985	11.5	23	1441	440	1366.167107	902.7943611	468.8054848	5.717140058	0	0
50425	295985	11.5	23	859	480	1366.167107	902.7943611	660.2829287	8.052230838	0	0
50426	295985	11.5	23	1396	506	1366.167107	902.7943611	397.9142703	4.852613052	0	0
50427	295985	11.5	23	549	594	1366.167107	902.7943611	873.5651308	10.6532333	0	0
50428	295985	11.5	23	1266	612	1366.167107	902.7943611	307.5626923	3.750764541	1	0
50429	295985	11.5	23	1324	644	1366.167107	902.7943611	262.2071437	3.197648094	1	0
50430	295985	11.5	23	1409	668	1366.167107	902.7943611	238.6693293	2.910601577	1	0
50431	295985	11.5	23	1104	694	1366.167107	902.7943611	335.1517225	4.087216128	0	0
50784	295712	12	24	559	511	1366.162825	902.7717845	897.2162268	10.9416613	0	0
50785	295712	12	24	1402	587	1366.162825	902.7717845	317.7988719	3.875595998	1	0
50786	295712	12	24	1273	607	1366.162825	902.7717845	310.0971791	3.781672916	1	0
50787	295712	12	24	1330	624	1366.162825	902.7717845	281.1075555	3.42814092	1	0
50788	295712	12	24	1117	736	1366.162825	902.7717845	299.8248515	3.656400628	1	0
50789	295712	12	24	1429	761	1366.162825	902.7717845	155.0733678	1.891138632	1	0
50790	295712	12	24	1083	896	1366.162825	902.7717845	283.2437866	3.45419252	1	0
50792	295712	12	24	997	913	1366.162825	902.7717845	369.3044922	4.503713319	0	0
50793	295712	12	24	556	920	1366.162825	902.7717845	810.3459846	9.882268105	0	0
50794	295712	12	24	927	931	1366.162825	902.7717845	440.0691073	5.366696431	0	0
50795	295712	12	24	1183	955	1366.162825	902.7717845	190.4636633	2.322727601	1	0
50796	295712	12	24	802	964	1366.162825	902.7717845	567.4756275	6.920434481	0	0
50797	295712	12	24	1004	1004	1366.162825	902.7717845	376.043965	4.585902012	0	0
50798	295712	12	24	1153	1019	1366.162825	902.7717845	242.7908321	2.960863806	1	0
50778	295712	12	24	1258	154	1366.162825	902.7717845	756.5437079	9.226142779	0	0
50779	295712	12	24	1425	312	1366.162825	902.7717845	593.6944622	7.240176368	0	0
50780	295712	12	24	1216	390	1366.162825	902.7717845	534.3068192	6.515936819	0	0
50781	295712	12	24	1362	418	1366.162825	902.7717845	484.7896576	5.912068995	0	0
50782	295712	12	24	1420	440	1366.162825	902.7717845	465.8928695	5.68162036	0	0
50783	295712	12	24	846	477	1366.162825	902.7717845	672.1986144	8.197544078	0	0
50208	296322	12.5	25	838	977	1366.197613	902.8302499	533.3796679	6.504630096	0	0
50209	296322	12.5	25	1015	982	1366.197613	902.8302499	360.010573	4.390372841	0	0
50210	296322	12.5	25	1174	1034	1366.197613	902.8302499	232.6916968	2.83770362	1	0
50190	296322	12.5	25	1289	119	1366.197613	902.8302499	787.6225822	9.605153442	0	0
50191	296322	12.5	25	1020	233	1366.197613	902.8302499	754.0062008	9.195197571	0	0
50192	296322	12.5	25	1367	337	1366.197613	902.8302499	565.8308188	6.900375839	0	0
50193	296322	12.5	25	1438	354	1366.197613	902.8302499	553.507205	6.750087865	0	0
50194	296322	12.5	25	536	382	1366.197613	902.8302499	980.0470528	11.95179333	0	0
50195	296322	12.5	25	1449	447	1366.197613	902.8302499	463.2898143	5.649875784	0	0
50196	296322	12.5	25	834	477	1366.197613	902.8302499	681.5905669	8.312080084	0	0
50197	296322	12.5	25	1364	563	1366.197613	902.8302499	339.8373555	4.144357994	0	0
50198	296322	12.5	25	1273	605	1366.197613	902.8302499	312.0715508	3.805750619	1	0
50199	296322	12.5	25	1364	629	1366.197613	902.8302499	273.8390681	3.339500831	1	0
50200	296322	12.5	25	1359	749	1366.197613	902.8302499	153.9985435	1.878031018	1	0
50201	296322	12.5	25	510	751	1366.197613	902.8302499	869.5555055	10.60433543	0	0
50202	296322	12.5	25	1218	773	1366.197613	902.8302499	197.0239231	2.402730769	1	0
50203	296322	12.5	25	1051	862	1366.197613	902.8302499	317.8311572	3.875989722	1	0
50205	296322	12.5	25	987	907	1366.197613	902.8302499	379.220538	4.624640708	0	0
50206	296322	12.5	25	1174	926	1366.197613	902.8302499	193.5891519	2.360843316	1	0
50207	296322	12.5	25	923	954	1366.197613	902.8302499	446.1417571	5.440753135	0	0
50505	296282	13	26	1290	129	1366.128944	902.8292957	777.5650423	9.482500515	0	0
50506	296282	13	26	860	194	1366.128944	902.8292957	870.9796084	10.62170254	0	0
50507	296282	13	26	1378	292	1366.128944	902.8292957	610.9446378	7.450544363	0	0
50508	296282	13	26	508	342	1366.128944	902.8292957	1025.141348	12.50172375	0	0
50509	296282	13	26	1410	384	1366.128944	902.8292957	520.6808116	6.349765996	0	0
50510	296282	13	26	833	477	1366.128944	902.8292957	682.3174187	8.32094413	0	0
50511	296282	13	26	1436	481	1366.128944	902.8292957	427.5767992	5.214351209	0	0
50512	296282	13	26	1350	560	1366.128944	902.8292957	343.2084917	4.185469411	0	0
50513	296282	13	26	508	595	1366.128944	902.8292957	911.6710808	11.11794001	0	0
50514	296282	13	26	1252	626	1366.128944	902.8292957	299.432588	3.651616927	1	0
50515	296282	13	26	1411	646	1366.128944	902.8292957	260.7195789	3.179507059	1	0
50516	296282	13	26	1308	687	1366.128944	902.8292957	223.5201534	2.72585553	1	0
50517	296282	13	26	1225	807	1366.128944	902.8292957	170.5890756	2.08035458	1	0
50518	296282	13	26	1011	821	1366.128944	902.8292957	364.4346312	4.44432477	0	0
50519	296282	13	26	1158	887	1366.128944	902.8292957	208.7300263	2.545488125	1	0
50520	296282	13	26	1018	894	1366.128944	902.8292957	348.2408908	4.246840131	0	0
50522	296282	13	26	913	937	1366.128944	902.8292957	454.4155332	5.541652843	0	0
50523	296282	13	26	1006	968	1366.128944	902.8292957	365.9782465	4.463149347	0	0
50524	296282	13	26	837	988	1366.128944	902.8292957	535.9398176	6.535851434	0	0
50525	296282	13	26	1186	1018	1366.128944	902.8292957	213.8006725	2.607325274	1	0
50592	296030	13.5	27	597	282	1366.120903	902.7665869	988.3815652	12.05343372	0	0
50593	296030	13.5	27	632	432	1366.120903	902.7665869	872.097861	10.63533977	0	0
50594	296030	13.5	27	1363	444	1366.120903	902.7665869	458.7772022	5.59484393	0	0
50595	296030	13.5	27	834	477	1366.120903	902.7665869	681.4908963	8.310864589	0	0
50596	296030	13.5	27	1307	519	1366.120903	902.7665869	388.293799	4.735290232	0	0
50597	296030	13.5	27	1453	590	1366.120903	902.7665869	324.6088653	3.958644698	1	0
50598	296030	13.5	27	1237	606	1366.120903	902.7665869	323.639637	3.946824841	1	0
50599	296030	13.5	27	1309	677	1366.120903	902.7665869	232.8805473	2.840006674	1	0
50600	296030	13.5	27	1446	697	1366.120903	902.7665869	220.7273396	2.691796825	1	0
50601	296030	13.5	27	1229	793	1366.120903	902.7665869	175.6440878	2.142001071	1	0
50602	296030	13.5	27	876	806	1366.120903	902.7665869	499.582097	6.092464598	0	0
50603	296030	13.5	27	1010	850	1366.120903	902.7665869	360.0089028	4.390352473	0	0
50604	296030	13.5	27	1130	883	1366.120903	902.7665869	236.9468267	2.889595448	1	0
50606	296030	13.5	27	885	906	1366.120903	902.7665869	481.1317679	5.867460584	0	0
50607	296030	13.5	27	976	965	1366.120903	902.7665869	395.0535616	4.81772636	0	0
50608	296030	13.5	27	841	1002	1366.120903	902.7665869	534.4148509	6.517254279	0	0
50609	296030	13.5	27	1269	1020	1366.120903	902.7665869	152.2371272	1.856550332	1	0
50589	296030	13.5	27	1345	114	1366.120903	902.7665869	789.0493148	9.622552619	0	0
50590	296030	13.5	27	1405	230	1366.120903	902.7665869	673.8890596	8.218159263	0	0
50591	296030	13.5	27	512	271	1366.120903	902.7665869	1062.380128	12.95585522	0	0
50624	296094	14	28	1010	770	1366.151171	902.7826733	380.0985332	4.635347965	0	0
50625	296094	14	28	784	822	1366.151171	902.7826733	587.7293817	7.167431485	0	0
50626	296094	14	28	1109	863	1366.151171	902.7826733	260.2102723	3.173296004	1	0
50628	296094	14	28	966	944	1366.151171	902.7826733	402.2683528	4.905711619	0	0
50629	296094	14	28	855	990	1366.151171	902.7826733	518.5386983	6.323642662	0	0
50630	296094	14	28	1273	1015	1366.151171	902.7826733	145.8419317	1.778560143	1	0
50610	296094	14	28	1323	128	1366.151171	902.7826733	775.9833854	9.463212017	0	0
50611	296094	14	28	541	160	1366.151171	902.7826733	1110.225452	13.53933478	0	0
50612	296094	14	28	1417	219	1366.151171	902.7826733	685.6707284	8.361838151	0	0
50613	296094	14	28	761	333	1366.151171	902.7826733	831.1800254	10.13634177	0	0
50614	296094	14	28	578	453	1366.151171	902.7826733	907.4616915	11.06660599	0	0
50615	296094	14	28	829	476	1366.151171	902.7826733	686.0574544	8.366554322	0	0
50616	296094	14	28	1371	478	1366.151171	902.7826733	424.8103468	5.180613985	0	0
50617	296094	14	28	1261	507	1366.151171	902.7826733	409.512751	4.99405794	0	0
50618	296094	14	28	1276	588	1366.151171	902.7826733	327.4375743	3.99314115	1	0
50619	296094	14	28	1454	680	1366.151171	902.7826733	239.4776322	2.920458929	1	0
50620	296094	14	28	1204	682	1366.151171	902.7826733	273.9306319	3.340617462	1	0
50621	296094	14	28	1307	724	1366.151171	902.7826733	188.3138479	2.29651034	1	0
50622	296094	14	28	885	752	1366.151171	902.7826733	504.2240215	6.149073433	0	0
50623	296094	14	28	1432	760	1366.151171	902.7826733	157.2353653	1.917504455	1	0
50560	295800	14.5	29	1282	769	1366.116403	902.7191811	157.9759118	1.92653551	1	0
50561	295800	14.5	29	1449	773	1366.116403	902.7191811	153.9375085	1.877286689	1	0
50562	295800	14.5	29	1081	818	1366.116403	902.7191811	297.4368894	3.627279139	1	0
50563	295800	14.5	29	737	885	1366.116403	902.7191811	629.365886	7.675193732	0	0
50565	295800	14.5	29	961	940	1366.116403	902.7191811	406.8281699	4.961319145	0	0
50566	295800	14.5	29	845	965	1366.116403	902.7191811	524.8249292	6.400304015	0	0
50567	295800	14.5	29	1336	982	1366.116403	902.7191811	84.8082897	1.034247435	1	0
50547	295800	14.5	29	587	121	1366.116403	902.7191811	1103.678961	13.45949952	0	0
50548	295800	14.5	29	1300	152	1366.116403	902.7191811	753.6250179	9.190548999	0	0
50549	295800	14.5	29	1420	240	1366.116403	902.7191811	664.9061249	8.10861128	0	0
50550	295800	14.5	29	763	332	1366.116403	902.7191811	830.3431699	10.12613622	0	0
50551	295800	14.5	29	816	477	1366.116403	902.7191811	695.6039667	8.482975204	0	0
50552	295800	14.5	29	1362	493	1366.116403	902.7191811	409.7398591	4.99682755	0	0
50553	295800	14.5	29	579	524	1366.116403	902.7191811	873.4875218	10.65228685	0	0
50554	295800	14.5	29	1238	530	1366.116403	902.7191811	394.1235857	4.806385191	0	0
50555	295800	14.5	29	1302	588	1366.116403	902.7191811	321.1838666	3.916876422	1	0
50556	295800	14.5	29	913	647	1366.116403	902.7191811	520.294892	6.345059659	0	0
50557	295800	14.5	29	1195	687	1366.116403	902.7191811	275.3463067	3.357881789	1	0
50558	295800	14.5	29	1028	692	1366.116403	902.7191811	398.4034081	4.858578147	0	0
50559	295800	14.5	29	1469	696	1366.116403	902.7191811	230.9065921	2.81593405	1	0
50817	296220	15	30	896	918	1366.097176	902.7324837	470.3450352	5.735915064	0	0
50818	296220	15	30	718	958	1366.097176	902.7324837	650.4494202	7.932310002	0	0
50819	296220	15	30	837	978	1366.097176	902.7324837	534.4240085	6.517365958	0	0
50799	296220	15	30	694	117	1366.097176	902.7324837	1033.968157	12.60936777	0	0
50800	296220	15	30	1202	131	1366.097176	902.7324837	788.9860009	9.621780499	0	0
50801	296220	15	30	1432	314	1366.097176	902.7324837	592.4095877	7.224507167	0	0
50802	296220	15	30	756	332	1366.097176	902.7324837	835.4364922	10.1882499	0	0
50803	296220	15	30	807	476	1366.097176	902.7324837	703.3422105	8.577344031	0	0
50804	296220	15	30	906	495	1366.097176	902.7324837	614.7643369	7.497126059	0	0
50805	296220	15	30	1369	520	1366.097176	902.7324837	382.7434918	4.667603558	0	0
50806	296220	15	30	580	523	1366.097176	902.7324837	873.0094671	10.64645692	0	0
50807	296220	15	30	1208	600	1366.097176	902.7324837	341.5284378	4.164980949	0	0
50808	296220	15	30	1289	607	1366.097176	902.7324837	305.6168787	3.727035106	1	0
50809	296220	15	30	1002	619	1366.097176	902.7324837	461.5960096	5.629219629	0	0
50810	296220	15	30	1438	681	1366.097176	902.7324837	233.0993574	2.84267509	1	0
50811	296220	15	30	1218	699	1366.097176	902.7324837	251.8723854	3.071614456	1	0
50812	296220	15	30	1429	742	1366.097176	902.7324837	172.6027131	2.104911135	1	0
50813	296220	15	30	1068	782	1366.097176	902.7324837	321.6181884	3.922173029	1	0
50814	296220	15	30	1225	881	1366.097176	902.7324837	142.7610381	1.740988269	1	0
50815	296220	15	30	1432	890	1366.097176	902.7324837	67.12151907	0.818555111	1	0
50688	295862	15.5	31	1031	755	1366.110298	902.7600387	366.2402779	4.466344852	0	0
50690	295862	15.5	31	865	923	1366.110298	902.7600387	501.5188802	6.116083905	0	0
50691	295862	15.5	31	658	969	1366.110298	902.7600387	711.2017486	8.673192056	0	0
50692	295862	15.5	31	1190	980	1366.110298	902.7600387	192.3040531	2.345171379	1	0
50693	295862	15.5	31	840	1009	1366.110298	902.7600387	536.7298906	6.545486471	0	0
50673	295862	15.5	31	779	96	1366.110298	902.7600387	997.7776619	12.16802027	0	0
50674	295862	15.5	31	1106	99	1366.110298	902.7600387	844.800312	10.30244283	0	0
50675	295862	15.5	31	754	327	1366.110298	902.7600387	840.3443578	10.24810192	0	0
50676	295862	15.5	31	847	389	1366.110298	902.7600387	730.3594179	8.906822169	0	0
50677	295862	15.5	31	1405	422	1366.110298	902.7600387	482.3304093	5.882078162	0	0
50678	295862	15.5	31	813	475	1366.110298	902.7600387	699.2207469	8.52708228	0	0
50679	295862	15.5	31	965	528	1366.110298	902.7600387	548.9394849	6.694383963	0	0
50680	295862	15.5	31	1285	596	1366.110298	902.7600387	317.3020672	3.869537405	1	0
50681	295862	15.5	31	1337	597	1366.110298	902.7600387	307.1426554	3.745642139	1	0
50682	295862	15.5	31	643	613	1366.110298	902.7600387	779.0053811	9.500065623	0	0
50683	295862	15.5	31	1194	637	1366.110298	902.7600387	316.6233614	3.861260505	1	0
50684	295862	15.5	31	1443	666	1366.110298	902.7600387	248.9324047	3.035761034	1	0
50685	295862	15.5	31	1392	694	1366.110298	902.7600387	210.3592889	2.565357181	1	0
50686	295862	15.5	31	1291	727	1366.110298	902.7600387	191.1364647	2.330932496	1	0
50687	295862	15.5	31	1457	745	1366.110298	902.7600387	182.0691288	2.220355229	1	0
50848	296870	16	32	1328	563	1366.159021	902.7899332	341.9258832	4.169827844	0	0
50849	296870	16	32	1236	586	1366.159021	902.7899332	342.4868356	4.176668727	0	0
50850	296870	16	32	1362	632	1366.159021	902.7899332	270.8218702	3.302705734	1	0
50851	296870	16	32	597	641	1366.159021	902.7899332	812.4897348	9.9084114	0	0
50852	296870	16	32	1419	653	1366.159021	902.7899332	255.3178015	3.113631725	1	0
50853	296870	16	32	1162	671	1366.159021	902.7899332	308.8810112	3.7668416	1	0
50854	296870	16	32	1476	701	1366.159021	902.7899332	229.7481615	2.801806848	1	0
50855	296870	16	32	1338	721	1366.159021	902.7899332	183.9579035	2.243389068	1	0
50856	296870	16	32	1004	744	1366.159021	902.7899332	395.4407662	4.822448368	0	0
50858	296870	16	32	848	934	1366.159021	902.7899332	519.0981021	6.33046466	0	0
50859	296870	16	32	574	938	1366.159021	902.7899332	792.9411478	9.670013997	0	0
50860	296870	16	32	1181	981	1366.159021	902.7899332	200.9991983	2.451209736	1	0
50861	296870	16	32	855	1023	1366.159021	902.7899332	525.1038042	6.40370493	0	0
50841	296870	16	32	1013	103	1366.159021	902.7899332	874.2912738	10.66208871	0	0
50842	296870	16	32	858	104	1366.159021	902.7899332	946.7264379	11.54544436	0	0
50843	296870	16	32	753	328	1366.159021	902.7899332	840.4447945	10.24932676	0	0
50844	296870	16	32	853	389	1366.159021	902.7899332	726.1627067	8.855642764	0	0
50845	296870	16	32	947	411	1366.159021	902.7899332	646.1823454	7.880272505	0	0
50846	296870	16	32	803	477	1366.159021	902.7899332	706.0064805	8.609835128	0	0
50847	296870	16	32	1362	499	1366.159021	902.7899332	403.8113515	4.924528677	0	0
50820	296388	16.5	33	993	99	1366.13746	902.7996648	886.1859088	10.80714523	0	0
50821	296388	16.5	33	860	105	1366.13746	902.7996648	944.8065587	11.5220312	0	0
50822	296388	16.5	33	907	298	1366.13746	902.7996648	759.3351312	9.260184527	0	0
50823	296388	16.5	33	757	321	1366.13746	902.7996648	842.3415548	10.27245798	0	0
50824	296388	16.5	33	848	385	1366.13746	902.7996648	732.5182046	8.933148837	0	0
50825	296388	16.5	33	1173	448	1366.13746	902.7996648	494.1101228	6.025733205	0	0
50826	296388	16.5	33	792	490	1366.13746	902.7996648	707.1332166	8.623575812	0	0
50827	296388	16.5	33	1361	501	1366.13746	902.7996648	401.8325075	4.900396433	0	0
50828	296388	16.5	33	1247	509	1366.13746	902.7996648	411.4266767	5.017398496	0	0
50829	296388	16.5	33	1299	585	1366.13746	902.7996648	324.8138935	3.961145043	1	0
50830	296388	16.5	33	1418	630	1366.13746	902.7996648	277.6857579	3.386411682	1	0
50831	296388	16.5	33	569	635	1366.13746	902.7996648	840.9190153	10.25510994	0	0
50832	296388	16.5	33	1345	671	1366.13746	902.7996648	232.761416	2.838553854	1	0
50833	296388	16.5	33	1465	695	1366.13746	902.7996648	230.1184532	2.8063226	1	0
50834	296388	16.5	33	1089	749	1366.13746	902.7996648	316.9534801	3.865286342	1	0
50835	296388	16.5	33	986	764	1366.13746	902.7996648	404.6848593	4.93518121	0	0
50836	296388	16.5	33	530	899	1366.13746	902.7996648	836.1460932	10.19690358	0	0
50838	296388	16.5	33	830	937	1366.13746	902.7996648	537.2271761	6.551550928	0	0
50839	296388	16.5	33	1236	997	1366.13746	902.7996648	160.6532341	1.959185781	1	0
50840	296388	16.5	33	873	1011	1366.13746	902.7996648	504.8681678	6.156928875	0	0
50880	296409	17	34	561	918	1366.081955	902.7770005	805.2258649	9.819827621	0	0
50881	296409	17	34	829	949	1366.081955	902.7770005	539.0673351	6.573991892	0	0
50882	296409	17	34	907	999	1366.081955	902.7770005	469.0576796	5.720215605	0	0
50862	296409	17	34	992	88	1366.081955	902.7770005	896.5483085	10.93351596	0	0
50863	296409	17	34	827	108	1366.081955	902.7770005	960.3540152	11.71163433	0	0
50864	296409	17	34	922	196	1366.081955	902.7770005	834.7110345	10.17940286	0	0
50865	296409	17	34	753	314	1366.081955	902.7770005	850.0163761	10.36605337	0	0
50866	296409	17	34	1122	349	1366.081955	902.7770005	605.1817636	7.38026541	0	0
50867	296409	17	34	844	389	1366.081955	902.7770005	732.4864325	8.932761372	0	0
50868	296409	17	34	1134	442	1366.081955	902.7770005	515.9239071	6.291754965	0	0
50869	296409	17	34	779	496	1366.081955	902.7770005	714.2357802	8.710192442	0	0
50870	296409	17	34	1356	503	1366.081955	902.7770005	399.9041085	4.876879372	0	0
50871	296409	17	34	536	514	1366.081955	902.7770005	916.6152998	11.17823536	0	0
50872	296409	17	34	1199	550	1366.081955	902.7770005	390.3434279	4.760285706	0	0
50873	296409	17	34	1411	562	1366.081955	902.7770005	343.7245916	4.191763313	0	0
50874	296409	17	34	1323	604	1366.081955	902.7770005	301.867108	3.681306195	1	0
50875	296409	17	34	1436	696	1366.081955	902.7770005	218.2779444	2.661926151	1	0
50876	296409	17	34	970	781	1366.081955	902.7770005	414.3797205	5.053411225	0	0
50877	296409	17	34	1120	813	1366.081955	902.7770005	261.9470143	3.194475784	1	0
50878	296409	17	34	1228	873	1366.081955	902.7770005	141.2561361	1.722635806	1	0
50883	296514	17.5	35	973	90	1366.115073	902.7569702	902.8362827	11.01019857	0	0
50884	296514	17.5	35	810	105	1366.115073	902.7569702	972.4608774	11.85927899	0	0
50885	296514	17.5	35	962	172	1366.115073	902.7569702	835.0537359	10.18358215	0	0
50886	296514	17.5	35	795	291	1366.115073	902.7569702	836.9103999	10.20622439	0	0
50887	296514	17.5	35	1020	376	1366.115073	902.7569702	630.2924318	7.686493071	0	0
50888	296514	17.5	35	778	384	1366.115073	902.7569702	784.2117912	9.56355843	0	0
50889	296514	17.5	35	978	467	1366.115073	902.7569702	583.5387281	7.116325952	0	0
50890	296514	17.5	35	1443	478	1366.115073	902.7569702	431.6593283	5.26413815	0	0
50891	296514	17.5	35	1143	494	1366.115073	902.7569702	465.6850831	5.679086379	0	0
50892	296514	17.5	35	772	495	1366.115073	902.7569702	720.5820335	8.787585774	0	0
50893	296514	17.5	35	1354	502	1366.115073	902.7569702	400.9400506	4.889512812	0	0
50894	296514	17.5	35	1283	555	1366.115073	902.7569702	357.5514309	4.360383303	0	0
50895	296514	17.5	35	560	648	1366.115073	902.7569702	845.4126952	10.30991092	0	0
50896	296514	17.5	35	1421	676	1366.115073	902.7569702	233.3046907	2.845179155	1	0
50897	296514	17.5	35	1312	772	1366.115073	902.7569702	141.5126369	1.725763865	1	0
50898	296514	17.5	35	955	775	1366.115073	902.7569702	430.5083587	5.250101935	0	0
50899	296514	17.5	35	1177	834	1366.115073	902.7569702	201.22632	2.453979513	1	0
50901	296514	17.5	35	609	953	1366.115073	902.7569702	758.7803346	9.253418715	0	0
50902	296514	17.5	35	840	965	1366.115073	902.7569702	529.7841684	6.460782541	0	0
50903	296514	17.5	35	958	986	1366.115073	902.7569702	416.5180849	5.07948884	0	0
50912	296892	18	36	1291	463	1366.105793	902.68747	446.0559957	5.439707265	0	0
50913	296892	18	36	765	499	1366.105793	902.68747	724.0799315	8.830243067	0	0
50914	296892	18	36	1352	510	1366.105793	902.68747	392.9407366	4.791960202	0	0
50915	296892	18	36	848	565	1366.105793	902.68747	618.4387113	7.541935504	0	0
50916	296892	18	36	1421	640	1366.105793	902.68747	268.3618469	3.27270545	1	0
50917	296892	18	36	1335	697	1366.105793	902.68747	208.0262138	2.536905046	1	0
50918	296892	18	36	1240	743	1366.105793	902.68747	203.4766792	2.481422917	1	0
50919	296892	18	36	508	748	1366.105793	902.68747	871.9367893	10.63337548	0	0
50920	296892	18	36	958	777	1366.105793	902.68747	427.0218706	5.207583788	0	0
50922	296892	18	36	712	929	1366.105793	902.68747	654.634812	7.983351366	0	0
50923	296892	18	36	808	970	1366.105793	902.68747	562.1503823	6.855492468	0	0
50924	296892	18	36	1013	977	1366.105793	902.68747	360.8407583	4.400497052	0	0
50904	296892	18	36	908	82	1366.105793	902.68747	939.8876744	11.46204481	0	0
50905	296892	18	36	820	126	1366.105793	902.68747	949.4603534	11.5787848	0	0
50906	296892	18	36	1002	178	1366.105793	902.68747	811.0147701	9.890424025	0	0
50907	296892	18	36	821	274	1366.105793	902.68747	832.098708	10.14754522	0	0
50908	296892	18	36	672	361	1366.105793	902.68747	880.4590657	10.73730568	0	0
50909	296892	18	36	1053	396	1366.105793	902.68747	595.6235636	7.263701995	0	0
50910	296892	18	36	952	403	1366.105793	902.68747	648.977022	7.914353926	0	0
50911	296892	18	36	1452	432	1366.105793	902.68747	478.4605619	5.834884901	0	0
50944	296977	18.5	37	814	972	1366.119494	902.7495855	556.4454651	6.785920306	0	0
50945	296977	18.5	37	1069	977	1366.119494	902.7495855	306.2566208	3.73483684	1	0
50925	296977	18.5	37	862	92	1366.119494	902.7495855	954.6996149	11.64267823	0	0
50926	296977	18.5	37	840	171	1366.119494	902.7495855	901.2542249	10.99090518	0	0
50927	296977	18.5	37	1008	183	1366.119494	902.7495855	803.9210396	9.803915117	0	0
50928	296977	18.5	37	838	267	1366.119494	902.7495855	826.4912192	10.07916121	0	0
50929	296977	18.5	37	1373	295	1366.119494	902.7495855	607.7885323	7.412055272	0	0
50930	296977	18.5	37	1026	329	1366.119494	902.7495855	666.9856498	8.13397134	0	0
50931	296977	18.5	37	603	380	1366.119494	902.7495855	924.9964818	11.2804449	0	0
50932	296977	18.5	37	1320	441	1366.119494	902.7495855	464.0470746	5.659110666	0	0
50933	296977	18.5	37	998	499	1366.119494	902.7495855	546.3750449	6.663110304	0	0
50934	296977	18.5	37	757	501	1366.119494	902.7495855	729.6775229	8.898506377	0	0
50935	296977	18.5	37	1321	537	1366.119494	902.7495855	368.5220862	4.494171783	0	0
50936	296977	18.5	37	1220	586	1366.119494	902.7495855	348.8283338	4.254004071	0	0
50937	296977	18.5	37	669	611	1366.119494	902.7495855	755.7072248	9.215941766	0	0
50938	296977	18.5	37	1359	611	1366.119494	902.7495855	291.8364402	3.558980978	1	0
50939	296977	18.5	37	1434	627	1366.119494	902.7495855	283.9816842	3.463191271	1	0
50940	296977	18.5	37	579	743	1366.119494	902.7495855	803.1668743	9.79471798	0	0
50941	296977	18.5	37	976	779	1366.119494	902.7495855	409.2764097	4.991175728	0	0
50942	296977	18.5	37	788	867	1366.119494	902.7495855	579.2237757	7.063704581	0	0
50946	296599	19	38	813	121	1366.085692	902.7153112	957.5920898	11.67795231	0	0
50947	296599	19	38	1008	176	1366.085692	902.7153112	810.1484471	9.879859111	0	0
50948	296599	19	38	1313	183	1366.085692	902.7153112	721.6704371	8.800858989	0	0
50949	296599	19	38	899	206	1366.085692	902.7153112	838.7975134	10.22923797	0	0
50950	296599	19	38	838	276	1366.085692	902.7153112	819.5404684	9.994395956	0	0
50951	296599	19	38	1021	283	1366.085692	902.7153112	709.3174196	8.650212434	0	0
50952	296599	19	38	1341	437	1366.085692	902.7153112	466.3904405	5.687688299	0	0
50953	296599	19	38	585	449	1366.085692	902.7153112	903.300859	11.01586413	0	0
50954	296599	19	38	756	507	1366.085692	902.7153112	727.18303	8.868085731	0	0
50955	296599	19	38	1406	515	1366.085692	902.7153112	389.7644346	4.753224813	0	0
50956	296599	19	38	567	544	1366.085692	902.7153112	875.9078819	10.68180344	0	0
50957	296599	19	38	1307	546	1366.085692	902.7153112	361.5756245	4.409458835	0	0
50958	296599	19	38	1057	575	1366.085692	902.7153112	450.4789564	5.49364581	0	0
50959	296599	19	38	1217	579	1366.085692	902.7153112	356.3960525	4.346293323	0	0
50960	296599	19	38	689	599	1366.085692	902.7153112	742.0835698	9.049799631	0	0
50961	296599	19	38	1441	606	1366.085692	902.7153112	306.0263542	3.732028709	1	0
50962	296599	19	38	781	784	1366.085692	902.7153112	597.0080335	7.280585774	0	0
50963	296599	19	38	1006	818	1366.085692	902.7153112	369.9167332	4.511179673	0	0
50965	296599	19	38	1116	982	1366.085692	902.7153112	262.3526543	3.199422613	1	0
50966	296599	19	38	867	986	1366.085692	902.7153112	505.9870229	6.17057345	0	0
51009	296557	19.5	39	719	116	1366.13242	902.7556211	1018.707405	12.42326104	0	0
51010	296557	19.5	39	1239	166	1366.13242	902.7556211	747.6439644	9.117609322	0	0
51011	296557	19.5	39	1052	184	1366.13242	902.7556211	784.4034806	9.565896105	0	0
51012	296557	19.5	39	916	218	1366.13242	902.7556211	819.4568058	9.99337568	0	0
51013	296557	19.5	39	852	272	1366.13242	902.7556211	813.7473805	9.923748543	0	0
51014	296557	19.5	39	1026	285	1366.13242	902.7556211	705.2035669	8.600043499	0	0
51015	296557	19.5	39	1369	424	1366.13242	902.7556211	478.7642089	5.838587914	0	0
51016	296557	19.5	39	537	458	1366.13242	902.7556211	940.8868864	11.47423032	0	0
51017	296557	19.5	39	1404	484	1366.13242	902.7556211	420.4642955	5.12761336	0	0
51018	296557	19.5	39	609	495	1366.13242	902.7556211	859.9500849	10.48719616	0	0
51019	296557	19.5	39	760	501	1366.13242	902.7556211	727.1891708	8.86816062	0	0
51020	296557	19.5	39	1298	552	1366.13242	902.7556211	357.3115342	4.357457734	0	0
51021	296557	19.5	39	1213	570	1366.13242	902.7556211	366.3002069	4.467075694	0	0
51022	296557	19.5	39	1440	596	1366.13242	902.7556211	315.5240568	3.847854351	1	0
51023	296557	19.5	39	693	600	1366.13242	902.7556211	738.0841561	9.001026294	0	0
51024	296557	19.5	39	1066	618	1366.13242	902.7556211	413.7212027	5.04538052	0	0
51025	296557	19.5	39	716	678	1366.13242	902.7556211	687.8860758	8.388854583	0	0
51026	296557	19.5	39	1028	817	1366.13242	902.7556211	348.837441	4.254115135	0	0
51028	296557	19.5	39	923	981	1366.13242	902.7556211	449.9872496	5.487649386	0	0
51029	296557	19.5	39	1164	990	1366.13242	902.7556211	220.1569827	2.684841252	1	0
51008	296578	20	40	1198	993	1366.141034	902.741074	190.8352198	2.327258778	1	0
50988	296578	20	40	712	102	1366.141034	902.741074	1033.966518	12.60934778	0	0
50989	296578	20	40	1096	176	1366.141034	902.741074	775.3249429	9.45518223	0	0
50990	296578	20	40	909	213	1366.141034	902.741074	827.4785039	10.09120127	0	0
50991	296578	20	40	1155	253	1366.141034	902.741074	683.1866506	8.33154452	0	0
50992	296578	20	40	856	278	1366.141034	902.741074	806.563875	9.836144817	0	0
50993	296578	20	40	1022	279	1366.141034	902.741074	712.3805015	8.687567091	0	0
50994	296578	20	40	582	309	1366.141034	902.741074	983.5678038	11.99472931	0	0
50995	296578	20	40	1379	380	1366.141034	902.741074	522.8992097	6.37681963	0	0
50996	296578	20	40	1112	446	1366.141034	902.741074	522.6854446	6.374212739	0	0
50997	296578	20	40	1361	480	1366.141034	902.741074	422.7723334	5.155760163	0	0
50998	296578	20	40	764	501	1366.141034	902.741074	723.8575244	8.827530786	0	0
50999	296578	20	40	638	535	1366.141034	902.741074	815.7345544	9.947982371	0	0
51000	296578	20	40	1283	554	1366.141034	902.741074	358.5146695	4.372130116	0	0
51001	296578	20	40	1454	560	1366.141034	902.741074	353.8228959	4.314913365	0	0
51002	296578	20	40	821	607	1366.141034	902.741074	620.1947517	7.563350631	0	0
51003	296578	20	40	675	666	1366.141034	902.741074	730.5629784	8.909304614	0	0
51004	296578	20	40	1046	747	1366.141034	902.741074	356.0134323	4.341627223	0	0
51005	296578	20	40	1024	822	1366.141034	902.741074	351.5389144	4.287059932	0	0
51007	296578	20	40	961	980	1366.141034	902.741074	412.4417526	5.029777471	0	0
51104	296473	20.5	41	1461	534	1366.118139	902.7384671	380.7500818	4.64329368	0	0
51105	296473	20.5	41	1237	535	1366.118139	902.7384671	389.7474489	4.75301767	0	0
51106	296473	20.5	41	670	588	1366.118139	902.7384671	763.963851	9.316632329	0	0
51107	296473	20.5	41	921	655	1366.118139	902.7384671	509.4158473	6.212388381	0	0
51108	296473	20.5	41	560	667	1366.118139	902.7384671	839.8803953	10.24244384	0	0
51109	296473	20.5	41	1063	767	1366.118139	902.7384671	332.1227746	4.05027774	0	0
51110	296473	20.5	41	1021	819	1366.118139	902.7384671	355.1318917	4.330876728	0	0
51112	296473	20.5	41	1000	964	1366.118139	902.7384671	371.208118	4.526928268	0	0
51113	296473	20.5	41	1225	997	1366.118139	902.7384671	169.7043477	2.069565216	1	0
51093	296473	20.5	41	667	101	1366.118139	902.7384671	1063.743739	12.97248462	0	0
51094	296473	20.5	41	1186	139	1366.118139	902.7384671	784.6903785	9.569394859	0	0
51095	296473	20.5	41	574	181	1366.118139	902.7384671	1071.614464	13.06846908	0	0
51096	296473	20.5	41	910	213	1366.118139	902.7384671	826.9116697	10.08428865	0	0
51097	296473	20.5	41	1009	235	1366.118139	902.7384671	757.2370999	9.234598779	0	0
51098	296473	20.5	41	871	305	1366.118139	902.7384671	776.1657338	9.465435778	0	0
51099	296473	20.5	41	1400	317	1366.118139	902.7384671	586.7175917	7.155092582	0	0
51100	296473	20.5	41	1166	327	1366.118139	902.7384671	609.526088	7.433244976	0	0
51101	296473	20.5	41	1090	360	1366.118139	902.7384671	608.9386424	7.426081005	0	0
51102	296473	20.5	41	1346	404	1366.118139	902.7384671	499.1440655	6.08712275	0	0
51103	296473	20.5	41	766	503	1366.118139	902.7384671	721.0635356	8.793457752	0	0
51072	296431	21	42	695	100	1366.043711	902.6841743	1046.232071	12.75892769	0	0
51073	296431	21	42	1255	157	1366.043711	902.6841743	753.9068865	9.193986421	0	0
51074	296431	21	42	660	166	1366.043711	902.6841743	1020.392716	12.44381361	0	0
51075	296431	21	42	906	212	1366.043711	902.6841743	829.8703782	10.12037047	0	0
51076	296431	21	42	1022	227	1366.043711	902.6841743	758.2316127	9.246726984	0	0
51077	296431	21	42	1061	284	1366.043711	902.6841743	689.7983569	8.412175084	0	0
51078	296431	21	42	869	309	1366.043711	902.6841743	774.2824739	9.442469194	0	0
51079	296431	21	42	1338	316	1366.043711	902.6841743	587.3540415	7.162854165	0	0
51080	296431	21	42	1391	337	1366.043711	902.6841743	566.234405	6.905297622	0	0
51081	296431	21	42	1227	380	1366.043711	902.6841743	540.8621817	6.595880265	0	0
51082	296431	21	42	1203	474	1366.043711	902.6841743	458.642969	5.593206939	0	0
51083	296431	21	42	758	519	1366.043711	902.6841743	718.9789288	8.768035717	0	0
51084	296431	21	42	1440	533	1366.043711	902.6841743	377.0091795	4.59767292	0	0
51085	296431	21	42	532	646	1366.043711	902.6841743	872.6486562	10.64205678	0	0
51086	296431	21	42	659	646	1366.043711	902.6841743	752.1951706	9.173111836	0	0
51087	296431	21	42	980	729	1366.043711	902.6841743	423.3154134	5.16238309	0	0
51088	296431	21	42	1078	788	1366.043711	902.6841743	310.0349001	3.780913416	1	0
51089	296431	21	42	1021	821	1366.043711	902.6841743	354.5806916	4.324154775	0	0
51091	296431	21	42	1011	970	1366.043711	902.6841743	361.3688657	4.406937387	0	0
51092	296431	21	42	1232	1008	1366.043711	902.6841743	170.4674151	2.078870916	1	0
50976	296536	21.5	43	1232	363	1366.050141	902.7114273	556.10958	6.781824147	0	0
50977	296536	21.5	43	1210	441	1366.050141	902.7114273	487.3695605	5.943531226	0	0
50978	296536	21.5	43	752	532	1366.050141	902.7114273	717.2757751	8.74726555	0	0
50979	296536	21.5	43	1441	563	1366.050141	902.7114273	347.8812086	4.242453763	0	0
50980	296536	21.5	43	542	580	1366.050141	902.7114273	884.9866098	10.79251963	0	0
50981	296536	21.5	43	602	658	1366.050141	902.7114273	802.281933	9.783926013	0	0
50982	296536	21.5	43	1074	685	1366.050141	902.7114273	364.2685139	4.44229895	0	0
50983	296536	21.5	43	1093	776	1366.050141	902.7114273	301.0185461	3.67095788	1	0
50984	296536	21.5	43	1022	823	1366.050141	902.7114273	353.1634337	4.306871143	0	0
50986	296536	21.5	43	1015	971	1366.050141	902.7114273	357.6304383	4.361346809	0	0
50987	296536	21.5	43	1234	1004	1366.050141	902.7114273	166.422999	2.029548768	1	0
50967	296536	21.5	43	695	128	1366.050141	902.7114273	1024.932235	12.4991736	0	0
50968	296536	21.5	43	1268	145	1366.050141	902.7114273	764.0290814	9.317427822	0	0
50969	296536	21.5	43	1001	156	1366.050141	902.7114273	831.1675889	10.13619011	0	0
50970	296536	21.5	43	758	162	1366.050141	902.7114273	958.3206103	11.68683671	0	0
50971	296536	21.5	43	904	212	1366.050141	902.7114273	831.0069845	10.13423152	0	0
50972	296536	21.5	43	1421	220	1366.050141	902.7114273	684.9192507	8.35267379	0	0
50973	296536	21.5	43	1060	266	1366.050141	902.7114273	706.4475425	8.615213933	0	0
50974	296536	21.5	43	874	317	1366.050141	902.7114273	764.9648469	9.328839596	0	0
50975	296536	21.5	43	1346	334	1366.050141	902.7114273	569.0647553	6.939814089	0	0
51051	296956	22	44	1001	101	1366.066991	902.7189198	880.9240228	10.74297589	0	0
51052	296956	22	44	1293	115	1366.066991	902.7189198	791.1004245	9.647566153	0	0
51053	296956	22	44	803	124	1366.066991	902.7189198	960.9618057	11.71904641	0	0
51054	296956	22	44	713	136	1366.066991	902.7189198	1007.151625	12.28233689	0	0
51055	296956	22	44	908	213	1366.066991	902.7189198	827.9719538	10.09721895	0	0
51056	296956	22	44	1059	259	1366.066991	902.7189198	713.2069717	8.697645996	0	0
51057	296956	22	44	1414	266	1366.066991	902.7189198	638.5205996	7.786836581	0	0
51058	296956	22	44	884	320	1366.066991	902.7189198	756.273709	9.22285011	0	0
51059	296956	22	44	1341	332	1366.066991	902.7189198	571.2691479	6.966696926	0	0
51060	296956	22	44	1223	353	1366.066991	902.7189198	568.0308571	6.927205574	0	0
51061	296956	22	44	1218	446	1366.066991	902.7189198	480.1208238	5.855131997	0	0
51062	296956	22	44	618	519	1366.066991	902.7189198	840.740407	10.25293179	0	0
51063	296956	22	44	751	545	1366.066991	902.7189198	711.5266886	8.677154739	0	0
51064	296956	22	44	1168	634	1366.066991	902.7189198	333.8268872	4.071059601	0	0
51065	296956	22	44	1413	645	1366.066991	902.7189198	261.9575327	3.194604058	1	0
51066	296956	22	44	581	653	1366.066991	902.7189198	823.8262674	10.0466618	0	0
51067	296956	22	44	1133	787	1366.066991	902.7189198	260.213548	3.173335951	1	0
51068	296956	22	44	1032	843	1366.066991	902.7189198	339.3627906	4.138570618	0	0
51070	296956	22	44	1030	959	1366.066991	902.7189198	340.7470943	4.155452369	0	0
51071	296956	22	44	1232	983	1366.066991	902.7189198	156.2658307	1.905680862	1	0
51040	296767	22.5	45	700	447	1366.149356	902.7396339	807.1267427	9.843009058	0	0
51041	296767	22.5	45	1218	462	1366.149356	902.7396339	464.9727483	5.67039937	0	0
51042	296767	22.5	45	759	564	1366.149356	902.7396339	695.251667	8.478678866	0	0
51043	296767	22.5	45	1211	626	1366.149356	902.7396339	317.2635304	3.869067444	1	0
51044	296767	22.5	45	625	663	1366.149356	902.7396339	778.9592162	9.499502636	0	0
51045	296767	22.5	45	1314	757	1366.149356	902.7396339	154.7888764	1.887669224	1	0
51046	296767	22.5	45	1187	778	1366.149356	902.7396339	218.2990338	2.662183338	1	0
51047	296767	22.5	45	1017	854	1366.149356	902.7396339	352.5348563	4.299205565	0	0
51049	296767	22.5	45	1071	907	1366.149356	902.7396339	295.1801031	3.599757355	1	0
51050	296767	22.5	45	1223	989	1366.149356	902.7396339	167.130455	2.03817628	1	0
51030	296767	22.5	45	998	102	1366.149356	902.7396339	881.3160102	10.74775622	0	0
51031	296767	22.5	45	1330	125	1366.149356	902.7396339	778.5792921	9.494869416	0	0
51032	296767	22.5	45	910	127	1366.149356	902.7396339	899.9134486	10.97455425	0	0
51033	296767	22.5	45	741	142	1366.149356	902.7396339	984.6504498	12.00793231	0	0
51034	296767	22.5	45	917	213	1366.149356	902.7396339	823.089246	10.03767373	0	0
51035	296767	22.5	45	1062	252	1366.149356	902.7396339	718.3097536	8.759875044	0	0
51036	296767	22.5	45	1341	321	1366.149356	902.7396339	582.2829997	7.101012192	0	0
51037	296767	22.5	45	924	354	1366.149356	902.7396339	704.7064915	8.593981603	0	0
51038	296767	22.5	45	1199	370	1366.149356	902.7396339	558.3461515	6.809099408	0	0
51039	296767	22.5	45	1406	405	1366.149356	902.7396339	499.3323712	6.089419161	0	0
51240	296810	23	46	948	103	1366.079281	902.7102762	902.4005822	11.00488515	0	0
51241	296810	23	46	743	147	1366.079281	902.7102762	979.4517914	11.94453404	0	0
51242	296810	23	46	1332	151	1366.079281	902.7102762	752.482383	9.176614426	0	0
51243	296810	23	46	960	165	1366.079281	902.7102762	842.0907515	10.26939941	0	0
51244	296810	23	46	928	236	1366.079281	902.7102762	797.7568856	9.728742508	0	0
51245	296810	23	46	1066	244	1366.079281	902.7102762	723.8416972	8.827337771	0	0
51246	296810	23	46	1319	276	1366.079281	902.7102762	628.4761164	7.664342883	0	0
51247	296810	23	46	699	320	1366.079281	902.7102762	885.7460318	10.80178088	0	0
51248	296810	23	46	1227	409	1366.079281	902.7102762	512.9258067	6.255192764	0	0
51249	296810	23	46	985	413	1366.079281	902.7102762	620.5139586	7.567243398	0	0
51250	296810	23	46	1344	470	1366.079281	902.7102762	433.2732137	5.28381968	0	0
51251	296810	23	46	1229	494	1366.079281	902.7102762	431.0856285	5.25714181	0	0
51252	296810	23	46	757	559	1366.079281	902.7102762	699.3670883	8.528866931	0	0
51253	296810	23	46	1272	576	1366.079281	902.7102762	339.9860521	4.146171367	0	0
51254	296810	23	46	682	658	1366.079281	902.7102762	726.531198	8.860136561	0	0
51255	296810	23	46	1218	739	1366.079281	902.7102762	220.7453916	2.692016971	1	0
51256	296810	23	46	988	855	1366.079281	902.7102762	381.0776994	4.647289018	0	0
51257	296810	23	46	1217	867	1366.079281	902.7102762	153.2966268	1.869471058	1	0
51258	296810	23	46	1066	892	1366.079281	902.7102762	300.2703528	3.661833571	1	0
51260	296810	23	46	1240	1014	1366.079281	902.7102762	168.1707099	2.050862316	1	0
51200	296452	23.5	47	1032	157	1366.10383	902.666516	817.0948063	9.964570809	0	0
51201	296452	23.5	47	1315	158	1366.10383	902.666516	746.4179939	9.102658462	0	0
51202	296452	23.5	47	634	205	1366.10383	902.666516	1011.293521	12.33284782	0	0
51203	296452	23.5	47	931	226	1366.10383	902.666516	804.4830122	9.810768442	0	0
51204	296452	23.5	47	1067	239	1366.10383	902.666516	727.9535327	8.877482106	0	0
51205	296452	23.5	47	1214	254	1366.10383	902.666516	666.2610781	8.125135099	0	0
51206	296452	23.5	47	969	429	1366.10383	902.666516	618.1030823	7.537842467	0	0
51207	296452	23.5	47	1264	437	1366.10383	902.666516	476.7289547	5.813767741	0	0
51208	296452	23.5	47	1362	442	1366.10383	902.666516	460.6847951	5.618107257	0	0
51209	296452	23.5	47	1224	492	1366.10383	902.666516	434.5578051	5.299485428	0	0
51210	296452	23.5	47	754	554	1366.10383	902.666516	704.4426438	8.590763948	0	0
51211	296452	23.5	47	1296	562	1366.10383	902.666516	347.8048622	4.241522709	0	0
51212	296452	23.5	47	660	650	1366.10383	902.666516	749.9486565	9.145715323	0	0
51213	296452	23.5	47	1275	711	1366.10383	902.666516	212.2167789	2.588009499	1	0
51214	296452	23.5	47	1098	852	1366.10383	902.666516	272.849335	3.327430915	1	0
51215	296452	23.5	47	950	874	1366.10383	902.666516	417.0901181	5.086464855	0	0
51217	296452	23.5	47	1079	944	1366.10383	902.666516	290.0639002	3.537364637	1	0
51218	296452	23.5	47	1246	1002	1366.10383	902.666516	155.8591385	1.900721202	1	0
51198	296452	23.5	47	837	132	1366.10383	902.666516	934.8142821	11.40017417	0	0
51199	296452	23.5	47	741	150	1366.10383	902.666516	978.3975076	11.93167692	0	0
51170	296914	24	48	817	128	1366.106677	902.6988856	949.566483	11.58007906	0	0
51174	296914	24	48	742	155	1366.106677	902.6988856	973.9418706	11.87733988	0	0
51176	296914	24	48	598	171	1366.106677	902.6988856	1060.835108	12.93701351	0	0
51180	296914	24	48	1211	186	1366.106677	902.6988856	733.2907839	8.942570535	0	0
51182	296914	24	48	916	212	1366.106677	902.6988856	824.4155329	10.05384796	0	0
51183	296914	24	48	1066	237	1366.106677	902.6988856	730.2184766	8.905103373	0	0
51184	296914	24	48	1148	253	1366.106677	902.6988856	685.3314266	8.357700325	0	0
51185	296914	24	48	1349	417	1366.106677	902.6988856	486.0000472	5.926829844	0	0
51186	296914	24	48	1249	427	1366.106677	902.6988856	489.9014222	5.974407588	0	0
51187	296914	24	48	882	464	1366.106677	902.6988856	653.3115539	7.967214072	0	0
51156	296914	24	48	1150	117	1366.106677	902.6988856	814.8771898	9.937526705	0	0
51188	296914	24	48	1217	488	1366.106677	902.6988856	440.6903297	5.374272314	0	0
51189	296914	24	48	1311	533	1366.106677	902.6988856	373.7833755	4.558333848	0	0
51190	296914	24	48	769	564	1366.106677	902.6988856	686.4789278	8.371694241	0	0
51191	296914	24	48	1302	686	1366.106677	902.6988856	225.9824617	2.755883679	1	0
51192	296914	24	48	647	722	1366.106677	902.6988856	741.462406	9.042224463	0	0
51193	296914	24	48	1161	839	1366.106677	902.6988856	214.770335	2.619150427	1	0
51194	296914	24	48	941	880	1366.106677	902.6988856	425.7122571	5.191612892	0	0
51196	296914	24	48	1008	985	1366.106677	902.6988856	367.4423291	4.481004014	0	0
51197	296914	24	48	1246	997	1366.106677	902.6988856	152.7033527	1.862236009	1	0
51264	296999	24.5	49	1189	185	1366.089044	902.7367252	739.260804	9.015375658	0	0
51265	296999	24.5	49	572	186	1366.089044	902.7367252	1069.714421	13.04529782	0	0
51266	296999	24.5	49	1066	220	1366.089044	902.7367252	745.7766894	9.094837675	0	0
51267	296999	24.5	49	919	262	1366.089044	902.7367252	781.3015836	9.528068093	0	0
51268	296999	24.5	49	1064	288	1366.089044	902.7367252	684.9518465	8.353071298	0	0
51269	296999	24.5	49	1258	367	1366.089044	902.7367252	546.5318657	6.665022752	0	0
51270	296999	24.5	49	736	428	1366.089044	902.7367252	788.9151805	9.620916835	0	0
51271	296999	24.5	49	1260	475	1366.089044	902.7367252	440.6967113	5.374350138	0	0
51272	296999	24.5	49	1226	542	1366.089044	902.7367252	386.9831072	4.719306185	0	0
51273	296999	24.5	49	790	577	1366.089044	902.7367252	661.8028416	8.070766361	0	0
51274	296999	24.5	49	1296	587	1366.089044	902.7367252	323.4225622	3.944177588	1	0
51275	296999	24.5	49	1321	641	1366.089044	902.7367252	265.5920466	3.238927398	1	0
51276	296999	24.5	49	674	762	1366.089044	902.7367252	706.2535459	8.612848121	0	0
51277	296999	24.5	49	1196	816	1366.089044	902.7367252	190.9281082	2.328391563	1	0
51278	296999	24.5	49	909	861	1366.089044	902.7367252	458.9905758	5.597446046	0	0
51279	296999	24.5	49	965	892	1366.089044	902.7367252	401.2327239	4.893081999	0	0
51281	296999	24.5	49	1226	981	1366.089044	902.7367252	160.4683163	1.956930686	1	0
51261	296999	24.5	49	1113	122	1366.089044	902.7367252	820.7337561	10.00894825	0	0
51262	296999	24.5	49	825	124	1366.089044	902.7367252	948.2659126	11.56421845	0	0
51263	296999	24.5	49	751	168	1366.089044	902.7367252	958.2132267	11.68552715	0	0
51114	296789	25	50	1068	113	1366.112006	902.7153829	844.1096812	10.2940205	0	0
51115	296789	25	50	817	115	1366.112006	902.7153829	960.2184747	11.7099814	0	0
51116	296789	25	50	1168	161	1366.112006	902.7153829	767.7174454	9.362407871	0	0
51117	296789	25	50	571	193	1366.112006	902.7153829	1065.785638	12.99738583	0	0
51118	296789	25	50	744	200	1366.112006	902.7153829	938.5266416	11.44544685	0	0
51119	296789	25	50	1069	211	1366.112006	902.7153829	752.8251556	9.18079458	0	0
51120	296789	25	50	1070	287	1366.112006	902.7153829	683.2186712	8.331935014	0	0
51121	296789	25	50	902	306	1366.112006	902.7153829	755.9558201	9.218973416	0	0
51122	296789	25	50	1129	395	1366.112006	902.7153829	560.354364	6.833589805	0	0
51123	296789	25	50	596	418	1366.112006	902.7153829	909.9568691	11.09703499	0	0
51124	296789	25	50	1282	490	1366.112006	902.7153829	421.1992602	5.136576344	0	0
51125	296789	25	50	1268	574	1366.112006	902.7153829	343.0448493	4.183473772	0	0
51126	296789	25	50	790	579	1366.112006	902.7153829	660.8303051	8.05890616	0	0
51127	296789	25	50	1186	595	1366.112006	902.7153829	356.5516673	4.348191065	0	0
51128	296789	25	50	1316	640	1366.112006	902.7153829	267.4520247	3.261610058	1	0
51129	296789	25	50	1225	771	1366.112006	902.7153829	193.0324849	2.354054694	1	0
51130	296789	25	50	1077	801	1366.112006	902.7153829	306.4829048	3.7375964	1	0
51131	296789	25	50	682	842	1366.112006	902.7153829	686.8009857	8.375621777	0	0
51132	296789	25	50	899	876	1366.112006	902.7153829	467.875344	5.705796878	0	0
51134	296789	25	50	1218	967	1366.112006	902.7153829	161.4610734	1.96903748	1	0
51232	296494	25.5	51	1124	611	1366.080335	902.6825447	379.0535523	4.622604297	0	0
51233	296494	25.5	51	1324	662	1366.080335	902.6825447	244.3334646	2.979676398	1	0
51234	296494	25.5	51	1180	696	1366.080335	902.6825447	278.1071114	3.391550139	1	0
51235	296494	25.5	51	1244	724	1366.080335	902.6825447	216.4048521	2.639083562	1	0
51236	296494	25.5	51	901	866	1366.080335	902.6825447	466.5247337	5.689326021	0	0
51238	296494	25.5	51	1195	945	1366.080335	902.6825447	176.2363415	2.149223677	1	0
51239	296494	25.5	51	731	951	1366.080335	902.6825447	636.9156997	7.76726463	0	0
51219	296494	25.5	51	777	99	1366.080335	902.6825447	996.4543511	12.15188233	0	0
51220	296494	25.5	51	1159	139	1366.080335	902.6825447	791.2605729	9.649519182	0	0
51221	296494	25.5	51	922	160	1366.080335	902.6825447	865.3234691	10.55272523	0	0
51222	296494	25.5	51	1046	213	1366.080335	902.6825447	760.3377101	9.272411099	0	0
51223	296494	25.5	51	699	242	1366.080335	902.6825447	938.8810352	11.44976872	0	0
51224	296494	25.5	51	539	255	1366.080335	902.6825447	1050.502051	12.81100062	0	0
51225	296494	25.5	51	1064	313	1366.080335	902.6825447	662.5541732	8.079928941	0	0
51226	296494	25.5	51	884	347	1366.080335	902.6825447	735.6524587	8.971371447	0	0
51227	296494	25.5	51	548	429	1366.080335	902.6825447	945.3203625	11.5282971	0	0
51228	296494	25.5	51	1345	480	1366.080335	902.6825447	423.2078853	5.161071771	0	0
51229	296494	25.5	51	1044	529	1366.080335	902.6825447	493.3298962	6.016218246	0	0
51230	296494	25.5	51	1317	553	1366.080335	902.6825447	353.1101264	4.306221054	0	0
51231	296494	25.5	51	801	581	1366.080335	902.6825447	650.2272254	7.92960031	0	0
51360	296852	26	52	1365	676	1366.123837	902.6968799	226.6996655	2.764630067	1	0
51361	296852	26	52	1252	778	1366.123837	902.6968799	169.0371616	2.0614288	1	0
51362	296852	26	52	904	887	1366.123837	902.6968799	462.3903467	5.638906667	0	0
51363	296852	26	52	1176	896	1366.123837	902.6968799	190.2417451	2.320021281	1	0
51365	296852	26	52	702	928	1366.123837	902.6968799	664.6056866	8.104947398	0	0
51345	296852	26	52	726	125	1366.123837	902.6968799	1007.259134	12.28364798	0	0
51346	296852	26	52	1164	142	1366.123837	902.6968799	787.0919822	9.59868271	0	0
51347	296852	26	52	990	242	1366.123837	902.6968799	760.2562119	9.271417218	0	0
51348	296852	26	52	713	308	1366.123837	902.6968799	883.3091901	10.77206329	0	0
51349	296852	26	52	1044	310	1366.123837	902.6968799	674.5764284	8.226541809	0	0
51350	296852	26	52	877	312	1366.123837	902.6968799	766.9191168	9.352672156	0	0
51351	296852	26	52	536	330	1366.123837	902.6968799	1008.507462	12.29887149	0	0
51352	296852	26	52	865	428	1366.123837	902.6968799	690.2624339	8.41783456	0	0
51353	296852	26	52	1401	435	1366.123837	902.6968799	468.9954351	5.719456526	0	0
51354	296852	26	52	1323	505	1366.123837	902.6968799	400.028091	4.878391353	0	0
51355	296852	26	52	608	523	1366.123837	902.6968799	847.8923709	10.34015087	0	0
51356	296852	26	52	1071	557	1366.123837	902.6968799	454.5375803	5.543141223	0	0
51357	296852	26	52	925	572	1366.123837	902.6968799	551.3172098	6.723380608	0	0
51358	296852	26	52	805	579	1366.123837	902.6968799	647.795979	7.899950963	0	0
51359	296852	26	52	1224	639	1366.123837	902.6968799	299.5583907	3.653151107	1	0
51168	296705	26.5	53	677	548	1366.10553	902.7000326	775.0345442	9.451640783	0	0
51169	296705	26.5	53	797	578	1366.10553	902.7000326	655.2184487	7.990468887	0	0
51171	296705	26.5	53	941	612	1366.10553	902.7000326	514.9963307	6.280443058	0	0
51172	296705	26.5	53	1333	630	1366.10553	902.7000326	274.7021731	3.350026501	1	0
51173	296705	26.5	53	1398	688	1366.10553	902.7000326	217.0561245	2.647025909	1	0
51175	296705	26.5	53	1210	776	1366.10553	902.7000326	201.0518211	2.451851477	1	0
51177	296705	26.5	53	718	850	1366.10553	902.7000326	650.2446244	7.929812493	0	0
51178	296705	26.5	53	1156	863	1366.10553	902.7000326	213.8233532	2.607601868	1	0
51181	296705	26.5	53	918	925	1366.10553	902.7000326	448.6600658	5.471464217	0	0
51157	296705	26.5	53	1181	136	1366.10553	902.7000326	788.7287222	9.618642954	0	0
51158	296705	26.5	53	673	211	1366.10553	902.7000326	979.2059083	11.94153547	0	0
51159	296705	26.5	53	989	243	1366.10553	902.7000326	759.8767754	9.266789944	0	0
51160	296705	26.5	53	1036	319	1366.10553	902.7000326	670.5783989	8.177785352	0	0
51161	296705	26.5	53	718	348	1366.10553	902.7000326	853.0726255	10.4033247	0	0
51162	296705	26.5	53	877	351	1366.10553	902.7000326	737.2904079	8.991346437	0	0
51163	296705	26.5	53	1440	405	1366.10553	902.7000326	503.1557563	6.136045809	0	0
51164	296705	26.5	53	598	411	1366.10553	902.7000326	912.0060457	11.12202495	0	0
51165	296705	26.5	53	1287	418	1366.10553	902.7000326	491.1128246	5.989180788	0	0
51166	296705	26.5	53	849	470	1366.10553	902.7000326	674.2606673	8.222691065	0	0
51167	296705	26.5	53	1056	484	1366.10553	902.7000326	521.0327793	6.354058284	0	0
51328	296621	27	54	698	332	1366.095695	902.6374954	878.62336	10.71491902	0	0
51329	296621	27	54	964	346	1366.095695	902.6374954	686.6776895	8.374118164	0	0
51330	296621	27	54	1459	388	1366.095695	902.6374954	522.9559844	6.377512004	0	0
51331	296621	27	54	831	426	1366.095695	902.6374954	716.5966123	8.738983077	0	0
51332	296621	27	54	1062	440	1366.095695	902.6374954	553.6313249	6.751601523	0	0
51333	296621	27	54	667	508	1366.095695	902.6374954	802.7910958	9.790135315	0	0
51334	296621	27	54	864	523	1366.095695	902.6374954	629.4638312	7.676388186	0	0
51335	296621	27	54	691	573	1366.095695	902.6374954	751.2756323	9.161897955	0	0
51336	296621	27	54	796	584	1366.095695	902.6374954	653.0994985	7.96462803	0	0
51337	296621	27	54	1385	646	1366.095695	902.6374954	257.3328133	3.13820504	1	0
51338	296621	27	54	981	724	1366.095695	902.6374954	424.5115417	5.176970021	0	0
51339	296621	27	54	1428	735	1366.095695	902.6374954	178.7021904	2.179295005	1	0
51340	296621	27	54	726	744	1366.095695	902.6374954	659.4606536	8.042203093	0	0
51341	296621	27	54	1174	763	1366.095695	902.6374954	237.4855494	2.896165236	1	0
51342	296621	27	54	1141	846	1366.095695	902.6374954	232.1117786	2.830631447	1	0
51344	296621	27	54	899	946	1366.095695	902.6374954	469.104141	5.720782207	0	0
51324	296621	27	54	1206	134	1366.095695	902.6374954	785.1332568	9.574795814	0	0
51325	296621	27	54	1027	244	1366.095695	902.6374954	740.8031052	9.03418421	0	0
51326	296621	27	54	638	270	1366.095695	902.6374954	964.5483615	11.7627849	0	0
51327	296621	27	54	1255	272	1366.095695	902.6374954	640.3482678	7.809125217	0	0
51366	296936	27.5	55	1244	134	1366.075097	902.6748819	778.3080388	9.491561449	0	0
51367	296936	27.5	55	1077	164	1366.075097	902.6748819	793.2244278	9.673468631	0	0
51368	296936	27.5	55	1159	182	1366.075097	902.6748819	749.8349026	9.14432808	0	0
51369	296936	27.5	55	693	308	1366.075097	902.6748819	898.147149	10.95301401	0	0
51370	296936	27.5	55	628	309	1366.075097	902.6748819	947.2089073	11.55132814	0	0
51371	296936	27.5	55	1082	390	1366.075097	902.6748819	586.1179021	7.147779294	0	0
51372	296936	27.5	55	897	393	1366.075097	902.6748819	692.6759212	8.447267331	0	0
51373	296936	27.5	55	1470	414	1366.075097	902.6748819	499.6033684	6.092724004	0	0
51374	296936	27.5	55	810	446	1366.075097	902.6748819	719.5633823	8.775163199	0	0
51375	296936	27.5	55	663	517	1366.075097	902.6748819	801.9100363	9.779390687	0	0
51376	296936	27.5	55	873	570	1366.075097	902.6748819	594.8072194	7.253746578	0	0
51377	296936	27.5	55	793	582	1366.075097	902.6748819	656.6943327	8.008467472	0	0
51378	296936	27.5	55	708	588	1366.075097	902.6748819	729.4402748	8.895613107	0	0
51379	296936	27.5	55	1445	671	1366.075097	902.6748819	244.7496501	2.984751831	1	0
51380	296936	27.5	55	721	691	1366.075097	902.6748819	678.9168846	8.279474203	0	0
51381	296936	27.5	55	1140	726	1366.075097	902.6748819	286.9215282	3.499043026	1	0
51382	296936	27.5	55	1455	770	1366.075097	902.6748819	159.7193247	1.947796643	1	0
51383	296936	27.5	55	1111	820	1366.075097	902.6748819	268.1388468	3.269985936	1	0
51384	296936	27.5	55	987	856	1366.075097	902.6748819	381.9377877	4.657777899	0	0
51386	296936	27.5	55	853	957	1366.075097	902.6748819	515.9430913	6.291988919	0	0
51136	296684	28	56	1170	159	1366.091134	902.7244199	769.140914	9.379767243	0	0
51137	296684	28	56	1259	191	1366.091134	902.7244199	719.7361745	8.77727042	0	0
51138	296684	28	56	702	295	1366.091134	902.7244199	900.1922043	10.97795371	0	0
51139	296684	28	56	1117	328	1366.091134	902.7244199	626.3821132	7.638806259	0	0
51140	296684	28	56	615	332	1366.091134	902.7244199	943.3261657	11.50397763	0	0
51141	296684	28	56	793	456	1366.091134	902.7244199	726.6334393	8.861383406	0	0
51142	296684	28	56	1461	464	1366.091134	902.7244199	448.8728211	5.474058793	0	0
51143	296684	28	56	852	473	1366.091134	902.7244199	670.0393802	8.171211953	0	0
51144	296684	28	56	647	552	1366.091134	902.7244199	800.062296	9.756857268	0	0
51145	296684	28	56	718	559	1366.091134	902.7244199	733.599751	8.946338426	0	0
51146	296684	28	56	795	576	1366.091134	902.7244199	657.946753	8.02374089	0	0
51147	296684	28	56	891	617	1366.091134	902.7244199	554.3915851	6.760872989	0	0
51148	296684	28	56	732	682	1366.091134	902.7244199	671.4095885	8.187921811	0	0
51149	296684	28	56	1162	701	1366.091134	902.7244199	286.9598099	3.499509877	1	0
51150	296684	28	56	1435	703	1366.091134	902.7244199	211.2777218	2.576557583	1	0
51151	296684	28	56	1463	744	1366.091134	902.7244199	185.9698089	2.267924498	1	0
51152	296684	28	56	1080	775	1366.091134	902.7244199	313.3076193	3.820824626	1	0
51153	296684	28	56	989	854	1366.091134	902.7244199	380.2259753	4.636902138	0	0
51155	296684	28	56	831	979	1366.091134	902.7244199	540.500218	6.591466073	0	0
51135	296684	28	56	1051	105	1366.091134	902.7244199	857.6984743	10.45973749	0	0
51488	296642	28.5	57	1371	771	1366.111271	902.6957344	131.7864414	1.607151724	1	0
51489	296642	28.5	57	984	861	1366.111271	902.6957344	384.3794454	4.687554212	0	0
51491	296642	28.5	57	819	965	1366.111271	902.6957344	550.6474052	6.715212258	0	0
51471	296642	28.5	57	989	108	1366.111271	902.6957344	879.6330038	10.72723175	0	0
51472	296642	28.5	57	1275	171	1366.111271	902.6957344	737.3465342	8.992030905	0	0
51473	296642	28.5	57	1242	238	1366.111271	902.6957344	676.1834271	8.246139355	0	0
51474	296642	28.5	57	1134	277	1366.111271	902.6957344	667.3610675	8.138549604	0	0
51475	296642	28.5	57	753	306	1366.111271	902.6957344	855.5414839	10.43343273	0	0
51476	296642	28.5	57	598	367	1366.111271	902.6957344	936.4640117	11.42029283	0	0
51477	296642	28.5	57	749	473	1366.111271	902.6957344	751.9738995	9.170413408	0	0
51478	296642	28.5	57	627	509	1366.111271	902.6957344	837.4256999	10.21250854	0	0
51479	296642	28.5	57	838	509	1366.111271	902.6957344	658.7092274	8.033039359	0	0
51480	296642	28.5	57	795	573	1366.111271	902.6957344	659.4447374	8.042008992	0	0
51481	296642	28.5	57	1460	575	1366.111271	902.6957344	340.8806062	4.157080564	0	0
51482	296642	28.5	57	652	610	1366.111271	902.6957344	771.7679061	9.411803733	0	0
51483	296642	28.5	57	1214	675	1366.111271	902.6957344	273.8305797	3.339397313	1	0
51484	296642	28.5	57	731	680	1366.111271	902.6957344	673.0228207	8.207595375	0	0
51485	296642	28.5	57	913	707	1366.111271	902.6957344	493.5652386	6.019088276	0	0
51486	296642	28.5	57	1055	715	1366.111271	902.6957344	363.3454444	4.431042004	0	0
51487	296642	28.5	57	1453	733	1366.111271	902.6957344	190.6470389	2.324963889	1	0
51296	296663	29	58	655	662	1366.084697	902.6900852	750.7151018	9.155062217	0	0
51297	296663	29	58	1442	736	1366.084697	902.6900852	183.1630904	2.233696224	1	0
51298	296663	29	58	899	786	1366.084697	902.6900852	481.4402254	5.87122226	0	0
51299	296663	29	58	1213	814	1366.084697	902.6900852	176.9204788	2.157566814	1	0
51300	296663	29	58	984	865	1366.084697	902.6900852	383.9391339	4.68218456	0	0
51302	296663	29	58	694	943	1366.084697	902.6900852	673.2924549	8.210883596	0	0
51282	296663	29	58	915	185	1366.084697	902.6900852	847.6770981	10.33752559	0	0
51283	296663	29	58	1167	227	1366.084697	902.6900852	704.4088359	8.590351657	0	0
51284	296663	29	58	1306	265	1366.084697	902.6900852	640.5144929	7.811152353	0	0
51285	296663	29	58	1232	268	1366.084697	902.6900852	648.6988595	7.910961702	0	0
51286	296663	29	58	833	312	1366.084697	902.6900852	795.6720879	9.703318145	0	0
51287	296663	29	58	522	384	1366.084697	902.6900852	990.716095	12.0819036	0	0
51288	296663	29	58	612	402	1366.084697	902.6900852	905.1708636	11.03866907	0	0
51289	296663	29	58	523	516	1366.084697	902.6900852	927.5349207	11.31140147	0	0
51290	296663	29	58	1252	570	1366.084697	902.6900852	351.7072803	4.289113174	0	0
51291	296663	29	58	794	576	1366.084697	902.6900852	658.7923139	8.034052608	0	0
51292	296663	29	58	869	591	1366.084697	902.6900852	586.723023	7.155158817	0	0
51293	296663	29	58	1438	613	1366.084697	902.6900852	298.483092	3.640037707	1	0
51294	296663	29	58	720	637	1366.084697	902.6900852	698.5818905	8.519291347	0	0
51295	296663	29	58	1050	652	1366.084697	902.6900852	403.4291199	4.919867316	0	0
51392	297042	29.5	59	493	385	1366.106426	902.7026842	1015.052166	12.37868496	0	0
51393	297042	29.5	59	1334	396	1366.106426	902.7026842	507.7188521	6.191693319	0	0
51394	297042	29.5	59	559	444	1366.106426	902.7026842	928.3474219	11.32131002	0	0
51395	297042	29.5	59	1305	537	1366.106426	902.7026842	370.7727721	4.521619173	0	0
51396	297042	29.5	59	796	584	1366.106426	902.7026842	653.1406725	7.965130153	0	0
51397	297042	29.5	59	1077	613	1366.106426	902.7026842	409.2800641	4.991220294	0	0
51398	297042	29.5	59	715	623	1366.106426	902.7026842	708.6417782	8.641972905	0	0
51399	297042	29.5	59	1388	681	1366.106426	902.7026842	222.7810781	2.716842416	1	0
51400	297042	29.5	59	720	688	1366.106426	902.7026842	680.8456187	8.30299535	0	0
51401	297042	29.5	59	825	723	1366.106426	902.7026842	570.1659576	6.953243385	0	0
51402	297042	29.5	59	1430	758	1366.106426	902.7026842	158.1810848	1.92903762	1	0
51403	297042	29.5	59	647	834	1366.106426	902.7026842	722.3808628	8.809522717	0	0
51404	297042	29.5	59	979	861	1366.106426	902.7026842	389.3462457	4.748124948	0	0
51405	297042	29.5	59	876	875	1366.106426	902.7026842	490.8887325	5.986447957	0	0
51406	297042	29.5	59	1051	875	1366.106426	902.7026842	316.3218275	3.857583262	1	0
51387	297042	29.5	59	1213	181	1366.106426	902.7026842	737.7644219	8.997127096	0	0
51388	297042	29.5	59	898	204	1366.106426	902.7026842	841.0166866	10.25630106	0	0
51389	297042	29.5	59	920	292	1366.106426	902.7026842	756.286131	9.223001598	0	0
51390	297042	29.5	59	579	308	1366.106426	902.7026842	986.5129542	12.03064578	0	0
51391	297042	29.5	59	1231	335	1366.106426	902.7026842	583.558124	7.116562488	0	0
51429	296725	30	60	1256	155	1366.121589	902.6460806	755.7125288	9.216006449	0	0
51430	296725	30	60	982	190	1366.121589	902.6460806	809.5763284	9.872882053	0	0
51431	296725	30	60	563	208	1366.121589	902.6460806	1061.85567	12.94945939	0	0
51432	296725	30	60	874	247	1366.121589	902.6460806	819.7898765	9.997437518	0	0
51433	296725	30	60	1188	373	1366.121589	902.6460806	558.7953751	6.814577745	0	0
51434	296725	30	60	663	385	1366.121589	902.6460806	873.1193698	10.64779719	0	0
51435	296725	30	60	508	441	1366.121589	902.6460806	974.4176546	11.88314213	0	0
51436	296725	30	60	1344	482	1366.121589	902.6460806	421.2273612	5.136919039	0	0
51437	296725	30	60	1107	585	1366.121589	902.6460806	409.9305191	4.999152672	0	0
51438	296725	30	60	1402	587	1366.121589	902.6460806	317.6786247	3.874129569	1	0
51439	296725	30	60	639	592	1366.121589	902.6460806	790.7001915	9.642685262	0	0
51440	296725	30	60	798	592	1366.121589	902.6460806	647.5053108	7.896406229	0	0
51441	296725	30	60	598	661	1366.121589	902.6460806	805.2351235	9.81994053	0	0
51442	296725	30	60	730	681	1366.121589	902.6460806	673.6302111	8.215002574	0	0
51443	296725	30	60	1413	734	1366.121589	902.6460806	175.0402408	2.134637083	1	0
51444	296725	30	60	1333	740	1366.121589	902.6460806	165.9842981	2.024198757	1	0
51445	296725	30	60	968	867	1366.121589	902.6460806	399.7142015	4.874563432	0	0
51446	296725	30	60	727	886	1366.121589	902.6460806	639.3383281	7.796808879	0	0
51448	296725	30	60	873	941	1366.121589	902.6460806	494.6108823	6.031840028	0	0
51449	296725	30	60	1001	941	1366.121589	902.6460806	367.1304918	4.47720112	0	0
51303	297018	30.5	61	975	110	1366.082382	902.701552	883.9237409	10.77955782	0	0
51304	297018	30.5	61	599	158	1366.082382	902.701552	1069.109808	13.03792449	0	0
51305	297018	30.5	61	1315	180	1366.082382	902.701552	724.504619	8.835422183	0	0
51306	297018	30.5	61	1120	303	1366.082382	902.701552	648.2271901	7.905209636	0	0
51307	297018	30.5	61	824	310	1366.082382	902.701552	803.2113285	9.795260104	0	0
51308	297018	30.5	61	707	335	1366.082382	902.701552	869.8704719	10.60817649	0	0
51309	297018	30.5	61	552	527	1366.082382	902.701552	896.5945462	10.93407983	0	0
51310	297018	30.5	61	1369	533	1366.082382	902.701552	369.7130645	4.508695908	0	0
51311	297018	30.5	61	1136	564	1366.082382	902.701552	409.4589646	4.993402007	0	0
51312	297018	30.5	61	794	586	1366.082382	902.701552	653.894582	7.974324171	0	0
51313	297018	30.5	61	656	587	1366.082382	902.701552	777.1000313	9.47682965	0	0
51314	297018	30.5	61	1443	643	1366.082382	902.701552	270.8527573	3.303082406	1	0
51315	297018	30.5	61	592	656	1366.082382	902.701552	812.4439607	9.90785318	0	0
51316	297018	30.5	61	743	670	1366.082382	902.701552	665.117784	8.111192488	0	0
51317	297018	30.5	61	1377	677	1366.082382	902.701552	225.9654508	2.75567623	1	0
51318	297018	30.5	61	1247	778	1366.082382	902.701552	172.427059	2.102769013	1	0
51319	297018	30.5	61	1019	859	1366.082382	902.701552	349.8228199	4.266131949	0	0
51321	297018	30.5	61	947	952	1366.082382	902.701552	421.9720128	5.146000156	0	0
51322	297018	30.5	61	861	955	1366.082382	902.701552	507.7827684	6.192472786	0	0
51323	297018	30.5	61	719	975	1366.082382	902.701552	651.1088037	7.940351264	0	0
51456	296745	31	62	1404	522	1366.064335	902.7010088	382.5864252	4.665688113	0	0
51457	296745	31	62	564	546	1366.064335	902.7010088	877.8056772	10.70494728	0	0
51458	296745	31	62	1144	554	1366.064335	902.7010088	413.406534	5.041543097	0	0
51459	296745	31	62	791	580	1366.064335	902.7010088	659.420147	8.04170911	0	0
51460	296745	31	62	660	589	1366.064335	902.7010088	772.6157957	9.422143851	0	0
51461	296745	31	62	1301	591	1366.064335	902.7010088	318.4193564	3.883162883	1	0
51462	296745	31	62	564	672	1366.064335	902.7010088	834.58382	10.17785146	0	0
51463	296745	31	62	1455	675	1366.064335	902.7010088	244.4530669	2.981134963	1	0
51464	296745	31	62	741	679	1366.064335	902.7010088	663.8882165	8.096197762	0	0
51465	296745	31	62	1180	818	1366.064335	902.7010088	204.4362922	2.493125515	1	0
51466	296745	31	62	1096	879	1366.064335	902.7010088	271.1023474	3.306126188	1	0
51468	296745	31	62	886	910	1366.064335	902.7010088	480.1198193	5.855119747	0	0
51469	296745	31	62	855	962	1366.064335	902.7010088	514.4930755	6.274305798	0	0
51470	296745	31	62	722	979	1366.064335	902.7010088	648.5679636	7.90936541	0	0
51450	296745	31	62	906	98	1366.064335	902.7010088	926.9319855	11.3040486	0	0
51451	296745	31	62	562	149	1366.064335	902.7010088	1102.081968	13.44002401	0	0
51452	296745	31	62	729	218	1366.064335	902.7010088	935.2360334	11.40531748	0	0
51453	296745	31	62	1047	228	1366.064335	902.7010088	746.3400706	9.101708178	0	0
51454	296745	31	62	1341	243	1366.064335	902.7010088	660.1769777	8.050938752	0	0
51455	296745	31	62	828	339	1366.064335	902.7010088	779.2766234	9.503373456	0	0
51424	296829	31.5	63	1119	837	1366.126503	902.6808079	255.7058408	3.118363912	1	0
51426	296829	31.5	63	1018	916	1366.126503	902.6808079	348.3812035	4.248551263	0	0
51427	296829	31.5	63	706	974	1366.126503	902.6808079	663.9679413	8.097170016	0	0
51428	296829	31.5	63	859	985	1366.126503	902.6808079	513.7642839	6.265418097	0	0
51408	296829	31.5	63	845	97	1366.126503	902.6808079	959.5282155	11.7015636	0	0
51409	296829	31.5	63	759	155	1366.126503	902.6808079	963.1350794	11.74554975	0	0
51410	296829	31.5	63	514	196	1366.126503	902.6808079	1107.030867	13.50037643	0	0
51411	296829	31.5	63	1007	248	1366.126503	902.6808079	746.7119963	9.106243857	0	0
51412	296829	31.5	63	1323	279	1366.126503	902.6808079	625.1700932	7.624025526	0	0
51413	296829	31.5	63	823	344	1366.126503	902.6808079	779.173051	9.502110378	0	0
51414	296829	31.5	63	1415	539	1366.126503	902.6808079	366.950063	4.475000768	0	0
51415	296829	31.5	63	1153	554	1366.126503	902.6808079	408.6578178	4.983631925	0	0
51416	296829	31.5	63	652	571	1366.126503	902.6808079	787.3936885	9.602362054	0	0
51417	296829	31.5	63	1228	578	1366.126503	902.6808079	352.8406975	4.302935336	0	0
51418	296829	31.5	63	791	579	1366.126503	902.6808079	659.954362	8.048223926	0	0
51419	296829	31.5	63	585	584	1366.126503	902.6808079	843.6326636	10.28820321	0	0
51420	296829	31.5	63	765	674	1366.126503	902.6808079	643.1547127	7.843350155	0	0
51421	296829	31.5	63	1462	729	1366.126503	902.6808079	198.3853585	2.41933364	1	0
51422	296829	31.5	63	581	733	1366.126503	902.6808079	803.2528881	9.795766928	0	0
51423	296829	31.5	63	833	829	1366.126503	902.6808079	538.1939517	6.563340875	0	0
51492	297061	32	64	852	111	1366.078318	902.7128463	943.9733829	11.51187052	0	0
51493	297061	32	64	762	140	1366.078318	902.7128463	972.9550348	11.8653053	0	0
51494	297061	32	64	1244	293	1366.078318	902.7128463	621.8141769	7.583099718	0	0
51495	297061	32	64	962	314	1366.078318	902.7128463	714.0462885	8.707881567	0	0
51496	297061	32	64	564	398	1366.078318	902.7128463	947.6627484	11.55686279	0	0
51497	297061	32	64	819	415	1366.078318	902.7128463	732.910981	8.937938792	0	0
51498	297061	32	64	647	449	1366.078318	902.7128463	850.2523	10.36893049	0	0
51499	297061	32	64	1163	544	1366.078318	902.7128463	412.2083323	5.026930881	0	0
51500	297061	32	64	806	586	1366.078318	902.7128463	643.4242371	7.846637037	0	0
51501	297061	32	64	1409	636	1366.078318	902.7128463	270.1444303	3.294444272	1	0
51502	297061	32	64	1252	660	1366.078318	902.7128463	268.1853619	3.270553193	1	0
51503	297061	32	64	825	693	1366.078318	902.7128463	580.2975303	7.07679915	0	0
51504	297061	32	64	577	707	1366.078318	902.7128463	812.9871521	9.914477465	0	0
51505	297061	32	64	770	727	1366.078318	902.7128463	621.437338	7.578504122	0	0
51506	297061	32	64	1449	747	1366.078318	902.7128463	176.4156907	2.151410863	1	0
51507	297061	32	64	693	804	1366.078318	902.7128463	680.2783604	8.296077566	0	0
51508	297061	32	64	894	826	1366.078318	902.7128463	478.2706333	5.832568699	0	0
51509	297061	32	64	1016	830	1366.078318	902.7128463	357.5499776	4.36036558	0	0
51511	297061	32	64	710	958	1366.078318	902.7128463	658.4036969	8.029313377	0	0
51512	297061	32	64	793	967	1366.078318	902.7128463	576.6728676	7.032595946	0	0
51520	297082	32.5	65	589	576	1366.091943	902.7080166	842.9768771	10.28020582	0	0
51521	297082	32.5	65	806	586	1366.091943	902.7080166	643.4337199	7.846752682	0	0
51522	297082	32.5	65	735	619	1366.091943	902.7080166	691.9301111	8.438172087	0	0
51523	297082	32.5	65	1285	634	1366.091943	902.7080166	280.6775754	3.422897261	1	0
51524	297082	32.5	65	1436	675	1366.091943	902.7080166	238.1975595	2.904848286	1	0
51525	297082	32.5	65	882	719	1366.091943	902.7080166	517.7776011	6.314360989	0	0
51526	297082	32.5	65	510	721	1366.091943	902.7080166	875.1635375	10.67272607	0	0
51527	297082	32.5	65	1463	774	1366.091943	902.7080166	161.1115301	1.964774758	1	0
51528	297082	32.5	65	843	802	1366.091943	902.7080166	532.6981181	6.496318513	0	0
51529	297082	32.5	65	939	821	1366.091943	902.7080166	434.8375874	5.302897407	0	0
51530	297082	32.5	65	701	837	1366.091943	902.7080166	668.3298852	8.150364454	0	0
51532	297082	32.5	65	760	952	1366.091943	902.7080166	608.0930377	7.415768752	0	0
51533	297082	32.5	65	711	965	1366.091943	902.7080166	658.0469166	8.024962397	0	0
51513	297082	32.5	65	888	123	1366.091943	902.7080166	914.6127578	11.15381412	0	0
51514	297082	32.5	65	794	139	1366.091943	902.7080166	954.2217381	11.63685046	0	0
51515	297082	32.5	65	1201	254	1366.091943	902.7080166	669.385868	8.163242293	0	0
51516	297082	32.5	65	621	279	1366.091943	902.7080166	971.6860053	11.84982933	0	0
51517	297082	32.5	65	957	327	1366.091943	902.7080166	706.2548675	8.612864238	0	0
51518	297082	32.5	65	787	478	1366.091943	902.7080166	718.139525	8.757799085	0	0
51519	297082	32.5	65	1188	526	1366.091943	902.7080166	416.6841367	5.081513862	0	0
51553	297103	33	66	785	909	1366.081999	902.7239917	581.11589	7.086779146	0	0
51554	297103	33	66	696	926	1366.081999	902.7239917	670.4861353	8.176660187	0	0
51534	297103	33	66	991	127	1366.081999	902.7239917	861.6462251	10.50788079	0	0
51535	297103	33	66	810	136	1366.081999	902.7239917	947.1498661	11.55060812	0	0
51536	297103	33	66	1219	209	1366.081999	902.7239917	709.1446193	8.648105114	0	0
51537	297103	33	66	590	259	1366.081999	902.7239917	1008.307417	12.29643191	0	0
51538	297103	33	66	917	394	1366.081999	902.7239917	678.5828921	8.275401123	0	0
51539	297103	33	66	784	485	1366.081999	902.7239917	716.4585031	8.737298818	0	0
51540	297103	33	66	1217	498	1366.081999	902.7239917	431.3084185	5.259858762	0	0
51541	297103	33	66	1343	510	1366.081999	902.7239917	393.4017188	4.797581937	0	0
51542	297103	33	66	683	516	1366.081999	902.7239917	784.9563446	9.572638348	0	0
51543	297103	33	66	817	592	1366.081999	902.7239917	630.9044622	7.693956856	0	0
51544	297103	33	66	1445	687	1366.081999	902.7239917	229.7060982	2.80129388	1	0
51545	297103	33	66	956	698	1366.081999	902.7239917	458.3439304	5.589560127	0	0
51546	297103	33	66	760	707	1366.081999	902.7239917	636.9013034	7.767089065	0	0
51547	297103	33	66	493	735	1366.081999	902.7239917	889.0464071	10.84202936	0	0
51548	297103	33	66	658	768	1366.081999	902.7239917	720.7847605	8.790058055	0	0
51549	297103	33	66	1472	768	1366.081999	902.7239917	171.3743765	2.089931421	1	0
51550	297103	33	66	695	835	1366.081999	902.7239917	674.4906139	8.225495291	0	0
51551	297103	33	66	899	876	1366.081999	902.7239917	467.8458778	5.705437534	0	0
51618	297125	33.5	67	1061	132	1366.097419	902.6846913	828.8783558	10.10827263	0	0
51619	297125	33.5	67	805	134	1366.097419	902.6846913	951.6861188	11.60592828	0	0
51620	297125	33.5	67	595	206	1366.097419	902.6846913	1039.211619	12.67331243	0	0
51621	297125	33.5	67	1303	216	1366.097419	902.6846913	689.5775153	8.409481894	0	0
51622	297125	33.5	67	1372	392	1366.097419	902.6846913	510.7188017	6.22827807	0	0
51623	297125	33.5	67	565	407	1366.097419	902.6846913	942.0511602	11.48842878	0	0
51624	297125	33.5	67	1273	468	1366.097419	902.6846913	444.5423606	5.4212483	0	0
51625	297125	33.5	67	969	484	1366.097419	902.6846913	577.0469922	7.037158441	0	0
51626	297125	33.5	67	768	512	1366.097419	902.6846913	714.3913851	8.712090062	0	0
51627	297125	33.5	67	813	589	1366.097419	902.6846913	635.8575633	7.754360528	0	0
51628	297125	33.5	67	1424	591	1366.097419	902.6846913	317.0174375	3.866066311	1	0
51629	297125	33.5	67	716	627	1366.097419	902.6846913	706.1364625	8.611420274	0	0
51630	297125	33.5	67	1024	644	1366.097419	902.6846913	428.8920771	5.230391185	0	0
51631	297125	33.5	67	1430	729	1366.097419	902.6846913	185.067317	2.2569185	1	0
51632	297125	33.5	67	511	809	1366.097419	902.6846913	860.2141698	10.4904167	0	0
51633	297125	33.5	67	695	817	1366.097419	902.6846913	676.5453514	8.250553066	0	0
51634	297125	33.5	67	819	822	1366.097419	902.6846913	553.0150139	6.744085536	0	0
51635	297125	33.5	67	615	840	1366.097419	902.6846913	753.7086333	9.191568698	0	0
51636	297125	33.5	67	741	902	1366.097419	902.6846913	625.0977943	7.623143833	0	0
51638	297125	33.5	67	887	943	1366.097419	902.6846913	480.7906627	5.863300764	0	0
51584	297145	34	68	1396	481	1366.09576	902.7285273	422.7874339	5.155944316	0	0
51585	297145	34	68	758	544	1366.09576	902.7285273	706.0216778	8.610020461	0	0
51586	297145	34	68	812	589	1366.09576	902.7285273	636.7477522	7.765216491	0	0
51587	297145	34	68	643	600	1366.09576	902.7285273	783.9081829	9.559855889	0	0
51588	297145	34	68	1028	604	1366.09576	902.7285273	451.1623609	5.501980011	0	0
51589	297145	34	68	1331	726	1366.09576	902.7285273	180.1795902	2.197312075	1	0
51590	297145	34	68	844	778	1366.09576	902.7285273	536.7878427	6.546193203	0	0
51591	297145	34	68	744	802	1366.09576	902.7285273	630.1978822	7.685340027	0	0
51592	297145	34	68	567	818	1366.09576	902.7285273	803.5751097	9.799696459	0	0
51593	297145	34	68	773	869	1366.09576	902.7285273	594.0540329	7.244561377	0	0
51595	297145	34	68	558	918	1366.09576	902.7285273	808.2400479	9.85658595	0	0
51596	297145	34	68	849	997	1366.09576	902.7285273	525.618812	6.409985512	0	0
51576	297145	34	68	1136	99	1366.09576	902.7285273	836.0165096	10.19532329	0	0
51577	297145	34	68	808	135	1366.09576	902.7285273	949.1459154	11.57495019	0	0
51578	297145	34	68	656	230	1366.09576	902.7285273	978.1613669	11.92879716	0	0
51579	297145	34	68	591	288	1366.09576	902.7285273	989.2747845	12.06432664	0	0
51580	297145	34	68	1343	298	1366.09576	902.7285273	605.1694026	7.380114665	0	0
51581	297145	34	68	1428	362	1366.09576	902.7285273	544.2604846	6.637322983	0	0
51582	297145	34	68	1296	454	1366.09576	902.7285273	454.1703499	5.538662804	0	0
51583	297145	34	68	997	477	1366.09576	902.7285273	563.4504938	6.871347485	0	0
51555	297166	34.5	69	1132	105	1366.122904	902.7454026	831.3911602	10.13891659	0	0
51556	297166	34.5	69	811	139	1366.122904	902.7454026	944.1760842	11.51434249	0	0
51557	297166	34.5	69	704	230	1366.122904	902.7454026	943.9243169	11.51127216	0	0
51558	297166	34.5	69	657	316	1366.122904	902.7454026	920.3941872	11.22431936	0	0
51559	297166	34.5	69	1350	323	1366.122904	902.7454026	579.9695508	7.072799399	0	0
51560	297166	34.5	69	1414	358	1366.122904	902.7454026	546.8452889	6.668844986	0	0
51561	297166	34.5	69	1096	443	1366.122904	902.7454026	533.2281108	6.50278184	0	0
51562	297166	34.5	69	1282	452	1366.122904	902.7454026	458.528168	5.591806927	0	0
51563	297166	34.5	69	1377	483	1366.122904	902.7454026	419.886311	5.120564769	0	0
51564	297166	34.5	69	999	558	1366.122904	902.7454026	503.6155467	6.141653009	0	0
51565	297166	34.5	69	516	570	1366.122904	902.7454026	912.9230275	11.13320765	0	0
51566	297166	34.5	69	811	590	1366.122904	902.7454026	637.158634	7.770227244	0	0
51567	297166	34.5	69	702	631	1366.122904	902.7454026	717.5686691	8.750837428	0	0
51568	297166	34.5	69	869	715	1366.122904	902.7454026	531.3939381	6.480413879	0	0
51569	297166	34.5	69	1305	716	1366.122904	902.7454026	196.493905	2.396267135	1	0
51570	297166	34.5	69	575	804	1366.122904	902.7454026	797.2616277	9.722702777	0	0
51571	297166	34.5	69	777	808	1366.122904	902.7454026	596.6929586	7.276743397	0	0
51572	297166	34.5	69	827	880	1366.122904	902.7454026	539.6025004	6.580518298	0	0
51574	297166	34.5	69	559	911	1366.122904	902.7454026	807.1651131	9.843476989	0	0
51575	297166	34.5	69	751	1003	1366.122904	902.7454026	623.2392565	7.600478737	0	0
51616	297187	35	70	708	926	1366.100392	902.7485726	658.5110137	8.030622119	0	0
51617	297187	35	70	615	992	1366.100392	902.7485726	756.3845693	9.224202064	0	0
51597	297187	35	70	1119	120	1366.100392	902.7485726	820.825153	10.01006284	0	0
51598	297187	35	70	816	140	1366.100392	902.7485726	940.4232167	11.46857581	0	0
51599	297187	35	70	684	245	1366.100392	902.7485726	947.572757	11.55576533	0	0
51600	297187	35	70	1327	358	1366.100392	902.7485726	546.1500233	6.660366138	0	0
51601	297187	35	70	1437	367	1366.100392	902.7485726	540.4195475	6.590482287	0	0
51602	297187	35	70	765	399	1366.100392	902.7485726	784.2731068	9.56430618	0	0
51603	297187	35	70	1202	412	1366.100392	902.7485726	517.4583077	6.310467167	0	0
51604	297187	35	70	1272	439	1366.100392	902.7485726	473.1993474	5.770723749	0	0
51605	297187	35	70	925	523	1366.100392	902.7485726	582.046849	7.098132305	0	0
51606	297187	35	70	564	532	1366.100392	902.7485726	883.6399399	10.77609683	0	0
51607	297187	35	70	1293	542	1366.100392	902.7485726	368.0804259	4.488785682	0	0
51608	297187	35	70	808	585	1366.100392	902.7485726	642.2150755	7.831891165	0	0
51609	297187	35	70	880	688	1366.100392	902.7485726	531.4231279	6.480769852	0	0
51610	297187	35	70	1297	704	1366.100392	902.7485726	210.418296	2.566076781	1	0
51611	297187	35	70	660	715	1366.100392	902.7485726	730.6348544	8.910181152	0	0
51612	297187	35	70	576	773	1366.100392	902.7485726	800.6830347	9.764427252	0	0
51613	297187	35	70	811	814	1366.100392	902.7485726	562.1501176	6.855489238	0	0
51614	297187	35	70	837	890	1366.100392	902.7485726	529.2539572	6.454316552	0	0
51648	297208	35.5	71	914	520	1366.110453	902.7282868	592.3553018	7.223845144	0	0
51649	297208	35.5	71	807	584	1366.110453	902.7282868	643.577672	7.848508196	0	0
51650	297208	35.5	71	1237	590	1366.110453	902.7282868	338.3319236	4.125999069	0	0
51651	297208	35.5	71	915	651	1366.110453	902.7282868	516.5924618	6.299908071	0	0
51652	297208	35.5	71	1292	688	1366.110453	902.7282868	227.1576467	2.770215204	1	0
51653	297208	35.5	71	582	729	1366.110453	902.7282868	803.1255947	9.794214569	0	0
51654	297208	35.5	71	667	785	1366.110453	902.7282868	708.953719	8.64577706	0	0
51655	297208	35.5	71	807	811	1366.110453	902.7282868	566.5850137	6.909573338	0	0
51656	297208	35.5	71	880	873	1366.110453	902.7282868	487.018628	5.93925156	0	0
51658	297208	35.5	71	841	948	1366.110453	902.7282868	527.0583614	6.427540993	0	0
51659	297208	35.5	71	615	989	1366.110453	902.7282868	756.0487562	9.220106783	0	0
51639	297208	35.5	71	815	139	1366.110453	902.7282868	941.8087003	11.48547195	0	0
51640	297208	35.5	71	1159	147	1366.110453	902.7282868	783.5942722	9.556027709	0	0
51641	297208	35.5	71	630	331	1366.110453	902.7282868	932.0578488	11.36655913	0	0
51642	297208	35.5	71	1323	359	1366.110453	902.7282868	545.4346533	6.651642114	0	0
51643	297208	35.5	71	1194	393	1366.110453	902.7282868	538.0008685	6.560986201	0	0
51644	297208	35.5	71	1455	416	1366.110453	902.7282868	494.7785127	6.033884301	0	0
51645	297208	35.5	71	799	442	1366.110453	902.7282868	730.6742233	8.91066126	0	0
51646	297208	35.5	71	1270	445	1366.110453	902.7282868	467.7097431	5.703777355	0	0
51647	297208	35.5	71	617	453	1366.110453	902.7282868	873.7402379	10.65536876	0	0
51680	297229	36	72	655	992	1366.09326	902.6913502	716.6796072	8.73999521	0	0
51660	297229	36	72	818	139	1366.09326	902.6913502	940.0163297	11.46361378	0	0
51661	297229	36	72	1259	184	1366.09326	902.6913502	726.6266051	8.861300062	0	0
51662	297229	36	72	1254	273	1366.09326	902.6913502	639.5905686	7.799884983	0	0
51663	297229	36	72	643	342	1366.09326	902.6913502	915.0074606	11.15862757	0	0
51664	297229	36	72	1318	361	1366.09326	902.6913502	543.8221038	6.631976875	0	0
51665	297229	36	72	809	415	1366.09326	902.6913502	740.4024267	9.029297886	0	0
51666	297229	36	72	1290	462	1366.09326	902.6913502	447.2125338	5.453811388	0	0
51667	297229	36	72	680	478	1366.09326	902.6913502	806.8994388	9.840237059	0	0
51668	297229	36	72	1440	501	1366.09326	902.6913502	408.4337732	4.980899673	0	0
51669	297229	36	72	932	524	1366.09326	902.6913502	576.059109	7.025111086	0	0
51670	297229	36	72	812	589	1366.09326	902.6913502	636.7272603	7.764966589	0	0
51671	297229	36	72	968	590	1366.09326	902.6913502	506.2154918	6.173359656	0	0
51672	297229	36	72	1235	593	1366.09326	902.6913502	336.2947743	4.101155784	0	0
51673	297229	36	72	561	640	1366.09326	902.6913502	846.8659296	10.32763329	0	0
51674	297229	36	72	1297	687	1366.09326	902.6913502	226.4876092	2.762044015	1	0
51675	297229	36	72	844	789	1366.09326	902.6913502	534.3286397	6.516202924	0	0
51676	297229	36	72	932	863	1366.09326	902.6913502	435.9040739	5.315903341	0	0
51677	297229	36	72	753	871	1366.09326	902.6913502	613.911791	7.486729159	0	0
51679	297229	36	72	992	928	1366.09326	902.6913502	374.9483897	4.572541338	0	0
51776	297269	36.5	73	1288	656	1366.116672	902.799272	258.8669447	3.15691396	1	0
51777	297269	36.5	73	517	662	1366.116672	902.799272	882.6003693	10.76341914	0	0
51778	297269	36.5	73	859	761	1366.116672	902.799272	526.5684689	6.421566694	0	0
51779	297269	36.5	73	960	868	1366.116672	902.799272	407.6048828	4.970791254	0	0
51781	297269	36.5	73	888	938	1366.116672	902.799272	479.4107249	5.846472255	0	0
51782	297269	36.5	73	1081	995	1366.116672	902.799272	299.6539518	3.654316485	1	0
51783	297269	36.5	73	732	1003	1366.116672	902.799272	641.9845321	7.82907966	0	0
51763	297269	36.5	73	821	139	1366.116672	902.799272	938.3717354	11.44355775	0	0
51764	297269	36.5	73	1302	207	1366.116672	902.799272	698.7471463	8.521306663	0	0
51765	297269	36.5	73	1256	266	1366.116672	902.799272	646.2499472	7.881096917	0	0
51766	297269	36.5	73	985	354	1366.116672	902.799272	668.1545918	8.148226729	0	0
51767	297269	36.5	73	1285	361	1366.116672	902.799272	547.8379008	6.68095001	0	0
51768	297269	36.5	73	739	391	1366.116672	902.799272	809.4527874	9.871375456	0	0
51769	297269	36.5	73	1331	452	1366.116672	902.799272	452.1649746	5.514207008	0	0
51770	297269	36.5	73	953	504	1366.116672	902.799272	574.2005259	7.002445438	0	0
51771	297269	36.5	73	852	505	1366.116672	902.799272	650.0463161	7.927394099	0	0
51772	297269	36.5	73	1365	516	1366.116672	902.799272	386.8008839	4.71708395	0	0
51773	297269	36.5	73	1002	551	1366.116672	902.799272	506.3039389	6.174438279	0	0
51774	297269	36.5	73	817	597	1366.116672	902.799272	628.5239169	7.664925816	0	0
51775	297269	36.5	73	1216	606	1366.116672	902.799272	332.6031014	4.056135382	0	0
51744	297290	37	74	1242	241	1366.116522	902.6974734	673.2372965	8.210210933	0	0
51745	297290	37	74	1146	293	1366.116522	902.6974734	648.2146963	7.905057272	0	0
51746	297290	37	74	845	349	1366.116522	902.6974734	760.3573646	9.272650788	0	0
51747	297290	37	74	1244	349	1366.116522	902.6974734	567.0038246	6.914680787	0	0
51748	297290	37	74	1352	434	1366.116522	902.6974734	468.9100103	5.71841476	0	0
51749	297290	37	74	975	438	1366.116522	902.6974734	607.3844547	7.407127496	0	0
51750	297290	37	74	1019	515	1366.116522	902.6974734	520.3837151	6.346142867	0	0
51751	297290	37	74	1358	515	1366.116522	902.6974734	387.7824246	4.729053958	0	0
51752	297290	37	74	852	517	1366.116522	902.6974734	642.7117079	7.837947658	0	0
51753	297290	37	74	817	600	1366.116522	902.6974734	627.0205064	7.646591542	0	0
51754	297290	37	74	1146	625	1366.116522	902.6974734	354.3545825	4.321397347	0	0
51755	297290	37	74	1282	625	1366.116522	902.6974734	290.1576745	3.538508225	1	0
51756	297290	37	74	499	683	1366.116522	902.6974734	894.5155354	10.90872604	0	0
51757	297290	37	74	850	763	1366.116522	902.6974734	534.6883659	6.520589829	0	0
51758	297290	37	74	935	856	1366.116522	902.6974734	433.6382246	5.288271032	0	0
51760	297290	37	74	904	943	1366.116522	902.6974734	463.8706434	5.656959066	0	0
51761	297290	37	74	1000	1005	1366.116522	902.6974734	380.1409145	4.635864811	0	0
51762	297290	37	74	816	1006	1366.116522	902.6974734	559.7317215	6.825996604	0	0
51742	297290	37	74	825	142	1366.116522	902.6974734	933.5243632	11.38444345	0	0
51743	297290	37	74	1301	212	1366.116522	902.6974734	693.7601612	8.460489771	0	0
51721	297331	37.5	75	1260	142	1366.086244	902.7349291	768.0962984	9.367028029	0	0
51722	297331	37.5	75	827	143	1366.086244	902.7349291	931.5638149	11.36053433	0	0
51723	297331	37.5	75	966	178	1366.086244	902.7349291	827.8343556	10.09554092	0	0
51724	297331	37.5	75	1321	200	1366.086244	902.7349291	704.1797711	8.587558184	0	0
51725	297331	37.5	75	1213	255	1366.086244	902.7349291	665.5793991	8.116821941	0	0
51726	297331	37.5	75	1238	347	1366.086244	902.7349291	570.3046531	6.954934794	0	0
51727	297331	37.5	75	1380	398	1366.086244	902.7349291	504.9266692	6.157642307	0	0
51728	297331	37.5	75	970	399	1366.086244	902.7349291	640.8066726	7.814715519	0	0
51729	297331	37.5	75	1039	446	1366.086244	902.7349291	561.7759399	6.850926096	0	0
51730	297331	37.5	75	1367	508	1366.086244	902.7349291	394.7359867	4.813853496	0	0
51731	297331	37.5	75	849	535	1366.086244	902.7349291	634.5133269	7.737967401	0	0
51732	297331	37.5	75	1253	564	1366.086244	902.7349291	357.1132185	4.35503925	0	0
51733	297331	37.5	75	819	605	1366.086244	902.7349291	622.8558795	7.595803408	0	0
51734	297331	37.5	75	1030	619	1366.086244	902.7349291	439.8402818	5.363905876	0	0
51735	297331	37.5	75	491	671	1366.086244	902.7349291	905.249696	11.03963044	0	0
51736	297331	37.5	75	876	742	1366.086244	902.7349291	515.7715038	6.289896388	0	0
51737	297331	37.5	75	916	820	1366.086244	902.7349291	457.6272454	5.580820065	0	0
51739	297331	37.5	75	951	931	1366.086244	902.7349291	416.0474785	5.073749737	0	0
51740	297331	37.5	75	913	1009	1366.086244	902.7349291	465.38093	5.675377195	0	0
51741	297331	37.5	75	810	1021	1366.086244	902.7349291	568.52312	6.93320878	0	0
51681	297311	38	76	1274	138	1366.161432	902.7480469	770.2813154	9.393674578	0	0
51682	297311	38	76	1362	141	1366.161432	902.7480469	761.7594138	9.289748949	0	0
51683	297311	38	76	990	168	1366.161432	902.7480469	825.4405584	10.06634827	0	0
51684	297311	38	76	1333	243	1366.161432	902.7480469	660.5809307	8.055865008	0	0
51685	297311	38	76	1164	320	1366.161432	902.7480469	616.8180695	7.522171579	0	0
51686	297311	38	76	959	346	1366.161432	902.7480469	689.7454745	8.411530176	0	0
51687	297311	38	76	1427	348	1366.161432	902.7480469	558.0741231	6.805781989	0	0
51688	297311	38	76	1053	352	1366.161432	902.7480469	633.5562278	7.726295461	0	0
51689	297311	38	76	1315	479	1366.161432	902.7480469	426.8253734	5.205187481	0	0
51690	297311	38	76	954	480	1366.161432	902.7480469	590.4176126	7.200214788	0	0
51691	297311	38	76	1203	553	1366.161432	902.7480469	385.9343846	4.706516886	0	0
51692	297311	38	76	884	589	1366.161432	902.7480469	575.2542773	7.015296065	0	0
51693	297311	38	76	826	619	1366.161432	902.7480469	610.1535273	7.440896674	0	0
51694	297311	38	76	485	637	1366.161432	902.7480469	920.3626969	11.22393533	0	0
51695	297311	38	76	982	741	1366.161432	902.7480469	416.8242275	5.083222286	0	0
51696	297311	38	76	860	753	1366.161432	902.7480469	527.8483427	6.437174911	0	0
51697	297311	38	76	1014	901	1366.161432	902.7480469	352.1657705	4.294704519	0	0
51699	297311	38	76	874	957	1366.161432	902.7480469	495.1425549	6.03832384	0	0
51700	297311	38	76	834	1040	1366.161432	902.7480469	549.5760989	6.702147547	0	0
51712	297249	38.5	77	487	585	1366.138549	902.7137703	934.7869431	11.39984077	0	0
51713	297249	38.5	77	928	587	1366.138549	902.7137703	540.0375666	6.585823983	0	0
51714	297249	38.5	77	828	625	1366.138549	902.7137703	605.5724867	7.385030326	0	0
51715	297249	38.5	77	1067	734	1366.138549	902.7137703	343.4358864	4.188242517	0	0
51716	297249	38.5	77	876	773	1366.138549	902.7137703	507.0122877	6.183076679	0	0
51717	297249	38.5	77	818	879	1366.138549	902.7137703	548.6512666	6.690869105	0	0
51719	297249	38.5	77	1105	938	1366.138549	902.7137703	263.5117835	3.213558335	1	0
51720	297249	38.5	77	837	1039	1366.138549	902.7137703	546.4078522	6.663510392	0	0
51701	297249	38.5	77	1372	130	1366.138549	902.7137703	772.7360012	9.42360977	0	0
51702	297249	38.5	77	1280	144	1366.138549	902.7137703	763.5878699	9.312047194	0	0
51703	297249	38.5	77	1042	207	1366.138549	902.7137703	767.5177193	9.359972187	0	0
51704	297249	38.5	77	1431	231	1366.138549	902.7137703	674.8380525	8.229732347	0	0
51705	297249	38.5	77	1150	307	1366.138549	902.7137703	633.7118973	7.728193869	0	0
51706	297249	38.5	77	958	317	1366.138549	902.7137703	713.8891345	8.705965055	0	0
51707	297249	38.5	77	1440	348	1366.138549	902.7137703	559.609579	6.824507061	0	0
51708	297249	38.5	77	1047	360	1366.138549	902.7137703	629.5932419	7.677966365	0	0
51709	297249	38.5	77	954	390	1366.138549	902.7137703	657.8248963	8.022254834	0	0
51710	297249	38.5	77	1201	484	1366.138549	902.7137703	450.1021684	5.489050834	0	0
51711	297249	38.5	77	1132	555	1366.138549	902.7137703	419.1965248	5.112152742	0	0
51968	297353	39	78	882	831	1366.116644	902.7375648	489.4029043	5.968328101	0	0
51969	297353	39	78	1128	836	1366.116644	902.7375648	247.2922127	3.015758692	1	0
51971	297353	39	78	1130	997	1366.116644	902.7375648	254.2370469	3.100451792	1	0
51972	297353	39	78	822	1038	1366.116644	902.7375648	560.6771336	6.837526019	0	0
51952	297353	39	78	834	145	1366.116644	902.7375648	925.9127061	11.29161837	0	0
51953	297353	39	78	1289	155	1366.116644	902.7375648	751.7036933	9.167118211	0	0
51954	297353	39	78	1364	157	1366.116644	902.7375648	745.7405686	9.094397178	0	0
51955	297353	39	78	1033	203	1366.116644	902.7375648	774.9834564	9.451017761	0	0
51956	297353	39	78	1445	257	1366.116644	902.7375648	650.5379209	7.933389279	0	0
51957	297353	39	78	882	297	1366.116644	902.7375648	775.4269288	9.456425961	0	0
51958	297353	39	78	1144	300	1366.116644	902.7375648	642.3615612	7.833677576	0	0
51959	297353	39	78	972	341	1366.116644	902.7375648	686.2047948	8.368351156	0	0
51960	297353	39	78	1056	342	1366.116644	902.7375648	640.7799537	7.81438968	0	0
51961	297353	39	78	1448	360	1366.116644	902.7375648	548.8797211	6.693655136	0	0
51962	297353	39	78	1196	481	1366.116644	902.7375648	454.7551494	5.545794505	0	0
51963	297353	39	78	502	555	1366.116644	902.7375648	931.4606742	11.35927651	0	0
51964	297353	39	78	1082	557	1366.116644	902.7375648	447.5005372	5.457323625	0	0
51965	297353	39	78	944	570	1366.116644	902.7375648	537.4911606	6.554770251	0	0
51966	297353	39	78	832	633	1366.116644	902.7375648	598.363554	7.297116512	0	0
51967	297353	39	78	776	788	1366.116644	902.7375648	601.1674989	7.331310962	0	0
52000	297457	39.5	79	803	307	1366.094399	902.7014958	819.7167644	9.996545907	0	0
52001	297457	39.5	79	1412	328	1366.094399	902.7014958	576.5319883	7.030877906	0	0
52002	297457	39.5	79	1051	340	1366.094399	902.7014958	644.9166251	7.864836892	0	0
52003	297457	39.5	79	1448	383	1366.094399	902.7014958	526.1161205	6.41605025	0	0
52004	297457	39.5	79	1185	503	1366.094399	902.7014958	438.8125647	5.35137274	0	0
52005	297457	39.5	79	583	537	1366.094399	902.7014958	864.2768197	10.53996122	0	0
52006	297457	39.5	79	943	552	1366.094399	902.7014958	549.5456389	6.701776085	0	0
52007	297457	39.5	79	1052	563	1366.094399	902.7014958	462.6579703	5.642170369	0	0
52008	297457	39.5	79	836	642	1366.094399	902.7014958	590.7328849	7.204059572	0	0
52009	297457	39.5	79	780	696	1366.094399	902.7014958	621.4757859	7.578972999	0	0
52010	297457	39.5	79	869	843	1366.094399	902.7014958	500.6666653	6.10569104	0	0
52012	297457	39.5	79	1118	930	1366.094399	902.7014958	249.5917446	3.043801763	1	0
52013	297457	39.5	79	1141	1001	1366.094399	902.7014958	245.6218317	2.995388192	1	0
52014	297457	39.5	79	814	1025	1366.094399	902.7014958	565.477806	6.896070805	0	0
51994	297457	39.5	79	834	143	1366.094399	902.7014958	927.50785	11.31107134	0	0
51995	297457	39.5	79	1041	198	1366.094399	902.7014958	776.0738149	9.464314816	0	0
51996	297457	39.5	79	1436	204	1366.094399	902.7014958	702.1898414	8.563290748	0	0
51997	297457	39.5	79	1346	228	1366.094399	902.7014958	675.0006617	8.231715386	0	0
51998	297457	39.5	79	940	269	1366.094399	902.7014958	763.632125	9.31258689	0	0
51999	297457	39.5	79	1151	285	1366.094399	902.7014958	654.0800702	7.976586222	0	0
51840	297373	40	80	837	646	1366.127062	902.7696856	588.13784	7.172412683	0	0
51841	297373	40	80	786	666	1366.127062	902.7696856	626.5838265	7.641266177	0	0
51842	297373	40	80	861	842	1366.127062	902.7696856	508.7694007	6.204504887	0	0
51844	297373	40	80	1091	963	1366.127062	902.7696856	281.6426651	3.434666648	1	0
51845	297373	40	80	1129	990	1366.127062	902.7696856	252.6625637	3.081250777	1	0
51846	297373	40	80	834	1000	1366.127062	902.7696856	540.9370978	6.596793876	0	0
51826	297373	40	80	834	142	1366.127062	902.7696856	928.4017041	11.321972	0	0
51827	297373	40	80	1042	201	1366.127062	902.7696856	773.0064965	9.426908494	0	0
51828	297373	40	80	810	224	1366.127062	902.7696856	877.4996266	10.70121496	0	0
51829	297373	40	80	1189	229	1366.127062	902.7696856	696.6631791	8.495892429	0	0
51830	297373	40	80	1433	233	1366.127062	902.7696856	673.0998601	8.208534879	0	0
51831	297373	40	80	932	247	1366.127062	902.7696856	786.447828	9.590827171	0	0
51832	297373	40	80	1379	274	1366.127062	902.7696856	628.901447	7.669529842	0	0
51833	297373	40	80	1051	338	1366.127062	902.7696856	646.7378625	7.887047103	0	0
51834	297373	40	80	1369	376	1366.127062	902.7696856	526.7775199	6.424116096	0	0
51835	297373	40	80	1447	393	1366.127062	902.7696856	516.1449065	6.294450079	0	0
51836	297373	40	80	978	512	1366.127062	902.7696856	550.7663417	6.716662704	0	0
51837	297373	40	80	1187	552	1366.127062	902.7696856	393.8602246	4.803173471	0	0
51838	297373	40	80	1030	573	1366.127062	902.7696856	470.8815638	5.742458095	0	0
51839	297373	40	80	650	622	1366.127062	902.7696856	769.2006141	9.380495294	0	0
51847	297394	40.5	81	855	128	1366.105407	902.7451896	928.1480733	11.31887894	0	0
51848	297394	40.5	81	1273	197	1366.105407	902.7451896	711.8601615	8.681221482	0	0
51849	297394	40.5	81	1039	203	1366.105407	902.7451896	772.4255807	9.419824155	0	0
51850	297394	40.5	81	819	219	1366.105407	902.7451896	875.6893346	10.67913823	0	0
51851	297394	40.5	81	927	252	1366.105407	902.7451896	785.0368528	9.573620157	0	0
51852	297394	40.5	81	1365	277	1366.105407	902.7451896	625.746166	7.631050805	0	0
51853	297394	40.5	81	1434	288	1366.105407	902.7451896	618.483083	7.542476622	0	0
51854	297394	40.5	81	1043	326	1366.105407	902.7451896	661.0840475	8.062000579	0	0
51855	297394	40.5	81	1271	364	1366.105407	902.7451896	547.075331	6.671650378	0	0
51856	297394	40.5	81	1454	424	1366.105407	902.7451896	486.7467679	5.935936194	0	0
51857	297394	40.5	81	1069	487	1366.105407	902.7451896	510.9948	6.231643902	0	0
51858	297394	40.5	81	980	594	1366.105407	902.7451896	494.3692724	6.028893565	0	0
51859	297394	40.5	81	1142	623	1366.105407	902.7451896	358.4419124	4.371242835	0	0
51860	297394	40.5	81	771	630	1366.105407	902.7451896	654.6299596	7.98329219	0	0
51861	297394	40.5	81	839	651	1366.105407	902.7451896	584.1367568	7.123618985	0	0
51862	297394	40.5	81	675	695	1366.105407	902.7451896	721.6541744	8.800660664	0	0
51863	297394	40.5	81	890	869	1366.105407	902.7451896	477.2997972	5.820729234	0	0
51865	297394	40.5	81	1114	976	1366.105407	902.7451896	262.5326713	3.201617942	1	0
51866	297394	40.5	81	923	980	1366.105407	902.7451896	449.7896258	5.485239339	0	0
51867	297394	40.5	81	1043	994	1366.105407	902.7451896	335.7447609	4.094448303	0	0
52064	297415	41	82	1363	316	1366.091919	902.7035177	586.7116648	7.155020303	0	0
52065	297415	41	82	1462	361	1366.091919	902.7035177	550.1282224	6.708880761	0	0
52066	297415	41	82	1112	455	1366.091919	902.7035177	514.7826172	6.277836795	0	0
52067	297415	41	82	1455	460	1366.091919	902.7035177	451.5429675	5.506621555	0	0
52068	297415	41	82	779	505	1366.091919	902.7035177	709.1156528	8.647751864	0	0
52069	297415	41	82	1063	638	1366.091919	902.7035177	402.4085778	4.907421681	0	0
52070	297415	41	82	840	654	1366.091919	902.7035177	581.9159275	7.096535702	0	0
52071	297415	41	82	929	677	1366.091919	902.7035177	491.9262377	5.99910046	0	0
52072	297415	41	82	762	681	1366.091919	902.7035177	643.4900901	7.847440123	0	0
52073	297415	41	82	896	875	1366.091919	902.7035177	470.9075249	5.742774694	0	0
52075	297415	41	82	1093	905	1366.091919	902.7035177	273.1015744	3.330507005	1	0
52076	297415	41	82	925	957	1366.091919	902.7035177	444.421184	5.419770537	0	0
52077	297415	41	82	1065	973	1366.091919	902.7035177	309.1891637	3.770599558	1	0
52057	297415	41	82	862	130	1366.091919	902.7035177	922.5938374	11.25114436	0	0
52058	297415	41	82	1029	196	1366.091919	902.7035177	782.9820072	9.548561064	0	0
52059	297415	41	82	818	212	1366.091919	902.7035177	881.7460523	10.75300064	0	0
52060	297415	41	82	1325	221	1366.091919	902.7035177	682.9408699	8.328547194	0	0
52061	297415	41	82	899	236	1366.091919	902.7035177	814.0444958	9.9273719	0	0
52062	297415	41	82	1019	296	1366.091919	902.7035177	698.9720727	8.524049667	0	0
52063	297415	41	82	1107	307	1366.091919	902.7035177	649.608577	7.922055818	0	0
52036	297437	41.5	83	881	124	1366.112552	902.7164421	917.4603455	11.1885408	0	0
52037	297437	41.5	83	812	175	1366.112552	902.7164421	914.6649335	11.15445041	0	0
52038	297437	41.5	83	1009	203	1366.112552	902.7164421	785.5777965	9.58021703	0	0
52039	297437	41.5	83	896	228	1366.112552	902.7164421	822.3430483	10.02857376	0	0
52040	297437	41.5	83	1053	270	1366.112552	902.7164421	705.9529492	8.609182307	0	0
52041	297437	41.5	83	1338	281	1366.112552	902.7164421	622.3517092	7.589654991	0	0
52042	297437	41.5	83	972	286	1366.112552	902.7164421	731.890616	8.925495317	0	0
52043	297437	41.5	83	739	353	1366.112552	902.7164421	833.9414367	10.17001752	0	0
52044	297437	41.5	83	1459	377	1366.112552	902.7164421	533.8593967	6.510480448	0	0
52045	297437	41.5	83	1325	407	1366.112552	902.7164421	497.4183681	6.06607766	0	0
52046	297437	41.5	83	1193	448	1366.112552	902.7164421	486.5542092	5.933587917	0	0
52047	297437	41.5	83	1452	492	1366.112552	902.7164421	419.6005833	5.117080284	0	0
52048	297437	41.5	83	993	648	1366.112552	902.7164421	451.7670224	5.509353931	0	0
52049	297437	41.5	83	840	655	1366.112552	902.7164421	581.5134163	7.091627028	0	0
52050	297437	41.5	83	763	683	1366.112552	902.7164421	641.8878918	7.827901119	0	0
52051	297437	41.5	83	900	749	1366.112552	902.7164421	490.8051099	5.98542817	0	0
52052	297437	41.5	83	1065	831	1366.112552	902.7164421	309.5351631	3.774819062	1	0
52053	297437	41.5	83	881	867	1366.112552	902.7164421	486.4255879	5.932019365	0	0
52055	297437	41.5	83	961	924	1366.112552	902.7164421	405.6712583	4.947210467	0	0
52056	297437	41.5	83	1110	994	1366.112552	902.7164421	271.8939634	3.315780042	1	0
51784	297542	42	84	801	120	1366.119651	902.7671038	965.4452646	11.77372274	0	0
51785	297542	42	84	918	133	1366.119651	902.7671038	890.7034387	10.86223706	0	0
51786	297542	42	84	1008	205	1366.119651	902.7671038	784.3013551	9.564650672	0	0
51787	297542	42	84	884	212	1366.119651	902.7671038	842.3767267	10.27288691	0	0
51788	297542	42	84	675	232	1366.119651	902.7671038	963.106889	11.74520596	0	0
51789	297542	42	84	910	295	1366.119651	902.7671038	759.8855102	9.266896466	0	0
51790	297542	42	84	1048	324	1366.119651	902.7671038	660.4327921	8.05405844	0	0
51791	297542	42	84	1340	351	1366.119651	902.7671038	552.3849862	6.736402271	0	0
51792	297542	42	84	1464	409	1366.119651	902.7671038	503.375124	6.138721024	0	0
51793	297542	42	84	1316	452	1366.119651	902.7671038	453.5448834	5.531035163	0	0
51794	297542	42	84	1206	471	1366.119651	902.7671038	460.5009604	5.615865371	0	0
51795	297542	42	84	1451	537	1366.119651	902.7671038	375.4866813	4.579105869	0	0
51796	297542	42	84	926	663	1366.119651	902.7671038	501.1921502	6.112099392	0	0
51797	297542	42	84	843	670	1366.119651	902.7671038	572.568506	6.982542756	0	0
51798	297542	42	84	771	685	1366.119651	902.7671038	633.7112202	7.728185613	0	0
51799	297542	42	84	999	704	1366.119651	902.7671038	417.4747894	5.091155968	0	0
51800	297542	42	84	885	770	1366.119651	902.7671038	499.1024169	6.08661484	0	0
51801	297542	42	84	894	848	1366.119651	902.7671038	475.285599	5.796165842	0	0
51803	297542	42	84	960	942	1366.119651	902.7671038	408.0102832	4.975735161	0	0
51804	297542	42	84	1175	1003	1366.119651	902.7671038	215.8086063	2.631812272	1	0
51904	297479	42.5	85	845	673	1366.134754	902.7835481	569.5453545	6.945675055	0	0
51905	297479	42.5	85	836	805	1366.134754	902.7835481	539.0774339	6.574115048	0	0
51906	297479	42.5	85	943	850	1366.134754	902.7835481	426.4142622	5.20017393	0	0
51908	297479	42.5	85	959	982	1366.134754	902.7835481	414.7697605	5.058167811	0	0
51909	297479	42.5	85	1234	994	1366.134754	902.7835481	160.5616216	1.958068556	1	0
51889	297479	42.5	85	811	129	1366.134754	902.7835481	952.3211509	11.61367257	0	0
51890	297479	42.5	85	879	135	1366.134754	902.7835481	909.2809496	11.08879207	0	0
51891	297479	42.5	85	919	146	1366.134754	902.7835481	879.0055898	10.71958036	0	0
51892	297479	42.5	85	1006	196	1366.134754	902.7835481	793.2465096	9.673737922	0	0
51893	297479	42.5	85	754	202	1366.134754	902.7835481	930.4872586	11.34740559	0	0
51894	297479	42.5	85	820	300	1366.134754	902.7835481	813.394846	9.919449341	0	0
51895	297479	42.5	85	1340	396	1366.134754	902.7835481	507.4569834	6.188499798	0	0
51896	297479	42.5	85	1462	418	1366.134754	902.7835481	494.1712597	6.026478777	0	0
51897	297479	42.5	85	1109	459	1366.134754	902.7835481	512.8958172	6.254827039	0	0
51898	297479	42.5	85	1345	524	1366.134754	902.7835481	379.3727114	4.62649648	0	0
51899	297479	42.5	85	989	525	1366.134754	902.7835481	533.8080478	6.509854242	0	0
51900	297479	42.5	85	1247	545	1366.134754	902.7835481	377.0970126	4.598744056	0	0
51901	297479	42.5	85	1451	588	1366.134754	902.7835481	326.0226865	3.975886421	1	0
51902	297479	42.5	85	777	613	1366.134754	902.7835481	656.5472285	8.006673518	0	0
51903	297479	42.5	85	938	650	1366.134754	902.7835481	497.1909993	6.06330487	0	0
52160	297500	43	86	1272	1011	1366.121709	902.7842874	143.4208371	1.749034599	1	0
52161	297500	43	86	988	1017	1366.121709	902.7842874	394.9952603	4.81701537	0	0
52141	297500	43	86	939	101	1366.121709	902.7842874	908.455281	11.07872294	0	0
52142	297500	43	86	784	121	1366.121709	902.7842874	974.7062921	11.8866621	0	0
52143	297500	43	86	922	151	1366.121709	902.7842874	873.1687735	10.64839968	0	0
52144	297500	43	86	1012	190	1366.121709	902.7842874	795.9042813	9.706149772	0	0
52145	297500	43	86	781	203	1366.121709	902.7842874	912.1762236	11.12410029	0	0
52146	297500	43	86	748	291	1366.121709	902.7842874	869.6864154	10.6059319	0	0
52147	297500	43	86	1332	372	1366.121709	902.7842874	531.8799214	6.486340504	0	0
52148	297500	43	86	1445	397	1366.121709	902.7842874	511.8979685	6.242658153	0	0
52149	297500	43	86	965	407	1366.121709	902.7842874	637.7308875	7.777205945	0	0
52150	297500	43	86	1130	499	1366.121709	902.7842874	467.7555046	5.704335422	0	0
52151	297500	43	86	1391	532	1366.121709	902.7842874	371.617972	4.531926488	0	0
52152	297500	43	86	755	547	1366.121709	902.7842874	707.1436927	8.623703569	0	0
52153	297500	43	86	1265	556	1366.121709	902.7842874	361.2269951	4.405207257	0	0
52154	297500	43	86	1448	639	1366.121709	902.7842874	276.1995743	3.368287491	1	0
52155	297500	43	86	955	665	1366.121709	902.7842874	474.9341289	5.79187962	0	0
52156	297500	43	86	847	679	1366.121709	902.7842874	565.3023579	6.893931193	0	0
52157	297500	43	86	808	813	1366.121709	902.7842874	565.2973201	6.893869757	0	0
52158	297500	43	86	1024	864	1366.121709	902.7842874	344.3130619	4.198939779	0	0
51872	297668	43.5	87	897	244	1366.139579	902.7470763	808.727182	9.86252661	0	0
51873	297668	43.5	87	695	264	1366.139579	902.7470763	926.5129042	11.29893786	0	0
51874	297668	43.5	87	1302	364	1366.139579	902.7470763	542.5516545	6.616483592	0	0
51875	297668	43.5	87	763	368	1366.139579	902.7470763	806.0594191	9.829992916	0	0
51876	297668	43.5	87	1440	391	1366.139579	902.7470763	517.0497384	6.305484614	0	0
51877	297668	43.5	87	678	492	1366.139579	902.7470763	801.4045424	9.773226127	0	0
51878	297668	43.5	87	1142	495	1366.139579	902.7470763	465.2915527	5.674287228	0	0
51879	297668	43.5	87	1413	557	1366.139579	902.7470763	348.9082112	4.254978186	0	0
51880	297668	43.5	87	1244	579	1366.139579	902.7470763	346.0205863	4.219763248	0	0
51881	297668	43.5	87	1449	647	1366.139579	902.7470763	268.8352962	3.278479221	1	0
51882	297668	43.5	87	946	650	1366.139579	902.7470763	490.3043445	5.979321275	0	0
51883	297668	43.5	87	848	684	1366.139579	902.7470763	562.422356	6.858809219	0	0
51884	297668	43.5	87	752	815	1366.139579	902.7470763	620.3764757	7.565566777	0	0
51885	297668	43.5	87	1057	880	1366.139579	902.7470763	309.9753356	3.780187019	1	0
51887	297668	43.5	87	1206	1003	1366.139579	902.7470763	188.9320867	2.304049838	1	0
51888	297668	43.5	87	1026	1029	1366.139579	902.7470763	362.8150132	4.424573331	0	0
51868	297668	43.5	87	824	126	1366.139579	902.7470763	947.2335211	11.55162831	0	0
51869	297668	43.5	87	1035	127	1366.139579	902.7470763	843.4672176	10.28618558	0	0
51870	297668	43.5	87	921	161	1366.139579	902.7470763	865.065298	10.54957681	0	0
51871	297668	43.5	87	1008	191	1366.139579	902.7470763	796.7734048	9.716748839	0	0
52096	297627	44	88	1130	891	1366.119154	902.757871	236.411722	2.883069781	1	0
52098	297627	44	88	1116	1027	1366.119154	902.757871	279.2770984	3.405818273	1	0
52078	297627	44	88	870	114	1366.119154	902.757871	931.8117802	11.3635583	0	0
52079	297627	44	88	1012	158	1366.119154	902.757871	824.660331	10.0568333	0	0
52080	297627	44	88	914	161	1366.119154	902.757871	868.6866342	10.59373944	0	0
52081	297627	44	88	635	215	1366.119154	902.757871	1003.765962	12.24104831	0	0
52082	297627	44	88	1187	232	1366.119154	902.757871	694.262049	8.466610354	0	0
52083	297627	44	88	931	252	1366.119154	902.757871	782.8246832	9.546642478	0	0
52084	297627	44	88	1273	329	1366.119154	902.757871	581.2652332	7.088600405	0	0
52085	297627	44	88	1451	391	1366.119154	902.757871	518.7493389	6.32621145	0	0
52086	297627	44	88	691	430	1366.119154	902.757871	824.1880103	10.0510733	0	0
52087	297627	44	88	606	455	1366.119154	902.757871	882.1951252	10.75847714	0	0
52088	297627	44	88	1225	480	1366.119154	902.757871	445.6891664	5.435233736	0	0
52089	297627	44	88	1408	520	1366.119154	902.757871	385.0423264	4.695638126	0	0
52090	297627	44	88	1204	566	1366.119154	902.757871	373.7492257	4.557917386	0	0
52091	297627	44	88	963	603	1366.119154	902.757871	502.3542907	6.126271837	0	0
52092	297627	44	88	1445	637	1366.119154	902.757871	277.2173045	3.380698835	1	0
52093	297627	44	88	843	675	1366.119154	902.757871	570.549995	6.957926769	0	0
52094	297627	44	88	683	794	1366.119154	902.757871	691.7225258	8.435640559	0	0
52095	297627	44	88	1037	864	1366.119154	902.757871	331.3934066	4.041383007	0	0
51910	297606	44.5	89	891	117	1366.185651	902.8177608	918.3196374	11.19901997	0	0
51911	297606	44.5	89	1018	154	1366.185651	902.8177608	825.8094736	10.07084724	0	0
51912	297606	44.5	89	862	193	1366.185651	902.8177608	870.6574669	10.61777399	0	0
51913	297606	44.5	89	621	209	1366.185651	902.8177608	1018.177165	12.4167947	0	0
51914	297606	44.5	89	1206	221	1366.185651	902.8177608	700.3819686	8.541243519	0	0
51915	297606	44.5	89	940	237	1366.185651	902.8177608	790.5362104	9.640685493	0	0
51916	297606	44.5	89	1278	320	1366.185651	902.8177608	589.4516532	7.188434795	0	0
51917	297606	44.5	89	1432	395	1366.185651	902.8177608	512.0648462	6.244693247	0	0
51918	297606	44.5	89	573	455	1366.185651	902.8177608	910.870037	11.10817118	0	0
51919	297606	44.5	89	1259	475	1366.185651	902.8177608	441.0405881	5.378543757	0	0
51920	297606	44.5	89	1415	507	1366.185651	902.8177608	398.8164245	4.863614933	0	0
51921	297606	44.5	89	1168	521	1366.185651	902.8177608	430.1887433	5.246204187	0	0
51922	297606	44.5	89	729	533	1366.185651	902.8177608	736.729754	8.984509195	0	0
51923	297606	44.5	89	1009	539	1366.185651	902.8177608	509.8479701	6.217658172	0	0
51924	297606	44.5	89	1423	633	1366.185651	902.8177608	275.7344634	3.362615407	1	0
51925	297606	44.5	89	843	682	1366.185651	902.8177608	567.8764912	6.925323063	0	0
51926	297606	44.5	89	673	794	1366.185651	902.8177608	701.6748907	8.557010862	0	0
51927	297606	44.5	89	1177	814	1366.185651	902.8177608	208.9971418	2.548745632	1	0
51928	297606	44.5	89	1028	894	1366.185651	902.8177608	338.3005877	4.125616923	0	0
51930	297606	44.5	89	1185	1018	1366.185651	902.8177608	214.6979004	2.618267078	1	0
51973	297563	45	90	891	128	1366.14679	902.6972232	908.8015512	11.08294575	0	0
51974	297563	45	90	1029	165	1366.14679	902.6972232	811.0888675	9.891327652	0	0
51975	297563	45	90	561	193	1366.14679	902.6972232	1073.280719	13.08878926	0	0
51976	297563	45	90	1219	203	1366.14679	902.6972232	715.0023649	8.719541036	0	0
51977	297563	45	90	787	237	1366.14679	902.6972232	882.3626222	10.76051978	0	0
51978	297563	45	90	941	237	1366.14679	902.6972232	789.8750444	9.632622493	0	0
51979	297563	45	90	1281	330	1366.14679	902.6972232	578.9923015	7.060881726	0	0
51980	297563	45	90	1161	418	1366.14679	902.6972232	526.323668	6.418581317	0	0
51981	297563	45	90	1428	424	1366.14679	902.6972232	482.6767563	5.886301906	0	0
51982	297563	45	90	582	480	1366.14679	902.6972232	890.819359	10.86365072	0	0
51983	297563	45	90	1375	506	1366.14679	902.6972232	396.7960007	4.838975619	0	0
51984	297563	45	90	1099	517	1366.14679	902.6972232	469.1798751	5.721705794	0	0
51985	297563	45	90	1251	527	1366.14679	902.6972232	392.9467988	4.792034132	0	0
51986	297563	45	90	1392	619	1366.14679	902.6972232	284.8727837	3.474058338	1	0
51987	297563	45	90	738	637	1366.14679	902.6972232	682.0288878	8.317425462	0	0
51988	297563	45	90	844	685	1366.14679	902.6972232	565.7113672	6.898919113	0	0
51989	297563	45	90	1235	742	1366.14679	902.6972232	207.4200521	2.52951283	1	0
51990	297563	45	90	669	793	1366.14679	902.6972232	705.7245406	8.606396837	0	0
51992	297563	45	90	1002	984	1366.14679	902.6972232	373.1126184	4.550153883	0	0
51993	297563	45	90	1247	1024	1366.14679	902.6972232	170.0303537	2.073540898	1	0
51936	297521	45.5	91	765	315	1366.108626	902.7519068	840.7043978	10.25249266	0	0
51937	297521	45.5	91	1212	316	1366.108626	902.7519068	606.6525108	7.398201351	0	0
51938	297521	45.5	91	1293	376	1366.108626	902.7519068	531.8011306	6.485379642	0	0
51939	297521	45.5	91	1371	434	1366.108626	902.7519068	468.7774266	5.716797885	0	0
51940	297521	45.5	91	603	491	1366.108626	902.7519068	867.1069186	10.57447462	0	0
51941	297521	45.5	91	1113	494	1366.108626	902.7519068	480.7723973	5.863078016	0	0
51942	297521	45.5	91	1432	496	1366.108626	902.7519068	412.0543493	5.025053041	0	0
51943	297521	45.5	91	1364	595	1366.108626	902.7519068	307.7591305	3.753160129	1	0
51944	297521	45.5	91	1205	625	1366.108626	902.7519068	321.0951746	3.915794813	1	0
51945	297521	45.5	91	1299	661	1366.108626	902.7519068	250.8935076	3.059676922	1	0
51946	297521	45.5	91	843	683	1366.108626	902.7519068	567.3918711	6.919413063	0	0
51947	297521	45.5	91	688	745	1366.108626	902.7519068	696.2161828	8.490441253	0	0
51948	297521	45.5	91	592	762	1366.108626	902.7519068	786.8006511	9.595129891	0	0
51950	297521	45.5	91	999	965	1366.108626	902.7519068	372.3487191	4.540838038	0	0
51951	297521	45.5	91	1301	1021	1366.108626	902.7519068	134.987943	1.646194427	1	0
51931	297521	45.5	91	1024	171	1366.108626	902.7519068	807.7742044	9.850904931	0	0
51932	297521	45.5	91	1235	176	1366.108626	902.7519068	738.48345	9.005895731	0	0
51933	297521	45.5	91	873	191	1366.108626	902.7519068	865.8792607	10.55950318	0	0
51934	297521	45.5	91	581	197	1366.108626	902.7519068	1055.689968	12.87426791	0	0
51935	297521	45.5	91	936	258	1366.108626	902.7519068	775.0473867	9.451797399	0	0
51808	297584	46	92	1059	247	1366.100114	902.7965459	724.1405869	8.830982767	0	0
51809	297584	46	92	952	252	1366.100114	902.7965459	771.3721855	9.406977871	0	0
51810	297584	46	92	864	264	1366.100114	902.7965459	812.5057239	9.908606389	0	0
51811	297584	46	92	1408	355	1366.100114	902.7965459	549.3966292	6.699958893	0	0
51812	297584	46	92	728	378	1366.100114	902.7965459	826.1859173	10.07543802	0	0
51813	297584	46	92	1292	403	1366.100114	902.7965459	505.2597492	6.161704259	0	0
51814	297584	46	92	1209	439	1366.100114	902.7965459	489.6812043	5.971722003	0	0
51815	297584	46	92	659	518	1366.100114	902.7965459	805.0210884	9.817330346	0	0
51816	297584	46	92	1322	576	1366.100114	902.7965459	329.7587034	4.021447603	0	0
51817	297584	46	92	1440	576	1366.100114	902.7965459	335.0480199	4.085951462	0	0
51818	297584	46	92	1300	664	1366.100114	902.7965459	247.7761397	3.02166024	1	0
51819	297584	46	92	846	685	1366.100114	902.7965459	563.8612097	6.876356216	0	0
51820	297584	46	92	1200	745	1366.100114	902.7965459	229.1047746	2.793960665	1	0
51821	297584	46	92	598	748	1366.100114	902.7965459	783.5430783	9.555403394	0	0
51822	297584	46	92	701	897	1366.100114	902.7965459	665.1253727	8.111285033	0	0
51824	297584	46	92	1008	956	1366.100114	902.7965459	362.0307985	4.415009738	0	0
51825	297584	46	92	1323	1033	1366.100114	902.7965459	137.1515923	1.672580393	1	0
51805	297584	46	92	1222	153	1366.100114	902.7965459	763.5179783	9.311194857	0	0
51806	297584	46	92	602	184	1366.100114	902.7965459	1049.055508	12.79335985	0	0
51807	297584	46	92	1270	209	1366.100114	902.7965459	700.4205016	8.541713434	0	0
52033	297646	46.5	93	1075	937	1366.093461	902.7387166	293.1027786	3.57442413	1	0
52034	297646	46.5	93	701	979	1366.093461	902.7387166	669.4513394	8.164040724	0	0
52035	297646	46.5	93	1303	1000	1366.093461	902.7387166	115.9333521	1.413821367	1	0
52015	297646	46.5	93	1345	143	1366.093461	902.7387166	760.0314807	9.268676593	0	0
52016	297646	46.5	93	1093	199	1366.093461	902.7387166	754.8696708	9.205727693	0	0
52017	297646	46.5	93	984	218	1366.093461	902.7387166	784.1317002	9.56258171	0	0
52018	297646	46.5	93	575	235	1366.093461	902.7387166	1035.231307	12.62477203	0	0
52019	297646	46.5	93	845	301	1366.093461	902.7387166	796.0074614	9.707408066	0	0
52020	297646	46.5	93	1445	333	1366.093461	902.7387166	575.1768832	7.014352234	0	0
52021	297646	46.5	93	1101	354	1366.093461	902.7387166	609.4167067	7.431911057	0	0
52022	297646	46.5	93	1293	415	1366.093461	902.7387166	493.1852692	6.014454502	0	0
52023	297646	46.5	93	658	417	1366.093461	902.7387166	858.6841392	10.4717578	0	0
52024	297646	46.5	93	1215	445	1366.093461	902.7387166	482.0310848	5.878427864	0	0
52025	297646	46.5	93	1283	557	1366.093461	902.7387166	355.5837222	4.336386856	0	0
52026	297646	46.5	93	719	583	1366.093461	902.7387166	721.7775244	8.802164932	0	0
52027	297646	46.5	93	1285	672	1366.093461	902.7387166	244.5741295	2.982611335	1	0
52028	297646	46.5	93	1409	680	1366.093461	902.7387166	226.8336547	2.766264082	1	0
52029	297646	46.5	93	848	692	1366.093461	902.7387166	559.3135449	6.820896889	0	0
52030	297646	46.5	93	635	729	1366.093461	902.7387166	751.453785	9.164070549	0	0
52031	297646	46.5	93	1188	858	1366.093461	902.7387166	183.6268874	2.239352285	1	0
52128	297688	47	94	1098	462	1366.101678	902.6993591	515.843421	6.290773427	0	0
52129	297688	47	94	642	465	1366.101678	902.6993591	846.1110858	10.31842788	0	0
52130	297688	47	94	1270	535	1366.101678	902.6993591	380.0504589	4.634761693	0	0
52131	297688	47	94	1271	610	1366.101678	902.6993591	307.7616676	3.753191068	1	0
52132	297688	47	94	735	657	1366.101678	902.6993591	677.2425735	8.259055775	0	0
52133	297688	47	94	857	705	1366.101678	902.6993591	546.1406004	6.660251224	0	0
52134	297688	47	94	641	729	1366.101678	902.6993591	745.6164639	9.092883706	0	0
52135	297688	47	94	1301	753	1366.101678	902.6993591	163.2425393	1.990762675	1	0
52136	297688	47	94	1231	901	1366.101678	902.6993591	135.1123654	1.647711773	1	0
52138	297688	47	94	1093	921	1366.101678	902.6993591	273.7141577	3.337977533	1	0
52139	297688	47	94	1174	961	1366.101678	902.6993591	200.7536289	2.448214987	1	0
52140	297688	47	94	656	979	1366.101678	902.6993591	714.1891775	8.709624116	0	0
52120	297688	47	94	1015	148	1366.101678	902.6993591	832.3722191	10.15088072	0	0
52121	297688	47	94	1406	171	1366.101678	902.6993591	732.7863456	8.936418848	0	0
52122	297688	47	94	1438	307	1366.101678	902.6993591	600.0225789	7.317348523	0	0
52123	297688	47	94	548	321	1366.101678	902.6993591	1003.824935	12.2417675	0	0
52124	297688	47	94	1015	335	1366.101678	902.6993591	667.4990269	8.140232035	0	0
52125	297688	47	94	887	357	1366.101678	902.6993591	726.1722996	8.855759751	0	0
52126	297688	47	94	1287	412	1366.101678	902.6993591	497.0341402	6.061391954	0	0
52127	297688	47	94	1196	430	1366.101678	902.6993591	502.373631	6.126507695	0	0
52099	297710	47.5	95	1082	154	1366.078107	902.739273	800.8188745	9.766083835	0	0
52100	297710	47.5	95	1412	186	1366.078107	902.739273	718.2088873	8.758644967	0	0
52101	297710	47.5	95	1422	283	1366.078107	902.739273	622.2572014	7.588502456	0	0
52102	297710	47.5	95	544	343	1366.078107	902.739273	994.5453572	12.12860192	0	0
52103	297710	47.5	95	893	369	1366.078107	902.739273	713.2184145	8.697785543	0	0
52104	297710	47.5	95	1272	398	1366.078107	902.739273	513.4320052	6.261365917	0	0
52105	297710	47.5	95	1183	427	1366.078107	902.739273	509.7503792	6.216468039	0	0
52106	297710	47.5	95	990	456	1366.078107	902.739273	583.9612321	7.12147844	0	0
52107	297710	47.5	95	1234	526	1366.078107	902.739273	399.2206234	4.868544188	0	0
52108	297710	47.5	95	1340	545	1366.078107	902.739273	358.688521	4.374250256	0	0
52109	297710	47.5	95	628	546	1366.078107	902.739273	819.7696023	9.997190271	0	0
52110	297710	47.5	95	1016	566	1366.078107	902.739273	485.7448084	5.923717176	0	0
52111	297710	47.5	95	739	678	1366.078107	902.739273	666.1341404	8.123587078	0	0
52112	297710	47.5	95	861	704	1366.078107	902.739273	542.7717685	6.619167909	0	0
52113	297710	47.5	95	671	738	1366.078107	902.739273	714.3336775	8.711386311	0	0
52114	297710	47.5	95	1243	825	1366.078107	902.739273	145.5734006	1.775285373	1	0
52115	297710	47.5	95	1162	852	1366.078107	902.739273	210.2911019	2.564525633	1	0
52116	297710	47.5	95	1098	887	1366.078107	902.739273	268.5397477	3.274874972	1	0
52118	297710	47.5	95	627	916	1366.078107	902.739273	739.197061	9.014598305	0	0
52119	297710	47.5	95	1173	1011	1366.078107	902.739273	221.358398	2.699492659	1	0
52162	297732	48	96	1198	130	1366.157238	902.8275977	790.910458	9.645249488	0	0
52163	297732	48	96	1388	156	1366.157238	902.8275977	747.1469514	9.111548188	0	0
52164	297732	48	96	1378	251	1366.157238	902.8275977	651.9351718	7.950428924	0	0
52165	297732	48	96	544	346	1366.157238	902.8275977	992.9750741	12.10945212	0	0
52166	297732	48	96	1250	348	1366.157238	902.8275977	566.8563903	6.912882808	0	0
52167	297732	48	96	897	374	1366.157238	902.8275977	706.9421067	8.621245203	0	0
52168	297732	48	96	1179	425	1366.157238	902.8275977	513.1735037	6.25821346	0	0
52169	297732	48	96	1410	499	1366.157238	902.8275977	406.2005865	4.953665689	0	0
52170	297732	48	96	1193	536	1366.157238	902.8275977	405.6425958	4.946860925	0	0
52171	297732	48	96	923	585	1366.157238	902.8275977	545.3464216	6.650566117	0	0
52172	297732	48	96	560	618	1366.157238	902.8275977	854.9948848	10.42676689	0	0
52173	297732	48	96	864	710	1366.157238	902.8275977	537.907403	6.559846378	0	0
52174	297732	48	96	740	721	1366.157238	902.8275977	652.02313	7.951501586	0	0
52175	297732	48	96	976	725	1366.157238	902.8275977	428.7718799	5.228925364	0	0
52176	297732	48	96	679	768	1366.157238	902.8275977	700.2596311	8.539751599	0	0
52177	297732	48	96	1152	804	1366.157238	902.8275977	235.8605874	2.876348627	1	0
52178	297732	48	96	510	813	1366.157238	902.8275977	860.8566743	10.49825213	0	0
52179	297732	48	96	1200	874	1366.157238	902.8275977	168.6394324	2.056578444	1	0
52180	297732	48	96	1098	894	1366.157238	902.8275977	268.3024987	3.271981692	1	0
52182	297732	48	96	1165	990	1366.157238	902.8275977	219.2333509	2.67357745	1	0
52224	297774	48.5	97	1243	1000	1366.116017	902.782886	156.8716699	1.913069145	1	0
52204	297774	48.5	97	1340	161	1366.116017	902.782886	742.2424781	9.051737538	0	0
52205	297774	48.5	97	1170	191	1366.116017	902.782886	738.3064193	9.003736821	0	0
52206	297774	48.5	97	1316	229	1366.116017	902.782886	675.6441316	8.239562581	0	0
52207	297774	48.5	97	1258	329	1366.116017	902.782886	583.8800162	7.120488003	0	0
52208	297774	48.5	97	547	341	1366.116017	902.782886	993.2527673	12.11283863	0	0
52209	297774	48.5	97	896	373	1366.116017	902.782886	708.2930011	8.637719526	0	0
52210	297774	48.5	97	1426	405	1366.116017	902.782886	501.3720106	6.114292813	0	0
52211	297774	48.5	97	1187	427	1366.116017	902.782886	508.38165	6.199776219	0	0
52212	297774	48.5	97	1169	558	1366.116017	902.782886	397.1523165	4.843320933	0	0
52213	297774	48.5	97	536	644	1366.116017	902.782886	869.5177878	10.60387546	0	0
52214	297774	48.5	97	905	652	1366.116017	902.782886	524.9000255	6.401219823	0	0
52215	297774	48.5	97	871	723	1366.116017	902.782886	526.7463869	6.423736425	0	0
52216	297774	48.5	97	732	759	1366.116017	902.782886	650.2127659	7.929423974	0	0
52217	297774	48.5	97	676	774	1366.116017	902.782886	702.0293072	8.561333015	0	0
52218	297774	48.5	97	516	782	1366.116017	902.782886	858.6534501	10.47138354	0	0
52219	297774	48.5	97	1118	790	1366.116017	902.782886	272.5463944	3.323736517	1	0
52220	297774	48.5	97	1004	826	1366.116017	902.782886	370.1670179	4.514231925	0	0
52221	297774	48.5	97	1220	885	1366.116017	902.782886	147.1941621	1.795050758	1	0
52222	297774	48.5	97	1094	889	1366.116017	902.782886	272.46485	3.322742073	1	0
52192	297753	49	98	908	642	1366.139985	902.811614	527.1763877	6.428980338	0	0
52193	297753	49	98	518	654	1366.139985	902.811614	883.8827146	10.7790575	0	0
52194	297753	49	98	647	691	1366.139985	902.811614	749.684252	9.142490878	0	0
52195	297753	49	98	872	729	1366.139985	902.811614	523.8175272	6.388018625	0	0
52196	297753	49	98	1092	747	1366.139985	902.811614	315.3252137	3.845429435	1	0
52197	297753	49	98	733	771	1366.139985	902.811614	646.7151939	7.886770658	0	0
52198	297753	49	98	674	773	1366.139985	902.811614	704.2079336	8.58790163	0	0
52199	297753	49	98	1012	838	1366.139985	902.811614	360.0217691	4.390509379	0	0
52200	297753	49	98	1171	873	1366.139985	902.811614	197.4040173	2.407366064	1	0
52201	297753	49	98	1083	891	1366.139985	902.811614	283.3862475	3.455929847	1	0
52203	297753	49	98	1287	1006	1366.139985	902.811614	130.0422247	1.585880789	1	0
52183	297753	49	98	1335	168	1366.139985	902.811614	735.4711461	8.969160318	0	0
52184	297753	49	98	1242	211	1366.139985	902.811614	702.8613271	8.571479599	0	0
52185	297753	49	98	1395	262	1366.139985	902.811614	641.4611641	7.822697124	0	0
52186	297753	49	98	1164	313	1366.139985	902.811614	623.4888239	7.603522242	0	0
52187	297753	49	98	1279	338	1366.139985	902.811614	571.4941262	6.969440563	0	0
52188	297753	49	98	547	344	1366.139985	902.811614	991.5950458	12.09262251	0	0
52189	297753	49	98	904	376	1366.139985	902.811614	700.7880152	8.546195308	0	0
52190	297753	49	98	1192	426	1366.139985	902.811614	507.6160454	6.190439578	0	0
52191	297753	49	98	1137	574	1366.139985	902.811614	400.777008	4.887524488	0	0
52256	297814	49.5	99	902	654	1366.107127	902.7953923	526.5876684	6.421800834	0	0
52257	297814	49.5	99	539	695	1366.107127	902.7953923	852.8101339	10.40012358	0	0
52258	297814	49.5	99	1107	707	1366.107127	902.7953923	324.7650518	3.960549413	1	0
52259	297814	49.5	99	875	720	1366.107127	902.7953923	524.0232491	6.390527428	0	0
52260	297814	49.5	99	672	775	1366.107127	902.7953923	705.773594	8.606995049	0	0
52261	297814	49.5	99	742	828	1366.107127	902.7953923	628.5730321	7.665524781	0	0
52262	297814	49.5	99	1004	838	1366.107127	902.7953923	367.8586879	4.48608156	0	0
52264	297814	49.5	99	1091	905	1366.107127	902.7953923	275.1159603	3.355072687	1	0
52265	297814	49.5	99	1182	915	1366.107127	902.7953923	184.5112101	2.250136709	1	0
52266	297814	49.5	99	1323	1028	1366.107127	902.7953923	132.4175902	1.614848661	1	0
52246	297814	49.5	99	1270	165	1366.107127	902.7953923	744.0286424	9.07352003	0	0
52247	297814	49.5	99	1378	205	1366.107127	902.7953923	697.896733	8.510935768	0	0
52248	297814	49.5	99	1159	230	1366.107127	902.7953923	703.950994	8.584768219	0	0
52249	297814	49.5	99	1142	333	1366.107127	902.7953923	612.2832624	7.466869054	0	0
52250	297814	49.5	99	546	344	1366.107127	902.7953923	992.385001	12.10225611	0	0
52251	297814	49.5	99	1307	360	1366.107127	902.7953923	546.004112	6.658586732	0	0
52252	297814	49.5	99	907	378	1366.107127	902.7953923	697.2729436	8.50332858	0	0
52253	297814	49.5	99	1189	429	1366.107127	902.7953923	505.8151917	6.168477948	0	0
52254	297814	49.5	99	712	541	1366.107127	902.7953923	747.4971836	9.115819312	0	0
52255	297814	49.5	99	1140	585	1366.107127	902.7953923	390.0235175	4.75638436	0	0
52225	297898	50	100	1350	151	1366.136114	902.8234323	751.9965742	9.170689929	0	0
[truncated: 21,867 more rows]
