# Supplementary material for: The First of Us: Ophiocordyceps use a novel scramblase-binding peptide to manipulate zombie ants
Source: bioRxiv. 2025 Sep 19:2025.09.09.674826. Preprint. [Version 2] doi: 10.1101/2025.09.09.674826 (PMC12458967; doi:10.1101/2025.09.09.674826)
Supplement: Supplement 11 [file media-11.zip › Data S12. Nest behavior tests data/RNAi Aversion Assay data files/LH15_PS1b-all-spots_matches.csv]

No_Overlap_ID	Citronella_ID	Frame	No_Overlap_X	No_Overlap_Y	Citronella_X	Citronella_Y	Distance
23784554	143691	0	902.0	193.0	1270.7760070787588	915.6317349777136	811.2905569485282
23784555	143691	0	1255.0	198.0	1270.7760070787588	915.6317349777136	717.8051194067039
23784552	143691	0	604.0	94.0	1270.7760070787588	915.6317349777136	1058.144107169898
23784553	143691	0	849.0	114.0	1270.7760070787588	915.6317349777136	905.8192086010763
23784558	143691	0	815.0	262.0	1270.7760070787588	915.6317349777136	796.8476727697915
23784559	143691	0	1423.0	268.0	1270.7760070787588	915.6317349777136	665.2811497187707
23784556	143691	0	1060.0	199.0	1270.7760070787588	915.6317349777136	746.9856549741988
23784557	143691	0	500.0	223.0	1270.7760070787588	915.6317349777136	1036.2598001401543
23784570	143691	0	1440.0	798.0	1270.7760070787588	915.6317349777136	206.0921756255568
23784571	143691	0	765.0	901.0	1270.7760070787588	915.6317349777136	505.98760558435686
23784568	143691	0	1433.0	693.0	1270.7760070787588	915.6317349777136	275.4659929982244
23784569	143691	0	1152.0	750.0	1270.7760070787588	915.6317349777136	203.81759366968518
23784572	143691	0	1136.0	910.0	1270.7760070787588	915.6317349777136	134.8936192818357
23784562	143691	0	1476.0	374.0	1270.7760070787588	915.6317349777136	579.207927781989
23784563	143691	0	1391.0	382.0	1270.7760070787588	915.6317349777136	547.0069808048627
23784560	143691	0	1302.0	306.0	1270.7760070787588	915.6317349777136	610.430823292765
23784561	143691	0	890.0	357.0	1270.7760070787588	915.6317349777136	676.0619667538275
23784566	143691	0	1165.0	587.0	1270.7760070787588	915.6317349777136	345.235254439618
23784567	143691	0	1221.0	666.0	1270.7760070787588	915.6317349777136	254.54597617854435
23784564	143691	0	590.0	441.0	1270.7760070787588	915.6317349777136	829.8983405586811
23784565	143691	0	1406.0	532.0	1270.7760070787588	915.6317349777136	406.7663166285706
23784202	143734	1	1255.0	199.0	1270.7368670241071	915.6890615780972	716.8618137196513
23784203	143734	1	881.0	200.0	1270.7368670241071	915.6890615780972	814.926780993424
23784200	143734	1	557.0	124.0	1270.7368670241071	915.6890615780972	1065.9230204718333
23784201	143734	1	943.0	161.0	1270.7368670241071	915.6890615780972	822.780063973603
23784206	143734	1	815.0	258.0	1270.7368670241071	915.6890615780972	800.1568556754524
23784207	143734	1	1441.0	268.0	1270.7368670241071	915.6890615780972	669.6944489382323
23784204	143734	1	502.0	231.0	1270.7368670241071	915.6890615780972	1029.4442586982236
23784205	143734	1	1304.0	249.0	1270.7368670241071	915.6890615780972	667.5183449488529
23784199	143734	1	777.0	108.0	1270.7368670241071	915.6890615780972	946.6455060114573
23784218	143734	1	576.0	824.0	1270.7368670241071	915.6890615780972	700.7611564688385
23784216	143734	1	1214.0	764.0	1270.7368670241071	915.6890615780972	161.95259640448796
23784217	143734	1	1410.0	778.0	1270.7368670241071	915.6890615780972	195.83793780705068
23784220	143734	1	1158.0	971.0	1270.7368670241071	915.6890615780972	125.574285168273
23784210	143734	1	1382.0	406.0	1270.7368670241071	915.6890615780972	521.6918863198589
23784211	143734	1	589.0	435.0	1270.7368670241071	915.6890615780972	834.1625319928227
23784208	143734	1	849.0	339.0	1270.7368670241071	915.6890615780972	714.4454204144189
23784209	143734	1	1480.0	386.0	1270.7368670241071	915.6890615780972	569.5274890454116
23784214	143734	1	1163.0	657.0	1270.7368670241071	915.6890615780972	280.22716338058075
23784215	143734	1	1401.0	671.0	1270.7368670241071	915.6890615780972	277.202490372408
23784212	143734	1	1407.0	548.0	1270.7368670241071	915.6890615780972	392.12611161791756
23784213	143734	1	1129.0	575.0	1270.7368670241071	915.6890615780972	368.99644463432696
23784074	143337	2	842.0	341.0	1270.7946416197783	915.690083093294	717.0310567106638
23784075	143337	2	1449.0	378.0	1270.7946416197783	915.690083093294	566.4519178291275
23784072	143337	2	497.0	243.0	1270.7946416197783	915.690083093294	1025.3146323405044
23784073	143337	2	1432.0	269.0	1270.7946416197783	915.690083093294	666.4797304807605
23784078	143337	2	1072.0	590.0	1270.7946416197783	915.690083093294	381.56695318391087
23784079	143337	2	1387.0	605.0	1270.7946416197783	915.690083093294	331.71073701162237
23784076	143337	2	581.0	413.0	1270.7946416197783	915.690083093294	853.5302966196931
23784077	143337	2	1378.0	435.0	1270.7946416197783	915.690083093294	492.4996902026129
23784066	143337	2	848.0	132.0	1270.7946416197783	915.690083093294	890.4636181906427
23784067	143337	2	536.0	153.0	1270.7946416197783	915.690083093294	1059.065308752012
23784065	143337	2	732.0	87.0	1270.7946416197783	915.690083093294	988.4467206963437
23784070	143337	2	870.0	202.0	1270.7946416197783	915.690083093294	818.5290950582266
23784071	143337	2	818.0	242.0	1270.7946416197783	915.690083093294	811.7150457751987
23784068	143337	2	1313.0	168.0	1270.7946416197783	915.690083093294	748.8803326513922
23784069	143337	2	1245.0	197.0	1270.7946416197783	915.690083093294	719.1528342938924
23784082	143337	2	1239.0	703.0	1270.7946416197783	915.690083093294	215.05341355570815
23784083	143337	2	1351.0	799.0	1270.7946416197783	915.690083093294	141.596168751911
23784080	143337	2	1105.0	655.0	1270.7946416197783	915.690083093294	308.9452744630014
23784081	143337	2	1349.0	692.0	1270.7946416197783	915.690083093294	236.96694147847643
23784086	143337	2	1178.0	967.0	1270.7946416197783	915.690083093294	106.035621780212
23784085	143337	2	580.0	965.0	1270.7946416197783	915.690083093294	692.552311956248
23784106	143448	3	1277.0	797.0	1270.7647188958786	915.524694505812	118.68859228309805
23784107	143448	3	1151.0	830.0	1270.7647188958786	915.524694505812	147.16678043132316
23784104	143448	3	1032.0	683.0	1270.7647188958786	915.524694505812	333.2811493985958
23784105	143448	3	1419.0	756.0	1270.7647188958786	915.524694505812	217.76553152689377
23784109	143448	3	671.0	983.0	1270.7647188958786	915.524694505812	603.5483699619991
23784098	143448	3	574.0	412.0	1270.7647188958786	915.524694505812	859.6616726801445
23784099	143448	3	1365.0	506.0	1270.7647188958786	915.524694505812	420.2270381768068
23784096	143448	3	842.0	338.0	1270.7647188958786	915.524694505812	719.2871171749799
23784097	143448	3	1394.0	404.0	1270.7647188958786	915.524694505812	526.1600969268537
23784102	143448	3	1016.0	610.0	1270.7647188958786	915.524694505812	397.80698956524856
23784103	143448	3	1396.0	621.0	1270.7647188958786	915.524694505812	320.0447957817315
23784101	143448	3	1300.0	565.0	1270.7647188958786	915.524694505812	351.7417562923541
23784090	143448	3	530.0	166.0	1270.7647188958786	915.524694505812	1053.8119549686846
23784091	143448	3	855.0	196.0	1270.7647188958786	915.524694505812	831.0090778579082
23784088	143448	3	684.0	79.0	1270.7647188958786	915.524694505812	1021.7956742221028
23784089	143448	3	1298.0	106.0	1270.7647188958786	915.524694505812	809.9827106497698
23784094	143448	3	805.0	241.0	1270.7647188958786	915.524694505812	819.7074703004212
23784095	143448	3	496.0	249.0	1270.7647188958786	915.524694505812	1022.0154294490254
23784092	143448	3	1442.0	221.0	1270.7647188958786	915.524694505812	715.3223558460892
23784093	143448	3	1336.0	224.0	1270.7647188958786	915.524694505812	694.594878337071
23784087	143448	3	775.0	77.0	1270.7647188958786	915.524694505812	974.1182268071854
23784234	143272	4	1340.0	595.0	1270.7761185763538	915.5300431942102	327.9198901400116
23784235	143272	4	946.0	647.0	1270.7761185763538	915.5300431942102	421.41180725675713
23784232	143272	4	1425.0	465.0	1270.7761185763538	915.5300431942102	476.1956797598565
23784233	143272	4	1414.0	556.0	1270.7761185763538	915.5300431942102	387.00766422551027
23784238	143272	4	963.0	726.0	1270.7761185763538	915.5300431942102	361.45231558135714
23784239	143272	4	1213.0	734.0	1270.7761185763538	915.5300431942102	190.50258911584564
23784236	143272	4	1177.0	654.0	1270.7761185763538	915.5300431942102	277.83434616406197
23784237	143272	4	1433.0	681.0	1270.7761185763538	915.5300431942102	285.1682465928339
23784226	143272	4	1441.0	197.0	1270.7761185763538	915.5300431942102	738.4183047430536
23784227	143272	4	807.0	248.0	1270.7761185763538	915.5300431942102	812.8251021767304
23784224	143272	4	531.0	174.0	1270.7761185763538	915.5300431942102	1047.4423662309553
23784225	143272	4	837.0	191.0	1270.7761185763538	915.5300431942102	844.4557445705317
23784230	143272	4	846.0	347.0	1270.7761185763538	915.5300431942102	709.6908911119003
23784231	143272	4	565.0	418.0	1270.7761185763538	915.5300431942102	863.5137945820762
23784228	143272	4	492.0	266.0	1270.7761185763538	915.5300431942102	1014.0914751030716
23784229	143272	4	1385.0	284.0	1270.7761185763538	915.5300431942102	641.7766671859956
23784222	143272	4	749.0	82.0	1270.7761185763538	915.5300431942102	983.3730984849784
23784223	143272	4	613.0	95.0	1270.7761185763538	915.5300431942102	1051.636331605972
23784221	143272	4	1200.0	77.0	1270.7761185763538	915.5300431942102	841.5116709232369
23784242	143272	4	737.0	939.0	1270.7761185763538	915.5300431942102	534.2918524878546
23784240	143272	4	1447.0	835.0	1270.7761185763538	915.5300431942102	193.75227544696517
23785066	143559	5	489.0	271.0	1270.8066326503235	915.5559571045494	1013.2492253611643
23785067	143559	5	1423.0	331.0	1270.8066326503235	915.5559571045494	604.0434488111342
23785064	143559	5	1453.0	215.0	1270.8066326503235	915.5559571045494	723.8598428845776
23785065	143559	5	806.0	249.0	1270.8066326503235	915.5559571045494	812.6143302374717
23785070	143559	5	1442.0	486.0	1270.8066326503235	915.5559571045494	462.4126829018931
23785071	143559	5	1444.0	578.0	1270.8066326503235	915.5559571045494	379.39421011750875
23785068	143559	5	857.0	348.0	1270.8066326503235	915.5559571045494	702.3928342959238
23785069	143559	5	551.0	431.0	1270.8066326503235	915.5559571045494	867.7073607921645
23785059	143559	5	1105.0	78.0	1270.8066326503235	915.5559571045494	853.810178384023
23785062	143559	5	532.0	173.0	1270.8066326503235	915.5559571045494	1047.4848876616616
23785063	143559	5	823.0	187.0	1270.8066326503235	915.5559571045494	855.1751650265271
23785060	143559	5	685.0	96.0	1270.8066326503235	915.5559571045494	1007.3933579702941
23785061	143559	5	599.0	106.0	1270.8066326503235	915.5559571045494	1052.0004749791844
23785074	143559	5	898.0	670.0	1270.8066326503235	915.5559571045494	446.41070038430377
23785075	143559	5	1222.0	732.0	1270.8066326503235	915.5559571045494	189.93387475442816
23785072	143559	5	1242.0	622.0	1270.8066326503235	915.5559571045494	294.9659675898539
23785073	143559	5	1422.0	668.0	1270.8066326503235	915.5559571045494	290.0747941970893
23785078	143559	5	1440.0	895.0	1270.8066326503235	915.5559571045494	170.4375044630924
23785079	143559	5	908.0	909.0	1270.8066326503235	915.5559571045494	362.86586126091214
23785076	143559	5	1451.0	750.0	1270.8066326503235	915.5559571045494	244.70068363128627
23785077	143559	5	900.0	778.0	1270.8066326503235	915.5559571045494	395.49867275683823
23784170	143889	6	839.0	752.0	1270.8117392731122	915.486055052186	461.724017537096
23784171	143889	6	1451.0	783.0	1270.8117392731122	915.486055052186	223.65232859747238
23784168	143889	6	1396.0	647.0	1270.8117392731122	915.486055052186	296.2378476516947
23784169	143889	6	1300.0	694.0	1270.8117392731122	915.486055052186	223.40104553658819
23784175	143889	6	951.0	965.0	1270.8117392731122	915.486055052186	323.621969775212
23784172	143889	6	854.0	824.0	1270.8117392731122	915.486055052186	426.733786176919
23784173	143889	6	1428.0	890.0	1270.8117392731122	915.486055052186	159.24097560762158
23784162	143889	6	1426.0	313.0	1270.8117392731122	915.486055052186	622.1517843740241
23784163	143889	6	862.0	345.0	1270.8117392731122	915.486055052186	701.8414188237346
23784160	143889	6	805.0	249.0	1270.8117392731122	915.486055052186	813.1323619335707
23784161	143889	6	490.0	268.0	1270.8117392731122	915.486055052186	1014.3496259543574
23784166	143889	6	1333.0	570.0	1270.8117392731122	915.486055052186	351.03845089641885
23784167	143889	6	1446.0	587.0	1270.8117392731122	915.486055052186	372.28217128981584
23784164	143889	6	553.0	424.0	1270.8117392731122	915.486055052186	869.9495590831981
23784165	143889	6	1460.0	510.0	1270.8117392731122	915.486055052186	447.4495936288794
23784154	143889	6	647.0	89.0	1270.8117392731122	915.486055052186	1035.4807025003752
23784155	143889	6	959.0	90.0	1270.8117392731122	915.486055052186	882.4136149415102
23784158	143889	6	806.0	183.0	1270.8117392731122	915.486055052186	867.5170164394527
23784159	143889	6	1453.0	233.0	1270.8117392731122	915.486055052186	706.3850066977525
23784156	143889	6	520.0	149.0	1270.8117392731122	915.486055052186	1072.9488060572967
23784157	143889	6	576.0	166.0	1270.8117392731122	915.486055052186	1022.0042562286204
23784426	143802	7	1457.0	251.0	1270.8484554240129	915.5286288144744	690.1091914052957
23784427	143802	7	493.0	273.0	1270.8484554240129	915.5286288144744	1008.9059710655553
23784424	143802	7	561.0	221.0	1270.8484554240129	915.5286288144744	993.103643086043
23784425	143802	7	801.0	241.0	1270.8484554240129	915.5286288144744	822.0379809684378
23784430	143802	7	541.0	418.0	1270.8484554240129	915.5286288144744	883.2969514126199
23784431	143802	7	1461.0	463.0	1270.8484554240129	915.5286288144744	490.8561599912361
23784428	143802	7	1454.0	346.0	1270.8484554240129	915.5286288144744	598.2535811174598
23784429	143802	7	850.0	348.0	1270.8484554240129	915.5286288144744	706.5424028017106
23784422	143802	7	848.0	125.0	1270.8484554240129	915.5286288144744	896.5134294754131
23784423	143802	7	799.0	182.0	1270.8484554240129	915.5286288144744	872.1841629933838
23784420	143802	7	650.0	105.0	1270.8484554240129	915.5286288144744	1020.9845555787092
23784421	143802	7	541.0	123.0	1270.8484554240129	915.5286288144744	1077.3951899722629
23784440	143802	7	1019.0	891.0	1270.8484554240129	915.5286288144744	253.04011170361755
23784434	143802	7	1466.0	610.0	1270.8484554240129	915.5286288144744	362.53533396849247
23784435	143802	7	1339.0	650.0	1270.8484554240129	915.5286288144744	274.13515963514726
23784432	143802	7	1368.0	520.0	1270.8484554240129	915.5286288144744	407.285303964381
23784433	143802	7	1387.0	561.0	1270.8484554240129	915.5286288144744	373.07067689173704
23784438	143802	7	1392.0	854.0	1270.8484554240129	915.5286288144744	135.88034779517147
23784439	143802	7	796.0	881.0	1270.8484554240129	915.5286288144744	476.1021758261334
23784436	143802	7	802.0	749.0	1270.8484554240129	915.5286288144744	497.5446295241378
23784437	143802	7	1442.0	762.0	1270.8484554240129	915.5286288144744	229.92148894002656
23784546	143383	8	1434.0	751.0	1270.6987666504283	915.096285544058	231.50568835959146
23784547	143383	8	1354.0	762.0	1270.6987666504283	915.096285544058	174.29161805705843
23784544	143383	8	1457.0	613.0	1270.6987666504283	915.096285544058	354.9229709205768
23784545	143383	8	1383.0	625.0	1270.6987666504283	915.096285544058	311.0746243239628
23784550	143383	8	767.0	910.0	1270.6987666504283	915.096285544058	503.72454739818784
23784548	143383	8	737.0	776.0	1270.6987666504283	915.096285544058	551.5271073812622
23784549	143383	8	1108.0	809.0	1270.6987666504283	915.096285544058	194.2351937106579
23784538	143383	8	849.0	350.0	1270.6987666504283	915.096285544058	705.0983347946468
23784539	143383	8	1467.0	367.0	1270.6987666504283	915.096285544058	582.188725794099
23784536	143383	8	1466.0	273.0	1270.6987666504283	915.096285544058	671.1409774833752
23784537	143383	8	490.0	290.0	1270.6987666504283	915.096285544058	1000.1179582681626
23784542	143383	8	1363.0	500.0	1270.6987666504283	915.096285544058	425.234575205646
23784543	143383	8	1444.0	531.0	1270.6987666504283	915.096285544058	421.38257444895044
23784540	143383	8	538.0	406.0	1270.6987666504283	915.096285544058	892.2031778725157
23784541	143383	8	1451.0	446.0	1270.6987666504283	915.096285544058	502.55334031186095
23784530	143383	8	564.0	93.0	1270.6987666504283	915.096285544058	1084.0966052389306
23784531	143383	8	761.0	99.0	1270.6987666504283	915.096285544058	962.1881209014048
23784534	143383	8	548.0	242.0	1270.6987666504283	915.096285544058	987.5991681503474
23784535	143383	8	793.0	246.0	1270.6987666504283	915.096285544058	822.1228320562542
23784532	143383	8	621.0	130.0	1270.6987666504283	915.096285544058	1019.0606777626957
23784533	143383	8	786.0	183.0	1270.6987666504283	915.096285544058	878.0078961489204
23784266	143405	9	739.0	94.0	1270.6662508560107	915.4171692420026	978.4657215379757
23784267	143405	9	554.0	135.0	1270.6662508560107	915.4171692420026	1059.5572061779917
23784265	143405	9	612.0	84.0	1270.6662508560107	915.4171692420026	1060.7053027712732
23784270	143405	9	553.0	272.0	1270.6662508560107	915.4171692420026	963.8622833647524
23784271	143405	9	1460.0	278.0	1270.6662508560107	915.4171692420026	664.9420397368532
23784268	143405	9	778.0	184.0	1270.6662508560107	915.4171692420026	881.8679664181606
23784269	143405	9	789.0	259.0	1270.6662508560107	915.4171692420026	814.1780378328621
23784282	143405	9	1425.0	753.0	1270.6662508560107	915.4171692420026	224.04964402878466
23784283	143405	9	1143.0	801.0	1270.6662508560107	915.4171692420026	171.43500291650747
23784280	143405	9	1340.0	626.0	1270.6662508560107	915.4171692420026	297.6062274590631
23784281	143405	9	1297.0	666.0	1270.6662508560107	915.4171692420026	250.80349012059688
23784284	143405	9	670.0	840.0	1270.6662508560107	915.4171692420026	605.3822712418104
23784285	143405	9	744.0	900.0	1270.6662508560107	915.4171692420026	526.8918569290695
23784274	143405	9	1458.0	376.0	1270.6662508560107	915.4171692420026	571.0208542964069
23784275	143405	9	544.0	404.0	1270.6662508560107	915.4171692420026	888.5895346720182
23784272	143405	9	489.0	304.0	1270.6662508560107	915.4171692420026	992.3875667153411
23784273	143405	9	820.0	368.0	1270.6662508560107	915.4171692420026	709.0596779126141
23784278	143405	9	1363.0	485.0	1270.6662508560107	915.4171692420026	440.2095646499334
23784279	143405	9	1461.0	586.0	1270.6662508560107	915.4171692420026	380.4505322044132
23784276	143405	9	1397.0	410.0	1270.6662508560107	915.4171692420026	520.9671113778446
23784277	143405	9	1461.0	482.0	1270.6662508560107	915.4171692420026	473.36812171602537
23784682	143317	10	624.0	881.0	1270.6999843595445	915.306779848045	647.6093150304258
23784680	143317	10	1427.0	741.0	1270.6999843595445	915.306779848045	234.1207987134024
23784681	143317	10	729.0	860.0	1270.6999843595445	915.306779848045	544.5160355327388
23784674	143317	10	759.0	443.0	1270.6999843595445	915.306779848045	696.3552026688591
23784675	143317	10	1371.0	474.0	1270.6999843595445	915.306779848045	452.5613406791686
23784672	143317	10	545.0	408.0	1270.6999843595445	915.306779848045	885.4381040926779
23784673	143317	10	1434.0	410.0	1270.6999843595445	915.306779848045	531.0384514030727
23784678	143317	10	1227.0	653.0	1270.6999843595445	915.306779848045	265.9220475764941
23784679	143317	10	1106.0	721.0	1270.6999843595445	915.306779848045	254.7179018894252
23784676	143317	10	1428.0	538.0	1270.6999843595445	915.306779848045	408.7831956426153
23784677	143317	10	1331.0	612.0	1270.6999843595445	915.306779848045	309.24277612909515
23784666	143317	10	792.0	261.0	1270.6999843595445	915.306779848045	810.7225401954396
23784667	143317	10	1456.0	281.0	1270.6999843595445	915.306779848045	660.8185732540735
23784664	143317	10	762.0	186.0	1270.6999843595445	915.306779848045	889.1929223850838
23784665	143317	10	543.0	202.0	1270.6999843595445	915.306779848045	1018.9964815513686
23784670	143317	10	1470.0	368.0	1270.6999843595445	915.306779848045	582.4647693225079
23784671	143317	10	1367.0	407.0	1270.6999843595445	915.306779848045	517.3485048319371
23784668	143317	10	548.0	305.0	1270.6999843595445	915.306779848045	945.9226358015628
23784669	143317	10	483.0	315.0	1270.6999843595445	915.306779848045	990.3734120479788
23784662	143317	10	745.0	89.0	1270.6999843595445	915.306779848045	979.3586513522362
23784663	143317	10	660.0	111.0	1270.6999843595445	915.306779848045	1009.8830957127064
23784398	143757	11	738.0	90.0	1270.8163224193695	915.45252613468	982.4790615268226
23784399	143757	11	684.0	127.0	1270.8163224193695	915.45252613468	982.8584751763358
23784418	143757	11	585.0	905.0	1270.8163224193695	915.45252613468	685.895971266361
23784416	143757	11	1436.0	715.0	1270.8163224193695	915.45252613468	259.7438402981605
23784417	143757	11	722.0	801.0	1270.8163224193695	915.45252613468	560.6235247405615
23784410	143757	11	1373.0	447.0	1270.8163224193695	915.45252613468	479.4676977710442
23784411	143757	11	734.0	498.0	1270.8163224193695	915.45252613468	680.0282167616887
23784408	143757	11	1359.0	396.0	1270.8163224193695	915.45252613468	526.8845109692874
23784409	143757	11	549.0	417.0	1270.8163224193695	915.45252613468	877.1965139699696
23784414	143757	11	1329.0	613.0	1270.8163224193695	915.45252613468	307.99816704333824
23784415	143757	11	1071.0	692.0	1270.8163224193695	915.45252613468	299.7625629413575
23784412	143757	11	1444.0	543.0	1270.8163224193695	915.45252613468	410.74745331463265
23784413	143757	11	1188.0	592.0	1270.8163224193695	915.45252613468	333.88632784523367
23784402	143757	11	792.0	262.0	1270.8163224193695	915.45252613468	810.1020148888684
23784403	143757	11	1460.0	273.0	1270.8163224193695	915.45252613468	669.7280882565428
23784400	143757	11	758.0	189.0	1270.8163224193695	915.45252613468	889.2209248927876
23784401	143757	11	532.0	254.0	1270.8163224193695	915.45252613468	991.6496370206725
23784406	143757	11	1402.0	342.0	1270.8163224193695	915.45252613468	588.2660596990316
23784407	143757	11	1473.0	372.0	1270.8163224193695	915.45252613468	579.8438476367526
23784404	143757	11	481.0	319.0	1270.8163224193695	915.45252613468	989.7299829208463
23784405	143757	11	544.0	334.0	1270.8163224193695	915.45252613468	930.7787098358115
23784617	143250	12	578.0	927.0	1271.101198285157	915.4972795290124	693.1966413958986
23784610	143250	12	1440.0	548.0	1271.101198285157	915.4972795290124	404.45154923913316
23784611	143250	12	694.0	553.0	1271.101198285157	915.4972795290124	681.5057378541277
23784608	143250	12	542.0	467.0	1271.101198285157	915.4972795290124	856.0013826424446
23784609	143250	12	1179.0	515.0	1271.101198285157	915.4972795290124	410.95097230168676
23784614	143250	12	1440.0	688.0	1271.101198285157	915.4972795290124	283.34046201312566
23784615	143250	12	713.0	727.0	1271.101198285157	915.4972795290124	589.073995281719
23784612	143250	12	1364.0	612.0	1271.101198285157	915.4972795290124	317.3968904094135
23784613	143250	12	1063.0	619.0	1271.101198285157	915.4972795290124	362.2385201712036
23784602	143250	12	1459.0	283.0	1271.101198285157	915.4972795290124	659.8172234016596
23784603	143250	12	480.0	326.0	1271.101198285157	915.4972795290124	986.5840808062522
23784600	143250	12	790.0	260.0	1271.101198285157	915.4972795290124	813.1021131821944
23784601	143250	12	538.0	272.0	1271.101198285157	915.4972795290124	975.4620011504153
23784606	143250	12	536.0	366.0	1271.101198285157	915.4972795290124	917.7804922366018
23784607	143250	12	1392.0	442.0	1271.101198285157	915.4972795290124	488.6882380183307
23784604	143250	12	1293.0	354.0	1271.101198285157	915.4972795290124	561.9241518523901
23784605	143250	12	1450.0	365.0	1271.101198285157	915.4972795290124	578.8367956720188
23784598	143250	12	762.0	196.0	1271.101198285157	915.4972795290124	881.3968262621737
23784599	143250	12	1386.0	241.0	1271.101198285157	915.4972795290124	684.2136469901383
23784596	143250	12	707.0	89.0	1271.101198285157	915.4972795290124	1000.6537437973279
23784597	143250	12	699.0	134.0	1271.101198285157	915.4972795290124	968.5235046144
23784264	143668	13	617.0	945.0	1271.0175472706849	915.3995254967537	654.6870551865065
23784258	143668	13	937.0	557.0	1271.0175472706849	915.3995254967537	489.91625994757754
23784259	143668	13	683.0	586.0	1271.0175472706849	915.3995254967537	673.994572155977
23784256	143668	13	1439.0	517.0	1271.0175472706849	915.3995254967537	432.36591718241976
23784257	143668	13	542.0	547.0	1271.0175472706849	915.3995254967537	816.8138065769937
23784262	143668	13	710.0	717.0	1271.0175472706849	915.3995254967537	595.0655930760508
23784260	143668	13	1397.0	592.0	1271.0175472706849	915.3995254967537	347.07179586826055
23784261	143668	13	1450.0	671.0	1271.0175472706849	915.3995254967537	302.92878114837464
23784250	143668	13	484.0	324.0	1271.0175472706849	915.3995254967537	984.4541728642071
23784251	143668	13	1223.0	346.0	1271.0175472706849	915.3995254967537	571.4206020803072
23784248	143668	13	1438.0	306.0	1271.0175472706849	915.3995254967537	631.8630557289819
23784249	143668	13	543.0	307.0	1271.0175472706849	915.3995254967537	948.7673749443005
23784254	143668	13	532.0	409.0	1271.0175472706849	915.3995254967537	895.8724321003053
23784255	143668	13	1389.0	434.0	1271.0175472706849	915.3995254967537	495.64640854194096
23784252	143668	13	1441.0	375.0	1271.0175472706849	915.3995254967537	566.5030285823636
23784253	143668	13	1133.0	380.0	1271.0175472706849	915.3995254967537	552.9027900605718
23784243	143668	13	655.0	92.0	1271.0175472706849	915.3995254967537	1028.3308792084722
23784246	143668	13	1407.0	221.0	1271.0175472706849	915.3995254967537	707.5888131255306
23784247	143668	13	785.0	260.0	1271.0175472706849	915.3995254967537	815.9421513050924
23784244	143668	13	719.0	143.0	1271.0175472706849	915.3995254967537	949.3810612616795
23784245	143668	13	755.0	199.0	1271.0175472706849	915.3995254967537	882.8943250600421
23784586	143294	14	1392.0	444.0	1270.9977311627229	915.421404159752	486.70287585314406
23784587	143294	14	530.0	463.0	1270.9977311627229	915.421404159752	868.1951189278736
23784584	143294	14	1140.0	406.0	1270.9977311627229	915.421404159752	525.994840835796
23784585	143294	14	889.0	427.0	1270.9977311627229	915.421404159752	620.0626860687972
23784590	143294	14	681.0	622.0	1270.9977311627229	915.421404159752	658.9335650854654
23784591	143294	14	535.0	628.0	1270.9977311627229	915.421404159752	790.1289286223099
23784588	143294	14	1448.0	508.0	1270.9977311627229	915.421404159752	444.20941428682903
23784589	143294	14	1393.0	597.0	1270.9977311627229	915.421404159752	340.9937598087557
23784578	143294	14	784.0	263.0	1270.9977311627229	915.421404159752	814.1378745417892
23784579	143294	14	1403.0	328.0	1270.9977311627229	915.421404159752	602.0701828219061
23784576	143294	14	1382.0	173.0	1270.9977311627229	915.421404159752	750.673727421948
23784577	143294	14	739.0	201.0	1270.9977311627229	915.421404159752	890.7409997770825
23784582	143294	14	1205.0	358.0	1270.9977311627229	915.421404159752	561.3148157086686
23784583	143294	14	1429.0	379.0	1270.9977311627229	915.421404159752	559.2071528498604
23784580	143294	14	546.0	330.0	1270.9977311627229	915.421404159752	931.847589812557
23784581	143294	14	483.0	332.0	1270.9977311627229	915.421404159752	980.4697645258295
23784574	143294	14	598.0	98.0	1270.9977311627229	915.421404159752	1058.8218443764151
23784575	143294	14	754.0	145.0	1270.9977311627229	915.421404159752	927.8123700484311
23784595	143294	14	642.0	936.0	1270.9977311627229	915.421404159752	629.3342708089313
23784592	143294	14	1456.0	675.0	1270.9977311627229	915.421404159752	303.36165059724834
23784593	143294	14	717.0	720.0	1270.9977311627229	915.421404159752	587.4546887524294
23785226	143537	15	534.0	511.0	1270.9781442309422	915.3708901825978	840.6263152561608
23785227	143537	15	1453.0	561.0	1270.9781442309422	915.3708901825978	398.38509483465674
23785224	143537	15	1072.0	424.0	1270.9781442309422	915.3708901825978	530.129845981556
23785225	143537	15	1376.0	490.0	1270.9781442309422	915.3708901825978	438.1437942090615
23785230	143537	15	1456.0	683.0	1270.9781442309422	915.3708901825978	297.0342029404677
23785231	143537	15	539.0	703.0	1270.9781442309422	915.3708901825978	762.1636298254615
23785228	143537	15	1388.0	641.0	1270.9781442309422	915.3708901825978	298.28426057575564
23785229	143537	15	681.0	658.0	1270.9781442309422	915.3708901825978	643.6722658182263
23785218	143537	15	483.0	342.0	1270.9781442309422	915.3708901825978	974.5069181357433
23785219	143537	15	1154.0	342.0	1270.9781442309422	915.3708901825978	585.1820775933759
23785216	143537	15	720.0	203.0	1270.9781442309422	915.3708901825978	900.5827005887464
23785217	143537	15	788.0	266.0	1270.9781442309422	915.3708901825978	809.290084469904
23785222	143537	15	1417.0	389.0	1270.9781442309422	915.3708901825978	546.2496648913022
23785223	143537	15	535.0	401.0	1270.9781442309422	915.3708901825978	897.9093726278057
23785220	143537	15	1016.0	346.0	1270.9781442309422	915.3708901825978	623.8566058180189
23785221	143537	15	1377.0	347.0	1270.9781442309422	915.3708901825978	578.1748028993252
23785214	143537	15	559.0	134.0	1270.9781442309422	915.3708901825978	1057.0966587248688
23785215	143537	15	760.0	140.0	1270.9781442309422	915.3708901825978	928.6003883394901
23785213	143537	15	1289.0	121.0	1270.9781442309422	915.3708901825978	794.5752943899361
23785232	143537	15	727.0	716.0	1270.9781442309422	915.3708901825978	579.3625576900369
23785233	143537	15	702.0	875.0	1270.9781442309422	915.3708901825978	570.4085705760584
23784458	143493	16	771.0	681.0	1270.955241234769	915.3538834322924	552.156667910397
23784459	143493	16	1447.0	695.0	1270.955241234769	915.3538834322924	282.04182496998686
23784456	143493	16	1452.0	592.0	1270.955241234769	915.3538834322924	370.58728878242067
23784457	143493	16	1379.0	652.0	1270.955241234769	915.3538834322924	284.65582343508527
23784462	143493	16	731.0	806.0	1270.955241234769	915.3538834322924	550.9173571041493
23784460	143493	16	680.0	700.0	1270.955241234769	915.3538834322924	628.9716943171713
23784461	143493	16	547.0	761.0	1270.955241234769	915.3538834322924	740.2272033922573
23784450	143493	16	1009.0	389.0	1270.955241234769	915.3538834322924	587.9361861755247
23784451	143493	16	1353.0	403.0	1270.955241234769	915.3538834322924	518.8813393339522
23784448	143493	16	484.0	343.0	1270.955241234769	915.3538834322924	973.0814557820427
23784449	143493	16	1151.0	346.0	1270.955241234769	915.3538834322924	581.8531640191742
23784454	143493	16	1372.0	557.0	1270.955241234769	915.3538834322924	372.3272069630807
23784455	143493	16	536.0	559.0	1270.955241234769	915.3538834322924	816.79085257839
23784452	143493	16	539.0	418.0	1270.955241234769	915.3538834322924	884.9403146745158
23784453	143493	16	1432.0	471.0	1270.955241234769	915.3538834322924	472.63705742050183
23784442	143493	16	825.0	118.0	1270.955241234769	915.3538834322924	913.5914254245815
23784443	143493	16	1187.0	143.0	1270.955241234769	915.3538834322924	776.9034713423099
23784446	143493	16	789.0	288.0	1270.955241234769	915.3538834322924	791.1091894367316
23784447	143493	16	1032.0	305.0	1270.955241234769	915.3538834322924	655.4627909610483
23784444	143493	16	530.0	210.0	1270.955241234769	915.3538834322924	1023.0047753487227
23784445	143493	16	708.0	212.0	1270.955241234769	915.3538834322924	900.9024858290622
23785322	143361	17	537.0	799.0	1270.9672040545606	915.3765646322244	743.1361661386609
23785320	143361	17	674.0	738.0	1270.9672040545606	915.3765646322244	622.7618231695398
23785321	143361	17	751.0	793.0	1270.9672040545606	915.3765646322244	534.1740510952419
23785314	143361	17	1392.0	566.0	1270.9672040545606	915.3765646322244	369.747104936043
23785315	143361	17	525.0	584.0	1270.9672040545606	915.3765646322244	816.2582294301438
23785312	143361	17	1352.0	449.0	1270.9672040545606	915.3765646322244	473.36393404746264
23785313	143361	17	1446.0	506.0	1270.9672040545606	915.3765646322244	445.22539384738553
23785318	143361	17	803.0	645.0	1270.9672040545606	915.3765646322244	540.459795704515
23785319	143361	17	1455.0	726.0	1270.9672040545606	915.3765646322244	264.06732705012706
23785316	143361	17	1454.0	613.0	1270.9672040545606	915.3765646322244	353.45804734139324
23785317	143361	17	1321.0	622.0	1270.9672040545606	915.3765646322244	297.6123138338259
23785306	143361	17	521.0	282.0	1270.9672040545606	915.3765646322244	981.6397912588575
23785307	143361	17	788.0	291.0	1270.9672040545606	915.3765646322244	789.3689977787435
23785304	143361	17	697.0	215.0	1270.9672040545606	915.3765646322244	905.5195655623604
23785305	143361	17	1013.0	259.0	1270.9672040545606	915.3765646322244	705.2497947295893
23785310	143361	17	1170.0	353.0	1270.9672040545606	915.3765646322244	571.3683371890131
23785311	143361	17	538.0	419.0	1270.9672040545606	915.3765646322244	885.2291319967101
23785308	143361	17	975.0	337.0	1270.9672040545606	915.3765646322244	649.7045762434243
23785309	143361	17	482.0	344.0	1270.9672040545606	915.3765646322244	974.1357337068553
23785302	143361	17	886.0	116.0	1270.9672040545606	915.3765646322244	887.2444084246474
23785303	143361	17	1074.0	171.0	1270.9672040545606	915.3765646322244	769.9951619632054
23785250	143515	18	1390.0	627.0	1270.9792967614246	915.3517599726258	311.94978005877135
23785251	143515	18	1466.0	665.0	1270.9792967614246	915.3517599726258	317.34693698389424
23785248	143515	18	1273.0	589.0	1270.9792967614246	915.3517599726258	326.35801580290433
23785249	143515	18	524.0	598.0	1270.9792967614246	915.3517599726258	811.5973197022741
23785254	143515	18	532.0	775.0	1270.9792967614246	915.3517599726258	752.1894824905645
23785255	143515	18	674.0	805.0	1270.9792967614246	915.3517599726258	607.0929020263876
23785252	143515	18	759.0	718.0	1270.9792967614246	915.3517599726258	548.6989315431696
23785253	143515	18	1456.0	756.0	1270.9792967614246	915.3517599726258	244.18362769291133
23785242	143515	18	976.0	343.0	1270.9792967614246	915.3517599726258	643.8938753099201
23785243	143515	18	481.0	346.0	1270.9792967614246	915.3517599726258	973.7703609658704
23785240	143515	18	531.0	292.0	1270.9792967614246	915.3517599726258	967.5416147621262
23785241	143515	18	786.0	293.0	1270.9792967614246	915.3517599726258	789.0035687043695
23785246	143515	18	1452.0	532.0	1270.9792967614246	915.3517599726258	423.94229191612635
23785247	143515	18	836.0	578.0	1270.9792967614246	915.3517599726258	550.4663464442597
23785244	143515	18	546.0	423.0	1270.9792967614246	915.3517599726258	876.3590795335164
23785245	143515	18	1356.0	505.0	1270.9792967614246	915.3517599726258	419.06692412049586
23785235	143515	18	876.0	107.0	1270.9792967614246	915.3517599726258	899.6895090646501
23785238	143515	18	1194.0	221.0	1270.9792967614246	915.3517599726258	698.6058822447507
23785239	143515	18	687.0	225.0	1270.9792967614246	915.3517599726258	904.2219702834421
23785236	143515	18	1027.0	158.0	1270.9792967614246	915.3517599726258	795.6805801210893
23785237	143515	18	998.0	217.0	1270.9792967614246	915.3517599726258	749.8085603120478
23784482	143935	19	512.0	770.0	1270.9618326328978	915.2839146563344	772.7421816177475
23784483	143935	19	1443.0	805.0	1270.9618326328978	915.2839146563344	204.3518359666894
23784480	143935	19	1464.0	670.0	1270.9618326328978	915.2839146563344	312.13447879012875
23784481	143935	19	1380.0	735.0	1270.9618326328978	915.2839146563344	210.69316986221617
23784484	143935	19	636.0	859.0	1270.9618326328978	915.2839146563344	637.4514945857211
23784474	143935	19	1248.0	481.0	1270.9618326328978	915.2839146563344	434.89051988643257
23784475	143935	19	1445.0	499.0	1270.9618326328978	915.2839146563344	451.20015658474875
23784472	143935	19	480.0	352.0	1270.9618326328978	915.2839146563344	971.035215217531
23784473	143935	19	542.0	473.0	1270.9618326328978	915.2839146563344	852.6431930175978
23784478	143935	19	726.0	628.0	1270.9618326328978	915.2839146563344	616.0482502587557
23784479	143935	19	531.0	658.0	1270.9618326328978	915.2839146563344	783.4146580798222
23784476	143935	19	867.0	522.0	1270.9618326328978	915.2839146563344	563.7884352765142
23784477	143935	19	1363.0	548.0	1270.9618326328978	915.2839146563344	378.64032830322805
23784466	143935	19	1022.0	156.0	1270.9618326328978	915.2839146563344	799.0582313972986
23784467	143935	19	935.0	195.0	1270.9618326328978	915.2839146563344	794.7825304438371
23784464	143935	19	869.0	102.0	1270.9618326328978	915.2839146563344	907.195701451638
23784465	143935	19	1127.0	111.0	1270.9618326328978	915.2839146563344	817.0664750373377
23784470	143935	19	540.0	309.0	1270.9618326328978	915.2839146563344	949.676463821787
23784471	143935	19	929.0	339.0	1270.9618326328978	915.2839146563344	670.1052493968983
23784468	143935	19	679.0	233.0	1270.9618326328978	915.2839146563344	903.2885206249834
23784469	143935	19	781.0	304.0	1270.9618326328978	915.2839146563344	783.4096130087762
23784906	143846	20	873.0	104.0	1270.9844089466071	915.3497730207883	903.7035155101838
23784907	143846	20	1017.0	150.0	1270.9844089466071	915.3497730207883	806.3921843935057
23784905	143846	20	1103.0	99.0	1270.9844089466071	915.3497730207883	833.4540860540751
23784910	143846	20	779.0	309.0	1270.9844089466071	915.3497730207883	780.8384633769675
23784911	143846	20	550.0	347.0	1270.9844089466071	915.3497730207883	918.0631690885274
23784908	143846	20	843.0	151.0	1270.9844089466071	915.3497730207883	876.0144004628619
23784909	143846	20	676.0	239.0	1270.9844089466071	915.3497730207883	900.808227290812
23784922	143846	20	1400.0	756.0	1270.9844089466071	915.3497730207883	205.03017557577488
23784923	143846	20	518.0	774.0	1270.9844089466071	915.3497730207883	766.1365925536384
23784920	143846	20	534.0	694.0	1270.9844089466071	915.3497730207883	769.5074665308547
23784921	143846	20	1469.0	711.0	1270.9844089466071	915.3497730207883	284.55052984289495
23784924	143846	20	1434.0	853.0	1270.9844089466071	915.3497730207883	174.53245291988208
23784925	143846	20	651.0	891.0	1270.9844089466071	915.3497730207883	620.4623911108857
23784914	143846	20	1193.0	419.0	1270.9844089466071	915.3497730207883	502.4387178716821
23784915	143846	20	909.0	487.0	1270.9844089466071	915.3497730207883	560.8174750909474
23784912	143846	20	480.0	354.0	1270.9844089466071	915.3497730207883	969.9329373039685
23784913	143846	20	896.0	375.0	1270.9844089466071	915.3497730207883	657.7166442752181
23784918	143846	20	674.0	591.0	1270.9844089466071	915.3497730207883	679.4064761127662
23784919	143846	20	1391.0	604.0	1270.9844089466071	915.3497730207883	333.6801211579612
23784916	143846	20	1394.0	492.0	1270.9844089466071	915.3497730207883	440.86037013885544
23784917	143846	20	521.0	536.0	1270.9844089466071	915.3497730207883	840.4658612661881
23784110	143427	21	1129.0	87.0	1270.982053776431	915.3747334479584	840.454402457117
23784111	143427	21	1033.0	94.0	1270.982053776431	915.3747334479584	855.1560738639192
23784130	143427	21	708.0	908.0	1270.982053776431	915.3747334479584	563.0303540376458
23784128	143427	21	1464.0	775.0	1270.982053776431	915.3747334479584	238.66502331709592
23784129	143427	21	1432.0	888.0	1270.982053776431	915.3747334479584	163.32836568521378
23784122	143427	21	530.0	523.0	1270.982053776431	915.3747334479584	838.4583087232746
23784123	143427	21	594.0	594.0	1270.982053776431	915.3747334479584	749.3906994579669
23784120	143427	21	955.0	495.0	1270.982053776431	915.3747334479584	525.8893180415566
23784121	143427	21	1182.0	503.0	1270.982053776431	915.3747334479584	421.8657685574245
23784126	143427	21	1397.0	763.0	1270.982053776431	915.3747334479584	197.73361414727316
23784127	143427	21	516.0	766.0	1270.982053776431	915.3747334479584	769.6172506623838
23784124	143427	21	1413.0	654.0	1270.982053776431	915.3747334479584	297.465709510444
23784125	143427	21	539.0	688.0	1270.982053776431	915.3747334479584	766.4835265426727
23784114	143427	21	676.0	248.0	1270.982053776431	915.3747334479584	894.087623871818
23784115	143427	21	789.0	326.0	1270.982053776431	915.3747334479584	761.360149068362
23784112	143427	21	879.0	111.0	1270.982053776431	915.3747334479584	894.8008953349695
23784113	143427	21	715.0	122.0	1270.982053776431	915.3747334479584	968.7928115934167
23784118	143427	21	1329.0	482.0	1270.982053776431	915.3747334479584	437.2410567125301
23784119	143427	21	849.0	483.0	1270.982053776431	915.3747334479584	604.1661723678079
23784116	143427	21	481.0	352.0	1270.982053776431	915.3747334479584	970.2900265262888
23784117	143427	21	550.0	359.0	1270.982053776431	915.3747334479584	910.6964180707901
23784138	143711	22	482.0	352.0	1271.0057765888869	915.3510900350276	969.4815965939148
23784139	143711	22	546.0	380.0	1271.0057765888869	915.3510900350276	901.2403484581387
23784136	143711	22	678.0	261.0	1271.0057765888869	915.3510900350276	883.0805173356605
23784137	143711	22	793.0	328.0	1271.0057765888869	915.3510900350276	757.2785652701917
23784142	143711	22	545.0	529.0	1271.0057765888869	915.3510900350276	822.4059535361394
23784143	143711	22	1018.0	530.0	1271.0057765888869	915.3510900350276	460.985233579699
23784140	143711	22	1268.0	417.0	1271.0057765888869	915.3510900350276	498.3601545388661
23784141	143711	22	1352.0	521.0	1271.0057765888869	915.3510900350276	402.5827199940203
23784134	143711	22	902.0	185.0	1271.0057765888869	915.3510900350276	818.2774455350217
23784135	143711	22	605.0	216.0	1271.0057765888869	915.3510900350276	965.7409805858647
23784132	143711	22	1148.0	76.0	1271.0057765888869	915.3510900350276	848.3163757804184
23784133	143711	22	1051.0	110.0	1271.0057765888869	915.3510900350276	834.8610183456204
23784152	143711	22	717.0	932.0	1271.0057765888869	915.3510900350276	554.2558855771199
23784153	143711	22	1432.0	934.0	1271.0057765888869	915.3510900350276	162.07073090052089
23784146	143711	22	541.0	697.0	1271.0057765888869	915.3510900350276	761.9617000693858
23784147	143711	22	1430.0	701.0	1271.0057765888869	915.3510900350276	266.8811587154617
23784144	143711	22	881.0	537.0	1271.0057765888869	915.3510900350276	543.3728490671891
23784145	143711	22	539.0	618.0	1271.0057765888869	915.3510900350276	790.0950118210585
23784150	143711	22	1454.0	837.0	1271.0057765888869	915.3510900350276	199.06224933802335
23784148	143711	22	1380.0	777.0	1271.0057765888869	915.3510900350276	176.12712695911426
23784149	143711	22	508.0	794.0	1271.0057765888869	915.3510900350276	772.5955618308325
23784392	143822	23	527.0	847.0	1270.9302032180583	915.340655452976	747.0626429207954
23784393	143822	23	1448.0	852.0	1270.9302032180583	915.340655452976	188.05784101071336
23784396	143822	23	702.0	937.0	1270.9302032180583	915.340655452976	569.3423428306978
23784397	143822	23	1421.0	975.0	1270.9302032180583	915.340655452976	161.49359522270166
23784386	143822	23	553.0	535.0	1270.9302032180583	915.340655452976	812.4547931319759
23784387	143822	23	1044.0	572.0	1270.9302032180583	915.340655452976	411.55816456421854
23784384	143822	23	523.0	455.0	1270.9302032180583	915.340655452976	878.2443327165178
23784385	143822	23	829.0	475.0	1270.9302032180583	915.340655452976	623.8607195208806
23784390	143822	23	1433.0	736.0	1270.9302032180583	915.340655452976	241.7223401492773
23784391	143822	23	1351.0	761.0	1270.9302032180583	915.340655452976	173.87412194560662
23784388	143822	23	536.0	617.0	1270.9302032180583	915.340655452976	793.1768720142107
23784389	143822	23	539.0	713.0	1270.9302032180583	915.340655452976	759.3836732719292
23784378	143822	23	686.0	274.0	1270.9302032180583	915.340655452976	868.0214161952296
23784379	143822	23	1173.0	322.0	1270.9302032180583	915.340655452976	601.367988934976
23784376	143822	23	1098.0	135.0	1270.9302032180583	915.340655452976	799.272415223883
23784377	143822	23	931.0	264.0	1270.9302032180583	915.340655452976	734.7089168546838
23784382	143822	23	484.0	359.0	1270.9302032180583	915.340655452976	963.729251214604
23784383	143822	23	1424.0	396.0	1270.9302032180583	915.340655452976	541.4287387026953
23784380	143822	23	791.0	339.0	1270.9302032180583	915.340655452976	750.001034058549
23784381	143822	23	575.0	341.0	1270.9302032180583	915.340655452976	902.3225788249355
23784375	143822	23	1084.0	71.0	1270.9302032180583	915.340655452976	864.7855475931045
23784194	143779	24	1452.0	861.0	1270.9591773981383	915.3065541347702	189.0105321677908
23784192	143779	24	1436.0	769.0	1270.9591773981383	915.3065541347702	220.55403171987044
23784193	143779	24	520.0	859.0	1270.9591773981383	915.3065541347702	753.0671378814908
23784198	143779	24	1409.0	983.0	1270.9591773981383	915.3065541347702	153.74547576337798
23784196	143779	24	664.0	894.0	1270.9591773981383	915.3065541347702	607.3330324269565
23784186	143779	24	518.0	506.0	1270.9591773981383	915.3065541347702	857.0177233206795
23784187	143779	24	566.0	581.0	1270.9591773981383	915.3065541347702	780.2104292659282
23784184	143779	24	554.0	417.0	1270.9591773981383	915.3065541347702	873.1207728310465
23784185	143779	24	703.0	484.0	1270.9591773981383	915.3065541347702	713.1640560420718
23784190	143779	24	536.0	710.0	1270.9591773981383	915.3065541347702	763.096175860187
23784191	143779	24	1284.0	748.0	1270.9591773981383	915.3065541347702	167.8140223896204
23784188	143779	24	527.0	625.0	1270.9591773981383	915.3065541347702	798.5944859617545
23784189	143779	24	1066.0	628.0	1270.9591773981383	915.3065541347702	352.92112496777116
23784178	143779	24	695.0	285.0	1270.9591773981383	915.3065541347702	853.8239433363228
23784179	143779	24	987.0	303.0	1270.9591773981383	915.3065541347702	674.9460205564766
23784176	143779	24	997.0	102.0	1270.9591773981383	915.3065541347702	858.2081227063971
23784177	143779	24	1151.0	139.0	1270.9591773981383	915.3065541347702	785.5202545031152
23784182	143779	24	793.0	346.0	1270.9591773981383	915.3065541347702	743.3403849111866
23784183	143779	24	488.0	375.0	1270.9591773981383	915.3065541347702	951.2918826064684
23784180	143779	24	1460.0	307.0	1270.9591773981383	915.3065541347702	637.0033723720045
23784181	143779	24	1160.0	317.0	1270.9591773981383	915.3065541347702	608.5085634315217
23784330	143470	25	1384.0	983.0	1270.9646258561947	915.2684762735962	131.7746375981753
23784328	143470	25	719.0	881.0	1270.9646258561947	915.2684762735962	553.0273742435206
23784322	143470	25	1076.0	701.0	1270.9646258561947	915.2684762735962	289.6932606393436
23784323	143470	25	532.0	729.0	1270.9646258561947	915.2684762735962	762.0791714251696
23784320	143470	25	506.0	613.0	1270.9646258561947	915.2684762735962	822.5187600049434
23784321	143470	25	570.0	658.0	1270.9646258561947	915.2684762735962	746.6849908668668
23784326	143470	25	501.0	836.0	1270.9646258561947	915.2684762735962	774.0342475631215
23784327	143470	25	1449.0	864.0	1270.9646258561947	915.2684762735962	185.27021105925533
23784324	143470	25	1200.0	752.0	1270.9646258561947	915.2684762735962	178.02408114525278
23784325	143470	25	1432.0	778.0	1270.9646258561947	915.2684762735962	211.60110184994355
23784314	143470	25	1068.0	308.0	1270.9646258561947	915.2684762735962	640.2887173959888
23784315	143470	25	791.0	348.0	1270.9646258561947	915.2684762735962	743.0744015554866
23784312	143470	25	703.0	290.0	1270.9646258561947	915.2684762735962	844.7156229438827
23784313	143470	25	1189.0	304.0	1270.9646258561947	915.2684762735962	616.7392884984628
23784318	143470	25	615.0	471.0	1270.9646258561947	915.2684762735962	792.2525287969237
23784319	143470	25	519.0	518.0	1270.9646258561947	915.2684762735962	850.4546083006381
23784316	143470	25	491.0	389.0	1270.9646258561947	915.2684762735962	940.9055886253022
23784317	143470	25	537.0	436.0	1270.9646258561947	915.2684762735962	876.5856172433122
23784310	143470	25	1184.0	187.0	1270.9646258561947	915.2684762735962	733.4424446977237
23784311	143470	25	1434.0	221.0	1270.9646258561947	915.2684762735962	713.1544365489649
23784309	143470	25	949.0	164.0	1270.9646258561947	915.2684762735962	817.3527657903719
23785103	143602	26	1372.0	102.0	1271.0043893927907	915.2737395173568	819.5207677359181
23785122	143602	26	808.0	903.0	1271.0043893927907	915.2737395173568	463.16704252216704
23785120	143602	26	524.0	860.0	1271.0043893927907	915.2737395173568	749.0465566654243
23785121	143602	26	1451.0	878.0	1271.0043893927907	915.2737395173568	183.81444854926363
23785124	143602	26	1346.0	996.0	1271.0043893927907	915.2737395173568	110.1865270432811
23785114	143602	26	506.0	624.0	1271.0043893927907	915.2737395173568	818.5793224377595
23785115	143602	26	586.0	693.0	1271.0043893927907	915.2737395173568	720.1643067845141
23785112	143602	26	606.0	471.0	1271.0043893927907	915.2737395173568	799.7562088139201
23785113	143602	26	524.0	533.0	1271.0043893927907	915.2737395173568	839.1357278156378
23785118	143602	26	1146.0	759.0	1271.0043893927907	915.2737395173568	200.1189122252146
23785119	143602	26	1432.0	793.0	1271.0043893927907	915.2737395173568	202.16442320632626
23785116	143602	26	1071.0	710.0	1271.0043893927907	915.2737395173568	286.5991345273442
23785117	143602	26	521.0	755.0	1271.0043893927907	915.2737395173568	766.9382345973698
23785106	143602	26	1124.0	287.0	1271.0043893927907	915.2737395173568	645.2427312786025
23785107	143602	26	711.0	294.0	1271.0043893927907	915.2737395173568	836.4125630052868
23785104	143602	26	1180.0	204.0	1271.0043893927907	915.2737395173568	717.0719150934301
23785105	143602	26	878.0	241.0	1271.0043893927907	915.2737395173568	780.447003892462
23785110	143602	26	491.0	393.0	1271.0043893927907	915.2737395173568	938.710129092823
23785111	143602	26	527.0	443.0	1271.0043893927907	915.2737395173568	881.2406121335124
23785108	143602	26	1214.0	300.0	1271.0043893927907	915.2737395173568	617.9087917724728
23785109	143602	26	797.0	346.0	1271.0043893927907	915.2737395173568	740.778476784867
23784298	143646	27	502.0	638.0	1270.973022658635	915.28377356976	817.4385607871968
23784299	143646	27	1071.0	693.0	1270.973022658635	915.28377356976	298.9971334037223
23784296	143646	27	635.0	466.0	1270.973022658635	915.28377356976	778.6639806377615
23784297	143646	27	531.0	544.0	1270.973022658635	915.28377356976	827.8959564937841
23784302	143646	27	513.0	786.0	1270.973022658635	915.28377356976	768.9196298617331
23784303	143646	27	1435.0	801.0	1270.973022658635	915.28377356976	199.91405702723563
23784300	143646	27	604.0	715.0	1270.973022658635	915.28377356976	696.3954357329885
23784301	143646	27	1180.0	716.0	1270.973022658635	915.28377356976	219.06645854592142
23784290	143646	27	1130.0	284.0	1270.973022658635	915.28377356976	646.832741819698
23784291	143646	27	725.0	305.0	1270.973022658635	915.28377356976	818.860687634687
23784288	143646	27	1201.0	228.0	1270.973022658635	915.28377356976	690.8366010224668
23784289	143646	27	845.0	273.0	1270.973022658635	915.28377356976	770.7019280006666
23784294	143646	27	494.0	405.0	1270.973022658635	915.28377356976	929.5572104544668
23784295	143646	27	553.0	447.0	1270.973022658635	915.28377356976	857.1901503483991
23784292	143646	27	1217.0	310.0	1270.973022658635	915.28377356976	607.6853904132944
23784293	143646	27	800.0	347.0	1270.973022658635	915.28377356976	738.0799654338934
23784287	143646	27	1330.0	135.0	1270.973022658635	915.28377356976	782.5132275880853
23784306	143646	27	1454.0	893.0	1270.973022658635	915.28377356976	184.3785264048524
23784304	143646	27	759.0	836.0	1270.973022658635	915.28377356976	518.0755665746843
23784305	143646	27	589.0	859.0	1270.973022658635	915.28377356976	684.2916533185299
23784308	143646	27	1318.0	1007.0	1270.973022658635	915.28377356976	103.06989273530999
23784362	143580	28	592.0	448.0	1271.0014561721646	915.1830778881044	824.1984019330071
23784363	143580	28	550.0	557.0	1271.0014561721646	915.1830778881044	805.0703181013306
23784360	143580	28	629.0	383.0	1271.0014561721646	915.1830778881044	833.8972947057904
23784361	143580	28	498.0	422.0	1271.0014561721646	915.1830778881044	916.9300952414371
23784366	143580	28	1081.0	643.0	1271.0014561721646	915.1830778881044	331.94002656531933
23784367	143580	28	1167.0	687.0	1271.0014561721646	915.1830778881044	250.76646490394089
23784364	143580	28	838.0	633.0	1271.0014561721646	915.1830778881044	516.834161500204
23784365	143580	28	513.0	638.0	1271.0014561721646	915.1830778881044	807.0914856611021
23784354	143580	28	773.0	245.0	1271.0014561721646	915.1830778881044	834.9555726128004
23784355	143580	28	1212.0	247.0	1271.0014561721646	915.1830778881044	670.7829734023193
23784353	143580	28	1271.0	198.0	1271.0014561721646	915.1830778881044	717.1830778895828
23784358	143580	28	1237.0	330.0	1271.0014561721646	915.1830778881044	586.1700552471295
23784359	143580	28	800.0	346.0	1271.0014561721646	915.1830778881044	738.7907334763177
23784356	143580	28	1134.0	282.0	1271.0014561721646	915.1830778881044	647.8350168963907
23784357	143580	28	733.0	304.0	1271.0014561721646	915.1830778881044	814.2421762228645
23784370	143580	28	1433.0	816.0	1271.0014561721646	915.1830778881044	189.94949629229583
23784371	143580	28	620.0	841.0	1271.0014561721646	915.1830778881044	655.2144877696396
23784368	143580	28	595.0	727.0	1271.0014561721646	915.1830778881044	701.7056644707433
23784369	143580	28	498.0	812.0	1271.0014561721646	915.1830778881044	779.857678558562
23784374	143580	28	1285.0	1005.0	1271.0014561721646	915.1830778881044	90.90125811535363
23784372	143580	28	1444.0	911.0	1271.0014561721646	915.1830778881044	173.049109524347
23784714	143623	29	801.0	353.0	1271.030879081536	915.1276692883156	732.7458931100709
23784715	143623	29	670.0	437.0	1271.030879081536	915.1276692883156	768.0131416509753
23784712	143623	29	1280.0	343.0	1271.030879081536	915.1276692883156	572.1979684473986
23784718	143623	29	1077.0	572.0	1271.030879081536	915.1276692883156	394.1885075295643
23784719	143623	29	592.0	597.0	1271.030879081536	915.1276692883156	749.8587525081371
23784716	143623	29	524.0	463.0	1271.030879081536	915.1276692883156	873.1978948883335
23784717	143623	29	968.0	558.0	1271.030879081536	915.1276692883156	468.3672553117191
23784706	143623	29	1238.0	187.0	1271.030879081536	915.1276692883156	728.8764927997979
23784707	143623	29	748.0	259.0	1271.030879081536	915.1276692883156	839.0857041318972
23784710	143623	29	741.0	302.0	1271.030879081536	915.1276692883156	810.4679337437528
23784711	143623	29	572.0	328.0	1271.030879081536	915.1276692883156	912.8872164475932
23784708	143623	29	1225.0	274.0	1271.030879081536	915.1276692883156	642.7779788979137
23784709	143623	29	1136.0	283.0	1271.030879081536	915.1276692883156	646.3889916957207
23784728	143623	29	1268.0	1004.0	1271.030879081536	915.1276692883156	88.92399785285127
23784722	143623	29	592.0	728.0	1271.030879081536	915.1276692883156	704.3434526986965
23784723	143623	29	1442.0	819.0	1271.030879081536	915.1276692883156	196.14017719589248
23784720	143623	29	1129.0	632.0	1271.030879081536	915.1276692883156	316.755501498092
23784721	143623	29	534.0	664.0	1271.030879081536	915.1276692883156	778.6395976328737
23784727	143623	29	1439.0	917.0	1271.030879081536	915.1276692883156	167.97955591206764
23784724	143623	29	627.0	820.0	1271.030879081536	915.1276692883156	651.018468766258
23784725	143623	29	499.0	824.0	1271.030879081536	915.1276692883156	777.3904619721868
23785130	143866	30	1231.0	329.0	1270.9893153854423	915.1652333038528	587.5277236685572
23785131	143866	30	1295.0	344.0	1270.9893153854423	915.1652333038528	571.6696919644284
23785128	143866	30	573.0	290.0	1270.9893153854423	915.1652333038528	937.0275627344689
23785129	143866	30	743.0	302.0	1270.9893153854423	915.1652333038528	809.1627280675725
23785134	143866	30	541.0	495.0	1270.9893153854423	915.1652333038528	842.272654105657
23785135	143866	30	1086.0	514.0	1270.9893153854423	915.1652333038528	441.76304872466335
23785132	143866	30	802.0	356.0	1270.9893153854423	915.1652333038528	729.8059578281462
23785133	143866	30	766.0	432.0	1270.9893153854423	915.1652333038528	698.9011742206649
23785126	143866	30	728.0	265.0	1270.9893153854423	915.1652333038528	847.0845454969678
23785127	143866	30	1155.0	281.0	1270.9893153854423	915.1652333038528	644.6852444526039
23785125	143866	30	1110.0	165.0	1270.9893153854423	915.1652333038528	767.2453564056921
23785146	143866	30	1247.0	1006.0	1270.9893153854423	915.1652333038528	93.94914631547064
23785145	143866	30	1420.0	929.0	1270.9893153854423	915.1652333038528	149.65154492632547
23785138	143866	30	618.0	662.0	1270.9893153854423	915.1652333038528	700.3482571987616
23785139	143866	30	535.0	672.0	1270.9893153854423	915.1652333038528	775.1190895915603
23785136	143866	30	995.0	552.0	1270.9893153854423	915.1652333038528	456.1349459179454
23785137	143866	30	1069.0	632.0	1270.9893153854423	915.1652333038528	347.8250032443111
23785142	143866	30	644.0	829.0	1270.9893153854423	915.1652333038528	632.8823342753477
23785143	143866	30	1451.0	833.0	1270.9893153854423	915.1652333038528	197.87615353871806
23785140	143866	30	570.0	759.0	1270.9893153854423	915.1652333038528	718.1737953847926
23785141	143866	30	501.0	805.0	1270.9893153854423	915.1652333038528	777.830267112713
23784331	143911	31	609.0	198.0	1270.971639809111	915.1673614699368	975.979239671272
23784334	143911	31	1021.0	292.0	1270.971639809111	915.1673614699368	671.4338248183948
23784335	143911	31	744.0	300.0	1270.971639809111	915.1673614699368	810.018513233486
23784332	143911	31	703.0	272.0	1270.971639809111	915.1673614699368	858.0536338059824
23784333	143911	31	1230.0	288.0	1270.971639809111	915.1673614699368	628.5042359139753
23784352	143911	31	1187.0	1000.0	1270.971639809111	915.1673614699368	119.36420255756504
23784346	143911	31	512.0	791.0	1270.971639809111	915.1673614699368	769.061430374022
23784347	143911	31	563.0	814.0	1270.971639809111	915.1673614699368	715.1633923802241
23784344	143911	31	515.0	725.0	1270.971639809111	915.1673614699368	779.5234092470307
23784345	143911	31	638.0	752.0	1270.971639809111	915.1673614699368	653.6640457082643
23784351	143911	31	1441.0	919.0	1270.971639809111	915.1673614699368	170.07155078761656
23784348	143911	31	1473.0	837.0	1270.971639809111	915.1673614699368	216.62316293644912
23784349	143911	31	688.0	852.0	1270.971639809111	915.1673614699368	586.3838745879676
23784338	143911	31	1265.0	396.0	1270.971639809111	915.1673614699368	519.2017042515037
23784339	143911	31	801.0	408.0	1270.971639809111	915.1673614699368	691.4420255995742
23784336	143911	31	1343.0	317.0	1270.971639809111	915.1673614699368	602.4884040375338
23784337	143911	31	805.0	366.0	1270.971639809111	915.1673614699368	720.2182724773401
23784342	143911	31	1065.0	554.0	1270.971639809111	915.1673614699368	415.7717876393373
23784343	143911	31	954.0	619.0	1270.971639809111	915.1673614699368	433.80424899180156
23784340	143911	31	1132.0	420.0	1270.971639809111	915.1673614699368	514.2993608165699
23784341	143911	31	551.0	520.0	1270.971639809111	915.1673614699368	821.2894774076507
23784778	144022	32	1053.0	349.0	1270.935853234203	915.1563246804816	606.6539541621986
23784779	144022	32	805.0	364.0	1270.935853234203	915.1563246804816	721.7129024510932
23784776	144022	32	745.0	296.0	1270.935853234203	915.1563246804816	812.3811150617862
23784777	144022	32	1276.0	340.0	1270.935853234203	915.1563246804816	575.1786186937281
23784782	144022	32	1339.0	431.0	1270.935853234203	915.1563246804816	488.9172473978269
23784783	144022	32	1137.0	497.0	1270.935853234203	915.1563246804816	439.08259433945034
23784780	144022	32	1178.0	374.0	1270.935853234203	915.1563246804816	549.0785376957072
23784781	144022	32	863.0	417.0	1270.935853234203	915.1563246804816	643.8721799962184
23784774	144022	32	1438.0	240.0	1270.935853234203	915.1563246804816	695.5188652298654
23784775	144022	32	666.0	270.0	1270.935853234203	915.1563246804816	884.4060548206464
23784773	144022	32	763.0	175.0	1270.935853234203	915.1563246804816	897.6804642885331
23784794	144022	32	1108.0	990.0	1270.935853234203	915.1563246804816	179.30328497964345
23784792	144022	32	732.0	890.0	1270.935853234203	915.1563246804816	539.5226543646784
23784786	144022	32	520.0	709.0	1270.935853234203	915.1563246804816	778.7201589007084
23784787	144022	32	522.0	804.0	1270.935853234203	915.1563246804816	757.1397762475012
23784784	144022	32	578.0	539.0	1270.935853234203	915.1563246804816	788.4501742624836
23784785	144022	32	872.0	540.0	1270.935853234203	915.1563246804816	547.6240343004208
23784790	144022	32	548.0	857.0	1270.935853234203	915.1563246804816	725.2712637295143
23784791	144022	32	1480.0	858.0	1270.935853234203	915.1563246804816	216.73639037755365
23784788	144022	32	1430.0	831.0	1270.935853234203	915.1563246804816	179.95468810247104
23784789	144022	32	643.0	848.0	1270.935853234203	915.1563246804816	631.516751734708
23784686	143999	33	614.0	231.0	1270.9999643670408	915.1721136820984	948.5464850593896
23784687	143999	33	756.0	292.0	1270.9999643670408	915.1721136820984	808.4358023795504
23784684	143999	33	847.0	164.0	1270.9999643670408	915.1721136820984	862.5749324881191
23784685	143999	33	1405.0	178.0	1270.9999643670408	915.1721136820984	749.252116940731
23784704	143999	33	748.0	931.0	1270.9999643670408	915.1721136820984	523.239414334603
23784705	143999	33	1055.0	977.0	1270.9999643670408	915.1721136820984	224.67459165001782
23784698	143999	33	1445.0	715.0	1270.9999643670408	915.1721136820984	265.2261063625336
23784699	143999	33	501.0	777.0	1270.9999643670408	915.1721136820984	782.2988419553124
23784696	143999	33	609.0	539.0	1270.9999643670408	915.1721136820984	761.4127736871906
23784697	143999	33	504.0	690.0	1270.9999643670408	915.1721136820984	799.3693927835276
23784702	143999	33	620.0	892.0	1270.9999643670408	915.1721136820984	651.4122354226887
23784700	143999	33	562.0	848.0	1270.9999643670408	915.1721136820984	712.1748678021331
23784701	143999	33	1480.0	872.0	1270.9999643670408	915.1721136820984	213.41238552239244
23784690	143999	33	805.0	364.0	1270.9999643670408	915.1721136820984	721.7663511766639
23784691	143999	33	1320.0	384.0	1270.9999643670408	915.1721136820984	533.4274250969286
23784688	143999	33	1047.0	353.0	1270.9999643670408	915.1721136820984	605.1557398209437
23784689	143999	33	1236.0	360.0	1270.9999643670408	915.1721136820984	556.274278855263
23784694	143999	33	1144.0	462.0	1270.9999643670408	915.1721136820984	470.63144345478054
23784695	143999	33	816.0	475.0	1270.9999643670408	915.1721136820984	633.069077776963
23784692	143999	33	1399.0	436.0	1270.9999643670408	915.1721136820984	495.97371266288764
23784693	143999	33	949.0	437.0	1270.9999643670408	915.1721136820984	576.4829115902579
23784746	144043	34	1483.0	818.0	1271.0190061060111	915.1688543924272	233.19032577750744
23784747	144043	34	594.0	900.0	1271.0190061060111	915.1688543924272	677.1889166047756
23784744	144043	34	488.0	747.0	1271.0190061060111	915.1688543924272	800.8742270237611
23784745	144043	34	560.0	813.0	1271.0190061060111	915.1688543924272	718.3220042932285
23784750	144043	34	1003.0	962.0	1271.0190061060111	915.1688543924272	272.07966449731543
23784749	144043	34	744.0	924.0	1271.0190061060111	915.1688543924272	527.0929917288884
23784738	144043	34	1065.0	442.0	1271.0190061060111	915.1688543924272	516.0742152481081
23784739	144043	34	745.0	472.0	1271.0190061060111	915.1688543924272	687.8187466827668
23784736	144043	34	1159.0	383.0	1271.0190061060111	915.1688543924272	543.8308076178904
23784737	144043	34	1341.0	423.0	1271.0190061060111	915.1688543924272	497.1192218576392
23784742	144043	34	1431.0	633.0	1271.0190061060111	915.1688543924272	324.3658132362954
23784743	144043	34	477.0	648.0	1271.0190061060111	915.1688543924272	837.7621254359377
23784740	144043	34	1424.0	492.0	1271.0190061060111	915.1688543924272	449.9722922809713
23784741	144043	34	647.0	526.0	1271.0190061060111	915.1688543924272	735.426486612121
23784730	144043	34	1006.0	204.0	1271.0190061060111	915.1688543924272	758.9441435674007
23784731	144043	34	566.0	236.0	1271.0190061060111	915.1688543924272	978.9392891019493
23784729	144043	34	1348.0	143.0	1271.0190061060111	915.1688543924272	775.9966579274808
23784734	144043	34	1057.0	338.0	1271.0190061060111	915.1688543924272	615.5712968091281
23784735	144043	34	807.0	368.0	1271.0190061060111	915.1688543924272	717.431106967583
23784732	144043	34	762.0	281.0	1271.0190061060111	915.1688543924272	813.1853936579007
23784733	144043	34	1302.0	332.0	1271.0190061060111	915.1688543924272	583.991211163349
23784490	143954	35	1068.0	308.0	1270.9990037257176	915.1267599152789	640.1652115812437
23784491	143954	35	1355.0	315.0	1270.9990037257176	915.1267599152789	605.9771409397246
23784488	143954	35	773.0	274.0	1270.9990037257176	915.1267599152789	811.8168081477932
23784489	143954	35	559.0	302.0	1270.9990037257176	915.1267599152789	939.610028166272
23784494	143954	35	1347.0	454.0	1270.9990037257176	915.1267599152789	467.34787914854894
23784495	143954	35	1157.0	466.0	1270.9990037257176	915.1267599152789	463.36877249384503
23784492	143954	35	1223.0	330.0	1270.9990037257176	915.1267599152789	587.0921814567231
23784493	143954	35	801.0	371.0	1270.9990037257176	915.1267599152789	719.008340952361
23784486	143954	35	1355.0	168.0	1270.9990037257176	915.1267599152789	751.8341324764224
23784487	143954	35	1007.0	229.0	1270.9990037257176	915.1267599152789	735.1635223812523
23784506	143954	35	781.0	944.0	1270.9990037257176	915.1267599152789	490.84894585318784
23784507	143954	35	965.0	958.0	1270.9990037257176	915.1267599152789	308.98787192460134
23784505	143954	35	623.0	933.0	1270.9990037257176	915.1267599152789	648.2454485306076
23784498	143954	35	646.0	528.0	1270.9990037257176	915.1267599152789	735.1808504719376
23784499	143954	35	489.0	604.0	1270.9990037257176	915.1267599152789	841.6188582508084
23784496	143954	35	754.0	470.0	1270.9990037257176	915.1267599152789	682.2212267630339
23784497	143954	35	1428.0	492.0	1270.9990037257176	915.1267599152789	451.3153750843409
23784502	143954	35	558.0	754.0	1270.9990037257176	915.1267599152789	730.978393712606
23784503	143954	35	1419.0	754.0	1270.9990037257176	915.1267599152789	218.78328925897443
23784500	143954	35	1404.0	609.0	1270.9990037257176	915.1267599152789	333.77066699483714
23784501	143954	35	493.0	704.0	1270.9990037257176	915.1267599152789	806.1370594077243
23784522	144064	36	1354.0	608.0	1270.9990001634508	915.1052764935456	318.1239016861888
23784523	144064	36	516.0	636.0	1270.9990001634508	915.1052764935456	804.9367960370236
23784520	144064	36	662.0	524.0	1270.9990001634508	915.1052764935456	723.7700736429874
23784521	144064	36	507.0	533.0	1270.9990001634508	915.1052764935456	854.2241594423336
23784527	144064	36	801.0	963.0	1270.9990001634508	915.1052764935456	472.43302667616615
23784524	144064	36	1350.0	698.0	1270.9990001634508	915.1052764935456	231.03216022128464
23784525	144064	36	584.0	723.0	1270.9990001634508	915.1052764935456	713.3526922092905
23784514	144064	36	793.0	371.0	1270.9990001634508	915.1052764935456	724.2469165038788
23784515	144064	36	583.0	399.0	1270.9990001634508	915.1052764935456	860.0623702095023
23784512	144064	36	1073.0	276.0	1270.9990001634508	915.1052764935456	669.0733580913363
23784513	144064	36	1386.0	297.0	1270.9990001634508	915.1052764935456	628.7124643209871
23784518	144064	36	1415.0	487.0	1270.9990001634508	915.1052764935456	451.6751218691826
23784519	144064	36	1344.0	492.0	1270.9990001634508	915.1052764935456	429.3567525657603
23784516	144064	36	1256.0	400.0	1270.9990001634508	915.1052764935456	515.3236030664569
23784517	144064	36	740.0	458.0	1270.9990001634508	915.1052764935456	700.6462530926896
23784510	144064	36	1298.0	227.0	1270.9990001634508	915.1052764935456	688.634827416122
23784511	144064	36	784.0	257.0	1270.9990001634508	915.1052764935456	818.7005442216628
23784508	144064	36	1397.0	194.0	1270.9990001634508	915.1052764935456	732.0307860647958
23784509	144064	36	1039.0	196.0	1270.9990001634508	915.1052764935456	755.6030272290467
23784528	144064	36	948.0	963.0	1270.9990001634508	915.1052764935456	326.5306396746691
23784529	144064	36	686.0	965.0	1270.9990001634508	915.1052764935456	587.1229118557908
23785642	143976	37	594.0	447.0	1270.988545177647	915.1103834777272	823.0679324462908
23785643	143976	37	519.0	451.0	1270.988545177647	915.1103834777272	883.6771017346987
23785640	143976	37	695.0	364.0	1270.988545177647	915.1103834777272	797.1734183681928
23785641	143976	37	792.0	366.0	1270.988545177647	915.1103834777272	728.664696314056
23785646	143976	37	535.0	564.0	1270.988545177647	915.1103834777272	815.4493485303584
23785647	143976	37	1413.0	565.0	1270.988545177647	915.1103834777272	377.8154760192896
23785644	143976	37	1332.0	478.0	1270.988545177647	915.1103834777272	441.34780498330986
23785645	143976	37	675.0	518.0	1270.988545177647	915.1103834777272	716.1696744827972
23785634	143976	37	953.0	191.0	1270.988545177647	915.1103834777272	790.8555887925795
23785635	143976	37	1381.0	192.0	1270.988545177647	915.1103834777272	731.430890026827
23785633	143976	37	1270.0	160.0	1270.988545177647	915.1103834777272	755.1110305494474
23785638	143976	37	1247.0	272.0	1270.988545177647	915.1103834777272	643.5576241772055
23785639	143976	37	1387.0	300.0	1270.988545177647	915.1103834777272	625.9548238588112
23785636	143976	37	1077.0	232.0	1270.988545177647	915.1103834777272	710.1206599411311
23785637	143976	37	796.0	241.0	1270.988545177647	915.1103834777272	824.6447278449465
23785650	143976	37	1176.0	733.0	1270.988545177647	915.1103834777272	205.39477959619794
23785648	143976	37	1295.0	612.0	1270.988545177647	915.1103834777272	304.059952204661
23785649	143976	37	613.0	654.0	1270.988545177647	915.1103834777272	707.9036360585261
23785654	143976	37	949.0	965.0	1270.988545177647	915.1103834777272	325.8306263419034
23785652	143976	37	793.0	958.0	1270.988545177647	915.1103834777272	479.9089169066054
23785653	143976	37	722.0	961.0	1270.988545177647	915.1103834777272	550.9031490569197
23785962	144086	38	763.0	950.0	1271.0113246022706	915.1154053150605	509.20765987020076
23785963	144086	38	942.0	970.0	1271.0113246022706	915.1154053150605	333.5577467999668
23785961	144086	38	704.0	934.0	1271.0113246022706	915.1154053150605	567.3257178584768
23785954	144086	38	711.0	490.0	1271.0113246022706	915.1154053150605	703.0901731065353
23785955	144086	38	520.0	533.0	1271.0113246022706	915.1154053150605	842.6328931746908
23785952	144086	38	584.0	458.0	1271.0113246022706	915.1154053150605	825.1903137507848
23785953	144086	38	1351.0	482.0	1271.0113246022706	915.1154053150605	440.4397149589401
23785958	144086	38	1255.0	638.0	1271.0113246022706	915.1154053150605	277.5775754243298
23785959	144086	38	996.0	728.0	1271.0113246022706	915.1154053150605	332.6310321748631
23785956	144086	38	582.0	591.0	1271.0113246022706	915.1154053150605	761.4377199697435
23785957	144086	38	1360.0	621.0	1271.0113246022706	915.1154053150605	307.28302262358187
23785946	144086	38	806.0	225.0	1271.0113246022706	915.1154053150605	832.1627272724538
23785947	144086	38	1353.0	250.0	1271.0113246022706	915.1154053150605	670.1497185561533
23785944	144086	38	1121.0	175.0	1271.0113246022706	915.1154053150605	755.1650221597953
23785945	144086	38	1215.0	183.0	1271.0113246022706	915.1154053150605	734.2548843442147
23785950	144086	38	791.0	364.0	1271.0113246022706	915.1154053150605	730.8481796666184
23785951	144086	38	521.0	377.0	1271.0113246022706	915.1154053150605	923.0845987606143
23785948	144086	38	684.0	280.0	1271.0113246022706	915.1154053150605	864.843265152609
23785949	144086	38	1424.0	323.0	1271.0113246022706	915.1154053150605	611.5604532761828
23785942	144086	38	830.0	136.0	1271.0113246022706	915.1154053150605	895.2719158036291
23785943	144086	38	1306.0	165.0	1271.0113246022706	915.1154053150605	750.930974655504
23784874	144108	39	1420.0	479.0	1271.041891815149	915.0954499375788	460.8337655275154
23784875	144108	39	577.0	558.0	1271.041891815149	915.0954499375788	780.5198959414635
23784872	144108	39	587.0	450.0	1271.041891815149	915.0954499375788	827.1802024412135
23784873	144108	39	504.0	476.0	1271.041891815149	915.0954499375788	883.8314759925942
23784878	144108	39	825.0	732.0	1271.041891815149	915.0954499375788	482.1590121960612
23784876	144108	39	1379.0	625.0	1271.041891815149	915.0954499375788	309.5324267299604
23784877	144108	39	1228.0	643.0	1271.041891815149	915.0954499375788	275.4787438764749
23784866	144108	39	630.0	249.0	1271.041891815149	915.0954499375788	924.4554372653615
23784867	144108	39	535.0	293.0	1271.041891815149	915.0954499375788	963.7221670895933
23784864	144108	39	753.0	168.0	1271.041891815149	915.0954499375788	909.1309108114474
23784865	144108	39	810.0	210.0	1271.041891815149	915.0954499375788	842.4483482868064
23784870	144108	39	1443.0	376.0	1271.041891815149	915.0954499375788	565.8564262371802
23784871	144108	39	729.0	445.0	1271.041891815149	915.0954499375788	717.4950484390539
23784868	144108	39	791.0	363.0	1271.041891815149	915.0954499375788	731.6075476232082
23784869	144108	39	1343.0	375.0	1271.041891815149	915.0954499375788	544.8679329679977
23784862	144108	39	1341.0	163.0	1271.041891815149	915.0954499375788	755.3421097208949
23784863	144108	39	1172.0	165.0	1271.041891815149	915.0954499375788	756.605895001739
23784861	144108	39	1233.0	115.0	1271.041891815149	915.0954499375788	800.999322436475
23784882	144108	39	930.0	973.0	1271.041891815149	915.0954499375788	345.92269207264684
23784880	144108	39	746.0	951.0	1271.041891815149	915.0954499375788	526.2681112095008
23784881	144108	39	653.0	961.0	1271.041891815149	915.0954499375788	619.7443083682832
23784938	144174	40	585.0	451.0	1270.9943608576823	915.1358602965374	828.2574237166527
23784939	144174	40	1381.0	457.0	1270.9943608576823	915.1358602965374	471.15783675192995
23784936	144174	40	735.0	405.0	1270.9943608576823	915.1358602965374	739.9517219601045
23784937	144174	40	1449.0	406.0	1270.9943608576823	915.1358602965374	539.3564051778382
23784942	144174	40	1103.0	635.0	1270.9943608576823	915.1358602965374	326.64691258920897
23784943	144174	40	1422.0	645.0	1270.9943608576823	915.1358602965374	309.4771172008203
23784940	144174	40	1433.0	539.0	1270.9943608576823	915.1358602965374	409.5412219971601
23784941	144174	40	597.0	540.0	1270.9943608576823	915.1358602965374	771.3593923382141
23784930	144174	40	546.0	212.0	1270.9943608576823	915.1358602965374	1009.9588413942377
23784931	144174	40	697.0	228.0	1270.9943608576823	915.1358602965374	895.3352538585095
23784928	144174	40	1215.0	167.0	1270.9943608576823	915.1358602965374	750.2283878323324
23784929	144174	40	806.0	198.0	1270.9943608576823	915.1358602965374	854.6950320159228
23784934	144174	40	795.0	362.0	1270.9943608576823	915.1358602965374	729.7464707104133
23784935	144174	40	524.0	390.0	1270.9943608576823	915.1358602965374	913.1091100862819
23784932	144174	40	1393.0	254.0	1270.9943608576823	915.1358602965374	672.2990419096016
23784933	144174	40	616.0	255.0	1270.9943608576823	915.1358602965374	929.9446041592012
23784927	144174	40	1314.0	126.0	1270.9943608576823	915.1358602965374	790.3068334539412
23784946	144174	40	694.0	918.0	1270.9943608576823	915.1358602965374	577.0014694589662
23784947	144174	40	580.0	940.0	1270.9943608576823	915.1358602965374	691.4415609292735
23784944	144174	40	742.0	785.0	1270.9943608576823	915.1358602965374	544.7663498733633
23784948	144174	40	940.0	970.0	1270.9943608576823	915.1358602965374	335.5105672627714
23784751	144241	41	1372.0	116.0	1270.9620549978283	915.0964332560668	805.458736356388
23784771	144241	41	574.0	934.0	1270.9620549978283	915.0964332560668	697.2183667563829
23784768	144241	41	624.0	761.0	1270.9620549978283	915.0964332560668	665.0606072751975
23784769	144241	41	640.0	890.0	1270.9620549978283	915.0964332560668	631.4609614293339
23784772	144241	41	925.0	951.0	1270.9620549978283	915.0964332560668	347.82008223111046
23784762	144241	41	567.0	467.0	1270.9620549978283	915.0964332560668	834.4776739814997
23784763	144241	41	621.0	503.0	1270.9620549978283	915.0964332560668	769.5934922018065
23784760	144241	41	729.0	385.0	1270.9620549978283	915.0964332560668	758.106257465451
23784761	144241	41	1461.0	438.0	1270.9620549978283	915.0964332560668	513.5517765194752
23784766	144241	41	990.0	638.0	1270.9620549978283	915.0964332560668	394.61640826483205
23784767	144241	41	1405.0	670.0	1270.9620549978283	915.0964332560668	279.3535972477369
23784764	144241	41	1368.0	505.0	1270.9620549978283	915.0964332560668	421.4207485869581
23784765	144241	41	1445.0	571.0	1270.9620549978283	915.0964332560668	385.6054481981884
23784754	144241	41	1253.0	190.0	1270.9620549978283	915.0964332560668	725.318876729687
23784755	144241	41	609.0	263.0	1270.9620549978283	915.0964332560668	929.2058547610599
23784752	144241	41	571.0	144.0	1270.9620549978283	915.0964332560668	1041.4108640767154
23784753	144241	41	806.0	186.0	1270.9620549978283	915.0964332560668	864.7377183716006
23784758	144241	41	796.0	362.0	1270.9620549978283	915.0964332560668	729.0436325545563
23784759	144241	41	1398.0	369.0	1270.9620549978283	915.0964332560668	560.6781196777458
23784756	144241	41	695.0	283.0	1270.9620549978283	915.0964332560668	855.148051352725
23784757	144241	41	533.0	311.0	1270.9620549978283	915.0964332560668	953.6878395414924
23784971	144264	42	579.0	122.0	1271.0398007494457	915.0221476880284	1052.5223097612068
23784974	144264	42	1341.0	236.0	1271.0398007494457	915.0221476880284	682.6166614799554
23784975	144264	42	538.0	238.0	1271.0398007494457	915.0221476880284	997.850859569153
23784972	144264	42	799.0	175.0	1271.0398007494457	915.0221476880284	877.7552919580596
23784973	144264	42	1430.0	210.0	1271.0398007494457	915.0221476880284	722.7202596277596
23784992	144264	42	590.0	947.0	1271.0398007494457	915.0221476880284	681.7901387108286
23784986	144264	42	1453.0	606.0	1271.0398007494457	915.0221476880284	358.6142800740415
23784987	144264	42	1389.0	647.0	1271.0398007494457	915.0221476880284	292.83182931254896
23784984	144264	42	1335.0	525.0	1271.0398007494457	915.0221476880284	395.23180891136894
23784985	144264	42	943.0	604.0	1271.0398007494457	915.0221476880284	452.0452269720474
23784990	144264	42	898.0	907.0	1271.0398007494457	915.0221476880284	373.126048134829
23784988	144264	42	543.0	785.0	1271.0398007494457	915.0221476880284	739.5591324327623
23784989	144264	42	634.0	876.0	1271.0398007494457	915.0221476880284	638.2338409619782
23784978	144264	42	793.0	364.0	1271.0398007494457	915.0221476880284	729.4843784093647
23784979	144264	42	729.0	389.0	1271.0398007494457	915.0221476880284	755.3187707549871
23784976	144264	42	623.0	284.0	1271.0398007494457	915.0221476880284	904.5134240176833
23784977	144264	42	685.0	295.0	1271.0398007494457	915.0221476880284	853.1530411867061
23784982	144264	42	1469.0	470.0	1271.0398007494457	915.0221476880284	487.0656551433129
23784983	144264	42	566.0	495.0	1271.0398007494457	915.0221476880284	820.6702901831418
23784980	144264	42	1406.0	396.0	1271.0398007494457	915.0221476880284	536.2818710085611
23784981	144264	42	623.0	443.0	1271.0398007494457	915.0221476880284	801.7234506133647
23784618	144331	43	636.0	92.0	1271.004840300424	915.1146841505326	1039.590751435005
23784619	144331	43	797.0	173.0	1271.004840300424	915.1146841505326	880.5763981961334
23784622	144331	43	571.0	298.0	1271.004840300424	915.1146841505326	933.1866425524069
23784623	144331	43	682.0	310.0	1271.004840300424	915.1146841505326	844.4468502350676
23784620	144331	43	562.0	187.0	1271.004840300424	915.1146841505326	1016.286798519522
23784621	144331	43	1373.0	219.0	1271.004840300424	915.1146841505326	703.5472024620224
23784634	144331	43	1450.0	681.0	1271.004840300424	915.1146841505326	294.7014634011518
23784635	144331	43	528.0	818.0	1271.004840300424	915.1146841505326	749.3246656740429
23784632	144331	43	1405.0	593.0	1271.004840300424	915.1146841505326	348.873290133126
23784633	144331	43	1318.0	615.0	1271.004840300424	915.1146841505326	303.7719023839477
23784639	144331	43	604.0	931.0	1271.004840300424	915.1146841505326	667.1939749756673
23784636	144331	43	620.0	853.0	1271.004840300424	915.1146841505326	653.9614178846492
23784637	144331	43	883.0	865.0	1271.004840300424	915.1146841505326	391.22785900810425
23784626	144331	43	605.0	369.0	1271.004840300424	915.1146841505326	861.280265388932
23784627	144331	43	730.0	389.0	1271.004840300424	915.1146841505326	754.6409067280291
23784624	144331	43	1449.0	322.0	1271.004840300424	915.1146841505326	619.2473701449718
23784625	144331	43	787.0	363.0	1271.004840300424	915.1146841505326	734.2283772021354
23784630	144331	43	571.0	486.0	1271.004840300424	915.1146841505326	821.0640587662045
23784631	144331	43	1459.0	498.0	1271.004840300424	915.1146841505326	457.52250196516866
23784628	144331	43	1411.0	416.0	1271.004840300424	915.1146841505326	518.3764198668722
23784629	144331	43	888.0	453.0	1271.004840300424	915.1146841505326	600.2022067612712
23784650	144287	44	898.0	412.0	1270.9583114710615	915.0632527259688	626.2352100757169
23784651	144287	44	1411.0	426.0	1270.9583114710615	915.0632527259688	508.71852698023594
23784648	144287	44	787.0	361.0	1270.9583114710615	915.0632527259688	735.6641456963918
23784649	144287	44	731.0	382.0	1270.9583114710615	915.0632527259688	758.7564889564173
23784654	144287	44	1410.0	592.0	1270.9583114710615	915.0632527259688	351.71359997995745
23784655	144287	44	1310.0	635.0	1270.9583114710615	915.0632527259688	282.77142530786335
23784652	144287	44	1461.0	506.0	1270.9583114710615	915.0632527259688	451.0527553509455
23784653	144287	44	622.0	522.0	1270.9583114710615	915.0632527259688	758.7131280470177
23784642	144287	44	797.0	172.0	1270.9583114710615	915.0632527259688	881.3509395037806
23784643	144287	44	1385.0	178.0	1270.9583114710615	915.0632527259688	745.8335908508792
23784640	144287	44	714.0	83.0	1270.9583114710615	915.0632527259688	1001.2651083772047
23784641	144287	44	600.0	139.0	1270.9583114710615	915.0632527259688	1025.8943551670948
23784646	144287	44	1462.0	320.0	1270.9583114710615	915.0632527259688	624.9777608049732
23784647	144287	44	607.0	333.0	1270.9583114710615	915.0632527259688	882.9712733410064
23784644	144287	44	564.0	303.0	1270.9583114710615	915.0632527259688	935.0997163380532
23784645	144287	44	695.0	315.0	1270.9583114710615	915.0632527259688	831.7474880182484
23784658	144287	44	874.0	834.0	1270.9583114710615	915.0632527259688	405.15077685778977
23784659	144287	44	538.0	873.0	1270.9583114710615	915.0632527259688	734.164289232593
23784656	144287	44	1453.0	677.0	1270.9583114710615	915.0632527259688	299.68865287317027
23784657	144287	44	606.0	815.0	1270.9583114710615	915.0632527259688	672.4449498215794
23784660	144287	44	655.0	900.0	1270.9583114710615	915.0632527259688	616.1424697689388
23786026	144198	45	859.0	790.0	1270.984197156286	915.0664730947368	430.5491858067624
23786027	144198	45	693.0	870.0	1270.984197156286	915.0664730947368	579.7384920458492
23786024	144198	45	1314.0	729.0	1270.984197156286	915.0664730947368	190.97406029145344
23786025	144198	45	596.0	742.0	1270.984197156286	915.0664730947368	696.8182478381053
23786029	144198	45	595.0	918.0	1270.984197156286	915.0664730947368	675.9905623491591
23786018	144198	45	898.0	406.0	1270.984197156286	915.0664730947368	631.0831049532491
23786019	144198	45	1409.0	446.0	1270.984197156286	915.0664730947368	488.9496068268492
23786016	144198	45	733.0	358.0	1270.984197156286	915.0664730947368	774.4353115890976
23786017	144198	45	789.0	360.0	1270.984197156286	915.0664730947368	735.1241771715985
23786022	144198	45	671.0	608.0	1270.984197156286	915.0664730947368	673.9961837696959
23786023	144198	45	1453.0	638.0	1270.984197156286	915.0664730947368	331.5050271081847
23786020	144198	45	1474.0	541.0	1270.984197156286	915.0664730947368	425.60679329377865
23786021	144198	45	1403.0	558.0	1270.984197156286	915.0664730947368	380.6896878151348
23786010	144198	45	1377.0	149.0	1270.984197156286	915.0664730947368	773.3674363796334
23786011	144198	45	796.0	166.0	1270.984197156286	915.0664730947368	886.9670617688064
23786008	144198	45	772.0	87.0	1270.984197156286	915.0664730947368	966.788142705143
23786009	144198	45	657.0	110.0	1270.984197156286	915.0664730947368	1012.4764789657327
23786014	144198	45	692.0	313.0	1270.984197156286	915.0664730947368	835.2884164056416
23786015	144198	45	527.0	316.0	1270.984197156286	915.0664730947368	955.1927160549594
23786012	144198	45	1446.0	275.0	1270.984197156286	915.0664730947368	663.5628238719867
23786013	144198	45	602.0	301.0	1270.984197156286	915.0664730947368	908.0845166744391
23786318	144132	46	808.0	89.0	1270.9981915578387	915.1168417507538	947.0144463576408
23786319	144132	46	712.0	105.0	1270.9981915578387	915.1168417507538	984.2602681471756
23786317	144132	46	1319.0	77.0	1270.9981915578387	915.1168417507538	839.4903299264238
23786338	144132	46	629.0	926.0	1270.9981915578387	915.1168417507538	642.0904306225202
23786336	144132	46	742.0	875.0	1270.9981915578387	915.1168417507538	530.5171511492525
23786330	144132	46	1480.0	584.0	1270.9981915578387	915.1168417507538	391.56113037824326
23786331	144132	46	679.0	599.0	1270.9981915578387	915.1168417507538	671.1122979399369
23786328	144132	46	1346.0	459.0	1270.9981915578387	915.1168417507538	462.2421925768751
23786329	144132	46	1426.0	504.0	1270.9981915578387	915.1168417507538	439.36615503638285
23786334	144132	46	864.0	755.0	1270.9981915578387	915.1168417507538	437.36132767265457
23786335	144132	46	1371.0	794.0	1270.9981915578387	915.1168417507538	157.0657538974676
23786332	144132	46	1351.0	637.0	1270.9981915578387	915.1168417507538	289.3946561694429
23786333	144132	46	595.0	667.0	1270.9981915578387	915.1168417507538	720.0941064540364
23786322	144132	46	572.0	263.0	1270.9981915578387	915.1168417507538	955.9575550703634
23786323	144132	46	539.0	311.0	1270.9981915578387	915.1168417507538	949.0935206452795
23786320	144132	46	1432.0	150.0	1270.9981915578387	915.1168417507538	781.8729844752883
23786321	144132	46	796.0	162.0	1270.9981915578387	915.1168417507538	890.3978095839225
23786326	144132	46	733.0	361.0	1270.9981915578387	915.1168417507538	772.3260505973723
23786327	144132	46	897.0	406.0	1270.9981915578387	915.1168417507538	631.723520096249
23786324	144132	46	694.0	319.0	1270.9981915578387	915.1168417507538	829.6277491019148
23786325	144132	46	788.0	360.0	1270.9981915578387	915.1168417507538	735.8273989486081
23785002	144398	47	787.0	360.0	1270.995826933544	915.0626573871092	736.4417927539993
23785003	144398	47	1382.0	369.0	1270.995826933544	915.0626573871092	557.2309684779186
23785000	144398	47	679.0	330.0	1270.995826933544	915.0626573871092	832.3204744421446
23785001	144398	47	734.0	351.0	1270.995826933544	915.0626573871092	778.8011296875783
23785006	144398	47	1425.0	575.0	1270.995826933544	915.0626573871092	373.3093841186762
23785007	144398	47	602.0	618.0	1270.995826933544	915.0626573871092	731.9847258436391
23785004	144398	47	897.0	407.0	1270.995826933544	915.0626573871092	630.8728417002562
23785005	144398	47	713.0	474.0	1270.995826933544	915.0626573871092	711.2633904656053
23784994	144398	47	1318.0	101.0	1270.995826933544	915.0626573871092	815.4185443303477
23784995	144398	47	719.0	110.0	1270.995826933544	915.0626573871092	976.1276941421348
23784993	144398	47	872.0	91.0	1270.995826933544	915.0626573871092	915.5746464435801
23784998	144398	47	587.0	235.0	1270.995826933544	915.0626573871092	964.5390138480244
23784999	144398	47	526.0	260.0	1270.995826933544	915.0626573871092	992.0311826003538
23784996	144398	47	1406.0	119.0	1270.995826933544	915.0626573871092	807.4291803196015
23784997	144398	47	795.0	169.0	1270.995826933544	915.0626573871092	884.975432430564
23785010	144398	47	864.0	731.0	1270.995826933544	915.0626573871092	446.6818386566928
23785011	144398	47	1445.0	832.0	1270.995826933544	915.0626573871092	192.81301122265953
23785008	144398	47	1467.0	648.0	1270.995826933544	915.0626573871092	331.2704315663106
23785009	144398	47	1256.0	688.0	1270.995826933544	915.0626573871092	227.55730092685786
23785012	144398	47	789.0	878.0	1270.995826933544	915.0626573871092	483.41867749803095
23785013	144398	47	602.0	900.0	1270.995826933544	915.0626573871092	669.165375749566
23785162	144155	48	1246.0	678.0	1270.9836311324814	915.0472353287212	238.36017620725576
23785163	144155	48	1448.0	699.0	1270.9836311324814	915.0472353287212	279.3048562775543
23785160	144155	48	616.0	550.0	1270.9836311324814	915.0472353287212	749.8420107413515
23785161	144155	48	1425.0	604.0	1270.9836311324814	915.0472353287212	347.08993717014675
23785166	144155	48	853.0	828.0	1270.9836311324814	915.0472353287212	426.95144580276104
23785167	144155	48	544.0	871.0	1270.9836311324814	915.0472353287212	728.3167984295512
23785164	144155	48	859.0	705.0	1270.9836311324814	915.0472353287212	462.43956728457357
23785165	144155	48	1451.0	802.0	1270.9836311324814	915.0472353287212	212.5689781593584
23785154	144155	48	735.0	324.0	1270.9836311324814	915.0472353287212	797.8817501558013
23785155	144155	48	1389.0	357.0	1270.9836311324814	915.0472353287212	570.3898492949392
23785152	144155	48	698.0	184.0	1270.9836311324814	915.0472353287212	928.8381461953046
23785153	144155	48	540.0	197.0	1270.9836311324814	915.0472353287212	1024.6603833206627
23785158	144155	48	689.0	427.0	1270.9836311324814	915.0472353287212	759.5360760478441
23785159	144155	48	808.0	433.0	1270.9836311324814	915.0472353287212	668.3736827439282
23785156	144155	48	786.0	360.0	1270.9836311324814	915.0472353287212	737.0797486788682
23785157	144155	48	897.0	404.0	1270.9836311324814	915.0472353287212	633.2716897921185
23785147	144155	48	926.0	91.0	1270.9836311324814	915.0472353287212	893.3462664623728
23785150	144155	48	1420.0	154.0	1270.9836311324814	915.0472353287212	775.499047447481
23785151	144155	48	793.0	171.0	1270.9836311324814	915.0472353287212	884.3498402956295
23785148	144155	48	747.0	104.0	1270.9836311324814	915.0472353287212	965.5860726155604
23785149	144155	48	1192.0	134.0	1270.9836311324814	915.0472353287212	785.0306986363721
23784842	144464	49	799.0	164.0	1271.0043938527715	915.0404317021618	887.0455895091818
23784843	144464	49	714.0	165.0	1271.0043938527715	915.0404317021618	934.2454409625227
23784840	144464	49	798.0	92.0	1271.0043938527715	915.0404317021618	949.2779934352784
23784841	144464	49	555.0	141.0	1271.0043938527715	915.0404317021618	1054.4196896521535
23784846	144464	49	739.0	265.0	1271.0043938527715	915.0404317021618	839.988832024681
23784847	144464	49	1393.0	295.0	1271.0043938527715	915.0404317021618	631.9280535509029
23784844	144464	49	1414.0	184.0	1271.0043938527715	915.0404317021618	744.8945268698759
23784845	144464	49	1062.0	203.0	1271.0043938527715	915.0404317021618	742.08113641863
23784839	144464	49	971.0	83.0	1271.0043938527715	915.0404317021618	884.4738075930165
23784858	144464	49	1446.0	804.0	1271.0043938527715	915.0404317021618	207.25211613741936
23784859	144464	49	910.0	832.0	1271.0043938527715	915.0404317021618	370.4320257190087
23784856	144464	49	1433.0	717.0	1271.0043938527715	915.0404317021618	255.8565789652214
23784857	144464	49	522.0	745.0	1271.0043938527715	915.0404317021618	768.0633635477058
23784850	144464	49	821.0	423.0	1271.0043938527715	915.0404317021618	666.7891277731289
23784851	144464	49	712.0	433.0	1271.0043938527715	915.0404317021618	738.1388014068295
23784848	144464	49	784.0	361.0	1271.0043938527715	915.0404317021618	737.6544445691513
23784849	144464	49	906.0	390.0	1271.0043938527715	915.0404317021618	639.4494995336391
23784854	144464	49	1423.0	634.0	1271.0043938527715	915.0404317021618	319.5096063335199
23784855	144464	49	858.0	694.0	1271.0043938527715	915.0404317021618	468.4351628440944
23784852	144464	49	628.0	539.0	1271.0043938527715	915.0404317021618	744.8899628728517
23784853	144464	49	1097.0	567.0	1271.0043938527715	915.0404317021618	389.11395654679046
23784898	144221	50	536.0	642.0	1271.007272407756	915.0847378527584	784.098823197943
23784899	144221	50	1408.0	648.0	1271.007272407756	915.0847378527584	300.16872689712267
23784896	144221	50	631.0	527.0	1271.007272407756	915.0847378527584	748.4778370059196
23784897	144221	50	964.0	585.0	1271.007272407756	915.0847378527584	450.7875325190065
23784902	144221	50	1433.0	799.0	1271.007272407756	915.0847378527584	199.29202230676114
23784903	144221	50	903.0	812.0	1271.007272407756	915.0847378527584	382.17249472347993
23784900	144221	50	857.0	674.0	1271.007272407756	915.0847378527584	479.08649786029576
23784901	144221	50	1394.0	732.0	1271.007272407756	915.0847378527584	220.56117581114128
23784890	144221	50	1033.0	250.0	1271.007272407756	915.0847378527584	706.3888236967316
23784891	144221	50	1393.0	263.0	1271.007272407756	915.0847378527584	663.3978677429526
23784888	144221	50	1435.0	199.0	1271.007272407756	915.0847378527584	734.6230097735829
23784889	144221	50	749.0	247.0	1271.007272407756	915.0847378527584	847.8377258640796
23784894	144221	50	839.0	414.0	1271.007272407756	915.0847378527584	661.601237848114
23784895	144221	50	721.0	436.0	1271.007272407756	915.0847378527584	729.4039935076211
23784892	144221	50	784.0	358.0	1271.007272407756	915.0847378527584	739.9455983560676
23784893	144221	50	907.0	384.0	1271.007272407756	915.0847378527584	643.857354656967
23784883	144221	50	1032.0	74.0	1271.007272407756	915.0847378527584	874.3843620014247
23784886	144221	50	737.0	167.0	1271.007272407756	915.0847378527584	919.1270543252449
23784887	144221	50	613.0	174.0	1271.007272407756	915.0847378527584	991.0500286160061
23784884	144221	50	880.0	104.0	1271.007272407756	915.0847378527584	900.4138709801348
23784885	144221	50	803.0	157.0	1271.007272407756	915.0847378527584	890.9114865079656
23784810	144376	51	937.0	613.0	1270.966382010986	915.1077197596504	450.336117418849
23784811	144376	51	1394.0	669.0	1270.966382010986	915.1077197596504	275.1477437319108
23784808	144376	51	625.0	467.0	1270.966382010986	915.1077197596504	786.1762494482751
23784809	144376	51	559.0	554.0	1270.966382010986	915.1077197596504	798.3075312082603
23784814	144376	51	903.0	803.0	1270.966382010986	915.1077197596504	384.6653079236068
23784815	144376	51	1454.0	807.0	1270.966382010986	915.1077197596504	212.57606729305016
23784812	144376	51	857.0	674.0	1270.966382010986	915.1077197596504	479.0627286305665
23784813	144376	51	1351.0	754.0	1270.966382010986	915.1077197596504	179.8918491054152
23784802	144376	51	1026.0	253.0	1270.966382010986	915.1077197596504	705.971076518632
23784803	144376	51	1451.0	282.0	1270.966382010986	915.1077197596504	658.2077851449937
23784800	144376	51	1380.0	197.0	1270.966382010986	915.1077197596504	726.3380941615129
23784801	144376	51	758.0	249.0	1270.966382010986	915.1077197596504	840.7342049642336
23784806	144376	51	853.0	404.0	1270.966382010986	915.1077197596504	660.2476790487513
23784807	144376	51	737.0	438.0	1270.966382010986	915.1077197596504	716.0669475490091
23784804	144376	51	784.0	357.0	1270.966382010986	915.1077197596504	740.689195320268
23784805	144376	51	911.0	373.0	1270.966382010986	915.1077197596504	650.7354116698175
23784795	144376	51	905.0	101.0	1270.966382010986	915.1077197596504	892.5820814549598
23784798	144376	51	683.0	166.0	1270.966382010986	915.1077197596504	952.2955645064151
23784799	144376	51	768.0	171.0	1270.966382010986	915.1077197596504	898.1489186316085
23784796	144376	51	1140.0	109.0	1270.966382010986	915.1077197596504	816.6773224922745
23784797	144376	51	818.0	146.0	1270.966382010986	915.1077197596504	892.5834570649466
23784834	144442	52	1405.0	734.0	1271.0196184232775	915.080820489648	225.25764403599774
23784835	144442	52	1295.0	743.0	1271.0196184232775	915.080820489648	173.7436832836108
23784832	144442	52	919.0	655.0	1271.0196184232775	915.080820489648	437.6755018748918
23784833	144442	52	845.0	666.0	1271.0196184232775	915.080820489648	493.4916112937597
23784836	144442	52	903.0	807.0	1271.0196184232775	915.080820489648	383.56212443635553
23784837	144442	52	1451.0	854.0	1271.0196184232775	915.080820489648	190.06263279295914
23784826	144442	52	784.0	357.0	1271.0196184232775	915.080820489648	740.7039293317902
23784827	144442	52	1436.0	371.0	1271.0196184232775	915.080820489648	568.5441632185573
23784824	144442	52	1004.0	266.0	1271.0196184232775	915.080820489648	701.8585243127188
23784825	144442	52	920.0	340.0	1271.0196184232775	915.080820489648	673.7452950582067
23784830	144442	52	745.0	434.0	1271.0196184232775	915.080820489648	712.8361626693496
23784831	144442	52	561.0	514.0	1271.0196184232775	915.080820489648	815.4714483724036
23784828	144442	52	858.0	406.0	1271.0196184232775	915.080820489648	655.5520475087566
23784829	144442	52	614.0	431.0	1271.0196184232775	915.080820489648	816.0937567210033
23784818	144442	52	685.0	111.0	1271.0196184232775	915.080820489648	994.9698282140365
23784819	144442	52	843.0	137.0	1271.0196184232775	915.080820489648	888.0374749801114
23784817	144442	52	935.0	93.0	1271.0196184232775	915.080820489648	888.1025049971754
23784822	144442	52	832.0	190.0	1271.0196184232775	915.080820489648	847.6322443149867
23784823	144442	52	779.0	253.0	1271.0196184232775	915.080820489648	824.8844269190885
23784820	144442	52	1265.0	142.0	1271.0196184232775	915.080820489648	773.1042561096848
23784821	144442	52	1374.0	183.0	1271.0196184232775	915.080820489648	739.2883650636493
23786538	144310	53	673.0	106.0	1270.9794983662011	915.0792977327028	1006.0759367393383
23786539	144310	53	861.0	126.0	1270.9794983662011	915.0792977327028	889.2296256822179
23786537	144310	53	941.0	90.0	1270.9794983662011	915.0792977327028	888.6182064807697
23786542	144310	53	892.0	206.0	1270.9794983662011	915.0792977327028	804.0018101067935
23786543	144310	53	786.0	251.0	1270.9794983662011	915.0792977327028	822.317716890918
23786540	144310	53	1285.0	143.0	1270.9794983662011	915.0792977327028	772.206589232109
23786541	144310	53	1374.0	181.0	1270.9794983662011	915.0792977327028	741.2729855570199
23786554	144310	53	893.0	674.0	1270.9794983662011	915.0792977327028	448.316549973853
23786555	144310	53	1228.0	722.0	1270.9794983662011	915.0792977327028	197.80508712559438
23786552	144310	53	564.0	506.0	1270.9794983662011	915.0792977327028	816.8022300065094
23786553	144310	53	815.0	653.0	1270.9794983662011	915.0792977327028	525.9304718595026
23786558	144310	53	1453.0	817.0	1270.9794983662011	915.0792977327028	206.7631777148918
23786556	144310	53	1402.0	726.0	1270.9794983662011	915.0792977327028	230.03772012316665
23786557	144310	53	905.0	806.0	1270.9794983662011	915.0792977327028	381.88910225121094
23786546	144310	53	921.0	325.0	1270.9794983662011	915.0792977327028	686.0606583162873
23786547	144310	53	785.0	356.0	1270.9794983662011	915.0792977327028	740.7737400755757
23786544	144310	53	988.0	272.0	1270.9794983662011	915.0792977327028	702.586919653343
23786550	144310	53	1438.0	412.0	1270.9794983662011	915.0792977327028	530.0798315095899
23786551	144310	53	751.0	432.0	1270.9794983662011	915.0792977327028	709.7494534123203
23786548	144310	53	884.0	384.0	1270.9794983662011	915.0792977327028	657.1136527542382
23786549	144310	53	597.0	390.0	1270.9794983662011	915.0792977327028	854.3749956110751
23786606	144354	54	687.0	133.0	1270.958476925875	915.0291526399924	976.0005626803769
23786607	144354	54	1294.0	172.0	1270.958476925875	915.0291526399924	743.3863285388564
23786604	144354	54	942.0	90.0	1270.958476925875	915.0291526399924	888.1929870513814
23786605	144354	54	876.0	123.0	1270.958476925875	915.0291526399924	885.0437148114387
23786624	144354	54	904.0	806.0	1270.958476925875	915.0291526399924	382.81311355954443
23786618	144354	54	564.0	504.0	1270.958476925875	915.0291526399924	817.762344704929
23786619	144354	54	770.0	661.0	1270.958476925875	915.0291526399924	561.6851484549729
23786616	144354	54	742.0	428.0	1270.958476925875	915.0291526399924	719.0232721080524
23786617	144354	54	1447.0	494.0	1270.958476925875	915.0291526399924	456.35092332437296
23786622	144354	54	1157.0	713.0	1270.958476925875	915.0291526399924	231.9532560230585
23786623	144354	54	1446.0	790.0	1270.958476925875	915.0291526399924	215.1088650195151
23786620	144354	54	885.0	683.0	1270.958476925875	915.0291526399924	450.33484607098086
23786621	144354	54	1392.0	683.0	1270.958476925875	915.0291526399924	261.7032250143984
23786610	144354	54	795.0	246.0	1270.958476925875	915.0291526399924	821.0581458336461
23786611	144354	54	981.0	274.0	1270.958476925875	915.0291526399924	703.5583080850654
23786608	144354	54	1381.0	184.0	1270.958476925875	915.0291526399924	739.2650125699298
23786609	144354	54	903.0	203.0	1270.958476925875	915.0291526399924	801.485467710323
23786614	144354	54	919.0	350.0	1270.958476925875	915.0291526399924	665.6821409749922
23786615	144354	54	785.0	357.0	1270.958476925875	915.0291526399924	739.9676861135384
23786612	144354	54	915.0	313.0	1270.958476925875	915.0291526399924	699.3894036399292
23786613	144354	54	610.0	333.0	1270.958476925875	915.0291526399924	880.695204223913
23785258	144486	55	888.0	126.0	1270.9625772067195	915.0726496062327	877.0951954590865
23785259	144486	55	685.0	130.0	1270.9625772067195	915.0726496062327	979.6383041952225
23785257	144486	55	962.0	104.0	1270.9625772067195	915.0726496062327	867.9266772334475
23785262	144486	55	806.0	228.0	1270.9625772067195	915.0726496062327	829.6137800444516
23785263	144486	55	1355.0	235.0	1270.9625772067195	915.0726496062327	685.2452824880871
23785260	144486	55	1385.0	189.0	1270.9625772067195	915.0726496062327	734.9734868031286
23785261	144486	55	919.0	222.0	1270.9625772067195	915.0726496062327	777.320624572769
23785274	144486	55	724.0	656.0	1270.9625772067195	915.0726496062327	605.2162412217723
23785275	144486	55	818.0	673.0	1270.9625772067195	915.0726496062327	513.5895871580101
23785272	144486	55	1447.0	553.0	1270.9625772067195	915.0726496062327	402.5987801975783
23785273	144486	55	1349.0	601.0	1270.9625772067195	915.0726496062327	323.622416694049
23785278	144486	55	904.0	802.0	1270.9625772067195	915.0726496062327	383.9882252871453
23785276	144486	55	1074.0	709.0	1270.9625772067195	915.0726496062327	285.06173670916644
23785277	144486	55	1446.0	709.0	1270.9625772067195	915.0726496062327	270.37758097491513
23785267	144486	55	906.0	293.0	1270.9625772067195	915.0726496062327	721.2295502469997
23785264	144486	55	985.0	265.0	1270.9625772067195	915.0726496062327	710.1894432676233
23785265	144486	55	654.0	287.0	1270.9625772067195	915.0726496062327	880.4079025411748
23785270	144486	55	740.0	403.0	1270.9625772067195	915.0726496062327	737.6582249719372
23785271	144486	55	565.0	504.0	1270.9625772067195	915.0726496062327	816.923425830501
23785268	144486	55	966.0	330.0	1270.9625772067195	915.0726496062327	659.7819176165879
23785269	144486	55	785.0	356.0	1270.9625772067195	915.0726496062327	740.7576216166326
23785326	144508	56	1018.0	144.0	1270.9999130879037	915.0761413345722	811.5216397348255
23785327	144508	56	1383.0	184.0	1270.9999130879037	915.0761413345722	739.6055326300396
23785324	144508	56	904.0	127.0	1270.9999130879037	915.0761413345722	869.3405205943856
23785325	144508	56	683.0	130.0	1270.9999130879037	915.0761413345722	980.8610734880672
23785344	144508	56	903.0	805.0	1270.9999130879037	915.0761413345722	384.110261414367
23785338	144508	56	1462.0	528.0	1270.9999130879037	915.0761413345722	431.63523071094426
23785339	144508	56	1269.0	530.0	1270.9999130879037	915.0761413345722	385.0813346261833
23785336	144508	56	780.0	405.0	1270.9999130879037	915.0761413345722	707.9961755624781
23785337	144508	56	565.0	504.0	1270.9999130879037	915.0761413345722	816.9574476401135
23785342	144508	56	1442.0	688.0	1270.9999130879037	915.0761413345722	284.2615058134729
23785343	144508	56	1012.0	706.0	1270.9999130879037	915.0761413345722	332.8570081204475
23785340	144508	56	685.0	616.0	1270.9999130879037	915.0761413345722	657.9076200004129
23785341	144508	56	785.0	675.0	1270.9999130879037	915.0761413345722	542.0631597512853
23785330	144508	56	1000.0	263.0	1270.9999130879037	915.0761413345722	706.1474683034957
23785331	144508	56	1411.0	273.0	1270.9999130879037	915.0761413345722	657.161924951901
23785328	144508	56	828.0	190.0	1270.9999130879037	915.0761413345722	849.6966127557075
23785329	144508	56	932.0	257.0	1270.9999130879037	915.0761413345722	740.260189978771
23785334	144508	56	966.0	328.0	1270.9999130879037	915.0761413345722	661.5764073090269
23785335	144508	56	785.0	356.0	1270.9999130879037	915.0761413345722	740.7847510113882
23785332	144508	56	705.0	284.0	1270.9999130879037	915.0761413345722	847.7104445370762
23785333	144508	56	902.0	285.0	1270.9999130879037	915.0761413345722	730.1759238279117
23785034	144552	57	958.0	678.0	1271.0009691346495	915.043193977692	392.6309749502394
23785035	144552	57	901.0	804.0	1271.0009691346495	915.043193977692	386.3046829762062
23785032	144552	57	1454.0	624.0	1271.0009691346495	915.043193977692	343.7946859077289
23785033	144552	57	704.0	643.0	1271.0009691346495	915.043193977692	628.885997927459
23785026	144552	57	785.0	357.0	1271.0009691346495	915.043193977692	740.0061812881312
23785027	144552	57	1178.0	412.0	1271.0009691346495	915.043193977692	511.56782078944514
23785024	144552	57	930.0	320.0	1271.0009691346495	915.043193977692	685.8265550778443
23785025	144552	57	970.0	323.0	1271.0009691346495	915.043193977692	664.1661892593639
23785030	144552	57	564.0	505.0	1271.0009691346495	915.043193977692	817.3039772843155
23785031	144552	57	681.0	551.0	1271.0009691346495	915.043193977692	693.2738208394322
23785028	144552	57	899.0	437.0	1271.0009691346495	915.043193977692	605.730976874645
23785029	144552	57	1452.0	463.0	1271.0009691346495	915.043193977692	486.9329506161494
23785018	144552	57	846.0	177.0	1271.0009691346495	915.043193977692	851.6651806562156
23785019	144552	57	1380.0	186.0	1271.0009691346495	915.043193977692	737.1463677010016
23785016	144552	57	925.0	138.0	1271.0009691346495	915.043193977692	850.5955536852811
23785017	144552	57	1067.0	170.0	1271.0009691346495	915.043193977692	772.4673173023938
23785022	144552	57	739.0	271.0	1271.0009691346495	915.043193977692	835.3542164071439
23785023	144552	57	893.0	283.0	1271.0009691346495	915.043193977692	736.4532108153624
23785020	144552	57	1456.0	230.0	1271.0009691346495	915.043193977692	709.583553245336
23785021	144552	57	987.0	242.0	1271.0009691346495	915.043193977692	730.5092000988853
23785015	144552	57	686.0	130.0	1271.0009691346495	915.043193977692	979.0398103750302
23785098	144420	58	1453.0	531.0	1270.9484667310214	915.0671750384628	425.02982919744727
23785099	144420	58	598.0	599.0	1270.9484667310214	915.0671750384628	743.477032605868
23785096	144420	58	704.0	512.0	1270.9484667310214	915.0671750384628	695.6246915702051
23785097	144420	58	971.0	530.0	1270.9484667310214	915.0671750384628	488.1043044128917
23785100	144420	58	903.0	638.0	1270.9484667310214	915.0671750384628	460.5999279781791
23785101	144420	58	901.0	804.0	1270.9484667310214	915.0671750384628	386.26129162479924
23785090	144420	58	1001.0	292.0	1270.9484667310214	915.0671750384628	679.0323109402378
23785091	144420	58	1197.0	293.0	1270.9484667310214	915.0671750384628	626.4470815577341
23785088	144420	58	982.0	231.0	1270.9484667310214	915.0671750384628	742.5894669272592
23785089	144420	58	875.0	254.0	1270.9484667310214	915.0671750384628	770.5744598804066
23785094	144420	58	908.0	381.0	1270.9484667310214	915.0671750384628	645.723886003889
23785095	144420	58	566.0	504.0	1270.9484667310214	915.0671750384628	816.0444614973625
23785092	144420	58	1401.0	307.0	1270.9484667310214	915.0671750384628	621.819178431213
23785093	144420	58	785.0	358.0	1270.9484667310214	915.0671750384628	739.2359229796425
23785082	144420	58	928.0	134.0	1270.9484667310214	915.0671750384628	853.0413722415362
23785083	144420	58	852.0	164.0	1270.9484667310214	915.0671750384628	860.0114645727292
23785081	144420	58	684.0	131.0	1270.9484667310214	915.0671750384628	979.4232167815364
23785086	144420	58	1108.0	191.0	1270.9484667310214	915.0671750384628	742.1761763747006
23785087	144420	58	771.0	224.0	1270.9484667310214	915.0671750384628	852.9491835990821
23785084	144420	58	1447.0	179.0	1270.9484667310214	915.0671750384628	756.8282688532856
23785085	144420	58	1380.0	185.0	1270.9484667310214	915.0671750384628	738.1668625568046
23784968	144574	59	849.0	625.0	1270.968870491064	915.078027485728	512.0576038821366
23784969	144574	59	906.0	806.0	1270.968870491064	915.078027485728	380.9203230436784
23784962	144574	59	923.0	408.0	1270.968870491064	915.078027485728	614.9881793901762
23784963	144574	59	1446.0	440.0	1270.968870491064	915.078027485728	506.2953964800628
23784960	144574	59	1051.0	276.0	1270.968870491064	915.078027485728	675.8750100426582
23784961	144574	59	785.0	357.0	1270.968870491064	915.078027485728	740.0113700807046
23784966	144574	59	558.0	556.0	1270.968870491064	915.078027485728	798.2866904266567
23784967	144574	59	936.0	562.0	1270.968870491064	915.078027485728	486.6911111693655
23784964	144574	59	747.0	480.0	1270.968870491064	915.078027485728	681.055260052041
23784965	144574	59	568.0	504.0	1270.968870491064	915.078027485728	814.3404555596138
23784954	144574	59	1115.0	193.0	1270.968870491064	915.078027485728	738.7306453234074
23784955	144574	59	1441.0	206.0	1270.968870491064	915.078027485728	729.1791508711252
23784952	144574	59	783.0	180.0	1270.968870491064	915.078027485728	882.3000198688842
23784953	144574	59	1381.0	185.0	1270.968870491064	915.078027485728	738.3229480914591
23784958	144574	59	1223.0	259.0	1270.968870491064	915.078027485728	657.8293020881268
23784959	144574	59	1324.0	268.0	1270.968870491064	915.078027485728	649.2474677284572
23784956	144574	59	968.0	213.0	1270.968870491064	915.078027485728	764.6592006671218
23784957	144574	59	876.0	255.0	1270.968870491064	915.078027485728	769.2226017392081
23784950	144574	59	684.0	130.0	1270.968870491064	915.078027485728	980.2448490894697
23784951	144574	59	858.0	153.0	1270.968870491064	915.078027485728	866.7792152394998
23784949	144574	59	926.0	127.0	1270.968870491064	915.078027485728	860.2735024477253
23785038	144530	60	684.0	129.0	1270.9353619138028	915.0325462560154	980.9894407375656
23785039	144530	60	863.0	137.0	1270.9353619138028	915.0325462560154	878.4906957579938
23785037	144530	60	928.0	127.0	1270.9353619138028	915.0325462560154	859.4183826342615
23785056	144530	60	784.0	604.0	1270.9353619138028	915.0325462560154	577.7951985891077
23785057	144530	60	905.0	779.0	1270.9353619138028	915.0325462560154	390.4017709230848
23785050	144530	60	785.0	357.0	1270.9353619138028	915.0325462560154	739.9550652838795
23785051	144530	60	990.0	415.0	1270.9353619138028	915.0325462560154	573.5479272815076
23785048	144530	60	1253.0	320.0	1270.9353619138028	915.0325462560154	595.302787084771
23785049	144530	60	1438.0	337.0	1270.9353619138028	915.0325462560154	601.6911315867009
23785054	144530	60	539.0	525.0	1270.9353619138028	915.0325462560154	829.3700990262672
23785055	144530	60	937.0	573.0	1270.9353619138028	915.0325462560154	478.01578283031176
23785052	144530	60	586.0	437.0	1270.9353619138028	915.0325462560154	835.2553892552872
23785053	144530	60	820.0	464.0	1270.9353619138028	915.0325462560154	637.787627981695
23785042	144530	60	956.0	201.0	1270.9353619138028	915.0325462560154	780.4016653599778
23785043	144530	60	1126.0	201.0	1270.9353619138028	915.0325462560154	728.5936701934307
23785040	144530	60	781.0	147.0	1270.9353619138028	915.0325462560154	910.9943199395414
23785041	144530	60	1377.0	185.0	1270.9353619138028	915.0325462560154	737.6972455183748
23785046	144530	60	873.0	257.0	1270.9353619138028	915.0325462560154	768.9989494099743
23785047	144530	60	1033.0	296.0	1270.9353619138028	915.0325462560154	663.1851398917637
23785044	144530	60	1227.0	225.0	1270.9353619138028	915.0325462560154	691.429845262017
23785045	144530	60	1459.0	245.0	1270.9353619138028	915.0325462560154	695.9252266880485
23786474	144618	61	939.0	139.0	1271.0022042950864	915.060947844578	844.094816016673
23786475	144618	61	1361.0	167.0	1271.0022042950864	915.060947844578	753.4552308676818
23786472	144618	61	768.0	123.0	1271.0022042950864	915.060947844578	938.2812811871327
23786473	144618	61	683.0	128.0	1271.0022042950864	915.060947844578	982.4517941751066
23786478	144618	61	963.0	211.0	1271.0022042950864	915.060947844578	768.4836863137939
23786479	144618	61	1138.0	217.0	1271.0022042950864	915.060947844578	710.6185145723566
23786476	144618	61	1215.0	183.0	1271.0022042950864	915.060947844578	734.1998898426848
23786477	144618	61	1453.0	209.0	1271.0022042950864	915.060947844578	729.1400823659548
23786471	144618	61	886.0	122.0	1271.0022042950864	915.060947844578	881.5737996947367
23786490	144618	61	719.0	583.0	1271.0022042950864	915.060947844578	644.1823551061251
23786491	144618	61	876.0	779.0	1271.0022042950864	915.060947844578	417.7790360062866
23786488	144618	61	540.0	526.0	1271.0022042950864	915.060947844578	828.0897558972678
23786489	144618	61	1019.0	574.0	1271.0022042950864	915.060947844578	424.06094033077886
23786482	144618	61	1412.0	291.0	1271.0022042950864	915.060947844578	639.7909385247009
23786483	144618	61	1090.0	336.0	1271.0022042950864	915.060947844578	606.6905135885522
23786480	144618	61	876.0	264.0	1271.0022042950864	915.060947844578	761.51631578467
23786481	144618	61	1019.0	286.0	1271.0022042950864	915.060947844578	677.6597871149662
23786486	144618	61	585.0	428.0	1271.0022042950864	915.060947844578	841.324783429667
23786487	144618	61	912.0	459.0	1271.0022042950864	915.060947844578	580.4086240207203
23786484	144618	61	1205.0	354.0	1271.0022042950864	915.060947844578	564.9297993273735
23786485	144618	61	785.0	358.0	1271.0022042950864	915.060947844578	739.2665569286781
23786762	144596	62	948.0	151.0	1270.9340843214038	915.0428056119216	829.486486703575
23786763	144596	62	1178.0	163.0	1270.9340843214038	915.0428056119216	757.763238420358
23786760	144596	62	683.0	129.0	1270.9340843214038	915.0428056119216	981.5955275779882
23786761	144596	62	1365.0	138.0	1270.9340843214038	915.0428056119216	782.7157327189094
23786766	144596	62	944.0	239.0	1270.9340843214038	915.0428056119216	750.9459171676168
23786767	144596	62	1391.0	250.0	1270.9340843214038	915.0428056119216	675.7941679268296
23786764	144596	62	1446.0	189.0	1270.9340843214038	915.0428056119216	746.8508756192336
23786765	144596	62	1191.0	238.0	1270.9340843214038	915.0428056119216	681.7451272045614
23786758	144596	62	924.0	105.0	1270.9340843214038	915.0428056119216	881.2108747556196
23786759	144596	62	767.0	117.0	1270.9340843214038	915.0428056119216	943.8336087096068
23786778	144596	62	826.0	796.0	1270.9340843214038	915.0428056119216	460.58390002135746
23786776	144596	62	655.0	567.0	1270.9340843214038	915.0428056119216	707.4663177615341
23786777	144596	62	1059.0	583.0	1270.9340843214038	915.0428056119216	393.9143064878303
23786770	144596	62	1095.0	313.0	1270.9340843214038	915.0428056119216	627.2227210609361
23786771	144596	62	785.0	357.0	1270.9340843214038	915.0428056119216	739.9619633471075
23786768	144596	62	1009.0	254.0	1270.9340843214038	915.0428056119216	711.0464509302982
23786769	144596	62	872.0	259.0	1270.9340843214038	915.0428056119216	767.815450761782
23786774	144596	62	981.0	476.0	1270.9340843214038	915.0428056119216	526.1372049293591
23786775	144596	62	528.0	505.0	1270.9340843214038	915.0428056119216	848.5789038625571
23786772	144596	62	1193.0	382.0	1270.9340843214038	915.0428056119216	538.7098979169072
23786773	144596	62	583.0	420.0	1270.9340843214038	915.0428056119216	847.5380131647495
23785290	144640	63	1243.0	249.0	1270.9258246495665	915.0152894252586	666.6004931220568
23785291	144640	63	1150.0	271.0	1270.9258246495665	915.0152894252586	655.2699810617585
23785288	144640	63	861.0	230.0	1270.9258246495665	915.0152894252586	798.3014020161796
23785289	144640	63	990.0	235.0	1270.9258246495665	915.0152894252586	735.758189086032
23785294	144640	63	580.0	418.0	1270.9258246495665	915.0152894252586	851.1184953284455
23785295	144640	63	1151.0	422.0	1270.9258246495665	915.0152894252586	507.3916426439739
23785292	144640	63	931.0	326.0	1270.9258246495665	915.0152894252586	680.065127352086
23785293	144640	63	785.0	357.0	1270.9258246495665	915.0152894252586	739.9357879530604
23785282	144640	63	775.0	130.0	1270.9258246495665	915.0152894252586	928.5426367086086
23785283	144640	63	1366.0	152.0	1270.9258246495665	915.0152894252586	768.9157500762201
23785280	144640	63	946.0	100.0	1270.9258246495665	915.0152894252586	877.3976940482229
23785281	144640	63	683.0	130.0	1270.9258246495665	915.0152894252586	980.76795416719
23785286	144640	63	1439.0	192.0	1270.9258246495665	915.0152894252586	742.2937674279765
23785287	144640	63	1339.0	197.0	1270.9258246495665	915.0152894252586	721.2350859449916
23785284	144640	63	953.0	153.0	1270.9258246495665	915.0152894252586	825.677982809865
23785285	144640	63	1101.0	164.0	1270.9258246495665	915.0152894252586	769.9991888523911
23785298	144640	63	601.0	565.0	1270.9258246495665	915.0152894252586	755.8513831196244
23785299	144640	63	1001.0	586.0	1270.9258246495665	915.0152894252586	425.57139411423697
23785296	144640	63	1022.0	488.0	1270.9258246495665	915.0152894252586	494.27332881757246
23785297	144640	63	520.0	490.0	1270.9258246495665	915.0152894252586	862.8601221350236
23785300	144640	63	753.0	799.0	1270.9258246495665	915.0152894252586	530.7604989252309
23785390	144684	64	797.0	104.0	1270.9871661982313	915.0064639872292	939.3589933298656
23785391	144684	64	996.0	107.0	1270.9871661982313	915.0064639872292	853.5176550129934
23785410	144684	64	653.0	761.0	1270.9871661982313	915.0064639872292	636.8878461201549
23785408	144684	64	928.0	513.0	1270.9871661982313	915.0064639872292	528.4405295434941
23785409	144684	64	596.0	540.0	1270.9871661982313	915.0064639872292	772.1641810939716
23785402	144684	64	785.0	357.0	1270.9871661982313	915.0064639872292	739.96941799031
23785403	144684	64	1060.0	370.0	1270.9871661982313	915.0064639872292	584.420764593647
23785400	144684	64	859.0	219.0	1270.9871661982313	915.0064639872292	808.8006077050482
23785401	144684	64	1321.0	256.0	1270.9871661982313	915.0064639872292	660.9015078828573
23785406	144684	64	513.0	440.0	1270.9871661982313	915.0064639872292	894.5253964817746
23785407	144684	64	1051.0	499.0	1270.9871661982313	915.0064639872292	470.5908322216722
23785404	144684	64	560.0	389.0	1270.9871661982313	915.0064639872292	884.4125455096957
23785405	144684	64	890.0	401.0	1270.9871661982313	915.0064639872292	639.807678782002
23785394	144684	64	950.0	148.0	1270.9871661982313	915.0064639872292	831.4635750663787
23785395	144684	64	1291.0	156.0	1270.9871661982313	915.0064639872292	759.2702587953607
23785392	144684	64	1356.0	117.0	1270.9871661982313	915.0064639872292	802.5219613670445
23785393	144684	64	683.0	130.0	1270.9871661982313	915.0064639872292	980.797663188264
23785398	144684	64	1183.0	197.0	1270.9871661982313	915.0064639872292	723.3775112229017
23785399	144684	64	945.0	211.0	1270.9871661982313	915.0064639872292	775.8174616891238
23785396	144684	64	1418.0	168.0	1270.9871661982313	915.0064639872292	761.33529442758
23785397	144684	64	1073.0	176.0	1270.9871661982313	915.0064639872292	765.0682791712867
23785354	144662	65	917.0	209.0	1270.9576982886117	915.0075387674476	789.7674955163963
23785355	144662	65	1037.0	211.0	1270.9576982886117	915.0075387674476	741.8644210567753
23785352	144662	65	1290.0	155.0	1270.9576982886117	915.0075387674476	760.2460576930478
23785353	144662	65	1170.0	191.0	1270.9576982886117	915.0075387674476	731.0125669479503
23785358	144662	65	1013.0	311.0	1270.9576982886117	915.0075387674476	656.7855669807827
23785359	144662	65	785.0	357.0	1270.9576982886117	915.0075387674476	739.9508752932657
23785356	144662	65	852.0	217.0	1270.9576982886117	915.0075387674476	814.0884946561285
23785357	144662	65	1383.0	257.0	1270.9576982886117	915.0075387674476	667.4783880003755
23785346	144662	65	835.0	97.0	1270.9576982886117	915.0075387674476	926.9279627767637
23785347	144662	65	1319.0	108.0	1270.9576982886117	915.0075387674476	808.4362871502129
23785350	144662	65	687.0	132.0	1270.9576982886117	915.0075387674476	976.7842132002284
23785351	144662	65	953.0	151.0	1270.9576982886117	915.0075387674476	827.5292243748765
23785348	144662	65	1391.0	118.0	1270.9576982886117	915.0075387674476	805.9970043693168
23785349	144662	65	1010.0	124.0	1270.9576982886117	915.0075387674476	832.9416826423236
23785362	144662	65	865.0	409.0	1270.9576982886117	915.0075387674476	648.7258913356839
23785363	144662	65	598.0	474.0	1270.9576982886117	915.0075387674476	804.5866721091196
23785360	144662	65	558.0	360.0	1270.9576982886117	915.0075387674476	903.5164899644583
23785361	144662	65	511.0	388.0	1270.9576982886117	915.0075387674476	924.8095204450738
23785366	144662	65	603.0	711.0	1270.9576982886117	915.0075387674476	698.4171837640965
23785364	144662	65	1096.0	490.0	1270.9576982886117	915.0075387674476	459.6102742537555
23785365	144662	65	864.0	500.0	1270.9576982886117	915.0075387674476	581.2450648652247
23785386	144728	66	1141.0	454.0	1270.9573536492585	915.0354083823358	479.00163000744124
23785387	144728	66	729.0	477.0	1270.9573536492585	915.0354083823358	696.8448838666947
23785384	144728	66	801.0	408.0	1270.9573536492585	915.0354083823358	691.3355332994654
23785385	144728	66	597.0	414.0	1270.9573536492585	915.0354083823358	839.7946147664712
23785388	144728	66	545.0	652.0	1270.9573536492585	915.0354083823358	772.1409880198672
23785378	144728	66	847.0	217.0	1270.9573536492585	915.0354083823358	816.6965587467458
23785379	144728	66	1412.0	228.0	1270.9573536492585	915.0354083823358	701.3634439152809
23785376	144728	66	1052.0	206.0	1270.9573536492585	915.0354083823358	742.0738056669244
23785377	144728	66	1206.0	216.0	1270.9573536492585	915.0354083823358	702.0469784603976
23785382	144728	66	566.0	339.0	1270.9573536492585	915.0354083823358	910.3744626110566
23785383	144728	66	784.0	357.0	1270.9573536492585	915.0354083823358	740.628774273272
23785380	144728	66	945.0	283.0	1270.9573536492585	915.0354083823358	711.1377882288733
23785381	144728	66	512.0	330.0	1270.9573536492585	915.0354083823358	958.2706787329831
23785370	144728	66	1298.0	100.0	1270.9573536492585	915.0354083823358	815.4839186879237
23785371	144728	66	1004.0	118.0	1270.9573536492585	915.0354083823358	840.5543830607346
23785368	144728	66	1365.0	94.0	1270.9573536492585	915.0354083823358	826.4037518974606
23785369	144728	66	894.0	97.0	1270.9573536492585	915.0354083823358	900.7101508462681
23785374	144728	66	1283.0	171.0	1270.9573536492585	915.0354083823358	744.1328606222132
23785375	144728	66	901.0	197.0	1270.9573536492585	915.0354083823358	807.739618447647
23785372	144728	66	684.0	132.0	1270.9573536492585	915.0354083823358	978.6027722132368
23785373	144728	66	953.0	150.0	1270.9573536492585	915.0354083823358	828.4781559089938
23785186	144706	67	755.0	405.0	1270.9523526498217	915.0481273873046	725.5039093321152
23785187	144706	67	662.0	414.0	1270.9523526498217	915.0481273873046	788.588735499105
23785184	144706	67	781.0	350.0	1270.9523526498217	915.0481273873046	747.8854819629773
23785185	144706	67	601.0	403.0	1270.9523526498217	915.0481273873046	843.2256160612511
23785188	144706	67	1174.0	429.0	1270.9523526498217	915.0481273873046	495.62338607156227
23785189	144706	67	521.0	570.0	1270.9523526498217	915.0481273873046	825.5221023440185
23785178	144706	67	1419.0	202.0	1270.9523526498217	915.0481273873046	728.2552697073083
23785179	144706	67	1046.0	204.0	1270.9523526498217	915.0481273873046	745.7834809270598
23785176	144706	67	879.0	160.0	1270.9523526498217	915.0481273873046	850.7198842267679
23785177	144706	67	839.0	202.0	1270.9523526498217	915.0481273873046	833.6788751853184
23785182	144706	67	910.0	265.0	1270.9523526498217	915.0481273873046	743.538276622786
23785183	144706	67	569.0	290.0	1270.9523526498217	915.0481273873046	939.9054563843088
23785180	144706	67	1276.0	228.0	1270.9523526498217	915.0481273873046	687.0666693197784
23785181	144706	67	519.0	261.0	1270.9523526498217	915.0481273873046	996.5998663427773
23785170	144706	67	1369.0	99.0	1270.9523526498217	915.0481273873046	821.9172022553314
23785171	144706	67	1011.0	113.0	1270.9523526498217	915.0481273873046	843.1230184816799
23785169	144706	67	941.0	92.0	1270.9523526498217	915.0481273873046	886.7224904190156
23785174	144706	67	946.0	146.0	1270.9523526498217	915.0481273873046	834.882658659631
23785175	144706	67	1258.0	159.0	1270.9523526498217	915.0481273873046	756.1590668404467
23785172	144706	67	1288.0	131.0	1270.9523526498217	915.0481273873046	784.2334399524896
23785173	144706	67	684.0	132.0	1270.9523526498217	915.0481273873046	978.6099499217884
23785194	144750	68	677.0	123.0	1270.9952560687982	915.0317530725983	990.0225563629803
23785195	144750	68	1285.0	128.0	1270.9952560687982	915.0317530725983	787.1563460946662
23785192	144750	68	1020.0	109.0	1270.9952560687982	915.0317530725983	844.2072053295492
23785193	144750	68	1381.0	111.0	1270.9952560687982	915.0317530725983	811.5220906644286
23785198	144750	68	950.0	151.0	1270.9952560687982	915.0317530725983	828.7234002499634
23785199	144750	68	797.0	174.0	1270.9952560687982	915.0317530725983	879.65877579751
23785196	144750	68	853.0	136.0	1270.9952560687982	915.0317530725983	884.0873861736667
23785197	144750	68	1231.0	137.0	1270.9952560687982	915.0317530725983	779.0590666292443
23785191	144750	68	961.0	88.0	1270.9952560687982	915.0317530725983	883.220572323525
23785210	144750	68	649.0	433.0	1270.9952560687982	915.0317530725983	786.9134066352741
23785211	144750	68	529.0	486.0	1270.9952560687982	915.0317530725983	857.102797319638
23785208	144750	68	599.0	397.0	1270.9952560687982	915.0317530725983	848.4895528941055
23785209	144750	68	1242.0	422.0	1270.9952560687982	915.0317530725983	493.8836243613821
23785202	144750	68	1417.0	207.0	1270.9952560687982	915.0317530725983	722.9290066178509
23785203	144750	68	1322.0	212.0	1270.9952560687982	915.0317530725983	704.879514336896
23785200	144750	68	528.0	181.0	1270.9952560687982	915.0317530725983	1044.435045878666
23785201	144750	68	1032.0	183.0	1270.9952560687982	915.0317530725983	770.0579328400767
23785206	144750	68	779.0	346.0	1270.9952560687982	915.0317530725983	752.2343172171002
23785207	144750	68	708.0	367.0	1270.9952560687982	915.0317530725983	785.6859809948229
23785204	144750	68	868.0	234.0	1270.9952560687982	915.0317530725983	791.3339529598694
23785205	144750	68	573.0	296.0	1270.9952560687982	915.0317530725983	932.9510645294755
23786818	144948	69	781.0	345.0	1271.0051631046597	915.035326364238	751.6949734915137
23786819	144948	69	595.0	361.0	1271.0051631046597	915.035326364238	874.0355389820744
23786816	144948	69	549.0	264.0	1271.0051631046597	915.035326364238	972.1823140357862
23786817	144948	69	677.0	272.0	1271.0051631046597	915.035326364238	875.4065139964149
23786822	144948	69	1302.0	463.0	1271.0051631046597	915.035326364238	453.0966962971502
23786820	144948	69	668.0	383.0	1271.0051631046597	915.035326364238	804.162182168733
23786821	144948	69	527.0	386.0	1271.0051631046597	915.035326364238	912.9195250774884
23786810	144948	69	957.0	162.0	1271.0051631046597	915.035326364238	815.880778796068
23786811	144948	69	1032.0	177.0	1271.0051631046597	915.035326364238	775.7703338954464
23786808	144948	69	1230.0	148.0	1271.0051631046597	915.035326364238	768.1305978099903
23786809	144948	69	1380.0	161.0	1271.0051631046597	915.035326364238	761.872133546742
23786814	144948	69	1316.0	220.0	1271.0051631046597	915.035326364238	696.4902298248563
23786815	144948	69	1428.0	221.0	1271.0051631046597	915.035326364238	711.5703851716349
23786812	144948	69	792.0	185.0	1271.0051631046597	915.035326364238	873.1537802819507
23786813	144948	69	870.0	217.0	1271.0051631046597	915.035326364238	805.0207809050788
23786802	144948	69	984.0	85.0	1271.0051631046597	915.035326364238	878.2542949859792
23786803	144948	69	1016.0	111.0	1271.0051631046597	915.035326364238	843.5048543142362
23786806	144948	69	1295.0	139.0	1271.0051631046597	915.035326364238	776.4061952115551
23786807	144948	69	564.0	140.0	1271.0051631046597	915.035326364238	1049.06437255736
23786804	144948	69	673.0	122.0	1271.0051631046597	915.035326364238	993.2347174567873
23786805	144948	69	822.0	124.0	1271.0051631046597	915.035326364238	909.5837092048309
23787170	144772	70	1331.0	259.0	1271.009302862121	915.0340972798554	658.771296078452
23787171	144772	70	590.0	315.0	1271.009302862121	915.0340972798554	907.6423240920418
23787168	144772	70	626.0	225.0	1271.009302862121	915.0340972798554	944.5549513858388
23787169	144772	70	1443.0	227.0	1271.009302862121	915.0340972798554	709.2049907619651
23787174	144772	70	718.0	356.0	1271.009302862121	915.0340972798554	786.3449694463314
23787175	144772	70	1319.0	525.0	1271.009302862121	915.0340972798554	392.9754496818997
23787172	144772	70	518.0	337.0	1271.009302862121	915.0340972798554	949.2873262690464
23787173	144772	70	787.0	350.0	1271.009302862121	915.0340972798554	743.9949840865445
23787162	144772	70	960.0	175.0	1271.009302862121	915.0340972798554	802.7311203657131
23787163	144772	70	1037.0	176.0	1271.009302862121	915.0340972798554	775.1978784596012
23787160	144772	70	1243.0	152.0	1271.009302862121	915.0340972798554	763.5480041611698
23787161	144772	70	879.0	173.0	1271.009302862121	915.0340972798554	839.2174301433306
23787166	144772	70	1278.0	202.0	1271.009302862121	915.0340972798554	713.0683653971558
23787167	144772	70	535.0	210.0	1271.009302862121	915.0340972798554	1019.2069329762264
23787164	144772	70	1394.0	177.0	1271.009302862121	915.0340972798554	748.2118953412546
23787165	144772	70	802.0	198.0	1271.009302862121	915.0340972798554	856.800806975081
23787155	144772	70	995.0	81.0	1271.009302862121	915.0340972798554	878.5180764741596
23787158	144772	70	804.0	121.0	1271.009302862121	915.0340972798554	921.1882742430014
23787159	144772	70	686.0	147.0	1271.009302862121	915.0340972798554	965.4596102477344
23787156	144772	70	609.0	111.0	1271.009302862121	915.0340972798554	1041.5023507724902
23787157	144772	70	1028.0	119.0	1271.009302862121	915.0340972798554	832.3003095696218
23785474	144794	71	520.0	340.0	1270.9734750150958	915.0291147149884	945.8433501093889
23785475	144794	71	790.0	355.0	1270.9734750150958	915.0291147149884	738.2195425458139
23785472	144794	71	744.0	286.0	1270.9734750150958	915.0291147149884	820.5965333393798
23785473	144794	71	1355.0	286.0	1270.9734750150958	915.0291147149884	634.6164858086818
23785476	144794	71	1315.0	585.0	1270.9734750150958	915.0291147149884	332.9527766242615
23785466	144794	71	815.0	194.0	1270.9734750150958	915.0291147149884	853.1088993698413
23785467	144794	71	611.0	206.0	1270.9734750150958	915.0291147149884	968.6522973890173
23785464	144794	71	691.0	183.0	1270.9734750150958	915.0291147149884	933.935681142709
23785465	144794	71	966.0	185.0	1270.9734750150958	915.0291147149884	791.1708594193374
23785470	144794	71	1444.0	226.0	1270.9734750150958	915.0291147149884	710.4219163801694
23785471	144794	71	581.0	282.0	1270.9734750150958	915.0291147149884	936.3702559891834
23785468	144794	71	1396.0	211.0	1270.9734750150958	915.0291147149884	715.0444925430663
23785469	144794	71	1254.0	218.0	1270.9734750150958	915.0291147149884	697.2357460819464
23785458	144794	71	765.0	124.0	1270.9734750150958	915.0291147149884	939.0081031309741
23785459	144794	71	1030.0	128.0	1270.9734750150958	915.0291147149884	823.0935809918027
23785456	144794	71	1016.0	76.0	1270.9734750150958	915.0291147149884	876.9158045677423
23785457	144794	71	661.0	101.0	1270.9734750150958	915.0291147149884	1017.2074713772306
23785462	144794	71	841.0	166.0	1270.9734750150958	915.0291147149884	863.6676466716098
23785463	144794	71	1034.0	172.0	1270.9734750150958	915.0291147149884	779.9030024143192
23785460	144794	71	1325.0	153.0	1270.9734750150958	915.0291147149884	763.941906872017
23785461	144794	71	533.0	165.0	1270.9734750150958	915.0291147149884	1052.211253858276
23785450	144882	72	1411.0	259.0	1270.9859662959905	914.9991749238987	670.7748110468248
23785451	144882	72	519.0	341.0	1270.9859662959905	914.9991749238987	946.0221700993222
23785448	144882	72	558.0	248.0	1270.9859662959905	914.9991749238987	976.3385107042479
23785449	144882	72	813.0	255.0	1270.9859662959905	914.9991749238987	803.3368261347783
23785454	144882	72	1317.0	581.0	1270.9859662959905	914.9991749238987	337.1538819998353
23785452	144882	72	787.0	353.0	1270.9859662959905	914.9991749238987	741.6774825937529
23785453	144882	72	1414.0	355.0	1270.9859662959905	914.9991749238987	577.9723953198275
23785442	144882	72	806.0	192.0	1270.9859662959905	914.9991749238987	859.6160513815772
23785443	144882	72	977.0	195.0	1270.9859662959905	914.9991749238987	777.7059600325063
23785440	144882	72	1020.0	161.0	1270.9859662959905	914.9991749238987	794.675223637589
23785441	144882	72	531.0	163.0	1270.9859662959905	914.9991749238987	1055.027008849174
23785446	144882	72	1272.0	224.0	1270.9859662959905	914.9991749238987	690.9999189651629
23785447	144882	72	699.0	236.0	1270.9859662959905	914.9991749238987	887.8106922012672
23785444	144882	72	615.0	200.0	1270.9859662959905	914.9991749238987	970.330566414941
23785445	144882	72	1445.0	201.0	1270.9859662959905	914.9991749238987	734.8984322462176
23785434	144882	72	1054.0	67.0	1270.9859662959905	914.9991749238987	875.3202329667798
23785435	144882	72	705.0	95.0	1270.9859662959905	914.9991749238987	996.3627657233488
23785438	144882	72	809.0	152.0	1270.9859662959905	914.9991749238987	891.9634375853028
23785439	144882	72	1342.0	156.0	1270.9859662959905	914.9991749238987	762.3140694740412
23785436	144882	72	1046.0	136.0	1270.9859662959905	914.9991749238987	810.838084676747
23785437	144882	72	718.0	148.0	1270.9859662959905	914.9991749238987	945.558677848314
23785482	144816	73	529.0	156.0	1270.9522853134356	915.001392320216	1061.4029900211588
23785483	144816	73	804.0	158.0	1270.9522853134356	915.001392320216	889.4355202791182
23785480	144816	73	1046.0	120.0	1270.9522853134356	915.001392320216	826.214708449819
23785481	144816	73	1341.0	149.0	1270.9522853134356	915.001392320216	769.1975138865959
23785486	144816	73	612.0	182.0	1270.9522853134356	915.001392320216	985.6516400144499
23785487	144816	73	1273.0	197.0	1270.9522853134356	915.001392320216	718.0043123193665
23785484	144816	73	679.0	171.0	1270.9522853134356	915.001392320216	950.7605270846171
23785485	144816	73	1041.0	173.0	1270.9522853134356	915.001392320216	776.8166577294869
23785478	144816	73	1102.0	73.0	1270.9522853134356	915.001392320216	858.7847340176785
23785479	144816	73	736.0	90.0	1270.9522853134356	915.001392320216	983.2605173057456
23785498	144816	73	1410.0	449.0	1270.9522853134356	915.001392320216	486.3039837426135
23785499	144816	73	1313.0	567.0	1270.9522853134356	915.001392320216	350.53242270462175
23785496	144816	73	520.0	341.0	1270.9522853134356	915.001392320216	945.2020594576686
23785497	144816	73	787.0	346.0	1270.9522853134356	915.001392320216	746.97550088503
23785490	144816	73	989.0	202.0	1270.9522853134356	915.001392320216	766.7255549699877
23785491	144816	73	1441.0	209.0	1270.9522853134356	915.001392320216	726.1915664810539
23785489	144816	73	786.0	201.0	1270.9522853134356	915.001392320216	863.1203318575754
23785494	144816	73	942.0	258.0	1270.9522853134356	915.001392320216	734.7519551002464
23785495	144816	73	1434.0	314.0	1270.9522853134356	915.001392320216	622.7256465212827
23785492	144816	73	558.0	248.0	1270.9522853134356	915.001392320216	976.3154298129049
23785493	144816	73	679.0	253.0	1270.9522853134356	915.001392320216	888.061569668288
23785418	145168	74	788.0	156.0	1270.9949887360028	915.012677226608	899.657936848664
23785419	145168	74	612.0	157.0	1270.9949887360028	915.012677226608	1004.4190430370256
23785416	145168	74	1274.0	143.0	1270.9949887360028	915.012677226608	772.0185256140501
23785417	145168	74	530.0	153.0	1270.9949887360028	915.012677226608	1062.890819221773
23785422	145168	74	1420.0	204.0	1270.9949887360028	915.012677226608	726.4582028986476
23785423	145168	74	1000.0	205.0	1270.9949887360028	915.012677226608	759.9712400759134
23785420	145168	74	1035.0	170.0	1270.9949887360028	915.012677226608	781.4969762813315
23785421	145168	74	676.0	181.0	1270.9949887360028	915.012677226608	944.8775830499573
23785414	145168	74	1034.0	118.0	1270.9949887360028	915.012677226608	831.5021541438743
23785415	145168	74	1367.0	130.0	1270.9949887360028	915.012677226608	790.8614705460666
23785412	145168	74	1137.0	91.0	1270.9949887360028	915.012677226608	834.8362409697627
23785413	145168	74	783.0	95.0	1270.9949887360028	915.012677226608	954.232623548263
23785432	145168	74	1300.0	580.0	1270.9949887360028	915.012677226608	336.2659432368435
23785426	145168	74	933.0	261.0	1270.9949887360028	915.012677226608	736.1882873176984
23785427	145168	74	668.0	276.0	1270.9949887360028	915.012677226608	878.6012509079699
23785424	145168	74	768.0	214.0	1270.9949887360028	915.012677226608	862.7993580931479
23785425	145168	74	561.0	253.0	1270.9949887360028	915.012677226608	970.7490246397252
23785430	145168	74	1437.0	399.0	1270.9949887360028	915.012677226608	542.0578814327224
23785431	145168	74	1371.0	515.0	1270.9949887360028	915.012677226608	412.32407669200046
23785428	145168	74	520.0	341.0	1270.9949887360028	915.012677226608	945.2428400804987
23785429	145168	74	787.0	345.0	1270.9949887360028	915.012677226608	747.7737634609874
23785538	145102	75	520.0	342.0	1270.988151101841	915.0387325304636	944.6462788131236
23785539	145102	75	789.0	345.0	1270.988151101841	915.0387325304636	746.496305675727
23785536	145102	75	935.0	253.0	1270.988151101841	915.0387325304636	742.4172149481558
23785537	145102	75	744.0	259.0	1270.988151101841	915.0387325304636	841.4887580840957
23785542	145102	75	1342.0	484.0	1270.988151101841	915.0387325304636	436.84902612390414
23785543	145102	75	1296.0	572.0	1270.988151101841	915.0387325304636	343.9493634263789
23785540	145102	75	680.0	347.0	1270.988151101841	915.0387325304636	819.7164121802051
23785541	145102	75	1433.0	465.0	1270.988151101841	915.0387325304636	478.3123456079992
23785530	145102	75	533.0	157.0	1270.988151101841	915.0387325304636	1057.945760038342
23785531	145102	75	992.0	167.0	1270.988151101841	915.0387325304636	798.371050214752
23785528	145102	75	736.0	141.0	1270.988151101841	915.0387325304636	940.9294773131155
23785529	145102	75	1382.0	149.0	1270.988151101841	915.0387325304636	774.0406774405766
23785534	145102	75	1012.0	214.0	1270.988151101841	915.0387325304636	747.3487585585921
23785535	145102	75	570.0	253.0	1270.988151101841	915.0387325304636	964.1989791302001
23785532	145102	75	668.0	185.0	1270.988151101841	915.0387325304636	946.8639085760436
23785533	145102	75	1428.0	207.0	1270.988151101841	915.0387325304636	725.2389726550578
23785523	145102	75	1282.0	93.0	1270.988151101841	915.0387325304636	822.1124853670859
23785526	145102	75	1169.0	117.0	1270.988151101841	915.0387325304636	804.5293043662242
23785527	145102	75	844.0	120.0	1270.988151101841	915.0387325304636	902.4441630400268
23785524	145102	75	606.0	94.0	1270.988151101841	915.0387325304636	1056.5575428821069
23785525	145102	75	1012.0	112.0	1270.988151101841	915.0387325304636	843.7689662195946
23785611	144970	76	1331.0	82.0	1270.9943503173574	915.0156895080896	835.1741237373641
23785614	144970	76	852.0	127.0	1270.9943503173574	915.0156895080896	892.482488628642
23785615	144970	76	725.0	134.0	1270.9943503173574	915.0156895080896	952.9403642601513
23785612	144970	76	631.0	83.0	1270.9943503173574	915.0156895080896	1049.6870371809678
23785613	144970	76	999.0	109.0	1270.9943503173574	915.0156895080896	850.6716277963916
23785626	144970	76	520.0	339.0	1270.9943503173574	915.0156895080896	946.4600302009957
23785627	144970	76	790.0	347.0	1270.9943503173574	915.0156895080896	744.3100083732364
23785624	144970	76	737.0	286.0	1270.9943503173574	915.0156895080896	825.1125400926798
23785625	144970	76	1441.0	291.0	1270.9943503173574	915.0156895080896	646.759230066548
23785630	144970	76	1451.0	481.0	1270.9943503173574	915.0156895080896	469.8634404344018
23785631	144970	76	1309.0	551.0	1270.9943503173574	915.0156895080896	365.99433276466135
23785628	144970	76	1399.0	398.0	1270.9943503173574	915.0156895080896	532.6262005836745
23785629	144970	76	697.0	409.0	1270.9943503173574	915.0156895080896	765.1936958865988
23785618	144970	76	545.0	170.0	1270.9943503173574	915.0156895080896	1040.2481311235008
23785619	144970	76	947.0	173.0	1270.9943503173574	915.0156895080896	809.6663649391224
23785616	144970	76	1382.0	155.0	1270.9943503173574	915.0156895080896	768.079489740432
23785617	144970	76	1198.0	157.0	1270.9943503173574	915.0156895080896	761.522134096362
23785622	144970	76	612.0	255.0	1270.9943503173574	915.0156895080896	932.6812232199354
23785623	144970	76	931.0	256.0	1270.9943503173574	915.0156895080896	741.5509674092165
23785620	144970	76	654.0	185.0	1270.9943503173574	915.0156895080896	955.8268332974909
23785621	144970	76	1031.0	228.0	1270.9943503173574	915.0156895080896	727.727865217848
23787146	145124	77	1458.0	319.0	1270.9732101507882	915.0029561543454	624.658741927158
23787147	145124	77	706.0	323.0	1270.9732101507882	915.0029561543454	818.3289242618584
23787144	145124	77	1046.0	236.0	1270.9732101507882	915.0029561543454	715.3027049801298
23787145	145124	77	655.0	251.0	1270.9732101507882	915.0029561543454	905.7167997808016
23787150	145124	77	1380.0	379.0	1270.9732101507882	915.0029561543454	546.9789848897499
23787151	145124	77	696.0	430.0	1270.9732101507882	915.0029561543454	752.2114462500264
23787148	145124	77	520.0	340.0	1270.9732101507882	915.0029561543454	945.8272368410712
23787149	145124	77	791.0	348.0	1270.9732101507882	915.0029561543454	742.8772676224648
23787138	145124	77	1379.0	159.0	1270.9732101507882	915.0029561543454	763.6820392278679
23787139	145124	77	542.0	170.0	1270.9732101507882	915.0029561543454	1042.3201743208556
23787136	145124	77	852.0	129.0	1270.9732101507882	915.0029561543454	890.695906528949
23787137	145124	77	705.0	144.0	1270.9732101507882	915.0029561543454	956.4367375875561
23787142	145124	77	1224.0	205.0	1270.9732101507882	915.0029561543454	711.5551139720516
23787143	145124	77	948.0	234.0	1270.9732101507882	915.0029561543454	753.7086444814485
23787140	145124	77	651.0	190.0	1270.9732101507882	915.0029561543454	953.9371403489923
23787141	145124	77	889.0	198.0	1270.9732101507882	915.0029561543454	812.4018540149747
23787134	145124	77	1386.0	96.0	1270.9732101507882	915.0029561543454	827.0411141972153
23787135	145124	77	995.0	111.0	1270.9732101507882	915.0029561543454	850.0482140595658
23787133	145124	77	625.0	91.0	1270.9732101507882	915.0029561543454	1047.0254342582202
23787152	145124	77	1463.0	461.0	1270.9732101507882	915.0029561543454	492.94317341523026
23787153	145124	77	1337.0	543.0	1270.9732101507882	915.0029561543454	377.8170673293675
23787210	144860	78	1045.0	237.0	1270.9829418100733	915.0471158007877	714.7140555739069
23787211	144860	78	696.0	240.0	1270.9829418100733	915.0471158007877	886.7321985377141
23787208	144860	78	1268.0	227.0	1270.9829418100733	915.0471158007877	688.0535818550942
23787209	144860	78	829.0	231.0	1270.9829418100733	915.0471158007877	814.4135174998404
23787214	144860	78	678.0	345.0	1270.9829418100733	915.0471158007877	822.5463412541117
23787215	144860	78	791.0	349.0	1270.9829418100733	915.0471158007877	742.154270846057
23787212	144860	78	1401.0	298.0	1270.9829418100733	915.0471158007877	630.5962087885032
23787213	144860	78	520.0	340.0	1270.9829418100733	915.0471158007877	945.861810351024
23787202	144860	78	724.0	150.0	1270.9829418100733	915.0471158007877	940.4719177233873
23787203	144860	78	1356.0	161.0	1270.9829418100733	915.0471158007877	758.8247182523484
23787200	144860	78	981.0	113.0	1270.9829418100733	915.0471158007877	852.8597085718063
23787201	144860	78	849.0	128.0	1270.9829418100733	915.0471158007877	893.0357023484684
23787206	144860	78	644.0	193.0	1270.9829418100733	915.0471158007877	956.2738346086071
23787207	144860	78	961.0	216.0	1270.9829418100733	915.0471158007877	764.6935950579337
23787204	144860	78	546.0	172.0	1270.9829418100733	915.0471158007877	1038.1325937545057
23787205	144860	78	1430.0	176.0	1270.9829418100733	915.0471158007877	755.9610202707819
23787199	144860	78	664.0	98.0	1270.9829418100733	915.0471158007877	1017.8380426604207
23787218	144860	78	686.0	466.0	1270.9829418100733	915.0471158007877	737.4607477132417
23787219	144860	78	1395.0	538.0	1270.9829418100733	915.0471158007877	396.919082755889
23787216	144860	78	1469.0	366.0	1270.9829418100733	915.0471158007877	583.663850776589
23787217	144860	78	1453.0	462.0	1270.9829418100733	915.0471158007877	488.2436877293218
23785546	144838	79	857.0	130.0	1270.9471441039368	914.9777240799996	887.4357810081929
23785547	144838	79	967.0	131.0	1270.9471441039368	914.9777240799996	840.8358569082287
23785545	144838	79	772.0	126.0	1270.9471441039368	914.9777240799996	933.5063479719518
23785550	144838	79	701.0	179.0	1270.9471441039368	914.9777240799996	930.8614061256433
23785551	144838	79	636.0	192.0	1270.9471441039368	914.9777240799996	962.2134198407553
23785548	144838	79	1358.0	161.0	1270.9471441039368	914.9777240799996	758.9865665006969
23785549	144838	79	544.0	169.0	1270.9471441039368	914.9777240799996	1041.6020906010347
23785562	144838	79	1476.0	393.0	1270.9471441039368	914.9777240799996	560.8096095350612
23785563	144838	79	1430.0	450.0	1270.9471441039368	914.9777240799996	491.42862641416207
23785560	144838	79	791.0	348.0	1270.9471441039368	914.9777240799996	742.841167906344
23785561	144838	79	662.0	365.0	1270.9471441039368	914.9777240799996	820.5437960868127
23785564	144838	79	670.0	504.0	1270.9471441039368	914.9777240799996	728.0385701984848
23785565	144838	79	1426.0	554.0	1270.9471441039368	914.9777240799996	392.8693235714665
23785554	144838	79	1306.0	240.0	1270.9471441039368	914.9777240799996	675.8872914256386
23785555	144838	79	817.0	241.0	1270.9471441039368	914.9777240799996	812.5970601695384
23785552	144838	79	1429.0	193.0	1270.9471441039368	914.9777240799996	739.0754625372417
23785553	144838	79	957.0	228.0	1270.9471441039368	914.9777240799996	755.315300171494
23785558	144838	79	1431.0	288.0	1270.9471441039368	914.9777240799996	647.0842164456046
23785559	144838	79	519.0	339.0	1270.9471441039368	914.9777240799996	947.1931408970627
23785556	144838	79	1051.0	241.0	1270.9471441039368	914.9777240799996	708.9588977899452
23785557	144838	79	708.0	242.0	1270.9471441039368	914.9777240799996	877.3873170742067
23785514	144904	80	999.0	317.0	1270.9564230407611	914.9983813505823	656.9340607176964
23785515	144904	80	513.0	345.0	1270.9564230407611	914.9983813505823	948.3649582154695
23785512	144904	80	1333.0	250.0	1270.9564230407611	914.9983813505823	667.8864069890864
23785513	144904	80	1437.0	275.0	1270.9564230407611	914.9983813505823	661.1871123825571
23785518	144904	80	1473.0	435.0	1270.9564230407611	914.9983813505823	520.787915652488
23785519	144904	80	1384.0	471.0	1270.9564230407611	914.9983813505823	458.16308552051254
23785516	144904	80	790.0	349.0	1270.9564230407611	914.9983813505823	742.7470959590773
23785517	144904	80	660.0	370.0	1270.9564230407611	914.9983813505823	818.7130062051758
23785506	144904	80	701.0	174.0	1270.9564230407611	914.9983813505823	934.8416578916465
23785507	144904	80	1430.0	186.0	1270.9564230407611	914.9983813505823	746.1457628263787
23785504	144904	80	1357.0	164.0	1270.9564230407611	914.9983813505823	755.9114140738551
23785505	144904	80	545.0	171.0	1270.9564230407611	914.9983813505823	1039.4932994523933
23785510	144904	80	1055.0	244.0	1270.9564230407611	914.9983813505823	704.8943214607858
23785511	144904	80	808.0	250.0	1270.9564230407611	914.9983813505823	810.2786538182966
23785508	144904	80	623.0	200.0	1270.9564230407611	914.9983813505823	964.9197953683666
23785509	144904	80	710.0	240.0	1270.9564230407611	914.9983813505823	877.6644708409881
23785502	144904	80	864.0	149.0	1270.9564230407611	914.9983813505823	867.3909444338482
23785503	144904	80	964.0	161.0	1270.9564230407611	914.9983813505823	814.0858706090389
23785501	144904	80	788.0	127.0	1270.9564230407611	914.9983813505823	924.2231091935888
23785520	144904	80	676.0	500.0	1270.9564230407611	914.9983813505823	725.3942389080992
23785521	144904	80	1457.0	581.0	1270.9564230407611	914.9983813505823	382.3181022036457
23785738	144926	81	1462.0	501.0	1270.9779004371092	914.997816077278	455.94257778603077
23785739	144926	81	1332.0	545.0	1270.9779004371092	914.997816077278	374.996107362488
23785736	144926	81	790.0	349.0	1270.9779004371092	914.997816077278	742.760572804681
23785737	144926	81	661.0	370.0	1270.9779004371092	914.997816077278	817.982676192269
23785740	144926	81	1454.0	602.0	1270.9779004371092	914.997816077278	362.58064178545754
23785741	144926	81	725.0	612.0	1270.9779004371092	914.997816077278	624.4193657417376
23785730	144926	81	1329.0	251.0	1270.9779004371092	914.997816077278	666.5280667706955
23785731	144926	81	1062.0	255.0	1270.9779004371092	914.997816077278	692.2924816129948
23785728	144926	81	722.0	222.0	1270.9779004371092	914.997816077278	884.0942869718215
23785729	144926	81	597.0	240.0	1270.9779004371092	914.997816077278	953.8701494368659
23785734	144926	81	990.0	336.0	1270.9779004371092	914.997816077278	643.5736566674428
23785735	144926	81	512.0	343.0	1270.9779004371092	914.997816077278	950.3835830595444
23785732	144926	81	805.0	256.0	1270.9779004371092	914.997816077278	807.1019299260772
23785733	144926	81	1435.0	291.0	1270.9779004371092	914.997816077278	645.1949500842604
23785722	144926	81	800.0	139.0	1270.9779004371092	914.997816077278	907.7404878360624
23785723	144926	81	874.0	161.0	1270.9779004371092	914.997816077278	852.1174567421795
23785721	144926	81	655.0	136.0	1270.9779004371092	914.997816077278	993.1094457712492
23785726	144926	81	950.0	181.0	1270.9779004371092	914.997816077278	801.1114819893847
23785727	144926	81	1425.0	188.0	1270.9779004371092	914.997816077278	743.1343295359815
23785724	144926	81	1359.0	164.0	1270.9779004371092	914.997816077278	756.1386180881786
23785725	144926	81	543.0	173.0	1270.9779004371092	914.997816077278	1039.4770716991654
23785966	145080	82	875.0	158.0	1270.963376308135	915.0490855966758	854.3478877951889
23785967	145080	82	543.0	174.0	1270.963376308135	915.0490855966758	1038.789884678133
23785964	145080	82	602.0	116.0	1270.963376308135	915.0490855966758	1042.1091305782054
23785965	145080	82	1356.0	157.0	1270.963376308135	915.0490855966758	762.8038040956981
23785984	145080	82	741.0	671.0	1270.963376308135	915.0490855966758	583.4561992202083
23785978	145080	82	789.0	347.0	1270.963376308135	915.0490855966758	744.9620525567436
23785979	145080	82	512.0	348.0	1270.963376308135	915.0490855966758	947.4017479681308
23785976	145080	82	587.0	274.0	1270.963376308135	915.0490855966758	937.4165724346661
23785977	145080	82	935.0	314.0	1270.963376308135	915.0490855966758	688.571995884934
23785982	145080	82	1289.0	591.0	1270.963376308135	915.0490855966758	324.55065809553315
23785983	145080	82	1439.0	651.0	1270.963376308135	915.0490855966758	312.98278947284325
23785980	145080	82	672.0	433.0	1270.963376308135	915.0490855966758	768.848780374289
23785981	145080	82	1459.0	545.0	1270.963376308135	915.0490855966758	415.0832417725052
23785970	145080	82	1424.0	187.0	1270.963376308135	915.0490855966758	743.959460743098
23785971	145080	82	860.0	220.0	1270.963376308135	915.0490855966758	807.4553412142104
23785968	145080	82	749.0	183.0	1270.963376308135	915.0490855966758	899.0782112418901
23785969	145080	82	942.0	187.0	1270.963376308135	915.0490855966758	798.9195040742235
23785974	145080	82	1058.0	268.0	1270.963376308135	915.0490855966758	681.1944794403831
23785975	145080	82	1412.0	270.0	1270.963376308135	915.0490855966758	660.2875525492725
23785972	145080	82	1330.0	240.0	1270.963376308135	915.0490855966758	677.6257011815911
23785973	145080	82	802.0	258.0	1270.963376308135	915.0490855966758	807.2423113302183
23785706	145278	83	1339.0	230.0	1270.967461242417	915.0056871886644	688.3757824114793
23785707	145278	83	800.0	259.0	1270.967461242417	915.0056871886644	807.5604071355897
23785704	145278	83	943.0	186.0	1270.967461242417	915.0056871886644	799.3822287161587
23785705	145278	83	1428.0	223.0	1270.967461242417	915.0056871886644	709.5992455816928
23785710	145278	83	1062.0	273.0	1270.967461242417	915.0056871886644	675.1582793987571
23785711	145278	83	1376.0	277.0	1270.967461242417	915.0056871886644	646.5934511599565
23785708	145278	83	929.0	264.0	1270.967461242417	915.0056871886644	735.3571576455682
23785709	145278	83	586.0	273.0	1270.967461242417	915.0056871886644	938.8033475352925
23785699	145278	83	568.0	123.0	1270.967461242417	915.0056871886644	1058.9788761371954
23785702	145278	83	881.0	156.0	1270.967461242417	915.0056871886644	853.3254092153782
23785703	145278	83	546.0	174.0	1270.967461242417	915.0056871886644	1036.6615881309676
23785700	145278	83	776.0	136.0	1270.967461242417	915.0056871886644	922.9532211120164
23785701	145278	83	1343.0	153.0	1270.967461242417	915.0056871886644	765.4027397048768
23785714	145278	83	895.0	356.0	1270.967461242417	915.0056871886644	673.675656545744
23785715	145278	83	682.0	540.0	1270.967461242417	915.0056871886644	698.2205495587912
23785712	145278	83	521.0	337.0	1270.967461242417	915.0056871886644	946.8588951606445
23785713	145278	83	787.0	345.0	1270.967461242417	915.0056871886644	747.7506181668136
23785718	145278	83	1414.0	698.0	1270.967461242417	915.0056871886644	259.9033963142152
23785719	145278	83	740.0	701.0	1270.967461242417	915.0056871886644	572.4726011324123
23785716	145278	83	1453.0	580.0	1270.967461242417	915.0056871886644	381.2671709120525
23785717	145278	83	1219.0	605.0	1270.967461242417	915.0056871886644	314.33126334696357
23785770	145212	84	943.0	185.0	1270.9926617799545	915.0205283459916	800.3181604762323
23785771	145212	84	1374.0	207.0	1270.9926617799545	915.0205283459916	715.47437430457
23785768	145212	84	883.0	157.0	1270.9926617799545	915.0205283459916	851.547665717563
23785769	145212	84	547.0	176.0	1270.9926617799545	915.0205283459916	1034.5611222291373
23785774	145212	84	1066.0	273.0	1270.9926617799545	915.0205283459916	673.9527803943663
23785775	145212	84	1260.0	274.0	1270.9926617799545	915.0205283459916	641.114776287353
23785772	145212	84	1012.0	232.0	1270.9926617799545	915.0205283459916	730.4753527655149
23785773	145212	84	800.0	258.0	1270.9926617799545	915.0205283459916	808.3996920574701
23785766	145212	84	528.0	140.0	1270.9926617799545	915.0205283459916	1073.636304721744
23785767	145212	84	1330.0	155.0	1270.9926617799545	915.0205283459916	762.3077262307755
23785765	145212	84	787.0	106.0	1270.9926617799545	915.0205283459916	942.7423359232749
23785786	145212	84	1408.0	741.0	1270.9926617799545	915.0205283459916	221.48172613549863
23785784	145212	84	1160.0	634.0	1270.9926617799545	915.0205283459916	302.1455085233928
23785785	145212	84	709.0	735.0	1270.9926617799545	915.0205283459916	590.1212947526027
23785778	145212	84	532.0	334.0	1270.9926617799545	915.0205283459916	940.0505350905756
23785779	145212	84	785.0	344.0	1270.9926617799545	915.0205283459916	749.8355226958114
23785776	145212	84	588.0	275.0	1270.9926617799545	915.0205283459916	936.0049426950424
23785777	145212	84	1417.0	320.0	1270.9926617799545	915.0205283459916	612.6724834422105
23785783	145212	84	1446.0	630.0	1270.9926617799545	915.0205283459916	334.46116367897423
23785780	145212	84	822.0	443.0	1270.9926617799545	915.0205283459916	651.4582024291947
23785781	145212	84	661.0	601.0	1270.9926617799545	915.0205283459916	686.0757535783418
23787434	145036	85	1369.0	386.0	1270.9799866147057	915.0061306576018	538.0106033317383
23787435	145036	85	752.0	428.0	1270.9799866147057	915.0061306576018	711.6988111586876
23787432	145036	85	535.0	332.0	1270.9799866147057	915.0061306576018	938.9156986022393
23787433	145036	85	786.0	344.0	1270.9799866147057	915.0061306576018	749.1685982910432
23787438	145036	85	1063.0	683.0	1270.9799866147057	915.0061306576018	311.5806789500359
23787439	145036	85	764.0	690.0	1270.9799866147057	915.0061306576018	554.6678877142185
23787437	145036	85	603.0	610.0	1270.9799866147057	915.0061306576018	734.3200952285757
23787426	145036	85	555.0	193.0	1270.9799866147057	915.0061306576018	1016.8186632531664
23787427	145036	85	1389.0	198.0	1270.9799866147057	915.0061306576018	726.6543297607543
23787424	145036	85	1044.0	173.0	1270.9799866147057	915.0061306576018	775.9465266737639
23787425	145036	85	945.0	183.0	1270.9799866147057	915.0061306576018	801.3088836357911
23787430	145036	85	1070.0	270.0	1270.9799866147057	915.0061306576018	675.5929718443929
23787431	145036	85	585.0	278.0	1270.9799866147057	915.0061306576018	936.1331916619993
23787428	145036	85	507.0	203.0	1270.9799866147057	915.0061306576018	1044.326649110237
23787429	145036	85	801.0	258.0	1270.9799866147057	915.0061306576018	807.798392880323
23787422	145036	85	884.0	156.0	1270.9799866147057	915.0061306576018	851.9646802632973
23787423	145036	85	1311.0	168.0	1270.9799866147057	915.0061306576018	748.0773761526285
23787420	145036	85	824.0	86.0	1270.9799866147057	915.0061306576018	941.8292165259959
23787421	145036	85	1146.0	154.0	1270.9799866147057	915.0061306576018	771.2005756952383
23787440	145036	85	1436.0	690.0	1270.9799866147057	915.0061306576018	279.0329078284289
23787441	145036	85	1415.0	780.0	1270.9799866147057	915.0061306576018	197.40420352828815
23787402	145058	86	945.0	186.0	1270.962259814361	914.9875523692727	798.5450809645178
23787403	145058	86	1391.0	190.0	1270.962259814361	914.9875523692727	734.8578162877932
23787400	145058	86	1051.0	165.0	1270.962259814361	914.9875523692727	781.5783546462204
23787401	145058	86	1240.0	179.0	1270.962259814361	914.9875523692727	736.6385401099544
23787406	145058	86	800.0	259.0	1270.962259814361	914.9875523692727	807.542642238092
23787407	145058	86	1072.0	269.0	1270.962259814361	914.9875523692727	675.9333537017397
23787404	145058	86	579.0	196.0	1270.962259814361	914.9875523692727	997.8751772989219
23787405	145058	86	513.0	248.0	1270.962259814361	914.9875523692727	1009.6430965041292
23787398	145058	86	1154.0	156.0	1270.962259814361	914.9875523692727	767.9467916935272
23787399	145058	86	886.0	160.0	1270.962259814361	914.9875523692727	847.4680794660793
23787397	145058	86	833.0	85.0	1270.962259814361	914.9875523692727	938.4509993119716
23787418	145058	86	1419.0	828.0	1270.962259814361	914.9875523692727	171.70325211383658
23787416	145058	86	1445.0	721.0	1270.962259814361	914.9875523692727	260.61524414958023
23787417	145058	86	1000.0	723.0	1270.962259814361	914.9875523692727	332.08397508529305
23787410	145058	86	787.0	344.0	1270.962259814361	914.9875523692727	748.4959945686256
23787411	145058	86	735.0	407.0	1270.962259814361	914.9875523692727	738.4489808425774
23787408	145058	86	586.0	276.0	1270.962259814361	914.9875523692727	936.7381648320251
23787409	145058	86	518.0	334.0	1270.962259814361	914.9875523692727	951.0513659696766
23787414	145058	86	595.0	597.0	1270.962259814361	914.9875523692727	747.0214589656301
23787415	145058	86	829.0	651.0	1270.962259814361	914.9875523692727	514.8009973826161
23787412	145058	86	1341.0	447.0	1270.962259814361	914.9875523692727	473.19935991386745
23785578	145190	87	587.0	279.0	1270.928497338692	915.0627713607596	933.9882432788387
23785579	145190	87	787.0	344.0	1270.928497338692	915.0627713607596	748.5315486809595
23785576	145190	87	519.0	260.0	1270.928497338692	915.0627713607596	997.2480631883234
23785577	145190	87	1073.0	270.0	1270.928497338692	915.0627713607596	674.7456328531339
23785582	145190	87	1377.0	506.0	1270.928497338692	915.0627713607596	422.59142749252845
23785583	145190	87	631.0	588.0	1270.928497338692	915.0627713607596	718.6644127242819
23785580	145190	87	511.0	351.0	1270.928497338692	915.0627713607596	946.3921655966004
23785581	145190	87	737.0	389.0	1270.928497338692	915.0627713607596	749.5476500410874
23785570	145190	87	1054.0	164.0	1270.928497338692	915.0627713607596	781.7629176941866
23785571	145190	87	1393.0	167.0	1270.928497338692	915.0627713607596	757.9573613719507
23785568	145190	87	1124.0	106.0	1270.928497338692	915.0627713607596	822.2959025388359
23785569	145190	87	890.0	161.0	1270.928497338692	915.0627713607596	844.8178402691217
23785574	145190	87	617.0	198.0	1270.928497338692	915.0627713607596	970.4645782836243
23785575	145190	87	800.0	258.0	1270.928497338692	915.0627713607596	808.3966446701522
23785572	145190	87	1238.0	187.0	1270.928497338692	915.0627713607596	728.8070286286309
23785573	145190	87	943.0	189.0	1270.928497338692	915.0627713607596	796.6832791786704
23785567	145190	87	830.0	84.0	1270.928497338692	915.0627713607596	940.7886424203808
23785586	145190	87	975.0	792.0	1270.928497338692	915.0627713607596	320.4966789720712
23785587	145190	87	1425.0	883.0	1270.928497338692	915.0627713607596	157.37232679110315
23785584	145190	87	906.0	627.0	1270.928497338692	915.0627713607596	464.9225402300012
23785585	145190	87	1454.0	746.0	1270.928497338692	915.0627713607596	249.19349057880655
23785610	145145	88	1422.0	921.0	1270.985580418806	915.026533748605	151.1325154310001
23785608	145145	88	917.0	823.0	1270.985580418806	915.026533748605	365.7522030804764
23785602	145145	88	791.0	353.0	1270.985580418806	915.026533748605	739.0940278797075
23785603	145145	88	539.0	391.0	1270.985580418806	915.026533748605	900.225914986696
23785600	145145	88	591.0	275.0	1270.985580418806	915.026533748605	933.8170878066832
23785601	145145	88	715.0	294.0	1270.985580418806	915.026533748605	833.5429930444162
23785606	145145	88	1019.0	629.0	1270.985580418806	915.026533748605	381.19274750084685
23785607	145145	88	1473.0	701.0	1270.985580418806	915.026533748605	294.3079728229758
23785604	145145	88	1416.0	511.0	1270.985580418806	915.026533748605	429.2628819958502
23785605	145145	88	646.0	605.0	1270.985580418806	915.026533748605	697.655665324669
23785594	145145	88	937.0	201.0	1270.985580418806	915.026533748605	788.2767653716138
23785595	145145	88	676.0	206.0	1270.985580418806	915.026533748605	925.5951957880211
23785592	145145	88	1057.0	164.0	1270.985580418806	915.026533748605	780.916565979758
23785593	145145	88	1393.0	178.0	1270.985580418806	915.026533748605	747.0579830476476
23785598	145145	88	1072.0	266.0	1270.985580418806	915.026533748605	678.8451242546698
23785599	145145	88	531.0	269.0	1270.985580418806	915.026533748605	982.307966747188
23785596	145145	88	1178.0	232.0	1270.985580418806	915.026533748605	689.3268919536335
23785597	145145	88	803.0	259.0	1270.985580418806	915.026533748605	805.8419922429807
23785590	145145	88	1045.0	101.0	1270.985580418806	915.026533748605	844.8128077887984
23785591	145145	88	889.0	160.0	1270.985580418806	915.026533748605	846.154861897233
23785589	145145	88	831.0	82.0	1270.985580418806	915.026533748605	942.0830732508091
23785897	145255	89	1413.0	957.0	1270.981991575936	915.0529235722564	148.0833276826681
23785890	145255	89	567.0	416.0	1270.981991575936	915.0529235722564	862.927844601875
23785891	145255	89	1416.0	570.0	1270.981991575936	915.0529235722564	374.288315116894
23785888	145255	89	533.0	319.0	1270.981991575936	915.0529235722564	948.6287511926987
23785889	145255	89	790.0	352.0	1270.981991575936	915.0529235722564	740.5216208616863
23785894	145255	89	1438.0	672.0	1270.981991575936	915.0529235722564	294.9063220667909
23785895	145255	89	830.0	827.0	1270.981991575936	915.0529235722564	449.6870403334974
23785892	145255	89	771.0	598.0	1270.981991575936	915.0529235722564	592.0342458388319
23785893	145255	89	1082.0	626.0	1270.981991575936	915.0529235722564	345.34878856842084
23785882	145255	89	938.0	218.0	1270.981991575936	915.0529235722564	772.5022880060011
23785883	145255	89	803.0	260.0	1270.981991575936	915.0529235722564	805.0474999153403
23785880	145255	89	1411.0	178.0	1270.981991575936	915.0529235722564	750.234666507388
23785881	145255	89	725.0	202.0	1270.981991575936	915.0529235722564	898.0761698988387
23785886	145255	89	1178.0	284.0	1270.981991575936	915.0529235722564	637.8663207181577
23785887	145255	89	676.0	290.0	1270.981991575936	915.0529235722564	862.9569673893898
23785884	145255	89	1070.0	268.0	1270.981991575936	915.0529235722564	677.5479664505192
23785885	145255	89	586.0	274.0	1270.981991575936	915.0529235722564	938.1626615911939
23785878	145255	89	890.0	158.0	1270.981991575936	915.0529235722564	847.5118919487014
23785879	145255	89	1059.0	161.0	1270.981991575936	915.0529235722564	783.2829477911333
23785876	145255	89	836.0	84.0	1270.981991575936	915.0529235722564	938.0076197842757
23785877	145255	89	981.0	121.0	1270.981991575936	915.0529235722564	845.3458469005416
23785834	145233	90	975.0	160.0	1270.9789453923966	915.004639840542	810.9473116647849
23785835	145233	90	886.0	168.0	1270.9789453923966	915.004639840542	840.3717750726399
23785832	145233	90	844.0	81.0	1270.9789453923966	915.004639840542	936.949710007936
23785833	145233	90	1063.0	159.0	1270.9789453923966	915.004639840542	784.0907199979868
23785838	145233	90	932.0	231.0	1270.9789453923966	915.004639840542	763.3931311865014
23785839	145233	90	654.0	245.0	1270.9789453923966	915.004639840542	910.8069150293976
23785836	145233	90	1429.0	189.0	1270.9789453923966	915.004639840542	743.0029547513889
23785837	145233	90	731.0	201.0	1270.9789453923966	915.004639840542	895.1982390403296
23785850	145233	90	1366.0	675.0	1270.9789453923966	915.004639840542	258.1302538714311
23785851	145233	90	746.0	788.0	1270.9789453923966	915.004639840542	540.1232004333258
23785848	145233	90	1392.0	571.0	1270.9789453923966	915.004639840542	364.67147940325356
23785849	145233	90	1112.0	640.0	1270.9789453923966	915.004639840542	317.6505265412051
23785853	145233	90	1390.0	982.0	1270.9789453923966	915.004639840542	136.5810738089345
23785842	145233	90	581.0	298.0	1270.9789453923966	915.004639840542	925.6163733802254
23785843	145233	90	1172.0	312.0	1270.9789453923966	915.004639840542	611.0739949467763
23785840	145233	90	803.0	262.0	1270.9789453923966	915.004639840542	803.3799555526984
23785841	145233	90	1071.0	267.0	1270.9789453923966	915.004639840542	678.1604469851701
23785846	145233	90	577.0	422.0	1270.9789453923966	915.004639840542	851.2698464953669
23785847	145233	90	860.0	562.0	1270.9789453923966	915.004639840542	541.7711410778514
23785844	145233	90	791.0	351.0	1270.9789453923966	915.004639840542	740.5950457447422
23785845	145233	90	523.0	383.0	1270.9789453923966	915.004639840542	917.8787717134472
23785743	144991	91	854.0	77.0	1271.0070530669414	915.0102149336184	936.0320521438698
23785762	144991	91	728.0	733.0	1271.0070530669414	915.0102149336184	572.6992037890624
23785760	144991	91	1136.0	577.0	1271.0070530669414	915.0102149336184	363.97501257269136
23785761	144991	91	1275.0	687.0	1271.0070530669414	915.0102149336184	228.04517477746614
23785764	144991	91	1391.0	970.0	1271.0070530669414	915.0102149336184	131.9931201817984
23785754	144991	91	791.0	351.0	1271.0070530669414	915.0102149336184	740.6175082615019
23785755	144991	91	1174.0	383.0	1271.0070530669414	915.0102149336184	540.7820606662607
23785752	144991	91	1072.0	278.0	1271.0070530669414	915.0102149336184	667.3723256924601
23785753	144991	91	581.0	328.0	1271.0070530669414	915.0102149336184	905.9198230078298
23785758	144991	91	951.0	467.0	1271.0070530669414	915.0102149336184	550.5612288360443
23785759	144991	91	1368.0	563.0	1271.0070530669414	915.0102149336184	365.1285022733385
23785756	144991	91	595.0	421.0	1271.0070530669414	915.0102149336184	837.2763153553374
23785757	144991	91	548.0	464.0	1271.0070530669414	915.0102149336184	852.1440094015868
23785746	144991	91	943.0	172.0	1271.0070530669414	915.0102149336184	812.1901294385208
23785747	144991	91	1435.0	192.0	1271.0070530669414	915.0102149336184	741.3753823415949
23785744	144991	91	1058.0	162.0	1271.0070530669414	915.0102149336184	782.5575943345237
23785745	144991	91	885.0	164.0	1271.0070530669414	915.0102149336184	844.4038062159976
23785750	144991	91	662.0	247.0	1271.0070530669414	915.0102149336184	903.9509046076226
23785751	144991	91	805.0	261.0	1271.0070530669414	915.0102149336184	803.0516389035346
23785748	144991	91	767.0	211.0	1271.0070530669414	915.0102149336184	865.8253243420997
23785749	144991	91	935.0	244.0	1271.0070530669414	915.0102149336184	750.4368382855356
23785826	145013	92	1364.0	561.0	1270.9508242281752	914.9957945971814	366.0207257851744
23785827	145013	92	1138.0	576.0	1270.9508242281752	914.9957945971814	364.134687193524
23785824	145013	92	610.0	437.0	1270.9508242281752	914.9957945971814	815.6812929695611
23785825	145013	92	568.0	497.0	1270.9508242281752	914.9957945971814	817.8388261656448
23785831	145013	92	1386.0	949.0	1270.9508242281752	914.9957945971814	119.9691578317249
23785828	145013	92	708.0	669.0	1270.9508242281752	914.9957945971814	614.3513338950934
23785829	145013	92	1309.0	691.0	1270.9508242281752	914.9957945971814	227.20443607935545
23785818	145013	92	805.0	261.0	1270.9508242281752	914.9957945971814	803.0072664364343
23785819	145013	92	1071.0	286.0	1270.9508242281752	914.9957945971814	660.0121527142256
23785816	145013	92	711.0	234.0	1270.9508242281752	914.9957945971814	881.6462997216396
23785817	145013	92	946.0	260.0	1270.9508242281752	914.9957945971814	731.1720242915229
23785822	145013	92	946.0	373.0	1270.9508242281752	914.9957945971814	631.9434148146498
23785823	145013	92	1175.0	436.0	1270.9508242281752	914.9957945971814	488.51154736797304
23785820	145013	92	791.0	351.0	1270.9508242281752	914.9957945971814	740.570084462376
23785821	145013	92	577.0	359.0	1270.9508242281752	914.9957945971814	889.2126124030826
23785810	145013	92	871.0	71.0	1270.9508242281752	914.9957945971814	933.964433529738
23785811	145013	92	879.0	152.0	1270.9508242281752	914.9957945971814	857.7808759736546
23785814	145013	92	789.0	189.0	1270.9508242281752	914.9957945971814	871.4048948376468
23785815	145013	92	881.0	215.0	1270.9508242281752	914.9957945971814	801.2838184875397
23785812	145013	92	1069.0	158.0	1270.9508242281752	914.9957945971814	783.4709748575613
23785813	145013	92	1437.0	183.0	1270.9508242281752	914.9957945971814	750.5932134535067
23787598	145299	93	1425.0	159.0	1270.9617756747998	915.0221256882634	771.5550719705373
23787599	145299	93	918.0	161.0	1270.9617756747998	915.0221256882634	832.5451225699151
23787597	145299	93	902.0	74.0	1270.9617756747998	915.0221256882634	918.3958883870868
23787618	145299	93	1408.0	942.0	1270.9617756747998	915.0221256882634	139.66846683694837
23787616	145299	93	1360.0	622.0	1270.9617756747998	915.0221256882634	306.2511576041029
23787610	145299	93	628.0	435.0	1270.9617756747998	915.0221256882634	802.3846248085581
23787611	145299	93	1199.0	447.0	1270.9617756747998	915.0221256882634	473.52212967508797
23787608	145299	93	930.0	353.0	1270.9617756747998	915.0221256882634	657.3612418103661
23787609	145299	93	596.0	376.0	1270.9617756747998	915.0221256882634	863.7813673630455
23787614	145299	93	1071.0	578.0	1270.9617756747998	915.0221256882634	391.87832924831986
23787615	145299	93	692.0	609.0	1270.9617756747998	915.0221256882634	654.8635576234797
23787612	145299	93	597.0	499.0	1270.9617756747998	915.0221256882634	792.0220225049998
23787613	145299	93	1415.0	534.0	1270.9617756747998	915.0221256882634	407.338766054447
23787602	145299	93	744.0	222.0	1270.9617756747998	915.0221256882634	870.6137948113487
23787603	145299	93	865.0	241.0	1270.9617756747998	915.0221256882634	786.8359353933713
23787600	145299	93	1149.0	166.0	1270.9617756747998	915.0221256882634	758.8865656317253
23787601	145299	93	814.0	182.0	1270.9617756747998	915.0221256882634	863.7913528025192
23787606	145299	93	1073.0	295.0	1270.9617756747998	915.0221256882634	650.8581266077211
23787607	145299	93	791.0	351.0	1270.9617756747998	915.0221256882634	740.597234922474
23787604	145299	93	947.0	258.0	1270.9617756747998	915.0221256882634	732.549865703553
23787605	145299	93	802.0	261.0	1270.9617756747998	915.0221256882634	804.7795275315195
23787626	145321	94	957.0	263.0	1270.989150783293	915.029836743716	723.6933707127976
23787627	145321	94	1208.0	277.0	1270.989150783293	915.029836743716	641.131582197924
23787624	145321	94	867.0	234.0	1270.989150783293	915.029836743716	791.8389182692265
23787625	145321	94	802.0	257.0	1270.989150783293	915.029836743716	808.0557465901693
23787630	145321	94	792.0	349.0	1270.989150783293	915.029836743716	741.4987408298264
23787631	145321	94	605.0	383.0	1270.989150783293	915.029836743716	852.4067668352927
23787628	145321	94	1078.0	300.0	1270.989150783293	915.029836743716	644.5979463239537
23787629	145321	94	916.0	320.0	1270.989150783293	915.029836743716	692.8764708006016
23787619	145321	94	936.0	79.0	1270.989150783293	915.029836743716	900.6462230355693
23787622	145321	94	842.0	189.0	1270.989150783293	915.029836743716	843.297702672003
23787623	145321	94	756.0	221.0	1270.989150783293	915.029836743716	864.2286964195337
23787620	145321	94	1404.0	125.0	1270.989150783293	915.029836743716	801.1485685905282
23787621	145321	94	936.0	184.0	1270.989150783293	915.029836743716	804.1283189591421
23787640	145321	94	1422.0	944.0	1270.989150783293	915.029836743716	153.76458285394182
23787634	145321	94	1412.0	492.0	1270.989150783293	915.029836743716	445.9128865285594
23787635	145321	94	1236.0	502.0	1270.989150783293	915.029836743716	414.5092118555108
23787632	145321	94	659.0	448.0	1270.989150783293	915.029836743716	769.8360793606118
23787633	145321	94	988.0	468.0	1270.989150783293	915.029836743716	529.0732788566843
23787638	145321	94	679.0	607.0	1270.989150783293	915.029836743716	667.3331514090131
23787636	145321	94	606.0	540.0	1270.989150783293	915.029836743716	763.4513403665643
23787637	145321	94	1412.0	595.0	1270.989150783293	915.029836743716	349.7186812325392
23785674	145343	95	653.0	619.0	1271.0002048821484	915.035843760688	685.2455574649717
23785672	145343	95	595.0	547.0	1271.0002048821484	915.035843760688	769.6925745343709
23785673	145343	95	1216.0	568.0	1271.0002048821484	915.035843760688	351.3671859917641
23785676	145343	95	1426.0	935.0	1271.0002048821484	915.035843760688	156.28020994650484
[truncated: 23,152 more rows]
