# Supplementary material for: The First of Us: Ophiocordyceps use a novel scramblase-binding peptide to manipulate zombie ants
Source: bioRxiv. 2025 Sep 19:2025.09.09.674826. Preprint. [Version 2] doi: 10.1101/2025.09.09.674826 (PMC12458967; doi:10.1101/2025.09.09.674826)
Supplement: Supplement 11 [file media-11.zip › Data S12. Nest behavior tests data/RNAi Aversion Assay data files/LH15_GFPb-all-spots_matches.csv]

No_Overlap_ID	Citronella_ID	Frame	No_Overlap_X	No_Overlap_Y	Citronella_X	Citronella_Y	Distance
23743360	102573	0	1013.0	979.0	1332.9698058202057	874.856365140966	336.49156500315416
23743354	102573	0	467.0	664.0	1332.9698058202057	874.856365140966	891.2710650036526
23743355	102573	0	1440.0	733.0	1332.9698058202057	874.856365140966	177.70394142272573
23743352	102573	0	1455.0	479.0	1332.9698058202057	874.856365140966	414.23861494816737
23743353	102573	0	475.0	491.0	1332.9698058202057	874.856365140966	939.9244101300892
23743358	102573	0	1439.0	925.0	1332.9698058202057	874.856365140966	117.28932685748102
23743359	102573	0	1013.0	928.0	1332.9698058202057	874.856365140966	324.35308317118006
23743357	102573	0	833.0	892.0	1332.9698058202057	874.856365140966	500.2636414412645
23743346	102573	0	1075.0	112.0	1332.9698058202057	874.856365140966	805.2938932781009
23743347	102573	0	544.0	195.0	1332.9698058202057	874.856365140966	1041.4787716121052
23743344	102573	0	579.0	60.0	1332.9698058202057	874.856365140966	1110.162764597744
23743345	102573	0	989.0	69.0	1332.9698058202057	874.856365140966	876.1961587191535
23743350	102573	0	563.0	353.0	1332.9698058202057	874.856365140966	930.1545934482862
23743351	102573	0	499.0	392.0	1332.9698058202057	874.856365140966	963.667944043454
23743348	102573	0	627.0	249.0	1332.9698058202057	874.856365140966	943.4455768709084
23743349	102573	0	1435.0	282.0	1332.9698058202057	874.856365140966	601.5719659463238
23742922	102591	1	569.0	358.0	1332.974521565414	874.7973129263956	922.3537999320251
23742923	102591	1	1303.0	367.0	1332.974521565414	874.7973129263956	508.6812193882759
23742920	102591	1	532.0	174.0	1332.974521565414	874.7973129263956	1064.27301854449
23742921	102591	1	539.0	279.0	1332.974521565414	874.7973129263956	992.6580372844122
23742926	102591	1	1460.0	504.0	1332.974521565414	874.7973129263956	391.95167998743267
23742927	102591	1	1399.0	679.0	1332.974521565414	874.7973129263956	206.62998705829915
23742924	102591	1	460.0	448.0	1332.974521565414	874.7973129263956	971.7203618446798
23742925	102591	1	555.0	449.0	1332.974521565414	874.7973129263956	886.8752493447282
23742918	102591	1	1014.0	89.0	1332.974521565414	874.7973129263956	848.0696683706054
23742919	102591	1	1095.0	135.0	1332.974521565414	874.7973129263956	777.1305791997913
23742917	102591	1	603.0	78.0	1332.974521565414	874.7973129263956	1080.624245527269
23742931	102591	1	839.0	886.0	1332.974521565414	874.7973129263956	494.10153627918305
23742928	102591	1	576.0	776.0	1332.974521565414	874.7973129263956	763.3946131200192
23742929	102591	1	939.0	842.0	1332.974521565414	874.7973129263956	395.3373083556482
23742932	102591	1	1425.0	921.0	1332.974521565414	874.7973129263956	102.97270013909437
23742933	102591	1	1089.0	947.0	1332.974521565414	874.7973129263956	254.43426497569374
23743434	102659	2	588.0	361.0	1332.9461622333529	874.7859395072403	904.9424159920555
23743435	102659	2	483.0	381.0	1332.9461622333529	874.7859395072403	982.971532014154
23743432	102659	2	499.0	173.0	1332.9461622333529	874.7859395072403	1089.9402306520287
23743433	102659	2	580.0	271.0	1332.9461622333529	874.7859395072403	965.1349045436992
23743438	102659	2	988.0	681.0	1332.9461622333529	874.7859395072403	395.65242977924754
23743439	102659	2	1368.0	709.0	1332.9461622333529	874.7859395072403	169.4513183202443
23743436	102659	2	677.0	395.0	1332.9461622333529	874.7859395072403	812.6868495906091
23743437	102659	2	1402.0	503.0	1332.9461622333529	874.7859395072403	378.14443976552633
23743430	102659	2	1051.0	107.0	1332.9461622333529	874.7859395072403	817.9174086074534
23743431	102659	2	1113.0	150.0	1332.9461622333529	874.7859395072403	757.4239053453313
23743429	102659	2	605.0	85.0	1332.9461622333529	874.7859395072403	1074.089123561728
23743443	102659	2	893.0	877.0	1332.9461622333529	874.7859395072403	439.9517334068832
23743440	102659	2	1127.0	741.0	1332.9461622333529	874.7859395072403	245.58603247839943
23743441	102659	2	820.0	823.0	1332.9461622333529	874.7859395072403	515.5536333695775
23743444	102659	2	1404.0	975.0	1332.9461622333529	874.7859395072403	122.8474899288362
23743445	102659	2	1194.0	1010.0	1332.9461622333529	874.7859395072403	193.8785139057882
23743274	102778	3	1166.0	964.0	1332.966810588954	874.7585223798562	189.31972207372982
23743272	102778	3	1009.0	917.0	1332.966810588954	874.7585223798562	326.7091011813298
23743273	102778	3	1399.0	931.0	1332.966810588954	874.7585223798562	86.73803034823996
23743266	102778	3	1096.0	475.0	1332.966810588954	874.7585223798562	464.71512299044804
23743267	102778	3	1198.0	482.0	1332.966810588954	874.7585223798562	415.3014529983764
23743264	102778	3	738.0	296.0	1332.966810588954	874.7585223798562	830.028272367699
23743265	102778	3	593.0	383.0	1332.966810588954	874.7585223798562	888.4690906871261
23743270	102778	3	876.0	865.0	1332.966810588954	874.7585223798562	457.0709952938156
23743268	102778	3	658.0	684.0	1332.966810588954	874.7585223798562	701.4050251154258
23743269	102778	3	1449.0	699.0	1332.966810588954	874.7585223798562	210.60569611017192
23743258	102778	3	1066.0	95.0	1332.966810588954	874.7585223798562	824.1933214847444
23743259	102778	3	608.0	97.0	1332.966810588954	874.7585223798562	1063.2427735893707
23743262	102778	3	524.0	278.0	1332.966810588954	874.7585223798562	1005.2601825733744
23743263	102778	3	613.0	287.0	1332.966810588954	874.7585223798562	929.4150251528017
23743260	102778	3	516.0	184.0	1332.966810588954	874.7585223798562	1069.8514410161304
23743261	102778	3	1125.0	198.0	1332.966810588954	874.7585223798562	707.9917315338565
23742984	102337	4	958.0	961.0	1332.9688177792275	874.70896264995	384.7697459958348
23742978	102337	4	1084.0	533.0	1332.9688177792275	874.70896264995	422.78893952147223
23742979	102337	4	1444.0	667.0	1332.9688177792275	874.70896264995	235.52268805883796
23742976	102337	4	556.0	358.0	1332.9688177792275	874.70896264995	933.0962950757214
23742977	102337	4	602.0	418.0	1332.9688177792275	874.70896264995	861.915592810778
23742983	102337	4	1440.0	910.0	1332.9688177792275	874.70896264995	112.69929584881547
23742980	102337	4	1119.0	727.0	1332.9688177792275	874.70896264995	260.00113966858794
23742981	102337	4	1062.0	869.0	1332.9688177792275	874.70896264995	271.02895133769516
23742970	102337	4	1113.0	160.0	1332.9688177792275	874.70896264995	747.793542421542
23742971	102337	4	522.0	178.0	1332.9688177792275	874.70896264995	1069.146295904825
23742968	102337	4	616.0	79.0	1332.9688177792275	874.70896264995	1071.0728448192508
23742969	102337	4	1067.0	80.0	1332.9688177792275	874.70896264995	838.0344547493494
23742974	102337	4	694.0	231.0	1332.9688177792275	874.70896264995	906.9963498769212
23742975	102337	4	564.0	249.0	1332.9688177792275	874.70896264995	991.3751805735603
23742972	102337	4	876.0	187.0	1332.9688177792275	874.70896264995	825.6900857656068
23742973	102337	4	1090.0	230.0	1332.9688177792275	874.70896264995	688.972780982101
23743275	102508	5	1083.0	73.0	1332.972160075145	874.8180015056357	839.8798654278631
23743278	102508	5	1109.0	121.0	1332.972160075145	874.8180015056357	786.3873777488275
23743279	102508	5	520.0	165.0	1332.972160075145	874.8180015056357	1079.2429422139862
23743276	102508	5	911.0	91.0	1332.972160075145	874.8180015056357	890.1860273913384
23743277	102508	5	601.0	102.0	1332.972160075145	874.8180015056357	1064.4392451315568
23743291	102508	5	1128.0	968.0	1332.972160075145	874.8180015056357	225.1587689815224
23743288	102508	5	1132.0	792.0	1332.972160075145	874.8180015056357	217.36750101764792
23743289	102508	5	1457.0	861.0	1332.972160075145	874.8180015056357	124.79520119794356
23743282	102508	5	610.0	214.0	1332.972160075145	874.8180015056357	979.4739278600648
23743283	102508	5	729.0	381.0	1332.972160075145	874.8180015056357	780.1529265194463
23743280	102508	5	716.0	172.0	1332.972160075145	874.8180015056357	935.2046778904424
23743281	102508	5	1059.0	207.0	1332.972160075145	874.8180015056357	721.8321325843164
23743286	102508	5	928.0	538.0	1332.972160075145	874.8180015056357	526.7341042444274
23743287	102508	5	1422.0	576.0	1332.972160075145	874.8180015056357	311.7982589840869
23743284	102508	5	542.0	382.0	1332.972160075145	874.8180015056357	931.9369831817759
23743285	102508	5	1199.0	528.0	1332.972160075145	874.8180015056357	371.7946554800962
23743202	102321	6	1373.0	519.0	1333.000567152967	874.7957384461342	358.0370960173181
23743203	102321	6	1180.0	739.0	1333.000567152967	874.7957384461342	204.57188499219652
23743200	102321	6	1227.0	454.0	1333.000567152967	874.7957384461342	433.9414404400415
23743201	102321	6	810.0	468.0	1333.000567152967	874.7957384461342	662.5800827524631
23743206	102321	6	1127.0	891.0	1333.000567152967	874.7957384461342	206.63690802915673
23743204	102321	6	1444.0	780.0	1333.000567152967	874.7957384461342	145.9695383287584
23743194	102321	6	597.0	119.0	1333.000567152967	874.7957384461342	1054.952147304714
23743195	102321	6	805.0	168.0	1333.000567152967	874.7957384461342	882.2385248896531
23743192	102321	6	1085.0	113.0	1333.000567152967	874.7957384461342	801.1473200497423
23743193	102321	6	680.0	116.0	1333.000567152967	874.7957384461342	1001.0897629014646
23743198	102321	6	877.0	255.0	1333.000567152967	874.7957384461342	769.4694760936372
23743199	102321	6	558.0	394.0	1333.000567152967	874.7957384461342	912.0254498616714
23743196	102321	6	507.0	172.0	1333.000567152967	874.7957384461342	1084.5269876379612
23743197	102321	6	993.0	217.0	1333.000567152967	874.7957384461342	740.4698637907111
23743190	102321	6	1115.0	67.0	1333.000567152967	874.7957384461342	836.6948083565181
23743191	102321	6	967.0	87.0	1333.000567152967	874.7957384461342	868.6648034024306
23743136	102713	7	1215.0	632.0	1333.015252646412	874.6879381434383	269.86114054733736
23743137	102713	7	929.0	692.0	1333.015252646412	874.6879381434383	443.399602067982
23743130	102713	7	1312.0	291.0	1333.015252646412	874.6879381434383	584.0661349350181
23743131	102713	7	576.0	364.0	1333.015252646412	874.6879381434383	913.1671604391537
23743128	102713	7	929.0	207.0	1333.015252646412	874.6879381434383	780.4072700283999
23743129	102713	7	580.0	223.0	1333.015252646412	874.6879381434383	995.8559832826157
23743134	102713	7	1295.0	498.0	1333.015252646412	874.6879381434383	378.60132352717056
23743135	102713	7	1445.0	574.0	1333.015252646412	874.6879381434383	320.8641765370499
23743132	102713	7	697.0	394.0	1333.015252646412	874.6879381434383	797.230390461546
23743133	102713	7	1072.0	458.0	1333.015252646412	874.6879381434383	491.68872257587935
23743122	102713	7	1191.0	72.0	1333.015252646412	874.6879381434383	815.1541314531801
23743123	102713	7	1060.0	79.0	1333.015252646412	874.6879381434383	841.2232896707866
23743126	102713	7	532.0	156.0	1333.015252646412	874.6879381434383	1076.1681036924767
23743127	102713	7	781.0	196.0	1333.015252646412	874.6879381434383	874.8360740936976
23743124	102713	7	962.0	115.0	1333.015252646412	874.6879381434383	845.4454926586985
23743125	102713	7	685.0	147.0	1333.015252646412	874.6879381434383	974.3990470961276
23743242	102390	8	1249.0	86.0	1333.0124112187916	874.7299134851206	793.1916298505937
23743243	102390	8	772.0	117.0	1333.0124112187916	874.7299134851206	942.8093907740265
23743241	102390	8	1007.0	73.0	1333.0124112187916	874.7299134851206	865.4796048697795
23743246	102390	8	880.0	206.0	1333.0124112187916	874.7299134851206	807.7251648352183
23743247	102390	8	981.0	216.0	1333.0124112187916	874.7299134851206	746.8854239923163
23743244	102390	8	1363.0	168.0	1333.0124112187916	874.7299134851206	707.3658361099983
23743245	102390	8	533.0	181.0	1333.0124112187916	874.7299134851206	1058.905591149739
23743256	102390	8	1032.0	673.0	1333.0124112187916	874.7299134851206	362.3581511467144
23743250	102390	8	662.0	368.0	1333.0124112187916	874.7299134851206	840.852461035998
23743251	102390	8	1367.0	405.0	1333.0124112187916	874.7299134851206	470.9579045030452
23743248	102390	8	592.0	245.0	1333.0124112187916	874.7299134851206	972.4500797050022
23743249	102390	8	755.0	258.0	1333.0124112187916	874.7299134851206	845.2538871311541
23743254	102390	8	828.0	546.0	1333.0124112187916	874.7299134851206	602.5785355494774
23743255	102390	8	1166.0	563.0	1333.0124112187916	874.7299134851206	353.6505117521471
23743252	102390	8	570.0	413.0	1333.0124112187916	874.7299134851206	891.8421680324896
23743253	102390	8	1246.0	462.0	1333.0124112187916	874.7299134851206	421.80225365868216
23743114	102730	9	1220.0	351.0	1332.9795911878757	874.7100144207786	535.7579371596763
23743115	102730	9	819.0	355.0	1332.9795911878757	874.7100144207786	730.9401611944043
23743112	102730	9	980.0	289.0	1332.9795911878757	874.7100144207786	683.84999289899
23743113	102730	9	889.0	313.0	1332.9795911878757	874.7100144207786	715.9860457382844
23743118	102730	9	1193.0	436.0	1332.9795911878757	874.7100144207786	460.5005566795817
23743119	102730	9	1096.0	512.0	1332.9795911878757	874.7100144207786	433.2642163861379
23743116	102730	9	614.0	375.0	1332.9795911878757	874.7100144207786	875.5808078396303
23743117	102730	9	545.0	432.0	1332.9795911878757	874.7100144207786	903.827413280355
23743106	102730	9	1308.0	101.0	1332.9795911878757	874.7100144207786	774.1131483129033
23743107	102730	9	778.0	151.0	1332.9795911878757	874.7100144207786	912.0079668555452
23743105	102730	9	947.0	81.0	1332.9795911878757	874.7100144207786	882.5847448292953
23743110	102730	9	1434.0	235.0	1332.9795911878757	874.7100144207786	647.6372638651991
23743111	102730	9	612.0	260.0	1332.9795911878757	874.7100144207786	947.4597472920051
23743108	102730	9	535.0	180.0	1332.9795911878757	874.7100144207786	1058.0139092133372
23743109	102730	9	874.0	232.0	1332.9795911878757	874.7100144207786	789.7711236578273
23743120	102730	9	878.0	811.0	1332.9795911878757	874.7100144207786	459.4185393897185
23742986	102525	10	1373.0	106.0	1332.9709184933345	874.707504726029	769.7490209077147
23742987	102525	10	858.0	174.0	1332.9709184933345	874.707504726029	846.5154343505969
23742985	102525	10	872.0	73.0	1332.9709184933345	874.707504726029	924.785981095423
23742990	102525	10	628.0	272.0	1332.9709184933345	874.707504726029	927.4914189222518
23742991	102525	10	1001.0	276.0	1332.9709184933345	874.707504726029	684.5840831779367
23742988	102525	10	530.0	226.0	1332.9709184933345	874.707504726029	1032.271147825948
23742989	102525	10	792.0	257.0	1332.9709184933345	874.707504726029	821.1041931754941
23743001	102525	10	793.0	954.0	1332.9709184933345	874.707504726029	545.7617544545495
23742994	102525	10	923.0	368.0	1332.9709184933345	874.707504726029	651.7888073263816
23742995	102525	10	583.0	375.0	1332.9709184933345	874.707504726029	901.2014030533076
23742992	102525	10	925.0	284.0	1332.9709184933345	874.707504726029	717.8966683833729
23742993	102525	10	1069.0	339.0	1332.9709184933345	874.707504726029	597.2128401416056
23742998	102525	10	536.0	463.0	1332.9709184933345	874.707504726029	897.031612805169
23742999	102525	10	1006.0	469.0	1332.9709184933345	874.707504726029	521.0648337120781
23742996	102525	10	1403.0	377.0	1332.9709184933345	874.707504726029	502.61002031125224
23742997	102525	10	1121.0	418.0	1332.9709184933345	874.707504726029	503.50115705923025
23743338	102270	11	915.0	396.0	1332.968915031325	874.6781542984535	635.47682045456
23743339	102270	11	1063.0	407.0	1332.968915031325	874.6781542984535	540.0056213514807
23743336	102270	11	648.0	373.0	1332.968915031325	874.6781542984535	849.036739522792
23743337	102270	11	1317.0	392.0	1332.968915031325	874.6781542984535	482.94223969770894
23743343	102270	11	843.0	944.0	1332.968915031325	874.6781542984535	494.8485182239538
23743340	102270	11	551.0	440.0	1332.968915031325	874.6781542984535	894.662216649154
23743341	102270	11	994.0	471.0	1332.968915031325	874.6781542984535	527.1204583539892
23743330	102270	11	555.0	259.0	1332.968915031325	874.6781542984535	992.1165367210483
23743331	102270	11	993.0	259.0	1332.968915031325	874.6781542984535	703.3053766806611
23743328	102270	11	891.0	179.0	1332.968915031325	874.6781542984535	824.1993789260396
23743329	102270	11	684.0	188.0	1332.968915031325	874.6781542984535	944.8214330060817
23743334	102270	11	1079.0	342.0	1332.968915031325	874.6781542984535	590.1239072169466
23743335	102270	11	524.0	358.0	1332.968915031325	874.6781542984535	959.8890668281495
23743332	102270	11	921.0	273.0	1332.968915031325	874.6781542984535	729.2016101957541
23743326	102270	11	850.0	98.0	1332.968915031325	874.6781542984535	914.5971398659563
23743327	102270	11	1389.0	126.0	1332.968915031325	874.6781542984535	750.7719102407241
23743394	102474	12	954.0	950.0	1332.9134917284616	874.6953435951049	386.32399031138914
23743392	102474	12	708.0	499.0	1332.9134917284616	874.6953435951049	729.152839494781
23743386	102474	12	1019.0	363.0	1332.9134917284616	874.6953435951049	600.311423301329
23743387	102474	12	508.0	411.0	1332.9134917284616	874.6953435951049	946.3063143123505
23743384	102474	12	1120.0	287.0	1332.9134917284616	874.6953435951049	625.0743730496189
23743385	102474	12	916.0	297.0	1332.9134917284616	874.6953435951049	712.4245711629297
23743390	102474	12	1308.0	492.0	1332.9134917284616	874.6953435951049	383.50542118655835
23743391	102474	12	889.0	496.0	1332.9134917284616	874.6953435951049	583.4975161893747
23743388	102474	12	574.0	437.0	1332.9134917284616	874.6953435951049	876.0861268918272
23743389	102474	12	991.0	470.0	1332.9134917284616	874.6953435951049	529.7953915933101
23743378	102474	12	842.0	100.0	1332.9134917284616	874.6953435951049	917.1417184650189
23743379	102474	12	1391.0	121.0	1332.9134917284616	874.6953435951049	755.9303627981368
23743382	102474	12	997.0	250.0	1332.9134917284616	874.6953435951049	709.2828393769395
23743383	102474	12	555.0	263.0	1332.9134917284616	874.6953435951049	989.6062823108495
23743380	102474	12	688.0	215.0	1332.9134917284616	874.6953435951049	922.5569674412849
23743381	102474	12	868.0	221.0	1332.9134917284616	874.6953435951049	802.1609296326221
23742890	102747	13	581.0	400.0	1332.9185405475764	874.6518852054799	889.1995860032287
23742891	102747	13	1114.0	400.0	1332.9185405475764	874.6518852054799	522.7042562717439
23742888	102747	13	973.0	319.0	1332.9185405475764	874.6518852054799	662.0350242716024
23742889	102747	13	853.0	358.0	1332.9185405475764	874.6518852054799	705.1602484880242
23742894	102747	13	884.0	493.0	1332.9185405475764	874.6518852054799	589.2249294864083
23742895	102747	13	734.0	503.0	1332.9185405475764	874.6518852054799	704.8606543058182
23742893	102747	13	958.0	434.0	1332.9185405475764	874.6518852054799	578.5654638685826
23742882	102747	13	1380.0	101.0	1332.9185405475764	874.6518852054799	775.0831589617744
23742883	102747	13	783.0	128.0	1332.9185405475764	874.6518852054799	927.3076290632324
23742886	102747	13	559.0	263.0	1332.9185405475764	874.6518852054799	986.442059159436
23742887	102747	13	752.0	313.0	1332.9185405475764	874.6518852054799	808.0341520670991
23742884	102747	13	912.0	230.0	1332.9185405475764	874.6518852054799	769.9015981771183
23742885	102747	13	701.0	237.0	1332.9185405475764	874.6518852054799	897.7310112688998
23742898	102747	13	1144.0	801.0	1332.9185405475764	874.6518852054799	202.7678849249739
23742896	102747	13	542.0	578.0	1332.9185405475764	874.6518852054799	844.7215391937591
23742897	102747	13	1276.0	661.0	1332.9185405475764	874.6518852054799	221.10370487606409
23743178	102305	14	929.0	297.0	1332.9551714849315	874.640086682505	704.8743507264201
23743179	102305	14	774.0	312.0	1332.9551714849315	874.640086682505	793.0918930816566
23743176	102305	14	663.0	188.0	1332.9551714849315	874.640086682505	959.3302561885359
23743177	102305	14	571.0	252.0	1332.9551714849315	874.640086682505	984.0001833824161
23743182	102305	14	924.0	393.0	1332.9551714849315	874.640086682505	631.8397782537917
23743183	102305	14	1166.0	496.0	1332.9551714849315	874.640086682505	413.81438414885696
23743180	102305	14	686.0	338.0	1332.9551714849315	874.640086682505	840.5555166351021
23743181	102305	14	585.0	373.0	1332.9551714849315	874.640086682505	900.599641970773
23743174	102305	14	744.0	115.0	1332.9551714849315	874.640086682505	961.2082268238494
23743175	102305	14	861.0	149.0	1332.9551714849315	874.640086682505	865.6184028149843
23743173	102305	14	1348.0	85.0	1332.9551714849315	874.640086682505	789.7833964834927
23743186	102305	14	575.0	578.0	1332.9551714849315	874.640086682505	813.9357364115154
23743187	102305	14	1228.0	702.0	1332.9551714849315	874.640086682505	202.0400642228521
23743184	102305	14	884.0	497.0	1332.9551714849315	874.640086682505	586.6624080956901
23743185	102305	14	731.0	499.0	1332.9551714849315	874.640086682505	709.5459838518524
23743188	102305	14	1429.0	826.0	1332.9551714849315	874.640086682505	107.65903174824912
23743210	102645	15	628.0	111.0	1332.9160391304308	874.5868175302691	1039.2167483876208
23743211	102645	15	566.0	217.0	1332.9160391304308	874.5868175302691	1010.2379094377204
23743208	102645	15	867.0	89.0	1332.9160391304308	874.5868175302691	913.3588579503269
23743209	102645	15	733.0	105.0	1332.9160391304308	874.5868175302691	975.7884625892603
23743214	102645	15	684.0	324.0	1332.9160391304308	874.5868175302691	851.0216621677951
23743215	102645	15	855.0	351.0	1332.9160391304308	874.5868175302691	708.9054210186256
23743212	102645	15	868.0	247.0	1332.9160391304308	874.5868175302691	781.0327374563115
23743213	102645	15	767.0	251.0	1332.9160391304308	874.5868175302691	842.0935116378729
23743207	102645	15	1272.0	82.0	1332.9160391304308	874.5868175302691	794.9242901975636
23743218	102645	15	880.0	472.0	1332.9160391304308	874.5868175302691	605.9777917966533
23743219	102645	15	650.0	509.0	1332.9160391304308	874.5868175302691	774.6147672575745
23743216	102645	15	586.0	361.0	1332.9160391304308	874.5868175302691	906.4518678071997
23743217	102645	15	767.0	465.0	1332.9160391304308	874.5868175302691	698.5859463513772
23743222	102645	15	1421.0	811.0	1332.9160391304308	874.5868175302691	108.63732105542518
23743220	102645	15	1184.0	548.0	1332.9160391304308	874.5868175302691	358.9358384096596
23743221	102645	15	1038.0	747.0	1332.9160391304308	874.5868175302691	321.33139613782527
23743306	102373	16	1359.0	649.0	1332.9083499388664	874.5764338650188	227.0803860270011
23743307	102373	16	857.0	698.0	1332.9083499388664	874.5764338650188	507.61008120211903
23743304	102373	16	687.0	456.0	1332.9083499388664	874.5764338650188	769.6777426351275
23743305	102373	16	1121.0	565.0	1332.9083499388664	874.5764338650188	375.15692340458736
23743298	102373	16	763.0	225.0	1332.9083499388664	874.5764338650188	864.1441261519034
23743299	102373	16	817.0	322.0	1332.9083499388664	874.5764338650188	755.977606017285
23743296	102373	16	550.0	144.0	1332.9083499388664	874.5764338650188	1070.8349126372966
23743297	102373	16	831.0	178.0	1332.9083499388664	874.5764338650188	858.5631717902081
23743302	102373	16	949.0	424.0	1332.9083499388664	874.5764338650188	591.9499505087408
23743303	102373	16	832.0	436.0	1332.9083499388664	874.5764338650188	665.7765866867315
23743300	102373	16	738.0	350.0	1332.9083499388664	874.5764338650188	793.155961834446
23743301	102373	16	579.0	372.0	1332.9083499388664	874.5764338650188	906.0689112777371
23743294	102373	16	741.0	105.0	1332.9083499388664	874.5764338650188	970.8776350744471
23743295	102373	16	646.0	139.0	1332.9083499388664	874.5764338650188	1006.4371670766708
23743292	102373	16	935.0	55.0	1332.9083499388664	874.5764338650188	911.0634368132512
23743293	102373	16	1203.0	64.0	1332.9083499388664	874.5764338650188	820.9204191157448
23743054	102424	17	1176.0	72.0	1332.9304599463298	874.651458795424	817.8487229099211
23743055	102424	17	760.0	100.0	1332.9304599463298	874.651458795424	963.5010091059539
23743053	102424	17	1010.0	68.0	1332.9304599463298	874.651458795424	868.8904752256948
23743066	102424	17	878.0	442.0	1332.9304599463298	874.651458795424	627.8128767274432
23743067	102424	17	1053.0	637.0	1332.9304599463298	874.651458795424	367.2046817149216
23743064	102424	17	568.0	408.0	1332.9304599463298	874.651458795424	896.0369370453436
23743065	102424	17	692.0	435.0	1332.9304599463298	874.651458795424	777.2292195407725
23743068	102424	17	669.0	680.0	1332.9304599463298	874.651458795424	691.876322803239
23743058	102424	17	835.0	173.0	1332.9304599463298	874.651458795424	860.3775407180909
23743059	102424	17	760.0	204.0	1332.9304599463298	874.651458795424	882.0559455719027
23743056	102424	17	550.0	140.0	1332.9304599463298	874.651458795424	1073.6353529117864
23743057	102424	17	698.0	145.0	1332.9304599463298	874.651458795424	967.2269331909386
23743062	102424	17	1315.0	328.0	1332.9304599463298	874.651458795424	546.9454440774253
23743063	102424	17	740.0	346.0	1332.9304599463298	874.651458795424	794.3795662142223
23743060	102424	17	811.0	264.0	1332.9304599463298	874.651458795424	803.3097840489476
23743061	102424	17	1025.0	301.0	1332.9304599463298	874.651458795424	651.0738547514225
23742954	102492	18	537.0	135.0	1332.9145317016528	874.6723495601531	1086.5519437549676
23742955	102492	18	718.0	158.0	1332.9145317016528	874.6723495601531	944.319404609443
23742952	102492	18	765.0	95.0	1332.9145317016528	874.6723495601531	964.5806798741913
23742953	102492	18	1154.0	99.0	1332.9145317016528	874.6723495601531	796.0389459858042
23742958	102492	18	1192.0	223.0	1332.9145317016528	874.6723495601531	666.7336472879905
23742959	102492	18	823.0	251.0	1332.9145317016528	874.6723495601531	805.5929674757579
23742956	102492	18	829.0	158.0	1332.9145317016528	874.6723495601531	876.0988025811737
23742957	102492	18	775.0	197.0	1332.9145317016528	874.6723495601531	877.7861003924891
23742951	102492	18	1030.0	75.0	1332.9145317016528	874.6723495601531	855.1216756503645
23742962	102492	18	777.0	369.0	1332.9145317016528	874.6723495601531	751.4955034241746
23742963	102492	18	689.0	387.0	1332.9145317016528	874.6723495601531	807.7439227020399
23742960	102492	18	1046.0	267.0	1332.9145317016528	874.6723495601531	672.0012149702823
23742961	102492	18	926.0	341.0	1332.9145317016528	874.6723495601531	671.1077505103257
23742966	102492	18	561.0	681.0	1332.9145317016528	874.6723495601531	795.8398226002089
23742964	102492	18	540.0	445.0	1332.9145317016528	874.6723495601531	901.8490907908006
23742965	102492	18	1046.0	654.0	1332.9145317016528	874.6723495601531	361.9616476396044
23742880	102764	19	940.0	728.0	1332.893823680549	874.7029106815082	419.38919953755243
23742874	102764	19	698.0	269.0	1332.893823680549	874.7029106815082	877.4771697062888
23742875	102764	19	866.0	289.0	1332.893823680549	874.7029106815082	749.0245270829483
23742872	102764	19	783.0	192.0	1332.893823680549	874.7029106815082	876.6222000240573
23742873	102764	19	1082.0	211.0	1332.893823680549	874.7029106815082	709.5415875113682
23742878	102764	19	517.0	422.0	1332.893823680549	874.7029106815082	933.0716247210481
23742879	102764	19	524.0	603.0	1332.893823680549	874.7029106815082	853.3063281502973
23742876	102764	19	1273.0	305.0	1332.893823680549	874.7029106815082	572.8426280873825
23742877	102764	19	799.0	377.0	1332.893823680549	874.7029106815082	729.8978026169709
23742866	102764	19	694.0	115.0	1332.893823680549	874.7029106815082	992.6398291601582
23742867	102764	19	1036.0	126.0	1332.893823680549	874.7029106815082	805.4203815416018
23742865	102764	19	1139.0	102.0	1332.893823680549	874.7029106815082	796.6583979580826
23742870	102764	19	545.0	140.0	1332.893823680549	874.7029106815082	1077.295244748549
23742871	102764	19	878.0	156.0	1332.893823680549	874.7029106815082	850.5658496817177
23742868	102764	19	763.0	130.0	1332.893823680549	874.7029106815082	937.7427128198583
23742869	102764	19	831.0	130.0	1332.893823680549	874.7029106815082	898.0422236321589
23742946	102254	20	798.0	372.0	1332.916972335775	874.6420724552261	734.0199045631917
23742947	102254	20	539.0	381.0	1332.916972335775	874.6420724552261	934.8725339107435
23742944	102254	20	1326.0	214.0	1332.916972335775	874.6420724552261	660.6782820739835
23742945	102254	20	863.0	235.0	1332.916972335775	874.6420724552261	793.7026784281619
23742948	102254	20	500.0	505.0	1332.916972335775	874.6420724552261	911.2551478779085
23742949	102254	20	935.0	798.0	1332.916972335775	874.6420724552261	405.23070483750615
23742938	102254	20	620.0	158.0	1332.916972335775	874.6420724552261	1010.854326526493
23742939	102254	20	914.0	165.0	1332.916972335775	874.6420724552261	824.065107081668
23742936	102254	20	774.0	117.0	1332.916972335775	874.6420724552261	941.4933307885083
23742937	102254	20	837.0	141.0	1332.916972335775	874.6420724552261	885.530538110957
23742942	102254	20	1124.0	204.0	1332.916972335775	874.6420724552261	702.4294204238513
23742943	102254	20	720.0	208.0	1332.916972335775	874.6420724552261	905.5820601936923
23742940	102254	20	1027.0	181.0	1332.916972335775	874.6420724552261	758.105875615714
23742941	102254	20	779.0	197.0	1332.916972335775	874.6420724552261	875.2272793983547
23742934	102254	20	580.0	95.0	1332.916972335775	874.6420724552261	1083.847649982944
23742935	102254	20	1144.0	108.0	1332.916972335775	874.6420724552261	789.5756389953784
23743240	102610	21	946.0	926.0	1332.8513513856826	874.6443871072004	390.24526524292895
23743234	102610	21	1247.0	206.0	1332.8513513856826	874.6443871072004	674.1333480437766
23743235	102610	21	1035.0	253.0	1332.8513513856826	874.6443871072004	689.3164523962591
23743232	102610	21	924.0	183.0	1332.8513513856826	874.6443871072004	803.4496784160124
23743233	102610	21	854.0	194.0	1332.8513513856826	874.6443871072004	832.2111501442594
23743238	102610	21	498.0	613.0	1332.8513513856826	874.6443871072004	874.8911727839086
23743236	102610	21	547.0	339.0	1332.8513513856826	874.6443871072004	951.0400916439601
23743237	102610	21	793.0	371.0	1332.8513513856826	874.6443871072004	738.3069485366742
23743226	102610	21	1336.0	111.0	1332.8513513856826	874.6443871072004	763.6508783131387
23743227	102610	21	1169.0	126.0	1332.8513513856826	874.6443871072004	766.3652417079144
23743224	102610	21	841.0	76.0	1332.8513513856826	874.6443871072004	937.9502166521195
23743225	102610	21	593.0	97.0	1332.8513513856826	874.6443871072004	1073.3642508238079
23743230	102610	21	606.0	163.0	1332.8513513856826	874.6443871072004	1017.2269268518091
23743231	102610	21	752.0	168.0	1332.8513513856826	874.6443871072004	914.731972895167
23743228	102610	21	813.0	127.0	1332.8513513856826	874.6443871072004	910.6138353387905
23743229	102610	21	692.0	137.0	1332.8513513856826	874.6443871072004	977.1436416431378
23743087	102440	22	602.0	87.0	1332.879062147326	874.6371264266485	1074.5028833888641
23743104	102440	22	1061.0	965.0	1332.879062147326	874.6371264266485	286.50248402857363
23743098	102440	22	941.0	201.0	1332.879062147326	874.6371264266485	779.3305957357379
23743099	102440	22	1042.0	292.0	1332.879062147326	874.6371264266485	651.2116782478723
23743096	102440	22	557.0	163.0	1332.879062147326	874.6371264266485	1052.8132402223064
23743097	102440	22	1435.0	187.0	1332.879062147326	874.6371264266485	695.1787565714363
23743102	102440	22	511.0	755.0	1332.879062147326	874.6371264266485	830.5409290431111
23743100	102440	22	566.0	297.0	1332.879062147326	874.6371264266485	960.0875719362263
23743101	102440	22	793.0	379.0	1332.879062147326	874.6371264266485	732.8885064165912
23743090	102440	22	1190.0	127.0	1332.879062147326	874.6371264266485	761.1673266842158
23743091	102440	22	709.0	137.0	1332.879062147326	874.6371264266485	966.0919285807074
23743088	102440	22	756.0	92.0	1332.879062147326	874.6371264266485	972.2707051049827
23743089	102440	22	964.0	93.0	1332.879062147326	874.6371264266485	864.3080237387591
23743094	102440	22	1283.0	145.0	1332.879062147326	874.6371264266485	731.340042046676
23743095	102440	22	865.0	153.0	1332.879062147326	874.6371264266485	860.0412542623593
23743092	102440	22	652.0	138.0	1332.879062147326	874.6371264266485	1003.1104392342512
23742915	102541	23	547.0	909.0	1332.893732666497	874.6650550675879	786.6434055453534
23742912	102541	23	1061.0	309.0	1332.893732666497	874.6650550675879	627.6170459666769
23742913	102541	23	784.0	369.0	1332.893732666497	874.6650550675879	746.3119171479622
23742916	102541	23	1088.0	980.0	1332.893732666497	874.6650550675879	266.58655428067635
23742906	102541	23	899.0	145.0	1332.893732666497	874.6650550675879	848.9257116108876
23742907	102541	23	983.0	179.0	1332.893732666497	874.6650550675879	778.701157698821
23742904	102541	23	1123.0	125.0	1332.893732666497	874.6650550675879	778.4941064659157
23742905	102541	23	662.0	126.0	1332.893732666497	874.6650550675879	1005.2849174291533
23742910	102541	23	1352.0	271.0	1332.893732666497	874.6650550675879	603.9673403100313
23742911	102541	23	626.0	305.0	1332.893732666497	874.6650550675879	907.8639899502188
23742908	102541	23	605.0	183.0	1332.893732666497	874.6650550675879	1004.1064856163489
23742909	102541	23	520.0	229.0	1332.893732666497	874.6650550675879	1038.113473539334
23742902	102541	23	1216.0	102.0	1332.893732666497	874.6650550675879	781.457249028573
23742903	102541	23	1286.0	114.0	1332.893732666497	874.6650550675879	762.1091445222091
23742900	102541	23	718.0	74.0	1332.893732666497	874.6650550675879	1009.5339681649752
23742901	102541	23	607.0	76.0	1332.893732666497	874.6650550675879	1079.2532517025895
23743019	102286	24	614.0	63.0	1332.893369491445	874.6779071157841	1084.2641290749327
23743022	102286	24	1151.0	103.0	1332.893369491445	874.6779071157841	792.8253213637591
23743023	102286	24	868.0	119.0	1332.893369491445	874.6779071157841	887.2288004229804
23743020	102286	24	716.0	69.0	1332.893369491445	874.6779071157841	1014.7286924774418
23743021	102286	24	1231.0	87.0	1332.893369491445	874.6779071157841	794.2409861651702
23743034	102286	24	664.0	937.0	1332.893369491445	874.6779071157841	671.7904308719255
23743035	102286	24	1162.0	970.0	1332.893369491445	874.6779071157841	195.68046690450888
23743032	102286	24	1379.0	527.0	1332.893369491445	874.6779071157841	350.7217536356481
23743026	102286	24	990.0	176.0	1332.893369491445	874.6779071157841	778.2844471868167
23743027	102286	24	578.0	252.0	1332.893369491445	874.6779071157841	978.5661834092982
23743024	102286	24	594.0	127.0	1332.893369491445	874.6779071157841	1051.1829832467133
23743025	102286	24	1293.0	142.0	1332.893369491445	874.6779071157841	733.7631746721463
23743030	102286	24	772.0	351.0	1332.893369491445	874.6779071157841	767.3590569874277
23743031	102286	24	645.0	357.0	1332.893369491445	874.6779071157841	860.9225884515239
23743028	102286	24	512.0	315.0	1332.893369491445	874.6779071157841	993.5317225879213
23743029	102286	24	1142.0	326.0	1332.893369491445	874.6779071157841	580.9369365712206
23743051	102626	25	725.0	937.0	1332.8823044026678	874.5902527728111	611.0776321833907
23743048	102626	25	512.0	445.0	1332.8823044026678	874.5902527728111	926.4963804348304
23743049	102626	25	1452.0	605.0	1332.8823044026678	874.5902527728111	294.73365907973067
23743052	102626	25	1214.0	975.0	1332.8823044026678	874.5902527728111	155.61208063102472
23743042	102626	25	1290.0	129.0	1332.8823044026678	874.5902527728111	746.8224133357993
23743043	102626	25	989.0	158.0	1332.8823044026678	874.5902527728111	794.8311956952183
23743040	102626	25	564.0	110.0	1332.8823044026678	874.5902527728111	1084.3330911941903
23743041	102626	25	1202.0	123.0	1332.8823044026678	874.5902527728111	762.9010982223389
23743046	102626	25	564.0	337.0	1332.8823044026678	874.5902527728111	938.1808343277387
23743047	102626	25	636.0	373.0	1332.8823044026678	874.5902527728111	858.6254875475485
23743044	102626	25	1249.0	281.0	1332.8823044026678	874.5902527728111	599.4878056964892
23743045	102626	25	737.0	321.0	1332.8823044026678	874.5902527728111	813.3497947779287
23743038	102626	25	1238.0	78.0	1332.8823044026678	874.5902527728111	802.2210932787866
23743039	102626	25	819.0	102.0	1332.8823044026678	874.5902527728111	927.8850798766798
23743036	102626	25	623.0	61.0	1332.8823044026678	874.5902527728111	1079.7508904886204
23743037	102626	25	725.0	74.0	1332.8823044026678	874.5902527728111	1005.219204373221
23743082	102456	26	509.0	494.0	1332.8851878066748	874.6915781545611	907.586293618987
23743083	102456	26	1467.0	607.0	1332.8851878066748	874.6915781545611	299.40869036240474
23743080	102456	26	518.0	392.0	1332.8851878066748	874.6915781545611	947.1161644318296
23743081	102456	26	645.0	395.0	1332.8851878066748	874.6915781545611	838.6238976777597
23743086	102456	26	1271.0	995.0	1332.8851878066748	874.6915781545611	135.2918801584467
23743085	102456	26	877.0	899.0	1332.8851878066748	874.6915781545611	456.5328069636869
23743074	102456	26	750.0	135.0	1332.8851878066748	874.6915781545611	941.7530318279881
23743075	102456	26	1240.0	140.0	1332.8851878066748	874.6915781545611	740.5399200077743
23743072	102456	26	1244.0	78.0	1332.8851878066748	874.6915781545611	801.6346096032986
23743073	102456	26	515.0	85.0	1332.8851878066748	874.6915781545611	1136.9032364461812
23743078	102456	26	1261.0	263.0	1332.8851878066748	874.6915781545611	615.9010204661284
23743079	102456	26	669.0	291.0	1332.8851878066748	874.6915781545611	883.9906113741627
23743076	102456	26	1000.0	153.0	1332.8851878066748	874.6915781545611	794.7649226282612
23743077	102456	26	1326.0	155.0	1332.8851878066748	874.6915781545611	719.7245122112598
23743070	102456	26	614.0	67.0	1332.8851878066748	874.6915781545611	1081.2777620341794
23743071	102456	26	702.0	69.0	1332.8851878066748	874.6915781545611	1023.3059363177028
23743370	102405	27	1288.0	293.0	1332.8734888018137	874.6541994964564	583.3825826926186
23743371	102405	27	611.0	433.0	1332.8734888018137	874.6541994964564	846.2622322706821
23743368	102405	27	1377.0	227.0	1332.8734888018137	874.6541994964564	649.155690967829
23743369	102405	27	639.0	249.0	1332.8734888018137	874.6541994964564	934.2930995193918
23743374	102405	27	1469.0	639.0	1332.8734888018137	874.6541994964564	272.14578591502317
23743372	102405	27	523.0	477.0	1332.8734888018137	874.6541994964564	902.2327472671278
23743373	102405	27	525.0	552.0	1332.8734888018137	874.6541994964564	869.9225864187647
23743362	102405	27	602.0	74.0	1332.8734888018137	874.6541994964564	1084.0771207827634
23743363	102405	27	1287.0	74.0	1332.8734888018137	874.6541994964564	801.9672837130961
23743361	102405	27	686.0	68.0	1332.8734888018137	874.6541994964564	1033.9904777510762
23743366	102405	27	651.0	135.0	1332.8734888018137	874.6541994964564	1006.001883479102
23743367	102405	27	1062.0	172.0	1332.8734888018137	874.6541994964564	753.0573490815107
23743364	102405	27	503.0	117.0	1332.8734888018137	874.6541994964564	1123.7125492895013
23743365	102405	27	1347.0	130.0	1332.8734888018137	874.6541994964564	744.7881813954493
23743376	102405	27	997.0	937.0	1332.8734888018137	874.6541994964564	341.61088876136506
23743377	102405	27	1299.0	1006.0	1332.8734888018137	874.6541994964564	135.64340217468475
23743146	102354	28	1402.0	207.0	1332.906503468956	874.6319821177299	671.1977166300062
23743147	102354	28	639.0	222.0	1332.906503468956	874.6319821177299	952.5936907409314
23743144	102354	28	474.0	139.0	1332.906503468956	874.6319821177299	1130.8734654309155
23743145	102354	28	1109.0	169.0	1332.906503468956	874.6319821177299	740.3044079857217
23743150	102354	28	551.0	506.0	1332.906503468956	874.6319821177299	864.4462495766264
23743151	102354	28	512.0	629.0	1332.906503468956	874.6319821177299	856.8678766745268
23743148	102354	28	1335.0	351.0	1332.906503468956	874.6319821177299	523.6361670322898
23743149	102354	28	569.0	412.0	1332.906503468956	874.6319821177299	893.074183324289
23743139	102354	28	663.0	68.0	1332.906503468956	874.6319821177299	1048.5370179279223
23743142	102354	28	617.0	125.0	1332.906503468956	874.6319821177299	1036.5665585590261
23743143	102354	28	1355.0	131.0	1332.906503468956	874.6319821177299	743.9601114423481
23743140	102354	28	1295.0	77.0	1332.906503468956	874.6319821177299	798.5322046744893
23743141	102354	28	599.0	79.0	1332.906503468956	874.6319821177299	1082.4273679109451
23743154	102354	28	1155.0	954.0	1332.906503468956	874.6319821177299	194.80761340129916
23743155	102354	28	1257.0	1001.0	1332.906503468956	874.6319821177299	147.4132735284594
23743152	102354	28	1425.0	736.0	1332.906503468956	874.6319821177299	166.43328564083558
23743310	102677	29	584.0	76.0	1332.8691880342203	874.6533112447617	1094.8297458277495
23743311	102677	29	1290.0	90.0	1332.8691880342203	874.6533112447617	785.8235082574727
23743309	102677	29	649.0	67.0	1332.8691880342203	874.6533112447617	1058.2915182062131
23743322	102677	29	1386.0	857.0	1332.8691880342203	874.6533112447617	55.986807178544
23743320	102677	29	611.0	530.0	1332.8691880342203	874.6533112447617	799.9256400348492
23743321	102677	29	515.0	743.0	1332.8691880342203	874.6533112447617	828.3976117164178
23743324	102677	29	1133.0	932.0	1332.8691880342203	874.6533112447617	207.93348704970225
23743325	102677	29	1226.0	997.0	1332.8691880342203	874.6533112447617	162.44917851581982
23743314	102677	29	1141.0	144.0	1332.8691880342203	874.6533112447617	755.4257386069431
23743315	102677	29	474.0	165.0	1332.8691880342203	874.6533112447617	1114.1203275747264
23743312	102677	29	1350.0	113.0	1332.8691880342203	874.6533112447617	761.8459366884598
23743313	102677	29	589.0	134.0	1332.8691880342203	874.6533112447617	1049.718389076099
23743318	102677	29	568.0	346.0	1332.8691880342203	874.6533112447617	929.7844902417862
23743319	102677	29	1394.0	389.0	1332.8691880342203	874.6533112447617	489.485561477146
23743316	102677	29	672.0	179.0	1332.8691880342203	874.6533112447617	959.5215542856819
23743317	102677	29	1396.0	202.0	1332.8691880342203	874.6533112447617	675.609337226774
23743018	102557	30	1129.0	989.0	1332.8545907580824	874.6853369938696	233.7189259588329
23743016	102557	30	1100.0	935.0	1332.8545907580824	874.6853369938696	240.5392255135472
23743017	102557	30	1407.0	944.0	1332.8545907580824	874.6853369938696	101.49908482003603
23743010	102557	30	1386.0	245.0	1332.8545907580824	874.6853369938696	631.9240920779757
23743011	102557	30	594.0	303.0	1332.8545907580824	874.6853369938696	934.2003162160071
23743008	102557	30	672.0	170.0	1332.8545907580824	874.6853369938696	966.0798177687991
23743009	102557	30	477.0	214.0	1332.8545907580824	874.6853369938696	1081.1994242693563
23743014	102557	30	530.0	798.0	1332.8545907580824	874.6853369938696	806.5086080205166
23743012	102557	30	1437.0	411.0	1332.8545907580824	874.6853369938696	475.237159752144
23743013	102557	30	742.0	551.0	1332.8545907580824	874.6853369938696	673.7071654693425
23743002	102557	30	626.0	62.0	1332.8545907580824	874.6853369938696	1077.079787871175
23743003	102557	30	565.0	80.0	1332.8545907580824	874.6853369938696	1105.0454548937441
23743006	102557	30	1141.0	136.0	1332.8545907580824	874.6853369938696	763.1934296655717
23743007	102557	30	560.0	154.0	1332.8545907580824	874.6853369938696	1056.7362837594867
23743004	102557	30	1289.0	87.0	1332.8545907580824	874.6853369938696	788.9052004174549
23743005	102557	30	1347.0	96.0	1332.8545907580824	874.6853369938696	778.8138074353058
23743170	102692	31	1106.0	904.0	1332.873615775086	874.6707861442419	228.7615359282633
23743171	102692	31	1013.0	972.0	1332.873615775086	874.6707861442419	334.35326518340923
23743169	102692	31	628.0	884.0	1332.873615775086	874.6707861442419	704.9353505442963
23743172	102692	31	1313.0	977.0	1332.873615775086	874.6707861442419	104.24120400452605
23743162	102692	31	554.0	177.0	1332.873615775086	874.6707861442419	1045.652253471335
23743163	102692	31	1360.0	216.0	1332.873615775086	874.6707861442419	659.2291295452525
23743160	102692	31	1395.0	147.0	1332.873615775086	874.6707861442419	730.3180544287816
23743161	102692	31	699.0	164.0	1332.873615775086	874.6707861442419	952.2860531660936
23743166	102692	31	1432.0	498.0	1332.873615775086	874.6707861442419	389.4957267853224
23743167	102692	31	852.0	530.0	1332.873615775086	874.6707861442419	591.6395737016708
23743164	102692	31	654.0	309.0	1332.873615775086	874.6707861442419	883.6587715247235
23743165	102692	31	520.0	322.0	1332.873615775086	874.6707861442419	982.959059717421
23743158	102692	31	530.0	109.0	1332.873615775086	874.6707861442419	1109.4403073903984
23743159	102692	31	1129.0	114.0	1332.873615775086	874.6707861442419	787.5179338291327
23743156	102692	31	587.0	63.0	1332.873615775086	874.6707861442419	1102.3324887661672
23743157	102692	31	1258.0	68.0	1332.873615775086	874.6707861442419	810.1381459712933
23743791	102811	32	1216.0	68.0	1332.8568159309104	874.6696072726957	815.0897930455244
23743808	102811	32	1241.0	978.0	1332.8568159309104	874.6696072726957	138.25644539819515
23743802	102811	32	896.0	570.0	1332.8568159309104	874.6696072726957	532.6044003019426
23743800	102811	32	531.0	428.0	1332.8568159309104	874.6696072726957	917.8715004378347
23743801	102811	32	1434.0	555.0	1332.8568159309104	874.6696072726957	335.2888329448406
23743807	102811	32	977.0	960.0	1332.8568159309104	874.6696072726957	365.94446213528346
23743804	102811	32	1155.0	897.0	1332.8568159309104	874.6696072726957	179.2531545397107
23743805	102811	32	671.0	935.0	1332.8568159309104	874.6696072726957	664.6007832382037
23743794	102811	32	1108.0	169.0	1332.8568159309104	874.6696072726957	740.628234878328
23743795	102811	32	551.0	205.0	1332.8568159309104	874.6696072726957	1029.445221234422
23743792	102811	32	561.0	69.0	1332.8568159309104	874.6696072726957	1115.7358380826274
23743793	102811	32	512.0	144.0	1332.8568159309104	874.6696072726957	1098.9467627015733
23743798	102811	32	1418.0	240.0	1332.8568159309104	874.6696072726957	640.3552702907197
23743799	102811	32	675.0	363.0	1332.8568159309104	874.6696072726957	833.4154889809466
23743796	102811	32	1267.0	212.0	1332.8568159309104	874.6696072726957	665.9340272185425
23743797	102811	32	712.0	213.0	1332.8568159309104	874.6696072726957	907.3421929328932
23743563	102794	33	1134.0	892.0	1332.9346658313289	874.6812458273623	199.68710653298257
23743560	102794	33	515.0	572.0	1332.9346658313289	874.6812458273623	872.1427945836689
23743561	102794	33	875.0	625.0	1332.9346658313289	874.6812458273623	521.5792199541261
23743566	102794	33	1259.0	962.0	1332.9346658313289	874.6812458273623	114.4154694167349
23743564	102794	33	725.0	945.0	1332.9346658313289	874.6812458273623	611.9879779112016
23743565	102794	33	950.0	959.0	1332.9346658313289	874.6812458273623	392.1079068325162
23743554	102794	33	605.0	210.0	1332.9346658313289	874.6812458273623	985.7433927110964
23743555	102794	33	780.0	218.0	1332.9346658313289	874.6812458273623	858.4678231007729
23743552	102794	33	492.0	185.0	1332.9346658313289	874.6812458273623	1087.580494971674
23743553	102794	33	1152.0	199.0	1332.9346658313289	874.6812458273623	699.4873117236017
23743558	102794	33	671.0	385.0	1332.9346658313289	874.6812458273623	823.3742917678877
23743559	102794	33	1432.0	525.0	1332.9346658313289	874.6812458273623	363.4431373919814
23743556	102794	33	1038.0	233.0	1332.9346658313289	874.6812458273623	706.2161697069768
23743557	102794	33	1393.0	259.0	1332.9346658313289	874.6812458273623	618.6042683592856
23743550	102794	33	551.0	86.0	1332.9346658313289	874.6812458273623	1110.6034076791555
23743551	102794	33	1153.0	101.0	1332.9346658313289	874.6812458273623	794.3293738197093
23743616	102832	34	754.0	943.0	1332.8892372792282	874.6630225054769	582.9088192254544
23743617	102832	34	1272.0	949.0	1332.8892372792282	874.6630225054769	96.09102684157031
23743610	102832	34	1385.0	522.0	1332.8892372792282	874.6630225054769	356.49227065118686
23743611	102832	34	480.0	677.0	1332.8892372792282	874.6630225054769	875.4945582542157
23743608	102832	34	1120.0	259.0	1332.8892372792282	874.6630225054769	651.4313353147136
23743609	102832	34	694.0	392.0	1332.8892372792282	874.6630225054769	800.7140880522562
23743615	102832	34	925.0	913.0	1332.8892372792282	874.6630225054769	409.68689719302233
23743612	102832	34	828.0	703.0	1332.8892372792282	874.6630225054769	533.2741651497066
23743613	102832	34	1106.0	872.0	1332.8892372792282	874.6630225054769	226.90486482668143
23743602	102832	34	532.0	127.0	1332.8892372792282	874.6630225054769	1095.6384283200955
23743603	102832	34	1091.0	188.0	1332.8892372792282	874.6630225054769	728.0223276712629
23743601	102832	34	1082.0	109.0	1332.8892372792282	874.6630225054769	805.7203444215463
23743606	102832	34	1021.0	231.0	1332.8892372792282	874.6630225054769	715.2460995150583
23743607	102832	34	489.0	238.0	1332.8892372792282	874.6630225054769	1057.1134513483057
23743604	102832	34	591.0	196.0	1332.8892372792282	874.6630225054769	1005.476572828539
23743605	102832	34	892.0	197.0	1332.8892372792282	874.6630225054769	808.4618059128817
23743850	102866	35	503.0	306.0	1332.8642499901662	874.6882199720677	1006.0223481348413
23743851	102866	35	716.0	387.0	1332.8642499901662	874.6882199720677	786.3595251635566
23743848	102866	35	968.0	254.0	1332.8642499901662	874.6882199720677	719.985963288855
23743849	102866	35	1085.0	276.0	1332.8642499901662	874.6882199720677	647.9693443030392
23743854	102866	35	505.0	748.0	1332.8642499901662	874.6882199720677	837.5017143215119
23743855	102866	35	921.0	868.0	1332.8642499901662	874.6882199720677	411.91855105877045
23743852	102866	35	1303.0	556.0	1332.8642499901662	874.6882199720677	320.0844497573104
23743853	102866	35	899.0	728.0	1332.8642499901662	874.6882199720677	457.9908528541843
23743843	102866	35	1027.0	80.0	1332.8642499901662	874.6882199720677	851.5176488977902
23743846	102866	35	1059.0	178.0	1332.8642499901662	874.6882199720677	748.5827297436966
23743847	102866	35	904.0	188.0	1332.8642499901662	874.6882199720677	809.6080881315568
23743844	102866	35	589.0	154.0	1332.8642499901662	874.6882199720677	1035.7246414081012
23743845	102866	35	513.0	177.0	1332.8642499901662	874.6882199720677	1076.5436548044534
23743858	102866	35	763.0	947.0	1332.8642499901662	874.6882199720677	574.433857765768
23743859	102866	35	1314.0	949.0	1332.8642499901662	874.6882199720677	76.66877186059055
23743857	102866	35	1071.0	937.0	1332.8642499901662	874.6882199720677	269.1758595289735
23743874	102968	36	795.0	905.0	1332.8740940471346	874.6943560965508	538.7271787272556
23743875	102968	36	1377.0	921.0	1332.8740940471346	874.6943560965508	63.96333507154053
23743872	102968	36	537.0	824.0	1332.8740940471346	874.6943560965508	797.4869850445154
23743876	102968	36	1055.0	966.0	1332.8740940471346	874.6943560965508	292.4905686533144
23743866	102968	36	1024.0	339.0	1332.8740940471346	874.6943560965508	618.3620696057742
23743867	102968	36	714.0	385.0	1332.8740940471346	874.6943560965508	789.1804018571908
23743864	102968	36	506.0	250.0	1332.8740940471346	874.6943560965508	1036.3222500482916
23743865	102968	36	960.0	254.0	1332.8740940471346	874.6943560965508	724.083264342978
23743870	102968	36	1029.0	651.0	1332.8740940471346	874.6943560965508	377.3309290031991
23743871	102968	36	962.0	823.0	1332.8740940471346	874.6943560965508	374.4594772302069
23743868	102968	36	506.0	391.0	1332.8740940471346	874.6943560965508	957.9566783137568
23743869	102968	36	1224.0	614.0	1332.8740940471346	874.6943560965508	282.51569098933163
23743862	102968	36	581.0	152.0	1332.8740940471346	874.6943560965508	1042.8814820644807
23743863	102968	36	893.0	198.0	1332.8740940471346	874.6943560965508	807.0963202658731
23743860	102968	36	970.0	68.0	1332.8740940471346	874.6943560965508	884.5526509420213
23743861	102968	36	1005.0	142.0	1332.8740940471346	874.6943560965508	802.7094374697288
23743426	102849	37	1387.0	897.0	1332.8890733373405	874.6139295647876	58.55876137540827
23743427	102849	37	566.0	961.0	1332.8890733373405	874.6139295647876	771.7392072257586
23743424	102849	37	844.0	868.0	1332.8890733373405	874.6139295647876	488.93380952121885
23743428	102849	37	1171.0	971.0	1332.8890733373405	874.6139295647876	188.41004920110962
23743418	102849	37	709.0	379.0	1332.8890733373405	874.6139295647876	796.7877653480729
23743419	102849	37	517.0	469.0	1332.8890733373405	874.6139295647876	911.151820416473
23743416	102849	37	951.0	269.0	1332.8890733373405	874.6139295647876	715.9661277025305
23743417	102849	37	513.0	350.0	1332.8890733373405	874.6139295647876	973.3642009399003
23743422	102849	37	1202.0	639.0	1332.8890733373405	874.6139295647876	269.52898420034234
23743423	102849	37	1045.0	723.0	1332.8890733373405	874.6139295647876	325.3719443730651
23743420	102849	37	999.0	482.0	1332.8890733373405	874.6139295647876	515.3907362209491
23743421	102849	37	1056.0	624.0	1332.8890733373405	874.6139295647876	373.46338592359416
23743414	102849	37	582.0	168.0	1332.8890733373405	874.6139295647876	1031.0856637119928
23743415	102849	37	875.0	203.0	1332.8890733373405	874.6139295647876	812.8515693945504
23743412	102849	37	855.0	90.0	1332.8890733373405	874.6139295647876	918.6930852479077
23743413	102849	37	992.0	132.0	1332.8890733373405	874.6139295647876	817.1173775562762
23743402	102883	38	1090.0	475.0	1332.8538209347198	874.6025988586299	467.6111796751271
23743403	102883	38	891.0	535.0	1332.8538209347198	874.6025988586299	557.2833428572461
23743400	102883	38	676.0	355.0	1332.8538209347198	874.6025988586299	837.5224192922738
23743401	102883	38	515.0	370.0	1332.8538209347198	874.6025988586299	960.9935770817639
23743406	102883	38	1219.0	688.0	1332.8538209347198	874.6025988586299	218.5937383417695
23743407	102883	38	841.0	801.0	1332.8538209347198	874.6025988586299	497.3303969463638
23743404	102883	38	514.0	542.0	1332.8538209347198	874.6025988586299	883.824682177922
23743405	102883	38	1035.0	643.0	1332.8538209347198	874.6025988586299	377.3018187651414
23743395	102883	38	771.0	104.0	1332.8538209347198	874.6025988586299	953.6813311932968
23743398	102883	38	861.0	196.0	1332.8538209347198	874.6025988586299	826.5273833989901
23743399	102883	38	940.0	254.0	1332.8538209347198	874.6025988586299	734.4941867251874
23743396	102883	38	623.0	121.0	1332.8538209347198	874.6025988586299	1035.2822436911117
23743397	102883	38	977.0	129.0	1332.8538209347198	874.6025988586299	826.1689762382648
23743410	102883	38	1134.0	945.0	1332.8538209347198	874.6025988586299	210.94699852758413
23743411	102883	38	583.0	990.0	1332.8538209347198	874.6025988586299	758.6812986759204
23743409	102883	38	1410.0	918.0	1332.8538209347198	874.6025988586299	88.51478616704254
23743458	102917	39	872.0	710.0	1332.8556808648848	874.7533068074323	489.4196672482834
23743456	102917	39	758.0	601.0	1332.8556808648848	874.7533068074323	636.7102377146408
23743457	102917	39	1212.0	691.0	1332.8556808648848	874.7533068074323	219.93492983148727
23743462	102917	39	639.0	991.0	1332.8556808648848	874.7533068074323	703.526118595948
23743460	102917	39	1370.0	909.0	1332.8556808648848	874.7533068074323	50.52263293452895
23743461	102917	39	958.0	982.0	1332.8556808648848	874.7533068074323	389.895671529471
23743450	102917	39	1056.0	325.0	1332.8556808648848	874.7533068074323	615.5304755841629
23743451	102917	39	956.0	326.0	1332.8556808648848	874.7533068074323	665.6954227965127
23743448	102917	39	940.0	129.0	1332.8556808648848	874.7533068074323	842.9018807678817
23743449	102917	39	864.0	213.0	1332.8556808648848	874.7533068074323	811.013617980516
23743454	102917	39	955.0	570.0	1332.8556808648848	874.7533068074323	485.437424980739
23743455	102917	39	520.0	588.0	1332.8556808648848	874.7533068074323	861.9523286582112
23743452	102917	39	648.0	332.0	1332.8556808648848	874.7533068074323	873.8469291948719
23743453	102917	39	534.0	445.0	1332.8556808648848	874.7533068074323	907.1153750003477
23743446	102917	39	638.0	109.0	1332.8556808648848	874.7533068074323	1034.022506581322
23743447	102917	39	756.0	119.0	1332.8556808648848	874.7533068074323	950.7499867454422
23743531	102901	40	830.0	932.0	1332.010706159762	874.7672284771302	505.26264381528546
23743528	102901	40	1137.0	710.0	1332.010706159762	874.7672284771302	255.29867821233208
23743532	102901	40	722.0	957.0	1332.010706159762	874.7672284771302	615.5284642824116
23743522	102901	40	537.0	507.0	1332.010706159762	874.7672284771302	875.9536273401653
23743523	102901	40	845.0	540.0	1332.010706159762	874.7672284771302	590.972524891377
23743520	102901	40	618.0	277.0	1332.010706159762	874.7672284771302	931.2018835633827
23743521	102901	40	905.0	409.0	1332.010706159762	874.7672284771302	631.8838930518216
23743526	102901	40	871.0	655.0	1332.010706159762	874.7672284771302	510.71372206593554
23743527	102901	40	831.0	708.0	1332.010706159762	874.7672284771302	528.0369647862229
23743525	102901	40	531.0	604.0	1332.010706159762	874.7672284771302	845.5371330697116
23743515	102901	40	676.0	88.0	1332.010706159762	874.7672284771302	1024.3791868257645
23743518	102901	40	1022.0	163.0	1332.010706159762	874.7672284771302	776.349937507365
23743519	102901	40	859.0	245.0	1332.010706159762	874.7672284771302	787.6203972762023
23743516	102901	40	730.0	141.0	1332.010706159762	874.7672284771302	949.1212967360833
23743517	102901	40	890.0	153.0	1332.010706159762	874.7672284771302	846.3577236980881
23743658	102987	41	857.0	472.0	1332.8675966835792	874.6156354090813	623.3372437527408
23743659	102987	41	535.0	520.0	1332.8675966835792	874.6156354090813	873.1236743521602
23743656	102987	41	614.0	255.0	1332.8675966835792	874.6156354090813	949.0490805037559
23743657	102987	41	821.0	287.0	1332.8675966835792	874.6156354090813	779.2949194700564
23743662	102987	41	533.0	602.0	1332.8675966835792	874.6156354090813	845.0487896529182
23743663	102987	41	866.0	647.0	1332.8675966835792	874.6156354090813	519.3979498571216
23743660	102987	41	841.0	552.0	1332.8675966835792	874.6156354090813	588.2300407813982
23743654	102987	41	708.0	169.0	1332.8675966835792	874.6156354090813	942.5247680134851
23743655	102987	41	848.0	178.0	1332.8675966835792	874.6156354090813	848.7460926626455
23743652	102987	41	767.0	92.0	1332.8675966835792	874.6156354090813	965.7605136695173
23743653	102987	41	996.0	108.0	1332.8675966835792	874.6156354090813	837.364502560886
23743666	102987	41	1338.0	820.0	1332.8675966835792	874.6156354090813	54.856259396171914
23743664	102987	41	1039.0	688.0	1332.8675966835792	874.6156354090813	348.1142912316556
23743665	102987	41	859.0	717.0	1332.8675966835792	874.6156354090813	499.39281904336565
23743668	102987	41	809.0	920.0	1332.8675966835792	874.6156354090813	525.8298198127895
23743669	102987	41	745.0	959.0	1332.8675966835792	874.6156354090813	593.8931151461014
23743682	103089	42	963.0	738.0	1332.867347202342	874.5911058743744	394.2828740009923
23743683	103089	42	1336.0	748.0	1332.867347202342	874.5911058743744	126.629860617659
23743680	103089	42	546.0	611.0	1332.867347202342	874.5911058743744	829.843655870988
23743681	103089	42	860.0	669.0	1332.867347202342	874.5911058743744	515.6270268952438
23743686	103089	42	786.0	907.0	1332.867347202342	874.5911058743744	547.8268265196338
23743687	103089	42	797.0	974.0	1332.867347202342	874.5911058743744	545.0100384662243
23743684	103089	42	848.0	818.0	1332.867347202342	874.5911058743744	488.15868080688796
23743674	103089	42	602.0	246.0	1332.867347202342	874.5911058743744	963.99888879135
23743675	103089	42	803.0	281.0	1332.867347202342	874.5911058743744	795.6819757946073
23743672	103089	42	794.0	188.0	1332.867347202342	874.5911058743744	872.8031648353974
23743673	103089	42	691.0	189.0	1332.867347202342	874.5911058743744	939.1639132007892
23743678	103089	42	817.0	569.0	1332.867347202342	874.5911058743744	599.5873947133185
23743676	103089	42	822.0	490.0	1332.867347202342	874.5911058743744	639.449579838186
23743677	103089	42	538.0	532.0	1332.867347202342	874.5911058743744	865.553444607966
23743670	103089	42	829.0	94.0	1332.867347202342	874.5911058743744	929.0881433679499
23743671	103089	42	941.0	120.0	1332.867347202342	874.5911058743744	850.2751054030174
23744168	102952	43	768.0	927.0	1332.8565285351915	874.6093724965359	567.280949511822
23744169	102952	43	814.0	965.0	1332.8565285351915	874.6093724965359	526.6712093365841
23744162	102952	43	556.0	616.0	1332.8565285351915	874.6093724965359	818.7703423248798
23744163	102952	43	1317.0	679.0	1332.8565285351915	874.6093724965359	196.25100281444648
23744160	102952	43	534.0	554.0	1332.8565285351915	874.6093724965359	860.7915676375552
23744161	102952	43	648.0	581.0	1332.8565285351915	874.6093724965359	745.1408781533081
23744166	102952	43	911.0	842.0	1332.8565285351915	874.6093724965359	423.1149983661424
23744164	102952	43	930.0	720.0	1332.8565285351915	874.6093724965359	431.50601461300414
23744165	102952	43	766.0	814.0	1332.8565285351915	874.6093724965359	570.0875546592753
23744154	102952	43	739.0	161.0	1332.8565285351915	874.6093724965359	928.3878031290418
23744155	102952	43	840.0	170.0	1332.8565285351915	874.6093724965359	859.8732031699337
23744153	102952	43	933.0	79.0	1332.8565285351915	874.6093724965359	890.437823217627
23744158	102952	43	588.0	276.0	1332.8565285351915	874.6093724965359	955.5859087189351
23744159	102952	43	760.0	505.0	1332.8565285351915	874.6093724965359	681.7445933211892
23744156	102952	43	673.0	219.0	1332.8565285351915	874.6093724965359	930.1797071296577
23744157	102952	43	767.0	261.0	1332.8565285351915	874.6093724965359	834.6916034689043
23743946	103002	44	695.0	163.0	1332.8752885260162	874.6190538043797	955.6602751237435
23743947	103002	44	811.0	179.0	1332.8752885260162	874.6190538043797	869.6204256972195
23743945	103002	44	1020.0	92.0	1332.8752885260162	874.6190538043797	842.8425295082709
23743950	103002	44	594.0	284.0	1332.8752885260162	874.6190538043797	945.9215394054544
23743951	103002	44	715.0	509.0	1332.8752885260162	874.6190538043797	717.9464915130637
23743948	103002	44	675.0	254.0	1332.8752885260162	874.6190538043797	904.4157811528019
23743949	103002	44	766.0	264.0	1332.8752885260162	874.6190538043797	833.1885870620229
23743962	103002	44	854.0	952.0	1332.8752885260162	874.6190538043797	485.08695384951835
23743960	103002	44	627.0	890.0	1332.8752885260162	874.6190538043797	706.0428432167266
23743961	103002	44	731.0	940.0	1332.8752885260162	874.6190538043797	605.4159983546106
23743955	103002	44	1319.0	611.0	1332.8752885260162	874.6190538043797	263.98395625567224
23743952	103002	44	534.0	548.0	1332.8752885260162	874.6190538043797	863.0653120857041
23743953	103002	44	628.0	591.0	1332.8752885260162	874.6190538043797	759.7953277399948
23743959	103002	44	922.0	888.0	1332.8752885260162	874.6190538043797	411.0931189431747
23743956	103002	44	549.0	626.0	1332.8752885260162	874.6190538043797	822.3575267949642
23743957	103002	44	948.0	748.0	1332.8752885260162	874.6190538043797	405.16832613655856
23743534	102934	45	770.0	152.0	1332.8861028546785	874.6152790227428	915.9768590221283
23743535	102934	45	660.0	202.0	1332.8861028546785	874.6152790227428	951.413170494186
23743533	102934	45	1020.0	112.0	1332.8861028546785	874.6152790227428	824.3056333414956
23743546	102934	45	544.0	876.0	1332.8861028546785	874.6152790227428	788.8873181446303
23743547	102934	45	961.0	922.0	1332.8861028546785	874.6152790227428	374.8927650389282
23743544	102934	45	952.0	764.0	1332.8861028546785	874.6152790227428	396.6232006591444
23743548	102934	45	656.0	926.0	1332.8861028546785	874.6152790227428	678.8336952359576
23743549	102934	45	880.0	953.0	1332.8861028546785	874.6152790227428	459.61939323921143
23743538	102934	45	585.0	322.0	1332.8861028546785	874.6152790227428	929.9017525806383
23743539	102934	45	707.0	517.0	1332.8861028546785	874.6152790227428	720.8481820308152
23743536	102934	45	764.0	263.0	1332.8861028546785	874.6152790227428	835.287164725552
23743537	102934	45	673.0	289.0	1332.8861028546785	874.6152790227428	882.266923195934
23743542	102934	45	621.0	607.0	1332.8861028546785	874.6152790227428	760.5259765478378
23743543	102934	45	523.0	643.0	1332.8861028546785	874.6152790227428	842.3545198275616
23743540	102934	45	536.0	554.0	1332.8861028546785	874.6152790227428	858.9654347328235
23743541	102934	45	1325.0	568.0	1332.8861028546785	874.6152790227428	306.7166769975656
23743466	103020	46	731.0	247.0	1332.857168675037	874.5973522001694	869.5461390715247
23743467	103020	46	690.0	301.0	1332.857168675037	874.5973522001694	861.5563021462556
23743464	103020	46	689.0	149.0	1332.857168675037	874.5973522001694	970.0740029369572
23743465	103020	46	630.0	247.0	1332.857168675037	874.5973522001694	942.2773668334356
23743471	103020	46	1336.0	555.0	1332.857168675037	874.5973522001694	319.6128046904509
23743468	103020	46	561.0	362.0	1332.857168675037	874.5973522001694	926.56329212724
23743469	103020	46	707.0	519.0	1332.857168675037	874.5973522001694	719.8240566094642
23743463	103020	46	972.0	99.0	1332.857168675037	874.5973522001694	855.4350641188831
23743480	103020	46	883.0	949.0	1332.857168675037	874.5973522001694	455.9684486978746
23743474	103020	46	493.0	623.0	1332.857168675037	874.5973522001694	876.7333068892647
23743475	103020	46	900.0	839.0	1332.857168675037	874.5973522001694	434.3184315188941
23743472	103020	46	617.0	577.0	1332.857168675037	874.5973522001694	775.2520041767013
23743473	103020	46	556.0	587.0	1332.857168675037	874.5973522001694	828.3835449321426
23743478	103020	46	606.0	890.0	1332.857168675037	874.5973522001694	727.0203471798686
23743479	103020	46	971.0	928.0	1332.857168675037	874.5973522001694	365.7765073286513
23743476	103020	46	536.0	865.0	1332.857168675037	874.5973522001694	796.9149618610824
23743498	103225	47	877.0	106.0	1332.861723273889	874.6405402781553	893.6544023868144
23743499	103225	47	635.0	166.0	1332.861723273889	874.6405402781553	994.5764928533742
23743502	103225	47	700.0	309.0	1332.861723273889	874.6405402781553	848.8010259132349
23743503	103225	47	551.0	390.0	1332.861723273889	874.6405402781553	919.8827140466973
23743500	103225	47	714.0	238.0	1332.861723273889	874.6405402781553	887.863170797837
23743501	103225	47	576.0	284.0	1332.861723273889	874.6405402781553	960.0499549383835
23743514	103225	47	905.0	914.0	1332.861723273889	874.6405402781553	429.6682689150987
23743513	103225	47	990.0	912.0	1332.861723273889	874.6405402781553	344.89112849861624
23743506	103225	47	722.0	546.0	1332.861723273889	874.6405402781553	693.6545607688768
23743507	103225	47	483.0	555.0	1332.861723273889	874.6405402781553	907.9840437339059
23743504	103225	47	654.0	509.0	1332.861723273889	874.6405402781553	771.0682486144113
23743505	103225	47	1356.0	545.0	1332.861723273889	874.6405402781553	330.4516086278416
23743510	103225	47	508.0	851.0	1332.861723273889	874.6405402781553	825.2004227259055
23743511	103225	47	597.0	873.0	1332.861723273889	874.6405402781553	735.8635519931817
23743508	103225	47	590.0	648.0	1332.861723273889	874.6405402781553	776.6656129912192
23743509	103225	47	809.0	846.0	1332.861723273889	874.6405402781553	524.6440561551359
23743497	103073	48	988.0	923.0	1332.8741671594803	874.6339749599676	348.24914005940946
23743490	103073	48	688.0	576.0	1332.8741671594803	874.6339749599676	710.6651408856521
23743491	103073	48	602.0	732.0	1332.8741671594803	874.6339749599676	744.662003216187
23743488	103073	48	661.0	502.0	1332.8741671594803	874.6339749599676	768.290944753816
23743489	103073	48	1372.0	521.0	1332.8741671594803	874.6339749599676	355.79181980682375
23743494	103073	48	934.0	853.0	1332.8741671594803	874.6339749599676	399.4604236964377
23743495	103073	48	591.0	868.0	1332.8741671594803	874.6339749599676	741.9038276773762
23743492	103073	48	681.0	841.0	1332.8741671594803	874.6339749599676	652.7412765265223
23743493	103073	48	506.0	844.0	1332.8741671594803	874.6339749599676	827.4414352312386
23743482	103073	48	563.0	167.0	1332.8741671594803	874.6339749599676	1045.6825884450536
23743483	103073	48	681.0	220.0	1332.8741671594803	874.6339749599676	923.8428280729106
23743481	103073	48	796.0	108.0	1332.8741671594803	874.6339749599676	935.9281611994085
23743486	103073	48	555.0	417.0	1332.8741671594803	874.6339749599676	902.5059971943208
23743487	103073	48	496.0	493.0	1332.8741671594803	874.6339749599676	919.7841390797184
23743484	103073	48	559.0	305.0	1332.8741671594803	874.6339749599676	960.9183586681401
23743485	103073	48	707.0	319.0	1332.8741671594803	874.6339749599676	836.9274683312689
23743754	103243	49	575.0	873.0	1332.8648213767392	874.5255729550397	757.8663568553746
23743752	103243	49	956.0	812.0	1332.8648213767392	874.5255729550397	382.0164143916823
23743753	103243	49	660.0	828.0	1332.8648213767392	874.5255729550397	674.4714202878769
23743756	103243	49	904.0	923.0	1332.8648213767392	874.5255729550397	431.5956499917945
23743746	103243	49	703.0	493.0	1332.8648213767392	874.5255729550397	736.4044106512555
23743747	103243	49	1381.0	509.0	1332.8648213767392	874.5255729550397	368.68135280375014
23743744	103243	49	574.0	449.0	1332.8648213767392	874.5255729550397	870.0274882794596
23743745	103243	49	496.0	470.0	1332.8648213767392	874.5255729550397	929.5072180637031
23743750	103243	49	601.0	755.0	1332.8648213767392	874.5255729550397	741.5608399578803
23743751	103243	49	533.0	794.0	1332.8648213767392	874.5255729550397	803.9080173600587
23743748	103243	49	644.0	603.0	1332.8648213767392	874.5255729550397	740.4464051496026
23743739	103243	49	717.0	110.0	1332.8648213767392	874.5255729550397	981.7274723219447
23743742	103243	49	721.0	350.0	1332.8648213767392	874.5255729550397	805.9191251746056
23743743	103243	49	531.0	352.0	1332.8648213767392	874.5255729550397	957.089424324364
23743740	103243	49	564.0	158.0	1332.8648213767392	874.5255729550397	1050.9814509539324
23743741	103243	49	647.0	177.0	1332.8648213767392	874.5255729550397	978.2394789254841
23743786	103294	50	612.0	760.0	1332.8885492290483	874.6164144126561	729.9433011285025
23743787	103294	50	678.0	830.0	1332.8885492290483	874.6164144126561	656.4066090057057
23743784	103294	50	561.0	740.0	1332.8885492290483	874.6164144126561	783.5390937663831
23743785	103294	50	997.0	748.0	1332.8885492290483	874.6164144126561	358.9607693076115
23743790	103294	50	810.0	909.0	1332.8885492290483	874.6164144126561	524.0178106445438
23743788	103294	50	535.0	847.0	1332.8885492290483	874.6164144126561	798.3663340446208
23743778	103294	50	728.0	372.0	1332.8885492290483	874.6164144126561	786.4562397396677
23743779	103294	50	607.0	460.0	1332.8885492290483	874.6164144126561	835.9551166194628
23743776	103294	50	542.0	190.0	1332.8885492290483	874.6164144126561	1046.0422229455514
23743777	103294	50	530.0	352.0	1332.8885492290483	874.6164144126561	957.9968366840608
23743782	103294	50	700.0	495.0	1332.8885492290483	874.6164144126561	738.0084944204714
23743783	103294	50	637.0	623.0	1332.8885492290483	874.6164144126561	739.9808733676778
23743780	103294	50	495.0	468.0	1332.8885492290483	874.6164144126561	931.3399644592539
23743781	103294	50	1377.0	490.0	1332.8885492290483	874.6164144126561	387.1377097684571
23743774	103294	50	729.0	110.0	1332.8885492290483	874.6164144126561	974.3303552077351
23743775	103294	50	634.0	174.0	1332.8885492290483	874.6164144126561	989.6002043188605
23744042	103039	51	1029.0	656.0	1332.8864095375277	874.5928466503669	374.3391276747875
23744043	103039	51	597.0	729.0	1332.8864095375277	874.5928466503669	750.15070801659
23744040	103039	51	704.0	494.0	1332.8864095375277	874.5928466503669	735.0843700028132
23744041	103039	51	638.0	622.0	1332.8864095375277	874.5928466503669	739.3715360621428
23744046	103039	51	631.0	866.0	1332.8864095375277	874.5928466503669	701.9390065433312
23744044	103039	51	619.0	793.0	1332.8864095375277	874.5928466503669	718.5340620644877
23744045	103039	51	516.0	824.0	1332.8864095375277	874.5928466503669	818.451612631621
23744034	103039	51	534.0	294.0	1332.8864095375277	874.5928466503669	987.5766040795717
23744035	103039	51	718.0	363.0	1332.8864095375277	874.5928466503669	799.8828272802074
23744032	103039	51	712.0	112.0	1332.8864095375277	874.5928466503669	983.3858771157497
23744033	103039	51	585.0	164.0	1332.8864095375277	874.5928466503669	1031.6376666648066
23744038	103039	51	493.0	475.0	1332.8864095375277	874.5928466503669	930.0987173520795
23744039	103039	51	641.0	479.0	1332.8864095375277	874.5928466503669	796.9946700095755
23744036	103039	51	524.0	369.0	1332.8864095375277	874.5928466503669	953.8979767871061
23744037	103039	51	1351.0	474.0	1332.8864095375277	874.5928466503669	401.0021582820803
23744048	103039	51	718.0	937.0	1332.8864095375277	874.5928466503669	618.045264865897
23744138	103156	52	536.0	299.0	1332.8730097428734	874.6168112344308	983.0266054549896
23744139	103156	52	715.0	372.0	1332.8730097428734	874.6168112344308	796.4864814321611
23744136	103156	52	706.0	110.0	1332.8730097428734	874.6168112344308	988.7409359212339
23744137	103156	52	588.0	202.0	1332.8730097428734	874.6168112344308	1003.6180425832232
23744142	103156	52	1332.0	473.0	1332.8730097428734	874.6168112344308	401.61776008055665
23744143	103156	52	646.0	484.0	1332.8730097428734	874.6168112344308	790.1746798855228
23744140	103156	52	533.0	429.0	1332.8730097428734	874.6168112344308	915.6261104675124
23744141	103156	52	485.0	473.0	1332.8730097428734	874.6168112344308	938.1815942111373
23744152	103156	52	679.0	966.0	1332.8730097428734	874.6168112344308	660.2278395063082
23744146	103156	52	629.0	631.0	1332.8730097428734	874.6168112344308	744.8398247680661
23744147	103156	52	710.0	704.0	1332.8730097428734	874.6168112344308	645.8179949040991
23744144	103156	52	715.0	498.0	1332.8730097428734	874.6168112344308	723.6071300596117
23744145	103156	52	1044.0	561.0	1332.8730097428734	874.6168112344308	426.383770852924
23744150	103156	52	509.0	878.0	1332.8730097428734	874.6168112344308	823.8799561519895
23744151	103156	52	586.0	905.0	1332.8730097428734	874.6168112344308	747.4907563588612
23744148	103156	52	596.0	837.0	1332.8730097428734	874.6168112344308	737.8325399268912
23744074	103173	53	1259.0	487.0	1332.8913089784426	874.6198067666916	394.59984812515444
23744075	103173	53	656.0	496.0	1332.8913089784426	874.6198067666916	775.5867470802968
23744072	103173	53	534.0	486.0	1332.8913089784426	874.6198067666916	888.3989406638608
23744073	103173	53	736.0	487.0	1332.8913089784426	874.6198067666916	711.7080506302046
23744078	103173	53	580.0	851.0	1332.8913089784426	874.6198067666916	753.2617197275914
23744076	103173	53	622.0	655.0	1332.8913089784426	874.6198067666916	744.042547644503
23744077	103173	53	809.0	664.0	1332.8913089784426	874.6198067666916	564.6439644816762
23744066	103173	53	691.0	108.0	1332.8913089784426	874.6198067666916	999.8651812464808
23744067	103173	53	557.0	260.0	1332.8913089784426	874.6198067666916	989.8307078577661
23744070	103173	53	488.0	454.0	1332.8913089784426	874.6198067666916	943.8020692029421
23744071	103173	53	1049.0	473.0	1332.8913089784426	874.6198067666916	491.82592906516044
23744068	103173	53	593.0	322.0	1332.8913089784426	874.6198067666916	923.4867621859496
23744069	103173	53	718.0	369.0	1332.8913089784426	874.6198067666916	796.0795882648977
23744082	103173	53	650.0	967.0	1332.8913089784426	874.6198067666916	689.111485886075
23744080	103173	53	515.0	908.0	1332.8913089784426	874.6198067666916	818.5721902207302
23744081	103173	53	584.0	912.0	1332.8913089784426	874.6198067666916	749.8236269347643
23743626	103054	54	1180.0	501.0	1332.8674798780053	874.6463240559829	403.70786700880734
23743627	103054	54	673.0	528.0	1332.8674798780053	874.6463240559829	745.3782697275761
23743624	103054	54	744.0	481.0	1332.8674798780053	874.6463240559829	708.3236105768752
23743625	103054	54	533.0	486.0	1332.8674798780053	874.6463240559829	889.2884518358592
23743630	103054	54	563.0	860.0	1332.8674798780053	874.6463240559829	770.0067865818221
23743628	103054	54	904.0	622.0	1332.8674798780053	874.6463240559829	497.7524287795208
23743629	103054	54	606.0	709.0	1332.8674798780053	874.6463240559829	745.5032112455734
23743618	103054	54	665.0	97.0	1332.8674798780053	874.6463240559829	1025.0759854744333
23743619	103054	54	588.0	249.0	1332.8674798780053	874.6463240559829	972.7594180395143
23743622	103054	54	723.0	381.0	1332.8674798780053	874.6463240559829	784.6177644348448
23743623	103054	54	497.0	397.0	1332.8674798780053	874.6463240559829	962.7151472797135
23743620	103054	54	637.0	344.0	1332.8674798780053	874.6463240559829	875.1097478521726
23743621	103054	54	1045.0	378.0	1332.8674798780053	874.6463240559829	574.0429053386464
23743634	103054	54	649.0	962.0	1332.8674798780053	874.6463240559829	689.4239586318612
23743632	103054	54	584.0	909.0	1332.8674798780053	874.6463240559829	749.6550389810644
23743633	103054	54	520.0	922.0	1332.8674798780053	874.6463240559829	814.2456081973241
23743567	103258	55	611.0	95.0	1332.9040673962106	874.561234521965	1062.4788002085513
23743578	103258	55	607.0	750.0	1332.9040673962106	874.561234521965	736.5135546668495
23743579	103258	55	538.0	871.0	1332.9040673962106	874.561234521965	794.9120446655465
23743576	103258	55	1175.0	557.0	1332.9040673962106	874.561234521965	354.6531152709384
23743577	103258	55	679.0	577.0	1332.9040673962106	874.561234521965	718.4241210089928
23743582	103258	55	636.0	910.0	1332.9040673962106	874.561234521965	697.8045465973902
23743583	103258	55	526.0	939.0	1332.9040673962106	874.561234521965	809.4729942850976
23743581	103258	55	583.0	897.0	1332.9040673962106	874.561234521965	750.2397006914248
23743570	103258	55	518.0	303.0	1332.9040673962106	874.561234521965	995.3646989255549
23743571	103258	55	630.0	352.0	1332.9040673962106	874.561234521965	875.8677821379531
23743568	103258	55	1041.0	268.0	1332.9040673962106	874.561234521965	673.1452412275243
23743569	103258	55	593.0	291.0	1332.9040673962106	874.561234521965	942.3384441835407
23743574	103258	55	909.0	511.0	1332.9040673962106	874.561234521965	558.4545009239216
23743575	103258	55	529.0	546.0	1332.9040673962106	874.561234521965	868.4550848528488
23743572	103258	55	717.0	393.0	1332.9040673962106	874.561234521965	781.8177810906548
23743573	103258	55	743.0	483.0	1332.9040673962106	874.561234521965	708.0303730144338
23743594	103105	56	660.0	608.0	1332.877037871136	874.6441160926003	723.7835261603004
23743595	103105	56	609.0	744.0	1332.877037871136	874.6441160926003	735.5717850942266
23743592	103105	56	1208.0	587.0	1332.877037871136	874.6441160926003	313.58158764532465
23743593	103105	56	545.0	608.0	1332.877037871136	874.6441160926003	831.7747961145491
23743598	103105	56	647.0	880.0	1332.877037871136	874.6441160926003	685.8979490939694
23743599	103105	56	600.0	901.0	1332.877037871136	874.6441160926003	733.350792769266
23743596	103105	56	533.0	871.0	1332.877037871136	874.6441160926003	799.8853388427614
23743586	103105	56	518.0	249.0	1332.877037871136	874.6441160926003	1027.3534673377649
23743587	103105	56	595.0	308.0	1332.877037871136	874.6441160926003	930.3483634208458
23743584	103105	56	569.0	122.0	1332.877037871136	874.6441160926003	1072.37180794517
23743585	103105	56	1028.0	167.0	1332.877037871136	874.6441160926003	770.5259264045277
23743590	103105	56	945.0	416.0	1332.877037871136	874.6441160926003	600.6688120204421
23743591	103105	56	757.0	491.0	1332.877037871136	874.6441160926003	691.966162871933
23743588	103105	56	642.0	351.0	1332.877037871136	874.6441160926003	866.8992108521012
23743589	103105	56	728.0	404.0	1332.877037871136	874.6441160926003	766.408582256452
23743600	103105	56	531.0	931.0	1332.877037871136	874.6441160926003	803.854943081133
23743818	103192	57	1161.0	628.0	1332.838700107928	874.6082063775023	300.57302990706125
23743819	103192	57	570.0	666.0	1332.838700107928	874.6082063775023	790.8478147851151
23743816	103192	57	776.0	499.0	1332.838700107928	874.6082063775023	671.6776478609447
23743817	103192	57	641.0	621.0	1332.838700107928	874.6082063775023	736.8567766595088
23743822	103192	57	513.0	858.0	1332.838700107928	874.6082063775023	820.0069065036798
23743823	103192	57	590.0	871.0	1332.838700107928	874.6082063775023	742.8474631654191
23743820	103192	57	632.0	746.0	1332.838700107928	874.6082063775023	712.5411948207685
23743821	103192	57	661.0	842.0	1332.838700107928	874.6082063775023	672.6295667645514
23743810	103192	57	553.0	139.0	1332.838700107928	874.6082063775023	1072.039099788785
23743811	103192	57	514.0	252.0	1332.838700107928	874.6082063775023	1028.6582500729053
23743809	103192	57	991.0	67.0	1332.838700107928	874.6082063775023	876.9747498644213
23743814	103192	57	585.0	382.0	1332.838700107928	874.6082063775023	895.502968375636
23743815	103192	57	714.0	405.0	1332.838700107928	874.6082063775023	776.8482504636055
23743812	103192	57	975.0	295.0	1332.838700107928	874.6082063775023	681.1712032925914
23743813	103192	57	710.0	298.0	1332.838700107928	874.6082063775023	848.7667936565459
23743825	103192	57	528.0	935.0	1332.838700107928	874.6082063775023	807.101295952597
23743651	103141	58	516.0	915.0	1332.879903131711	874.6290191067453	817.8768808560106
23743648	103141	58	482.0	814.0	1332.879903131711	874.6290191067453	853.037213438708
23743649	103141	58	574.0	840.0	1332.879903131711	874.6290191067453	759.6695836621934
23743642	103141	58	776.0	500.0	1332.879903131711	874.6290191067453	671.1647550854157
23743643	103141	58	1060.0	604.0	1332.879903131711	874.6290191067453	384.32214028839286
23743640	103141	58	736.0	362.0	1332.879903131711	874.6290191067453	786.7999300920562
23743641	103141	58	647.0	465.0	1332.879903131711	874.6290191067453	798.8912158825628
23743646	103141	58	630.0	769.0	1332.879903131711	874.6290191067453	710.7725711533167
23743647	103141	58	672.0	790.0	1332.879903131711	874.6290191067453	666.2764570644453
23743644	103141	58	623.0	634.0	1332.879903131711	874.6290191067453	749.5544020993818
23743645	103141	58	582.0	695.0	1332.879903131711	874.6290191067453	772.066845183977
23743635	103141	58	959.0	51.0	1332.879903131711	874.6290191067453	904.5169667178814
23743638	103141	58	807.0	232.0	1332.879903131711	874.6290191067453	830.3744509050814
23743639	103141	58	514.0	273.0	1332.879903131711	874.6290191067453	1016.1307850785473
23743636	103141	58	545.0	154.0	1332.879903131711	874.6290191067453	1067.7363555380066
23743637	103141	58	997.0	167.0	1332.879903131711	874.6290191067453	783.2969666797786
23743842	103277	59	521.0	898.0	1332.852281342033	874.626399286582	812.1886800064217
23743840	103277	59	552.0	819.0	1332.852281342033	874.626399286582	782.8311322211499
23743834	103277	59	940.0	535.0	1332.852281342033	874.626399286582	519.3062738384822
23743835	103277	59	622.0	644.0	1332.852281342033	874.626399286582	747.3282424323777
23743832	103277	59	704.0	498.0	1332.852281342033	874.626399286582	733.009301706776
23743833	103277	59	793.0	502.0	1332.852281342033	874.626399286582	655.9656386698016
23743838	103277	59	487.0	770.0	1332.852281342033	874.626399286582	852.2985188765712
23743839	103277	59	633.0	781.0	1332.852281342033	874.626399286582	706.0871889101363
23743836	103277	59	586.0	706.0	1332.852281342033	874.626399286582	765.6521355564529
23743837	103277	59	689.0	710.0	1332.852281342033	874.626399286582	664.5657315355686
23743826	103277	59	924.0	54.0	1332.852281342033	874.626399286582	916.8357950934538
23743827	103277	59	938.0	127.0	1332.852281342033	874.626399286582	845.4901282636171
23743830	103277	59	513.0	283.0	1332.852281342033	874.626399286582	1011.028960789226
23743831	103277	59	774.0	311.0	1332.852281342033	874.626399286582	793.7194657647955
23743828	103277	59	825.0	162.0	1332.852281342033	874.626399286582	875.071611140749
23743829	103277	59	539.0	174.0	1332.852281342033	874.626399286582	1058.81008493933
23744330	103124	60	799.0	229.0	1332.8764419058878	874.5304001970046	837.6953818665802
23744331	103124	60	497.0	272.0	1332.8764419058878	874.5304001970046	1030.403954425064
23744328	103124	60	904.0	125.0	1332.8764419058878	874.5304001970046	863.5570758446347
23744329	103124	60	547.0	223.0	1332.8764419058878	874.5304001970046	1020.8298802070436
23744334	103124	60	802.0	519.0	1332.8764419058878	874.5304001970046	638.9300916648845
23744335	103124	60	671.0	612.0	1332.8764419058878	874.5304001970046	712.0411753386159
23744332	103124	60	932.0	403.0	1332.8764419058878	874.5304001970046	618.9045483635356
23744333	103124	60	689.0	481.0	1332.8764419058878	874.5304001970046	754.6145031210311
23744326	103124	60	896.0	60.0	1332.8764419058878	874.5304001970046	924.2947572811613
23744327	103124	60	821.0	119.0	1332.8764419058878	874.5304001970046	912.6026941665676
23744338	103124	60	501.0	716.0	1332.8764419058878	874.5304001970046	846.847272171684
23744339	103124	60	628.0	782.0	1332.8764419058878	874.5304001970046	710.9238168147991
23744336	103124	60	627.0	666.0	1332.8764419058878	874.5304001970046	736.0342920299563
23744337	103124	60	588.0	707.0	1332.8764419058878	874.5304001970046	763.4836924889385
23744342	103124	60	520.0	886.0	1332.8764419058878	874.5304001970046	812.9573552931402
23744340	103124	60	542.0	805.0	1332.8764419058878	874.5304001970046	793.9269632108942
23743720	103210	61	520.0	874.0	1332.8790523436585	874.592425711503	812.8792682233616
23743714	103210	61	776.0	571.0	1332.8790523436585	874.592425711503	634.2575501234223
23743715	103210	61	507.0	643.0	1332.8790523436585	874.592425711503	857.7361253596571
23743712	103210	61	696.0	495.0	1332.8790523436585	874.592425711503	741.421160320974
23743713	103210	61	598.0	556.0	1332.8790523436585	874.592425711503	800.967137462114
23743718	103210	61	526.0	760.0	1332.8790523436585	874.592425711503	814.9756003350325
23743719	103210	61	629.0	795.0	1332.8790523436585	874.592425711503	708.364789186227
23743716	103210	61	640.0	697.0	1332.8790523436585	874.592425711503	715.2764855961238
23743717	103210	61	591.0	707.0	1332.8790523436585	874.592425711503	760.5733031484805
23743706	103210	61	765.0	106.0	1332.8790523436585	874.592425711503	955.6259388232531
23743707	103210	61	869.0	129.0	1332.8790523436585	874.592425711503	878.1183522063604
23743705	103210	61	834.0	58.0	1332.8790523436585	874.592425711503	956.9239774384918
23743710	103210	61	895.0	261.0	1332.8790523436585	874.592425711503	753.8127946459298
23743711	103210	61	563.0	298.0	1332.8790523436585	874.592425711503	961.858919294012
23743708	103210	61	787.0	186.0	1332.8790523436585	874.592425711503	878.7169444905808
23743709	103210	61	478.0	245.0	1332.8790523436585	874.592425711503	1061.6990235699034
23743758	103329	62	664.0	107.0	1332.8236916951869	874.5840154445074	1018.0915240481536
23743759	103329	62	830.0	123.0	1332.8236916951869	874.5840154445074	904.2732978484247
23743757	103329	62	817.0	60.0	1332.8236916951869	874.5840154445074	964.1686569951072
23743770	103329	62	587.0	724.0	1332.8236916951869	874.5840154445074	760.8735274677579
23743771	103329	62	619.0	801.0	1332.8236916951869	874.5840154445074	717.6063476268049
23743768	103329	62	645.0	704.0	1332.8236916951869	874.5840154445074	708.6609465621535
23743769	103329	62	516.0	715.0	1332.8236916951869	874.5840154445074	832.2667849313383
23743772	103329	62	515.0	808.0	1332.8236916951869	874.5840154445074	820.529720248242
23743762	103329	62	854.0	247.0	1332.8236916951869	874.5840154445074	789.3882594579546
23743763	103329	62	551.0	376.0	1332.8236916951869	874.5840154445074	927.2725086794385
23743760	103329	62	780.0	170.0	1332.8236916951869	874.5840154445074	895.5739326931086
23743761	103329	62	476.0	207.0	1332.8236916951869	874.5840154445074	1086.1930106234254
23743766	103329	62	819.0	614.0	1332.8236916951869	874.5840154445074	576.1239582350779
23743767	103329	62	506.0	617.0	1332.8236916951869	874.5840154445074	866.0178648047473
23743764	103329	62	554.0	540.0	1332.8236916951869	874.5840154445074	847.6513470387987
23743765	103329	62	708.0	569.0	1332.8236916951869	874.5840154445074	695.5474363397444
23743690	103312	63	637.0	126.0	1332.9040888161517	874.5844920399802	1022.0867098997977
23743691	103312	63	756.0	134.0	1332.9040888161517	874.5844920399802	938.7671263646324
23743688	103312	63	832.0	63.0	1332.9040888161517	874.5844920399802	953.7160446970219
23743689	103312	63	840.0	119.0	1332.9040888161517	874.5844920399802	902.1432066933695
23743694	103312	63	556.0	427.0	1332.9040888161517	874.5844920399802	896.611309728994
23743695	103312	63	551.0	537.0	1332.9040888161517	874.5844920399802	851.6673607537791
23743692	103312	63	496.0	149.0	1332.9040888161517	874.5844920399802	1107.6467437617957
23743693	103312	63	916.0	248.0	1332.9040888161517	874.5844920399802	752.6068993416321
23743698	103312	63	767.0	625.0	1332.9040888161517	874.5844920399802	618.498064997534
23743699	103312	63	531.0	664.0	1332.9040888161517	874.5844920399802	829.0934784135013
23743696	103312	63	502.0	600.0	1332.9040888161517	874.5844920399802	875.0989933031881
23743697	103312	63	864.0	600.0	1332.9040888161517	874.5844920399802	543.3853952558528
23743702	103312	63	523.0	754.0	1332.9040888161517	874.5844920399802	818.8316388621417
23743703	103312	63	634.0	823.0	1332.9040888161517	874.5844920399802	700.8051692039364
23743700	103312	63	660.0	725.0	1332.9040888161517	874.5844920399802	689.329698333355
23743701	103312	63	583.0	748.0	1332.9040888161517	874.5844920399802	760.5128375301778
23743722	103363	64	836.0	61.0	1332.8818331550174	874.5754440465519	953.3082184031745
23743723	103363	64	627.0	93.0	1332.8818331550174	874.5754440465519	1053.1520959077338
23743726	103363	64	834.0	117.0	1332.8818331550174	874.5754440465519	907.0852423418876
23743727	103363	64	1033.0	210.0	1332.8818331550174	874.5754440465519	729.1019371021348
23743724	103363	64	714.0	96.0	1332.8818331550174	874.5754440465519	994.5825483496079
23743725	103363	64	517.0	99.0	1332.8818331550174	874.5754440465519	1125.691092209758
23743736	103363	64	581.0	772.0	1332.8818331550174	874.5754440465519	758.846501441429
23743737	103363	64	645.0	835.0	1332.8818331550174	874.5754440465519	689.0193264025247
23743730	103363	64	494.0	576.0	1332.8818331550174	874.5754440465519	890.432493670979
23743731	103363	64	971.0	621.0	1332.8818331550174	874.5754440465519	441.88116840508354
23743728	103363	64	589.0	462.0	1332.8818331550174	874.5754440465519	850.6342802452053
23743729	103363	64	535.0	510.0	1332.8818331550174	874.5754440465519	877.2289747155821
23743734	103363	64	676.0	750.0	1332.8818331550174	874.5754440465519	668.5901464937183
23743735	103363	64	525.0	753.0	1332.8818331550174	874.5754440465519	816.9783625880355
23743732	103363	64	586.0	624.0	1332.8818331550174	874.5754440465519	787.7947231710339
23743733	103363	64	837.0	633.0	1332.8818331550174	874.5754440465519	551.595402101458
23743938	103346	65	895.0	633.0	1332.832568200052	874.6048947013148	500.070277981292
23743939	103346	65	1088.0	702.0	1332.832568200052	874.6048947013148	299.5587356868184
23743936	103346	65	487.0	544.0	1332.832568200052	874.6048947013148	908.1477466956371
23743937	103346	65	646.0	604.0	1332.832568200052	874.6048947013148	738.2181153132107
23743942	103346	65	574.0	800.0	1332.832568200052	874.6048947013148	762.4911519975041
23743943	103346	65	642.0	855.0	1332.832568200052	874.6048947013148	691.1106924235286
23743940	103346	65	526.0	752.0	1332.832568200052	874.6048947013148	816.0948188250015
23743941	103346	65	679.0	762.0	1332.832568200052	874.6048947013148	663.4582801878124
23743930	103346	65	519.0	105.0	1332.832568200052	874.6048947013148	1120.0960418693187
23743931	103346	65	621.0	105.0	1332.832568200052	874.6048947013148	1048.3307202874976
23743928	103346	65	839.0	51.0	1332.832568200052	874.6048947013148	960.3101728040908
23743929	103346	65	713.0	88.0	1332.832568200052	874.6048947013148	1001.4687578599438
23743934	103346	65	519.0	424.0	1332.832568200052	874.6048947013148	930.2516972260117
23743935	103346	65	650.0	493.0	1332.832568200052	874.6048947013148	782.2292578615813
23743932	103346	65	803.0	106.0	1332.832568200052	874.6048947013148	933.5288075278031
23743933	103346	65	1027.0	161.0	1332.832568200052	874.6048947013148	776.3797431112652
23744170	103380	66	850.0	47.0	1332.858098524101	874.5765884465022	958.1414055634282
23744171	103380	66	684.0	78.0	1332.858098524101	874.5765884465022	1027.400162196493
23744174	103380	66	519.0	128.0	1332.858098524101	874.5765884465022	1104.4191264867172
23744175	103380	66	1020.0	166.0	1332.858098524101	874.5765884465022	774.5714760476272
23744172	103380	66	605.0	106.0	1332.858098524101	874.5765884465022	1058.5307666266408
23744173	103380	66	782.0	106.0	1332.858098524101	874.5765884465022	945.5974920745361
23744184	103380	66	626.0	836.0	1332.858098524101	874.5765884465022	707.909969293609
23744185	103380	66	564.0	846.0	1332.858098524101	874.5765884465022	769.3889764438642
23744178	103380	66	700.0	510.0	1332.858098524101	874.5765884465022	730.3598166046863
23744179	103380	66	651.0	603.0	1332.858098524101	874.5765884465022	733.951163167648
23744176	103380	66	513.0	348.0	1332.858098524101	874.5765884465022	974.3973548894269
23744177	103380	66	489.0	498.0	1332.858098524101	874.5765884465022	924.0705694971124
23744182	103380	66	684.0	752.0	1332.858098524101	874.5765884465022	660.3346515635047
23744183	103380	66	1107.0	791.0	1332.858098524101	874.5765884465022	240.82551111806768
23744180	103380	66	924.0	615.0	1332.858098524101	874.5765884465022	484.2984100720012
23744181	103380	66	527.0	750.0	1332.858098524101	874.5765884465022	815.4303166708047
23744427	103396	67	1042.0	922.0	1332.8740725044916	874.6175274398738	294.7080330789429
23744424	103396	67	619.0	798.0	1332.8740725044916	874.6175274398738	717.973841379439
23744425	103396	67	553.0	868.0	1332.8740725044916	874.6175274398738	779.9021481148507
23744418	103396	67	496.0	430.0	1332.8740725044916	874.6175274398738	947.6512855143499
23744419	103396	67	644.0	562.0	1332.8740725044916	874.6175274398738	756.4900569284065
23744416	103396	67	1018.0	181.0	1332.8740725044916	874.6175274398738	761.7420533929894
23744417	103396	67	521.0	240.0	1332.8740725044916	874.6175274398738	1030.4750922457697
23744422	103396	67	703.0	727.0	1332.8740725044916	874.6175274398738	646.9407095096547
23744423	103396	67	525.0	751.0	1332.8740725044916	874.6175274398738	817.2770705919385
23744420	103396	67	743.0	574.0	1332.8740725044916	874.6175274398738	662.0591508446186
23744421	103396	67	976.0	604.0	1332.8740725044916	874.6175274398738	447.8760428775041
23744411	103396	67	898.0	44.0	1332.8740725044916	874.6175274398738	937.5718296893158
23744414	103396	67	702.0	129.0	1332.8740725044916	874.6175274398738	976.7024073810576
23744415	103396	67	578.0	157.0	1332.8740725044916	874.6175274398738	1041.542020769414
23744412	103396	67	642.0	64.0	1332.8740725044916	874.6175274398738	1065.0857992911538
23744413	103396	67	521.0	124.0	1332.8740725044916	874.6175274398738	1105.6971475521577
23744430	103413	68	619.0	64.0	1332.853532186237	874.6177595006064	1080.1333331735254
23744431	103413	68	521.0	123.0	1332.853532186237	874.6177595006064	1106.361339762006
23744429	103413	68	954.0	62.0	1332.853532186237	874.6177595006064	896.592227216907
23744442	103413	68	611.0	778.0	1332.853532186237	874.6177595006064	728.2908164879356
23744440	103413	68	731.0	706.0	1332.853532186237	874.6177595006064	625.0276978055086
23744441	103413	68	525.0	751.0	1332.853532186237	874.6177595006064	817.2568017029465
23744444	103413	68	556.0	877.0	1332.853532186237	874.6177595006064	776.8571847772472
23744445	103413	68	982.0	967.0	1332.853532186237	874.6177595006064	362.81218199951155
23744434	103413	68	679.0	199.0	1332.853532186237	874.6177595006064	940.2041259774591
23744435	103413	68	514.0	228.0	1332.853532186237	874.6177595006064	1043.3770335192648
23744432	103413	68	1106.0	141.0	1332.853532186237	874.6177595006064	767.8916213373224
23744433	103413	68	587.0	158.0	1332.853532186237	874.6177595006064	1034.3299786365835
23744438	103413	68	776.0	597.0	1332.853532186237	874.6177595006064	622.2197977390507
23744439	103413	68	1045.0	644.0	1332.853532186237	874.6177595006064	368.841709936895
23744436	103413	68	500.0	387.0	1332.853532186237	874.6177595006064	965.0990029294833
23744437	103413	68	641.0	557.0	1332.853532186237	874.6177595006064	761.2767901024946
23743914	103448	69	1006.0	147.0	1332.8383600687891	874.5454254103349	797.5873993788773
23743915	103448	69	511.0	215.0	1332.8383600687891	874.5454254103349	1053.7639480738826
23743912	103448	69	522.0	125.0	1332.8383600687891	874.5454254103349	1104.208852940694
23743913	103448	69	1110.0	136.0	1332.8383600687891	874.5454254103349	771.4313191157589
23743918	103448	69	505.0	342.0	1332.8383600687891	874.5454254103349	984.3378386137845
23743919	103448	69	640.0	512.0	1332.8383600687891	874.5454254103349	781.9617501315329
23743916	103448	69	610.0	231.0	1332.8383600687891	874.5454254103349	967.8047372034844
23743917	103448	69	683.0	313.0	1332.8383600687891	874.5454254103349	858.8499048239845
23743911	103448	69	609.0	64.0	1332.8383600687891	874.5454254103349	1086.704126319899
23743922	103448	69	742.0	682.0	1332.8383600687891	874.5454254103349	621.4207178516202
23743923	103448	69	528.0	749.0	1332.8383600687891	874.5454254103349	814.5713226474892
23743920	103448	69	818.0	623.0	1332.8383600687891	874.5454254103349	573.0040471438108
23743921	103448	69	1121.0	676.0	1332.8383600687891	874.5454254103349	290.3373499018079
23743927	103448	69	961.0	960.0	1332.8383600687891	874.5454254103349	381.5314539286992
23743924	103448	69	603.0	758.0	1332.8383600687891	874.5454254103349	739.085156130182
23743925	103448	69	557.0	869.0	1332.8383600687891	874.5454254103349	775.8581782112049
23744014	103686	70	603.0	62.0	1332.8730183857149	874.5879876480495	1092.25173867446
23744015	103686	70	520.0	130.0	1332.8730183857149	874.5879876480495	1102.3492256854336
23744026	103686	70	603.0	728.0	1332.8730183857149	874.5879876480495	744.4478901106368
23744027	103686	70	530.0	741.0	1332.8730183857149	874.5879876480495	813.910826869654
23744024	103686	70	741.0	661.0	1332.8730183857149	874.5879876480495	629.2324676624372
23744025	103686	70	863.0	689.0	1332.8730183857149	874.5879876480495	505.19655042978565
23744031	103686	70	860.0	976.0	1332.8730183857149	874.5879876480495	483.62515212351065
23744028	103686	70	559.0	852.0	1332.8730183857149	874.5879876480495	774.202599951334
23744018	103686	70	1017.0	259.0	1332.8730183857149	874.5879876480495	691.8990781036475
23744019	103686	70	577.0	302.0	1332.8730183857149	874.5879876480495	948.2621069737914
23744016	103686	70	1113.0	137.0	1332.8730183857149	874.5879876480495	769.6623829555035
23744017	103686	70	512.0	216.0	1332.8730183857149	874.5879876480495	1052.4118251844102
23744022	103686	70	643.0	463.0	1332.8730183857149	874.5879876480495	803.3240025498976
23744023	103686	70	1210.0	644.0	1332.8730183857149	874.5879876480495	261.2826031231189
23744020	103686	70	500.0	314.0	1332.8730183857149	874.5879876480495	1003.9603361937269
23744021	103686	70	703.0	386.0	1332.8730183857149	874.5879876480495	797.1563466248649
23743882	103430	71	561.0	350.0	1332.867044697949	874.5536989876862	933.2391536001958
23743883	103430	71	994.0	391.0	1332.867044697949	874.5536989876862	590.4701972047325
23743880	103430	71	526.0	194.0	1332.867044697949	874.5536989876862	1055.5509296217897
23743881	103430	71	499.0	300.0	1332.867044697949	874.5536989876862	1012.6431756812091
23743886	103430	71	745.0	615.0	1332.867044697949	874.5536989876862	642.6163590355375
23743887	103430	71	1267.0	615.0	1332.867044697949	874.5536989876862	267.78086233977217
23743884	103430	71	644.0	439.0	1332.867044697949	874.5536989876862	815.0121655366513
23743885	103430	71	738.0	445.0	1332.867044697949	874.5536989876862	733.7459922763976
23743878	103430	71	522.0	133.0	1332.867044697949	874.5536989876862	1098.8208464802194
23743879	103430	71	1121.0	138.0	1332.867044697949	874.5536989876862	766.4195953402325
23743877	103430	71	605.0	63.0	1332.867044697949	874.5536989876862	1090.142119678862
23743890	103430	71	523.0	720.0	1332.867044697949	874.5536989876862	824.482550426973
23743888	103430	71	933.0	696.0	1332.867044697949	874.5536989876862	437.9213135457748
23743889	103430	71	592.0	703.0	1332.867044697949	874.5536989876862	760.4700188408683
23743892	103430	71	567.0	898.0	1332.867044697949	874.5536989876862	766.2258539004869
23743893	103430	71	866.0	941.0	1332.867044697949	874.5536989876862	471.5717849312189
23743906	103481	72	971.0	674.0	1332.8827198964443	874.5592933803895	413.7428345251305
23743907	103481	72	522.0	679.0	1332.8827198964443	874.5592933803895	834.1308186694055
23743904	103481	72	736.0	593.0	1332.8827198964443	874.5592933803895	659.9580418479961
23743905	103481	72	590.0	656.0	1332.8827198964443	874.5592933803895	774.3661280322598
23743910	103481	72	943.0	941.0	1332.8827198964443	874.5592933803895	395.5033536772633
23743909	103481	72	547.0	889.0	1332.8827198964443	874.5592933803895	786.0153837168244
23743898	103481	72	504.0	247.0	1332.8827198964443	874.5592933803895	1039.65245637714
23743899	103481	72	650.0	394.0	1332.8827198964443	874.5592933803895	835.0245766367748
23743896	103481	72	1123.0	138.0	1332.8827198964443	874.5592933803895	765.8788081518825
23743897	103481	72	558.0	152.0	1332.8827198964443	874.5592933803895	1059.4975988856602
23743902	103481	72	933.0	489.0	1332.8827198964443	874.5592933803895	555.4837156782937
23743903	103481	72	1273.0	542.0	1332.8827198964443	874.5592933803895	337.90771485105216
23743900	103481	72	537.0	413.0	1332.8827198964443	874.5592933803895	920.0360238249187
23743901	103481	72	742.0	471.0	1332.8827198964443	874.5592933803895	715.5434940979474
23743894	103481	72	592.0	61.0	1332.8827198964443	874.5592933803895	1100.35718223073
23743895	103481	72	524.0	137.0	1332.8827198964443	874.5592933803895	1094.6620326835352
23744010	103601	73	1013.0	659.0	1332.895738218606	874.5276822185825	385.7271900358351
23744011	103601	73	591.0	781.0	1332.895738218606	874.5276822185825	747.7678207358957
23744008	103601	73	609.0	605.0	1332.895738218606	874.5276822185825	772.444309509224
23744009	103601	73	523.0	612.0	1332.895738218606	874.5276822185825	851.3823410875527
23744013	103601	73	1034.0	983.0	1332.895738218606	874.5276822185825	317.96997664892564
23744002	103601	73	644.0	319.0	1332.895738218606	874.5276822185825	884.9792900666708
23744003	103601	73	595.0	470.0	1332.895738218606	874.5276822185825	841.5062484392615
23744000	103601	73	1134.0	141.0	1332.895738218606	874.5276822185825	760.0147204248678
23744001	103601	73	506.0	235.0	1332.895738218606	874.5276822185825	1045.3478933866782
23744006	103601	73	868.0	584.0	1332.895738218606	874.5276822185825	548.210161844091
23744007	103601	73	727.0	589.0	1332.895738218606	874.5276822185825	669.8027343215206
23744004	103601	73	1261.0	504.0	1332.895738218606	874.5276822185825	377.43841943325435
23744005	103601	73	766.0	533.0	1332.895738218606	874.5276822185825	661.8247016635262
23743998	103601	73	583.0	134.0	1332.895738218606	874.5276822185825	1053.909325478456
23743999	103601	73	522.0	138.0	1332.895738218606	874.5276822185825	1095.4564915757153
23743997	103601	73	565.0	71.0	1332.895738218606	874.5276822185825	1111.4497743334448
23744206	103567	74	1195.0	130.0	1332.8884149760906	874.6000630090658	757.2598423379675
23744207	103567	74	502.0	156.0	1332.8884149760906	874.6000630090658	1098.5270177369848
23744204	103567	74	544.0	86.0	1332.8884149760906	874.6000630090658	1115.452818662175
23744205	103567	74	634.0	102.0	1332.8884149760906	874.6000630090658	1041.8041437570714
23744218	103567	74	628.0	726.0	1332.8884149760906	874.6000630090658	720.3816046331303
23744216	103567	74	1011.0	633.0	1332.8884149760906	874.6000630090658	402.47079663225816
23744217	103567	74	828.0	645.0	1332.8884149760906	874.6000630090658	554.6426782270149
23744220	103567	74	1117.0	976.0	1332.8884149760906	874.6000630090658	238.51573311346598
23744210	103567	74	650.0	475.0	1332.8884149760906	874.6000630090658	791.2122330104652
23744211	103567	74	1128.0	518.0	1332.8884149760906	874.6000630090658	411.2698232662888
23744208	103567	74	508.0	229.0	1332.8884149760906	874.6000630090658	1047.4924049935048
23744209	103567	74	614.0	250.0	1332.8884149760906	874.6000630090658	952.3265153810246
23744214	103567	74	521.0	576.0	1332.8884149760906	874.6000630090658	865.0576836265931
23744215	103567	74	616.0	591.0	1332.8884149760906	874.6000630090658	770.9461688507686
23744212	103567	74	777.0	548.0	1332.8884149760906	874.6000630090658	644.7321390020479
23744213	103567	74	710.0	566.0	1332.8884149760906	874.6000630090658	695.1431337506153
23744546	103465	75	613.0	668.0	1332.8644542199606	874.5382566725118	748.9077940031884
23744547	103465	75	720.0	725.0	1332.8644542199606	874.5382566725118	630.8442989002788
23744544	103465	75	772.0	616.0	1332.8644542199606	874.5382566725118	617.5847846010423
23744545	103465	75	983.0	618.0	1332.8644542199606	874.5382566725118	433.83984771249686
23744549	103465	75	1177.0	987.0	1332.8644542199606	874.5382566725118	192.20138345377237
23744538	103465	75	525.0	198.0	1332.8644542199606	874.5382566725118	1053.7309851824593
23744539	103465	75	736.0	463.0	1332.8644542199606	874.5382566725118	724.9902850496286
23744536	103465	75	488.0	172.0	1332.8644542199606	874.5382566725118	1098.7975009494899
23744537	103465	75	640.0	179.0	1332.8644542199606	874.5382566725118	981.7507924196246
23744542	103465	75	711.0	567.0	1332.8644542199606	874.5382566725118	693.7544080865052
23744543	103465	75	615.0	586.0	1332.8644542199606	874.5382566725118	773.6819115089445
23744540	103465	75	979.0	495.0	1332.8644542199606	874.5382566725118	518.9116882846253
23744541	103465	75	549.0	511.0	1332.8644542199606	874.5382566725118	864.0622354055556
23744534	103465	75	643.0	88.0	1332.8644542199606	874.5382566725118	1046.210014483535
23744535	103465	75	524.0	95.0	1332.8644542199606	874.5382566725118	1123.361740009234
23744533	103465	75	1262.0	84.0	1332.8644542199606	874.5382566725118	793.7080736232354
23744618	103499	76	717.0	71.0	1332.8630919947625	874.5740239275272	1012.4320026611305
23744619	103499	76	1235.0	100.0	1332.8630919947625	874.5740239275272	780.7317742464801
23744622	103499	76	655.0	171.0	1332.8630919947625	874.5740239275272	976.9927218942178
23744623	103499	76	494.0	210.0	1332.8630919947625	874.5740239275272	1070.2102225218366
23744620	103499	76	516.0	106.0	1332.8630919947625	874.5740239275272	1121.5932156175852
23744621	103499	76	560.0	140.0	1332.8630919947625	874.5740239275272	1066.262798561773
23744634	103499	76	1227.0	984.0	1332.8630919947625	874.5740239275272	152.25320517514547
23744632	103499	76	581.0	745.0	1332.8630919947625	874.5740239275272	762.9466146334854
23744626	103499	76	571.0	513.0	1332.8630919947625	874.5740239275272	843.3096381062912
23744627	103499	76	947.0	517.0	1332.8630919947625	874.5740239275272	526.0698702182841
23744624	103499	76	897.0	399.0	1332.8630919947625	874.5740239275272	645.09478931228
23744625	103499	76	800.0	469.0	1332.8630919947625	874.5740239275272	669.6516734056482
23744630	103499	76	557.0	640.0	1332.8630919947625	874.5740239275272	810.5482775388678
23744631	103499	76	767.0	737.0	1332.8630919947625	874.5740239275272	582.3466759083329
23744628	103499	76	708.0	559.0	1332.8630919947625	874.5740239275272	700.0291767598451
23744629	103499	76	622.0	577.0	1332.8630919947625	874.5740239275272	770.633917808433
23743982	103516	77	596.0	109.0	1332.846862777625	874.5694364058453	1062.5628739721672
23743983	103516	77	502.0	128.0	1332.846862777625	874.5694364058453	1116.992584023172
23743980	103516	77	1144.0	87.0	1332.846862777625	874.5694364058453	809.894286151947
23743981	103516	77	811.0	101.0	1332.846862777625	874.5694364058453	933.131191811798
23743994	103516	77	699.0	819.0	1332.846862777625	874.5694364058453	636.2780899225594
23743992	103516	77	526.0	597.0	1332.846862777625	874.5694364058453	853.2564983642106
23743993	103516	77	527.0	743.0	1332.846862777625	874.5694364058453	816.516798874764
23743996	103516	77	1290.0	992.0	1332.846862777625	874.5694364058453	125.00316362366766
23743986	103516	77	783.0	330.0	1332.846862777625	874.5694364058453	773.8781839370951
23743987	103516	77	969.0	444.0	1332.846862777625	874.5694364058453	563.7149803934317
23743984	103516	77	694.0	147.0	1332.846862777625	874.5694364058453	968.236850606675
23743985	103516	77	513.0	264.0	1332.846862777625	874.5694364058453	1022.2249826135464
23743990	103516	77	705.0	539.0	1332.846862777625	874.5694364058453	711.8978365955626
23743991	103516	77	624.0	569.0	1332.846862777625	874.5694364058453	771.9044988436502
23743988	103516	77	615.0	489.0	1332.846862777625	874.5694364058453	814.8422600049653
23743989	103516	77	837.0	534.0	1332.846862777625	874.5694364058453	601.5410645502166
23744203	103533	78	1303.0	999.0	1332.8825186505867	874.6101279771727	127.92890675198474
23744200	103533	78	524.0	748.0	1332.8825186505867	874.6101279771727	818.7313683284113
23744201	103533	78	646.0	830.0	1332.8825186505867	874.6101279771727	688.3296143170895
23744194	103533	78	515.0	326.0	1332.8825186505867	874.6101279771727	984.8374926013719
23744195	103533	78	669.0	422.0	1332.8825186505867	874.6101279771727	803.4898421992398
23744192	103533	78	754.0	272.0	1332.8825186505867	874.6101279771727	835.6099190052206
23744193	103533	78	973.0	325.0	1332.8825186505867	874.6101279771727	656.9526010340275
23744198	103533	78	857.0	567.0	1332.8825186505867	874.6101279771727	566.6464174345043
23744199	103533	78	624.0	571.0	1332.8825186505867	874.6101279771727	771.1637537246642
23744196	103533	78	718.0	515.0	1332.8825186505867	874.6101279771727	712.3201217752083
23744197	103533	78	521.0	519.0	1332.8825186505867	874.6101279771727	886.3474415884334
23744187	103533	78	634.0	89.0	1332.8825186505867	874.6101279771727	1051.4846875041487
23744190	103533	78	686.0	156.0	1332.8825186505867	874.6101279771727	966.880297124259
23744191	103533	78	498.0	173.0	1332.8825186505867	874.6101279771727	1090.5437137632273
23744188	103533	78	876.0	100.0	1332.8825186505867	874.6101279771727	899.3122295472889
23744189	103533	78	1056.0	104.0	1332.8825186505867	874.6101279771727	818.843024318634
23743979	103635	79	1243.0	975.0	1332.882450968683	874.5392459420239	134.80066059940097
23743976	103635	79	737.0	736.0	1332.882450968683	874.5392459420239	611.7753002848591
23743977	103635	79	467.0	818.0	1332.882450968683	874.5392459420239	867.7263999828671
23743970	103635	79	519.0	352.0	1332.882450968683	874.5392459420239	967.1876278904987
23743971	103635	79	687.0	356.0	1332.882450968683	874.5392459420239	828.279596544208
23743968	103635	79	721.0	239.0	1332.882450968683	874.5392459420239	882.2189450108172
23743969	103635	79	961.0	255.0	1332.882450968683	874.5392459420239	722.5824759851893
23743974	103635	79	624.0	572.0	1332.882450968683	874.5392459420239	770.7427097459539
23743975	103635	79	929.0	583.0	1332.882450968683	874.5392459420239	498.11260386072803
23743972	103635	79	527.0	470.0	1332.882450968683	874.5392459420239	901.7197603948986
23743973	103635	79	729.0	499.0	1332.882450968683	874.5392459420239	711.1284974114368
23743963	103635	79	873.0	85.0	1332.882450968683	874.5392459420239	913.7089742317643
23743966	103635	79	681.0	162.0	1332.882450968683	874.5392459420239	965.7447420972923
23743967	103635	79	516.0	239.0	1332.882450968683	874.5392459420239	1034.9913390135973
23743964	103635	79	644.0	89.0	1332.882450968683	874.5392459420239	1044.8114366562913
23743965	103635	79	1032.0	98.0	1332.882450968683	874.5392459420239	832.7925610793657
23744130	103550	80	623.0	575.0	1332.8873984541228	874.5592845731117	770.5036557070428
23744131	103550	80	980.0	614.0	1332.8873984541228	874.5592845731117	438.6577900425007
23744128	103550	80	522.0	461.0	1332.8873984541228	874.5592845731117	910.258015525444
23744129	103550	80	748.0	481.0	1332.8873984541228	874.5592845731117	704.9696300863828
23744135	103550	80	1170.0	895.0	1332.8873984541228	874.5592845731117	164.16493968663104
23744132	103550	80	857.0	737.0	1332.8873984541228	874.5592845731117	495.36993528039164
23744133	103550	80	481.0	827.0	1332.8873984541228	874.5592845731117	853.2139387012144
23744122	103550	80	680.0	157.0	1332.8873984541228	874.5592845731117	970.1305489145615
23744123	103550	80	717.0	227.0	1332.8873984541228	874.5592845731117	893.6723754326457
23744120	103550	80	666.0	82.0	1332.8873984541228	874.5592845731117	1035.8035633168824
23744121	103550	80	1035.0	101.0	1332.8873984541228	874.5592845731117	828.9335732777565
23744126	103550	80	521.0	348.0	1332.8873984541228	874.5592845731117	967.6909775019868
23744127	103550	80	687.0	350.0	1332.8873984541228	874.5592845731117	832.0654869141548
23744124	103550	80	524.0	272.0	1332.8873984541228	874.5592845731117	1008.6508388947778
23744125	103550	80	960.0	272.0	1332.8873984541228	874.5592845731117	708.6061694278028
23744119	103550	80	878.0	75.0	1332.8873984541228	874.5592845731117	919.9008614081336
23744234	103720	81	969.0	685.0	1332.8542617693874	874.6074437798042	410.2936832860793
23744232	103720	81	621.0	574.0	1332.8542617693874	874.6074437798042	772.7233174009101
23744233	103720	81	1023.0	586.0	1332.8542617693874	874.6074437798042	423.44293611036295
23744236	103720	81	491.0	881.0	1332.8542617693874	874.6074437798042	841.8785321139319
23744237	103720	81	1079.0	883.0	1332.8542617693874	874.6074437798042	253.99295505661144
23744226	103720	81	879.0	202.0	1332.8542617693874	874.6074437798042	811.4089378077111
23744227	103720	81	544.0	297.0	1332.8542617693874	874.6074437798042	977.7123326528948
23744224	103720	81	658.0	132.0	1332.8542617693874	874.6074437798042	1003.4411244240889
23744225	103720	81	721.0	189.0	1332.8542617693874	874.6074437798042	918.9250266543182
23744230	103720	81	521.0	460.0	1332.8542617693874	874.6074437798042	911.5956750614498
23744231	103720	81	756.0	475.0	1332.8542617693874	874.6074437798042	701.7456436955874
23744228	103720	81	689.0	344.0	1332.8542617693874	874.6074437798042	834.3216225132494
23744229	103720	81	524.0	347.0	1332.8542617693874	874.6074437798042	965.7198514654029
23744222	103720	81	696.0	76.0	1332.8542617693874	874.6074437798042	1021.4485792218542
23744223	103720	81	1083.0	76.0	1332.8542617693874	874.6074437798042	836.780139215098
23744221	103720	81	916.0	62.0	1332.8542617693874	874.6074437798042	913.2898407634066
23744290	103668	82	975.0	896.0	1332.909395147516	874.5660900447127	358.5506207369221
23744291	103668	82	500.0	901.0	1332.909395147516	874.5660900447127	833.3287539263993
23744282	103668	82	538.0	361.0	1332.909395147516	874.5660900447127	946.3778713270951
23744283	103668	82	508.0	437.0	1332.909395147516	874.5660900447127	933.7770576318838
23744280	103668	82	692.0	309.0	1332.909395147516	874.5660900447127	854.768889815732
23744281	103668	82	580.0	328.0	1332.909395147516	874.5660900447127	930.380055723554
23744286	103668	82	1001.0	557.0	1332.909395147516	874.5660900447127	459.3604991000821
23744287	103668	82	621.0	573.0	1332.909395147516	874.5660900447127	773.1475238039361
23744284	103668	82	771.0	451.0	1332.909395147516	874.5660900447127	703.6692411856675
23744285	103668	82	1089.0	489.0	1332.909395147516	874.5660900447127	456.2378796566487
23744274	103668	82	983.0	53.0	1332.909395147516	874.5660900447127	892.9767214904639
23744275	103668	82	757.0	81.0	1332.909395147516	874.5660900447127	980.5196431933584
23744278	103668	82	861.0	124.0	1332.909395147516	874.5660900447127	886.5934427647784
23744279	103668	82	712.0	170.0	1332.909395147516	874.5660900447127	939.1175923298149
23744276	103668	82	1147.0	89.0	1332.909395147516	874.5660900447127	807.2647552273374
23744277	103668	82	636.0	95.0	1332.909395147516	874.5660900447127	1045.6605538091594
23744490	103617	83	1137.0	381.0	1332.8642501427312	874.5185194151742	530.9645312916109
23744491	103617	83	496.0	396.0	1332.8642501427312	874.5185194151742	964.0133539480904
23744488	103617	83	631.0	354.0	1332.8642501427312	874.5185194151742	873.8151719228634
23744489	103617	83	557.0	380.0	1332.8642501427312	874.5185194151742	920.0619004687231
23744494	103617	83	621.0	573.0	1332.8642501427312	874.5185194151742	773.0874000923775
23744492	103617	83	788.0	427.0	1332.8642501427312	874.5185194151742	705.0885591917872
23744493	103617	83	1063.0	462.0	1332.8642501427312	874.5185194151742	492.9485189810251
23744482	103617	83	639.0	91.0	1332.8642501427312	874.5185194151742	1046.589159074697
23744483	103617	83	778.0	99.0	1332.8642501427312	874.5185194151742	953.573966739004
23744481	103617	83	997.0	49.0	1332.8642501427312	874.5185194151742	891.2270307959474
23744486	103617	83	702.0	143.0	1332.8642501427312	874.5185194151742	965.9756965656636
23744487	103617	83	677.0	247.0	1332.8642501427312	874.5185194151742	907.709979467175
23744484	103617	83	1248.0	102.0	1332.8642501427312	874.5185194151742	777.1658791993515
23744485	103617	83	874.0	132.0	1332.8642501427312	874.5185194151742	872.8631918769134
23744496	103617	83	529.0	944.0	1332.8642501427312	874.5185194151742	806.8614557665987
23744497	103617	83	947.0	953.0	1332.8642501427312	874.5185194151742	393.76460269175874
23744394	103788	84	1054.0	55.0	1332.876636705448	874.5096101524659	865.660545267248
23744395	103788	84	1323.0	76.0	1332.876636705448	874.5096101524659	798.5706890804686
23744398	103788	84	799.0	136.0	1332.876636705448	874.5096101524659	911.2742219043992
23744399	103788	84	698.0	137.0	1332.876636705448	874.5096101524659	973.133479488638
23744396	103788	84	635.0	93.0	1332.876636705448	874.5096101524659	1047.7542988792586
23744397	103788	84	870.0	124.0	1332.876636705448	874.5096101524659	881.770636695821
23744410	103788	84	530.0	962.0	1332.876636705448	874.5096101524659	807.6295326962266
23744409	103788	84	924.0	955.0	1332.876636705448	874.5096101524659	416.72389768450626
23744402	103788	84	1085.0	312.0	1332.876636705448	874.5096101524659	614.703089741937
23744403	103788	84	512.0	338.0	1332.876636705448	874.5096101524659	980.6533610174387
23744400	103788	84	672.0	204.0	1332.876636705448	874.5096101524659	941.4568849660172
23744401	103788	84	1192.0	308.0	1332.876636705448	874.5096101524659	583.763107060165
23744406	103788	84	806.0	409.0	1332.876636705448	874.5096101524659	703.06343060235
23744407	103788	84	620.0	573.0	1332.876636705448	874.5096101524659	774.0162428365203
23744404	103788	84	692.0	382.0	1332.876636705448	874.5096101524659	808.2626921783664
23744405	103788	84	584.0	403.0	1332.876636705448	874.5096101524659	884.9505802412889
23744266	103702	85	700.0	399.0	1332.8821988804668	874.5139982127341	791.6144517099438
23744267	103702	85	604.0	420.0	1332.8821988804668	874.5139982127341	858.9832561908
23744264	103702	85	519.0	300.0	1332.8821988804668	874.5139982127341	996.2281705497417
23744265	103702	85	807.0	397.0	1332.8821988804668	874.5139982127341	710.3321093604497
23744268	103702	85	619.0	574.0	1332.8821988804668	874.5139982127341	774.5556513254638
23744258	103702	85	860.0	120.0	1332.8821988804668	874.5139982127341	890.4543489236218
23744259	103702	85	687.0	127.0	1332.8821988804668	874.5139982127341	987.8972579953112
23744256	103702	85	1157.0	91.0	1332.8821988804668	874.5139982127341	803.0122871278697
23744257	103702	85	1306.0	94.0	1332.8821988804668	874.5139982127341	780.9767948042227
23744262	103702	85	1094.0	216.0	1332.8821988804668	874.5139982127341	700.5036693580467
23744263	103702	85	929.0	254.0	1332.8821988804668	874.5139982127341	740.3772366506645
23744260	103702	85	824.0	189.0	1332.8821988804668	874.5139982127341	853.7508618344273
23744261	103702	85	668.0	204.0	1332.8821988804668	874.5139982127341	944.2761037892207
23744255	103702	85	619.0	86.0	1332.8821988804668	874.5139982127341	1063.664476823327
23744272	103702	85	814.0	931.0	1332.8821988804668	874.5139982127341	521.9477030440304
23744273	103702	85	546.0	951.0	1332.8821988804668	874.5139982127341	790.5907306466223
23744106	103755	86	951.0	195.0	1332.857728580519	874.5005107415584	779.4461296168658
23744107	103755	86	665.0	201.0	1332.857728580519	874.5005107415584	948.4918995931754
23744104	103755	86	783.0	110.0	1332.857728580519	874.5005107415584	941.7030065810725
23744105	103755	86	678.0	123.0	1332.857728580519	874.5005107415584	996.7906812999709
23744110	103755	86	523.0	294.0	1332.857728580519	874.5005107415584	996.4187791851415
23744111	103755	86	809.0	382.0	1332.857728580519	874.5005107415584	719.0157667772221
23744108	103755	86	829.0	215.0	1332.857728580519	874.5005107415584	829.9479106056575
23744109	103755	86	913.0	270.0	1332.857728580519	874.5005107415584	736.0036547026093
23744102	103755	86	1294.0	88.0	1332.857728580519	874.5005107415584	787.4598253035957
23744103	103755	86	1201.0	107.0	1332.857728580519	874.5005107415584	778.7448199345963
23744101	103755	86	591.0	88.0	1332.857728580519	874.5005107415584	1081.1734101666482
23744114	103755	86	620.0	573.0	1332.857728580519	874.5005107415584	773.9952836900219
23744112	103755	86	728.0	442.0	1332.857728580519	874.5005107415584	743.5788886293732
23744113	103755	86	630.0	455.0	1332.857728580519	874.5005107415584	818.5289641410345
23744118	103755	86	627.0	991.0	1332.857728580519	874.5005107415584	715.4070617447995
23744116	103755	86	757.0	854.0	1332.857728580519	874.5005107415584	576.2225216932948
23744065	103858	87	693.0	1000.0	1332.9092105610744	874.5180547573583	652.0962477600793
23744058	103858	87	574.0	274.0	1332.9092105610744	874.5180547573583	967.7629482285395
23744059	103858	87	798.0	372.0	1332.9092105610744	874.5180547573583	733.9293282736364
23744056	103858	87	829.0	232.0	1332.9092105610744	874.5180547573583	816.5500249081283
23744057	103858	87	906.0	237.0	1332.9092105610744	874.5180547573583	767.2553318182192
23744062	103858	87	620.0	573.0	1332.9092105610744	874.5180547573583	774.0495332002181
23744063	103858	87	590.0	865.0	1332.9092105610744	874.5180547573583	742.9701800899164
23744060	103858	87	716.0	449.0	1332.9092105610744	874.5180547573583	749.428174676916
23744061	103858	87	657.0	488.0	1332.9092105610744	874.5180547573583	778.620233216879
23744050	103858	87	566.0	91.0	1332.9092105610744	874.5180547573583	1096.3805358424443
23744051	103858	87	1181.0	112.0	1332.9092105610744	874.5180547573583	777.5025350982686
23744049	103858	87	1267.0	65.0	1332.9092105610744	874.5180547573583	812.1967157129617
23744054	103858	87	898.0	130.0	1332.9092105610744	874.5180547573583	862.237296392668
23744055	103858	87	674.0	207.0	1332.9092105610744	874.5180547573583	937.9454681319515
23744052	103858	87	778.0	120.0	1332.9092105610744	874.5180547573583	936.6011568006644
23744053	103858	87	651.0	123.0	1332.9092105610744	874.5180547573583	1014.7805467559532
23744098	103651	88	546.0	902.0	1332.8609844561834	874.5106081669102	787.341016029717
23744096	103651	88	620.0	573.0	1332.8609844561834	874.5106081669102	774.0022157571766
23744100	103651	88	781.0	977.0	1332.8609844561834	874.5106081669102	561.2972666985512
23744090	103651	88	670.0	212.0	1332.8609844561834	874.5106081669102	937.1792734839529
23744091	103651	88	889.0	274.0	1332.8609844561834	874.5106081669102	746.7433053221197
23744088	103651	88	761.0	137.0	1332.8609844561834	874.5106081669102	933.2453496813798
23744089	103651	88	856.0	149.0	1332.8609844561834	874.5106081669102	868.1947022754978
23744094	103651	88	760.0	448.0	1332.8609844561834	874.5106081669102	714.1995564203434
23744095	103651	88	676.0	504.0	1332.8609844561834	874.5106081669102	754.1514858865957
23744092	103651	88	624.0	283.0	1332.8609844561834	874.5106081669102	923.2381571719062
23744093	103651	88	779.0	349.0	1332.8609844561834	874.5106081669102	763.4941973576017
23744083	103651	88	1217.0	61.0	1332.8609844561834	874.5106081669102	821.719707272043
23744086	103651	88	544.0	109.0	1332.8609844561834	874.5106081669102	1099.2307055451333
23744087	103651	88	1160.0	127.0	1332.8609844561834	874.5106081669102	767.2372705162496
23744084	103651	88	846.0	90.0	1332.8609844561834	874.5106081669102	923.3041278539046
23744085	103651	88	631.0	104.0	1332.8609844561834	874.5106081669102	1042.254977824306
23744362	103806	89	596.0	97.0	1332.8793685162962	874.4700361801266	1071.1913278695374
23744363	103806	89	527.0	136.0	1332.8793685162962	874.4700361801266	1093.0597197482402
23744360	103806	89	1162.0	64.0	1332.8793685162962	874.4700361801266	828.2882578730329
23744361	103806	89	808.0	75.0	1332.8793685162962	874.4700361801266	956.3737189215933
23744366	103806	89	717.0	150.0	1332.8793685162962	874.4700361801266	950.8755070391001
23744367	103806	89	672.0	209.0	1332.8793685162962	874.4700361801266	937.8762758403037
23744364	103806	89	832.0	143.0	1332.8793685162962	874.4700361801266	886.5261167245098
23744365	103806	89	1147.0	149.0	1332.8793685162962	874.4700361801266	748.904475240475
23744376	103806	89	903.0	981.0	1332.8793685162962	874.4700361801266	442.88249532740974
23744370	103806	89	761.0	321.0	1332.8793685162962	874.4700361801266	795.8486621738006
23744371	103806	89	790.0	439.0	1332.8793685162962	874.4700361801266	695.9541372614817
23744368	103806	89	633.0	303.0	1332.8793685162962	874.4700361801266	903.5536136425357
23744369	103806	89	959.0	306.0	1332.8793685162962	874.4700361801266	680.3998561410627
23744374	103806	89	513.0	835.0	1332.8793685162962	874.4700361801266	820.8288875732512
23744372	103806	89	692.0	521.0	1332.8793685162962	874.4700361801266	731.8930464671915
23744373	103806	89	619.0	573.0	1332.8793685162962	874.4700361801266	774.9244708406572
23744458	103823	90	693.0	524.0	1332.8696748967425	874.5078894602349	729.5813740949882
23744459	103823	90	614.0	573.0	1332.8696748967425	874.5078894602349	779.5387205860358
23744456	103823	90	652.0	309.0	1332.8696748967425	874.5078894602349	885.0890843501377
23744457	103823	90	800.0	442.0	1332.8696748967425	874.5078894602349	686.3039886740472
23744462	103823	90	976.0	1001.0	1332.8696748967425	874.5078894602349	378.62411292693815
23744460	103823	90	499.0	734.0	1332.8696748967425	874.5078894602349	845.6246813527669
23744450	103823	90	770.0	140.0	1332.8696748967425	874.5078894602349	925.3778204591317
23744451	103823	90	688.0	146.0	1332.8696748967425	874.5078894602349	972.9237599150491
23744448	103823	90	621.0	116.0	1332.8696748967425	874.5078894602349	1040.2368251561822
23744449	103823	90	516.0	135.0	1332.8696748967425	874.5078894602349	1101.8838343218583
23744454	103823	90	758.0	282.0	1332.8696748967425	874.5078894602349	825.5548087126065
23744455	103823	90	1030.0	306.0	1332.8696748967425	874.5078894602349	644.1515818117573
23744452	103823	90	1140.0	151.0	1332.8696748967425	874.5078894602349	748.773916216356
23744453	103823	90	669.0	209.0	1332.8696748967425	874.5078894602349	940.0126042672633
23744446	103823	90	1082.0	67.0	1332.8696748967425	874.5078894602349	845.57943761856
23744447	103823	90	762.0	77.0	1332.8696748967425	874.5078894602349	980.7706253085023
23744578	103738	91	847.0	459.0	1332.8696812956666	874.5104183939007	639.3107655876187
23744579	103738	91	709.0	538.0	1332.8696812956666	874.5104183939007	708.8389386366939
23744576	103738	91	1140.0	273.0	1332.8696812956666	874.5104183939007	631.675151798373
23744577	103738	91	643.0	304.0	1332.8696812956666	874.5104183939007	895.2107654999287
23744583	103738	91	1068.0	1011.0	1332.8696812956666	874.5104183939007	297.9687130500047
23744580	103738	91	513.0	549.0	1332.8696812956666	874.5104183939007	882.1243261529694
23744581	103738	91	618.0	573.0	1332.8696812956666	874.5104183939007	775.8525592120149
23744570	103738	91	518.0	119.0	1332.8696812956666	874.5104183939007	1111.219415685592
23744571	103738	91	1101.0	127.0	1332.8696812956666	874.5104183939007	782.6463918728423
23744568	103738	91	993.0	70.0	1332.8696812956666	874.5104183939007	873.3546894408636
23744569	103738	91	608.0	109.0	1332.8696812956666	874.5104183939007	1054.2496172782262
23744574	103738	91	672.0	206.0	1332.8696812956666	874.5104183939007	940.0292097360722
23744575	103738	91	732.0	232.0	1332.8696812956666	874.5104183939007	879.6954084483227
23744572	103738	91	757.0	135.0	1332.8696812956666	874.5104183939007	937.2841344804119
23744573	103738	91	685.0	152.0	1332.8696812956666	874.5104183939007	970.4413576460342
23744567	103738	91	736.0	70.0	1332.8696812956666	874.5104183939007	1001.7436946416583
23744874	103584	92	727.0	59.0	1332.880334596132	874.5578090184	1015.9849997422274
23744875	103584	92	897.0	83.0	1332.880334596132	874.5578090184	903.6345672370252
23744878	103584	92	614.0	97.0	1332.880334596132	874.5578090184	1058.9547118902399
23744879	103584	92	755.0	122.0	1332.880334596132	874.5578090184	948.8355690147329
23744876	103584	92	1030.0	87.0	1332.880334596132	874.5578090184	843.7913246952278
23744877	103584	92	542.0	94.0	1332.880334596132	874.5578090184	1111.1985407075076
23744890	103584	92	1144.0	999.0	1332.880334596132	874.5578090184	226.18938899393078
23744888	103584	92	759.0	575.0	1332.880334596132	874.5578090184	647.3588798958987
23744882	103584	92	728.0	213.0	1332.880334596132	874.5578090184	896.4033432860201
23744883	103584	92	1210.0	228.0	1332.880334596132	874.5578090184	658.1311244980982
23744880	103584	92	681.0	143.0	1332.880334596132	874.5578090184	979.8595810466757
23744881	103584	92	640.0	166.0	1332.880334596132	874.5578090184	991.0284187605333
23744886	103584	92	875.0	456.0	1332.880334596132	874.5578090184	620.3587996475501
23744887	103584	92	618.0	568.0	1332.880334596132	874.5578090184	777.8377614017202
23744884	103584	92	658.0	321.0	1332.880334596132	874.5578090184	872.8629411023466
23744885	103584	92	519.0	391.0	1332.880334596132	874.5578090184	946.6939070813687
23744322	103875	93	611.0	531.0	1332.8616011006902	874.5441258280039	799.4415160188888
23744323	103875	93	785.0	609.0	1332.8616011006902	874.5441258280039	608.8234692604832
23744320	103875	93	672.0	360.0	1332.8616011006902	874.5441258280039	837.5522152280851
23744321	103875	93	919.0	467.0	1332.8616011006902	874.5441258280039	580.8387378287873
23744325	103875	93	1238.0	1000.0	1332.8616011006902	874.5441258280039	157.28286533391423
23744314	103875	93	757.0	121.0	1332.8616011006902	874.5441258280039	948.3909179194733
23744315	103875	93	676.0	137.0	1332.8616011006902	874.5441258280039	987.6429013281859
23744312	103875	93	973.0	84.0	1332.8616011006902	874.5441258280039	868.5967918590968
23744313	103875	93	555.0	87.0	1332.8616011006902	874.5441258280039	1106.9301787344693
23744318	103875	93	722.0	209.0	1332.8616011006902	874.5441258280039	903.3830190586165
23744319	103875	93	568.0	280.0	1332.8616011006902	874.5441258280039	968.7600251842025
23744316	103875	93	644.0	168.0	1332.8616011006902	874.5441258280039	986.7800703363768
23744317	103875	93	1259.0	181.0	1332.8616011006902	874.5441258280039	697.466121462317
23744310	103875	93	620.0	79.0	1332.8616011006902	874.5441258280039	1068.205091947835
23744311	103875	93	868.0	84.0	1332.8616011006902	874.5441258280039	917.0912294090812
23744309	103875	93	739.0	58.0	1332.8616011006902	874.5441258280039	1009.661285127886
23744617	103772	94	1327.0	1001.0	1332.860400298239	874.5123623758982	126.6233263004163
23744610	103772	94	718.0	202.0	1332.860400298239	874.5123623758982	911.2223600215933
23744611	103772	94	630.0	271.0	1332.860400298239	874.5123623758982	926.4123886520183
23744608	103772	94	641.0	165.0	1332.860400298239	874.5123623758982	990.9987920603472
23744609	103772	94	1275.0	194.0	1332.860400298239	874.5123623758982	682.9677161250729
23744614	103772	94	599.0	483.0	1332.860400298239	874.5123623758982	831.7650010784586
23744615	103772	94	801.0	643.0	1332.860400298239	874.5123623758982	580.0633235589648
23744612	103772	94	672.0	385.0	1332.860400298239	874.5123623758982	822.4103729897754
23744613	103772	94	941.0	478.0	1332.860400298239	874.5123623758982	557.4734315093516
23744602	103772	94	754.0	60.0	1332.860400298239	874.5123623758982	999.2545979361837
23744603	103772	94	560.0	83.0	1332.860400298239	874.5123623758982	1106.257211566564
23744601	103772	94	637.0	58.0	1332.860400298239	874.5123623758982	1072.8066622723293
23744606	103772	94	750.0	125.0	1332.860400298239	874.5123623758982	949.4709198233105
23744607	103772	94	674.0	128.0	1332.860400298239	874.5123623758982	995.6795339170129
23744604	103772	94	863.0	84.0	1332.860400298239	874.5123623758982	919.6078462244353
23744605	103772	94	951.0	99.0	1332.860400298239	874.5123623758982	864.4285913328977
23744298	103840	95	627.0	155.0	1332.8740367263656	874.5326241672358	1007.9609878191532
23744299	103840	95	875.0	160.0	1332.8740367263656	874.5326241672358	848.6492234765866
23744296	103840	95	668.0	129.0	1332.8740367263656	874.5326241672358	998.937624884806
23744297	103840	95	721.0	148.0	1332.8740367263656	874.5326241672358	949.8628799985541
23744302	103840	95	648.0	273.0	1332.8740367263656	874.5326241672358	911.533841455921
23744303	103840	95	997.0	449.0	1332.8740367263656	874.5326241672358	542.1156544294934
23744300	103840	95	716.0	210.0	1332.8740367263656	874.5326241672358	906.7178093374333
23744301	103840	95	1270.0	237.0	1332.8740367263656	874.5326241672358	640.6254688754033
23744294	103840	95	749.0	75.0	1332.8740367263656	874.5326241672358	990.0309630869571
23744295	103840	95	960.0	104.0	1332.8740367263656	874.5326241672358	856.0114322663346
23744292	103840	95	658.0	40.0	1332.8740367263656	874.5326241672358	1073.2658879545147
23744293	103840	95	575.0	68.0	1332.8740367263656	874.5326241672358	1106.7375160307904
23744306	103840	95	838.0	678.0	1332.8740367263656	874.5326241672358	532.4710176036891
23744304	103840	95	686.0	450.0	1332.8740367263656	874.5326241672358	773.7402460599958
23744305	103840	95	604.0	473.0	1332.8740367263656	874.5326241672358	832.1573226766762
23744308	103840	95	1403.0	975.0	1332.8740367263656	874.5326241672358	122.52079142650449
23744393	103926	96	1450.0	940.0	1332.850912231257	874.5332307073695	134.2006208877706
23744386	103926	96	701.0	274.0	1332.850912231257	874.5332307073695	871.7085157730779
23744387	103926	96	1218.0	288.0	1332.850912231257	874.5332307073695	597.6721197817213
23744384	103926	96	894.0	199.0	1332.850912231257	874.5332307073695	805.5651860378169
23744385	103926	96	718.0	215.0	1332.850912231257	874.5332307073695	901.6793924000422
23744390	103926	96	692.0	467.0	1332.850912231257	874.5332307073695	759.4558748462089
23744391	103926	96	859.0	690.0	1332.850912231257	874.5332307073695	508.51470013923273
23744388	103926	96	1017.0	411.0	1332.850912231257	874.5332307073695	560.9143024806274
23744389	103926	96	598.0	461.0	1332.850912231257	874.5332307073695	843.2174073786576
23744378	103926	96	588.0	63.0	1332.850912231257	874.5332307073695	1101.5394073722812
23744379	103926	96	751.0	94.0	1332.850912231257	874.5332307073695	973.5412720079358
23744377	103926	96	681.0	47.0	1332.850912231257	874.5332307073695	1053.432892832618
23744382	103926	96	625.0	150.0	1332.850912231257	874.5332307073695	1012.9172307478441
23744383	103926	96	719.0	150.0	1332.850912231257	874.5332307073695	949.6111545503269
23744380	103926	96	954.0	100.0	1332.850912231257	874.5332307073695	862.2237175863645
23744381	103926	96	662.0	132.0	1332.850912231257	874.5332307073695	1000.6980289509086
23744522	103909	97	682.0	170.0	1332.8661977557013	874.5787975051253	959.1965853122769
23744523	103909	97	952.0	182.0	1332.8661977557013	874.5787975051253	790.3951235594322
23744520	103909	97	783.0	151.0	1332.8661977557013	874.5787975051253	908.8009196921375
23744521	103909	97	610.0	155.0	1332.8661977557013	874.5787975051253	1019.9652865057255
23744526	103909	97	1165.0	320.0	1332.8661977557013	874.5787975051253	579.4279100899325
23744527	103909	97	1048.0	349.0	1332.8661977557013	874.5787975051253	597.8142044236853
23744524	103909	97	725.0	206.0	1332.8661977557013	874.5787975051253	903.6032994889807
23744525	103909	97	792.0	248.0	1332.8661977557013	874.5787975051253	827.7301694137276
23744518	103909	97	923.0	71.0	1332.8661977557013	874.5787975051253	902.0693897159457
23744519	103909	97	673.0	134.0	1332.8661977557013	874.5787975051253	991.9074323013734
23744516	103909	97	611.0	56.0	1332.8661977557013	874.5787975051253	1091.4037086189555
23744517	103909	97	723.0	67.0	1332.8661977557013	874.5787975051253	1011.9882871579198
23744530	103909	97	906.0	701.0	1332.8661977557013	874.5787975051253	460.8083655162249
23744528	103909	97	587.0	456.0	1332.8661977557013	874.5787975051253	855.2921107290675
23744529	103909	97	740.0	481.0	1332.8661977557013	874.5787975051253	711.6140796013543
23744532	103909	97	1414.0	906.0	1332.8661977557013	874.5787975051253	87.00566552151014
23744906	103893	98	1404.0	840.0	1332.9000982057678	874.5175340668338	79.03579058378868
23744904	103893	98	763.0	463.0	1332.9000982057678	874.5175340668338	702.9458035861595
23744905	103893	98	926.0	714.0	1332.9000982057678	874.5175340668338	437.41692772772365
23744898	103893	98	705.0	215.0	1332.9000982057678	874.5175340668338	910.616226007647
23744899	103893	98	988.0	234.0	1332.9000982057678	874.5175340668338	727.4742532828265
23744896	103893	98	783.0	161.0	1332.9000982057678	874.5175340668338	900.8314989094955
23744897	103893	98	638.0	195.0	1332.9000982057678	874.5175340668338	971.920894718627
23744902	103893	98	1165.0	325.0	1332.9000982057678	874.5175340668338	574.5954779011059
23744903	103893	98	580.0	444.0	1332.9000982057678	874.5175340668338	867.2968955422602
23744900	103893	98	835.0	241.0	1332.9000982057678	874.5175340668338	805.7598735128445
23744901	103893	98	1068.0	312.0	1332.9000982057678	874.5175340668338	621.770084647096
23744891	103893	98	629.0	46.0	1332.9000982057678	874.5175340668338	1087.159901997069
23744894	103893	98	651.0	125.0	1332.9000982057678	874.5175340668338	1013.2937766544622
23744895	103893	98	619.0	153.0	1332.9000982057678	874.5175340668338	1015.0078335579926
23744892	103893	98	886.0	62.0	1332.9000982057678	874.5175340668338	927.3103261273291
23744893	103893	98	743.0	71.0	1332.9000982057678	874.5175340668338	996.8061764535872
23744842	103944	99	750.0	108.0	1332.8813205908762	874.4864158955187	962.939281391159
23744843	103944	99	634.0	119.0	1332.8813205908762	874.4864158955187	1029.1719122058782
23744840	103944	99	622.0	49.0	1332.8813205908762	874.4864158955187	1089.3943614656068
23744841	103944	99	834.0	57.0	1332.8813205908762	874.4864158955187	957.6881602109308
23744846	103944	99	573.0	214.0	1332.8813205908762	874.4864158955187	1006.8077904771308
23744847	103944	99	888.0	230.0	1332.8813205908762	874.4864158955187	783.1233170354037
23744844	103944	99	616.0	159.0	1332.8813205908762	874.4864158955187	1012.837419896764
23744845	103944	99	802.0	189.0	1332.8813205908762	874.4864158955187	867.0216853860096
23744850	103944	99	1110.0	286.0	1332.8813205908762	874.4864158955187	629.279226386734
23744851	103944	99	1141.0	348.0	1332.8813205908762	874.4864158955187	560.3627283413911
23744848	103944	99	713.0	247.0	1332.8813205908762	874.4864158955187	882.0385783801593
23744849	103944	99	1012.0	270.0	1332.8813205908762	874.4864158955187	684.3746407534069
23744854	103944	99	1398.0	685.0	1332.8813205908762	874.4864158955187	200.36353015685697
23744855	103944	99	961.0	707.0	1332.8813205908762	874.4864158955187	407.8571025665002
23744852	103944	99	584.0	406.0	1332.8813205908762	874.4864158955187	883.3474708225317
23744853	103944	99	751.0	464.0	1332.8813205908762	874.4864158955187	712.0989881240745
23744686	103961	100	759.0	50.0	1332.8613618500242	874.5528243439113	1004.5915701208554
23744687	103961	100	629.0	52.0	1332.8613618500242	874.5528243439113	1082.5959382620626
23744698	103961	100	1084.0	376.0	1332.8613618500242	874.5528243439113	557.2135103200026
23744699	103961	100	746.0	445.0	1332.8613618500242	874.5528243439113	727.2701608991642
23744696	103961	100	1003.0	294.0	1332.8613618500242	874.5528243439113	667.7200760013473
23744697	103961	100	612.0	362.0	1332.8613618500242	874.5528243439113	884.5063599269323
23744700	103961	100	1407.0	599.0	1332.8613618500242	874.5528243439113	285.3522326365075
23744701	103961	100	989.0	704.0	1332.8613618500242	874.5528243439113	383.8344722208238
23744690	103961	100	751.0	156.0	1332.8613618500242	874.5528243439113	924.5976453498985
23744691	103961	100	584.0	191.0	1332.8613618500242	874.5528243439113	1013.9219905596342
23744688	103961	100	916.0	107.0	1332.8613618500242	874.5528243439113	873.4476132898709
23744689	103961	100	627.0	116.0	1332.8613618500242	874.5528243439113	1036.1672883626927
23744694	103961	100	725.0	265.0	1332.8613618500242	874.5528243439113	860.8426574559402
23744695	103961	100	1112.0	266.0	1332.8613618500242	874.5528243439113	647.3919069429264
23744692	103961	100	817.0	239.0	1332.8613618500242	874.5528243439113	818.5599166715191
23744693	103961	100	536.0	262.0	1332.8613618500242	874.5528243439113	1005.0915344490659
23744238	103978	101	651.0	59.0	1332.866195208706	874.4868144796054	1062.9958855792863
23744239	103978	101	756.0	60.0	1332.866195208706	874.4868144796054	998.079845571337
23744250	103978	101	1078.0	398.0	1332.866195208706	874.4868144796054	540.3669695985166
23744251	103978	101	730.0	420.0	1332.866195208706	874.4868144796054	754.9873600672006
23744248	103978	101	646.0	338.0	1332.866195208706	874.4868144796054	871.5522200252597
23744249	103978	101	964.0	382.0	1332.866195208706	874.4868144796054	615.3092981615152
23744252	103978	101	1399.0	592.0	1332.866195208706	874.4868144796054	290.1249394502444
23744253	103978	101	1021.0	731.0	1332.866195208706	874.4868144796054	343.29140630586625
23744242	103978	101	736.0	191.0	1332.866195208706	874.4868144796054	907.4158256005874
23744243	103978	101	576.0	212.0	1332.866195208706	874.4868144796054	1005.8504942629586
23744240	103978	101	606.0	108.0	1332.866195208706	874.4868144796054	1056.3316252523512
23744241	103978	101	915.0	109.0	1332.866195208706	874.4868144796054	872.11365098841
23744246	103978	101	816.0	283.0	1332.866195208706	874.4868144796054	785.4981320491827
23744247	103978	101	523.0	315.0	1332.866195208706	874.4868144796054	984.3316258854849
23744244	103978	101	1131.0	225.0	1332.866195208706	874.4868144796054	680.134606494115
23744245	103978	101	737.0	282.0	1332.866195208706	874.4868144796054	840.2958692774171
23744714	104012	102	543.0	417.0	1332.8738489283212	874.49793905044	912.8006690708769
23744715	104012	102	927.0	427.0	1332.8738489283212	874.49793905044	604.1423563186752
23744712	104012	102	812.0	354.0	1332.8738489283212	874.49793905044	736.3611009913268
23744713	104012	102	724.0	412.0	1332.8738489283212	874.49793905044	764.6121288174106
23744718	104012	102	1049.0	774.0	1332.8738489283212	874.49793905044	301.13817071033236
23744716	104012	102	1009.0	465.0	1332.8738489283212	874.49793905044	522.0946581858532
23744717	104012	102	1400.0	581.0	1332.8738489283212	874.49793905044	301.07633647391424
23744706	104012	102	1041.0	138.0	1332.8738489283212	874.49793905044	792.2244365795453
23744707	104012	102	1148.0	189.0	1332.8738489283212	874.49793905044	709.9899749010351
23744704	104012	102	769.0	69.0	1332.8738489283212	874.49793905044	983.2500431323385
23744705	104012	102	624.0	129.0	1332.8738489283212	874.49793905044	1028.722173778181
23744710	104012	102	749.0	296.0	1332.8738489283212	874.49793905044	821.9297639993205
23744711	104012	102	641.0	341.0	1332.8738489283212	874.49793905044	873.675840230206
23744708	104012	102	716.0	203.0	1332.8738489283212	874.49793905044	911.8348686251418
23744709	104012	102	577.0	221.0	1332.8738489283212	874.49793905044	999.2020975943191
23744703	104012	102	662.0	64.0	1332.8738489283212	874.49793905044	1052.130519650918
23744354	103995	103	903.0	451.0	1332.8163999053054	874.5289377169784	603.42265346209
23744355	103995	103	989.0	500.0	1332.8163999053054	874.5289377169784	508.4108988124204
23744352	103995	103	711.0	410.0	1332.8163999053054	874.5289377169784	776.1718683176163
23744353	103995	103	789.0	432.0	1332.8163999053054	874.5289377169784	701.1192035045713
23744358	103995	103	1081.0	808.0	1332.8163999053054	874.5289377169784	260.4565200086538
23744356	103995	103	619.0	517.0	1332.8163999053054	874.5289377169784	798.3487922448445
23744357	103995	103	1390.0	572.0	1332.8163999053054	874.5289377169784	307.8858916481126
23744346	103995	103	616.0	116.0	1332.8163999053054	874.5289377169784	1043.6435696765684
23744347	103995	103	1072.0	159.0	1332.8163999053054	874.5289377169784	761.5818112126574
23744344	103995	103	685.0	83.0	1332.8163999053054	874.5289377169784	1022.8314363714281
23744345	103995	103	1170.0	114.0	1332.8163999053054	874.5289377169784	777.7618177713791
23744350	103995	103	762.0	327.0	1332.8163999053054	874.5289377169784	790.9609977984605
23744351	103995	103	648.0	329.0	1332.8163999053054	874.5289377169784	875.5428735738061
23744348	103995	103	695.0	204.0	1332.8163999053054	874.5289377169784	925.4289904168897
23744349	103995	103	592.0	259.0	1332.8163999053054	874.5289377169784	963.163958802264
23744343	103995	103	777.0	71.0	1332.8163999053054	874.5289377169784	977.0315369281946
23744650	104029	104	1098.0	842.0	1332.8805560325786	874.5298813757493	237.12247633763786
23744648	104029	104	903.0	572.0	1332.8805560325786	874.5298813757493	525.6630304483128
23744649	104029	104	703.0	620.0	1332.8805560325786	874.5298813757493	679.3636547395389
23744642	104029	104	673.0	309.0	1332.8805560325786	874.5298813757493	869.0606394025299
23744643	104029	104	767.0	342.0	1332.8805560325786	874.5298813757493	777.0514000076249
23744640	104029	104	1124.0	250.0	1332.8805560325786	874.5298813757493	658.5352377964954
23744641	104029	104	610.0	278.0	1332.8805560325786	874.5298813757493	937.2322005053686
23744646	104029	104	858.0	481.0	1332.8805560325786	874.5298813757493	616.7473632156219
23744647	104029	104	1376.0	569.0	1332.8805560325786	874.5298813757493	308.5576037979602
23744644	104029	104	686.0	394.0	1332.8805560325786	874.5298813757493	805.8308883804403
23744645	104029	104	735.0	454.0	1332.8805560325786	874.5298813757493	730.9627489904852
23744635	104029	104	777.0	76.0	1332.8805560325786	874.5298813757493	972.9610290371639
23744638	104029	104	707.0	127.0	1332.8805560325786	874.5298813757493	974.9499443403705
23744639	104029	104	682.0	211.0	1332.8805560325786	874.5298813757493	929.4715712165674
23744636	104029	104	1182.0	88.0	1332.8805560325786	874.5298813757493	800.8708987631217
23744637	104029	104	624.0	102.0	1332.8805560325786	874.5298813757493	1048.4817882726848
23744586	104079	105	625.0	100.0	1332.9115611584457	874.5466470258765	1049.3146748429738
23744587	104079	105	727.0	157.0	1332.9115611584457	874.5466470258765	939.1496209888724
23744584	104079	105	774.0	88.0	1332.9115611584457	874.5466470258765	964.9029801716956
23744585	104079	105	1227.0	91.0	1332.9115611584457	874.5466470258765	790.6722499572833
23744590	104079	105	617.0	282.0	1332.9115611584457	874.5466470258765	929.3228138283981
23744591	104079	105	1186.0	352.0	1332.9115611584457	874.5466470258765	542.8056789680794
23744588	104079	105	634.0	222.0	1332.9115611584457	874.5466470258765	956.1874799774622
23744589	104079	105	685.0	276.0	1332.9115611584457	874.5466470258765	882.06999707999
23744600	104079	105	1119.0	888.0	1332.9115611584457	874.5466470258765	214.33419863262563
23744594	104079	105	698.0	473.0	1332.9115611584457	874.5466470258765	751.2339184504242
23744595	104079	105	872.0	495.0	1332.9115611584457	874.5466470258765	597.0721266966839
23744592	104079	105	769.0	353.0	1332.9115611584457	874.5466470258765	768.1192315207904
23744593	104079	105	672.0	377.0	1332.9115611584457	874.5466470258765	827.2585796711847
23744598	104079	105	718.0	772.0	1332.9115611584457	874.5466470258765	623.4035954841507
23744596	104079	105	1351.0	561.0	1332.9115611584457	874.5466470258765	314.06797270797006
23744597	104079	105	810.0	616.0	1332.9115611584457	874.5466470258765	583.3376976344715
23744910	104146	106	1296.0	111.0	1332.840270774935	874.4943165572217	764.3826116323877
23744911	104146	106	768.0	181.0	1332.840270774935	874.4943165572217	894.415394873249
23744908	104146	106	774.0	88.0	1332.840270774935	874.4943165572217	964.8190287388688
23744909	104146	106	625.0	98.0	1332.840270774935	874.4943165572217	1050.705131126902
23744923	104146	106	1116.0	889.0	1332.840270774935	874.4943165572217	217.32491316434312
23744920	104146	106	1319.0	524.0	1332.840270774935	874.4943165572217	350.7674714594235
23744921	104146	106	745.0	567.0	1332.840270774935	874.4943165572217	663.4070685934405
23744924	104146	106	652.0	911.0	1332.840270774935	874.4943165572217	681.8182596795947
23744914	104146	106	637.0	309.0	1332.840270774935	874.4943165572217	896.6479267196542
23744915	104146	106	691.0	354.0	1332.840270774935	874.4943165572217	826.361462531265
23744912	104146	106	609.0	259.0	1332.840270774935	874.4943165572217	950.1462999505776
23744913	104146	106	711.0	262.0	1332.840270774935	874.4943165572217	872.8313755659467
23744918	104146	106	1188.0	490.0	1332.840270774935	874.4943165572217	410.87051914558384
23744919	104146	106	916.0	502.0	1332.840270774935	874.4943165572217	559.0239951980174
23744916	104146	106	778.0	360.0	1332.840270774935	874.4943165572217	756.6717437854318
23744917	104146	106	651.0	475.0	1332.840270774935	874.4943165572217	790.2543032543123
23744970	104045	107	617.0	433.0	1332.8853721620064	874.5857875008213	841.1241726393641
23744971	104045	107	730.0	490.0	1332.8853721620064	874.5857875008213	715.1062857467748
23744968	104045	107	1015.0	401.0	1332.8853721620064	874.5857875008213	570.3811076441351
23744969	104045	107	1289.0	430.0	1332.8853721620064	874.5857875008213	446.74651463388415
23744975	104045	107	573.0	928.0	1332.8853721620064	874.5857875008213	761.7603671251862
23744972	104045	107	1125.0	596.0	1332.8853721620064	874.5857875008213	347.6008759430688
23744973	104045	107	1073.0	857.0	1332.8853721620064	874.5857875008213	260.47968555303623
23744962	104045	107	806.0	174.0	1332.8853721620064	874.5857875008213	876.6006166130857
23744963	104045	107	721.0	250.0	1332.8853721620064	874.5857875008213	874.363262388041
23744960	104045	107	780.0	95.0	1332.8853721620064	874.5857875008213	955.7385807970693
23744961	104045	107	1354.0	115.0	1332.8853721620064	874.5857875008213	759.8791983479873
23744966	104045	107	706.0	338.0	1332.8853721620064	874.5857875008213	825.172452993054
23744967	104045	107	787.0	364.0	1332.8853721620064	874.5857875008213	747.4548052814205
23744964	104045	107	588.0	297.0	1332.8853721620064	874.5857875008213	942.5813278353622
23744965	104045	107	646.0	334.0	1332.8853721620064	874.5857875008213	874.0963952208139
23744959	104045	107	666.0	93.0	1332.8853721620064	874.5857875008213	1027.4300184571875
23744802	104164	108	1093.0	787.0	1332.9042802138745	874.5794669127819	255.39034180967818
23744800	104164	108	724.0	440.0	1332.9042802138745	874.5794669127819	748.0800328340372
23744801	104164	108	1106.0	666.0	1332.9042802138745	874.5794669127819	308.2060129150577
23744804	104164	108	549.0	905.0	1332.9042802138745	874.5794669127819	784.4943144286918
23744794	104164	108	709.0	338.0	1332.9042802138745	874.5794669127819	822.9058726133858
23744795	104164	108	647.0	355.0	1332.9042802138745	874.5794669127819	860.480972510772
23744792	104164	108	729.0	252.0	1332.9042802138745	874.5794669127819	867.3555051315702
23744793	104164	108	586.0	317.0	1332.9042802138745	874.5794669127819	932.0734229257628
23744798	104164	108	1278.0	387.0	1332.9042802138745	874.5794669127819	490.6609996125188
23744799	104164	108	594.0	418.0	1332.9042802138745	874.5794669127819	868.5875574314566
23744796	104164	108	795.0	356.0	1332.9042802138745	874.5794669127819	747.1717862553105
23744797	104164	108	1033.0	364.0	1332.9042802138745	874.5794669127819	592.1435377706513
23744790	104164	108	1391.0	138.0	1332.9042802138745	874.5794669127819	738.8669864968837
23744791	104164	108	845.0	143.0	1332.9042802138745	874.5794669127819	879.3515241696059
23744788	104164	108	707.0	82.0	1332.9042802138745	874.5794669127819	1009.919986613691
23744789	104164	108	773.0	117.0	1332.9042802138745	874.5794669127819	942.0294324964967
23744834	104064	109	646.0	389.0	1332.878219088121	874.5325637614516	841.1560844043374
23744835	104064	109	556.0	416.0	1332.878219088121	874.5325637614516	902.1041399545733
23744832	104064	109	1030.0	361.0	1332.878219088121	874.5325637614516	596.1970392759438
23744833	104064	109	736.0	385.0	1332.878219088121	874.5325637614516	771.949311421849
23744839	104064	109	586.0	926.0	1332.878219088121	874.5325637614516	748.6494314037863
23744836	104064	109	1050.0	713.0	1332.878219088121	874.5325637614516	325.74968302335225
23744837	104064	109	1091.0	785.0	1332.878219088121	874.5325637614516	257.91694950688975
23744826	104064	109	1430.0	204.0	1332.878219088121	874.5325637614516	677.5297479756887
23744827	104064	109	745.0	246.0	1332.878219088121	874.5325637614516	860.6125633447167
23744824	104064	109	877.0	92.0	1332.878219088121	874.5325637614516	905.6390914630548
23744825	104064	109	770.0	137.0	1332.878219088121	874.5325637614516	927.7856283282009
23744830	104064	109	581.0	328.0	1332.878219088121	874.5325637614516	929.526061813648
23744831	104064	109	807.0	348.0	1332.878219088121	874.5325637614516	744.1669449878171
23744828	104064	109	731.0	308.0	1332.878219088121	874.5325637614516	826.5691358953657
23744829	104064	109	1271.0	322.0	1332.878219088121	874.5325637614516	555.9866437373474
23744823	104064	109	752.0	75.0	1332.878219088121	874.5325637614516	988.2670822839071
23744463	104096	110	795.0	79.0	1332.8356436626464	874.5478419771789	960.2934699707998
23744480	104096	110	637.0	917.0	1332.8356436626464	874.5478419771789	697.1294203461822
23744474	104096	110	544.0	429.0	1332.8356436626464	874.5478419771789	905.9660877776732
23744475	104096	110	625.0	463.0	1332.8356436626464	874.5478419771789	818.7813656131813
23744472	104096	110	1030.0	363.0	1332.8356436626464	874.5478419771789	594.4666699690389
23744473	104096	110	729.0	381.0	1332.8356436626464	874.5478419771789	779.8762445912895
23744478	104096	110	1147.0	755.0	1332.8356436626464	874.5478419771789	220.967357265526
23744476	104096	110	942.0	753.0	1332.8356436626464	874.5478419771789	409.2998634821472
23744466	104096	110	760.0	237.0	1332.8356436626464	874.5478419771789	857.092716956664
23744467	104096	110	1285.0	245.0	1332.8356436626464	874.5478419771789	631.3626011593834
23744464	104096	110	922.0	93.0	1332.8356436626464	874.5478419771789	882.9512757807682
23744465	104096	110	768.0	139.0	1332.8356436626464	874.5478419771789	927.3995536925177
23744470	104096	110	817.0	338.0	1332.8356436626464	874.5478419771789	744.291608177349
23744471	104096	110	584.0	343.0	1332.8356436626464	874.5478419771789	918.3125445785034
23744468	104096	110	1439.0	269.0	1332.8356436626464	874.5478419771789	614.7837501754117
23744469	104096	110	740.0	292.0	1332.8356436626464	874.5478419771789	831.1534687343682
23744512	104285	111	1174.0	747.0	1332.899465603555	874.5076176876081	203.73323915715025
23744513	104285	111	872.0	769.0	1332.899465603555	874.5076176876081	472.8215041469212
23744506	104285	111	706.0	341.0	1332.899465603555	874.5076176876081	823.1848626552421
23744507	104285	111	1031.0	359.0	1332.899465603555	874.5076176876081	597.4038761388022
23744504	104285	111	1447.0	326.0	1332.899465603555	874.5076176876081	560.2495324503981
23744505	104285	111	823.0	335.0	1332.899465603555	874.5076176876081	742.338153785557
23744510	104285	111	633.0	507.0	1332.899465603555	874.5076176876081	790.5195196897815
23744511	104285	111	655.0	747.0	1332.899465603555	874.5076176876081	689.7868352135713
23744508	104285	111	586.0	381.0	1332.899465603555	874.5076176876081	895.2142650977889
23744509	104285	111	528.0	489.0	1332.899465603555	874.5076176876081	892.4568746018283
23744498	104285	111	793.0	80.0	1332.899465603555	874.5076176876081	960.5903328280182
23744499	104285	111	995.0	91.0	1332.899465603555	874.5076176876081	853.2644583185679
23744502	104285	111	799.0	219.0	1332.899465603555	874.5076176876081	845.4223064352187
23744503	104285	111	759.0	288.0	1332.899465603555	874.5076176876081	820.5801497877214
23744500	104285	111	740.0	175.0	1332.899465603555	874.5076176876081	916.9736547556718
23744501	104285	111	1313.0	185.0	1332.899465603555	874.5076176876081	689.7947111862687
23744554	104131	112	690.0	202.0	1332.8915191666006	874.5462252628259	930.3912781897815
23744555	104131	112	753.0	282.0	1332.8915191666006	874.5462252628259	829.086969548172
23744552	104131	112	1067.0	114.0	1332.8915191666006	874.5462252628259	805.685336050158
23744553	104131	112	847.0	192.0	1332.8915191666006	874.5462252628259	837.8304828654537
23744558	104131	112	1030.0	357.0	1332.8915191666006	874.5462252628259	599.6643791879345
23744559	104131	112	1453.0	387.0	1332.8915191666006	874.5462252628259	502.12286239140445
23744556	104131	112	675.0	289.0	1332.8915191666006	874.5462252628259	880.730170319424
23744557	104131	112	837.0	320.0	1332.8915191666006	874.5462252628259	743.928702722652
23744550	104131	112	795.0	80.0	1332.8915191666006	874.5462252628259	959.4951748032705
23744551	104131	112	1347.0	113.0	1332.8915191666006	874.5462252628259	761.6769016082116
23744562	104131	112	692.0	560.0	1332.8915191666006	874.5462252628259	713.9196503576335
23744563	104131	112	871.0	662.0	1332.8915191666006	874.5462252628259	508.44829958561775
23744560	104131	112	610.0	443.0	1332.8915191666006	874.5462252628259	841.9051567852458
23744561	104131	112	523.0	507.0	1332.8915191666006	874.5462252628259	889.3899597605856
23744564	104131	112	1224.0	705.0	1332.8915191666006	874.5462252628259	201.5025693317161
23744565	104131	112	757.0	754.0	1332.8915191666006	874.5462252628259	588.3727001426316
23744768	104216	113	1022.0	714.0	1332.8899189989077	874.5258616143431	349.8872589594748
23744769	104216	113	650.0	869.0	1332.8899189989077	874.5258616143431	682.912275930749
23744762	104216	113	1032.0	355.0	1332.8899189989077	874.5258616143431	600.3681072819364
23744763	104216	113	1450.0	394.0	1332.8899189989077	874.5258616143431	494.5906132876858
23744760	104216	113	754.0	276.0	1332.8899189989077	874.5258616143431	832.6744533968564
23744761	104216	113	854.0	287.0	1332.8899189989077	874.5258616143431	757.972422047436
23744766	104216	113	639.0	574.0	1332.8899189989077	874.5258616143431	756.1739305129171
23744767	104216	113	1290.0	670.0	1332.8899189989077	874.5258616143431	208.97457553688744
23744764	104216	113	505.0	464.0	1332.8899189989077	874.5258616143431	924.0850615794071
23744765	104216	113	617.0	474.0	1332.8899189989077	874.5258616143431	820.3166107949871
23744754	104216	113	794.0	81.0	1332.8899189989077	874.5258616143431	959.2109454387156
23744755	104216	113	1335.0	99.0	1332.8899189989077	874.5258616143431	775.5287322043589
23744758	104216	113	669.0	203.0	1332.8899189989077	874.5258616143431	944.2969910813346
23744759	104216	113	649.0	276.0	1332.8899189989077	874.5258616143431	908.811657236814
23744756	104216	113	1115.0	186.0	1332.8899189989077	874.5258616143431	722.1799491214942
23744757	104216	113	865.0	191.0	1332.8899189989077	874.5258616143431	828.3287872556612
23744746	104266	114	518.0	383.0	1332.9021074628513	874.4711277752848	951.6350740615368
23744747	104266	114	1440.0	388.0	1332.9021074628513	874.4711277752848	498.12058454239383
23744744	104266	114	651.0	284.0	1332.9021074628513	874.4711277752848	902.0236343347633
23744745	104266	114	1035.0	338.0	1332.9021074628513	874.4711277752848	613.6342042025478
23744750	104266	114	1187.0	654.0	1332.9021074628513	874.4711277752848	264.37651776322224
23744751	104266	114	1347.0	670.0	1332.9021074628513	874.4711277752848	204.95656288024992
23744748	104266	114	596.0	489.0	1332.9021074628513	874.4711277752848	831.6325548771774
23744749	104266	114	537.0	610.0	1332.9021074628513	874.4711277752848	838.6925193958386
23744738	104266	114	794.0	80.0	1332.9021074628513	874.4711277752848	959.9999241127238
23744739	104266	114	905.0	181.0	1332.9021074628513	874.4711277752848	814.8634355700806
23744737	104266	114	1291.0	73.0	1332.9021074628513	874.4711277752848	802.5657326769036
23744742	104266	114	755.0	247.0	1332.9021074628513	874.4711277752848	853.0479834110112
23744743	104266	114	856.0	271.0	1332.9021074628513	874.4711277752848	769.1638461088008
23744740	104266	114	655.0	203.0	1332.9021074628513	874.4711277752848	954.1618011314371
23744741	104266	114	1111.0	246.0	1332.9021074628513	874.4711277752848	666.4956892160618
23744753	104266	114	587.0	908.0	1332.9021074628513	874.4711277752848	746.6553014545495
23745066	104182	115	746.0	247.0	1332.8681707978376	874.5300682805786	859.190454143799
23745067	104182	115	851.0	260.0	1332.8681707978376	874.5300682805786	780.9251813387673
23745064	104182	115	960.0	187.0	1332.8681707978376	874.5300682805786	782.1305949673765
23745065	104182	115	609.0	197.0	1332.8681707978376	874.5300682805786	991.4797638471966
23745070	104182	115	651.0	278.0	1332.8681707978376	874.5300682805786	905.9758963184511
23745071	104182	115	1036.0	335.0	1332.8681707978376	874.5300682805786	615.8111767512017
23745068	104182	115	525.0	267.0	1332.8681707978376	874.5300682805786	1010.8134176262445
23745069	104182	115	1131.0	277.0	1332.8681707978376	874.5300682805786	630.7082850895949
23745062	104182	115	1187.0	72.0	1332.8681707978376	874.5300682805786	815.6788790610783
23745063	104182	115	795.0	81.0	1332.8681707978376	874.5300682805786	958.640776528305
23745074	104182	115	1135.0	536.0	1332.8681707978376	874.5300682805786	392.1153148564022
23745075	104182	115	1361.0	677.0	1332.8681707978376	874.5300682805786	199.52325099894918
23745072	104182	115	1426.0	395.0	1332.8681707978376	874.5300682805786	488.49014728622427
23745073	104182	115	598.0	481.0	1332.8681707978376	874.5300682805786	833.6049082705048
23745076	104182	115	556.0	691.0	1332.8681707978376	874.5300682805786	798.2527424079744
23745077	104182	115	508.0	835.0	1332.8681707978376	874.5300682805786	825.8148251839741
23745098	104121	116	570.0	189.0	1332.8583581476137	874.5584930158134	1025.642882265453
23745099	104121	116	995.0	192.0	1332.8583581476137	874.5584930158134	761.599873003022
23745096	104121	116	793.0	83.0	1332.8583581476137	874.5584930158134	958.1293726461487
23745097	104121	116	1059.0	87.0	1332.8583581476137	874.5584930158134	833.8145958476894
23745102	104121	116	530.0	259.0	1332.8583581476137	874.5584930158134	1011.6787047137946
23745103	104121	116	647.0	274.0	1332.8583581476137	874.5584930158134	911.6316092448556
23745100	104121	116	726.0	243.0	1332.8583581476137	874.5584930158134	875.8671114695553
23745101	104121	116	830.0	243.0	1332.8583581476137	874.5584930158134	807.2996088561662
23745106	104121	116	1443.0	361.0	1332.8583581476137	874.5584930158134	525.2366200281665
23745107	104121	116	917.0	457.0	1332.8583581476137	874.5584930158134	589.3159332063456
23745104	104121	116	1171.0	319.0	1332.8583581476137	874.5584930158134	578.6565192445712
23745105	104121	116	1035.0	341.0	1332.8583581476137	874.5584930158134	611.0681361253406
23745110	104121	116	521.0	770.0	1332.8583581476137	874.5584930158134	818.5636640823222
23745111	104121	116	586.0	796.0	1332.8583581476137	874.5584930158134	750.9785908798365
23745108	104121	116	637.0	531.0	1332.8583581476137	874.5584930158134	776.0485118387827
23745109	104121	116	1394.0	637.0	1332.8583581476137	874.5584930158134	245.3005054465843
23744992	104337	117	537.0	849.0	1332.936729618138	874.4676682260979	796.3440711652794
23744986	104337	117	831.0	357.0	1332.936729618138	874.4676682260979	720.9114149457663
23744987	104337	117	1178.0	407.0	1332.936729618138	874.4676682260979	492.47478211732744
23744984	104337	117	1433.0	279.0	1332.936729618138	874.4676682260979	603.8165300669896
23744985	104337	117	1034.0	341.0	1332.936729618138	874.4676682260979	611.5152666592861
23744991	104337	117	525.0	670.0	1332.936729618138	874.4676682260979	833.4079351769277
23744988	104337	117	1419.0	584.0	1332.936729618138	874.4676682260979	302.9494228308216
23744989	104337	117	659.0	617.0	1332.936729618138	874.4676682260979	721.4432172459419
23744978	104337	117	538.0	168.0	1332.936729618138	874.4676682260979	1063.4946969048792
23744979	104337	117	1019.0	198.0	1332.936729618138	874.4676682260979	745.7645582612423
23744976	104337	117	794.0	82.0	1332.936729618138	874.4676682260979	958.3620420880633
23744977	104337	117	969.0	100.0	1332.936729618138	874.4676682260979	855.7161400211608
23744982	104337	117	635.0	248.0	1332.936729618138	874.4676682260979	937.85788789278
23744983	104337	117	534.0	258.0	1332.936729618138	874.4676682260979	1009.12451357652
23744980	104337	117	691.0	216.0	1332.936729618138	874.4676682260979	919.5990620547332
23744981	104337	117	819.0	243.0	1332.936729618138	874.4676682260979	814.1758888996237
23745027	104387	118	542.0	877.0	1332.8898706092218	874.5287506609493	790.8937314870863
23745024	104387	118	1430.0	542.0	1332.8898706092218	874.5287506609493	346.4184568501301
23745025	104387	118	635.0	668.0	1332.8898706092218	874.5287506609493	727.8079391903669
23745018	104387	118	547.0	239.0	1332.8898706092218	874.5287506609493	1010.70256833692
23745019	104387	118	632.0	246.0	1332.8898706092218	874.5287506609493	941.4324198422453
23745016	104387	118	1028.0	203.0	1332.8898706092218	874.5287506609493	737.501658414653
23745017	104387	118	794.0	231.0	1332.8898706092218	874.5287506609493	839.3637742793443
23745022	104387	118	1215.0	437.0	1332.8898706092218	874.5287506609493	453.13290461760795
23745023	104387	118	517.0	538.0	1332.8898706092218	874.5287506609493	882.5689100484744
23745020	104387	118	825.0	302.0	1332.8898706092218	874.5287506609493	765.3373707070886
23745021	104387	118	1031.0	346.0	1332.8898706092218	874.5287506609493	608.6707930003514
23745011	104387	118	795.0	81.0	1332.8898706092218	874.5287506609493	958.6518612246745
23745014	104387	118	527.0	163.0	1332.8898706092218	874.5287506609493	1075.0496019103862
23745015	104387	118	672.0	189.0	1332.8898706092218	874.5287506609493	952.2211345357947
23745012	104387	118	928.0	92.0	1332.8898706092218	874.5287506609493	881.0715367851458
23745013	104387	118	1413.0	158.0	1332.8898706092218	874.5287506609493	720.9931229593997
23744654	104319	119	1378.0	96.0	1332.856481828395	874.5073596508981	779.8151359543638
23744655	104319	119	657.0	174.0	1332.856481828395	874.5073596508981	973.3922872894199
23744652	104319	119	897.0	84.0	1332.856481828395	874.5073596508981	902.7030289159666
23744653	104319	119	787.0	92.0	1332.856481828395	874.5073596508981	954.0844127549161
23744666	104319	119	657.0	650.0	1332.856481828395	874.5073596508981	712.1695995806571
23744667	104319	119	540.0	857.0	1332.856481828395	874.5073596508981	793.0497515410027
23744664	104319	119	1279.0	408.0	1332.856481828395	874.5073596508981	469.6058317817025
23744665	104319	119	1444.0	507.0	1332.856481828395	874.5073596508981	383.94601316999825
23744658	104319	119	1032.0	205.0	1332.856481828395	874.5073596508981	733.9991330273331
23744659	104319	119	559.0	224.0	1332.856481828395	874.5073596508981	1010.9469221614971
23744656	104319	119	510.0	175.0	1332.856481828395	874.5073596508981	1080.0015443936989
23744657	104319	119	888.0	178.0	1332.856481828395	874.5073596508981	826.4501143279024
23744662	104319	119	1037.0	337.0	1332.856481828395	874.5073596508981	613.5513177548846
23744663	104319	119	542.0	372.0	1332.856481828395	874.5073596508981	936.9992643291155
23744660	104319	119	779.0	248.0	1332.856481828395	874.5073596508981	836.2227419534028
23744661	104319	119	633.0	253.0	1332.856481828395	874.5073596508981	935.9863745041641
23744778	104354	120	561.0	211.0	1332.8800937688422	874.4907783589048	1017.8501324477498
23744779	104354	120	634.0	250.0	1332.8800937688422	874.4907783589048	937.24176055149
23744776	104354	120	1035.0	203.0	1332.8800937688422	874.4907783589048	734.5967708102057
23744777	104354	120	497.0	211.0	1332.8800937688422	874.4907783589048	1067.1998613785113
23744782	104354	120	1034.0	323.0	1332.8800937688422	874.4907783589048	627.2729781093576
23744783	104354	120	1320.0	335.0	1332.8800937688422	874.4907783589048	539.644509607752
23744780	104354	120	757.0	275.0	1332.8800937688422	874.4907783589048	831.280383346423
23744781	104354	120	552.0	285.0	1332.8800937688422	874.4907783589048	978.4033414776461
23744771	104354	120	898.0	81.0	1332.8800937688422	874.4907783589048	904.8471204004671
23744774	104354	120	644.0	170.0	1332.8800937688422	874.4907783589048	985.3238251375557
23744775	104354	120	877.0	186.0	1332.8800937688422	874.4907783589048	825.7397966550595
23744772	104354	120	789.0	91.0	1332.8800937688422	874.4907783589048	953.7627357846642
23744773	104354	120	1320.0	104.0	1332.8800937688422	874.4907783589048	770.5984274261174
23744786	104354	120	535.0	839.0	1332.8800937688422	874.4907783589048	798.6690424581996
23744784	104354	120	1443.0	484.0	1332.8800937688422	874.4907783589048	405.7208914163803
23744785	104354	120	750.0	650.0	1332.8800937688422	874.4907783589048	624.6161327408709
23744810	104233	121	555.0	187.0	1332.895593868266	874.5912831314542	1038.2212324923921
23744811	104233	121	1036.0	202.0	1332.895593868266	874.5912831314542	735.2047522988452
23744808	104233	121	642.0	168.0	1332.895593868266	874.5912831314542	988.2347712077018
23744809	104233	121	865.0	177.0	1332.895593868266	874.5912831314542	839.9761217215201
23744814	104233	121	490.0	273.0	1332.895593868266	874.5912831314542	1035.560260970981
23744815	104233	121	730.0	289.0	1332.895593868266	874.5912831314542	840.4762031047113
23744812	104233	121	1342.0	250.0	1332.895593868266	874.5912831314542	624.6576351689043
23744813	104233	121	631.0	253.0	1332.895593868266	874.5912831314542	937.5676764675142
23744806	104233	121	790.0	93.0	1332.895593868266	874.5912831314542	951.6409825709748
23744807	104233	121	1213.0	152.0	1332.895593868266	874.5912831314542	732.4705563274101
23744805	104233	121	895.0	85.0	1332.895593868266	874.5912831314542	902.8881135148572
23744818	104233	121	560.0	307.0	1332.895593868266	874.5912831314542	958.9199464542336
23744819	104233	121	1419.0	459.0	1332.895593868266	874.5912831314542	424.4173457460795
23744816	104233	121	1016.0	295.0	1332.895593868266	874.5912831314542	660.5670843261012
23744820	104233	121	812.0	641.0	1332.895593868266	874.5912831314542	570.8739854524575
23744821	104233	121	517.0	777.0	1332.895593868266	874.5912831314542	821.7114327042639
23745199	104250	122	895.0	90.0	1332.8963329041285	874.5042490609078	898.443161900352
23745210	104250	122	565.0	314.0	1332.8963329041285	874.5042490609078	950.6996325353978
23745208	104250	122	631.0	254.0	1332.8963329041285	874.5042490609078	936.8478986724068
23745209	104250	122	716.0	306.0	1332.8963329041285	874.5042490609078	838.90295431049
23745214	104250	122	867.0	585.0	1332.8963329041285	874.5042490609078	548.5180974569888
23745215	104250	122	541.0	660.0	1332.8963329041285	874.5042490609078	820.4339552530662
23745212	104250	122	497.0	339.0	1332.8963329041285	874.5042490609078	992.7172206247136
23745213	104250	122	1384.0	417.0	1332.8963329041285	874.5042490609078	460.34956576435565
23745202	104250	122	852.0	164.0	1332.8963329041285	874.5042490609078	857.9496319331589
23745203	104250	122	1344.0	168.0	1332.8963329041285	874.5042490609078	706.591498225172
23745200	104250	122	777.0	133.0	1332.8963329041285	874.5042490609078	926.7412175530117
23745201	104250	122	556.0	142.0	1332.8963329041285	874.5042490609078	1067.7688827513973
23745206	104250	122	1038.0	205.0	1332.8963329041285	874.5042490609078	731.5735005253489
23745207	104250	122	969.0	211.0	1332.8963329041285	874.5042490609078	756.7419835207713
23745204	104250	122	1155.0	173.0	1332.8963329041285	874.5042490609078	723.7094145520318
23745205	104250	122	632.0	175.0	1332.8963329041285	874.5042490609078	990.2332371379581
23745226	104302	123	632.0	250.0	1332.8973678078992	874.5511667011901	938.7871324362405
23745227	104302	123	697.0	317.0	1332.8973678078992	874.5511667011901	845.7119875435567
23745224	104302	123	782.0	190.0	1332.8973678078992	874.5511667011901	878.6911913121882
23745225	104302	123	1038.0	208.0	1332.8973678078992	874.5511667011901	728.8723587643759
23745230	104302	123	508.0	400.0	1332.8973678078992	874.5511667011901	951.6588029508587
23745231	104302	123	929.0	562.0	1332.8973678078992	874.5511667011901	510.7066824787243
23745228	104302	123	1383.0	362.0	1332.8973678078992	874.5511667011901	514.9941477719219
23745229	104302	123	557.0	363.0	1332.8973678078992	874.5511667011901	929.3553257632815
23745218	104302	123	590.0	107.0	1332.8973678078992	874.5511667011901	1068.190663037392
23745219	104302	123	1337.0	118.0	1332.8973678078992	874.5511667011901	756.5622905140301
23745217	104302	123	900.0	89.0	1332.8973678078992	874.5511667011901	896.9340926515217
23745222	104302	123	1137.0	160.0	1332.8973678078992	874.5511667011901	740.9177744851958
23745223	104302	123	607.0	177.0	1332.8973678078992	874.5511667011901	1006.7296651815858
23745220	104302	123	825.0	134.0	1332.8973678078992	874.5511667011901	897.984279778152
23745221	104302	123	950.0	140.0	1332.8973678078992	874.5511667011901	828.3572965673069
23745232	104302	123	532.0	589.0	1332.8973678078992	874.5511667011901	850.2799906889684
23745162	104199	124	957.0	545.0	1332.8821572786496	874.4616472065213	499.8323450322976
23745160	104199	124	588.0	417.0	1332.8821572786496	874.4616472065213	874.1399126552905
23745161	104199	124	531.0	528.0	1332.8821572786496	874.4616472065213	873.5277140119351
23745154	104199	124	1037.0	214.0	1332.8821572786496	874.4616472065213	723.7097749972837
23745155	104199	124	630.0	242.0	1332.8821572786496	874.4616472065213	945.5427342050039
23745152	104199	124	957.0	111.0	1332.8821572786496	874.4616472065213	850.9765466308377
23745153	104199	124	594.0	179.0	1332.8821572786496	874.4616472065213	1014.6988445247974
23745158	104199	124	676.0	339.0	1332.8821572786496	874.4616472065213	847.4746864539222
23745159	104199	124	510.0	414.0	1332.8821572786496	874.4616472065213	942.952794850149
23745156	104199	124	817.0	249.0	1332.8821572786496	874.4616472065213	810.7630185971535
23745157	104199	124	1413.0	283.0	1332.8821572786496	874.4616472065213	596.8632580738862
23745147	104199	124	871.0	83.0	1332.8821572786496	874.4616472065213	916.3769236570939
23745150	104199	124	1079.0	107.0	1332.8821572786496	874.4616472065213	808.3647256761071
23745151	104199	124	1369.0	110.0	1332.8821572786496	874.4616472065213	765.3143854734158
23745148	104199	124	630.0	86.0	1332.8821572786496	874.4616472065213	1056.2741576580909
23745149	104199	124	794.0	95.0	1332.8821572786496	874.4616472065213	947.6045793996539
[truncated: 17,177 more rows]
