# Supplementary material for: The First of Us: Ophiocordyceps use a novel scramblase-binding peptide to manipulate zombie ants
Source: bioRxiv. 2025 Sep 19:2025.09.09.674826. Preprint. [Version 2] doi: 10.1101/2025.09.09.674826 (PMC12458967; doi:10.1101/2025.09.09.674826)
Supplement: Supplement 11 [file media-11.zip › Data S12. Nest behavior tests data/RNAi Aversion Assay data files/Chul5_PS1c-all-spots_matches.csv]

No_Overlap_ID	Citronella_ID	Frame	No_Overlap_X	No_Overlap_Y	Citronella_X	Citronella_Y	Distance
209730	469252	0	809.0	891.0	1251.4634336727138	929.135077027823	444.10378768635377
209729	469252	0	1426.0	810.0	1251.4634336727138	929.135077027823	211.32008793236977
209728	469252	0	529.0	552.0	1251.4634336727138	929.135077027823	814.9750176041899
209735	469252	0	1242.0	1012.0	1251.4634336727138	929.135077027823	83.40354930134983
209734	469252	0	1012.0	983.0	1251.4634336727138	929.135077027823	245.4468700006679
209733	469252	0	1374.0	979.0	1251.4634336727138	929.135077027823	132.29406876463722
209732	469252	0	1178.0	931.0	1251.4634336727138	929.135077027823	73.48710107683777
209737	469252	0	1043.0	1045.0	1251.4634336727138	929.135077027823	238.49881247915357
209736	469252	0	1117.0	1017.0	1251.4634336727138	929.135077027823	160.62583753544416
209723	469252	0	605.0	126.0	1251.4634336727138	929.135077027823	1030.9902633043641
209722	469252	0	1033.0	60.0	1251.4634336727138	929.135077027823	896.1707727728192
209727	469252	0	1094.0	492.0	1251.4634336727138	929.135077027823	464.63083035042115
209726	469252	0	1334.0	270.0	1251.4634336727138	929.135077027823	664.2825713125195
209725	469252	0	1398.0	245.0	1251.4634336727138	929.135077027823	699.6526058629785
209724	469252	0	581.0	210.0	1251.4634336727138	929.135077027823	983.1970681933599
209987	469236	1	667.0	151.0	1245.5871454221851	927.9902552373107	968.7501956549656
209985	469236	1	605.0	122.0	1245.5871454221851	927.9902552373107	1029.5495045978357
209984	469236	1	1117.0	65.0	1245.5871454221851	927.9902552373107	872.517526816731
209991	469236	1	518.0	504.0	1245.5871454221851	927.9902552373107	842.1109135498743
209990	469236	1	1143.0	415.0	1245.5871454221851	927.9902552373107	523.147325687816
209989	469236	1	1335.0	270.0	1245.5871454221851	927.9902552373107	664.0375249569973
209988	469236	1	1387.0	183.0	1245.5871454221851	927.9902552373107	758.2928694366046
209995	469236	1	646.0	934.0	1245.5871454221851	927.9902552373107	599.6172629166352
209993	469236	1	1237.0	871.0	1245.5871454221851	927.9902552373107	57.63356885110951
209992	469236	1	1419.0	747.0	1245.5871454221851	927.9902552373107	250.65811501663626
209999	469236	1	1225.0	1043.0	1245.5871454221851	927.9902552373107	116.83780187513426
209998	469236	1	1011.0	1027.0	1245.5871454221851	927.9902552373107	254.62532936709636
209997	469236	1	1143.0	1006.0	1245.5871454221851	927.9902552373107	128.87840270507888
209996	469236	1	1395.0	981.0	1245.5871454221851	927.9902552373107	158.5378003912528
210000	469236	1	1105.0	1045.0	1245.5871454221851	927.9902552373107	182.90988444419375
210019	468989	2	1366.0	140.0	1245.6536979811772	928.8948165242222	798.0214683505651
210018	468989	2	602.0	122.0	1245.6536979811772	928.8948165242222	1032.1672964488375
210017	468989	2	748.0	109.0	1245.6536979811772	928.8948165242222	959.1072480581245
210023	468989	2	1420.0	691.0	1245.6536979811772	928.8948165242222	294.9416497491189
210022	468989	2	524.0	424.0	1245.6536979811772	928.8948165242222	880.7399363960601
210021	468989	2	1144.0	378.0	1245.6536979811772	928.8948165242222	560.1951206378941
210020	468989	2	1336.0	270.0	1245.6536979811772	928.8948165242222	665.0600225024541
210027	468989	2	1423.0	942.0	1245.6536979811772	928.8948165242222	177.82985315656458
210025	468989	2	512.0	911.0	1245.6536979811772	928.8948165242222	733.8719050487571
210024	468989	2	1259.0	877.0	1245.6536979811772	928.8948165242222	53.583540006799815
210031	468989	2	1216.0	1042.0	1245.6536979811772	928.8948165242222	116.92785952478664
210030	468989	2	1008.0	1037.0	1245.6536979811772	928.8948165242222	261.08621345919465
210029	468989	2	1116.0	1019.0	1245.6536979811772	928.8948165242222	157.8892823766005
210028	468989	2	1154.0	969.0	1245.6536979811772	928.8948165242222	100.04412074305338
209739	468841	3	1358.0	128.0	1245.6097683976975	928.7546438531836	808.6034651249387
209738	468841	3	773.0	118.0	1245.6097683976975	928.7546438531836	938.4471672472712
209743	468841	3	1148.0	339.0	1245.6097683976975	928.7546438531836	597.7777236005433
209742	468841	3	1339.0	268.0	1245.6097683976975	928.7546438531836	667.3218374459801
209741	468841	3	1314.0	131.0	1245.6097683976975	928.7546438531836	800.6807700750257
209740	468841	3	574.0	131.0	1245.6097683976975	928.7546438531836	1042.819328933123
209747	468841	3	1283.0	879.0	1245.6097683976975	928.7546438531836	62.23788238871046
209746	468841	3	486.0	854.0	1245.6097683976975	928.7546438531836	763.2792785231497
209745	468841	3	1417.0	651.0	1245.6097683976975	928.7546438531836	326.37747114453185
209744	468841	3	516.0	370.0	1245.6097683976975	928.7546438531836	918.9870326445525
209751	468841	3	1168.0	1005.0	1245.6097683976975	928.7546438531836	108.79627973740244
209749	468841	3	1416.0	909.0	1245.6097683976975	928.7546438531836	171.53156263280647
209748	468841	3	1118.0	904.0	1245.6097683976975	928.7546438531836	129.98863559100832
209753	468841	3	1240.0	1036.0	1245.6097683976975	928.7546438531836	107.39197324070969
209752	468841	3	1008.0	1030.0	1245.6097683976975	928.7546438531836	258.280901692911
209679	469300	4	541.0	153.0	1245.6607658746557	928.7654289133212	1048.0261426415495
209678	469300	4	1351.0	120.0	1245.6607658746557	928.7654289133212	815.5966363659567
209677	469300	4	742.0	110.0	1245.6607658746557	928.7654289133212	961.2757120956816
209683	469300	4	497.0	341.0	1245.6607658746557	928.7654289133212	951.819910374692
209682	469300	4	1153.0	275.0	1245.6607658746557	928.7654289133212	660.2993666320577
209681	469300	4	1340.0	268.0	1245.6607658746557	928.7654289133212	667.4659865059507
209680	469300	4	1372.0	155.0	1245.6607658746557	928.7654289133212	784.0118245669478
209687	469300	4	1424.0	883.0	1245.6607658746557	928.7654289133212	184.11777999974538
209686	469300	4	1333.0	868.0	1245.6607658746557	928.7654289133212	106.39821036381018
209685	469300	4	1060.0	806.0	1245.6607658746557	928.7654289133212	222.57868388827228
209684	469300	4	494.0	749.0	1245.6607658746557	928.7654289133212	772.8580182592817
209691	469300	4	996.0	1057.0	1245.6607658746557	928.7654289133212	280.6681371992626
209690	469300	4	1296.0	1033.0	1245.6607658746557	928.7654289133212	115.75354984599878
209689	469300	4	1248.0	1002.0	1245.6607658746557	928.7654289133212	73.27192107856176
209890	468962	5	989.0	1058.0	1245.6890787917496	928.8273308445234	287.3584201440898
209889	468962	5	1333.0	1013.0	1245.6890787917496	928.8273308445234	121.2775131464635
209888	468962	5	1345.0	965.0	1245.6890787917496	928.8273308445234	105.69352423428263
209875	468962	5	655.0	85.0	1245.6890787917496	928.8273308445234	1030.0282287801817
209879	468962	5	1409.0	183.0	1245.6890787917496	928.8273308445234	763.4977828524151
209878	468962	5	532.0	181.0	1245.6890787917496	928.8273308445234	1033.7300508085564
209877	468962	5	1107.0	178.0	1245.6890787917496	928.8273308445234	763.5288739263339
209876	468962	5	1296.0	109.0	1245.6890787917496	928.8273308445234	821.3696130199111
209883	468962	5	1386.0	658.0	1245.6890787917496	928.8273308445234	305.0157335985749
209882	468962	5	527.0	605.0	1245.6890787917496	928.8273308445234	788.2754164480979
209881	468962	5	490.0	310.0	1245.6890787917496	928.8273308445234	976.7360181775218
209880	468962	5	1344.0	267.0	1245.6890787917496	928.8273308445234	669.0892713843207
209886	468962	5	1424.0	893.0	1245.6890787917496	928.8273308445234	181.87463335379627
209885	468962	5	1335.0	851.0	1245.6890787917496	928.8273308445234	118.46321823017145
209884	468962	5	1049.0	678.0	1245.6890787917496	928.8273308445234	318.74902919779237
209763	469192	6	1407.0	643.0	1245.655519052522	928.8449207875202	328.2367442445083
209762	469192	6	1051.0	560.0	1245.655519052522	928.8449207875202	417.0579656215175
209761	469192	6	580.0	445.0	1245.655519052522	928.8449207875202	822.9235550262031
209760	469192	6	487.0	315.0	1245.655519052522	928.8449207875202	975.8912764060804
209767	469192	6	1405.0	970.0	1245.655519052522	928.8449207875202	164.5734005038683
209765	469192	6	1397.0	904.0	1245.655519052522	928.8449207875202	153.37021223888183
209764	469192	6	1324.0	764.0	1245.655519052522	928.8449207875202	182.51494624926897
209769	469192	6	990.0	1055.0	1245.655519052522	928.8449207875202	285.0874399778453
209768	469192	6	1347.0	1024.0	1245.655519052522	928.8449207875202	139.01508162227225
209755	469192	6	1240.0	110.0	1245.655519052522	928.8449207875202	818.8644510511332
209754	469192	6	1048.0	110.0	1245.655519052522	928.8449207875202	842.3625754456582
209759	469192	6	1344.0	267.0	1245.655519052522	928.8449207875202	669.111602130069
209758	469192	6	1419.0	228.0	1245.655519052522	928.8449207875202	721.963927124213
209757	469192	6	534.0	187.0	1245.655519052522	928.8449207875202	1028.001684967567
209756	469192	6	558.0	112.0	1245.655519052522	928.8449207875202	1067.7573401760176
209667	468977	7	1350.0	264.0	1245.6804341313257	928.8995366381604	673.0334060391572
209666	468977	7	532.0	210.0	1245.6804341313257	928.8995366381604	1012.9937343539885
209665	468977	7	1165.0	116.0	1245.6804341313257	928.8995366381604	816.8934992507623
209664	468977	7	573.0	116.0	1245.6804341313257	928.8995366381604	1055.1325144879409
209671	468977	7	1035.0	415.0	1245.6804341313257	928.8995366381604	555.4088395791697
209670	468977	7	484.0	327.0	1245.6804341313257	928.8995366381604	970.793559900207
209669	468977	7	646.0	294.0	1245.6804341313257	928.8995366381604	873.3350128692231
209668	468977	7	1421.0	284.0	1245.6804341313257	928.8995366381604	668.3055906787661
209675	468977	7	1361.0	1025.0	1245.6804341313257	928.8995366381604	150.11296190036288
209673	468977	7	1392.0	902.0	1245.6804341313257	928.8995366381604	148.77163851804906
209672	468977	7	1185.0	591.0	1245.6804341313257	928.8995366381604	343.30483822202336
209676	468977	7	988.0	1053.0	1245.6804341313257	928.8995366381604	286.0072221828179
209663	468977	7	952.0	61.0	1245.6804341313257	928.8995366381604	916.2411271539263
209891	469177	8	637.0	63.0	1245.699080912327	928.800674394836	1058.3597587238776
209895	469177	8	676.0	231.0	1245.699080912327	928.800674394836	900.8234144260672
209894	469177	8	529.0	220.0	1245.699080912327	928.800674394836	1007.9960161643243
209893	469177	8	1110.0	118.0	1245.699080912327	928.800674394836	822.0778394772427
209892	469177	8	900.0	72.0	1245.699080912327	928.800674394836	923.9130100756637
209899	469177	8	1409.0	374.0	1245.699080912327	928.800674394836	578.3346595906592
209898	469177	8	487.0	346.0	1245.699080912327	928.800674394836	956.703152211952
209897	469177	8	988.0	306.0	1245.699080912327	928.800674394836	674.0100120396734
209896	469177	8	1352.0	264.0	1245.699080912327	928.800674394836	673.2457367668308
209902	469177	8	1392.0	905.0	1245.699080912327	928.800674394836	148.22425924101242
209901	469177	8	1413.0	735.0	1245.699080912327	928.800674394836	256.02402020801367
209900	469177	8	1006.0	427.0	1245.699080912327	928.800674394836	556.1111095935115
209905	469177	8	991.0	1034.0	1245.699080912327	928.800674394836	275.56944664705736
209904	469177	8	1366.0	997.0	1245.699080912327	928.800674394836	138.28759577900698
209799	468948	9	724.0	68.0	1245.6880750178873	928.6631555371794	1006.4290908529442
209803	468948	9	530.0	228.0	1245.6880750178873	928.6631555371794	1001.567909954251
209802	468948	9	947.0	226.0	1245.6880750178873	928.6631555371794	763.5116739823677
209801	468948	9	736.0	162.0	1245.6880750178873	928.6631555371794	920.6271383538858
209800	468948	9	1047.0	100.0	1245.6880750178873	928.6631555371794	852.1499730089471
209807	468948	9	1374.0	455.0	1245.6880750178873	928.6631555371794	490.73489279452457
209806	468948	9	513.0	400.0	1245.6880750178873	928.6631555371794	903.5023781351907
209805	468948	9	984.0	293.0	1245.6880750178873	928.6631555371794	687.4214834539663
209804	468948	9	1355.0	262.0	1245.6880750178873	928.6631555371794	675.5655851907234
209811	468948	9	1355.0	994.0	1245.6880750178873	928.6631555371794	127.34991239751149
209809	468948	9	1392.0	896.0	1245.6880750178873	928.6631555371794	149.91351213822372
209808	468948	9	1382.0	796.0	1245.6880750178873	928.6631555371794	190.21160250997036
209812	468948	9	982.0	1019.0	1245.6880750178873	928.6631555371794	278.73310957641684
209707	468872	10	809.0	52.0	1245.7454369087231	928.717470402152	979.4795044149416
209711	468872	10	975.0	185.0	1245.7454369087231	928.717470402152	791.4662136745138
209710	468872	10	759.0	136.0	1245.7454369087231	928.717470402152	930.2269122274686
209709	468872	10	818.0	117.0	1245.7454369087231	928.717470402152	917.5246103251417
209708	468872	10	1002.0	92.0	1245.7454369087231	928.717470402152	871.4975406104141
209715	468872	10	501.0	420.0	1245.7454369087231	928.717470402152	901.9086597259887
209714	468872	10	1016.0	277.0	1245.7454369087231	928.717470402152	691.0272259526103
209713	468872	10	1356.0	262.0	1245.7454369087231	928.717470402152	675.7723388996421
209712	468872	10	538.0	230.0	1245.7454369087231	928.717470402152	994.5399473677775
209718	468872	10	1404.0	860.0	1245.7454369087231	928.717470402152	172.52999008196102
209717	468872	10	1332.0	787.0	1245.7454369087231	928.717470402152	165.9026554074765
209716	468872	10	1293.0	540.0	1245.7454369087231	928.717470402152	391.57919445342776
209721	468872	10	955.0	956.0	1245.7454369087231	928.717470402152	292.0226797776189
209720	468872	10	1305.0	940.0	1245.7454369087231	928.717470402152	60.31914058791309
209831	469149	11	801.0	94.0	1245.789436252231	928.7659873334908	945.8709722845052
209830	469149	11	1001.0	93.0	1245.789436252231	928.7659873334908	870.8769452019096
209829	469149	11	872.0	52.0	1245.789436252231	928.7659873334908	953.1196877615275
209835	469149	11	1359.0	259.0	1245.789436252231	928.7659873334908	679.2665968034152
209834	469149	11	538.0	232.0	1245.789436252231	928.7659873334908	993.2012521010358
209833	469149	11	1027.0	185.0	1245.789436252231	928.7659873334908	775.2784411614523
209832	469149	11	812.0	126.0	1245.789436252231	928.7659873334908	912.4727422907177
209839	469149	11	1336.0	792.0	1245.789436252231	928.7659873334908	163.83797210352319
209838	469149	11	1240.0	562.0	1245.789436252231	928.7659873334908	366.8116778904796
209837	469149	11	509.0	417.0	1245.789436252231	928.7659873334908	897.0858928577036
209836	469149	11	1043.0	301.0	1245.789436252231	928.7659873334908	659.7072762280936
209843	469149	11	922.0	925.0	1245.789436252231	928.7659873334908	323.8113365667324
209842	469149	11	1430.0	917.0	1245.789436252231	928.7659873334908	184.58594273184156
209841	469149	11	1217.0	893.0	1245.789436252231	928.7659873334908	45.91336939999831
209840	469149	11	1413.0	823.0	1245.789436252231	928.7659873334908	197.85301793370456
209971	469225	12	764.0	171.0	1245.1803824052868	928.513416787256	897.4191534753429
209970	469225	12	1001.0	93.0	1245.1803824052868	928.513416787256	870.4635137575308
209969	469225	12	825.0	78.0	1245.1803824052868	928.513416787256	948.6435715764829
209968	469225	12	898.0	55.0	1245.1803824052868	928.513416787256	939.9786738189476
209975	469225	12	1051.0	299.0	1245.1803824052868	928.513416787256	658.7815744434789
209974	469225	12	1355.0	263.0	1245.1803824052868	928.513416787256	674.5134960343618
209973	469225	12	538.0	232.0	1245.1803824052868	928.513416787256	992.5900629280677
209972	469225	12	1053.0	219.0	1245.1803824052868	928.513416787256	735.0799874724986
209979	469225	12	1411.0	838.0	1245.1803824052868	928.513416787256	188.9148596531264
209978	469225	12	1349.0	781.0	1245.1803824052868	928.513416787256	180.3849248960766
209977	469225	12	1133.0	608.0	1245.1803824052868	928.513416787256	339.57810373644185
209976	469225	12	524.0	428.0	1245.1803824052868	928.513416787256	877.8466975220042
209983	469225	12	901.0	947.0	1245.1803824052868	928.513416787256	344.67649962179195
209981	469225	12	1403.0	922.0	1245.1803824052868	928.513416787256	157.9539689149533
209980	469225	12	1107.0	901.0	1245.1803824052868	928.513416787256	140.89288905044336
210127	469131	13	1065.0	224.0	1245.306025975634	928.521441560848	727.2281104454786
210126	469131	13	988.0	93.0	1245.306025975634	928.521441560848	874.2439421072879
210125	469131	13	807.0	62.0	1245.306025975634	928.521441560848	971.0672381927233
210124	469131	13	891.0	54.0	1245.306025975634	928.521441560848	943.5679688248803
210131	469131	13	1018.0	332.0	1245.306025975634	928.521441560848	638.3618563845021
210130	469131	13	1353.0	265.0	1245.306025975634	928.521441560848	672.2043554248563
210129	469131	13	536.0	235.0	1245.306025975634	928.521441560848	992.0116069834986
210128	469131	13	718.0	230.0	1245.306025975634	928.521441560848	875.2050327497329
210135	469131	13	1003.0	812.0	1245.306025975634	928.521441560848	268.8669867565051
210134	469131	13	1386.0	767.0	1245.306025975634	928.521441560848	214.2054397317291
210133	469131	13	1027.0	631.0	1245.306025975634	928.521441560848	369.02104163003935
210132	469131	13	550.0	501.0	1245.306025975634	928.521441560848	816.2261039395239
210139	469131	13	894.0	1015.0	1245.306025975634	928.521441560848	361.793400930015
210138	469131	13	1420.0	944.0	1245.306025975634	928.521441560848	175.37836335129865
210136	469131	13	1379.0	865.0	1245.306025975634	928.521441560848	148.01706735507256
209827	468888	14	1413.0	962.0	1245.1966037489997	928.9836822812618	171.02063334309955
209825	468888	14	1367.0	866.0	1245.1966037489997	928.9836822812618	137.12407364130172
209824	468888	14	1390.0	769.0	1245.1966037489997	928.9836822812618	215.78415642047483
209828	468888	14	889.0	1042.0	1245.1966037489997	928.9836822812618	373.69601094074403
209815	468888	14	986.0	91.0	1245.1966037489997	928.9836822812618	877.1542231356348
209814	468888	14	867.0	73.0	1245.1966037489997	928.9836822812618	935.8102026688243
209813	468888	14	747.0	51.0	1245.1966037489997	928.9836822812618	1009.4826409300962
209819	468888	14	689.0	269.0	1245.1966037489997	928.9836822812618	863.0950833479793
209818	468888	14	1354.0	265.0	1245.1966037489997	928.9836822812618	672.8391407844343
209817	468888	14	526.0	261.0	1245.1966037489997	928.9836822812618	981.5528282462078
209816	468888	14	1079.0	227.0	1245.1966037489997	928.9836822812618	721.3892162257914
209823	468888	14	988.0	740.0	1245.1966037489997	928.9836822812618	319.16285051459994
209822	468888	14	913.0	653.0	1245.1966037489997	928.9836822812618	431.88143792931686
209821	468888	14	550.0	594.0	1245.1966037489997	928.9836822812618	771.6944895869459
209820	468888	14	981.0	320.0	1245.1966037489997	928.9836822812618	663.8229965264467
210016	469038	15	883.0	1045.0	1245.263073743261	928.716689192208	380.46858342094015
210003	469038	15	986.0	92.0	1245.263073743261	928.716689192208	875.9635605318144
210002	469038	15	843.0	69.0	1245.263073743261	928.716689192208	949.1724638720762
210001	469038	15	666.0	46.0	1245.263073743261	928.716689192208	1055.8098607140132
210007	469038	15	525.0	326.0	1245.263073743261	928.716689192208	939.1732017199527
210006	469038	15	980.0	306.0	1245.263073743261	928.716689192208	676.8608226882596
210005	469038	15	1357.0	261.0	1245.263073743261	928.716689192208	677.0012686214906
210004	469038	15	1134.0	253.0	1245.263073743261	928.716689192208	684.8156800422121
210011	469038	15	1043.0	725.0	1245.263073743261	928.716689192208	287.0728835252583
210010	469038	15	811.0	681.0	1245.263073743261	928.716689192208	499.94797261444506
210009	469038	15	509.0	649.0	1245.263073743261	928.716689192208	787.6069704938656
210008	469038	15	637.0	340.0	1245.263073743261	928.716689192208	846.5053496659277
210015	469038	15	1401.0	981.0	1245.263073743261	928.716689192208	164.27883244326136
210013	469038	15	1359.0	858.0	1245.263073743261	928.716689192208	133.92885620596573
210012	469038	15	1385.0	759.0	1245.263073743261	928.716689192208	219.84122259040925
210083	469054	16	521.0	387.0	1245.1997426532394	929.0115603071296	904.5671886408369
210082	469054	16	1156.0	303.0	1245.1997426532394	929.0115603071296	632.3346168980243
210081	469054	16	988.0	302.0	1245.1997426532394	929.0115603071296	677.7132169138165
210080	469054	16	1358.0	260.0	1245.1997426532394	929.0115603071296	678.4543948432167
210087	469054	16	718.0	724.0	1245.1997426532394	929.0115603071296	565.6582966007
210086	469054	16	1049.0	694.0	1245.1997426532394	929.0115603071296	306.1450187332614
210085	469054	16	491.0	655.0	1245.1997426532394	929.0115603071296	802.4335405503438
210084	469054	16	598.0	414.0	1245.1997426532394	929.0115603071296	827.1060476990864
210091	469054	16	1395.0	981.0	1245.1997426532394	929.0115603071296	158.56517575702094
210089	469054	16	1403.0	890.0	1245.1997426532394	929.0115603071296	162.55098602069657
210088	469054	16	1407.0	787.0	1245.1997426532394	929.0115603071296	215.28262014928998
210092	469054	16	885.0	1043.0	1245.1997426532394	929.0115603071296	377.8057953381274
210079	469054	16	986.0	92.0	1245.1997426532394	929.0115603071296	876.2264882319417
210078	469054	16	779.0	79.0	1245.1997426532394	929.0115603071296	969.464724838252
210077	469054	16	608.0	71.0	1245.1997426532394	929.0115603071296	1068.7410114981224
209921	469070	17	896.0	1009.0	1245.1548882138354	928.9296963748136	358.2183544798416
209920	469070	17	1390.0	977.0	1245.1548882138354	928.9296963748136	152.61343485736805
209907	469070	17	719.0	106.0	1245.1548882138354	928.9296963748136	976.755983635041
209906	469070	17	986.0	92.0	1245.1548882138354	928.9296963748136	876.1350197082429
209911	469070	17	1116.0	343.0	1245.1548882138354	928.9296963748136	599.9954951859302
209910	469070	17	983.0	306.0	1245.1548882138354	928.9296963748136	675.845094707379
209909	469070	17	1357.0	260.0	1245.1548882138354	928.9296963748136	678.2155024198134
209908	469070	17	528.0	121.0	1245.1548882138354	928.9296963748136	1080.3062195383757
209915	469070	17	1038.0	669.0	1245.1548882138354	928.9296963748136	332.3801961134108
209914	469070	17	497.0	631.0	1245.1548882138354	928.9296963748136	805.2936363465473
209913	469070	17	591.0	458.0	1245.1548882138354	928.9296963748136	806.0356051079441
209912	469070	17	514.0	427.0	1245.1548882138354	928.9296963748136	886.860130269649
209918	469070	17	1410.0	922.0	1245.1548882138354	928.9296963748136	164.990701470235
209917	469070	17	1411.0	816.0	1245.1548882138354	928.9296963748136	200.6432591109729
209916	469070	17	657.0	768.0	1245.1548882138354	928.9296963748136	609.7741710708309
209952	468935	18	1390.0	988.0	1245.1862446744217	928.917996630568	156.4023876212957
209939	468935	18	505.0	204.0	1245.1862446744217	928.917996630568	1036.0413981323811
209938	468935	18	655.0	127.0	1245.1862446744217	928.917996630568	995.6868366724951
209937	468935	18	986.0	92.0	1245.1862446744217	928.917996630568	876.1331191734237
209943	468935	18	514.0	478.0	1245.1862446744217	928.917996630568	859.0461943844512
209942	468935	18	1060.0	337.0	1245.1862446744217	928.917996630568	620.2103352506792
209941	468935	18	988.0	296.0	1245.1862446744217	928.917996630568	683.1763717434783
209940	468935	18	1358.0	259.0	1245.1862446744217	928.917996630568	679.350473320048
209947	468935	18	602.0	834.0	1245.1862446744217	928.917996630568	650.1522678747999
209946	468935	18	1017.0	659.0	1245.1862446744217	928.917996630568	353.4468661109819
209945	468935	18	495.0	604.0	1245.1862446744217	928.917996630568	817.5274345446354
209944	468935	18	581.0	553.0	1245.1862446744217	928.917996630568	763.1891690829021
209950	468935	18	1403.0	919.0	1245.1862446744217	928.917996630568	158.1251024572805
209949	468935	18	919.0	913.0	1245.1862446744217	928.917996630568	326.57441545769086
209948	468935	18	1433.0	852.0	1245.1862446744217	928.917996630568	202.9541448090092
210035	469100	19	978.0	287.0	1245.161003801836	928.8709589717182	695.2505519046193
210034	469100	19	1357.0	259.0	1245.161003801836	928.8709589717182	679.1428883116588
210033	469100	19	593.0	144.0	1245.161003801836	928.8709589717182	1020.4589149578746
210032	469100	19	986.0	92.0	1245.161003801836	928.8709589717182	876.0807199464091
210039	469100	19	490.0	607.0	1245.161003801836	928.8709589717182	820.8952770557095
210038	469100	19	514.0	488.0	1245.161003801836	928.8709589717182	853.7936612233373
210037	469100	19	510.0	344.0	1245.161003801836	928.8709589717182	939.433733777652
210036	469100	19	1042.0	324.0	1245.161003801836	928.8709589717182	638.0777934336343
210043	469100	19	1395.0	884.0	1245.161003801836	928.8709589717182	156.41332341177028
210042	469100	19	934.0	812.0	1245.161003801836	928.8709589717182	332.38530553851984
210041	469100	19	969.0	641.0	1245.161003801836	928.8709589717182	398.9167695649486
210040	469100	19	582.0	638.0	1245.161003801836	928.8709589717182	724.1466921395041
210047	469100	19	1385.0	997.0	1245.161003801836	928.8709589717182	155.55227767263148
210046	469100	19	1426.0	952.0	1245.161003801836	928.8709589717182	182.31208156577978
210044	469100	19	554.0	897.0	1245.161003801836	928.8709589717182	691.8954337196759
209699	469209	20	497.0	622.0	1245.1569146277775	928.8421799498692	808.6352034766626
209698	469209	20	511.0	504.0	1245.1569146277775	928.8421799498692	848.2200499636488
209697	469209	20	512.0	450.0	1245.1569146277775	928.8421799498692	875.6762499723657
209696	469209	20	1049.0	332.0	1245.1569146277775	928.8421799498692	628.2500480888173
209703	469209	20	1399.0	895.0	1245.1569146277775	928.8421799498692	157.52138921620858
209702	469209	20	942.0	725.0	1245.1569146277775	928.8421799498692	365.3159580600722
209701	469209	20	601.0	712.0	1245.1569146277775	928.8421799498692	679.6754090506654
209700	469209	20	895.0	652.0	1245.1569146277775	928.8421799498692	446.37591496522344
209706	469209	20	1369.0	1014.0	1245.1569146277775	928.8421799498692	150.29625447828712
209704	469209	20	535.0	924.0	1245.1569146277775	928.8421799498692	710.1734225527673
209695	469209	20	1358.0	259.0	1245.1569146277775	928.8421799498692	679.2805811712238
209694	469209	20	964.0	195.0	1245.1569146277775	928.8421799498692	785.8584832631049
209693	469209	20	559.0	188.0	1245.1569146277775	928.8421799498692	1009.7813857882237
209692	469209	20	986.0	92.0	1245.1569146277775	928.8421799498692	876.0520193131447
209795	469317	21	645.0	778.0	1245.1864258295543	928.8797372758464	618.8605988996904
209794	469317	21	845.0	671.0	1245.1864258295543	928.8797372758464	476.07891605876955
209793	469317	21	498.0	634.0	1245.1864258295543	928.8797372758464	803.2693286811194
209792	469317	21	983.0	606.0	1245.1864258295543	928.8797372758464	415.92432801243547
209797	469317	21	528.0	921.0	1245.1864258295543	928.8797372758464	717.2297119150232
209796	469317	21	1403.0	909.0	1245.1864258295543	928.8797372758464	159.06076872254656
209787	469317	21	545.0	241.0	1245.1864258295543	928.8797372758464	981.5495728034593
209786	469317	21	971.0	161.0	1245.1864258295543	928.8797372758464	815.3634079525575
209785	469317	21	991.0	87.0	1245.1864258295543	928.8797372758464	879.4158465206616
209791	469317	21	508.0	519.0	1245.1864258295543	928.8797372758464	843.4721248842014
209790	469317	21	518.0	499.0	1245.1864258295543	928.8797372758464	844.7465220000096
209789	469317	21	1043.0	344.0	1245.1864258295543	928.8797372758464	618.8405754841815
209788	469317	21	1358.0	258.0	1245.1864258295543	928.8797372758464	680.2988493334524
209771	469008	22	980.0	168.0	1245.1615448229	929.0048388944608	805.8777882989772
209770	469008	22	985.0	87.0	1245.1615448229	929.0048388944608	881.2809870446115
209775	469008	22	985.0	532.0	1245.1615448229	929.0048388944608	474.65447591933076
209774	469008	22	1048.0	368.0	1245.1615448229	929.0048388944608	594.6419965155104
209773	469008	22	561.0	288.0	1245.1615448229	929.0048388944608	937.5309183704667
209772	469008	22	1357.0	259.0	1245.1615448229	929.0048388944608	679.2748517341067
209779	469008	22	767.0	664.0	1245.1615448229	929.0048388944608	546.6864069874989
209778	469008	22	502.0	637.0	1245.1615448229	929.0048388944608	798.4709810890682
209777	469008	22	550.0	536.0	1245.1615448229	929.0048388944608	798.5626943421673
209776	469008	22	511.0	534.0	1245.1615448229	929.0048388944608	833.6797926343098
209782	469008	22	1400.0	924.0	1245.1615448229	929.0048388944608	154.9193196925107
209781	469008	22	499.0	876.0	1245.1615448229	929.0048388944608	748.0418196322478
209780	469008	22	721.0	849.0	1245.1615448229	929.0048388944608	530.2321183384288
209784	469008	22	1348.0	1016.0	1245.1615448229	929.0048388944608	134.69931669830822
209923	469162	23	971.0	170.0	1245.1507324365623	928.8592642494727	806.8618264813094
209922	469162	23	985.0	88.0	1245.1507324365623	928.8592642494727	880.1833365052104
209927	469162	23	502.0	551.0	1245.1507324365623	928.8592642494727	833.6969681485905
209926	469162	23	1103.0	365.0	1245.1507324365623	928.8592642494727	581.5015912378984
209925	469162	23	576.0	300.0	1245.1507324365623	928.8592642494727	918.2737483739672
209924	469162	23	1357.0	259.0	1245.1507324365623	928.8592642494727	679.1330448117824
209931	469162	23	674.0	696.0	1245.1507324365623	928.8592642494727	616.7954248449216
209930	469162	23	504.0	636.0	1245.1507324365623	928.8592642494727	796.9133935679556
209929	469162	23	977.0	591.0	1245.1507324365623	928.8592642494727	431.3394228973974
209928	469162	23	561.0	587.0	1245.1507324365623	928.8592642494727	764.8071529782364
209935	469162	23	1399.0	940.0	1245.1507324365623	928.8592642494727	154.2521089738138
209933	469162	23	745.0	855.0	1245.1507324365623	928.8592642494727	505.57486693100475
209932	469162	23	489.0	821.0	1245.1507324365623	928.8592642494727	763.8046550321536
209936	469162	23	1345.0	1022.0	1245.1507324365623	928.8592642494727	136.54696221119136
209863	468857	24	594.0	308.0	1245.1687814907468	928.8046581720278	899.6772785817325
209862	468857	24	1358.0	258.0	1245.1687814907468	928.8046581720278	680.2277363468604
209861	468857	24	935.0	183.0	1245.1687814907468	928.8046581720278	807.7309336422308
209860	468857	24	983.0	89.0	1245.1687814907468	928.8046581720278	879.7751609790874
209867	468857	24	507.0	645.0	1245.1687814907468	928.8046581720278	790.8465299713183
209866	468857	24	1062.0	612.0	1245.1687814907468	928.8046581720278	365.9453428482187
209865	468857	24	506.0	557.0	1245.1687814907468	928.8046581720278	827.4111380498414
209864	468857	24	1129.0	313.0	1245.1687814907468	928.8046581720278	626.6662291997334
209871	468857	24	805.0	875.0	1245.1687814907468	928.8046581720278	443.44503316652174
209870	468857	24	641.0	792.0	1245.1687814907468	928.8046581720278	619.4638254374336
209869	468857	24	495.0	738.0	1245.1687814907468	928.8046581720278	774.0540151071217
209868	468857	24	605.0	667.0	1245.1687814907468	928.8046581720278	691.6341141354436
209874	468857	24	1333.0	1035.0	1245.1687814907468	928.8046581720278	137.81064389509268
209873	468857	24	1391.0	966.0	1245.1687814907468	928.8046581720278	150.4999592876797
210051	469085	25	1078.0	301.0	1245.1320748564967	928.7737879563552	649.6407155427595
210050	469085	25	1358.0	258.0	1245.1320748564967	928.7737879563552	680.2033836548572
210049	469085	25	896.0	198.0	1245.1320748564967	928.7737879563552	809.891063574406
210048	469085	25	984.0	89.0	1245.1320748564967	928.7737879563552	879.4373061551486
210055	469085	25	1168.0	669.0	1245.1320748564967	928.7737879563552	270.9829844858559
210054	469085	25	527.0	651.0	1245.1320748564967	928.7737879563552	769.9817882348382
210053	469085	25	498.0	574.0	1245.1320748564967	928.7737879563552	827.0857137566062
210052	469085	25	615.0	314.0	1245.1320748564967	928.7737879563552	880.3483640702465
210059	469085	25	883.0	884.0	1245.1320748564967	928.7737879563552	364.8894787847849
210058	469085	25	592.0	848.0	1245.1320748564967	928.7737879563552	658.1078270520497
210057	469085	25	501.0	708.0	1245.1320748564967	928.7737879563552	776.1917355130963
210056	469085	25	650.0	706.0	1245.1320748564967	928.7737879563552	635.460736098952
210061	469085	25	1373.0	972.0	1245.1320748564967	928.7737879563552	134.97670794676648
210095	468903	26	1358.0	258.0	1245.157874512125	928.9934433767928	680.4157158232506
210094	468903	26	887.0	237.0	1245.157874512125	928.9934433767928	779.1867483161618
210093	468903	26	984.0	89.0	1245.157874512125	928.9934433767928	879.6547165426285
210099	468903	26	582.0	608.0	1245.157874512125	928.9934433767928	736.7599047303876
210098	468903	26	501.0	577.0	1245.157874512125	928.9934433767928	823.2073410621745
210097	468903	26	1077.0	359.0	1245.157874512125	928.9934433767928	594.2807385848616
210096	468903	26	621.0	310.0	1245.157874512125	928.9934433767928	879.0483122439588
210103	468903	26	578.0	866.0	1245.157874512125	928.9934433767928	670.1252147412464
210102	468903	26	1168.0	723.0	1245.157874512125	928.9934433767928	219.9696258883412
210101	468903	26	676.0	692.0	1245.157874512125	928.9934433767928	616.5278406712457
210100	468903	26	504.0	683.0	1245.157874512125	928.9934433767928	780.9147002942782
210107	468903	26	1369.0	1016.0	1245.157874512125	928.9934433767928	151.35062913903568
210106	468903	26	1371.0	962.0	1245.157874512125	928.9934433767928	130.09870609436143
210104	468903	26	955.0	869.0	1245.157874512125	928.9934433767928	296.2951322408091
209859	468917	27	1364.0	1003.0	1245.1496205727074	928.6584387333546	140.18587811036394
209858	468917	27	1369.0	955.0	1245.1496205727074	928.6584387333546	126.62067103853455
209857	468917	27	609.0	939.0	1245.1496205727074	928.6584387333546	636.2336737742128
209847	468917	27	905.0	272.0	1245.1496205727074	928.6584387333546	739.5282750074425
209846	468917	27	1358.0	258.0	1245.1496205727074	928.6584387333546	680.0867221032511
209845	468917	27	984.0	89.0	1245.1496205727074	928.6584387333546	879.3323706434352
209851	468917	27	513.0	576.0	1245.1496205727074	928.6584387333546	812.6567795290989
209850	468917	27	573.0	553.0	1245.1496205727074	928.6584387333546	770.0028409217826
209849	468917	27	1155.0	357.0	1245.1496205727074	928.6584387333546	578.7230120398356
209848	468917	27	615.0	311.0	1245.1496205727074	928.6584387333546	882.3777486124933
209855	468917	27	1059.0	837.0	1245.1496205727074	928.6584387333546	207.49204955949284
209854	468917	27	1169.0	760.0	1245.1496205727074	928.6584387333546	185.05251597678975
209853	468917	27	518.0	667.0	1245.1496205727074	928.6584387333546	772.7947394097665
209852	468917	27	766.0	606.0	1245.1496205727074	928.6584387333546	577.6615159250401
210063	469021	28	1358.0	258.0	1245.1442665359714	928.9544407631593	680.3795103877744
210062	469021	28	984.0	89.0	1245.1442665359714	928.9544407631593	879.6134324249273
210067	469021	28	791.0	477.0	1245.1442665359714	928.9544407631593	640.7104114598384
210066	469021	28	614.0	311.0	1245.1442665359714	928.9544407631593	883.2954070072697
210065	469021	28	900.0	310.0	1245.1442665359714	928.9544407631593	708.6812855318594
210064	469021	28	1166.0	275.0	1245.1442665359714	928.9544407631593	658.7262143860477
210071	469021	28	1162.0	744.0	1245.1442665359714	928.9544407631593	202.78341701386145
210070	469021	28	530.0	657.0	1245.1442665359714	928.9544407631593	765.1081883041608
210069	469021	28	513.0	579.0	1245.1442665359714	928.9544407631593	811.4821856524953
210068	469021	28	548.0	537.0	1245.1442665359714	928.9544407631593	799.7739755693094
210075	469021	28	1348.0	967.0	1245.1442665359714	928.9544407631593	109.66661517557316
210074	469021	28	696.0	941.0	1245.1442665359714	928.9544407631593	549.2763611941244
210072	469021	28	1096.0	805.0	1245.1442665359714	928.9544407631593	193.92966669764695
210076	469021	28	1363.0	1013.0	1245.1442665359714	928.9544407631593	144.7536871301642
209651	469271	29	611.0	310.0	1245.1557918285575	928.814003955108	886.04985175816
209650	469271	29	1358.0	258.0	1245.1557918285575	928.814003955108	680.2391073880739
209649	469271	29	1109.0	214.0	1245.1557918285575	928.814003955108	727.6657611148092
209648	469271	29	984.0	89.0	1245.1557918285575	928.814003955108	879.4827507374496
209655	469271	29	514.0	583.0	1245.1557918285575	928.814003955108	808.8115461934927
209654	469271	29	530.0	488.0	1245.1557918285575	928.814003955108	840.0980851477195
209653	469271	29	935.0	339.0	1245.1557918285575	928.814003955108	666.3911572540227
209652	469271	29	792.0	336.0	1245.1557918285575	928.814003955108	746.1759946239586
209659	469271	29	779.0	873.0	1245.1557918285575	928.814003955108	469.4852769712915
209658	469271	29	1114.0	772.0	1245.1557918285575	928.814003955108	204.43207567945043
209657	469271	29	1170.0	755.0	1245.1557918285575	928.814003955108	189.36657840359203
209656	469271	29	546.0	646.0	1245.1557918285575	928.814003955108	754.1900172241324
209662	469271	29	1321.0	1021.0	1245.1557918285575	928.814003955108	119.37588441532883
209661	469271	29	1326.0	964.0	1245.1557918285575	928.814003955108	88.16938421322155
210115	469114	30	512.0	611.0	1245.1702036882994	928.8034627389792	799.0854700876672
210114	469114	30	531.0	411.0	1245.1702036882994	928.8034627389792	882.1334966209278
210113	469114	30	1009.0	406.0	1245.1702036882994	928.8034627389792	573.6722285086145
210112	469114	30	610.0	312.0	1245.1702036882994	928.8034627389792	885.3743272199793
210119	469114	30	869.0	890.0	1245.1702036882994	928.8034627389792	378.16627409571043
210118	469114	30	1188.0	739.0	1245.1702036882994	928.8034627389792	198.2266043130152
210117	469114	30	1136.0	713.0	1245.1702036882994	928.8034627389792	241.84554555227754
210116	469114	30	565.0	639.0	1245.1702036882994	928.8034627389792	739.3358864554632
210123	469114	30	1327.0	1012.0	1245.1702036882994	928.8034627389792	116.69524144813636
210122	469114	30	1349.0	1010.0	1245.1702036882994	928.8034627389792	131.8085894974587
210121	469114	30	1322.0	973.0	1245.1702036882994	928.8034627389792	88.63493389833498
210111	469114	30	1358.0	258.0	1245.1702036882994	928.8034627389792	680.2263215712436
210110	469114	30	1006.0	224.0	1245.1702036882994	928.8034627389792	744.278380326312
210109	469114	30	783.0	178.0	1245.1702036882994	928.8034627389792	881.6502349787731
210108	469114	30	984.0	89.0	1245.1702036882994	928.8034627389792	879.4769646346446
209955	469286	31	933.0	251.0	1245.0527808303943	928.79701500952	746.1807633407589
209954	469286	31	983.0	89.0	1245.0527808303943	928.79701500952	879.7333041097413
209953	469286	31	756.0	64.0	1245.0527808303943	928.79701500952	993.502138702941
209959	469286	31	999.0	496.0	1245.0527808303943	928.79701500952	497.8506072663975
209958	469286	31	608.0	311.0	1245.0527808303943	928.79701500952	887.4172622382391
209957	469286	31	546.0	304.0	1245.0527808303943	928.79701500952	937.5745838873373
209956	469286	31	1358.0	257.0	1245.0527808303943	928.79701500952	681.2255894297044
209963	469286	31	1198.0	656.0	1245.0527808303943	928.79701500952	276.8251715107884
209962	469286	31	510.0	644.0	1245.0527808303943	928.79701500952	788.2968542147232
209961	469286	31	590.0	623.0	1245.0527808303943	928.79701500952	722.9149051322466
209960	469286	31	1130.0	615.0	1245.0527808303943	928.79701500952	334.2240401372883
209967	469286	31	1345.0	1008.0	1245.0527808303943	928.79701500952	127.52474054527376
209966	469286	31	1294.0	968.0	1245.0527808303943	928.79701500952	62.71127726813744
209964	469286	31	965.0	917.0	1245.0527808303943	928.79701500952	280.3011409430431
210147	469346	32	1121.0	555.0	1244.7099581256905	929.4608931786832	394.36672559894976
210146	469346	32	1044.0	494.0	1244.7099581256905	929.4608931786832	479.49001739222166
210145	469346	32	609.0	311.0	1244.7099581256905	929.4608931786832	886.9165841563354
210144	469346	32	885.0	295.0	1244.7099581256905	929.4608931786832	729.3366019526776
210151	469346	32	1083.0	914.0	1244.7099581256905	929.4608931786832	162.4473754016827
210150	469346	32	513.0	701.0	1244.7099581256905	929.4608931786832	766.5466995117138
210149	469346	32	623.0	626.0	1244.7099581256905	929.4608931786832	691.8177402477129
210148	469346	32	1222.0	566.0	1244.7099581256905	929.4608931786832	364.1696899363219
210155	469346	32	1388.0	998.0	1244.7099581256905	929.4608931786832	158.83842502431594
210154	469346	32	1351.0	975.0	1244.7099581256905	929.4608931786832	115.63469743863979
210153	469346	32	1276.0	941.0	1244.7099581256905	929.4608931786832	33.349928136801154
210143	469346	32	1358.0	258.0	1244.7099581256905	929.4608931786832	680.9510736141018
210142	469346	32	535.0	215.0	1244.7099581256905	929.4608931786832	1007.0464699031774
210141	469346	32	984.0	89.0	1244.7099581256905	929.4608931786832	879.9682921722857
210140	469346	32	709.0	57.0	1244.7099581256905	929.4608931786832	1023.8032864574985
210159	469331	33	1358.0	258.0	1245.0430266971591	928.733965415832	680.1788957180202
210158	469331	33	564.0	129.0	1245.0430266971591	928.733965415832	1050.4256373739925
210157	469331	33	984.0	89.0	1245.0430266971591	928.733965415832	879.372841552553
210156	469331	33	646.0	57.0	1245.0430266971591	928.733965415832	1057.7204991367541
210163	469331	33	1303.0	500.0	1245.0430266971591	928.733965415832	432.63359076198657
210162	469331	33	1043.0	480.0	1245.0430266971591	928.733965415832	492.12148536186277
210161	469331	33	830.0	331.0	1245.0430266971591	928.733965415832	727.6995310027854
210160	469331	33	610.0	311.0	1245.0430266971591	928.733965415832	885.9316552562376
210167	469331	33	1120.0	896.0	1245.0430266971591	928.733965415832	129.25660918278544
210166	469331	33	520.0	764.0	1245.0430266971591	928.733965415832	743.5218019155874
210165	469331	33	647.0	641.0	1245.0430266971591	928.733965415832	663.6612815548442
210164	469331	33	1115.0	547.0	1245.0430266971591	928.733965415832	403.27659136708354
210171	469331	33	1303.0	962.0	1245.0430266971591	928.733965415832	66.82544284463269
210170	469331	33	1421.0	929.0	1245.0430266971591	928.733965415832	175.95717441552824
210168	469331	33	1264.0	899.0	1245.0430266971591	928.733965415832	35.26294848923607
210179	469364	34	1386.0	522.0	1245.1487326509216	928.8940529606452	430.583150911159
210178	469364	34	1058.0	466.0	1245.1487326509216	928.8940529606452	499.29505545236356
210177	469364	34	861.0	381.0	1245.1487326509216	928.8940529606452	669.147324635578
210176	469364	34	607.0	309.0	1245.1487326509216	928.8940529606452	889.6642298530119
210183	469364	34	1427.0	838.0	1245.1487326509216	928.8940529606452	203.30177643119248
210182	469364	34	1163.0	811.0	1245.1487326509216	928.8940529606452	143.69210834155095
210181	469364	34	654.0	661.0	1245.1487326509216	928.8940529606452	649.0177560949098
210180	469364	34	1114.0	547.0	1245.1487326509216	928.8940529606452	403.78590584943777
210187	469364	34	1307.0	1046.0	1245.1487326509216	928.8940529606452	132.43633226826896
210185	469364	34	558.0	869.0	1245.1487326509216	928.8940529606452	689.7540709295018
210184	469364	34	1298.0	867.0	1245.1487326509216	928.8940529606452	81.38875998747565
210175	469364	34	1358.0	257.0	1245.1487326509216	928.8940529606452	681.3053844981526
210174	469364	34	589.0	143.0	1245.1487326509216	928.8940529606452	1023.7971585418276
210173	469364	34	984.0	89.0	1245.1487326509216	928.8940529606452	879.5570935214165
210172	469364	34	560.0	88.0	1245.1487326509216	928.8940529606452	1084.6804110694286
210191	469380	35	1358.0	258.0	1245.0924098069304	928.8461743425768	680.2813488206751
210190	469380	35	503.0	162.0	1245.0924098069304	928.8461743425768	1067.1242663330747
210189	469380	35	655.0	134.0	1245.0924098069304	928.8461743425768	989.9441867998318
210188	469380	35	984.0	89.0	1245.0924098069304	928.8461743425768	879.4946520682499
210195	469380	35	1101.0	534.0	1245.0924098069304	928.8461743425768	420.3166948349029
210194	469380	35	1091.0	443.0	1245.0924098069304	928.8461743425768	509.6969451384072
210193	469380	35	917.0	347.0	1245.0924098069304	928.8461743425768	667.9742509782926
210192	469380	35	608.0	309.0	1245.0924098069304	928.8461743425768	888.8734547058596
210199	469380	35	1406.0	744.0	1245.0924098069304	928.8461743425768	245.07011394869656
210198	469380	35	1278.0	711.0	1245.0924098069304	928.8461743425768	220.31764606588226
210197	469380	35	651.0	664.0	1245.0924098069304	928.8461743425768	650.4531400908941
210196	469380	35	1406.0	546.0	1245.0924098069304	928.8461743425768	415.28598072952997
210203	469380	35	1361.0	1004.0	1245.0924098069304	928.8461743425768	138.14002669505652
210201	469380	35	619.0	926.0	1245.0924098069304	928.8461743425768	626.0988790328869
210200	469380	35	1350.0	874.0	1245.0924098069304	928.8461743425768	118.37949704291432
210255	469395	36	1359.0	257.0	1245.064270168132	928.7341765992702	681.3282282012245
210254	469395	36	496.0	228.0	1245.064270168132	928.7341765992702	1025.731771515718
210253	469395	36	753.0	121.0	1245.064270168132	928.7341765992702	945.8127436351222
210252	469395	36	984.0	89.0	1245.064270168132	928.7341765992702	879.379349602476
210259	469395	36	1053.0	498.0	1245.064270168132	928.7341765992702	471.61490091585154
210258	469395	36	1132.0	385.0	1245.064270168132	928.7341765992702	555.3650907202745
210257	469395	36	607.0	308.0	1245.064270168132	928.7341765992702	890.1892668773112
210256	469395	36	950.0	258.0	1245.064270168132	928.7341765992702	732.7668518622778
210263	469395	36	1383.0	714.0	1245.064270168132	928.7341765992702	255.219576373006
210262	469395	36	651.0	666.0	1245.064270168132	928.7341765992702	649.5703230934214
210261	469395	36	1272.0	665.0	1245.064270168132	928.7341765992702	265.1061097901563
210260	469395	36	1391.0	534.0	1245.064270168132	928.7341765992702	420.8471306983853
210267	469395	36	690.0	977.0	1245.064270168132	928.7341765992702	557.1588047638047
210266	469395	36	1399.0	951.0	1245.064270168132	928.7341765992702	155.53769900118215
210264	469395	36	1362.0	886.0	1245.064270168132	928.7341765992702	124.4996978346905
210211	469412	37	985.0	469.0	1245.0663161461753	928.7640117080932	528.2210098583377
210210	469412	37	1102.0	340.0	1245.0663161461753	928.7640117080932	605.8968825619135
210209	469412	37	608.0	312.0	1245.0663161461753	928.7640117080932	886.708146633558
210208	469412	37	487.0	299.0	1245.0663161461753	928.7640117080932	985.5289189659045
210215	469412	37	1341.0	743.0	1245.0663161461753	928.7640117080932	209.07304882181774
210214	469412	37	1227.0	705.0	1245.0663161461753	928.7640117080932	224.49214844798746
210213	469412	37	642.0	696.0	1245.0663161461753	928.7640117080932	646.4271550736123
210212	469412	37	1409.0	499.0	1245.0663161461753	928.7640117080932	459.9688668391806
210219	469412	37	769.0	982.0	1245.0663161461753	928.7640117080932	479.0336186724332
210217	469412	37	1425.0	896.0	1245.0663161461753	928.7640117080932	182.8923482500463
210216	469412	37	1368.0	894.0	1245.0663161461753	928.7640117080932	127.75455818056972
210207	469412	37	1358.0	257.0	1245.0663161461753	928.7640117080932	681.1907988037909
210206	469412	37	914.0	207.0	1245.0663161461753	928.7640117080932	794.0706481690152
210205	469412	37	864.0	108.0	1245.0663161461753	928.7640117080932	904.9116532658753
210204	469412	37	982.0	91.0	1245.0663161461753	928.7640117080932	878.0959093424576
210223	469443	38	1358.0	257.0	1245.0599466762137	928.6579884829972	681.0872992045922
210222	469443	38	879.0	225.0	1245.0599466762137	928.6579884829972	793.1799602338237
210221	469443	38	844.0	119.0	1245.0599466762137	928.6579884829972	903.5458699713372
210220	469443	38	983.0	91.0	1245.0599466762137	928.6579884829972	877.6937514425639
210227	469443	38	1420.0	445.0	1245.0599466762137	928.6579884829972	514.3238980256976
210226	469443	38	490.0	351.0	1245.0599466762137	928.6579884829972	950.6862125501291
210225	469443	38	1117.0	330.0	1245.0599466762137	928.6579884829972	612.2015494240627
210224	469443	38	607.0	314.0	1245.0599466762137	928.6579884829972	885.9598965858539
210231	469443	38	1338.0	810.0	1245.0599466762137	928.6579884829972	150.72349432871883
210230	469443	38	1142.0	750.0	1245.0599466762137	928.6579884829972	206.2523441265451
210229	469443	38	640.0	702.0	1245.0599466762137	928.6579884829972	646.1202541439025
210228	469443	38	915.0	450.0	1245.0599466762137	928.6579884829972	581.4232867184579
210235	469443	38	832.0	948.0	1245.0599466762137	928.6579884829972	413.51255477637
210234	469443	38	1387.0	932.0	1245.0599466762137	928.6579884829972	141.97939209103225
210232	469443	38	1401.0	811.0	1245.0599466762137	928.6579884829972	195.34764519822198
210243	469460	39	1421.0	426.0	1245.0655775925825	928.7383969585618	532.6338486843434
210242	469460	39	484.0	412.0	1245.0655775925825	928.7383969585618	919.9127047104173
210241	469460	39	1133.0	329.0	1245.0655775925825	928.7383969585618	610.1187085048159
210240	469460	39	609.0	314.0	1245.0655775925825	928.7383969585618	884.5805309260247
210247	469460	39	1056.0	800.0	1245.0655775925825	928.7383969585618	228.73427264377557
210246	469460	39	1331.0	771.0	1245.0655775925825	928.7383969585618	179.62774515523284
210245	469460	39	633.0	723.0	1245.0655775925825	928.7383969585618	645.7186378422264
210244	469460	39	834.0	451.0	1245.0655775925825	928.7383969585618	630.2450991559235
210251	469460	39	1401.0	960.0	1245.0655775925825	928.7383969585618	159.03720293143795
210249	469460	39	921.0	915.0	1245.0655775925825	928.7383969585618	324.35665883623403
210248	469460	39	1387.0	839.0	1245.0655775925825	928.7383969585618	167.92367359255704
210239	469460	39	883.0	259.0	1245.0655775925825	928.7383969585618	761.3415809202033
210238	469460	39	1359.0	257.0	1245.0655775925825	928.7383969585618	681.3321704996545
210237	469460	39	826.0	110.0	1245.0655775925825	928.7383969585618	919.7545982365515
210236	469460	39	983.0	91.0	1245.0655775925825	928.7383969585618	877.7721735721831
210287	469477	40	924.0	265.0	1245.0490263505487	928.6424502535168	737.2203056747195
210286	469477	40	1359.0	256.0	1245.0490263505487	928.6424502535168	682.2262749841234
210285	469477	40	774.0	94.0	1245.0490263505487	928.6424502535168	958.3919892147441
210284	469477	40	983.0	91.0	1245.0490263505487	928.6424502535168	877.6756614364932
210291	469477	40	746.0	469.0	1245.0490263505487	928.6424502535168	678.4696844933363
210290	469477	40	1420.0	426.0	1245.0490263505487	928.6424502535168	532.2191991818316
210289	469477	40	1141.0	363.0	1245.0490263505487	928.6424502535168	575.1326641856637
210288	469477	40	610.0	313.0	1245.0490263505487	928.6424502535168	884.478881841129
210295	469477	40	1232.0	820.0	1245.0490263505487	928.6424502535168	109.42330229793465
210294	469477	40	1054.0	791.0	1245.0490263505487	928.6424502535168	235.467990566201
210293	469477	40	633.0	734.0	1245.0490263505487	928.6424502535168	642.2536057488097
210292	469477	40	484.0	495.0	1245.0490263505487	928.6424502535168	875.9231673902638
210298	469477	40	1003.0	900.0	1245.0490263505487	928.6424502535168	243.73781223637383
210297	469477	40	1362.0	890.0	1245.0490263505487	928.6424502535168	123.16967645954976
210296	469477	40	1422.0	824.0	1245.0490263505487	928.6424502535168	205.57648083024608
210319	469429	41	1359.0	256.0	1245.0599879222843	928.8013405002414	682.3811032928679
210318	469429	41	936.0	229.0	1245.0599879222843	928.8013405002414	765.0097988264316
210317	469429	41	759.0	95.0	1245.0599879222843	928.8013405002414	965.1315906543578
210316	469429	41	983.0	91.0	1245.0599879222843	928.8013405002414	877.8305778530555
210323	469429	41	688.0	481.0	1245.0599879222843	928.8013405002414	714.7320271946603
210322	469429	41	1403.0	449.0	1245.0599879222843	928.8013405002414	505.1280765914102
210321	469429	41	1128.0	376.0	1245.0599879222843	928.8013405002414	565.0596099804243
210320	469429	41	610.0	313.0	1245.0599879222843	928.8013405002414	884.5973542927575
210327	469429	41	1420.0	806.0	1245.0599879222843	928.8013405002414	213.73857175158517
210326	469429	41	1017.0	767.0	1245.0599879222843	928.8013405002414	279.626593654444
210325	469429	41	641.0	761.0	1245.0599879222843	928.8013405002414	626.9336160091818
210324	469429	41	492.0	612.0	1245.0599879222843	928.8013405002414	816.9837420366827
210330	469429	41	1043.0	876.0	1245.0599879222843	928.8013405002414	208.84496708749322
210329	469429	41	1147.0	864.0	1245.0599879222843	928.8013405002414	117.5371216337493
210328	469429	41	1352.0	857.0	1245.0599879222843	928.8013405002414	128.8083796995117
210307	469525	42	1395.0	526.0	1245.083859785559	928.6670898714224	429.6692150507365
210306	469525	42	670.0	496.0	1245.083859785559	928.6670898714224	719.668157169443
210305	469525	42	1138.0	380.0	1245.083859785559	928.6670898714224	559.0192559604264
210304	469525	42	609.0	312.0	1245.083859785559	928.6670898714224	885.9350858895835
210311	469525	42	1413.0	818.0	1245.083859785559	928.6670898714224	201.1045373061614
210310	469525	42	641.0	768.0	1245.083859785559	928.6670898714224	625.0849729606133
210309	469525	42	508.0	747.0	1245.083859785559	928.6670898714224	759.141322744803
210308	469525	42	955.0	726.0	1245.083859785559	928.6670898714224	353.86804747679474
210314	469525	42	1086.0	929.0	1245.083859785559	928.6670898714224	159.0842081208098
210313	469525	42	1313.0	868.0	1245.083859785559	928.6670898714224	91.06644769120426
210312	469525	42	1076.0	855.0	1245.083859785559	928.6670898714224	184.43479002104462
210303	469525	42	1360.0	259.0	1245.083859785559	928.6670898714224	679.4554661923361
210302	469525	42	922.0	220.0	1245.083859785559	928.6670898714224	778.8403075860708
210301	469525	42	759.0	95.0	1245.083859785559	928.6670898714224	965.0276345673802
210300	469525	42	983.0	91.0	1245.083859785559	928.6670898714224	877.7095778295655
210351	469492	43	1361.0	261.0	1245.090640123098	928.6196253018758	677.6067766745623
210350	469492	43	902.0	240.0	1245.090640123098	928.6196253018758	769.3556886713537
210349	469492	43	762.0	96.0	1245.090640123098	928.6196253018758	962.6172692261346
210348	469492	43	983.0	91.0	1245.090640123098	928.6196253018758	877.6663035180228
210355	469492	43	1393.0	649.0	1245.090640123098	928.6196253018758	316.3294383916178
210354	469492	43	594.0	513.0	1245.090640123098	928.6196253018758	772.436854760295
210353	469492	43	1263.0	393.0	1245.090640123098	928.6196253018758	535.9189567273415
210352	469492	43	609.0	311.0	1245.090640123098	928.6196253018758	886.6032393411621
210359	469492	43	1095.0	853.0	1245.090640123098	928.6196253018758	168.06405916601383
210358	469492	43	1388.0	799.0	1245.090640123098	928.6196253018758	192.93608372677355
210357	469492	43	641.0	768.0	1245.090640123098	928.6196253018758	625.0793273788929
210356	469492	43	959.0	688.0	1245.090640123098	928.6196253018758	373.8257059733306
210363	469492	43	970.0	972.0	1245.090640123098	928.6196253018758	278.49006659535536
210361	469492	43	514.0	895.0	1245.090640123098	928.6196253018758	731.8632408319464
210360	469492	43	1288.0	874.0	1245.090640123098	928.6196253018758	69.45874050947656
210275	469555	44	1005.0	630.0	1245.0298647997245	928.6836005850162	383.17910858266197
210274	469555	44	537.0	524.0	1245.0298647997245	928.6836005850162	815.521370676924
210273	469555	44	1321.0	424.0	1245.0298647997245	928.6836005850162	510.3694721883395
210272	469555	44	610.0	311.0	1245.0298647997245	928.6836005850162	885.8871032017715
210279	469555	44	1109.0	866.0	1245.0298647997245	928.6836005850162	149.77769493396926
210278	469555	44	648.0	794.0	1245.0298647997245	928.6836005850162	612.0329498722446
210277	469555	44	1370.0	786.0	1245.0298647997245	928.6836005850162	189.67378460894267
210276	469555	44	1388.0	693.0	1245.0298647997245	928.6836005850162	275.6577935482734
210283	469555	44	530.0	988.0	1245.0298647997245	928.6836005850162	717.4859878736797
210282	469555	44	962.0	986.0	1245.0298647997245	928.6836005850162	288.77512706334016
210280	469555	44	1246.0	891.0	1245.0298647997245	928.6836005850162	37.69608620742801
210271	469555	44	908.0	280.0	1245.0298647997245	928.6836005850162	731.0126834979413
210270	469555	44	1362.0	258.0	1245.0298647997245	928.6836005850162	680.8072448369305
210269	469555	44	759.0	97.0	1245.0298647997245	928.6836005850162	963.2874134749686
210268	469555	44	983.0	91.0	1245.0298647997245	928.6836005850162	877.7092142253257
210339	469539	45	1058.0	591.0	1245.1450917468785	928.7369395755176	386.12112829885956
210338	469539	45	499.0	538.0	1245.1450917468785	928.7369395755176	842.2635299517601
210337	469539	45	1317.0	423.0	1245.1450917468785	928.7369395755176	510.81599416157206
210336	469539	45	953.0	315.0	1245.1450917468785	928.7369395755176	679.7218443093576
210343	469539	45	1095.0	876.0	1245.1450917468785	928.7369395755176	159.13746690038258
210342	469539	45	663.0	826.0	1245.1450917468785	928.7369395755176	591.1410885721996
210341	469539	45	1331.0	791.0	1245.1450917468785	928.7369395755176	162.30381940909982
210340	469539	45	1394.0	703.0	1245.1450917468785	928.7369395755176	270.39776182499384
210347	469539	45	578.0	1008.0	1245.1450917468785	928.7369395755176	671.8371872632581
210346	469539	45	965.0	1000.0	1245.1450917468785	928.7369395755176	289.0669407091209
210344	469539	45	1224.0	905.0	1245.1450917468785	928.7369395755176	31.789262422957876
210335	469539	45	610.0	311.0	1245.1450917468785	928.7369395755176	886.006892798401
210334	469539	45	1361.0	259.0	1245.1450917468785	928.7369395755176	679.6836970226075
210333	469539	45	746.0	97.0	1245.1450917468785	928.7369395755176	970.0165768013699
210332	469539	45	983.0	91.0	1245.1450917468785	928.7369395755176	877.7945255333583
210499	469667	46	1091.0	610.0	1245.048873148666	928.6120870844842	353.8993039760106
210498	469667	46	486.0	563.0	1245.048873148666	928.6120870844842	842.512545930642
210497	469667	46	1309.0	420.0	1245.048873148666	928.6120870844842	512.6168176659738
210496	469667	46	1020.0	351.0	1245.048873148666	928.6120870844842	619.9054108907085
210503	469667	46	1056.0	881.0	1245.048873148666	928.6120870844842	194.9522692233176
210502	469667	46	659.0	823.0	1245.048873148666	928.6120870844842	595.4890382342583
210501	469667	46	1312.0	784.0	1245.048873148666	928.6120870844842	159.35842970358945
210500	469667	46	1381.0	737.0	1245.048873148666	928.6120870844842	234.94233507186283
210507	469667	46	687.0	1023.0	1245.048873148666	928.6120870844842	565.9749313591927
210506	469667	46	965.0	1005.0	1245.048873148666	928.6120870844842	290.28001066457546
210504	469667	46	1200.0	913.0	1245.048873148666	928.6120870844842	47.677439477158536
210495	469667	46	610.0	310.0	1245.048873148666	928.6120870844842	886.5483548991629
210494	469667	46	1361.0	258.0	1245.048873148666	928.6120870844842	680.5624403108814
210493	469667	46	727.0	103.0	1245.048873148666	928.6120870844842	974.6845404081264
210492	469667	46	983.0	91.0	1245.048873148666	928.6120870844842	877.6466375190594
210403	469651	47	1075.0	634.0	1245.0105507981002	928.5259708280622	340.0722494924953
210402	469651	47	482.0	592.0	1245.0105507981002	928.5259708280622	833.9273527538176
210401	469651	47	1292.0	415.0	1245.0105507981002	928.5259708280622	515.6713401491319
210400	469651	47	1051.0	400.0	1245.0105507981002	928.5259708280622	563.009587538905
210407	469651	47	684.0	829.0	1245.0105507981002	928.5259708280622	569.7703545956529
210406	469651	47	1067.0	822.0	1245.0105507981002	928.5259708280622	207.4500871446049
210405	469651	47	1285.0	767.0	1245.0105507981002	928.5259708280622	166.40250989519157
210404	469651	47	1367.0	761.0	1245.0105507981002	928.5259708280622	207.23507574362898
210411	469651	47	805.0	1023.0	1245.0105507981002	928.5259708280622	450.0384728016347
210410	469651	47	967.0	1017.0	1245.0105507981002	928.5259708280622	291.7490705948863
210408	469651	47	1156.0	909.0	1245.0105507981002	928.5259708280622	91.12706343430318
210399	469651	47	610.0	309.0	1245.0105507981002	928.5259708280622	887.1588517032109
210398	469651	47	1362.0	260.0	1245.0105507981002	928.5259708280622	678.6851294202393
210397	469651	47	691.0	151.0	1245.0105507981002	928.5259708280622	954.7116453190121
210396	469651	47	983.0	91.0	1245.0105507981002	928.5259708280622	877.5530072542695
210371	469507	48	1059.0	655.0	1244.9848321550626	928.7152592693252	330.9235575606861
210370	469507	48	478.0	605.0	1244.9848321550626	928.7152592693252	832.5006317353375
210369	469507	48	1047.0	468.0	1244.9848321550626	928.7152592693252	501.4544285247363
210368	469507	48	1282.0	403.0	1244.9848321550626	928.7152592693252	527.0167516115619
210375	469507	48	730.0	844.0	1244.9848321550626	928.7152592693252	521.9061721256484
210374	469507	48	1063.0	785.0	1244.9848321550626	928.7152592693252	231.88910039360553
210373	469507	48	1280.0	768.0	1244.9848321550626	928.7152592693252	164.48542957117982
210372	469507	48	1346.0	766.0	1244.9848321550626	928.7152592693252	191.52106864213295
210379	469507	48	975.0	1034.0	1244.9848321550626	928.7152592693252	289.7873120488934
210378	469507	48	917.0	1021.0	1244.9848321550626	928.7152592693252	340.72059446929893
210376	469507	48	1128.0	877.0	1244.9848321550626	928.7152592693252	127.90589898687898
210367	469507	48	609.0	309.0	1244.9848321550626	928.7152592693252	887.988574984245
210366	469507	48	1362.0	258.0	1244.9848321550626	928.7152592693252	680.8461709685214
210365	469507	48	672.0	190.0	1244.9848321550626	928.7152592693252	934.8860102478332
210364	469507	48	981.0	93.0	1244.9848321550626	928.7152592693252	876.4177007474987
210447	469587	49	609.0	308.0	1245.035075213573	928.7332924902393	888.7353021612838
210446	469587	49	1364.0	257.0	1245.035075213573	928.7332924902393	682.1863891703041
210445	469587	49	691.0	239.0	1245.035075213573	928.7332924902393	884.6959247879101
210444	469587	49	981.0	93.0	1245.035075213573	928.7332924902393	876.4500311595709
210451	469587	49	1013.0	663.0	1245.035075213573	928.7332924902393	352.7810352996197
210450	469587	49	504.0	649.0	1245.035075213573	928.7332924902393	792.0755630772961
210449	469587	49	1050.0	535.0	1245.035075213573	928.7332924902393	439.3911539605325
210448	469587	49	1282.0	398.0	1245.035075213573	928.7332924902393	532.0190160341979
210455	469587	49	748.0	852.0	1245.035075213573	928.7332924902393	502.92331837861207
210454	469587	49	1214.0	757.0	1245.035075213573	928.7332924902393	174.51504130890893
210453	469587	49	1084.0	754.0	1245.035075213573	928.7332924902393	237.62158772620094
210452	469587	49	1330.0	752.0	1245.035075213573	928.7332924902393	196.09613743876662
210459	469587	49	977.0	1048.0	1245.035075213573	928.7332924902393	293.3723727022784
210458	469587	49	975.0	1021.0	1245.035075213573	928.7332924902393	285.36307953253475
210456	469587	49	1111.0	856.0	1245.035075213573	928.7332924902393	152.49764989657666
210415	469763	50	609.0	309.0	1244.9962501711427	928.7079685974272	887.991664699002
210414	469763	50	699.0	264.0	1244.9962501711427	928.7079685974272	860.2026439844668
210413	469763	50	1362.0	258.0	1244.9962501711427	928.7079685974272	680.8370264711675
210412	469763	50	981.0	93.0	1244.9962501711427	928.7079685974272	876.4141879737359
210419	469763	50	487.0	671.0	1244.9962501711427	928.7079685974272	800.607089871259
210418	469763	50	962.0	654.0	1244.9962501711427	928.7079685974272	394.39998177212567
210417	469763	50	1073.0	579.0	1244.9962501711427	928.7079685974272	389.715759719149
210416	469763	50	1289.0	386.0	1244.9962501711427	928.7079685974272	544.488998215893
210423	469763	50	1118.0	815.0	1244.9962501711427	928.7079685974272	170.46275159132261
210422	469763	50	1215.0	762.0	1244.9962501711427	928.7079685974272	169.3851286807982
210421	469763	50	1101.0	695.0	1244.9962501711427	928.7079685974272	274.5074400618066
210420	469763	50	1284.0	689.0	1244.9962501711427	928.7079685974272	242.860459337903
210427	469763	50	1031.0	1042.0	1244.9962501711427	928.7079685974272	242.1352503594465
210426	469763	50	952.0	1027.0	1244.9962501711427	928.7079685974272	309.04389017030445
210424	469763	50	753.0	858.0	1244.9962501711427	928.7079685974272	497.05123177157543
210607	469619	51	608.0	310.0	1245.0451680161989	928.6139915839996	887.9807524244407
210606	469619	51	695.0	273.0	1245.0451680161989	928.6139915839996	855.7916760629734
210605	469619	51	1362.0	257.0	1245.0451680161989	928.6139915839996	681.7211940491155
210604	469619	51	981.0	93.0	1245.0451680161989	928.6139915839996	876.3393142405785
210611	469619	51	1125.0	672.0	1245.0451680161989	928.6139915839996	283.30475294408745
210610	469619	51	1236.0	639.0	1245.0451680161989	928.6139915839996	289.7552056230539
210609	469619	51	1079.0	586.0	1245.0451680161989	928.6139915839996	380.7300159570409
210608	469619	51	1294.0	379.0	1245.0451680161989	928.6139915839996	551.7899195522323
210615	469619	51	1127.0	803.0	1245.0451680161989	928.6139915839996	172.3761485056379
210614	469619	51	1214.0	760.0	1245.0451680161989	928.6139915839996	171.44818638598397
210613	469619	51	477.0	700.0	1245.0451680161989	928.6139915839996	801.3474510229631
210612	469619	51	945.0	673.0	1245.0451680161989	928.6139915839996	394.164452409618
210619	469619	51	941.0	1040.0	1245.0451680161989	928.6139915839996	323.805971323643
210618	469619	51	1056.0	1025.0	1245.0451680161989	928.6139915839996	212.19881754770023
210616	469619	51	744.0	846.0	1245.0451680161989	928.6139915839996	507.81033073168385
210479	469603	52	608.0	311.0	1245.0457459019754	928.6496257027776	887.3096091571338
210478	469603	52	698.0	276.0	1245.0457459019754	928.6496257027776	851.5929673496747
210477	469603	52	1360.0	257.0	1245.0457459019754	928.6496257027776	681.4159524416159
210476	469603	52	981.0	93.0	1245.0457459019754	928.6496257027776	876.373466546154
210483	469603	52	1132.0	657.0	1245.0457459019754	928.6496257027776	294.23266271947637
210482	469603	52	1233.0	640.0	1245.0457459019754	928.6496257027776	288.9008591414857
210481	469603	52	1081.0	608.0	1245.0457459019754	928.6496257027776	360.17660836299024
210480	469603	52	1287.0	393.0	1245.0457459019754	928.6496257027776	537.2901273543441
210487	469603	52	1141.0	801.0	1245.0457459019754	928.6496257027776	164.681341330333
210486	469603	52	1210.0	760.0	1245.0457459019754	928.6496257027776	172.25243265484758
210485	469603	52	480.0	747.0	1245.0457459019754	928.6496257027776	786.3151911547106
210484	469603	52	911.0	704.0	1245.0457459019754	928.6496257027776	402.5593306378641
210491	469603	52	923.0	1037.0	1245.0457459019754	928.6496257027776	339.7841462809998
210490	469603	52	1132.0	1029.0	1245.0457459019754	928.6496257027776	151.1606373634572
210488	469603	52	740.0	847.0	1245.0457459019754	928.6496257027776	511.60323184190923
210383	469683	53	608.0	311.0	1245.0047090705802	928.5901588241458	887.2387523403879
210382	469683	53	701.0	275.0	1245.0047090705802	928.5901588241458	850.3653445447661
210381	469683	53	1362.0	258.0	1245.0047090705802	928.5901588241458	680.7195158150328
210380	469683	53	981.0	93.0	1245.0047090705802	928.5901588241458	876.3043991303495
210387	469683	53	1214.0	658.0	1245.0047090705802	928.5901588241458	272.3606543482883
210386	469683	53	1076.0	642.0	1245.0047090705802	928.5901588241458	332.71085167586665
210385	469683	53	1137.0	638.0	1245.0047090705802	928.5901588241458	310.0123507005212
210384	469683	53	1286.0	380.0	1245.0047090705802	928.5901588241458	550.119783535449
210391	469683	53	1148.0	797.0	1245.0047090705802	928.5901588241458	163.4805293643002
210390	469683	53	1215.0	765.0	1245.0047090705802	928.5901588241458	166.3190386892595
210389	469683	53	477.0	762.0	1245.0047090705802	928.5901588241458	785.8648192734172
210388	469683	53	880.0	748.0	1245.0047090705802	928.5901588241458	407.2361024121377
210395	469683	53	1178.0	1043.0	1245.0047090705802	928.5901588241458	132.58673687634555
210394	469683	53	911.0	1035.0	1245.0047090705802	928.5901588241458	350.5455747551144
210392	469683	53	738.0	848.0	1245.0047090705802	928.5901588241458	513.369797240785
210531	469571	54	1202.0	682.0	1245.0048370209618	928.6308088324956	250.3520958022331
210530	469571	54	1042.0	681.0	1245.0048370209618	928.6308088324956	320.20615443327017
210529	469571	54	1169.0	590.0	1245.0048370209618	928.6308088324956	347.0555574272413
210528	469571	54	1338.0	419.0	1245.0048370209618	928.6308088324956	518.0460034096988
210535	469571	54	489.0	797.0	1245.0048370209618	928.6308088324956	767.3786441079709
210534	469571	54	1164.0	794.0	1245.0048370209618	928.6308088324956	157.12173085758874
210533	469571	54	868.0	769.0	1245.0048370209618	928.6308088324956	409.40767245585266
210532	469571	54	1213.0	760.0	1245.0048370209618	928.6308088324956	171.64107690247113
210539	469571	54	1210.0	1054.0	1245.0048370209618	928.6308088324956	130.16440645913286
210538	469571	54	923.0	1016.0	1245.0048370209618	928.6308088324956	333.64725479188354
210536	469571	54	734.0	851.0	1245.0048370209618	928.6308088324956	516.8679579339458
210527	469571	54	610.0	311.0	1245.0048370209618	928.6308088324956	885.8323538114314
210526	469571	54	716.0	272.0	1245.0048370209618	928.6308088324956	843.2141701249996
210525	469571	54	1363.0	259.0	1245.0048370209618	928.6308088324956	679.9472616491018
210524	469571	54	981.0	93.0	1245.0048370209618	928.6308088324956	876.3431991180827
210627	469699	55	1214.0	696.0	1244.9727285322538	928.7079851700166	234.7601249672128
210626	469699	55	1034.0	687.0	1244.9727285322538	928.7079851700166	320.8305507262253
210625	469699	55	1184.0	528.0	1244.9727285322538	928.7079851700166	405.32032147880545
210624	469699	55	1397.0	450.0	1244.9727285322538	928.7079851700166	502.26848033244596
210631	469699	55	491.0	807.0	1244.9727285322538	928.7079851700166	763.7327471206905
210630	469699	55	1172.0	801.0	1244.9727285322538	928.7079851700166	147.08619440867722
210629	469699	55	853.0	767.0	1244.9727285322538	928.7079851700166	424.0189764394587
210628	469699	55	1211.0	760.0	1244.9727285322538	928.7079851700166	172.09453955327217
210635	469699	55	1212.0	1035.0	1244.9727285322538	928.7079851700166	111.28878309820405
210634	469699	55	933.0	1004.0	1244.9727285322538	928.7079851700166	320.9296976676009
210632	469699	55	752.0	833.0	1244.9727285322538	928.7079851700166	502.17738848124105
210623	469699	55	611.0	310.0	1244.9727285322538	928.7079851700166	885.8447896983829
210622	469699	55	746.0	266.0	1244.9727285322538	928.7079851700166	829.5514796726151
210621	469699	55	1362.0	259.0	1244.9727285322538	928.7079851700166	679.8559903888976
210620	469699	55	981.0	93.0	1244.9727285322538	928.7079851700166	876.4071188013546
210563	469811	56	1244.0	718.0	1245.02577865146	928.6087805635856	210.6112785971405
210562	469811	56	1030.0	708.0	1245.02577865146	928.6087805635856	308.0654468557273
210561	469811	56	1165.0	457.0	1245.02577865146	928.6087805635856	478.35025572632935
210560	469811	56	1381.0	434.0	1245.02577865146	928.6087805635856	512.9589015524917
210567	469811	56	1164.0	809.0	1245.02577865146	928.6087805635856	144.4695026432339
210566	469811	56	771.0	806.0	1245.02577865146	928.6087805635856	489.62572634351284
210565	469811	56	1215.0	761.0	1245.02577865146	928.6087805635856	170.27698231304976
210564	469811	56	839.0	748.0	1245.02577865146	928.6087805635856	444.3832406225395
210571	469811	56	1196.0	1027.0	1245.02577865146	928.6087805635856	109.92888171252636
210570	469811	56	937.0	990.0	1245.02577865146	928.6087805635856	314.08400490589815
210568	469811	56	494.0	810.0	1245.02577865146	928.6087805635856	760.3339812383849
210559	469811	56	614.0	311.0	1245.02577865146	928.6087805635856	882.9689344206402
210558	469811	56	772.0	279.0	1245.02577865146	928.6087805635856	803.5825751309748
210557	469811	56	1362.0	259.0	1245.02577865146	928.6087805635856	679.7491356875338
210556	469811	56	981.0	93.0	1245.02577865146	928.6087805635856	876.3285034434703
210467	469635	57	1053.0	754.0	1244.9617977663083	928.6047940843988	259.4921307456709
210466	469635	57	844.0	706.0	1244.9617977663083	928.6047940843988	458.6101368453902
210465	469635	57	1391.0	447.0	1244.9617977663083	928.6047940843988	503.2597084972378
210464	469635	57	1086.0	418.0	1244.9617977663083	928.6047940843988	534.7766906766487
210471	469635	57	1166.0	808.0	1244.9617977663083	928.6047940843988	144.1543681704707
210470	469635	57	777.0	795.0	1244.9617977663083	928.6047940843988	486.6605440869538
210469	469635	57	1288.0	757.0	1244.9617977663083	928.6047940843988	176.91945117554783
210468	469635	57	1214.0	755.0	1244.9617977663083	928.6047940843988	176.34414492692488
210475	469635	57	1198.0	1007.0	1244.9617977663083	928.6047940843988	91.38500292713873
210474	469635	57	941.0	963.0	1244.9617977663083	928.6047940843988	305.9016258395871
210472	469635	57	494.0	820.0	1244.9617977663083	928.6047940843988	758.7744216844163
210463	469635	57	619.0	316.0	1244.9617977663083	928.6047940843988	875.8497622298115
210462	469635	57	809.0	312.0	1244.9617977663083	928.6047940843988	755.1583682907152
210461	469635	57	1362.0	258.0	1244.9617977663083	928.6047940843988	680.7413096258177
210460	469635	57	981.0	93.0	1244.9617977663083	928.6047940843988	876.3054276773892
210543	469731	58	814.0	343.0	1244.9912110162093	928.6488969226632	727.1437646297676
210542	469731	58	620.0	316.0	1244.9912110162093	928.6488969226632	875.1872283963379
210541	469731	58	1361.0	258.0	1244.9912110162093	928.6488969226632	680.6085380489071
210540	469731	58	981.0	93.0	1244.9912110162093	928.6488969226632	876.3563421473416
210547	469731	58	1213.0	756.0	1244.9912110162093	928.6488969226632	175.5878104849423
210546	469731	58	853.0	680.0	1244.9912110162093	928.6488969226632	464.20187790961324
210545	469731	58	1396.0	493.0	1244.9912110162093	928.6488969226632	461.0787522108173
210544	469731	58	1066.0	379.0	1244.9912110162093	928.6488969226632	578.0586159805505
210551	469731	58	1078.0	818.0	1244.9912110162093	928.6488969226632	200.32284679202786
210550	469731	58	1179.0	798.0	1244.9912110162093	928.6488969226632	146.3693075699087
210549	469731	58	1311.0	784.0	1244.9912110162093	928.6488969226632	158.99831321133522
210548	469731	58	797.0	767.0	1244.9912110162093	928.6488969226632	476.2630481405035
210555	469731	58	1223.0	998.0	1244.9912110162093	928.6488969226632	72.7543047523845
210554	469731	58	944.0	933.0	1244.9912110162093	928.6488969226632	301.02265895941093
210552	469731	58	492.0	827.0	1244.9912110162093	928.6488969226632	759.8212040429324
210435	469780	59	811.0	742.0	1244.5428105779042	928.015685896364	471.76392825573606
210434	469780	59	853.0	684.0	1244.5428105779042	928.015685896364	461.35607450072393
210433	469780	59	1388.0	513.0	1244.5428105779042	928.015685896364	439.11044708241286
210432	469780	59	824.0	394.0	1244.5428105779042	928.015685896364	679.7271572565916
210439	469780	59	493.0	844.0	1244.5428105779042	928.015685896364	756.2243262471607
210438	469780	59	1339.0	809.0	1244.5428105779042	928.015685896364	151.9437202483329
210437	469780	59	1190.0	781.0	1244.5428105779042	928.015685896364	156.8073023979288
210436	469780	59	1212.0	756.0	1244.5428105779042	928.015685896364	175.06693209942847
210443	469780	59	1240.0	965.0	1244.5428105779042	928.015685896364	37.262268015556046
210441	469780	59	945.0	920.0	1244.5428105779042	928.015685896364	299.6500401957246
210440	469780	59	1078.0	875.0	1244.5428105779042	928.015685896364	174.77748912903402
210431	469780	59	1043.0	359.0	1244.5428105779042	928.015685896364	603.654168619542
210430	469780	59	621.0	310.0	1244.5428105779042	928.015685896364	877.9231313943978
210429	469780	59	1360.0	258.0	1244.5428105779042	928.015685896364	679.8907132300195
210428	469780	59	981.0	93.0	1244.5428105779042	928.015685896364	875.6175013670503
210595	469749	60	818.0	731.0	1245.0127219898682	928.6565315979929	470.5400824845263
210594	469749	60	887.0	674.0	1245.0127219898682	928.6565315979929	439.3438951346817
210593	469749	60	1393.0	524.0	1245.0127219898682	928.6565315979929	430.86789508823404
210592	469749	60	846.0	437.0	1245.0127219898682	928.6565315979929	633.1960970921504
210599	469749	60	1306.0	872.0	1245.0127219898682	928.6565315979929	83.24308170532535
210598	469749	60	1381.0	821.0	1245.0127219898682	928.6565315979929	173.44298364682993
210597	469749	60	1182.0	773.0	1245.0127219898682	928.6565315979929	167.9272430598721
210596	469749	60	1211.0	756.0	1245.0127219898682	928.6565315979929	175.9748367256204
210602	469749	60	1063.0	924.0	1245.0127219898682	928.6565315979929	182.07227755120806
210601	469749	60	940.0	897.0	1245.0127219898682	928.6565315979929	306.65109908246427
210600	469749	60	502.0	883.0	1245.0127219898682	928.6565315979929	744.4141481167266
210591	469749	60	1022.0	372.0	1245.0127219898682	928.6565315979929	599.667548179854
210590	469749	60	630.0	317.0	1245.0127219898682	928.6565315979929	867.3893940185534
210589	469749	60	1361.0	259.0	1245.0127219898682	928.6565315979929	679.6270440263934
210588	469749	60	981.0	93.0	1245.0127219898682	928.6565315979929	876.370102282641
210511	469716	61	967.0	400.0	1244.9950503169016	928.6832966927032	597.3167302215479
210510	469716	61	627.0	338.0	1244.9950503169016	928.6832966927032	854.8828219165184
210509	469716	61	1360.0	260.0	1244.9950503169016	928.6832966927032	678.5009135789234
210508	469716	61	981.0	93.0	1244.9950503169016	928.6832966927032	876.3903005870203
210515	469716	61	823.0	720.0	1244.9950503169016	928.6832966927032	470.7744054326861
210514	469716	61	895.0	674.0	1244.9950503169016	928.6832966927032	432.8511486187763
210513	469716	61	1407.0	523.0	1244.9950503169016	928.6832966927032	436.83468376181287
210512	469716	61	850.0	491.0	1244.9950503169016	928.6832966927032	589.5657367746572
210519	469716	61	1405.0	806.0	1244.9950503169016	928.6832966927032	201.62533375169073
210518	469716	61	1382.0	775.0	1244.9950503169016	928.6832966927032	205.88567682091377
210517	469716	61	1210.0	757.0	1244.9950503169016	928.6832966927032	175.2136065206045
210516	469716	61	1174.0	756.0	1244.9950503169016	928.6832966927032	186.70784163007062
210523	469716	61	1018.0	981.0	1244.9950503169016	928.6832966927032	232.94589567819477
210521	469716	61	499.0	926.0	1244.9950503169016	928.6832966927032	745.9998761249614
210520	469716	61	943.0	832.0	1244.9950503169016	928.6832966927032	317.094103185911
210575	469827	62	929.0	422.0	1244.9747141480625	928.6564539289168	597.1103602256239
210574	469827	62	622.0	344.0	1244.9747141480625	928.6564539289168	854.3539451472064
210573	469827	62	1360.0	259.0	1244.9747141480625	928.6564539289168	679.4634520516695
210572	469827	62	980.0	94.0	1244.9747141480625	928.6564539289168	875.7071401005255
210579	469827	62	832.0	714.0	1244.9747141480625	928.6564539289168	465.43045424532664
210578	469827	62	906.0	687.0	1244.9747141480625	928.6564539289168	416.2952060224323
210577	469827	62	819.0	572.0	1244.9747141480625	928.6564539289168	555.5702324843126
210576	469827	62	1404.0	497.0	1244.9747141480625	928.6564539289168	460.01775591685316
210583	469827	62	938.0	804.0	1244.9747141480625	928.6564539289168	331.31964419939976
210582	469827	62	1210.0	758.0	1244.9747141480625	928.6564539289168	174.20348991145724
210581	469827	62	1167.0	750.0	1244.9747141480625	928.6564539289168	194.9312303786318
210580	469827	62	1418.0	725.0	1244.9747141480625	928.6564539289168	267.2334200115055
210587	469827	62	967.0	1009.0	1244.9747141480625	928.6564539289168	289.3527727549424
210586	469827	62	525.0	975.0	1244.9747141480625	928.6564539289168	721.4646999507509
210584	469827	62	1399.0	810.0	1244.9747141480625	928.6564539289168	194.4303030413629
210639	469795	63	825.0	441.0	1244.9651263910655	928.6627888970758	643.5726090034732
210638	469795	63	620.0	347.0	1244.9651263910655	928.6627888970758	853.7640243021045
210637	469795	63	1364.0	257.0	1244.9651263910655	928.6627888970758	682.1291689438979
210636	469795	63	981.0	93.0	1244.9651263910655	928.6627888970758	876.3617316484614
210643	469795	63	907.0	698.0	1244.9651263910655	928.6627888970758	409.1769163067558
210642	469795	63	1386.0	648.0	1244.9651263910655	928.6627888970758	314.10577302140223
210641	469795	63	765.0	617.0	1244.9651263910655	928.6627888970758	572.2763463001897
210640	469795	63	1402.0	474.0	1244.9651263910655	928.6627888970758	481.0178823464268
210647	469795	63	939.0	798.0	1244.9651263910655	928.6627888970758	332.6971941117966
210646	469795	63	1216.0	760.0	1244.9651263910655	928.6627888970758	171.13186408553474
210645	469795	63	1161.0	729.0	1244.9651263910655	928.6627888970758	216.59956537358482
210644	469795	63	834.0	713.0	1244.9651263910655	928.6627888970758	464.1150435231432
210651	469795	63	938.0	1016.0	1244.9651263910655	928.6627888970758	319.1478924629138
210650	469795	63	561.0	999.0	1244.9651263910655	928.6627888970758	687.5722633911897
210648	469795	63	1416.0	827.0	1244.9651263910655	928.6627888970758	198.9679638453276
210659	469843	64	833.0	709.0	1244.978092005375	928.6508049778477	466.87517006134055
210658	469843	64	734.0	637.0	1244.978092005375	928.6508049778477	588.352617529386
210657	469843	64	1398.0	555.0	1244.978092005375	928.6508049778477	403.77051450905753
210656	469843	64	1395.0	462.0	1244.978092005375	928.6508049778477	490.17297626941956
210663	469843	64	1166.0	796.0	1244.978092005375	928.6508049778477	154.38191305357128
210662	469843	64	953.0	792.0	1244.978092005375	928.6508049778477	322.37346155071907
210661	469843	64	1136.0	723.0	1244.978092005375	928.6508049778477	232.74122566741093
210660	469843	64	898.0	717.0	1244.978092005375	928.6508049778477	406.43555402973954
210667	469843	64	916.0	1024.0	1244.978092005375	928.6508049778477	342.51723169917943
210666	469843	64	591.0	1007.0	1244.978092005375	928.6508049778477	658.654644850858
210664	469843	64	1426.0	865.0	1244.978092005375	928.6508049778477	191.88631047665305
210655	469843	64	704.0	450.0	1244.978092005375	928.6508049778477	722.3322567459642
210654	469843	64	615.0	356.0	1244.978092005375	928.6508049778477	851.3526536333281
210653	469843	64	1365.0	256.0	1244.978092005375	928.6508049778477	683.274735253702
210652	469843	64	981.0	93.0	1244.978092005375	928.6508049778477	876.3542097342392
210671	469859	65	1383.0	421.0	1244.9435015144625	928.6372455713596	526.0752511431839
210670	469859	65	612.0	356.0	1244.9435015144625	928.6372455713596	853.540210608113
210669	469859	65	1365.0	259.0	1244.9435015144625	928.6372455713596	680.3143416722928
210668	469859	65	980.0	93.0	1244.9435015144625	928.6372455713596	876.632571366609
210675	469859	65	836.0	709.0	1244.9435015144625	928.6372455713596	464.1931786154153
210674	469859	65	741.0	647.0	1244.9435015144625	928.6372455713596	577.3028588286043
210673	469859	65	648.0	485.0	1244.9435015144625	928.6372455713596	743.7442770593195
210672	469859	65	1397.0	451.0	1244.9435015144625	928.6372455713596	501.2569371975589
210679	469859	65	1115.0	843.0	1244.9435015144625	928.6372455713596	155.62471338090378
210678	469859	65	930.0	790.0	1244.9435015144625	928.6372455713596	344.1070981624815
210677	469859	65	890.0	737.0	1244.9435015144625	928.6372455713596	403.37293309978645
210676	469859	65	1120.0	735.0	1244.9435015144625	928.6372455713596	230.44795820999911
210683	469859	65	887.0	1023.0	1244.9435015144625	928.6372455713596	370.17277006796957
210682	469859	65	593.0	1007.0	1244.9435015144625	928.6372455713596	656.6361629156448
210680	469859	65	1407.0	910.0	1244.9435015144625	928.6372455713596	163.1246628314682
210691	469890	66	836.0	710.0	1244.961547826273	928.6534449733535	463.7444086985593
210690	469890	66	751.0	665.0	1244.961547826273	928.6534449733535	559.9206638241213
210689	469890	66	630.0	497.0	1244.961547826273	928.6534449733535	751.3337486511899
210688	469890	66	1366.0	430.0	1244.961547826273	928.6534449733535	513.1330871113311
210695	469890	66	1064.0	867.0	1244.961547826273	928.6534449733535	191.17591131929476
210694	469890	66	921.0	793.0	1244.961547826273	928.6534449733535	351.21637433800447
210693	469890	66	851.0	786.0	1244.961547826273	928.6534449733535	418.99368316054415
210692	469890	66	1117.0	749.0	1244.961547826273	928.6534449733535	220.56635739135137
210699	469890	66	852.0	1022.0	1244.961547826273	928.6534449733535	403.8964686715682
210698	469890	66	588.0	1006.0	1244.961547826273	928.6534449733535	661.4990286438692
210697	469890	66	1379.0	946.0	1244.961547826273	928.6534449733535	135.15624155924488
210687	469890	66	613.0	381.0	1244.961547826273	928.6534449733535	836.2414087583566
210686	469890	66	1410.0	315.0	1244.961547826273	928.6534449733535	635.4590791101849
210685	469890	66	1367.0	258.0	1244.961547826273	928.6534449733535	681.6666539178707
210684	469890	66	981.0	93.0	1244.961547826273	928.6534449733535	876.3517437802446
210767	469874	67	617.0	367.0	1244.9764271374088	928.6709991393124	842.5133258972339
210766	469874	67	1366.0	258.0	1244.9764271374088	928.6709991393124	681.5029671798579
210765	469874	67	1420.0	229.0	1244.9764271374088	928.6709991393124	721.2300313313294
210764	469874	67	980.0	93.0	1244.9764271374088	928.6709991393124	876.6746977876132
210771	469874	67	764.0	657.0	1244.9764271374088	928.6709991393124	552.397913858497
210770	469874	67	629.0	511.0	1244.9764271374088	928.6709991393124	744.2284745365491
210768	469874	67	1413.0	444.0	1244.9764271374088	928.6709991393124	512.9696856971276
210775	469874	67	816.0	837.0	1244.9764271374088	928.6709991393124	438.6619964423365
210774	469874	67	941.0	794.0	1244.9764271374088	928.6709991393124	332.472474446239
210773	469874	67	1098.0	766.0	1244.9764271374088	928.6709991393124	219.23486058348522
210772	469874	67	840.0	695.0	1244.9764271374088	928.6709991393124	467.55538963394
210779	469874	67	584.0	1004.0	1244.9764271374088	928.6709991393124	665.255060560988
210778	469874	67	1354.0	954.0	1244.9764271374088	928.6709991393124	111.92719832250538
210776	469874	67	937.0	874.0	1244.9764271374088	928.6709991393124	312.79130074094826
210780	469874	67	816.0	1030.0	1244.9764271374088	928.6709991393124	440.7815121519979
210703	469906	68	619.0	359.0	1244.9596579773258	928.5875319569752	846.3187638094342
210702	469906	68	1368.0	258.0	1244.9596579773258	928.5875319569752	681.7819033834822
210701	469906	68	1416.0	183.0	1244.9596579773258	928.5875319569752	764.9546172217846
210700	469906	68	981.0	93.0	1244.9596579773258	928.5875319569752	876.2883227576732
210707	469906	68	845.0	685.0	1244.9596579773258	928.5875319569752	468.2975696437361
210706	469906	68	760.0	654.0	1244.9596579773258	928.5875319569752	557.3008007994496
210705	469906	68	597.0	490.0	1244.9596579773258	928.5875319569752	782.4389698591218
210704	469906	68	1402.0	419.0	1244.9596579773258	928.5875319569752	533.2364595079745
210711	469906	68	904.0	882.0	1244.9596579773258	928.5875319569752	344.1277182992634
210710	469906	68	807.0	881.0	1244.9596579773258	928.5875319569752	440.5374390598061
210709	469906	68	946.0	784.0	1244.9596579773258	928.5875319569752	332.0879875805943
210708	469906	68	1077.0	767.0	1244.9596579773258	928.5875319569752	233.0686104815635
210715	469906	68	795.0	1033.0	1244.9596579773258	928.5875319569752	461.9152057357581
210714	469906	68	610.0	995.0	1244.9596579773258	928.5875319569752	638.4233573188314
210713	469906	68	1320.0	956.0	1244.9596579773258	928.5875319569752	79.89052719246365
210735	469922	69	616.0	342.0	1245.0022231334403	928.6045699731864	860.0864597354368
210734	469922	69	1368.0	259.0	1245.0022231334403	928.6045699731864	680.8074127409982
210733	469922	69	1397.0	126.0	1245.0022231334403	928.6045699731864	816.8705037606755
210732	469922	69	981.0	93.0	1245.0022231334403	928.6045699731864	876.317391804746
210739	469922	69	845.0	682.0	1245.0022231334403	928.6045699731864	469.91019614747114
210738	469922	69	766.0	655.0	1245.0022231334403	928.6045699731864	551.6362845906625
210737	469922	69	572.0	450.0	1245.0022231334403	928.6045699731864	825.8294780048552
210736	469922	69	1387.0	406.0	1245.0022231334403	928.6045699731864	541.5523106698967
210743	469922	69	897.0	912.0	1245.0022231334403	928.6045699731864	348.39813295970924
210742	469922	69	803.0	894.0	1245.0022231334403	928.6045699731864	443.354758086493
210741	469922	69	936.0	778.0	1245.0022231334403	928.6045699731864	343.75006967012655
210740	469922	69	1049.0	726.0	1245.0022231334403	928.6045699731864	281.8962277989379
210747	469922	69	785.0	1026.0	1245.0022231334403	928.6045699731864	470.1998671605676
210746	469922	69	1235.0	997.0	1245.0022231334403	928.6045699731864	69.12292901898682
210745	469922	69	623.0	967.0	1245.0022231334403	928.6045699731864	623.1861476556471
210755	469938	70	1069.0	702.0	1244.9702318773882	928.6217620406544	286.91975452623115
210754	469938	70	842.0	673.0	1244.9702318773882	928.6217620406544	477.2080185915624
210753	469938	70	1388.0	416.0	1244.9702318773882	928.6217620406544	532.2016398761596
210752	469938	70	548.0	379.0	1244.9702318773882	928.6217620406544	887.6100413086223
210759	469938	70	795.0	905.0	1244.9702318773882	928.6217620406544	450.58983257248025
210758	469938	70	613.0	896.0	1244.9702318773882	928.6217620406544	632.8116254761735
210757	469938	70	908.0	814.0	1244.9702318773882	928.6217620406544	355.931293236216
210756	469938	70	765.0	703.0	1244.9702318773882	928.6217620406544	530.3551668408289
210763	469938	70	1150.0	1024.0	1244.9702318773882	928.6217620406544	134.59700300925883
210762	469938	70	786.0	1024.0	1244.9702318773882	928.6217620406544	468.77572678820843
210761	469938	70	911.0	936.0	1244.9702318773882	928.6217620406544	334.0517238027985
210751	469938	70	626.0	350.0	1244.9702318773882	928.6217620406544	847.3059019370627
210750	469938	70	1367.0	258.0	1244.9702318773882	928.6217620406544	681.6339281686105
210749	469938	70	1360.0	96.0	1244.9702318773882	928.6217620406544	840.5300983177378
210748	469938	70	980.0	93.0	1244.9702318773882	928.6217620406544	876.6258911172341
210723	469954	71	1076.0	697.0	1244.9750953912098	928.6017018826076	286.69135176595177
210722	469954	71	821.0	647.0	1244.9750953912098	928.6017018826076	508.9738696781658
210721	469954	71	1405.0	461.0	1244.9750953912098	928.6017018826076	494.225982419544
210720	469954	71	655.0	357.0	1244.9750953912098	928.6017018826076	821.4615747416068
210727	469954	71	797.0	910.0	1244.9750953912098	928.6017018826076	448.3611372584526
210726	469954	71	913.0	848.0	1244.9750953912098	928.6017018826076	341.6198154474878
210725	469954	71	590.0	829.0	1244.9750953912098	928.6017018826076	662.5049996797279
210724	469954	71	801.0	794.0	1244.9750953912098	928.6017018826076	463.9304942309012
210731	469954	71	785.0	1024.0	1244.9750953912098	928.6017018826076	469.76368917131884
210730	469954	71	1098.0	1012.0	1244.9750953912098	928.6017018826076	168.98803151150287
210729	469954	71	934.0	952.0	1244.9750953912098	928.6017018826076	311.85411702968173
210719	469954	71	548.0	288.0	1244.9750953912098	928.6017018826076	946.6492613690032
210718	469954	71	1367.0	258.0	1244.9750953912098	928.6017018826076	681.6133214019765
210717	469954	71	981.0	93.0	1244.9750953912098	928.6017018826076	876.3064847277512
210716	469954	71	1303.0	68.0	1244.9750953912098	928.6017018826076	862.5556091279564
210787	469986	72	792.0	615.0	1244.9429627380923	928.641151494298	550.9338430380095
210786	469986	72	1407.0	462.0	1244.9429627380923	928.641151494298	493.98020971900456
210785	469986	72	686.0	349.0	1244.9429627380923	928.641151494298	805.233568661958
210784	469986	72	1368.0	257.0	1244.9429627380923	928.641151494298	682.8212583101563
210791	469986	72	947.0	867.0	1244.9429627380923	928.641151494298	304.25259341983474
210790	469986	72	857.0	845.0	1244.9429627380923	928.641151494298	396.8571336908296
210789	469986	72	539.0	786.0	1244.9429627380923	928.641151494298	720.2096672074424
210788	469986	72	1112.0	663.0	1244.9429627380923	928.641151494298	297.05058947727804
210795	469986	72	796.0	1007.0	1244.9429627380923	928.641151494298	455.7300658626724
210794	469986	72	965.0	974.0	1244.9429627380923	928.641151494298	283.593877797713
210792	469986	72	793.0	913.0	1244.9429627380923	928.641151494298	452.21354158024974
210796	469986	72	1056.0	1032.0	1244.9429627380923	928.641151494298	215.36595537055712
210783	469986	72	627.0	201.0	1244.9429627380923	928.641151494298	954.628278727107
210782	469986	72	981.0	93.0	1244.9429627380923	928.641151494298	876.3344234079125
210781	469986	72	1243.0	64.0	1244.9429627380923	928.641151494298	864.6433345383443
210799	470034	73	735.0	128.0	1244.959321507543	928.606515535414	949.2256329820591
210798	470034	73	981.0	93.0	1244.959321507543	928.606515535414	876.306323277402
210797	470034	73	1173.0	59.0	1244.959321507543	928.606515535414	872.5787275733177
210803	470034	73	762.0	589.0	1244.959321507543	928.606515535414	590.4085802434885
210802	470034	73	1384.0	496.0	1244.959321507543	928.606515535414	454.4014827873421
210801	470034	73	700.0	344.0	1244.959321507543	928.606515535414	799.2155154302375
210800	470034	73	1366.0	264.0	1244.959321507543	928.606515535414	675.5387970664889
210807	470034	73	862.0	853.0	1244.959321507543	928.606515535414	390.3513636724286
210806	470034	73	977.0	847.0	1244.959321507543	928.606515535414	280.1103735326748
210805	470034	73	516.0	773.0	1244.959321507543	928.606515535414	745.3825058919821
210804	470034	73	1131.0	629.0	1244.959321507543	928.606515535414	320.54764249598196
210811	470034	73	836.0	1014.0	1244.959321507543	928.606515535414	417.7795756579222
210810	470034	73	989.0	967.0	1244.959321507543	928.606515535414	258.8227847696841
210808	470034	73	790.0	914.0	1244.959321507543	928.606515535414	455.1937329562988
210812	470034	73	996.0	1021.0	1244.959321507543	928.606515535414	265.55093623823643
210819	469970	74	740.0	574.0	1244.927035563228	928.7617050192414	617.0957612808797
210818	469970	74	1353.0	496.0	1244.927035563228	928.7617050192414	446.0520810099564
210817	469970	74	725.0	344.0	1244.927035563228	928.7617050192414	782.4770756811834
210816	469970	74	1366.0	262.0	1244.927035563228	928.7617050192414	677.6649865513739
210823	469970	74	866.0	908.0	1244.927035563228	928.7617050192414	379.4953842618403
210822	469970	74	985.0	816.0	1244.927035563228	928.7617050192414	283.3324300808751
210821	469970	74	512.0	776.0	1244.927035563228	928.7617050192414	748.6776195265135
210820	469970	74	1152.0	607.0	1244.927035563228	928.7617050192414	334.91197165144564
210827	469970	74	935.0	982.0	1244.927035563228	928.7617050192414	314.4663470476112
210826	469970	74	995.0	962.0	1244.927035563228	928.7617050192414	252.12756167989832
210824	469970	74	786.0	916.0	1244.927035563228	928.7617050192414	459.1044381029772
210828	469970	74	867.0	1018.0	1244.927035563228	928.7617050192414	388.3198649318397
210815	469970	74	856.0	102.0	1244.927035563228	928.7617050192414	913.6734405017602
210814	469970	74	980.0	93.0	1244.927035563228	928.7617050192414	876.7462356628566
210813	469970	74	1098.0	57.0	1244.927035563228	928.7617050192414	884.0565729168314
210831	470016	75	979.0	94.0	1244.950278090534	928.4663806946988	875.821723255448
210830	470016	75	872.0	94.0	1244.950278090534	928.4663806946988	914.0164388223643
210829	470016	75	1034.0	54.0	1244.950278090534	928.4663806946988	899.5507049587364
210835	470016	75	713.0	558.0	1244.950278090534	928.4663806946988	648.2410335559036
210834	470016	75	1304.0	470.0	1244.950278090534	928.4663806946988	462.2534931018713
210833	470016	75	772.0	355.0	1244.950278090534	928.4663806946988	743.3341478319093
210832	470016	75	1369.0	264.0	1244.950278090534	928.4663806946988	675.9466728813215
210838	470016	75	513.0	777.0	1244.950278090534	928.4663806946988	747.457874450167
210837	470016	75	995.0	766.0	1244.950278090534	928.4663806946988	298.11149990158066
210836	470016	75	1161.0	605.0	1244.950278090534	928.4663806946988	334.18280720468823
210843	470016	75	996.0	960.0	1244.950278090534	928.4663806946988	250.93945506405706
210842	470016	75	917.0	949.0	1244.950278090534	928.4663806946988	328.59247468777136
210841	470016	75	828.0	941.0	1244.950278090534	928.4663806946988	417.1386172636908
210840	470016	75	772.0	931.0	1244.950278090534	928.4663806946988	472.9570644072226
210844	470016	75	909.0	1017.0	1244.950278090534	928.4663806946988	347.4201938523482
210895	470001	76	855.0	103.0	1244.9378820976362	928.632383674374	913.0829014205767
210894	470001	76	980.0	95.0	1244.9378820976362	928.632383674374	874.7199737521715
210893	470001	76	978.0	48.0	1244.9378820976362	928.632383674374	920.200645552252
210899	470001	76	692.0	527.0	1244.9378820976362	928.632383674374	683.4097402543945
210898	470001	76	1301.0	429.0	1244.9378820976362	928.632383674374	502.7678190575003
210897	470001	76	806.0	369.0	1244.9378820976362	928.632383674374	711.2347497116688
210896	470001	76	1370.0	266.0	1244.9378820976362	928.632383674374	674.3309345033842
210903	470001	76	865.0	904.0	1244.9378820976362	928.632383674374	380.73553626936234
210902	470001	76	509.0	780.0	1244.9378820976362	928.632383674374	750.7970110376576
210901	470001	76	988.0	746.0	1244.9378820976362	928.632383674374	315.23271217213886
210900	470001	76	1187.0	587.0	1244.9378820976362	928.632383674374	346.5104381645584
210907	470001	76	978.0	1009.0	1244.9378820976362	928.632383674374	278.7737194439867
210906	470001	76	997.0	950.0	1244.9378820976362	928.632383674374	248.856923565531
210905	470001	76	760.0	943.0	1244.9378820976362	928.632383674374	485.15067545271063
210908	470001	76	845.0	1013.0	1244.9378820976362	928.632383674374	408.7397756778888
210863	470049	77	982.0	97.0	1244.9553248977825	928.4460106167118	872.0366801130234
210862	470049	77	852.0	97.0	1244.9553248977825	928.4460106167118	919.6283792576037
210861	470049	77	942.0	48.0	1244.9553248977825	928.4460106167118	931.1106843414502
210867	470049	77	676.0	481.0	1244.9553248977825	928.4460106167118	723.8218663085219
210866	470049	77	1325.0	388.0	1244.9553248977825	928.4460106167118	546.341505291094
210865	470049	77	809.0	370.0	1244.9553248977825	928.4460106167118	708.4624140209921
210864	470049	77	1375.0	269.0	1244.9553248977825	928.4460106167118	672.1463073176387
210871	470049	77	829.0	910.0	1244.9553248977825	928.4460106167118	416.3641286404145
210870	470049	77	495.0	818.0	1244.9553248977825	928.4460106167118	758.044398834056
210869	470049	77	983.0	726.0	1244.9553248977825	928.4460106167118	331.06642755937145
210868	470049	77	1228.0	569.0	1244.9553248977825	928.4460106167118	359.845685802482
210875	470049	77	1030.0	1014.0	1244.9553248977825	928.4460106167118	231.3553042428615
210874	470049	77	752.0	952.0	1244.9553248977825	928.4460106167118	493.5177228438168
210873	470049	77	991.0	936.0	1244.9553248977825	928.4460106167118	254.0676480773203
210876	470049	77	838.0	1026.0	1244.9553248977825	928.4460106167118	418.4846679476494
210851	470113	78	671.0	433.0	1244.97250103874	928.4529053341496	758.2334820836627
210850	470113	78	817.0	375.0	1244.97250103874	928.4529053341496	699.6217407057655
210849	470113	78	1350.0	364.0	1244.97250103874	928.4529053341496	574.1409738715919
210848	470113	78	1376.0	269.0	1244.97250103874	928.4529053341496	672.3439148513905
210855	470113	78	790.0	916.0	1244.97250103874	928.4529053341496	455.14289135688745
210854	470113	78	501.0	859.0	1244.97250103874	928.4529053341496	747.2073262229113
210853	470113	78	956.0	689.0	1244.97250103874	928.4529053341496	375.2902879499411
210852	470113	78	1257.0	563.0	1244.97250103874	928.4529053341496	365.6507715682192
210859	470113	78	840.0	1019.0	1244.97250103874	928.4529053341496	414.9716893355481
210858	470113	78	978.0	992.0	1244.97250103874	928.4529053341496	274.4313202813238
210857	470113	78	733.0	970.0	1244.97250103874	928.4529053341496	513.6555294115266
210860	470113	78	1092.0	1027.0	1244.97250103874	928.4529053341496	181.96734855772164
210847	470113	78	824.0	101.0	1244.97250103874	928.4529053341496	928.3836260817707
210846	470113	78	982.0	97.0	1244.97250103874	928.4529053341496	872.0484333402408
210845	470113	78	910.0	51.0	1244.97250103874	928.4529053341496	939.2178541379463
210883	470081	79	683.0	404.0	1244.9442874612769	928.6695267828604	768.8039376491986
210882	470081	79	818.0	375.0	1244.9442874612769	928.6695267828604	699.1647656195026
210881	470081	79	1372.0	352.0	1244.9442874612769	928.6695267828604	590.5005480172655
210880	470081	79	1379.0	272.0	1244.9442874612769	928.6695267828604	670.2132507415014
210887	470081	79	748.0	897.0	1244.9442874612769	928.6695267828604	497.95239106469455
210886	470081	79	508.0	892.0	1244.9442874612769	928.6695267828604	737.8560408482728
210885	470081	79	946.0	670.0	1244.9442874612769	928.6695267828604	395.31963155375865
210884	470081	79	1263.0	564.0	1244.9442874612769	928.6695267828604	365.1162452142008
210891	470081	79	1154.0	1029.0	1244.9442874612769	928.6695267828604	135.4144278790651
210890	470081	79	923.0	1017.0	1244.9442874612769	928.6695267828604	333.84187383806886
210889	470081	79	743.0	989.0	1244.9442874612769	928.6695267828604	505.5569539761202
210892	470081	79	830.0	1036.0	1244.9442874612769	928.6695267828604	428.60073749092163
210879	470081	79	799.0	113.0	1244.9442874612769	928.6695267828604	929.6144816220977
210878	470081	79	982.0	97.0	1244.9442874612769	928.6695267828604	872.2464675123343
210877	470081	79	853.0	48.0	1244.9442874612769	928.6695267828604	963.9497600380818
211055	470064	80	800.0	116.0	1244.946729715998	928.6280337195412	926.4674378907491
211054	470064	80	982.0	97.0	1244.946729715998	928.6280337195412	872.2076410675204
211053	470064	80	802.0	47.0	1244.946729715998	928.6280337195412	986.6457293305849
211059	470064	80	702.0	391.0	1244.946729715998	928.6280337195412	764.0909984749441
211058	470064	80	818.0	374.0	1244.946729715998	928.6280337195412	699.9255430421081
211057	470064	80	1370.0	356.0	1244.946729715998	928.6280337195412	586.1238652454203
211056	470064	80	1380.0	271.0	1244.946729715998	928.6280337195412	671.3523788207157
211062	470064	80	728.0	887.0	1244.946729715998	928.6280337195412	518.6201062005023
211061	470064	80	920.0	649.0	1244.946729715998	928.6280337195412	428.69827897366076
211060	470064	80	1270.0	546.0	1244.946729715998	928.6280337195412	383.447360846317
211067	470064	80	838.0	1027.0	1244.946729715998	928.6280337195412	418.6677496254389
211066	470064	80	925.0	1016.0	1244.946729715998	928.6280337195412	331.66213282145344
211065	470064	80	778.0	990.0	1244.946729715998	928.6280337195412	470.9625957946076
211064	470064	80	511.0	932.0	1244.946729715998	928.6280337195412	733.9544755755663
211068	470064	80	1198.0	1027.0	1244.946729715998	928.6280337195412	109.00017972879988
210947	470128	81	718.0	390.0	1244.9719554537753	928.63534507425	753.5432813037564
210946	470128	81	818.0	375.0	1244.9719554537753	928.63534507425	699.1545938199253
210945	470128	81	1374.0	363.0	1244.9719554537753	928.63534507425	580.165131558842
210944	470128	81	1381.0	268.0	1244.9719554537753	928.63534507425	674.4943943906748
210950	470128	81	706.0	900.0	1244.9719554537753	928.63534507425	539.7321111006717
210949	470128	81	896.0	645.0	1244.9719554537753	928.63534507425	449.70038322045116
210948	470128	81	1266.0	526.0	1244.9719554537753	928.63534507425	403.18407676953024
210955	470128	81	926.0	1014.0	1244.9719554537753	928.63534507425	330.1972632784796
210954	470128	81	1258.0	1011.0	1244.9719554537753	928.63534507425	83.3886462639626
210953	470128	81	528.0	960.0	1244.9719554537753	928.63534507425	717.6576666390611
210952	470128	81	804.0	958.0	1244.9719554537753	928.63534507425	441.9485812350061
210956	470128	81	834.0	1021.0	1244.9719554537753	928.63534507425	421.2234296060141
210943	470128	81	822.0	103.0	1244.9719554537753	928.63534507425	927.6739718975984
210942	470128	81	982.0	97.0	1244.9719554537753	928.63534507425	872.2222174033113
210941	470128	81	725.0	54.0	1244.9719554537753	928.63534507425	1017.5253418522683
210915	470175	82	723.0	392.0	1245.106755246099	928.715000086034	748.7712969865776
210914	470175	82	823.0	375.0	1245.106755246099	928.715000086034	696.257433816449
210913	470175	82	1382.0	373.0	1245.106755246099	928.715000086034	572.3276349957882
210912	470175	82	1381.0	270.0	1245.106755246099	928.715000086034	672.5863701474238
210919	470175	82	685.0	940.0	1245.106755246099	928.715000086034	560.2204284880834
210917	470175	82	868.0	648.0	1245.106755246099	928.715000086034	470.11744928851914
210916	470175	82	1244.0	515.0	1245.106755246099	928.715000086034	413.7164804589756
210923	470175	82	770.0	1004.0	1245.106755246099	928.715000086034	481.034572658268
210922	470175	82	555.0	994.0	1245.106755246099	928.715000086034	693.1879001036197
210921	470175	82	1248.0	973.0	1245.106755246099	928.715000086034	44.37941057051053
210920	470175	82	814.0	945.0	1245.106755246099	928.715000086034	431.41422744390087
210924	470175	82	927.0	1012.0	1245.106755246099	928.715000086034	328.82867719204614
210911	470175	82	982.0	97.0	1245.106755246099	928.715000086034	872.3388137783635
210910	470175	82	833.0	89.0	1245.106755246099	928.715000086034	935.3893622919583
210909	470175	82	656.0	43.0	1245.106755246099	928.715000086034	1063.737669942167
210927	470095	83	982.0	97.0	1244.905131027651	928.5710437553688	872.1407619949085
210926	470095	83	859.0	72.0	1244.905131027651	928.5710437553688	939.4874789765057
210925	470095	83	623.0	52.0	1244.905131027651	928.5710437553688	1074.7756913648989
210931	470095	83	1387.0	422.0	1244.905131027651	928.5710437553688	526.122774796599
210930	470095	83	720.0	393.0	1244.905131027651	928.5710437553688	749.9078206608933
210929	470095	83	829.0	381.0	1244.905131027651	928.5710437553688	687.6126278468652
210928	470095	83	1382.0	270.0	1244.905131027651	928.5710437553688	672.6892468083472
210935	470095	83	859.0	942.0	1244.905131027651	928.5710437553688	386.1387147377075
210933	470095	83	847.0	646.0	1244.905131027651	928.5710437553688	488.03164658363147
210932	470095	83	1219.0	514.0	1244.905131027651	928.5710437553688	415.3796168975744
210939	470095	83	601.0	1008.0	1244.905131027651	928.5710437553688	648.785617021407
210938	470095	83	751.0	1005.0	1244.905131027651	928.5710437553688	499.7836169864762
210937	470095	83	1212.0	977.0	1244.905131027651	928.5710437553688	58.550076437962716
210936	470095	83	675.0	949.0	1244.905131027651	928.5710437553688	570.2711641183421
210940	470095	83	928.0	1013.0	1244.905131027651	928.5710437553688	327.95900768878175
210959	470143	84	982.0	97.0	1244.9699147935062	928.4907236057528	872.0837113081074
210958	470143	84	585.0	63.0	1244.9699147935062	928.4907236057528	1088.4091515051487
210957	470143	84	885.0	62.0	1244.9699147935062	928.4907236057528	938.2880760466186
210963	470143	84	1395.0	467.0	1244.9699147935062	928.4907236057528	485.2656122591309
210962	470143	84	715.0	392.0	1244.9699147935062	928.4907236057528	754.115645707779
210961	470143	84	827.0	385.0	1244.9699147935062	928.4907236057528	685.6245447167098
210960	470143	84	1387.0	271.0	1244.9699147935062	928.4907236057528	672.6563734414328
210967	470143	84	674.0	949.0	1244.9699147935062	928.4907236057528	571.3381433245285
210965	470143	84	817.0	629.0	1244.9699147935062	928.4907236057528	522.3532726941206
210964	470143	84	1197.0	514.0	1244.9699147935062	928.4907236057528	417.2573219016256
210971	470143	84	930.0	1015.0	1244.9699147935062	928.4907236057528	326.63420232315656
210970	470143	84	611.0	1010.0	1244.9699147935062	928.4907236057528	639.1882469207325
210969	470143	84	1159.0	984.0	1244.9699147935062	928.4907236057528	102.33330843579543
210968	470143	84	891.0	954.0	1244.9699147935062	928.4907236057528	354.88790309206104
210972	470143	84	733.0	1025.0	1244.9699147935062	928.4907236057528	520.9867887804941
211011	470304	85	1399.0	513.0	1244.9759549113444	928.5740151712008	443.1987912336694
211010	470304	85	713.0	391.0	1244.9759549113444	928.5740151712008	756.2963958601965
211009	470304	85	824.0	384.0	1244.9759549113444	928.5740151712008	688.3179589500782
211008	470304	85	1389.0	271.0	1244.9759549113444	928.5740151712008	673.1615786659795
211015	470304	85	671.0	944.0	1244.9759549113444	928.5740151712008	574.1832092845698
211013	470304	85	786.0	601.0	1244.9759549113444	928.5740151712008	563.8826674071146
211012	470304	85	1168.0	533.0	1244.9759549113444	928.5740151712008	402.9939194493866
211019	470304	85	930.0	1015.0	1244.9759549113444	928.5740151712008	326.6179771934501
211018	470304	85	747.0	998.0	1244.9759549113444	928.5740151712008	502.79222253264214
211017	470304	85	1065.0	990.0	1244.9759549113444	928.5740151712008	190.16965046620382
211016	470304	85	922.0	959.0	1244.9759549113444	928.5740151712008	324.4059309009271
211020	470304	85	629.0	1018.0	1244.9759549113444	928.5740151712008	622.4334372377043
211007	470304	85	982.0	97.0	1244.9759549113444	928.5740151712008	872.1649474551737
211006	470304	85	534.0	91.0	1244.9759549113444	928.5740151712008	1098.6432721097895
211005	470304	85	884.0	69.0	1244.9759549113444	928.5740151712008	932.293477174273
210979	470159	86	1390.0	514.0	1244.9520164087846	928.6045955687453	439.2446792057933
210978	470159	86	713.0	391.0	1244.9520164087846	928.6045955687453	756.3012950788899
210977	470159	86	826.0	382.0	1244.9520164087846	928.6045955687453	688.6925119019794
210976	470159	86	1392.0	268.0	1244.9520164087846	928.6045955687453	676.7728874332864
210983	470159	86	662.0	942.0	1244.9520164087846	928.6045955687453	583.1058997257229
210981	470159	86	760.0	584.0	1244.9520164087846	928.6045955687453	594.9208228882602
210980	470159	86	1153.0	536.0	1244.9520164087846	928.6045955687453	403.22889502531865
210987	470159	86	924.0	1018.0	1244.9520164087846	928.6045955687453	333.16922902677004
210986	470159	86	1049.0	1009.0	1244.9520164087846	928.6045955687453	211.80324310154842
210985	470159	86	811.0	991.0	1244.9520164087846	928.6045955687453	438.414802486629
210984	470159	86	943.0	955.0	1244.9520164087846	928.6045955687453	303.1035096933396
210988	470159	86	635.0	1020.0	1244.9520164087846	928.6045955687453	616.7613657422901
210975	470159	86	503.0	121.0	1244.9520164087846	928.6045955687453	1096.6849946255388
210974	470159	86	982.0	97.0	1244.9520164087846	928.6045955687453	872.1868872578297
210973	470159	86	870.0	83.0	1244.9520164087846	928.6045955687453	925.0060251998333
211107	470192	87	1392.0	514.0	1244.9165226342006	928.5665946043108	439.88522443454565
211106	470192	87	712.0	392.0	1244.9165226342006	928.5665946043108	756.2431689224011
211105	470192	87	825.0	381.0	1244.9165226342006	928.5665946043108	690.0427968668037
211104	470192	87	1396.0	267.0	1244.9165226342006	928.5665946043108	678.5989804216379
211110	470192	87	1000.0	925.0	1244.9165226342006	928.5665946043108	244.9424905080791
211109	470192	87	747.0	572.0	1244.9165226342006	928.5665946043108	612.4219133080146
211108	470192	87	1136.0	542.0	1244.9165226342006	928.5665946043108	401.6174062048356
211115	470192	87	648.0	1020.0	1244.9165226342006	928.5665946043108	603.878632355839
211114	470192	87	924.0	1018.0	1244.9165226342006	928.5665946043108	333.1452363463976
211113	470192	87	678.0	964.0	1244.9165226342006	928.5665946043108	568.0227723019469
211112	470192	87	893.0	953.0	1244.9165226342006	928.5665946043108	352.7637030679006
211116	470192	87	1047.0	1021.0	1244.9165226342006	928.5665946043108	218.43736943265426
211103	470192	87	493.0	152.0	1244.9165226342006	928.5665946043108	1080.9413179565506
211102	470192	87	876.0	102.0	1244.9165226342006	928.5665946043108	905.1584038102269
211101	470192	87	981.0	97.0	1244.9165226342006	928.5665946043108	872.4419362806552
211139	470242	88	713.0	391.0	1244.9071114717308	928.5417721272486	756.2250538139444
211138	470242	88	824.0	381.0	1244.9071114717308	928.5417721272486	690.6263741790664
211137	470242	88	1397.0	265.0	1244.9071114717308	928.5417721272486	680.7495355111466
211136	470242	88	498.0	185.0	1244.9071114717308	928.5417721272486	1053.9091991557782
211143	470242	88	1072.0	889.0	1244.9071114717308	928.5417721272486	177.37085707765183
211142	470242	88	1133.0	564.0	1244.9071114717308	928.5417721272486	381.331752183871
211141	470242	88	729.0	543.0	1244.9071114717308	928.5417721272486	644.0517104411136
211140	470242	88	1390.0	529.0	1244.9071114717308	928.5417721272486	425.0712575275574
211147	470242	88	924.0	1019.0	1244.9071114717308	928.5417721272486	333.41275497948254
211146	470242	88	739.0	967.0	1244.9071114717308	928.5417721272486	507.3667714078078
211144	470242	88	981.0	906.0	1244.9071114717308	928.5417721272486	264.8680708881109
211149	470242	88	1030.0	1034.0	1244.9071114717308	928.5417721272486	239.38776991981877
211148	470242	88	650.0	1020.0	1244.9071114717308	928.5417721272486	601.8962358457331
211135	470242	88	886.0	104.0	1244.9071114717308	928.5417721272486	899.2682851339332
211133	470242	88	981.0	97.0	1244.9071114717308	928.5417721272486	872.4154298715019
210991	470258	89	485.0	252.0	1244.9121407802509	928.5782208352916	1017.4598520894436
210990	470258	89	853.0	143.0	1244.9121407802509	928.5782208352916	877.9113093825033
210989	470258	89	981.0	97.0	1244.9121407802509	928.5782208352916	872.451692312419
210995	470258	89	743.0	499.0	1244.9121407802509	928.5782208352916	660.6460814071547
210994	470258	89	715.0	391.0	1244.9121407802509	928.5782208352916	754.8491375518329
210993	470258	89	825.0	381.0	1244.9121407802509	928.5782208352916	690.0493561389625
210992	470258	89	1397.0	265.0	1244.9121407802509	928.5782208352916	680.7839393588669
210999	470258	89	1010.0	901.0	1244.9121407802509	928.5782208352916	236.52541544282406
210998	470258	89	1115.0	831.0	1244.9121407802509	928.5782208352916	162.47668603060768
210997	470258	89	1141.0	586.0	1244.9121407802509	928.5782208352916	357.99101998822334
210996	470258	89	1379.0	563.0	1244.9121407802509	928.5782208352916	389.39310412388215
211003	470258	89	650.0	1020.0	1244.9121407802509	928.5782208352916	601.8956694921319
211002	470258	89	926.0	1019.0	1244.9121407802509	928.5782208352916	331.4831091991775
211001	470258	89	796.0	973.0	1244.9121407802509	928.5782208352916	451.10464928225457
211004	470258	89	1018.0	1038.0	1244.9121407802509	928.5782208352916	251.91713992709307
211119	470209	90	1398.0	262.0	1244.957472908328	928.5797782704176	683.922960498947
211118	470209	90	851.0	246.0	1244.957472908328	928.5797782704176	788.1101726053334
211117	470209	90	981.0	97.0	1244.957472908328	928.5797782704176	872.4668905651536
211123	470209	90	769.0	481.0	1244.957472908328	928.5797782704176	653.3476669690327
211122	470209	90	716.0	390.0	1244.957472908328	928.5797782704176	754.8934929560439
211121	470209	90	828.0	376.0	1244.957472908328	928.5797782704176	692.2412480974267
211120	470209	90	485.0	287.0	1244.957472908328	928.5797782704176	994.5652178287407
211127	470209	90	1036.0	916.0	1244.957472908328	928.5797782704176	209.33579795526504
211126	470209	90	1164.0	805.0	1244.957472908328	928.5797782704176	147.73650197926122
211125	470209	90	1169.0	600.0	1244.957472908328	928.5797782704176	337.2450272114567
211124	470209	90	1364.0	573.0	1244.957472908328	928.5797782704176	374.9774686180635
211131	470209	90	653.0	1020.0	1244.957472908328	928.5797782704176	598.9752137385152
211130	470209	90	924.0	1019.0	1244.957472908328	928.5797782704176	333.4509197967926
211129	470209	90	813.0	978.0	1244.957472908328	928.5797782704176	434.77536351218214
211132	470209	90	1009.0	1037.0	1244.957472908328	928.5797782704176	259.6745530489582
211023	470289	91	884.0	305.0	1244.9270509312616	928.5702305534506	720.4916158612959
211022	470289	91	1398.0	263.0	1244.9270509312616	928.5702305534506	682.9458686715764
211021	470289	91	981.0	97.0	1244.9270509312616	928.5702305534506	872.4485867694393
211027	470289	91	813.0	492.0	1244.9270509312616	928.5702305534506	614.1290935395177
211026	470289	91	718.0	390.0	1244.9270509312616	928.5702305534506	753.4653344657028
211025	470289	91	840.0	380.0	1244.9270509312616	928.5702305534506	681.8322480092552
211024	470289	91	482.0	358.0	1244.9270509312616	928.5702305534506	952.6846661075687
211030	470289	91	1237.0	780.0	1244.9270509312616	928.5702305534506	148.78155646172107
211029	470289	91	1198.0	604.0	1244.9270509312616	928.5702305534506	327.94509093844556
211028	470289	91	1340.0	591.0	1244.9270509312616	928.5702305534506	350.70290303979056
211035	470289	91	924.0	1019.0	1244.9270509312616	928.5702305534506	333.4242271065387
211034	470289	91	698.0	1009.0	1244.9270509312616	928.5702305534506	552.8093223287682
211033	470289	91	1070.0	956.0	1244.9270509312616	928.5702305534506	177.0645797425308
211032	470289	91	834.0	955.0	1244.9270509312616	928.5702305534506	411.77612109016405
211036	470289	91	1029.0	1022.0	1244.9270509312616	928.5702305534506	235.27348584723063
211087	470274	92	960.0	369.0	1244.9533655386415	928.6662977454464	628.0324715839885
211086	470274	92	1398.0	263.0	1244.9533655386415	928.6662977454464	683.0335952748429
211085	470274	92	981.0	97.0	1244.9533655386415	928.6662977454464	872.548113277883
211091	470274	92	857.0	524.0	1244.9533655386415	928.6662977454464	560.5913184876886
211090	470274	92	492.0	418.0	1244.9533655386415	928.6662977454464	909.7905464056043
211089	470274	92	718.0	391.0	1244.9533655386415	928.6662977454464	752.8378956879071
211088	470274	92	848.0	384.0	1244.9533655386415	928.6662977454464	673.9683600230693
211095	470274	92	813.0	918.0	1244.9533655386415	928.6662977454464	432.08503781981824
211094	470274	92	1320.0	797.0	1244.9533655386415	928.6662977454464	151.55200858441074
211093	470274	92	1212.0	607.0	1244.9533655386415	928.6662977454464	323.3498591395789
211092	470274	92	1335.0	599.0	1244.9533655386415	928.6662977454464	341.74297980647214
211099	470274	92	740.0	1007.0	1244.9533655386415	928.6662977454464	510.9932194048234
211098	470274	92	1071.0	1001.0	1244.9533655386415	928.6662977454464	188.39304091200034
211097	470274	92	991.0	997.0	1244.9533655386415	928.6662977454464	262.9863242303996
211100	470274	92	926.0	1020.0	1244.9533655386415	928.6662977454464	331.7726549249496
211075	470232	93	887.0	539.0	1244.947470179287	928.5245423325448	529.0139511271229
211074	470232	93	481.0	479.0	1244.947470179287	928.5245423325448	886.3904621286357
211073	470232	93	1037.0	439.0	1244.947470179287	928.5245423325448	531.8612863330559
211072	470232	93	857.0	396.0	1244.947470179287	928.5245423325448	658.8517494892118
211079	470232	93	779.0	902.0	1244.947470179287	928.5245423325448	466.7018280577316
211078	470232	93	1377.0	797.0	1244.947470179287	928.5245423325448	186.37750901821732
211077	470232	93	1330.0	605.0	1244.947470179287	928.5245423325448	334.5176562162091
211076	470232	93	1231.0	595.0	1244.947470179287	928.5245423325448	333.81604554385274
211083	470232	93	754.0	1007.0	1244.947470179287	928.5245423325448	497.17986275749183
211082	470232	93	1027.0	1000.0	1244.947470179287	928.5245423325448	229.36835179754715
211081	470232	93	964.0	932.0	1244.947470179287	928.5245423325448	280.96896591285594
211084	470232	93	926.0	1020.0	1244.947470179287	928.5245423325448	331.8060398625039
211071	470232	93	718.0	390.0	1244.947470179287	928.5245423325448	753.446958334047
211070	470232	93	1398.0	263.0	1244.947470179287	928.5245423325448	682.8967662329816
211069	470232	93	981.0	97.0	1244.947470179287	928.5245423325448	872.4112169816443
211043	470323	94	909.0	571.0	1244.924313023777	928.54552181316	490.5954996217773
211042	470323	94	477.0	537.0	1244.924313023777	928.54552181316	861.983553314667
211041	470323	94	1118.0	517.0	1244.924313023777	928.54552181316	430.6733074628887
211040	470323	94	850.0	401.0	1244.924313023777	928.54552181316	658.9912674705345
211047	470323	94	964.0	844.0	1244.924313023777	928.54552181316	293.37078059435385
211046	470323	94	1404.0	812.0	1244.924313023777	928.54552181316	197.2002353996036
211045	470323	94	1329.0	606.0	1244.924313023777	928.54552181316	333.32316868505785
211044	470323	94	1212.0	585.0	1244.924313023777	928.54552181316	345.11959658350906
211051	470323	94	798.0	1007.0	1244.924313023777	928.54552181316	453.75813680786405
211050	470323	94	918.0	976.0	1244.924313023777	928.54552181316	330.3504713876669
211048	470323	94	732.0	922.0	1244.924313023777	928.54552181316	512.9660756294903
211052	470323	94	926.0	1021.0	1244.924313023777	928.54552181316	332.0550375683057
211039	470323	94	721.0	390.0	1244.924313023777	928.54552181316	751.3507601928978
211038	470323	94	1398.0	263.0	1244.924313023777	928.54552181316	682.9224022894505
211037	470323	94	981.0	97.0	1244.924313023777	928.54552181316	872.4242075118005
211151	470338	95	1397.0	262.0	1244.9417098266802	928.6697041091712	683.7910631087858
211150	470338	95	981.0	97.0	1244.9417098266802	928.6697041091712	872.5478341725844
211155	470338	95	1208.0	594.0	1244.9417098266802	928.6697041091712	336.7023919924521
211154	470338	95	1128.0	520.0	1244.9417098266802	928.6697041091712	425.07210041811146
211153	470338	95	722.0	389.0	1244.9417098266802	928.6697041091712	751.4728347782986
211152	470338	95	837.0	387.0	1244.9417098266802	928.6697041091712	678.1021360872065
211159	470338	95	989.0	756.0	1244.9417098266802	928.6697041091712	308.7409683636969
211158	470338	95	480.0	617.0	1244.9417098266802	928.6697041091712	825.9986827423294
211157	470338	95	1323.0	616.0	1244.9417098266802	928.6697041091712	322.26610205309976
211156	470338	95	907.0	596.0	1244.9417098266802	928.6697041091712	474.2085314212131
211163	470338	95	642.0	955.0	1244.9417098266802	928.6697041091712	603.5163543189357
211162	470338	95	770.0	938.0	1244.9417098266802	928.6697041091712	475.0333484656639
211160	470338	95	1395.0	824.0	1244.9417098266802	928.6697041091712	182.95692773995117
211165	470338	95	930.0	1023.0	1244.9417098266802	928.6697041091712	328.7650913819837
211164	470338	95	817.0	1009.0	1244.9417098266802	928.6697041091712	435.4159659995148
211171	470355	96	896.0	599.0	1244.9578870498572	928.603808324816	480.01070550199495
211170	470355	96	1192.0	526.0	1244.9578870498572	928.603808324816	406.07187082883564
211169	470355	96	738.0	389.0	1244.9578870498572	928.603808324816	740.3908219317015
211168	470355	96	839.0	369.0	1244.9578870498572	928.603808324816	691.3452309444407
211175	470355	96	480.0	688.0	1244.9578870498572	928.603808324816	801.9044591098037
211174	470355	96	992.0	674.0	1244.9578870498572	928.603808324816	358.90220371882356
211173	470355	96	1321.0	622.0	1244.9578870498572	928.603808324816	315.8928587689231
211172	470355	96	1209.0	606.0	1244.9578870498572	928.603808324816	324.60158161470025
211179	470355	96	586.0	957.0	1244.9578870498572	928.603808324816	659.569435773722
211177	470355	96	1399.0	866.0	1244.9578870498572	928.603808324816	166.27750713465386
211176	470355	96	702.0	847.0	1244.9578870498572	928.603808324816	549.0559613033619
211181	470355	96	927.0	1023.0	1244.9578870498572	928.603808324816	331.67432662174474
211180	470355	96	819.0	1009.0	1244.9578870498572	928.603808324816	433.4785683005006
211167	470355	96	1397.0	262.0	1244.9578870498572	928.603808324816	683.7232198656792
211166	470355	96	981.0	97.0	1244.9578870498572	928.603808324816	872.4899198020356
211183	470371	97	1399.0	260.0	1245.009273232384	928.5765551569938	686.0814485438382
211182	470371	97	981.0	97.0	1245.009273232384	928.5765551569938	872.4794917013604
211187	470371	97	991.0	593.0	1245.009273232384	928.5765551569938	420.87092470147996
211186	470371	97	1300.0	502.0	1245.009273232384	928.5765551569938	430.1064257134952
211185	470371	97	756.0	390.0	1245.009273232384	928.5765551569938	727.4577479634393
211184	470371	97	868.0	358.0	1245.009273232384	928.5765551569938	683.8812743437506
211191	470371	97	479.0	762.0	1245.009273232384	928.5765551569938	783.9119564121828
211190	470371	97	1319.0	621.0	1245.009273232384	928.5765551569938	316.3510153766592
211189	470371	97	1183.0	617.0	1245.009273232384	928.5765551569938	317.68710973268594
211188	470371	97	888.0	595.0	1245.009273232384	928.5765551569938	488.5989555088323
211195	470371	97	557.0	961.0	1245.009273232384	928.5765551569938	688.7728506766514
211193	470371	97	1394.0	920.0	1245.009273232384	928.5765551569938	149.23737454506283
211192	470371	97	624.0	847.0	1245.009273232384	928.5765551569938	626.3443555999334
211197	470371	97	925.0	1021.0	1245.009273232384	928.5765551569938	333.08861900606394
211196	470371	97	821.0	1010.0	1245.009273232384	928.5765551569938	431.7564604695065
211203	470386	98	1052.0	534.0	1244.9346202947563	928.6821650113452	439.3151250370564
211202	470386	98	1360.0	490.0	1244.9346202947563	928.6821650113452	453.52186662359844
211201	470386	98	790.0	391.0	1244.9346202947563	928.6821650113452	704.3206793173274
211200	470386	98	876.0	358.0	1244.9346202947563	928.6821650113452	679.5519755795522
211207	470386	98	477.0	823.0	1244.9346202947563	928.6821650113452	775.1724331068132
211206	470386	98	1315.0	620.0	1244.9346202947563	928.6821650113452	316.5340999471168
211205	470386	98	1152.0	592.0	1244.9346202947563	928.6821650113452	349.2731365078872
211204	470386	98	875.0	580.0	1244.9346202947563	928.6821650113452	508.36096967570643
211211	470386	98	565.0	958.0	1244.9346202947563	928.6821650113452	680.5663989088769
211210	470386	98	1384.0	948.0	1244.9346202947563	928.6821650113452	140.4007071962691
211208	470386	98	576.0	882.0	1244.9346202947563	928.6821650113452	670.5615189966065
211213	470386	98	925.0	1022.0	1244.9346202947563	928.6821650113452	333.26622929741876
211212	470386	98	822.0	1010.0	1244.9346202947563	928.6821650113452	430.6811852532123
211199	470386	98	1400.0	259.0	1244.9346202947563	928.6821650113452	687.400519433477
211198	470386	98	981.0	97.0	1244.9346202947563	928.6821650113452	872.5575668046755
211215	470402	99	1400.0	259.0	1244.9862615412785	928.5871076069242	687.2962634732969
211214	470402	99	981.0	97.0	1244.9862615412785	928.5871076069242	872.4825865429008
211219	470402	99	1085.0	513.0	1244.9862615412785	928.5871076069242	445.3181423331454
211218	470402	99	1384.0	476.0	1244.9862615412785	928.5871076069242	473.45528770124787
211217	470402	99	800.0	397.0	1244.9862615412785	928.5871076069242	693.2514882309151
211216	470402	99	893.0	359.0	1244.9862615412785	928.5871076069242	669.5698630209002
211223	470402	99	554.0	861.0	1244.9862615412785	928.5871076069242	694.2838257899014
211222	470402	99	1312.0	618.0	1244.9862615412785	928.5871076069242	317.7344686272628
211221	470402	99	875.0	576.0	1244.9862615412785	928.5871076069242	511.0846330891862
211220	470402	99	1146.0	574.0	1244.9862615412785	928.5871076069242	368.1443967453027
211227	470402	99	1387.0	964.0	1244.9862615412785	928.5871076069242	146.36247763230068
211226	470402	99	541.0	954.0	1244.9862615412785	928.5871076069242	704.4447966580827
211224	470402	99	480.0	891.0	1244.9862615412785	928.5871076069242	765.9091140632522
211229	470402	99	926.0	1022.0	1244.9862615412785	928.5871076069242	332.3826161478986
211228	470402	99	822.0	1010.0	1244.9862615412785	928.5871076069242	430.7498537439954
211247	470417	100	1400.0	259.0	1244.9735462080123	928.6769638224398	687.3866722957033
211246	470417	100	981.0	97.0	1244.9735462080123	928.6769638224398	872.5643845874902
211251	470417	100	1070.0	505.0	1244.9735462080123	928.6769638224398	458.38620348610885
211250	470417	100	1389.0	454.0	1244.9735462080123	928.6769638224398	496.0462068956736
211249	470417	100	802.0	401.0	1244.9735462080123	928.6769638224398	688.9619298545969
211248	470417	100	933.0	385.0	1244.9735462080123	928.6769638224398	626.8270371679808
211255	470417	100	533.0	745.0	1244.9735462080123	928.6769638224398	735.2846778894841
211254	470417	100	1307.0	621.0	1244.9735462080123	928.6769638224398	313.8668428442299
211253	470417	100	1167.0	581.0	1244.9735462080123	928.6769638224398	356.31326817990254
211252	470417	100	874.0	571.0	1244.9735462080123	928.6769638224398	515.3194954932204
211259	470417	100	1392.0	966.0	1244.9735462080123	928.6769638224398	151.68977270784924
211258	470417	100	557.0	949.0	1244.9735462080123	928.6769638224398	688.2736563907574
211257	470417	100	487.0	935.0	1244.9735462080123	928.6769638224398	757.9999192200831
211261	470417	100	925.0	1022.0	1244.9735462080123	928.6769638224398	333.30505449862176
211260	470417	100	823.0	1010.0	1244.9735462080123	928.6769638224398	429.7384203355598
211235	470433	101	1069.0	501.0	1244.9460384544332	928.6950493395548	462.47168959556114
211234	470433	101	1374.0	450.0	1244.9460384544332	928.6950493395548	495.7861184551292
211233	470433	101	824.0	397.0	1244.9460384544332	928.6950493395548	678.1557290052726
211232	470433	101	961.0	392.0	1244.9460384544332	928.6950493395548	607.1794864284807
211239	470433	101	638.0	652.0	1244.9460384544332	928.6950493395548	667.0409612044443
211238	470433	101	1307.0	621.0	1244.9460384544332	928.6950493395548	313.89000865202723
211237	470433	101	1175.0	583.0	1244.9460384544332	928.6950493395548	352.70031958214366
211236	470433	101	872.0	566.0	1244.9460384544332	928.6950493395548	520.2273026421025
211243	470433	101	524.0	982.0	1244.9460384544332	928.6950493395548	722.9139700739318
211242	470433	101	1388.0	950.0	1244.9460384544332	928.6950493395548	144.63172831894295
211241	470433	101	571.0	937.0	1244.9460384544332	928.6950493395548	673.9972069333053
211245	470433	101	925.0	1022.0	1244.9460384544332	928.6950493395548	333.27358332222155
211244	470433	101	823.0	1010.0	1244.9460384544332	928.6950493395548	429.7079873231209
211231	470433	101	1401.0	259.0	1244.9460384544332	928.6950493395548	687.6367485991234
211230	470433	101	981.0	97.0	1244.9460384544332	928.6950493395548	872.5733013974892
211279	470467	102	1400.0	260.0	1244.9482082947702	928.5149958849456	686.2604154648953
211278	470467	102	981.0	97.0	1244.9482082947702	928.5149958849456	872.4023412643736
211283	470467	102	1075.0	496.0	1244.9482082947702	928.5149958849456	464.7059448381924
211282	470467	102	1366.0	443.0	1244.9482082947702	928.5149958849456	500.3782044655873
211281	470467	102	831.0	394.0	1244.9482082947702	928.5149958849456	676.0616835587814
211280	470467	102	984.0	382.0	1244.9482082947702	928.5149958849456	605.6175427936124
211287	470467	102	1307.0	621.0	1244.9482082947702	928.5149958849456	313.7130815696842
211286	470467	102	650.0	570.0	1244.9482082947702	928.5149958849456	694.6195885717159
211285	470467	102	1169.0	566.0	1244.9482082947702	928.5149958849456	370.38527587452495
211284	470467	102	874.0	562.0	1244.9482082947702	928.5149958849456	521.4746546531691
211291	470467	102	823.0	1010.0	1244.9482082947702	928.5149958849456	429.74422204236464
211289	470467	102	1394.0	921.0	1244.9482082947702	928.5149958849456	149.24111958066368
211288	470467	102	576.0	918.0	1244.9482082947702	928.5149958849456	669.0308442211343
211293	470467	102	927.0	1020.0	1244.9482082947702	928.5149958849456	330.8482569635
211292	470467	102	582.0	1018.0	1244.9482082947702	928.5149958849456	668.9603073745985
211267	470451	103	612.0	494.0	1244.8978947490336	928.5942725841028	767.7447016688974
211266	470451	103	1385.0	454.0	1244.8978947490336	928.5942725841028	494.8417155670958
211265	470451	103	840.0	384.0	1244.8978947490336	928.5942725841028	678.6200902593495
211264	470451	103	1035.0	351.0	1244.8978947490336	928.5942725841028	614.550461672624
211271	470451	103	1306.0	621.0	1244.8978947490336	928.5942725841028	313.60437463888076
211270	470451	103	1164.0	579.0	1244.8978947490336	928.5942725841028	358.8323073504303
211269	470451	103	871.0	559.0	1244.8978947490336	928.5942725841028	525.7371605895207
211268	470451	103	1090.0	515.0	1244.8978947490336	928.5942725841028	441.6487066799311
211275	470451	103	825.0	1010.0	1244.8978947490336	928.5942725841028	427.71618448543876
211273	470451	103	565.0	908.0	1244.8978947490336	928.5942725841028	680.2097260017945
211272	470451	103	1389.0	850.0	1244.8978947490336	928.5942725841028	164.1416352446412
211277	470451	103	634.0	1028.0	1244.8978947490336	928.5942725841028	618.9327398448761
211276	470451	103	925.0	1022.0	1244.8978947490336	928.5942725841028	333.25559707071193
211263	470451	103	1400.0	261.0	1244.8978947490336	928.5942725841028	685.3749162614424
211262	470451	103	981.0	97.0	1244.8978947490336	928.5942725841028	872.4626828968991
211299	470515	104	1393.0	488.0	1244.95072201575	928.5862470519612	464.7954709363996
211298	470515	104	592.0	386.0	1244.95072201575	928.5862470519612	848.9667136412481
211297	470515	104	854.0	366.0	1244.95072201575	928.5862470519612	685.0881347802242
211296	470515	104	1086.0	348.0	1244.95072201575	928.5862470519612	601.9515946446269
211303	470515	104	1306.0	621.0	1244.95072201575	928.5862470519612	313.586214170694
211302	470515	104	1175.0	597.0	1244.95072201575	928.5862470519612	338.8842615769121
211301	470515	104	1079.0	587.0	1244.95072201575	928.5862470519612	379.76414563856895
211300	470515	104	872.0	559.0	1244.95072201575	928.5862470519612	525.0583158678877
211307	470515	104	838.0	1012.0	1244.95072201575	928.5862470519612	415.41153610608444
211305	470515	104	523.0	898.0	1244.95072201575	928.5862470519612	722.5983417693305
211304	470515	104	1376.0	795.0	1244.95072201575	928.5862470519612	187.1341728857155
211309	470515	104	688.0	1030.0	1244.95072201575	928.5862470519612	566.1085196681561
211308	470515	104	923.0	1022.0	1244.95072201575	928.5862470519612	335.2288720356586
211295	470515	104	1402.0	263.0	1244.95072201575	928.5862470519612	683.8636764590502
211294	470515	104	981.0	97.0	1244.95072201575	928.5862470519612	872.4710138099725
211311	470483	105	1401.0	263.0	1244.954367302339	928.581688846129	683.6294493446568
211310	470483	105	981.0	97.0	1244.954367302339	928.581688846129	872.4677720363992
211315	470483	105	1393.0	525.0	1244.954367302339	928.581688846129	429.87869094983586
211314	470483	105	871.0	339.0	1244.954367302339	928.581688846129	698.1750759280558
211313	470483	105	1129.0	333.0	1244.954367302339	928.581688846129	606.7643392498385
211312	470483	105	565.0	308.0	1244.954367302339	928.581688846129	920.5756754035151
211319	470483	105	1060.0	650.0	1244.954367302339	928.581688846129	334.38880864133296
211318	470483	105	1305.0	622.0	1244.954367302339	928.581688846129	312.4064819138795
211317	470483	105	1200.0	601.0	1244.954367302339	928.581688846129	330.65186829479086
211316	470483	105	870.0	554.0	1244.954367302339	928.581688846129	530.0020935599364
211323	470483	105	840.0	1011.0	1244.954367302339	928.581688846129	413.2563582217387
211321	470483	105	493.0	878.0	1244.954367302339	928.581688846129	753.6536855556321
211320	470483	105	1336.0	776.0	1244.954367302339	928.581688846129	177.68083465712988
211325	470483	105	732.0	1035.0	1244.954367302339	928.581688846129	523.8769320015771
211324	470483	105	924.0	1022.0	1244.954367302339	928.581688846129	334.27337128357414
211331	470499	106	1391.0	529.0	1244.9495234069705	928.5959225774352	425.4499301369818
211330	470499	106	885.0	306.0	1244.9495234069705	928.5959225774352	719.1587739928874
211329	470499	106	1133.0	302.0	1244.9495234069705	928.5959225774352	636.5179855916995
211328	470499	106	1402.0	263.0	1244.9495234069705	928.5959225774352	683.8733686508086
211335	470499	106	1031.0	730.0	1244.9495234069705	928.5959225774352	291.9156368378584
211334	470499	106	1305.0	622.0	1244.9495234069705	928.5959225774352	312.4213812788085
211333	470499	106	1227.0	589.0	1244.9495234069705	928.5959225774352	340.0699575407342
211332	470499	106	870.0	551.0	1244.9495234069705	928.5959225774352	532.1332782773679
211339	470499	106	846.0	1010.0	1244.9495234069705	928.5959225774352	407.1699228180635
211337	470499	106	507.0	876.0	1244.9495234069705	928.5959225774352	739.8214853384203
211336	470499	106	1324.0	759.0	1244.9495234069705	928.5959225774352	187.11428273778702
211341	470499	106	797.0	1032.0	1244.9495234069705	928.5959225774352	459.7294625626508
211340	470499	106	924.0	1022.0	1244.9495234069705	928.5959225774352	334.2647427628615
211327	470499	106	617.0	238.0	1244.9495234069705	928.5959225774352	933.4041633866972
211326	470499	106	981.0	97.0	1244.9495234069705	928.5959225774352	872.479873323266
211343	470531	107	1402.0	263.0	1244.9711875948924	928.5983195232312	683.8707267294806
211342	470531	107	979.0	98.0	1244.9711875948924	928.5983195232312	872.1434750231484
211347	470531	107	1393.0	545.0	1244.9711875948924	928.5983195232312	411.16930824553714
211346	470531	107	1124.0	286.0	1244.9711875948924	928.5983195232312	653.8857916197594
211345	470531	107	890.0	274.0	1244.9711875948924	928.5983195232312	744.6499203955955
211344	470531	107	689.0	265.0	1244.9711875948924	928.5983195232312	865.71744299727
211351	470531	107	1320.0	735.0	1244.9711875948924	928.5983195232312	207.62859151171824
211350	470531	107	1306.0	622.0	1244.9711875948924	928.5983195232312	312.6132522431626
211349	470531	107	1235.0	586.0	1244.9711875948924	928.5983195232312	342.74339252886347
211348	470531	107	870.0	550.0	1244.9711875948924	928.5983195232312	532.8602810044474
211355	470531	107	850.0	1007.0	1244.9711875948924	928.5983195232312	402.67736779176084
211353	470531	107	521.0	863.0	1244.9711875948924	928.5983195232312	726.9370123964186
211352	470531	107	1028.0	790.0	1244.9711875948924	928.5983195232312	257.4606580062315
211357	470531	107	831.0	1036.0	1244.9711875948924	928.5983195232312	427.67658940835133
211356	470531	107	923.0	1022.0	1244.9711875948924	928.5983195232312	335.24516336130756
211375	470547	108	899.0	246.0	1244.9711761847486	928.61251434649	765.2815818331808
211374	470547	108	976.0	98.0	1244.9711761847486	928.61251434649	873.0765388024151
211379	470547	108	869.0	549.0	1244.9711761847486	928.61251434649	534.2845556163938
211378	470547	108	708.0	297.0	1244.9711761847486	928.61251434649	829.0189457016813
211377	470547	108	1107.0	265.0	1244.9711761847486	928.61251434649	677.8035221618971
211376	470547	108	1405.0	262.0	1244.9711761847486	928.61251434649	685.5519445928529
211383	470547	108	1290.0	728.0	1244.9711761847486	928.61251434649	205.6039296477711
211382	470547	108	1307.0	627.0	1244.9711761847486	928.61251434649	307.9248021746789
211381	470547	108	1400.0	586.0	1244.9711761847486	928.61251434649	376.0548779106104
211380	470547	108	1237.0	568.0	1244.9711761847486	928.61251434649	360.70060320585236
211387	470547	108	854.0	1007.0	1244.9711761847486	928.61251434649	398.7518758756691
211385	470547	108	517.0	865.0	1244.9711761847486	928.61251434649	730.745226010604
211384	470547	108	1031.0	825.0	1244.9711761847486	928.61251434649	237.73770707880215
211389	470547	108	840.0	1035.0	1244.9711761847486	928.61251434649	418.71225279914427
211388	470547	108	923.0	1022.0	1244.9711761847486	928.61251434649	335.24119790156305
211363	470579	109	869.0	548.0	1244.9431403608755	928.5927851811324	534.9617864075233
211362	470579	109	673.0	325.0	1244.9431403608755	928.5927851811324	831.5306405229917
211361	470579	109	1405.0	261.0	1244.9431403608755	928.5927851811324	686.5117079434552
211360	470579	109	1099.0	250.0	1244.9431403608755	928.5927851811324	694.1091904868288
211367	470579	109	1253.0	702.0	1244.9431403608755	928.5927851811324	226.73597703802403
211366	470579	109	1402.0	623.0	1244.9431403608755	928.5927851811324	343.58959168529157
211365	470579	109	1306.0	621.0	1244.9431403608755	928.5927851811324	313.594103268027
211364	470579	109	1230.0	551.0	1244.9431403608755	928.5927851811324	377.88835502657344
211371	470579	109	855.0	1005.0	1244.9431403608755	928.5927851811324	397.358421567831
211369	470579	109	562.0	921.0	1244.9431403608755	928.5927851811324	682.9853463675347
211368	470579	109	1029.0	865.0	1244.9431403608755	928.5927851811324	225.11215470518346
211373	470579	109	815.0	1036.0	1244.9431403608755	928.5927851811324	443.1561956449643
211372	470579	109	923.0	1022.0	1244.9431403608755	928.5927851811324	335.21976881687704
211359	470579	109	910.0	229.0	1244.9431403608755	928.5927851811324	775.6397181374218
211358	470579	109	976.0	98.0	1244.9431403608755	928.5927851811324	873.0491323757904
211395	470562	110	869.0	546.0	1244.9488199507728	928.5699351422556	536.3741888804198
211394	470562	110	623.0	301.0	1244.9488199507728	928.5699351422556	883.5521253059231
211393	470562	110	1405.0	261.0	1244.9488199507728	928.5699351422556	686.4881634383695
211392	470562	110	929.0	227.0	1244.9488199507728	928.5699351422556	769.4309785314044
211399	470562	110	1223.0	676.0	1244.9488199507728	928.5699351422556	253.52183897052075
211398	470562	110	1402.0	652.0	1244.9488199507728	928.5699351422556	318.05031391188135
211397	470562	110	1308.0	617.0	1244.9488199507728	928.5699351422556	317.88563319242576
211396	470562	110	1220.0	549.0	1244.9488199507728	928.5699351422556	380.38898417387463
211403	470562	110	851.0	1005.0	1244.9488199507728	928.5699351422556	401.2944399748959
211402	470562	110	639.0	972.0	1244.9488199507728	928.5699351422556	607.5032040518649
211400	470562	110	1033.0	873.0	1244.9488199507728	928.5699351422556	219.11257373834025
211405	470562	110	811.0	1035.0	1244.9488199507728	928.5699351422556	446.80973248385254
211404	470562	110	912.0	1027.0	1244.9488199507728	928.5699351422556	347.19359783053585
211391	470562	110	1063.0	216.0	1244.9488199507728	928.5699351422556	735.4327199344051
211390	470562	110	976.0	98.0	1244.9488199507728	928.5699351422556	873.0291432221057
211407	470626	111	1055.0	218.0	1244.9418380689813	928.5673862763604	735.5160856763375
211406	470626	111	976.0	98.0	1244.9418380689813	928.5673862763604	873.0245674721112
211411	470626	111	864.0	541.0	1244.9418380689813	928.5673862763604	543.4382788288505
211410	470626	111	596.0	263.0	1244.9418380689813	928.5673862763604	929.5727270478054
211409	470626	111	1404.0	261.0	1244.9418380689813	928.5673862763604	686.2548463192996
211408	470626	111	957.0	229.0	1244.9418380689813	928.5673862763604	756.5084467817143
211415	470626	111	1398.0	675.0	1244.9418380689813	928.5673862763604	296.18106002363976
211414	470626	111	1203.0	673.0	1244.9418380689813	928.5673862763604	258.9861129650295
211413	470626	111	1309.0	613.0	1244.9418380689813	928.5673862763604	322.0034524524143
211412	470626	111	1196.0	570.0	1244.9418380689813	928.5673862763604	361.8920750923278
211419	470626	111	789.0	985.0	1244.9418380689813	928.5673862763604	459.4209394372471
211418	470626	111	664.0	982.0	1244.9418380689813	928.5673862763604	583.3939178876534
211416	470626	111	1052.0	862.0	1244.9418380689813	928.5673862763604	204.1023512679439
211421	470626	111	899.0	1039.0	1244.9418380689813	928.5673862763604	363.1406304730715
211420	470626	111	860.0	997.0	1244.9418380689813	928.5673862763604	390.9772900271507
211427	470610	112	861.0	537.0	1244.8849366841994	928.5618721108672	548.3505669770013
211426	470610	112	1405.0	261.0	1244.8849366841994	928.5618721108672	686.4952196459845
211425	470610	112	570.0	237.0	1244.8849366841994	928.5618721108672	966.2957625492949
211424	470610	112	964.0	228.0	1244.8849366841994	928.5618721108672	754.7736642938529
211431	470610	112	1392.0	708.0	1244.8849366841994	928.5618721108672	265.1233322125055
211430	470610	112	1182.0	690.0	1244.8849366841994	928.5618721108672	246.7109281868509
211429	470610	112	1307.0	613.0	1244.8849366841994	928.5618721108672	321.61712675297815
211428	470610	112	1192.0	577.0	1244.8849366841994	928.5618721108672	355.5173222927253
211435	470610	112	863.0	988.0	1244.8849366841994	928.5618721108672	386.48285332374047
211434	470610	112	650.0	986.0	1244.8849366841994	928.5618721108672	597.6514255225802
211432	470610	112	1078.0	859.0	1244.8849366841994	928.5618721108672	180.8022017113118
211437	470610	112	901.0	1032.0	1244.8849366841994	928.5618721108672	359.1048537398296
211436	470610	112	777.0	991.0	1244.8849366841994	928.5618721108672	472.03266178335264
211423	470610	112	1058.0	213.0	1244.8849366841994	928.5618721108672	739.5639068926134
211422	470610	112	976.0	97.0	1244.8849366841994	928.5618721108672	873.9532346322634
211439	470594	113	1065.0	210.0	1244.9475377639344	928.5831770501194	740.7718263316618
211438	470594	113	976.0	97.0	1244.9475377639344	928.5831770501194	873.9927679460815
211443	470594	113	863.0	525.0	1244.9475377639344	928.5831770501194	555.6647392104344
211442	470594	113	1405.0	260.0	1244.9475377639344	928.5831770501194	687.4738215395976
211441	470594	113	568.0	240.0	1244.9475377639344	928.5831770501194	965.6110814407058
211440	470594	113	970.0	230.0	1244.9475377639344	928.5831770501194	750.7427014496302
211447	470594	113	1390.0	719.0	1244.9475377639344	928.5831770501194	254.882963148122
211446	470594	113	1180.0	697.0	1244.9475377639344	928.5831770501194	240.51808779013822
211445	470594	113	1305.0	613.0	1244.9475377639344	928.5831770501194	321.2460736844282
211444	470594	113	1182.0	593.0	1244.9475377639344	928.5831770501194	341.43588157894845
211451	470594	113	637.0	986.0	1244.9475377639344	928.5831770501194	610.6528475581591
211450	470594	113	875.0	952.0	1244.9475377639344	928.5831770501194	370.68791225863265
211448	470594	113	1094.0	817.0	1244.9475377639344	928.5831770501194	187.71245179154388
211453	470594	113	909.0	1022.0	1244.9475377639344	928.5831770501194	348.6939215697622
211452	470594	113	749.0	1004.0	1244.9475377639344	928.5831770501194	501.64893840011536
211459	470771	114	863.0	520.0	1244.9474710959605	928.577454889518	559.3026080044646
211458	470771	114	581.0	282.0	1244.9474710959605	928.577454889518	926.7624558354357
211457	470771	114	1405.0	258.0	1244.9474710959605	928.577454889518	689.413471738609
211456	470771	114	971.0	229.0	1244.9474710959605	928.577454889518	751.3027567562679
211463	470771	114	1376.0	742.0	1244.9474710959605	928.577454889518	228.00419295529244
211462	470771	114	1172.0	695.0	1244.9474710959605	928.577454889518	244.70341430384823
211461	470771	114	1303.0	612.0	1244.9474710959605	928.577454889518	321.8561496328432
211460	470771	114	1172.0	597.0	1244.9474710959605	928.577454889518	339.5069102835851
211467	470771	114	626.0	970.0	1244.9474710959605	928.577454889518	620.3320072505647
211465	470771	114	887.0	912.0	1244.9474710959605	928.577454889518	358.33113746171637
211464	470771	114	1087.0	806.0	1244.9474710959605	928.577454889518	199.93157847824114
211469	470771	114	686.0	1002.0	1244.9474710959605	928.577454889518	563.7491867622252
211468	470771	114	948.0	1000.0	1244.9474710959605	928.577454889518	305.4160777371505
211455	470771	114	1068.0	208.0	1244.9474710959605	928.577454889518	741.9853610566121
211454	470771	114	976.0	97.0	1244.9474710959605	928.577454889518	873.9873029337673
211503	470643	115	1072.0	205.0	1244.9558189610025	928.551258370591	743.9355743625497
211502	470643	115	976.0	97.0	1244.9558189610025	928.551258370591	873.9649465800655
211507	470643	115	875.0	509.0	1244.9558189610025	928.551258370591	559.3662184861116
211506	470643	115	628.0	295.0	1244.9558189610025	928.551258370591	884.3198966057479
211505	470643	115	1405.0	256.0	1244.9558189610025	928.551258370591	691.3315666308814
211504	470643	115	979.0	232.0	1244.9558189610025	928.551258370591	745.597849498556
211511	470643	115	1355.0	767.0	1244.9558189610025	928.551258370591	195.47002548131286
211510	470643	115	1157.0	694.0	1244.9558189610025	928.551258370591	250.5005367106593
211509	470643	115	1302.0	612.0	1244.9558189610025	928.551258370591	321.6500237314068
211508	470643	115	1163.0	587.0	1244.9558189610025	928.551258370591	351.24637842418076
211515	470643	115	630.0	943.0	1244.9558189610025	928.551258370591	615.1255363002504
211513	470643	115	889.0	895.0	1244.9558189610025	928.551258370591	357.5335396720818
211512	470643	115	1077.0	815.0	1244.9558189610025	928.551258370591	202.73886011420146
211517	470643	115	592.0	1009.0	1244.9558189610025	928.551258370591	657.8930775929998
211516	470643	115	923.0	979.0	1244.9558189610025	928.551258370591	325.8843735051447
211567	470660	116	1073.0	203.0	1244.9369678019186	928.564950417184	745.6586472178866
211566	470660	116	976.0	97.0	1244.9369678019186	928.564950417184	873.9721731341473
211571	470660	116	908.0	494.0	1244.9369678019186	928.564950417184	549.8847301049929
211570	470660	116	749.0	263.0	1244.9369678019186	928.564950417184	830.0181800758281
211569	470660	116	1406.0	254.0	1244.9369678019186	928.564950417184	693.5266200169812
211568	470660	116	989.0	243.0	1244.9369678019186	928.564950417184	731.7807272183084
211575	470660	116	1342.0	770.0	1244.9369678019186	928.564950417184	185.91416223701142
211574	470660	116	1130.0	696.0	1244.9369678019186	928.564950417184	259.4165814477682
211573	470660	116	1300.0	613.0	1244.9369678019186	928.564950417184	320.3329134613656
211572	470660	116	1156.0	589.0	1244.9369678019186	928.564950417184	351.01871715568694
211578	470660	116	661.0	877.0	1244.9369678019186	928.564950417184	586.2092855603923
211577	470660	116	887.0	863.0	1244.9369678019186	928.564950417184	363.8923407306611
211576	470660	116	1114.0	801.0	1244.9369678019186	928.564950417184	182.80401010945928
211581	470660	116	854.0	1004.0	1244.9369678019186	928.564950417184	398.1484139108434
211580	470660	116	533.0	992.0	1244.9369678019186	928.564950417184	714.7574774974827
211523	470676	117	929.0	477.0	1244.9383191349802	928.5785856472758	551.1263380687141
211522	470676	117	791.0	271.0	1244.9383191349802	928.5785856472758	799.0429236786738
211521	470676	117	1407.0	256.0	1244.9383191349802	928.5785856472758	691.8279715912659
211520	470676	117	992.0	254.0	1244.9383191349802	928.5785856472758	720.4401859285114
211527	470676	117	1324.0	766.0	1244.9383191349802	928.5785856472758	180.7831460404172
211526	470676	117	1094.0	692.0	1244.9383191349802	928.5785856472758	280.6275171293053
211525	470676	117	1296.0	613.0	1244.9383191349802	928.5785856472758	319.6828725031982
211524	470676	117	1150.0	598.0	1244.9383191349802	928.5785856472758	343.94110793670563
211530	470676	117	895.0	815.0	1244.9383191349802	928.5785856472758	367.9088505549314
211529	470676	117	1160.0	802.0	1244.9383191349802	928.5785856472758	152.4357451582157
211528	470676	117	704.0	796.0	1244.9383191349802	928.5785856472758	556.9482439875449
211533	470676	117	838.0	1030.0	1244.9383191349802	928.5785856472758	419.386574498648
211532	470676	117	502.0	955.0	1244.9383191349802	928.5785856472758	743.4079883721375
211519	470676	117	1073.0	202.0	1244.9383191349802	928.5785856472758	746.6453151986946
211518	470676	117	976.0	97.0	1244.9383191349802	928.5785856472758	873.9855625845727
211491	470805	118	942.0	460.0	1244.9166533422926	928.5947294749676	557.9780635148776
211490	470805	118	848.0	282.0	1244.9166533422926	928.5947294749676	758.7012415208322
211489	470805	118	994.0	265.0	1244.9166533422926	928.5947294749676	709.448470229834
211488	470805	118	1407.0	258.0	1244.9166533422926	928.5947294749676	689.9045604019208
211495	470805	118	702.0	715.0	1244.9166533422926	928.5947294749676	583.4219750196934
211494	470805	118	1068.0	710.0	1244.9166533422926	928.5947294749676	281.21727895716367
211493	470805	118	1291.0	616.0	1244.9166533422926	928.5947294749676	315.9733212388391
211492	470805	118	1164.0	597.0	1244.9166533422926	928.5947294749676	341.3247272081144
211499	470805	118	501.0	889.0	1244.9166533422926	928.5947294749676	744.9696166436539
211498	470805	118	1187.0	798.0	1244.9166533422926	928.5947294749676	142.86119872453565
211497	470805	118	897.0	789.0	1244.9166533422926	928.5947294749676	374.87689468689643
211496	470805	118	1309.0	748.0	1244.9166533422926	928.5947294749676	191.62758578291547
211501	470805	118	833.0	1027.0	1244.9166533422926	928.5947294749676	423.50788253327624
211487	470805	118	1074.0	202.0	1244.9166533422926	928.5947294749676	746.4264218866658
211486	470805	118	976.0	97.0	1244.9166533422926	928.5947294749676	873.9942565803069
211555	470837	119	950.0	457.0	1244.9778047917744	928.5640130611972	556.2234476666325
211554	470837	119	996.0	275.0	1244.9778047917744	928.5640130611972	699.382489377299
211553	470837	119	1407.0	258.0	1244.9778047917744	928.5640130611972	689.8603390200293
211552	470837	119	852.0	237.0	1244.9778047917744	928.5640130611972	795.4195994695312
211559	470837	119	1061.0	726.0	1244.9778047917744	928.5640130611972	273.64212402964773
211558	470837	119	628.0	641.0	1244.9778047917744	928.5640130611972	680.7016036513629
211557	470837	119	1282.0	625.0	1244.9778047917744	928.5640130611972	305.81326485921875
211556	470837	119	1177.0	592.0	1244.9778047917744	928.5640130611972	343.3603308947705
211563	470837	119	1191.0	790.0	1244.9778047917744	928.5640130611972	148.7063856253743
211562	470837	119	492.0	772.0	1244.9778047917744	928.5640130611972	769.0824823742029
211561	470837	119	895.0	767.0	1244.9778047917744	928.5640130611972	385.4703544545391
211560	470837	119	1301.0	728.0	1244.9778047917744	928.5640130611972	208.24122956600266
211565	470837	119	779.0	1026.0	1244.9778047917744	928.5640130611972	476.0557594539735
211551	470837	119	1075.0	203.0	1244.9778047917744	928.5640130611972	745.2084212965523
211550	470837	119	976.0	97.0	1244.9778047917744	928.5640130611972	873.9838484142855
211471	470885	120	799.0	171.0	1244.9906031259811	928.4961627415944	879.038141746373
211470	470885	120	976.0	98.0	1244.9906031259811	928.4961627415944	872.9718328208487
211475	470885	120	950.0	457.0	1244.9906031259811	928.4961627415944	556.1727136534821
211474	470885	120	1002.0	266.0	1244.9906031259811	928.4961627415944	705.6526049373482
211473	470885	120	1408.0	256.0	1244.9906031259811	928.4961627415944	691.9704851880609
211472	470885	120	1075.0	203.0	1244.9906031259811	928.4961627415944	745.1452793274026
211479	470885	120	573.0	669.0	1244.9906031259811	928.4961627415944	720.3538222063044
211478	470885	120	496.0	646.0	1244.9906031259811	928.4961627415944	800.4942257972548
211477	470885	120	1280.0	628.0	1244.9906031259811	928.4961627415944	302.5286791229971
211476	470885	120	1181.0	579.0	1244.9906031259811	928.4961627415944	355.30601607561596
211483	470885	120	1184.0	780.0	1244.9906031259811	928.4961627415944	160.53337353537745
211482	470885	120	1070.0	739.0	1244.9906031259811	928.4961627415944	257.9350826781488
211481	470885	120	905.0	736.0	1244.9906031259811	928.4961627415944	390.70242241916907
211480	470885	120	1311.0	728.0	1244.9906031259811	928.4961627415944	211.0828078024727
211485	470885	120	722.0	977.0	1244.9906031259811	928.4961627415944	525.2349885402413
211663	470694	121	785.0	151.0	1244.9825006728147	928.5186929756684	903.3931695844328
211662	470694	121	976.0	98.0	1244.9825006728147	928.5186929756684	872.990770312157
211667	470694	121	955.0	458.0	1244.9825006728147	928.5186929756684	552.7003628875145
211666	470694	121	999.0	267.0	1244.9825006728147	928.5186929756684	705.7721812266957
211665	470694	121	1408.0	256.0	1244.9825006728147	928.5186929756684	691.9942900693546
211664	470694	121	1075.0	204.0	1244.9825006728147	928.5186929756684	744.1917676285826
211671	470694	121	917.0	699.0	1244.9825006728147	928.5186929756684	400.31406566950903
211670	470694	121	1286.0	625.0	1244.9825006728147	928.5186929756684	306.27770443947384
211669	470694	121	1179.0	571.0	1244.9825006728147	928.5186929756684	363.5564690967116
211668	470694	121	510.0	502.0	1244.9825006728147	928.5186929756684	849.7749535923829
211675	470694	121	1186.0	790.0	1244.9825006728147	928.5186929756684	150.5535243337268
211674	470694	121	1085.0	780.0	1244.9825006728147	928.5186929756684	218.2938448164034
211673	470694	121	1353.0	733.0	1244.9825006728147	928.5186929756684	223.37264708064
211672	470694	121	541.0	712.0	1244.9825006728147	928.5186929756684	736.5267854337962
211676	470694	121	686.0	920.0	1244.9825006728147	928.5186929756684	559.0474078183772
211587	470710	122	563.0	381.0	1244.9658617680398	928.6627180029836	874.649580865069
211586	470710	122	998.0	268.0	1244.9658617680398	928.6627180029836	705.3136634419614
211585	470710	122	1409.0	255.0	1244.9658617680398	928.6627180029836	693.3459858776636
211584	470710	122	1076.0	204.0	1244.9658617680398	928.6627180029836	744.1004752763488
211591	470710	122	920.0	687.0	1244.9658617680398	928.6627180029836	404.97367888201615
211590	470710	122	1282.0	629.0	1244.9658617680398	928.6627180029836	301.9424977632656
211589	470710	122	1175.0	562.0	1244.9658617680398	928.6627180029836	373.27840894736994
211588	470710	122	958.0	461.0	1244.9658617680398	928.6627180029836	548.6873641976931
211595	470710	122	1175.0	823.0	1244.9658617680398	928.6627180029836	126.72739162755025
211594	470710	122	1085.0	770.0	1244.9658617680398	928.6627180029836	225.30631374927316
211593	470710	122	1376.0	734.0	1244.9658617680398	928.6627180029836	234.65617222332253
211592	470710	122	510.0	726.0	1244.9658617680398	928.6627180029836	762.3955634923344
211596	470710	122	669.0	865.0	1244.9658617680398	928.6627180029836	579.4735676333547
211583	470710	122	771.0	178.0	1244.9658617680398	928.6627180029836	887.7714538782758
211582	470710	122	976.0	97.0	1244.9658617680398	928.6627180029836	874.07408799983
211651	470822	123	998.0	268.0	1245.0071361252917	928.6572717783648	705.3230153982291
211650	470822	123	665.0	264.0	1245.0071361252917	928.6572717783648	882.1437336874993
211649	470822	123	1409.0	256.0	1245.0071361252917	928.6572717783648	692.359346494392
211648	470822	123	765.0	220.0	1245.0071361252917	928.6572717783648	855.9217134619028
211655	470822	123	917.0	687.0	1245.0071361252917	928.6572717783648	407.4149216124492
211654	470822	123	1286.0	627.0	1245.0071361252917	928.6572717783648	304.4298351105171
211653	470822	123	1162.0	567.0	1245.0071361252917	928.6572717783648	371.0608668101404
211652	470822	123	967.0	461.0	1245.0071361252917	928.6572717783648	544.0508170968681
211659	470822	123	649.0	822.0	1245.0071361252917	928.6572717783648	605.4752512989081
211658	470822	123	1094.0	768.0	1245.0071361252917	928.6572717783648	220.48563249343428
211657	470822	123	510.0	746.0	1245.0071361252917	928.6572717783648	757.3633005953078
211656	470822	123	1377.0	735.0	1245.0071361252917	928.6572717783648	234.36137699392094
211660	470822	123	1145.0	859.0	1245.0071361252917	928.6572717783648	121.8751934873853
211647	470822	123	1076.0	204.0	1245.0071361252917	928.6572717783648	744.1045448070693
211646	470822	123	976.0	98.0	1245.0071361252917	928.6572717783648	873.1301978769303
211535	470726	124	761.0	168.0	1244.9629873237825	928.5698100704996	901.4913250220634
211534	470726	124	976.0	97.0	1244.9629873237825	928.5698100704996	873.9848039701948
211539	470726	124	998.0	267.0	1244.9629873237825	928.5698100704996	706.162396835603
211538	470726	124	1408.0	254.0	1244.9629873237825	928.5698100704996	693.9924323513442
211537	470726	124	767.0	244.0	1244.9629873237825	928.5698100704996	834.9158293573275
211536	470726	124	1076.0	203.0	1244.9629873237825	928.5698100704996	744.9832483828865
211543	470726	124	921.0	697.0	1244.9629873237825	928.5698100704996	398.2167677180815
211542	470726	124	1283.0	625.0	1244.9629873237825	928.5698100704996	305.94353060584547
211541	470726	124	1158.0	571.0	1244.9629873237825	928.5698100704996	367.99283992780283
211540	470726	124	979.0	457.0	1244.9629873237825	928.5698100704996	541.400403025448
211547	470726	124	513.0	792.0	1244.9629873237825	928.5698100704996	744.5946063695654
211546	470726	124	657.0	773.0	1244.9629873237825	928.5698100704996	608.1960541372147
211545	470726	124	1119.0	757.0	1244.9629873237825	928.5698100704996	212.84471781831627
211544	470726	124	1384.0	743.0	1244.9629873237825	928.5698100704996	231.87808284425662
211548	470726	124	1112.0	907.0	1244.9629873237825	928.5698100704996	134.70119785860024
211599	470757	125	870.0	120.0	1244.9933674483557	928.54679807802	891.273218666687
211598	470757	125	975.0	98.0	1244.9933674483557	928.54679807802	873.3294923817436
211603	470757	125	999.0	266.0	1244.9933674483557	928.54679807802	706.739694988203
211602	470757	125	1408.0	254.0	1244.9933674483557	928.54679807802	693.9629277224655
211601	470757	125	728.0	233.0	1244.9933674483557	928.54679807802	866.6415004499706
211600	470757	125	1075.0	203.0	1244.9933674483557	928.54679807802	745.1952101145704
211607	470757	125	921.0	707.0	1244.9933674483557	928.54679807802	392.4980074970421
211606	470757	125	1284.0	623.0	1244.9933674483557	928.54679807802	308.02656248893425
211605	470757	125	1164.0	586.0	1244.9933674483557	928.54679807802	351.99181019468074
211604	470757	125	986.0	453.0	1244.9933674483557	928.54679807802	541.5000660613958
211611	470757	125	573.0	873.0	1244.9933674483557	928.54679807802	674.2852012845166
211610	470757	125	1392.0	767.0	1244.9933674483557	928.54679807802	218.42233856324017
211609	470757	125	668.0	751.0	1244.9933674483557	928.54679807802	603.6921496815661
211608	470757	125	1143.0	732.0	1244.9933674483557	928.54679807802	221.43461978240268
211613	470757	125	1062.0	983.0	1244.9933674483557	928.54679807802	190.92334516670522
211619	470741	126	997.0	269.0	1244.940158490391	928.6988773639893	704.7530993103528
211618	470741	126	1408.0	254.0	1244.940158490391	928.6988773639893	694.1232506042181
211617	470741	126	705.0	219.0	1244.940158490391	928.6988773639893	891.7442858142323
211616	470741	126	1079.0	204.0	1244.940158490391	928.6988773639893	743.4545036869724
211623	470741	126	1157.0	701.0	1244.940158490391	928.6988773639893	244.09065985435842
211622	470741	126	1283.0	625.0	1244.940158490391	928.6988773639893	306.0744348159185
211621	470741	126	1190.0	588.0	1244.940158490391	928.6988773639893	345.1001971196653
211620	470741	126	994.0	426.0	1244.940158490391	928.6988773639893	561.8515145892175
211627	470741	126	634.0	879.0	1244.940158490391	928.6988773639893	612.9582821591572
211626	470741	126	1401.0	795.0	1244.940158490391	928.6988773639893	205.49954729973328
211625	470741	126	687.0	741.0	1244.940158490391	928.6988773639893	588.6663647771838
211624	470741	126	914.0	705.0	1244.940158490391	928.6988773639893	399.45284607266757
211629	470741	126	1022.0	1028.0	1244.940158490391	928.6988773639893	244.05537737262154
211615	470741	126	879.0	125.0	1244.940158490391	928.6988773639893	883.0878127752128
211614	470741	126	977.0	98.0	1244.940158490391	928.6988773639893	872.8416542452862
211631	470789	127	930.0	145.0	1244.928712395726	928.5047664172508	844.4286902336873
211630	470789	127	976.0	97.0	1244.928712395726	928.5047664172508	873.9123691340168
211635	470789	127	994.0	272.0	1244.928712395726	928.5047664172508	702.825531005488
211634	470789	127	1409.0	254.0	1244.928712395726	928.5047664172508	694.1729376284519
211633	470789	127	729.0	229.0	1244.928712395726	928.5047664172508	869.1889061157905
211632	470789	127	1080.0	204.0	1244.928712395726	928.5047664172508	743.0401313077425
211639	470789	127	1159.0	694.0	1244.928712395726	928.5047664172508	249.75233549738184
211638	470789	127	1278.0	626.0	1244.928712395726	928.5047664172508	304.3071536605081
211637	470789	127	1193.0	579.0	1244.928712395726	928.5047664172508	353.34143957290814
211636	470789	127	997.0	417.0	1244.928712395726	928.5047664172508	568.4239373018777
211643	470789	127	735.0	829.0	1244.928712395726	928.5047664172508	519.5464274396609
211642	470789	127	1407.0	805.0	1244.928712395726	928.5047664172508	203.76586955004748
211641	470789	127	694.0	740.0	1244.928712395726	928.5047664172508	582.2855769328612
211640	470789	127	910.0	705.0	1244.928712395726	928.5047664172508	402.6557127351962
211645	470789	127	1005.0	1024.0	1244.928712395726	928.5047664172508	258.2346349134733
211683	470853	128	994.0	270.0	1244.9196046531458	928.5951500209168	704.7752972617336
211682	470853	128	1408.0	254.0	1244.9196046531458	928.5951500209168	694.0272557891581
211681	470853	128	733.0	249.0	1244.9196046531458	928.5951500209168	850.8297418168839
211680	470853	128	1083.0	205.0	1244.9196046531458	928.5951500209168	741.4903232711969
211687	470853	128	1172.0	675.0	1244.9196046531458	928.5951500209168	263.8707427073005
211686	470853	128	1279.0	627.0	1244.9196046531458	928.5951500209168	303.5145925044415
211685	470853	128	1197.0	578.0	1244.9196046531458	928.5951500209168	353.85483991080713
211684	470853	128	994.0	412.0	1244.9196046531458	928.5951500209168	574.3093217286522
211691	470853	128	1411.0	807.0	1244.9196046531458	928.5951500209168	205.83507530830755
211690	470853	128	784.0	770.0	1244.9196046531458	928.5951500209168	487.44158989951745
211689	470853	128	695.0	738.0	1244.9196046531458	928.5951500209168	582.0120984939814
211688	470853	128	898.0	699.0	1244.9196046531458	928.5951500209168	416.0133952240268
211693	470853	128	974.0	1029.0	1244.9196046531458	928.5951500209168	288.92657559445627
211679	470853	128	982.0	172.0	1244.9196046531458	928.5951500209168	800.9762415615959
211678	470853	128	975.0	97.0	1244.9196046531458	928.5951500209168	874.3037724466375
211715	470981	129	768.0	294.0	1244.9674283775048	928.5796186882478	793.8445818846232
211714	470981	129	993.0	271.0	1244.9674283775048	928.5796186882478	704.2006389356335
211713	470981	129	1407.0	254.0	1244.9674283775048	928.5796186882478	693.7666871623203
211712	470981	129	1091.0	202.0	1244.9674283775048	928.5796186882478	742.7138825243148
211719	470981	129	1171.0	678.0	1244.9674283775048	928.5796186882478	261.26868500210463
211718	470981	129	1279.0	625.0	1244.9674283775048	928.5796186882478	305.48126098689295
211717	470981	129	1202.0	571.0	1244.9674283775048	928.5796186882478	360.1518896279856
211716	470981	129	994.0	409.0	1244.9674283775048	928.5796186882478	577.0161438492366
211723	470981	129	1417.0	824.0	1244.9674283775048	928.5796186882478	201.32586109098912
211722	470981	129	803.0	752.0	1244.9674283775048	928.5796186882478	475.9365183327624
211721	470981	129	703.0	737.0	1244.9674283775048	928.5796186882478	574.8316655498896
211720	470981	129	894.0	700.0	1244.9674283775048	928.5796186882478	418.839799758313
211725	470981	129	941.0	1027.0	1244.9674283775048	928.5796186882478	319.50394202886486
211711	470981	129	996.0	191.0	1244.9674283775048	928.5796186882478	778.4654612101998
211710	470981	129	975.0	98.0	1244.9674283775048	928.5796186882478	873.3526866994102
211695	470917	130	1107.0	204.0	1244.9623603120767	928.6557115852868	737.6716838784431
211694	470917	130	975.0	98.0	1244.9623603120767	928.6557115852868	873.4234867316808
211699	470917	130	825.0	334.0	1244.9623603120767	928.6557115852868	727.9998622251891
211698	470917	130	993.0	274.0	1244.9623603120767	928.6557115852868	701.469266415337
211697	470917	130	1026.0	260.0	1244.9623603120767	928.6557115852868	703.5943262058485
211696	470917	130	1406.0	254.0	1244.9623603120767	928.6557115852868	693.6090041016676
211703	470917	130	1196.0	671.0	1244.9623603120767	928.6557115852868	262.2666170900332
211702	470917	130	1279.0	626.0	1244.9623603120767	928.6557115852868	304.563689022052
211701	470917	130	1205.0	573.0	1244.9623603120767	928.6557115852868	357.89380467528207
211700	470917	130	994.0	400.0	1244.9623603120767	928.6557115852868	585.19993821356
211707	470917	130	1416.0	840.0	1244.9623603120767	928.6557115852868	192.64918735024403
211706	470917	130	705.0	738.0	1244.9623603120767	928.6557115852868	572.6333477137714
211705	470917	130	884.0	713.0	1244.9623603120767	928.6557115852868	420.47736146125857
211704	470917	130	824.0	694.0	1244.9623603120767	928.6557115852868	481.94668976880837
211709	470917	130	889.0	1018.0	1244.9623603120767	928.6557115852868	367.0035474369099
211727	471029	131	1111.0	205.0	1244.9369022462283	928.5506863833622	735.8428429693056
211726	471029	131	975.0	97.0	1244.9369022462283	928.5506863833622	874.2668215247165
211731	471029	131	1036.0	355.0	1244.9369022462283	928.5506863833622	610.4220007266088
211730	471029	131	844.0	348.0	1244.9369022462283	928.5506863833622	705.5419895675909
211729	471029	131	991.0	273.0	1244.9369022462283	928.5506863833622	703.0154000732188
211728	471029	131	1407.0	250.0	1244.9369022462283	928.5506863833622	697.6356367365994
211735	471029	131	1278.0	626.0	1244.9369022462283	928.5506863833622	304.3519118785342
211734	471029	131	829.0	611.0	1244.9369022462283	928.5506863833622	523.2990971449625
211733	471029	131	1206.0	574.0	1244.9369022462283	928.5506863833622	356.6823118286714
211732	471029	131	979.0	383.0	1244.9369022462283	928.5506863833622	606.9167878627824
211739	471029	131	1414.0	875.0	1244.9369022462283	928.5506863833622	177.3414983421268
211738	471029	131	897.0	735.0	1244.9369022462283	928.5506863833622	398.14815853419697
211737	471029	131	708.0	735.0	1244.9369022462283	928.5506863833622	570.7566076649891
211736	471029	131	1205.0	672.0	1244.9369022462283	928.5506863833622	259.6405416047329
211741	471029	131	821.0	1003.0	1244.9369022462283	928.5506863833622	430.4244386464559
211747	470869	132	873.0	415.0	1244.9631126948975	928.6363916369156	634.1757642952527
211746	470869	132	960.0	390.0	1244.9631126948975	928.6363916369156	609.3711003915444
211745	470869	132	994.0	271.0	1244.9631126948975	928.6363916369156	703.8949549035954
211744	470869	132	1408.0	249.0	1244.9631126948975	928.6363916369156	698.9182008356798
211751	470869	132	1278.0	626.0	1244.9631126948975	928.6363916369156	304.4342646053867
211750	470869	132	1212.0	581.0	1244.9631126948975	928.6363916369156	349.19568666991216
211749	470869	132	781.0	555.0	1244.9631126948975	928.6363916369156	595.7062389273699
211748	470869	132	1022.0	438.0	1244.9631126948975	928.6363916369156	538.9217182681455
211755	470869	132	1412.0	900.0	1244.9631126948975	928.6363916369156	169.4737874910463
211754	470869	132	922.0	737.0	1244.9631126948975	928.6363916369156	375.53918405566463
211753	470869	132	709.0	732.0	1244.9631126948975	928.6363916369156	570.8960752059781
211752	470869	132	1213.0	683.0	1244.9631126948975	928.6363916369156	247.70724145561613
211757	470869	132	761.0	973.0	1244.9631126948975	928.6363916369156	485.99220590080165
211743	470869	132	1116.0	205.0	1244.9631126948975	928.6363916369156	735.0381702586964
211742	470869	132	975.0	97.0	1244.9631126948975	928.6363916369156	874.356431960552
211759	470901	133	1117.0	205.0	1244.9829171183658	928.5721189721656	734.8035372995943
211758	470901	133	975.0	97.0	1244.9829171183658	928.5721189721656	874.3014151810576
211763	470901	133	908.0	461.0	1244.9829171183658	928.5721189721656	576.3516052460724
211762	470901	133	954.0	400.0	1244.9829171183658	928.5721189721656	603.3734689306773
211761	470901	133	996.0	270.0	1244.9829171183658	928.5721189721656	704.0665656770383
211760	470901	133	1407.0	249.0	1244.9829171183658	928.5721189721656	698.6184939076503
211767	470901	133	1278.0	626.0	1244.9829171183658	928.5721189721656	304.3682226207576
211766	470901	133	948.0	589.0	1244.9829171183658	928.5721189721656	451.1186950719076
211765	470901	133	1228.0	585.0	1244.9829171183658	928.5721189721656	343.99159932892724
211764	470901	133	706.0	536.0	1244.9829171183658	928.5721189721656	666.7949111531366
211771	470901	133	719.0	890.0	1244.9829171183658	928.5721189721656	527.3953331821856
211770	470901	133	709.0	731.0	1244.9829171183658	928.5721189721656	571.2376297460318
211769	470901	133	951.0	703.0	1244.9829171183658	928.5721189721656	370.55193484182047
211768	470901	133	1226.0	698.0	1244.9829171183658	928.5721189721656	231.35222754414372
211773	470901	133	1406.0	931.0	1244.9829171183658	928.5721189721656	161.03538612987018
211779	470933	134	906.0	489.0	1244.9583379854907	928.4703705067818	555.0017670631818
211778	470933	134	944.0	408.0	1244.9583379854907	928.4703705067818	601.2198664203102
211777	470933	134	998.0	269.0	1244.9583379854907	928.4703705067818	704.1942844676518
211776	470933	134	1407.0	249.0	1244.9583379854907	928.4703705067818	698.5252211803435
211783	470933	134	896.0	683.0	1244.9583379854907	928.4703705067818	426.64695527606045
211782	470933	134	1278.0	624.0	1244.9583379854907	928.4703705067818	306.2579924593284
211781	470933	134	673.0	593.0	1244.9583379854907	928.4703705067818	663.0812241943535
211780	470933	134	1240.0	575.0	1244.9583379854907	928.4703705067818	353.5051455661996
211787	470933	134	696.0	819.0	1244.9583379854907	928.4703705067818	559.7669326270393
211786	470933	134	714.0	721.0	1244.9583379854907	928.4703705067818	570.053253051446
[truncated: 15,931 more rows]
