# Supplementary material for: The First of Us: Ophiocordyceps use a novel scramblase-binding peptide to manipulate zombie ants
Source: bioRxiv. 2025 Sep 19:2025.09.09.674826. Preprint. [Version 2] doi: 10.1101/2025.09.09.674826 (PMC12458967; doi:10.1101/2025.09.09.674826)
Supplement: Supplement 11 [file media-11.zip › Data S12. Nest behavior tests data/RNAi Aversion Assay data files/Chul5_GFPc-all-spots_matches.csv]

No_Overlap_ID	Citronella_ID	Frame	No_Overlap_X	No_Overlap_Y	Citronella_X	Citronella_Y	Distance
174722	432838	0	898.0	582.0	1279.104189328595	833.6128908885503	456.6721471527459
174723	432838	0	737.0	676.0	1279.104189328595	833.6128908885503	564.5518359387908
174720	432838	0	1421.0	269.0	1279.104189328595	833.6128908885503	582.1701964577207
174721	432838	0	968.0	571.0	1279.104189328595	833.6128908885503	407.1257140965724
174724	432838	0	1284.0	720.0	1279.104189328595	833.6128908885503	113.71832718688695
174725	432838	0	470.0	777.0	1279.104189328595	833.6128908885503	811.0823685692113
174714	432838	0	1204.0	66.0	1279.104189328595	833.6128908885503	771.2782827961532
174715	432838	0	531.0	83.0	1279.104189328595	833.6128908885503	1059.7544951822856
174718	432838	0	1024.0	143.0	1279.104189328595	833.6128908885503	736.2230045811121
174719	432838	0	789.0	178.0	1279.104189328595	833.6128908885503	818.5538339637055
174716	432838	0	618.0	92.0	1279.104189328595	833.6128908885503	993.5031097484756
174717	432838	0	1001.0	94.0	1279.104189328595	833.6128908885503	790.1703414395112
174658	432781	1	1084.0	124.0	1279.0951352789466	833.5089576478236	735.8431033800695
174659	432781	1	1056.0	144.0	1279.0951352789466	833.5089576478236	724.702726682962
174656	432781	1	1004.0	87.0	1279.0951352789466	833.5089576478236	795.5834068798708
174657	432781	1	493.0	105.0	1279.0951352789466	833.5089576478236	1071.7606370278504
174662	432781	1	1373.0	268.0	1279.0951352789466	833.5089576478236	573.2525663250077
174663	432781	1	918.0	518.0	1279.0951352789466	833.5089576478236	479.51600502812926
174660	432781	1	551.0	150.0	1279.0951352789466	833.5089576478236	998.6526028613164
174661	432781	1	788.0	178.0	1279.0951352789466	833.5089576478236	819.0643597735059
174666	432781	1	738.0	676.0	1279.0951352789466	833.5089576478236	563.5539168188305
174667	432781	1	1425.0	777.0	1279.0951352789466	833.5089576478236	156.46562511846628
174664	432781	1	1002.0	530.0	1279.0951352789466	833.5089576478236	410.9737234516656
174665	432781	1	501.0	660.0	1279.0951352789466	833.5089576478236	797.2059946643631
174668	432781	1	495.0	824.0	1279.0951352789466	833.5089576478236	784.152792154474
174655	432781	1	1130.0	65.0	1279.0951352789466	833.5089576478236	782.8380275311055
174538	433162	2	1103.0	68.0	1279.1212134269815	833.59004545653	785.5869140465134
174539	433162	2	999.0	88.0	1279.1212134269815	833.59004545653	796.4749902512162
174542	433162	2	789.0	178.0	1279.1212134269815	833.59004545653	818.545729665015
174543	433162	2	504.0	244.0	1279.1212134269815	833.59004545653	973.8733578889759
174540	433162	2	1139.0	94.0	1279.1212134269815	833.59004545653	752.7465641174604
174541	433162	2	1112.0	149.0	1279.1212134269815	833.59004545653	704.693571927175
174546	433162	2	469.0	487.0	1279.1212134269815	833.59004545653	881.147569964285
174547	433162	2	1030.0	504.0	1279.1212134269815	833.59004545653	413.1476455740359
174544	433162	2	1332.0	332.0	1279.1212134269815	833.59004545653	504.3696459646622
174545	433162	2	930.0	444.0	1279.1212134269815	833.59004545653	523.1309828174481
174551	433162	2	495.0	885.0	1279.1212134269815	833.59004545653	785.8047217803947
174548	433162	2	740.0	673.0	1279.1212134269815	833.59004545653	562.5307506854282
174549	433162	2	1436.0	831.0	1279.1212134269815	833.59004545653	156.90016574908253
174882	432704	3	493.0	319.0	1279.0945658590942	833.5931166701537	939.5481585302056
174883	432704	3	464.0	374.0	1279.0945658590942	833.5931166701537	935.7376684646241
174880	432704	3	788.0	177.0	1279.0945658590942	833.5931166701537	819.9319444167048
174881	432704	3	1231.0	182.0	1279.0945658590942	833.5931166701537	653.3656533344091
174886	432704	3	1060.0	479.0	1279.0945658590942	833.5931166701537	416.8197538251255
174887	432704	3	740.0	674.0	1279.0945658590942	833.5931166701537	562.2214099687939
174884	432704	3	859.0	422.0	1279.0945658590942	833.5931166701537	588.1227235489134
174885	432704	3	1337.0	435.0	1279.0945658590942	833.5931166701537	402.777248562867
174890	432704	3	1411.0	942.0	1279.0945658590942	833.5931166701537	170.73692017016043
174889	432704	3	536.0	941.0	1279.0945658590942	833.5931166701537	750.8167368911984
174878	432704	3	501.0	99.0	1279.0945658590942	833.5931166701537	1070.0739229037506
174879	432704	3	1209.0	127.0	1279.0945658590942	833.5931166701537	710.0613217804616
174876	432704	3	990.0	87.0	1279.0945658590942	833.5931166701537	800.6103608301056
174877	432704	3	1069.0	93.0	1279.0945658590942	833.5931166701537	769.8167905824951
174530	432953	4	525.0	366.0	1279.1177698572665	833.6902877169697	887.3712954785494
174531	432953	4	1255.0	427.0	1279.1177698572665	833.6902877169697	407.4047826746756
174528	432953	4	789.0	178.0	1279.1177698572665	833.6902877169697	818.6239562437829
174529	432953	4	471.0	250.0	1279.1177698572665	833.6902877169697	996.8694407665432
174534	432953	4	738.0	671.0	1279.1177698572665	833.6902877169697	565.0456358319494
174532	432953	4	1082.0	431.0	1279.1177698572665	833.6902877169697	448.3468333947259
174533	432953	4	788.0	520.0	1279.1177698572665	833.6902877169697	582.7505988650121
174536	432953	4	567.0	957.0	1279.1177698572665	833.6902877169697	722.7150221835785
174537	432953	4	1289.0	994.0	1279.1177698572665	833.6902877169697	160.6140165890322
174526	432953	4	1350.0	104.0	1279.1177698572665	833.6902877169697	733.124959702288
174527	432953	4	1209.0	125.0	1279.1177698572665	833.6902877169697	712.1505638234922
174524	432953	4	1118.0	69.0	1279.1177698572665	833.6902877169697	781.4794763091613
174525	432953	4	992.0	93.0	1279.1177698572665	833.6902877169697	794.3920418068509
174498	432734	5	1210.0	131.0	1279.1841947708365	833.4773574515644	705.8759739063386
174499	432734	5	486.0	163.0	1279.1841947708365	833.4773574515644	1038.595712339259
174496	432734	5	1267.0	95.0	1279.1841947708365	833.4773574515644	738.577864595778
174497	432734	5	505.0	98.0	1279.1841947708365	833.4773574515644	1067.8427369031945
174502	432734	5	1318.0	372.0	1279.1841947708365	833.4773574515644	463.1069187305102
174503	432734	5	546.0	391.0	1279.1841947708365	833.4773574515644	856.35581116676
174500	432734	5	788.0	177.0	1279.1841947708365	833.4773574515644	819.892940596066
174501	432734	5	1110.0	368.0	1279.1841947708365	833.4773574515644	495.27009001185183
174507	432734	5	1158.0	922.0	1279.1841947708365	833.4773574515644	150.07287331831202
174504	432734	5	818.0	603.0	1279.1841947708365	833.4773574515644	515.568301783848
174505	432734	5	740.0	669.0	1279.1841947708365	833.4773574515644	563.7130449128572
174508	432734	5	591.0	954.0	1279.1841947708365	833.4773574515644	698.65813764619
174494	432734	5	1181.0	86.0	1279.1841947708365	833.4773574515644	753.8982265568552
174495	432734	5	996.0	92.0	1279.1841947708365	833.4773574515644	793.7140289684705
174479	432999	6	1235.0	81.0	1279.2462458454577	833.1041131555478	753.4044911579103
174482	432999	6	1222.0	113.0	1279.2462458454577	833.1041131555478	722.3759868980534
174483	432999	6	520.0	127.0	1279.2462458454577	833.1041131555478	1036.8403350784554
174480	432999	6	537.0	89.0	1279.2462458454577	833.1041131555478	1051.009239106241
174481	432999	6	997.0	90.0	1279.2462458454577	833.1041131555478	794.9004128081376
174486	432999	6	1157.0	316.0	1279.2462458454577	833.1041131555478	531.357514735318
174487	432999	6	612.0	424.0	1279.2462458454577	833.1041131555478	782.6772821512352
174484	432999	6	1229.0	154.0	1279.2462458454577	833.1041131555478	680.9604112768562
174485	432999	6	789.0	178.0	1279.2462458454577	833.1041131555478	818.2314957509774
174490	432999	6	849.0	678.0	1279.2462458454577	833.1041131555478	457.3501043859933
174491	432999	6	1059.0	776.0	1279.2462458454577	833.1041131555478	227.52865434555576
174488	432999	6	1386.0	480.0	1279.2462458454577	833.1041131555478	368.88870781504596
174489	432999	6	746.0	659.0	1279.2462458454577	833.1041131555478	560.9490181165789
174493	432999	6	714.0	882.0	1279.2462458454577	833.1041131555478	567.3571416600738
174510	433058	7	1280.0	79.0	1279.2073145280417	833.4219187182724	754.4223351630154
174511	433058	7	525.0	80.0	1279.2073145280417	833.4219187182724	1066.054998999922
174509	433058	7	578.0	72.0	1279.2073145280417	833.4219187182724	1035.1111226589362
174514	433058	7	788.0	177.0	1279.2073145280417	833.4219187182724	819.86240383349
174515	433058	7	1109.0	197.0	1279.2073145280417	833.4219187182724	658.7893354813017
174512	433058	7	992.0	86.0	1279.2073145280417	833.4219187182724	800.70441868327
174513	433058	7	1233.0	160.0	1279.2073145280417	833.4219187182724	675.0053307390193
174518	433058	7	1419.0	503.0	1279.2073145280417	833.4219187182724	358.77658686280864
174519	433058	7	1020.0	597.0	1279.2073145280417	833.4219187182724	350.8329453675475
174516	433058	7	1218.0	286.0	1279.2073145280417	833.4219187182724	550.8330894607998
174517	433058	7	647.0	471.0	1279.2073145280417	833.4219187182724	728.7219879420356
174523	433058	7	791.0	860.0	1279.2073145280417	833.4219187182724	488.930236703868
174520	433058	7	764.0	642.0	1279.2073145280417	833.4219187182724	549.6188933333545
174521	433058	7	831.0	691.0	1279.2073145280417	833.4219187182724	470.2911861047718
174594	433087	8	825.0	691.0	1279.044626842991	833.790274033828	475.9680509484293
174592	433087	8	623.0	580.0	1279.044626842991	833.790274033828	703.423098571354
174593	433087	8	779.0	627.0	1279.044626842991	833.790274033828	541.1162964368489
174596	433087	8	846.0	877.0	1279.044626842991	833.790274033828	435.1950473703222
174582	433087	8	565.0	76.0	1279.044626842991	833.790274033828	1041.2040282978214
174583	433087	8	992.0	77.0	1279.044626842991	833.790274033828	809.3986265565494
174586	433087	8	1272.0	173.0	1279.044626842991	833.790274033828	660.8278240397105
174587	433087	8	788.0	178.0	1279.044626842991	833.790274033828	819.2592441155215
174584	433087	8	1288.0	81.0	1279.044626842991	833.790274033828	752.843539779885
174585	433087	8	597.0	95.0	1279.044626842991	833.790274033828	1005.4829396923518
174590	433087	8	1060.0	440.0	1279.044626842991	833.790274033828	450.6121707992612
174591	433087	8	1406.0	526.0	1279.044626842991	833.790274033828	332.9452200636831
174588	433087	8	1267.0	282.0	1279.044626842991	833.790274033828	551.921715059404
174589	433087	8	1010.0	326.0	1279.044626842991	833.790274033828	574.6616166375081
174690	433147	9	788.0	178.0	1279.103720490855	833.7384234433371	819.2531624961316
174691	433147	9	1160.0	289.0	1279.103720490855	833.7384234433371	557.6070715210633
174688	433147	9	1401.0	154.0	1279.103720490855	833.7384234433371	690.5816586497248
174689	433147	9	605.0	160.0	1279.103720490855	833.7384234433371	953.0683549481255
174694	433147	9	1373.0	589.0	1279.103720490855	833.7384234433371	262.13242305214675
174695	433147	9	780.0	626.0	1279.103720490855	833.7384234433371	540.6105588892403
174692	433147	9	1318.0	296.0	1279.103720490855	833.7384234433371	539.1433321547984
174693	433147	9	908.0	462.0	1279.103720490855	833.7384234433371	525.2689090611517
174699	433147	9	1001.0	969.0	1279.103720490855	833.7384234433371	309.2529279464458
174696	433147	9	520.0	689.0	1279.103720490855	833.7384234433371	772.7791855917969
174697	433147	9	827.0	710.0	1279.103720490855	833.7384234433371	468.731235910213
174686	433147	9	648.0	73.0	1279.103720490855	833.7384234433371	988.4406178018249
174687	433147	9	1246.0	77.0	1279.103720490855	833.7384234433371	757.4621428334514
174685	433147	9	993.0	72.0	1279.103720490855	833.7384234433371	813.6957445069072
174466	433029	10	1166.0	96.0	1279.0330073152834	833.6638027111977	746.273640545532
174467	433029	10	1366.0	168.0	1279.0330073152834	833.6638027111977	671.3207549722829
174464	433029	10	992.0	70.0	1279.0330073152834	833.6638027111977	815.8249511137684
174465	433029	10	754.0	75.0	1279.0330073152834	833.6638027111977	922.6214956929767
174470	433029	10	639.0	234.0	1279.0330073152834	833.6638027111977	877.062669787684
174471	433029	10	1379.0	332.0	1279.0330073152834	833.6638027111977	511.5270966205854
174468	433029	10	788.0	178.0	1279.0330073152834	833.6638027111977	819.1510461806171
174469	433029	10	1269.0	195.0	1279.0330073152834	833.6638027111977	638.7426039723014
174474	433029	10	783.0	623.0	1279.0330073152834	833.6638027111977	538.9137056329023
174475	433029	10	887.0	773.0	1279.0330073152834	833.6638027111977	396.69884772210787
174472	433029	10	1245.0	527.0	1279.0330073152834	833.6638027111977	308.54648512049937
174473	433029	10	804.0	551.0	1279.0330073152834	833.6638027111977	552.7704617670494
174478	433029	10	1094.0	1007.0	1279.0330073152834	833.6638027111977	253.5402356366348
174476	433029	10	499.0	797.0	1279.0330073152834	833.6638027111977	780.8941842084436
174914	432967	11	1115.0	584.0	1278.997525770109	833.6468556662227	298.6950635727838
174915	432967	11	717.0	625.0	1278.997525770109	833.6468556662227	599.4787146772818
174912	432967	11	733.0	255.0	1278.997525770109	833.6468556662227	795.5787086891448
174913	432967	11	1408.0	364.0	1278.997525770109	833.6468556662227	487.0418949070023
174918	432967	11	909.0	841.0	1278.997525770109	833.6468556662227	370.07058489914573
174919	432967	11	554.0	917.0	1278.997525770109	833.6468556662227	729.7733614233307
174916	432967	11	785.0	629.0	1278.997525770109	833.6468556662227	534.7091648747581
174920	432967	11	1181.0	1007.0	1278.997525770109	833.6468556662227	199.13519956921377
174906	432967	11	991.0	71.0	1278.997525770109	833.6468556662227	815.2133471106081
174907	432967	11	869.0	76.0	1278.997525770109	833.6468556662227	861.4677759722213
174910	432967	11	788.0	177.0	1278.997525770109	833.6468556662227	819.9168636933296
174911	432967	11	1055.0	185.0	1278.997525770109	833.6468556662227	686.2343877399385
174908	432967	11	1366.0	168.0	1278.997525770109	833.6468556662227	671.3085482700574
174909	432967	11	1284.0	171.0	1278.997525770109	833.6468556662227	662.6657378141355
174626	432879	12	1302.0	999.0	1278.9953811527887	833.5966572755796	166.9954438681414
174624	432879	12	927.0	850.0	1278.9953811527887	833.5966572755796	352.3773800989953
174625	432879	12	582.0	940.0	1278.9953811527887	833.5966572755796	705.0703742827744
174614	432879	12	1307.0	115.0	1278.9953811527887	833.5966572755796	719.1421379146228
174615	432879	12	1349.0	143.0	1278.9953811527887	833.5966572755796	694.1357141799776
174612	432879	12	993.0	70.0	1278.9953811527887	833.5966572755796	815.3975797383555
174613	432879	12	922.0	81.0	1278.9953811527887	833.5966572755796	832.9750480697493
174618	432879	12	978.0	330.0	1278.9953811527887	833.5966572755796	586.6922640485811
174619	432879	12	1423.0	404.0	1278.9953811527887	833.5966572755796	453.090077348514
174616	432879	12	788.0	177.0	1278.9953811527887	833.5966572755796	819.8753775171182
174617	432879	12	795.0	209.0	1278.9953811527887	833.5966572755796	790.1724579210927
174622	432879	12	599.0	746.0	1278.9953811527887	833.5966572755796	685.6142448600245
174620	432879	12	784.0	625.0	1278.9953811527887	833.5966572755796	537.152671769526
174621	432879	12	1103.0	685.0	1278.9953811527887	833.5966572755796	230.3374497136569
174670	432763	13	993.0	68.0	1278.964977707864	833.6685587857058	817.3275416798574
174671	432763	13	1367.0	100.0	1278.964977707864	833.6685587857058	738.9314713156232
174674	432763	13	899.0	196.0	1278.964977707864	833.6685587857058	742.290088273026
174675	432763	13	1194.0	210.0	1278.964977707864	833.6685587857058	629.4295184170641
174672	432763	13	990.0	120.0	1278.964977707864	833.6685587857058	769.9503686218825
174673	432763	13	788.0	177.0	1278.964977707864	833.6685587857058	819.9147549796743
174678	432763	13	787.0	620.0	1278.964977707864	833.6685587857058	536.361624563745
174679	432763	13	1255.0	717.0	1278.964977707864	833.6685587857058	119.10446156912894
174676	432763	13	1423.0	440.0	1278.964977707864	833.6685587857058	419.1909133355718
174677	432763	13	946.0	532.0	1278.964977707864	833.6685587857058	449.2990048284585
174682	432763	13	470.0	876.0	1278.964977707864	833.6685587857058	810.0717783463166
174683	432763	13	1404.0	939.0	1278.964977707864	833.6685587857058	163.48843784156503
174680	432763	13	991.0	824.0	1278.964977707864	833.6685587857058	288.127245180464
174684	432763	13	586.0	944.0	1278.964977707864	833.6685587857058	701.6932999894495
174627	433070	14	989.0	66.0	1278.9664251076222	833.6858194499993	820.6229615812069
174630	433070	14	999.0	263.0	1278.9664251076222	833.6858194499993	635.6598962565272
174631	433070	14	1062.0	319.0	1278.9664251076222	833.6858194499993	558.5480483959268
174628	433070	14	788.0	177.0	1278.9664251076222	833.6858194499993	819.9294457754737
174629	433070	14	1090.0	225.0	1278.9664251076222	833.6858194499993	637.3434997059841
174634	433070	14	788.0	617.0	1278.9664251076222	833.6858194499993	536.6570366012879
174635	433070	14	934.0	682.0	1278.9664251076222	833.6858194499993	376.8427022959984
174632	433070	14	1420.0	480.0	1278.9664251076222	833.6858194499993	380.7678139325085
174633	433070	14	1333.0	587.0	1278.9664251076222	833.6858194499993	252.53419715628186
174638	433070	14	1418.0	863.0	1278.9664251076222	833.6858194499993	142.09030976344755
174639	433070	14	472.0	917.0	1278.9664251076222	833.6858194499993	811.2558560230513
174636	433070	14	1058.0	834.0	1278.9664251076222	833.6858194499993	220.9666484659176
174640	433070	14	599.0	938.0	1278.9664251076222	833.6858194499993	687.9213527267908
174816	432823	15	1168.0	833.0	1279.0144527809596	833.6900404128356	111.01659732682879
174820	432823	15	619.0	916.0	1279.0144527809596	833.6900404128356	665.1270610394604
174821	432823	15	497.0	957.0	1279.0144527809596	833.6900404128356	791.6766704227754
174802	432823	15	788.0	177.0	1279.0144527809596	833.6900404128356	819.9615856960598
174803	432823	15	1425.0	251.0	1279.0144527809596	833.6900404128356	600.699145324142
174801	432823	15	986.0	64.0	1279.0144527809596	833.6900404128356	823.5776999465428
174806	432823	15	971.0	475.0	1279.0144527809596	833.6900404128356	472.7911253538032
174804	432823	15	996.0	263.0	1279.0144527809596	833.6900404128356	637.0120114325239
174805	432823	15	1193.0	343.0	1279.0144527809596	833.6900404128356	498.1718597507874
174811	432823	15	796.0	609.0	1279.0144527809596	833.6900404128356	532.7181016785628
174808	432823	15	1414.0	503.0	1279.0144527809596	833.6900404128356	357.1792278202452
174809	432823	15	1351.0	544.0	1279.0144527809596	833.6900404128356	298.49998077523395
174815	432823	15	934.0	770.0	1279.0144527809596	833.6900404128356	350.8438311778242
174813	432823	15	1412.0	710.0	1279.0144527809596	833.6900404128356	181.6160286606789
174754	432792	16	879.0	959.0	1278.9931516397164	833.6874706605025	419.16315602416154
174755	432792	16	1186.0	965.0	1278.9931516397164	833.6874706605025	160.90589365658326
174753	432792	16	585.0	930.0	1278.9931516397164	833.6874706605025	700.6444161131935
174756	432792	16	541.0	989.0	1278.9931516397164	833.6874706605025	754.1590506232448
174742	432792	16	985.0	63.0	1278.9931516397164	833.6874706605025	824.8582609419246
174743	432792	16	788.0	177.0	1278.9931516397164	833.6874706605025	819.9467721014516
174746	432792	16	1335.0	414.0	1278.9931516397164	833.6874706605025	423.40800664685355
174747	432792	16	1414.0	512.0	1278.9931516397164	833.6874706605025	348.8691414902274
174744	432792	16	1111.0	265.0	1278.9931516397164	833.6874706605025	592.9815665634849
174745	432792	16	1408.0	372.0	1278.9931516397164	833.6874706605025	479.3725977658147
174750	432792	16	1426.0	625.0	1278.9931516397164	833.6874706605025	255.26745557454345
174751	432792	16	947.0	661.0	1278.9931516397164	833.6874706605025	374.21974194154114
174748	432792	16	1351.0	545.0	1278.9931516397164	833.6874706605025	297.53225359133654
174749	432792	16	819.0	602.0	1278.9931516397164	833.6874706605025	515.046389771349
174567	432893	17	985.0	62.0	1278.976386933286	833.599336833704	825.7043373245419
174570	432893	17	1344.0	426.0	1278.976386933286	833.599336833704	412.75330361309653
174571	432893	17	1409.0	439.0	1278.976386933286	833.599336833704	415.4693449395774
174568	432893	17	788.0	177.0	1278.976386933286	833.599336833704	819.8661486221539
174569	432893	17	1218.0	230.0	1278.976386933286	833.599336833704	606.6714755034434
174574	432893	17	835.0	600.0	1278.976386933286	833.599336833704	501.6808570430819
174575	432893	17	1433.0	610.0	1278.976386933286	833.599336833704	271.51415582727367
174572	432893	17	1344.0	498.0	1278.976386933286	833.599336833704	341.84058439493646
174573	432893	17	1415.0	520.0	1278.976386933286	833.599336833704	341.82885684836805
174578	432893	17	563.0	950.0	1278.976386933286	833.599336833704	725.3766614880823
174579	432893	17	1112.0	965.0	1278.976386933286	833.599336833704	212.4788179415464
174576	432893	17	1017.0	776.0	1278.976386933286	833.599336833704	268.2336871354925
174580	432893	17	602.0	984.0	1278.976386933286	833.599336833704	693.4820747114577
174581	432893	17	826.0	988.0	1278.976386933286	833.599336833704	478.56783417330297
174727	432916	18	984.0	63.0	1278.939951361402	833.6138940538771	825.1274741625964
174730	432916	18	1350.0	421.0	1278.939951361402	833.6138940538771	418.68813701706904
174731	432916	18	1334.0	499.0	1278.939951361402	833.6138940538771	339.11364916497246
174728	432916	18	788.0	177.0	1278.939951361402	833.6138940538771	819.8559883951156
174729	432916	18	1370.0	182.0	1278.939951361402	833.6138940538771	657.9457419743068
174734	432916	18	845.0	599.0	1278.939951361402	833.6138940538771	493.3027069362785
174735	432916	18	1436.0	635.0	1278.939951361402	833.6138940538771	253.2100665250168
174732	432916	18	1386.0	509.0	1278.939951361402	833.6138940538771	341.8128643385451
174733	432916	18	1417.0	524.0	1278.939951361402	833.6138940538771	339.00050209593707
174738	432916	18	1132.0	889.0	1278.939951361402	833.6138940538771	157.03174850318126
174739	432916	18	567.0	974.0	1278.939951361402	833.6138940538771	725.6491942303745
174736	432916	18	1105.0	801.0	1278.939951361402	833.6138940538771	176.97110714736587
174740	432916	18	683.0	998.0	1278.939951361402	833.6138940538771	618.1967465595078
174741	432916	18	770.0	1010.0	1278.939951361402	833.6138940538771	538.6389630008056
174786	433041	19	984.0	63.0	1278.981917192288	833.6382310058012	825.1652044034506
174787	433041	19	788.0	177.0	1278.981917192288	833.6382310058012	819.9006094815655
174790	433041	19	1343.0	503.0	1278.981917192288	833.6382310058012	336.7787919822456
174791	433041	19	1423.0	532.0	1278.981917192288	833.6382310058012	334.2556365716487
174788	433041	19	1396.0	195.0	1278.981917192288	833.6382310058012	649.2703765044357
174789	433041	19	1441.0	440.0	1278.981917192288	833.6382310058012	425.6770090879506
174794	433041	19	1437.0	638.0	1278.981917192288	833.6382310058012	251.48366134861365
174795	433041	19	1217.0	726.0	1278.981917192288	833.6382310058012	124.20848132430356
174792	433041	19	860.0	607.0	1278.981917192288	833.6382310058012	476.35148229806543
174793	433041	19	1256.0	609.0	1278.981917192288	833.6382310058012	225.8107688912309
174798	433041	19	607.0	994.0	1278.981917192288	833.6382310058012	690.8513544811009
174799	433041	19	701.0	1005.0	1278.981917192288	833.6382310058012	602.849858981566
174797	433041	19	1218.0	941.0	1278.981917192288	833.6382310058012	123.47203596770713
174800	433041	19	768.0	1014.0	1278.981917192288	833.6382310058012	541.879033929366
174702	432849	20	1406.0	199.0	1279.0576584822777	833.6761010500389	647.2465614540423
174703	432849	20	1440.0	407.0	1279.0576584822777	833.6761010500389	456.02075884818026
174700	432849	20	982.0	61.0	1279.0576584822777	833.6761010500389	827.8113369584061
174701	432849	20	788.0	177.0	1279.0576584822777	833.6761010500389	819.9762957820051
174706	432849	20	1207.0	593.0	1279.0576584822777	833.6761010500389	251.23155009392656
174707	432849	20	1410.0	616.0	1279.0576584822777	833.6761010500389	254.02515971944706
174704	432849	20	1345.0	504.0	1279.0576584822777	833.6761010500389	336.20637115973193
174705	432849	20	1422.0	538.0	1279.0576584822777	833.6761010500389	328.4156965352326
174711	432849	20	634.0	989.0	1279.0576584822777	833.6761010500389	663.494458418197
174708	432849	20	865.0	618.0	1279.0576584822777	833.6761010500389	466.8617837347293
174709	432849	20	1143.0	631.0	1279.0576584822777	833.6761010500389	244.1091730528079
174712	432849	20	708.0	1012.0	1279.0576584822777	833.6761010500389	598.2526742505859
174713	432849	20	1209.0	1014.0	1279.0576584822777	833.6761010500389	193.45486306768106
174758	433011	21	788.0	177.0	1278.9768267059535	833.6305974784194	819.8914476362795
174759	433011	21	1412.0	200.0	1278.9768267059535	833.6305974784194	647.4433555872488
174757	433011	21	979.0	60.0	1278.9768267059535	833.6305974784194	829.7532150678236
174762	433011	21	1340.0	492.0	1278.9768267059535	833.6305974784194	347.0378838287501
174763	433011	21	1426.0	543.0	1278.9768267059535	833.6305974784194	325.7022531026064
174760	433011	21	1412.0	299.0	1278.9768267059535	833.6305974784194	550.9310668253785
174761	433011	21	1105.0	421.0	1278.9768267059535	833.6305974784194	447.80793450548725
174766	433011	21	975.0	651.0	1278.9768267059535	833.6305974784194	354.6207076716555
174764	433011	21	1362.0	599.0	1278.9768267059535	833.6305974784194	248.88624826794538
174765	433011	21	864.0	638.0	1278.9768267059535	833.6305974784194	458.77783007977433
174770	433011	21	819.0	984.0	1278.9768267059535	833.6305974784194	483.93143969076436
174771	433011	21	1177.0	1027.0	1278.9768267059535	833.6305974784194	218.61152535163632
174768	433011	21	690.0	973.0	1278.9768267059535	833.6305974784194	605.2417143223335
174769	433011	21	628.0	981.0	1278.9768267059535	833.6305974784194	667.4493012264832
174831	433129	22	967.0	61.0	1278.961445346872	833.6849419235431	833.2838429120648
174834	433129	22	788.0	177.0	1278.961445346872	833.6849419235431	819.9257611309799
174835	433129	22	931.0	285.0	1278.961445346872	833.6849419235431	649.71711763007
174832	433129	22	1290.0	164.0	1278.961445346872	833.6849419235431	669.7759111284679
174833	433129	22	1384.0	172.0	1278.961445346872	833.6849419235431	669.9701936145971
174838	433129	22	1346.0	585.0	1278.961445346872	833.6849419235431	257.56235778835463
174839	433129	22	883.0	616.0	1278.961445346872	833.6849419235431	451.85418017479964
174836	433129	22	1347.0	476.0	1278.961445346872	833.6849419235431	364.0985616534828
174837	433129	22	1440.0	534.0	1278.961445346872	833.6849419235431	340.2124049773697
174842	433129	22	617.0	923.0	1278.961445346872	833.6849419235431	667.9596804635148
174843	433129	22	683.0	973.0	1278.961445346872	833.6849419235431	612.0283733184102
174840	433129	22	845.0	653.0	1278.961445346872	833.6849419235431	470.07402000691377
174844	433129	22	894.0	980.0	1278.961445346872	833.6849419235431	411.8293464816097
174845	433129	22	1105.0	1011.0	1278.961445346872	833.6849419235431	248.40131700099752
174891	433101	23	961.0	58.0	1278.9749397014157	833.6392913056984	838.2865694351335
174894	433101	23	1337.0	187.0	1278.9749397014157	833.6392913056984	649.237460936282
174895	433101	23	754.0	293.0	1278.9749397014157	833.6392913056984	753.5844548675569
174892	433101	23	1133.0	92.0	1278.9749397014157	833.6392913056984	755.8687197055124
174893	433101	23	788.0	177.0	1278.9749397014157	833.6392913056984	819.8972803353226
174898	433101	23	1445.0	523.0	1278.9749397014157	833.6392913056984	352.22306845244407
174899	433101	23	1313.0	557.0	1278.9749397014157	833.6392913056984	278.72388168659205
174896	433101	23	1324.0	466.0	1278.9749397014157	833.6392913056984	370.3861560137573
174897	433101	23	787.0	518.0	1278.9749397014157	833.6392913056984	584.5233130596034
174903	433101	23	1012.0	940.0	1278.9749397014157	833.6392913056984	287.3816604839784
174900	433101	23	837.0	661.0	1278.9749397014157	833.6392913056984	474.49570306442587
174901	433101	23	585.0	792.0	1278.9749397014157	833.6392913056984	695.2230199828141
174904	433101	23	691.0	970.0	1278.9749397014157	833.6392913056984	603.5799637102739
174905	433101	23	1048.0	1004.0	1278.9749397014157	833.6392913056984	287.00556412184295
174562	433115	24	518.0	681.0	1278.995449266848	833.6127222144207	776.1473550728288
174560	433115	24	1259.0	525.0	1278.995449266848	833.6127222144207	309.2598103601215
174561	433115	24	836.0	660.0	1278.995449266848	833.6127222144207	475.80074126238827
174566	433115	24	994.0	990.0	1278.995449266848	833.6127222144207	325.083661164317
174564	433115	24	1160.0	919.0	1278.995449266848	833.6127222144207	146.46127185659245
174565	433115	24	693.0	958.0	1278.995449266848	833.6127222144207	599.0516350335436
174554	433115	24	788.0	177.0	1278.995449266848	833.6127222144207	819.8882839598245
174555	433115	24	1229.0	243.0	1278.995449266848	833.6127222144207	592.725005874497
174552	433115	24	956.0	59.0	1278.995449266848	833.6127222144207	839.2561764226274
174553	433115	24	1002.0	106.0	1278.995449266848	833.6127222144207	778.5542707113119
174558	433115	24	1316.0	455.0	1278.995449266848	833.6127222144207	380.4167848525832
174559	433115	24	1446.0	496.0	1278.995449266848	833.6127222144207	376.66015208223655
174556	433115	24	732.0	367.0	1278.995449266848	833.6127222144207	718.9794531493881
174557	433115	24	620.0	390.0	1278.995449266848	833.6127222144207	794.3974128009883
174642	432920	25	737.0	215.0	1278.9741882965948	833.6536880802882	822.4769945445862
174643	432920	25	995.0	263.0	1278.9741882965948	833.6536880802882	637.4064412432186
174641	432920	25	788.0	177.0	1278.9741882965948	833.6536880802882	819.9083605153351
174646	432920	25	1152.0	459.0	1278.9741882965948	833.6536880802882	395.5854275447227
174647	432920	25	1438.0	475.0	1278.9741882965948	833.6536880802882	392.3285316689567
174644	432920	25	1162.0	346.0	1278.9741882965948	833.6536880802882	501.48686944520716
174645	432920	25	1373.0	402.0	1278.9741882965948	833.6536880802882	441.77568934901683
174650	432920	25	835.0	658.0	1278.9741882965948	833.6536880802882	477.4592108335825
174648	432920	25	548.0	574.0	1278.9741882965948	833.6536880802882	775.7211494406745
174649	432920	25	479.0	612.0	1278.9741882965948	833.6536880802882	830.1138833800995
174654	432920	25	1179.0	985.0	1278.9741882965948	833.6536880802882	181.38507231098615
174652	432920	25	659.0	894.0	1278.9741882965948	833.6536880802882	622.9042233893849
174653	432920	25	859.0	985.0	1278.9741882965948	833.6536880802882	446.4123933842813
174785	432809	26	810.0	1002.0	1278.9941483089913	833.6115557333867	498.30731412513546
174774	432809	26	788.0	178.0	1278.9941483089913	833.6115557333867	819.0859330282893
174775	432809	26	1128.0	349.0	1278.9941483089913	833.6115557333867	507.5899849030623
174772	432809	26	925.0	97.0	1278.9941483089913	833.6115557333867	817.2566555721455
174773	432809	26	764.0	165.0	1278.9941483089913	833.6115557333867	843.9552033447765
174778	432809	26	1102.0	427.0	1278.9941483089913	833.6115557333867	443.4635112289964
174779	432809	26	1432.0	446.0	1278.9941483089913	833.6115557333867	416.7175407752202
174776	432809	26	1166.0	378.0	1278.9941483089913	833.6115557333867	469.4140680357495
174777	432809	26	1398.0	387.0	1278.9941483089913	833.6115557333867	462.19506104165407
174782	432809	26	498.0	743.0	1278.9941483089913	833.6115557333867	786.2329894664248
174783	432809	26	600.0	782.0	1278.9941483089913	833.6115557333867	680.9528663006515
174780	432809	26	464.0	513.0	1278.9941483089913	833.6115557333867	875.7894903729323
174781	432809	26	827.0	655.0	1278.9941483089913	833.6115557333867	486.0049361344708
174819	432718	27	1246.0	369.0	1278.9578630811516	833.6310551095775	465.79849517910117
174817	432718	27	1421.0	351.0	1278.9578630811516	833.6310551095775	503.09909959833647
174822	432718	27	469.0	396.0	1278.9578630811516	833.6310551095775	920.6262435773311
174823	432718	27	1172.0	409.0	1278.9578630811516	833.6310551095775	437.8944135729061
174826	432718	27	804.0	654.0	1278.9578630811516	833.6310551095775	507.7915789597086
174824	432718	27	1429.0	421.0	1278.9578630811516	833.6310551095775	439.0638114124388
174825	432718	27	608.0	634.0	1278.9578630811516	833.6310551095775	700.0264367826321
174830	432718	27	1115.0	1021.0	1278.9578630811516	833.6310551095775	248.9765096861305
174828	432718	27	494.0	898.0	1278.9578630811516	833.6310551095775	787.5926662172739
174829	432718	27	790.0	1000.0	1278.9578630811516	833.6310551095775	516.4866094032241
174807	432718	27	909.0	87.0	1278.9578630811516	833.6310551095775	833.2627154203007
174810	432718	27	812.0	131.0	1278.9578630811516	833.6310551095775	843.6468725110724
174814	432718	27	1036.0	350.0	1278.9578630811516	833.6310551095775	541.2277900287112
174812	432718	27	788.0	178.0	1278.9578630811516	833.6310551095775	819.0797908295068
174862	432748	28	843.0	134.0	1278.9826102032955	833.5836305140269	824.3167428136259
174863	432748	28	788.0	178.0	1278.9826102032955	833.5836305140269	819.056664779668
174861	432748	28	910.0	84.0	1278.9826102032955	833.5836305140269	835.4781779119227
174866	432748	28	1437.0	306.0	1278.9826102032955	833.5836305140269	550.7394871121236
174867	432748	28	1359.0	390.0	1278.9826102032955	833.5836305140269	450.7429643709179
174864	432748	28	521.0	247.0	1278.9826102032955	833.5836305140269	958.4456129367057
174865	432748	28	1014.0	274.0	1278.9826102032955	833.5836305140269	619.1523425211365
174870	432748	28	1193.0	515.0	1278.9826102032955	833.5836305140269	329.9826342231813
174871	432748	28	767.0	661.0	1278.9826102032955	833.5836305140269	540.2881663260652
174868	432748	28	1436.0	407.0	1278.9826102032955	833.5836305140269	454.5635868842753
174869	432748	28	691.0	480.0	1278.9826102032955	833.5836305140269	686.1085436495894
174874	432748	28	727.0	990.0	1278.9826102032955	833.5836305140269	573.7167267999214
174875	432748	28	1064.0	1016.0	1278.9826102032955	833.5836305140269	281.9454815141841
174873	432748	28	589.0	981.0	1278.9826102032955	833.5836305140269	705.5548089095402
174922	432864	29	589.0	122.0	1278.9899892830565	833.6379895031371	991.2188524311366
174923	432864	29	788.0	178.0	1278.9899892830565	833.6379895031371	819.1045982387668
174921	432864	29	910.0	83.0	1278.9899892830565	833.6379895031371	836.427524341722
174926	432864	29	1414.0	323.0	1278.9899892830565	833.6379895031371	528.1844936360733
174927	432864	29	1371.0	388.0	1278.9899892830565	833.6379895031371	455.0374267689749
174924	432864	29	925.0	187.0	1278.9899892830565	833.6379895031371	737.1903431145023
174925	432864	29	1007.0	236.0	1278.9899892830565	833.6379895031371	656.6199210864295
174930	432864	29	1239.0	602.0	1278.9899892830565	833.6379895031371	235.064581389699
174931	432864	29	732.0	686.0	1278.9899892830565	833.6379895031371	566.5642278863065
174928	432864	29	824.0	397.0	1278.9899892830565	833.6379895031371	630.6097241758467
174929	432864	29	1434.0	413.0	1278.9899892830565	833.6379895031371	448.29055492582955
174934	432864	29	725.0	986.0	1278.9899892830565	833.6379895031371	574.5599102517398
174935	432864	29	990.0	1007.0	1278.9899892830565	833.6379895031371	337.00089108092214
174933	432864	29	611.0	980.0	1278.9899892830565	833.6379895031371	683.8365768947006
174850	432982	30	986.0	298.0	1278.931064480365	833.6233127600557	610.4923764549858
174851	432982	30	1414.0	310.0	1278.931064480365	833.6233127600557	540.7633410358198
174848	432982	30	1034.0	156.0	1278.931064480365	833.6233127600557	720.5307629403459
174849	432982	30	788.0	178.0	1278.931064480365	833.6233127600557	819.0575305229139
174854	432982	30	1438.0	427.0	1278.931064480365	833.6233127600557	436.62964252019344
174855	432982	30	1331.0	575.0	1278.931064480365	833.6233127600557	263.81279716710765
174852	432982	30	976.0	358.0	1278.931064480365	833.6233127600557	563.9013792038966
174853	432982	30	1373.0	384.0	1278.931064480365	833.6233127600557	459.35834378742277
174858	432982	30	736.0	983.0	1278.931064480365	833.6233127600557	563.1052614463501
174859	432982	30	627.0	991.0	1278.931064480365	833.6233127600557	670.6575389281187
174856	432982	30	721.0	733.0	1278.931064480365	833.6233127600557	566.9322038683296
174860	432982	30	889.0	1001.0	1278.931064480365	833.6233127600557	424.33617625440405
174846	432982	30	661.0	73.0	1278.931064480365	833.6233127600557	979.9931756721157
174847	432982	30	910.0	84.0	1278.931064480365	833.6233127600557	835.491018127649
174598	432938	31	910.0	85.0	1278.9635896929683	833.6047722860941	834.5916580032632
174599	432938	31	1071.0	123.0	1278.9635896929683	833.6047722860941	740.4106948402061
174597	432938	31	770.0	78.0	1278.9635896929683	833.6047722860941	911.0337576262871
174602	432938	31	1006.0	310.0	1278.9635896929683	833.6047722860941	590.4837668038331
174603	432938	31	1424.0	346.0	1278.9635896929683	833.6047722860941	508.7179712482382
174600	432938	31	788.0	178.0	1278.9635896929683	833.6047722860941	819.062185580867
174601	432938	31	1408.0	294.0	1278.9635896929683	833.6047722860941	554.8186239293451
174606	432938	31	1413.0	602.0	1278.9635896929683	833.6047722860941	267.59396449413515
174607	432938	31	750.0	771.0	1278.9635896929683	833.6047722860941	532.6554578091401
174604	432938	31	1039.0	364.0	1278.9635896929683	833.6047722860941	527.3624621948452
174605	432938	31	1439.0	428.0	1278.9635896929683	833.6047722860941	436.035415907028
174610	432938	31	789.0	998.0	1278.9635896929683	833.6047722860941	516.8076142240228
174611	432938	31	652.0	999.0	1278.9635896929683	833.6047722860941	648.4126187476826
174609	432938	31	746.0	977.0	1278.9635896929683	833.6047722860941	551.917003968475
174946	433175	32	761.0	773.0	1278.9368269177269	833.6874804380141	521.4801309345522
174944	433175	32	1436.0	432.0	1278.9368269177269	833.6874804380141	431.30229802229434
174945	433175	32	1426.0	665.0	1278.9368269177269	833.6874804380141	223.7924103573488
174950	433175	32	773.0	1010.0	1278.9368269177269	833.6874804380141	535.7781046159628
174948	433175	32	749.0	968.0	1278.9368269177269	833.6874804380141	546.6926864653648
174949	433175	32	658.0	995.0	1278.9368269177269	833.6874804380141	641.5483395583619
174938	433175	32	1138.0	113.0	1278.9368269177269	833.6874804380141	734.3389092522132
174939	433175	32	788.0	178.0	1278.9368269177269	833.6874804380141	819.1123488430615
174936	433175	32	786.0	71.0	1278.9368269177269	833.6874804380141	908.1183337806825
174937	433175	32	910.0	85.0	1278.9368269177269	833.6874804380141	834.6540155182521
174942	433175	32	1175.0	341.0	1278.9368269177269	833.6874804380141	503.531346958741
174943	433175	32	1012.0	424.0	1278.9368269177269	833.6874804380141	488.97760806866467
174940	433175	32	1440.0	253.0	1278.9368269177269	833.6874804380141	602.6104012218667
174941	433175	32	1397.0	279.0	1278.9368269177269	833.6874804380141	567.1129638730956
175010	433190	33	910.0	86.0	1278.9524774262802	833.6640528555587	833.7430458668842
175011	433190	33	1410.0	138.0	1278.9524774262802	833.6640528555587	707.8996592795698
175009	433190	33	812.0	62.0	1278.9524774262802	833.6640528555587	901.947906834983
175014	433190	33	1406.0	328.0	1278.9524774262802	833.6640528555587	521.3800987211049
175015	433190	33	1324.0	349.0	1278.9524774262802	833.6640528555587	486.7530415112016
175012	433190	33	1252.0	139.0	1278.9524774262802	833.6640528555587	695.1867248222773
175013	433190	33	788.0	178.0	1278.9524774262802	833.6640528555587	819.1029760036153
175018	433190	33	1421.0	733.0	1278.9524774262802	833.6640528555587	174.0998282786004
175019	433190	33	797.0	784.0	1278.9524774262802	833.6640528555587	484.50460126129747
175016	433190	33	1437.0	426.0	1278.9524774262802	833.6640528555587	437.2287723632906
175017	433190	33	967.0	575.0	1278.9524774262802	833.6640528555587	405.2424464589773
175022	433190	33	718.0	970.0	1278.9524774262802	833.6640528555587	577.2825758798314
175023	433190	33	781.0	1012.0	1278.9524774262802	833.6640528555587	528.9237939617342
175021	433190	33	754.0	956.0	1278.9524774262802	833.6640528555587	539.0187265018876
174978	433205	34	704.0	962.0	1278.9391261756623	833.6934121063838	589.0819801220679
174977	433205	34	736.0	933.0	1278.9391261756623	833.6934121063838	551.9462773961469
174966	433205	34	1336.0	86.0	1278.9391261756623	833.6934121063838	749.867576195213
174967	433205	34	911.0	87.0	1278.9391261756623	833.6934121063838	832.4243222383545
174965	433205	34	816.0	67.0	1278.9391261756623	833.6934121063838	895.6178999504281
174970	433205	34	1407.0	336.0	1278.9391261756623	833.6934121063838	513.9049716229136
174971	433205	34	1331.0	351.0	1278.9391261756623	833.6934121063838	485.4928059963987
174968	433205	34	1341.0	158.0	1278.9391261756623	833.6934121063838	678.5375002340016
174969	433205	34	788.0	178.0	1278.9391261756623	833.6934121063838	819.1184751242246
174974	433205	34	852.0	782.0	1278.9391261756623	833.6934121063838	430.05723609170735
174975	433205	34	1418.0	810.0	1278.9391261756623	833.6934121063838	141.06489430766007
174972	433205	34	1429.0	421.0	1278.9391261756623	833.6934121063838	439.1288173747349
174973	433205	34	839.0	705.0	1278.9391261756623	833.6934121063838	458.3758600316871
174951	433234	35	802.0	71.0	1278.9574155720263	833.6688373448945	899.5288387406821
174954	433234	35	1356.0	174.0	1278.9574155720263	833.6688373448945	664.152493618225
174955	433234	35	788.0	178.0	1278.9574155720263	833.6688373448945	819.109765642169
174952	433234	35	911.0	87.0	1278.9574155720263	833.6688373448945	832.4103629439157
174953	433234	35	1192.0	104.0	1278.9574155720263	833.6688373448945	734.8320926002186
174958	433234	35	1413.0	419.0	1278.9574155720263	833.6688373448945	435.79543263450694
174959	433234	35	683.0	734.0	1278.9574155720263	833.6688373448945	604.2343240109518
174956	433234	35	1426.0	336.0	1278.9574155720263	833.6688373448945	518.9371766403683
174957	433234	35	1333.0	351.0	1278.9574155720263	833.6688373448945	485.68488495682766
174963	433234	35	723.0	887.0	1278.9574155720263	833.6688373448945	558.5094993280527
174960	433234	35	858.0	777.0	1278.9574155720263	833.6688373448945	424.75463841034366
174961	433234	35	1407.0	833.0	1278.9574155720263	833.6688373448945	128.04433127002807
174964	433234	35	718.0	986.0	1278.9574155720263	833.6688373448945	581.272745964494
174979	433247	36	910.0	88.0	1278.9803598844612	833.6573383287878	831.9563523310816
174982	433247	36	788.0	178.0	1278.9803598844612	833.6573383287878	819.1143138150288
174983	433247	36	1057.0	219.0	1278.9803598844612	833.6573383287878	653.5127571332214
174980	433247	36	796.0	89.0	1278.9803598844612	833.6573383287878	887.5722953996697
174981	433247	36	1336.0	166.0	1278.9803598844612	833.6573383287878	670.0877261845549
174986	433247	36	1392.0	420.0	1278.9803598844612	833.6573383287878	428.81911408553503
174987	433247	36	541.0	684.0	1278.9803598844612	833.6573383287878	753.0022114780647
174984	433247	36	1353.0	351.0	1278.9803598844612	833.6573383287878	488.3001263213678
174985	433247	36	1434.0	351.0	1278.9803598844612	833.6573383287878	506.9410173424331
174990	433247	36	702.0	838.0	1278.9803598844612	833.6573383287878	576.9967022460294
174991	433247	36	1397.0	839.0	1278.9803598844612	833.6573383287878	118.14050739155614
174988	433247	36	864.0	779.0	1278.9803598844612	833.6573383287878	418.5643603115589
174992	433247	36	771.0	971.0	1278.9803598844612	833.6573383287878	526.2195860506142
174993	433247	36	751.0	1016.0	1278.9803598844612	833.6573383287878	558.5804388707747
175042	433263	37	788.0	178.0	1278.9590231305417	833.6293294720122	819.0791048837812
175043	433263	37	1435.0	340.0	1278.9590231305417	833.6293294720122	517.7052263376942
175040	433263	37	909.0	89.0	1278.9590231305417	833.6293294720122	831.4700939334157
175041	433263	37	1292.0	137.0	1278.9590231305417	833.6293294720122	696.7513830329547
175046	433263	37	1372.0	427.0	1278.9590231305417	833.6293294720122	417.1379088067653
175047	433263	37	474.0	552.0	1278.9590231305417	833.6293294720122	852.803675026164
175044	433263	37	1082.0	352.0	1278.9590231305417	833.6293294720122	520.345719498294
175045	433263	37	1357.0	363.0	1278.9590231305417	833.6293294720122	477.05592945692973
175051	433263	37	1403.0	868.0	1278.9590231305417	833.6293294720122	128.7148279541754
175048	433263	37	665.0	780.0	1278.9590231305417	833.6293294720122	616.296833565634
175049	433263	37	883.0	788.0	1278.9590231305417	833.6293294720122	398.57945720591056
175052	433263	37	909.0	953.0	1278.9590231305417	833.6293294720122	388.74031920808795
175053	433263	37	655.0	992.0	1278.9590231305417	833.6293294720122	643.7438402264556
175039	433263	37	696.0	89.0	1278.9590231305417	833.6293294720122	945.6817968847946
175054	433293	38	901.0	93.0	1278.963672455147	833.7108786962624	831.5702877777504
175055	433293	38	1192.0	120.0	1278.963672455147	833.7108786962624	718.9894983212738
175058	433293	38	1195.0	293.0	1278.963672455147	833.7108786962624	547.1911481672921
175059	433293	38	1439.0	321.0	1278.963672455147	833.7108786962624	537.1071320207329
175056	433293	38	584.0	138.0	1278.963672455147	833.7108786962624	983.3555474845659
175057	433293	38	788.0	178.0	1278.963672455147	833.7108786962624	819.1471687744939
175062	433293	38	1353.0	461.0	1278.963672455147	833.7108786962624	379.9931274311008
175063	433293	38	610.0	759.0	1278.963672455147	833.7108786962624	673.1226563266496
175060	433293	38	1373.0	386.0	1278.963672455147	833.7108786962624	457.47990316636015
175061	433293	38	473.0	437.0	1278.963672455147	833.7108786962624	898.3078328687488
175066	433293	38	981.0	891.0	1278.963672455147	833.7108786962624	303.42114877297604
175067	433293	38	1411.0	921.0	1278.963672455147	833.7108786962624	158.28133967562425
175064	433293	38	901.0	806.0	1278.963672455147	833.7108786962624	378.97813986284297
175068	433293	38	579.0	1000.0	1278.963672455147	833.7108786962624	719.4450740820075
175008	433220	39	516.0	980.0	1278.939525406371	833.6582222446104	776.8478843016222
174994	433220	39	874.0	94.0	1278.939525406371	833.6582222446104	843.2498472993603
174995	433220	39	1072.0	118.0	1278.939525406371	833.6582222446104	744.9769514835544
174998	433220	39	518.0	201.0	1278.939525406371	833.6582222446104	989.58849402132
174999	433220	39	1443.0	278.0	1278.939525406371	833.6582222446104	579.3719869582302
174996	433220	39	1286.0	126.0	1278.939525406371	833.6582222446104	707.6934433862516
174997	433220	39	788.0	178.0	1278.939525406371	833.6582222446104	819.0905456683015
175002	433220	39	1324.0	519.0	1278.939525406371	833.6582222446104	317.8682796328406
175003	433220	39	980.0	779.0	1278.939525406371	833.6582222446104	303.89531274622783
175000	433220	39	486.0	293.0	1278.939525406371	833.6582222446104	959.7210033298134
175001	433220	39	1421.0	491.0	1278.939525406371	833.6582222446104	370.939126695478
175007	433220	39	1343.0	971.0	1278.939525406371	833.6582222446104	151.54704986297753
175004	433220	39	907.0	810.0	1278.939525406371	833.6582222446104	372.69118857210987
175005	433220	39	567.0	824.0	1278.939525406371	833.6582222446104	712.0050344574645
175026	433278	40	950.0	150.0	1278.9051812307052	833.6539968395609	758.6576340056886
175027	433278	40	788.0	178.0	1278.9051812307052	833.6539968395609	819.0665788144713
175024	433278	40	1259.0	70.0	1278.9051812307052	833.6539968395609	763.913374100011
175025	433278	40	858.0	93.0	1278.9051812307052	833.6539968395609	851.8975963232137
175030	433278	40	492.0	287.0	1278.9051812307052	833.6539968395609	958.1494437238879
175031	433278	40	1316.0	589.0	1278.9051812307052	833.6539968395609	247.4502045848795
175028	433278	40	519.0	200.0	1278.9051812307052	833.6539968395609	989.430781900392
175029	433278	40	1431.0	249.0	1278.9051812307052	833.6539968395609	604.1135074776411
175034	433278	40	916.0	812.0	1278.9051812307052	833.6539968395609	363.550637660311
175032	433278	40	924.0	607.0	1278.9051812307052	833.6539968395609	421.10535730117164
175033	433278	40	1430.0	627.0	1278.9051812307052	833.6539968395609	255.99905989806152
175038	433278	40	1295.0	967.0	1278.9051812307052	833.6539968395609	134.31381071982236
175036	433278	40	600.0	892.0	1278.9051812307052	833.6539968395609	681.407734903776
175037	433278	40	456.0	925.0	1278.9051812307052	833.6539968395609	827.9595579433374
175106	433368	41	801.0	489.0	1278.9415490412507	833.6438681993214	589.2431757664585
175107	433368	41	1310.0	650.0	1278.9415490412507	833.6438681993214	186.2517052355945
175104	433368	41	511.0	206.0	1278.9415490412507	833.6438681993214	991.8019197561995
175105	433368	41	522.0	259.0	1278.9415490412507	833.6438681993214	950.355767028352
175111	433368	41	448.0	880.0	1278.9415490412507	833.6438681993214	832.2335903330237
175108	433368	41	1435.0	700.0	1278.9415490412507	833.6438681993214	205.4627061608066
175109	433368	41	912.0	809.0	1278.9415490412507	833.6438681993214	367.76816155374047
175112	433368	41	615.0	906.0	1278.9415490412507	833.6438681993214	667.8725854176474
175113	433368	41	1320.0	965.0	1278.9415490412507	833.6438681993214	137.6235072826196
175099	433368	41	854.0	96.0	1278.9415490412507	833.6438681993214	851.2894903577957
175102	433368	41	788.0	178.0	1278.9415490412507	833.6438681993214	819.0802686442837
175103	433368	41	874.0	188.0	1278.9415490412507	833.6438681993214	762.1244404185647
175100	433368	41	1169.0	96.0	1278.9415490412507	833.6438681993214	745.7919418293869
175101	433368	41	1394.0	143.0	1278.9415490412507	833.6438681993214	700.1624096010501
175074	433384	42	1045.0	231.0	1278.9413257535568	833.688450718869	646.499738998588
175075	433384	42	794.0	262.0	1278.9413257535568	833.688450718869	749.6637740407083
175072	433384	42	652.0	216.0	1278.9413257535568	833.688450718869	880.1104749343142
175073	433384	42	494.0	231.0	1278.9413257535568	833.688450718869	989.6293515784897
175078	433384	42	1436.0	728.0	1278.9413257535568	833.688450718869	189.3078861838702
175079	433384	42	913.0	802.0	1278.9413257535568	833.688450718869	367.310783674034
175076	433384	42	633.0	457.0	1278.9413257535568	833.688450718869	747.7528904800332
175077	433384	42	1303.0	701.0	1278.9413257535568	833.688450718869	134.85193643648654
175082	433384	42	643.0	935.0	1278.9413257535568	833.688450718869	643.9607129467872
175083	433384	42	1348.0	967.0	1278.9413257535568	833.688450718869	150.13683645398874
175080	433384	42	442.0	822.0	1278.9413257535568	833.688450718869	837.0229403274016
175070	433384	42	830.0	99.0	1278.9413257535568	833.688450718869	860.9967674672497
175071	433384	42	788.0	178.0	1278.9413257535568	833.688450718869	819.115821931655
175069	433384	42	1364.0	88.0	1278.9413257535568	833.688450718869	750.5239793637974
175138	433519	43	1431.0	708.0	1279.0761244603975	833.7443332888353	197.21181839135886
175139	433519	43	437.0	775.0	1279.0761244603975	833.7443332888353	844.1226783352006
175136	433519	43	508.0	539.0	1279.0761244603975	833.7443332888353	825.4893165382254
175137	433519	43	1306.0	707.0	1279.0761244603975	833.7443332888353	129.57245500068043
175142	433519	43	657.0	964.0	1279.0761244603975	833.7443332888353	635.5668677126255
175143	433519	43	1391.0	973.0	1279.0761244603975	833.7443332888353	178.6591576913297
175140	433519	43	913.0	806.0	1279.0761244603975	833.7443332888353	367.1259687485842
175130	433519	43	820.0	101.0	1279.0761244603975	833.7443332888353	864.6763244223113
175131	433519	43	788.0	178.0	1279.0761244603975	833.7443332888353	819.2413506747953
175129	433519	43	1332.0	97.0	1279.0761244603975	833.7443332888353	738.6427751188945
175134	433519	43	733.0	321.0	1279.0761244603975	833.7443332888353	749.0700134336576
175135	433519	43	1042.0	444.0	1279.0761244603975	833.7443332888353	456.1860740091927
175132	433519	43	816.0	253.0	1279.0761244603975	833.7443332888353	742.7674452292288
175133	433519	43	470.0	303.0	1279.0761244603975	833.7443332888353	967.6227170183981
175086	433308	44	788.0	178.0	1280.4334266003475	833.8039316051127	820.1033327222144
175087	433308	44	925.0	358.0	1280.4334266003475	833.8039316051127	593.9042869652882
175084	433308	44	815.0	105.0	1280.4334266003475	833.8039316051127	864.7447284141203
175085	433308	44	1199.0	168.0	1280.4334266003475	833.8039316051127	670.7654420948501
175090	433308	44	1169.0	581.0	1280.4334266003475	833.8039316051127	276.27384313195034
175091	433308	44	479.0	638.0	1280.4334266003475	833.8039316051127	825.0058890119477
175088	433308	44	451.0	374.0	1280.4334266003475	833.8039316051127	948.356190827852
175089	433308	44	706.0	412.0	1280.4334266003475	833.8039316051127	712.6656427198855
175094	433308	44	441.0	730.0	1280.4334266003475	833.8039316051127	845.827248266855
175092	433308	44	1419.0	641.0	1280.4334266003475	833.8039316051127	237.4322035994912
175093	433308	44	1308.0	705.0	1280.4334266003475	833.8039316051127	131.72079853209578
175098	433308	44	691.0	966.0	1280.4334266003475	833.8039316051127	604.0757939968237
175096	433308	44	875.0	843.0	1280.4334266003475	833.8039316051127	405.53770611229584
175097	433308	44	1411.0	948.0	1280.4334266003475	833.8039316051127	173.46000151670881
175114	433420	45	811.0	103.0	1280.4113985488343	833.82865773035	868.5951807646169
175115	433420	45	788.0	178.0	1280.4113985488343	833.82865773035	820.1098790535397
175118	433420	45	660.0	480.0	1280.4113985488343	833.82865773035	714.2163695131761
175119	433420	45	1371.0	504.0	1280.4113985488343	833.82865773035	342.0427431960551
175116	433420	45	1042.0	238.0	1280.4113985488343	833.82865773035	641.7567953132726
175117	433420	45	470.0	454.0	1280.4113985488343	833.82865773035	895.0063933465038
175122	433420	45	483.0	683.0	1280.4113985488343	833.82865773035	811.5505052233946
175123	433420	45	1305.0	705.0	1280.4113985488343	833.82865773035	131.15419312369667
175120	433420	45	985.0	513.0	1280.4113985488343	833.82865773035	436.1180138605103
175121	433420	45	1369.0	577.0	1280.4113985488343	833.82865773035	271.6779338456598
175126	433420	45	801.0	861.0	1280.4113985488343	833.82865773035	480.1807689811033
175127	433420	45	1417.0	888.0	1280.4113985488343	833.82865773035	146.9386959574671
175124	433420	45	446.0	728.0	1280.4113985488343	833.82865773035	841.0957655494583
175128	433420	45	703.0	905.0	1280.4113985488343	833.82865773035	581.7811299230875
175171	433323	46	483.0	837.0	1280.4705168008902	833.8031445153301	797.476924463441
175168	433323	46	1303.0	707.0	1280.4705168008902	833.8031445153301	128.78903319846248
175169	433323	46	1413.0	804.0	1280.4705168008902	833.8031445153301	135.83921134939195
175172	433323	46	629.0	849.0	1280.4705168008902	833.8031445153301	651.6477412509314
175173	433323	46	728.0	874.0	1280.4705168008902	833.8031445153301	553.9309154805301
175159	433323	46	799.0	109.0	1280.4705168008902	833.8031445153301	870.1456526627177
175162	433323	46	1243.0	388.0	1280.4705168008902	833.8031445153301	447.37510356420387
175163	433323	46	619.0	498.0	1280.4705168008902	833.8031445153301	741.8267968085411
175160	433323	46	788.0	178.0	1280.4705168008902	833.8031445153301	820.12497479002
175161	433323	46	862.0	315.0	1280.4705168008902	833.8031445153301	666.5390282576097
175166	433323	46	441.0	684.0	1280.4705168008902	833.8031445153301	852.7319219336371
175167	433323	46	977.0	690.0	1280.4705168008902	833.8031445153301	335.8179550588329
175164	433323	46	1437.0	500.0	1280.4705168008902	833.8031445153301	368.68145925568695
175165	433323	46	518.0	593.0	1280.4705168008902	833.8031445153301	799.5920481089638
175232	433428	47	681.0	869.0	1280.4182787911477	833.7674742002657	600.4528323050621
175233	433428	47	526.0	941.0	1280.4182787911477	833.7674742002657	762.001150893874
175219	433428	47	795.0	108.0	1280.4182787911477	833.7674742002657	873.1376363389645
175222	433428	47	1433.0	378.0	1280.4182787911477	833.7674742002657	480.6299742899373
175223	433428	47	754.0	435.0	1280.4182787911477	833.7674742002657	660.4026822518924
175220	433428	47	788.0	178.0	1280.4182787911477	833.7674742002657	820.0650837016734
175221	433428	47	1116.0	360.0	1280.4182787911477	833.7674742002657	501.48677949746894
175226	433428	47	1292.0	706.0	1280.4182787911477	833.7674742002657	128.29132367262858
175227	433428	47	602.0	707.0	1280.4182787911477	833.7674742002657	690.1603824569029
175224	433428	47	525.0	547.0	1280.4182787911477	833.7674742002657	808.0175494325481
175225	433428	47	447.0	609.0	1280.4182787911477	833.7674742002657	863.1954847435002
175231	433428	47	588.0	866.0	1280.4182787911477	833.7674742002657	693.1680954310622
175228	433428	47	1425.0	708.0	1280.4182787911477	833.7674742002657	191.6281077358663
175229	433428	47	928.0	745.0	1280.4182787911477	833.7674742002657	363.4257939415005
175146	433353	48	1396.0	205.0	1280.4684378341171	833.8553677509843	639.3798678451762
175147	433353	48	1030.0	367.0	1280.4684378341171	833.8553677509843	529.8003140325322
175144	433353	48	794.0	109.0	1280.4684378341171	833.8553677509843	872.9644008584663
175145	433353	48	788.0	178.0	1280.4684378341171	833.8553677509843	820.1654867589556
175150	433353	48	743.0	565.0	1280.4684378341171	833.8553677509843	600.962170553491
175151	433353	48	1406.0	638.0	1280.4684378341171	833.8553677509843	232.631679219921
175148	433353	48	445.0	531.0	1280.4684378341171	833.8553677509843	888.6669141993326
175149	433353	48	540.0	550.0	1280.4684378341171	833.8553677509843	793.0115870714276
175154	433353	48	706.0	768.0	1280.4684378341171	833.8553677509843	578.2308496865143
175152	433353	48	1285.0	694.0	1280.4684378341171	833.8553677509843	139.92876382083253
175153	433353	48	837.0	760.0	1280.4684378341171	833.8553677509843	449.576323554372
175158	433353	48	614.0	979.0	1280.4684378341171	833.8553677509843	682.0902747435639
175156	433353	48	581.0	867.0	1280.4684378341171	833.8553677509843	700.2532843000614
175157	433353	48	663.0	867.0	1280.4684378341171	833.8553677509843	618.3573710794005
175266	433562	49	788.0	178.0	1280.4429902350812	833.8392500723506	820.137318116382
175267	433562	49	947.0	445.0	1280.4429902350812	833.8392500723506	512.2306024963176
175264	433562	49	1314.0	87.0	1280.4429902350812	833.8392500723506	747.5927623733352
175265	433562	49	793.0	109.0	1280.4429902350812	833.8392500723506	873.4944803344582
175270	433562	49	1342.0	628.0	1280.4429902350812	833.8392500723506	214.84660183848848
175271	433562	49	768.0	669.0	1280.4429902350812	833.8392500723506	538.3026997939788
175268	433562	49	450.0	446.0	1280.4429902350812	833.8392500723506	916.5450583180658
175269	433562	49	506.0	607.0	1280.4429902350812	833.8392500723506	806.9807869445472
175275	433562	49	573.0	862.0	1280.4429902350812	833.8392500723506	708.003257244796
175272	433562	49	1282.0	690.0	1280.4429902350812	833.8392500723506	143.8476768696119
175273	433562	49	722.0	711.0	1280.4429902350812	833.8392500723506	571.793716912871
175278	433562	49	790.0	939.0	1280.4429902350812	833.8392500723506	501.59058005117436
175276	433562	49	662.0	866.0	1280.4429902350812	833.8392500723506	619.2786497262904
175277	433562	49	871.0	873.0	1280.4429902350812	833.8392500723506	411.3114715000552
175330	433337	50	1298.0	614.0	1280.4042921638172	833.8620066122731	220.5649810958928
175331	433337	50	501.0	645.0	1280.4042921638172	833.8620066122731	801.9600415139118
175328	433337	50	945.0	545.0	1280.4042921638172	833.8620066122731	442.6480521429866
175329	433337	50	662.0	599.0	1280.4042921638172	833.8620066122731	661.5013459673194
175335	433337	50	563.0	857.0	1280.4042921638172	833.8620066122731	717.7773228189075
175332	433337	50	1281.0	687.0	1280.4042921638172	833.8620066122731	146.8632147748695
175333	433337	50	727.0	698.0	1280.4042921638172	833.8620066122731	569.8375166887917
175338	433337	50	993.0	920.0	1280.4042921638172	833.8620066122731	300.03496639400026
175336	433337	50	658.0	862.0	1280.4042921638172	833.8620066122731	623.0400064007367
175337	433337	50	892.0	888.0	1280.4042921638172	833.8620066122731	392.15917240238747
175326	433337	50	788.0	178.0	1280.4042921638172	833.8620066122731	820.1322811954345
175327	433337	50	464.0	388.0	1280.4042921638172	833.8620066122731	930.219811229489
175324	433337	50	1245.0	87.0	1280.4042921638172	833.8620066122731	747.7006893299832
175325	433337	50	793.0	109.0	1280.4042921638172	833.8620066122731	873.4917702243581
175298	433397	51	689.0	440.0	1280.5084890147243	833.769636022566	710.5890646708732
175299	433397	51	1264.0	561.0	1280.5084890147243	833.769636022566	273.268740520083
175296	433397	51	788.0	178.0	1280.5084890147243	833.769636022566	820.1209833193732
175297	433397	51	470.0	273.0	1280.5084890147243	833.769636022566	985.5894659795288
175302	433397	51	1311.0	671.0	1280.5084890147243	833.769636022566	165.60098626845135
175303	433397	51	535.0	710.0	1280.5084890147243	833.769636022566	755.7127959709137
175300	433397	51	662.0	619.0	1280.5084890147243	833.769636022566	654.7356317938888
175301	433397	51	990.0	638.0	1280.5084890147243	833.769636022566	350.31547579007434
175306	433397	51	556.0	849.0	1280.5084890147243	833.769636022566	724.6685550244912
175307	433397	51	658.0	850.0	1280.5084890147243	833.769636022566	622.7200363006117
175305	433397	51	1004.0	848.0	1280.5084890147243	833.769636022566	276.87442596985403
175308	433397	51	1054.0	927.0	1280.5084890147243	833.769636022566	244.94488433747358
175294	433397	51	785.0	110.0	1280.5084890147243	833.769636022566	877.138044274613
175295	433397	51	1104.0	131.0	1280.5084890147243	833.769636022566	724.5967209486605
175206	433443	52	788.0	178.0	1280.4383690157194	833.8163684813351	820.1162456913703
175207	433443	52	958.0	291.0	1280.4383690157194	833.8163684813351	631.3605243478419
175204	433443	52	780.0	111.0	1280.4383690157194	833.8163684813351	879.1484878720196
175205	433443	52	475.0	178.0	1280.4383690157194	833.8163684813351	1038.6655262647107
175210	433443	52	772.0	595.0	1280.4383690157194	833.8163684813351	561.7319938742831
175211	433443	52	1319.0	632.0	1280.4383690157194	833.8163684813351	205.46738420285067
175208	433443	52	821.0	330.0	1280.4383690157194	833.8163684813351	681.8464255780364
175209	433443	52	1242.0	479.0	1280.4383690157194	833.8163684813351	356.89236970671027
175214	433443	52	667.0	821.0	1280.4383690157194	833.8163684813351	613.5722385194064
175212	433443	52	1108.0	698.0	1280.4383690157194	833.8163684813351	219.50188394694754
175213	433443	52	553.0	752.0	1280.4383690157194	833.8163684813351	732.0249304960341
175218	433443	52	1036.0	928.0	1280.4383690157194	833.8163684813351	261.9554784559939
175216	433443	52	559.0	854.0	1280.4383690157194	833.8163684813351	721.7206518240577
175217	433443	52	1082.0	859.0	1280.4383690157194	833.8163684813351	200.03000173495658
175174	433473	53	494.0	113.0	1280.479664495622	833.8154888304779	1066.8295232149637
175175	433473	53	769.0	115.0	1280.479664495622	833.8154888304779	882.2171808433301
175178	433473	53	1265.0	419.0	1280.479664495622	833.8154888304779	415.104215573108
175179	433473	53	977.0	477.0	1280.479664495622	833.8154888304779	468.4198969212433
175176	433473	53	788.0	178.0	1280.479664495622	833.8154888304779	820.1403388028655
175177	433473	53	974.0	326.0	1280.479664495622	833.8154888304779	593.132662602125
175182	433473	53	1154.0	729.0	1280.479664495622	833.8154888304779	164.26622364228487
175183	433473	53	557.0	759.0	1280.479664495622	833.8154888304779	727.3377360673934
175180	433473	53	1326.0	550.0	1280.479664495622	833.8154888304779	287.4427467244812
175181	433473	53	888.0	709.0	1280.479664495622	833.8154888304779	411.84850769984246
175186	433473	53	556.0	853.0	1280.479664495622	833.8154888304779	724.7336267460636
175187	433473	53	1125.0	917.0	1280.479664495622	833.8154888304779	176.33374314119106
175184	433473	53	682.0	805.0	1280.479664495622	833.8154888304779	599.1729643528083
175188	433473	53	1030.0	928.0	1280.479664495622	833.8154888304779	267.60191417491995
175394	433488	54	919.0	832.0	1280.472047795813	833.8423242166762	361.476742676784
175392	433488	54	560.0	777.0	1280.472047795813	833.8423242166762	722.7108837408263
175393	433488	54	703.0	797.0	1280.472047795813	833.8423242166762	578.6461119191733
175398	433488	54	1133.0	982.0	1280.472047795813	833.8423242166762	209.04234445347927
175396	433488	54	554.0	861.0	1280.472047795813	833.8423242166762	726.9794877316651
175397	433488	54	1044.0	963.0	1280.472047795813	833.8423242166762	269.4452348854875
175386	433488	54	788.0	178.0	1280.472047795813	833.8423242166762	820.1572240089905
175387	433488	54	1310.0	354.0	1280.472047795813	833.8423242166762	480.7499933136084
175384	433488	54	543.0	73.0	1280.472047795813	833.8423242166762	1059.5971232499567
175385	433488	54	770.0	117.0	1280.472047795813	833.8423242166762	880.0253572308113
175390	433488	54	1167.0	578.0	1280.472047795813	833.8423242166762	279.8771167701392
175391	433488	54	1135.0	741.0	1280.472047795813	833.8423242166762	172.5740822251758
175388	433488	54	1115.0	413.0	1280.472047795813	833.8423242166762	452.20488769343683
175389	433488	54	1308.0	463.0	1280.472047795813	833.8423242166762	371.8626326790343
175399	433577	55	606.0	59.0	1280.4667086000882	833.8300983878759	1027.2619054445665
175402	433577	55	1365.0	327.0	1280.4667086000882	833.8300983878759	513.8313205583778
175403	433577	55	1285.0	407.0	1280.4667086000882	833.8300983878759	426.8541713755651
175400	433577	55	769.0	117.0	1280.4667086000882	833.8300983878759	880.5927458030637
175401	433577	55	788.0	178.0	1280.4667086000882	833.8300983878759	820.1442416007413
175406	433577	55	1035.0	716.0	1280.4667086000882	833.8300983878759	272.28264196796886
175407	433577	55	748.0	800.0	1280.4667086000882	833.8300983878759	533.5403183681103
175404	433577	55	1293.0	505.0	1280.4667086000882	833.8300983878759	329.06886361230715
175405	433577	55	1190.0	552.0	1280.4667086000882	833.8300983878759	295.99396906398795
175410	433577	55	543.0	872.0	1280.4667086000882	833.8300983878759	738.4538493924496
175411	433577	55	973.0	932.0	1280.4667086000882	833.8300983878759	322.75858854553456
175408	433577	55	583.0	823.0	1280.4667086000882	833.8300983878759	697.5507871377763
175412	433577	55	1037.0	968.0	1280.4667086000882	833.8300983878759	277.9884902206696
175413	433577	55	1112.0	985.0	1280.4667086000882	833.8300983878759	226.3478982892625
175310	433456	56	765.0	119.0	1280.469740639245	833.8277887761834	881.2989397028333
175311	433456	56	788.0	178.0	1280.469740639245	833.8277887761834	820.144215352607
175309	433456	56	660.0	53.0	1280.469740639245	833.8277887761834	997.3338131107538
175314	433456	56	1227.0	424.0	1280.469740639245	833.8277887761834	413.3011367238229
175315	433456	56	947.0	581.0	1280.469740639245	833.8277887761834	418.4781460237317
175312	433456	56	1415.0	288.0	1280.469740639245	833.8277887761834	562.1622236365317
175313	433456	56	1246.0	354.0	1280.469740639245	833.8277887761834	481.06430952792425
175319	433456	56	527.0	888.0	1280.469740639245	833.8277887761834	755.4146401333832
175316	433456	56	1194.0	630.0	1280.469740639245	833.8277887761834	221.4108929651085
175317	433456	56	785.0	804.0	1280.469740639245	833.8277887761834	496.36676044271667
175322	433456	56	1083.0	983.0	1280.469740639245	833.8277887761834	247.48059938010013
175323	433456	56	1010.0	993.0	1280.469740639245	833.8277887761834	313.8306445000866
175320	433456	56	609.0	903.0	1280.469740639245	833.8277887761834	675.0232643396279
175321	433456	56	945.0	918.0	1280.469740639245	833.8277887761834	345.86833915070787
175202	433501	57	1068.0	986.0	1280.4386349705303	833.8387034223441	261.31060790625315
175203	433501	57	991.0	1010.0	1280.4386349705303	833.8387034223441	338.83259262580503
175200	433501	57	530.0	908.0	1280.4386349705303	833.8387034223441	754.0941869332449
175201	433501	57	619.0	929.0	1280.4386349705303	833.8387034223441	668.2490106225515
175190	433501	57	756.0	119.0	1280.4386349705303	833.8387034223441	886.5834725282731
175191	433501	57	788.0	178.0	1280.4386349705303	833.8387034223441	820.1342659091501
175189	433501	57	689.0	49.0	1280.4386349705303	833.8387034223441	982.7367141434528
175194	433501	57	883.0	406.0	1280.4386349705303	833.8387034223441	583.9549851772404
175195	433501	57	1118.0	523.0	1280.4386349705303	833.8387034223441	350.72355164199223
175192	433501	57	1388.0	310.0	1280.4386349705303	833.8387034223441	534.7676452911165
175193	433501	57	1207.0	336.0	1280.4386349705303	833.8387034223441	503.22619936920563
175199	433501	57	935.0	871.0	1280.4386349705303	833.8387034223441	347.43173789053264
175196	433501	57	1151.0	735.0	1280.4386349705303	833.8387034223441	162.86021465429883
175197	433501	57	804.0	805.0	1280.4386349705303	833.8387034223441	477.3106364912311
175250	433547	58	756.0	121.0	1280.4514820658526	833.8217220871753	884.9656290051017
175251	433547	58	788.0	177.0	1280.4514820658526	833.8217220871753	820.9282774971375
175249	433547	58	736.0	51.0	1280.4514820658526	833.8217220871753	953.5393357881122
175254	433547	58	1337.0	379.0	1280.4514820658526	833.8217220871753	458.32361248673664
175255	433547	58	1215.0	665.0	1280.4514820658526	833.8217220871753	181.065375909079
175252	433547	58	827.0	227.0	1280.4514820658526	833.8217220871753	757.5294377016403
175253	433547	58	1131.0	309.0	1280.4514820658526	833.8217220871753	545.6863434851821
175258	433547	58	1089.0	821.0	1280.4514820658526	833.8217220871753	191.88034433597474
175256	433547	58	804.0	805.0	1280.4514820658526	833.8217220871753	477.32243444742653
175257	433547	58	902.0	810.0	1280.4514820658526	833.8217220871753	379.2004729968555
175262	433547	58	1024.0	966.0	1280.4514820658526	833.8217220871753	288.5107620276447
175263	433547	58	1006.0	1008.0	1280.4514820658526	833.8217220871753	325.05643895302273
175260	433547	58	544.0	917.0	1280.4514820658526	833.8217220871753	741.133868713024
175261	433547	58	624.0	928.0	1280.4514820658526	833.8217220871753	663.1727499958662
175339	433606	59	791.0	54.0	1280.461278437284	833.8513241879043	920.7282068705663
175342	433606	59	788.0	178.0	1280.461278437284	833.8513241879043	820.1579544204345
175343	433606	59	1061.0	288.0	1280.461278437284	833.8513241879043	588.3170241043647
175340	433606	59	753.0	120.0	1280.461278437284	833.8513241879043	887.580482714395
175341	433606	59	813.0	132.0	1280.461278437284	833.8513241879043	843.2765430761931
175346	433606	59	901.0	701.0	1280.461278437284	833.8513241879043	402.0451917032929
175347	433606	59	822.0	805.0	1280.461278437284	833.8513241879043	459.36819952380716
175344	433606	59	1198.0	294.0	1280.461278437284	833.8513241879043	546.1129138456122
175345	433606	59	1360.0	585.0	1280.461278437284	833.8513241879043	261.2534971591858
175350	433606	59	540.0	914.0	1280.461278437284	833.8513241879043	744.7863553391733
175351	433606	59	1081.0	934.0	1280.461278437284	833.8513241879043	223.191753572465
175349	433606	59	921.0	902.0	1280.461278437284	833.8513241879043	365.8642544861532
175352	433606	59	624.0	936.0	1280.461278437284	833.8513241879043	664.3611683848461
175353	433606	59	1077.0	997.0	1280.461278437284	833.8513241879043	260.7949045563856
175370	433591	60	804.0	121.0	1280.4467991630956	833.8460228019115	857.4094731557744
175371	433591	60	751.0	122.0	1280.4467991630956	833.8460228019115	887.1520012506013
175369	433591	60	864.0	67.0	1280.4467991630956	833.8460228019115	872.6286490943886
175374	433591	60	1002.0	286.0	1280.4467991630956	833.8460228019115	614.5468937876474
175375	433591	60	1383.0	397.0	1280.4467991630956	833.8460228019115	448.7221931660419
175372	433591	60	788.0	178.0	1280.4467991630956	833.8460228019115	820.1450210975274
175373	433591	60	1096.0	180.0	1280.4467991630956	833.8460228019115	679.3638518904205
175379	433591	60	860.0	848.0	1280.4467991630956	833.8460228019115	420.684972392664
175376	433591	60	946.0	603.0	1280.4467991630956	833.8460228019115	406.3798072172149
175377	433591	60	821.0	789.0	1280.4467991630956	833.8460228019115	461.6302925744405
175382	433591	60	1161.0	963.0	1280.4467991630956	833.8460228019115	175.921254134892
175383	433591	60	1073.0	974.0	1280.4467991630956	833.8460228019115	250.354372455238
175380	433591	60	539.0	913.0	1280.4467991630956	833.8460228019115	745.6599145022317
175381	433591	60	614.0	957.0	1280.4467991630956	833.8460228019115	677.730210492673
175234	433532	61	770.0	63.0	1280.4963874814516	833.8507882471364	924.5634101416971
175235	433532	61	958.0	67.0	1280.4963874814516	833.8507882471364	831.9038714742474
175238	433532	61	788.0	178.0	1280.4963874814516	833.8507882471364	820.1786074549069
175239	433532	61	1258.0	178.0	1280.4963874814516	833.8507882471364	656.2364999709371
175236	433532	61	1052.0	97.0	1280.4963874814516	833.8507882471364	771.4659313492074
175237	433532	61	749.0	119.0	1280.4963874814516	833.8507882471364	890.7862029484885
175242	433532	61	741.0	783.0	1280.4963874814516	833.8507882471364	541.8875849942418
175243	433532	61	827.0	784.0	1280.4963874814516	833.8507882471364	456.22809486877037
175240	433532	61	932.0	286.0	1280.4963874814516	833.8507882471364	649.2997907520306
175241	433532	61	905.0	461.0	1280.4963874814516	833.8507882471364	529.1646693687433
175246	433532	61	1123.0	960.0	1280.4963874814516	833.8507882471364	201.7888393731833
175247	433532	61	582.0	968.0	1280.4963874814516	833.8507882471364	711.2617059413172
175245	433532	61	534.0	913.0	1280.4963874814516	833.8507882471364	750.6806606300426
175248	433532	61	1094.0	1012.0	1280.4963874814516	833.8507882471364	257.9109229788424
175362	433637	62	826.0	783.0	1280.47803647035	833.8118909095035	457.3096695804103
175363	433637	62	564.0	791.0	1280.47803647035	833.8118909095035	717.7559715862037
175360	433637	62	857.0	299.0	1280.47803647035	833.8118909095035	682.1710973289485
175361	433637	62	761.0	425.0	1280.47803647035	833.8118909095035	661.0481015206791
175366	433637	62	538.0	913.0	1280.47803647035	833.8118909095035	746.6889521495511
175367	433637	62	555.0	962.0	1280.47803647035	833.8118909095035	736.7160733369888
175365	433637	62	962.0	899.0	1280.47803647035	833.8118909095035	325.08114261027816
175368	433637	62	1113.0	1010.0	1280.47803647035	833.8118909095035	243.08669746583945
175354	433637	62	986.0	59.0	1280.47803647035	833.8118909095035	828.8852636271157
175355	433637	62	744.0	60.0	1280.47803647035	833.8118909095035	941.5909547823957
175358	433637	62	1089.0	132.0	1280.47803647035	833.8118909095035	727.4639294649004
175359	433637	62	788.0	178.0	1280.47803647035	833.8118909095035	820.1364841683303
175356	433637	62	1060.0	99.0	1280.47803647035	833.8118909095035	767.1760421101671
175357	433637	62	744.0	119.0	1280.47803647035	833.8118909095035	893.7363833931693
175279	433622	63	1014.0	53.0	1280.45923001006	833.8465266470247	825.058676358401
175282	433622	63	745.0	125.0	1280.45923001006	833.8465266470247	888.3580276794472
175283	433622	63	787.0	178.0	1280.45923001006	833.8465266470247	820.7537256675037
175280	433622	63	677.0	59.0	1280.45923001006	833.8465266470247	982.1151572709246
175281	433622	63	1057.0	101.0	1280.45923001006	833.8465266470247	766.1579857283335
175286	433622	63	632.0	528.0	1280.45923001006	833.8465266470247	716.9668547759297
175287	433622	63	830.0	774.0	1280.45923001006	833.8465266470247	454.4173463381094
175284	433622	63	975.0	266.0	1280.45923001006	833.8465266470247	644.790678455752
175285	433622	63	791.0	309.0	1280.45923001006	833.8465266470247	717.6588426094163
175290	433622	63	757.0	871.0	1280.45923001006	833.8465266470247	524.7760913617494
175291	433622	63	540.0	907.0	1280.45923001006	833.8465266470247	744.0640442668196
175288	433622	63	473.0	796.0	1280.45923001006	833.8465266470247	808.3456981438592
175292	433622	63	525.0	953.0	1280.45923001006	833.8465266470247	764.7981422698874
175293	433622	63	1115.0	1014.0	1280.45923001006	833.8465266470247	244.6058681975213
175426	433651	64	540.0	906.0	1280.4677041409846	833.8710283702864	743.9724520600079
175427	433651	64	499.0	924.0	1280.4677041409846	833.8710283702864	786.6479543877371
175424	433651	64	461.0	838.0	1280.4677041409846	833.8710283702864	819.4781061973622
175425	433651	64	632.0	887.0	1280.4677041409846	833.8710283702864	650.6404928532426
175428	433651	64	1134.0	1000.0	1280.4677041409846	833.8710283702864	221.47601127679084
175414	433651	64	1041.0	54.0	1280.4677041409846	833.8710283702864	815.8085573330806
175415	433651	64	542.0	83.0	1280.4677041409846	833.8710283702864	1053.1580371934253
175418	433651	64	787.0	178.0	1280.4677041409846	833.8710283702864	820.7783993780972
175419	433651	64	721.0	311.0	1280.4677041409846	833.8710283702864	765.7664293280197
175416	433651	64	746.0	124.0	1280.4677041409846	833.8710283702864	888.5789799951509
175417	433651	64	968.0	146.0	1280.4677041409846	833.8710283702864	755.5148031655854
175422	433651	64	834.0	752.0	1280.4677041409846	833.8710283702864	453.91218988624877
175420	433651	64	1002.0	486.0	1280.4677041409846	833.8710283702864	445.5990514228587
175421	433651	64	620.0	733.0	1280.4677041409846	833.8710283702864	668.1261501975074
175430	433665	65	741.0	121.0	1280.430519105826	833.8690345722847	893.9617136067977
175431	433665	65	788.0	178.0	1280.430519105826	833.8690345722847	820.1536482011246
175429	433665	65	1077.0	59.0	1280.430519105826	833.8690345722847	801.1279528531322
175434	433665	65	1134.0	598.0	1280.430519105826	833.8690345722847	277.6258244394122
175435	433665	65	831.0	746.0	1280.430519105826	833.8690345722847	457.9396889770504
175432	433665	65	853.0	229.0	1280.430519105826	833.8690345722847	740.6506583049013
175433	433665	65	651.0	330.0	1280.430519105826	833.8690345722847	806.2671904416277
175438	433665	65	471.0	861.0	1280.430519105826	833.8690345722847	809.8850872469297
175439	433665	65	539.0	904.0	1280.430519105826	833.8690345722847	744.7399324417606
175436	433665	65	647.0	803.0	1280.430519105826	833.8690345722847	634.1822449659886
175442	433665	65	1196.0	1024.0	1280.430519105826	833.8690345722847	208.03436391845057
175440	433665	65	511.0	939.0	1280.430519105826	833.8690345722847	776.5795797104277
175441	433665	65	593.0	947.0	1280.430519105826	833.8690345722847	696.6773528231791
175474	433679	66	738.0	119.0	1280.4941748899316	833.8473394101745	897.388794476125
175475	433679	66	788.0	178.0	1280.4941748899316	833.8473394101745	820.1745210087419
175473	433679	66	1140.0	59.0	1280.4941748899316	833.8473394101745	787.4814363329646
175478	433679	66	604.0	345.0	1280.4941748899316	833.8473394101745	834.6353035358711
175479	433679	66	1257.0	519.0	1280.4941748899316	833.8473394101745	315.7227001459102
175476	433679	66	492.0	184.0	1280.4941748899316	833.8473394101745	1021.7752337837499
175477	433679	66	698.0	295.0	1280.4941748899316	833.8473394101745	793.508613040921
175482	433679	66	543.0	897.0	1280.4941748899316	833.8473394101745	740.1931616383353
175483	433679	66	605.0	920.0	1280.4941748899316	833.8473394101745	680.9659765633928
175480	433679	66	824.0	722.0	1280.4941748899316	833.8473394101745	469.9965521592411
175486	433679	66	574.0	973.0	1280.4941748899316	833.8473394101745	720.0676927224498
175487	433679	66	1294.0	1019.0	1280.4941748899316	833.8473394101745	185.64459333736295
175484	433679	66	479.0	931.0	1280.4941748899316	833.8473394101745	807.3608560254665
175485	433679	66	523.0	938.0	1280.4941748899316	833.8473394101745	764.6209529565075
175458	433709	67	1206.0	60.0	1280.460155119361	833.8423863327499	777.4164608403686
175459	433709	67	718.0	115.0	1280.460155119361	833.8423863327499	912.7408188995703
175462	433709	67	1189.0	332.0	1280.460155119361	833.8423863327499	510.10855775472595
175463	433709	67	508.0	353.0	1280.460155119361	833.8423863327499	909.8923517324457
175460	433709	67	788.0	178.0	1280.460155119361	833.8423863327499	820.1501326530533
175461	433709	67	602.0	286.0	1280.460155119361	833.8423863327499	872.0318012247888
175467	433709	67	549.0	888.0	1280.460155119361	833.8423863327499	733.4623409864821
175464	433709	67	562.0	386.0	1280.460155119361	833.8423863327499	846.609589769894
175465	433709	67	805.0	674.0	1280.460155119361	833.8423863327499	501.6093575429737
175470	433709	67	488.0	944.0	1280.460155119361	833.8423863327499	800.0798693259721
175471	433709	67	562.0	991.0	1280.460155119361	833.8423863327499	735.4478295757768
175468	433709	67	614.0	917.0	1280.460155119361	833.8423863327499	671.6281166483088
175469	433709	67	532.0	935.0	1280.460155119361	833.8423863327499	755.265163107733
175472	433709	67	1374.0	993.0	1280.460155119361	833.8423863327499	184.60999043537066
175456	433694	68	519.0	955.0	1280.4746604360926	833.83536498458	771.054166232621
175457	433694	68	556.0	1005.0	1280.4746604360926	833.83536498458	744.4198183108464
175443	433694	68	1275.0	66.0	1280.4746604360926	833.83536498458	767.8548818806153
175446	433694	68	509.0	214.0	1280.4746604360926	833.83536498458	989.6307550700675
175447	433694	68	1001.0	265.0	1280.4746604360926	833.83536498458	633.7821063133682
175444	433694	68	711.0	112.0	1280.4746604360926	833.83536498458	919.4279107255907
175445	433694	68	788.0	178.0	1280.4746604360926	833.83536498458	820.153227839836
175450	433694	68	775.0	634.0	1280.4746604360926	833.83536498458	543.5428276056114
175448	433694	68	498.0	385.0	1280.4746604360926	833.83536498458	902.0641768108406
175449	433694	68	554.0	398.0	1280.4746604360926	833.83536498458	847.1823284435163
175454	433694	68	683.0	946.0	1280.4746604360926	833.83536498458	607.9118975734613
175455	433694	68	1415.0	946.0	1280.4746604360926	833.83536498458	175.15128413153866
175452	433694	68	553.0	883.0	1280.4746604360926	833.83536498458	729.1341048893596
175453	433694	68	534.0	932.0	1280.4746604360926	833.83536498458	752.9015302420963
175490	433739	69	788.0	178.0	1280.5052075530934	833.8933038503867	820.2179012327708
175491	433739	69	511.0	185.0	1280.5052075530934	833.8933038503867	1006.5787521268268
175488	433739	69	1332.0	83.0	1280.5052075530934	833.8933038503867	752.6569387287273
175489	433739	69	698.0	116.0	1280.5052075530934	833.8933038503867	924.4907314514819
175494	433739	69	455.0	448.0	1280.5052075530934	833.8933038503867	911.2477652394231
175495	433739	69	737.0	598.0	1280.5052075530934	833.8933038503867	592.4892922566466
175492	433739	69	834.0	392.0	1280.5052075530934	833.8933038503867	628.2010763759015
175493	433739	69	535.0	419.0	1280.5052075530934	833.8933038503867	853.1790363509117
175498	433739	69	803.0	890.0	1280.5052075530934	833.8933038503867	480.79016690563446
175499	433739	69	1424.0	896.0	1280.5052075530934	833.8933038503867	156.35855322303664
175497	433739	69	555.0	877.0	1280.5052075530934	833.8933038503867	726.784695380683
175502	433739	69	548.0	977.0	1280.5052075530934	833.8933038503867	746.3534052814781
175500	433739	69	533.0	928.0	1280.5052075530934	833.8933038503867	753.4056713213598
175501	433739	69	614.0	963.0	1280.5052075530934	833.8933038503867	678.8944915714524
175503	433756	70	1367.0	81.0	1280.4526543243535	833.836995884318	757.7954772995313
175506	433756	70	526.0	199.0	1280.4526543243535	833.836995884318	986.0105572256759
175507	433756	70	515.0	456.0	1280.4526543243535	833.836995884318	853.6267108467754
175504	433756	70	693.0	120.0	1280.4526543243535	833.836995884318	924.4803284904856
175505	433756	70	788.0	178.0	1280.4526543243535	833.836995884318	820.1413182626932
175510	433756	70	858.0	602.0	1280.4526543243535	833.836995884318	481.8865403872129
175511	433756	70	830.0	789.0	1280.4526543243535	833.836995884318	452.67863875798895
175508	433756	70	444.0	463.0	1280.4526543243535	833.836995884318	914.9716500759803
175509	433756	70	694.0	572.0	1280.4526543243535	833.836995884318	642.2502068336016
175514	433756	70	562.0	861.0	1280.4526543243535	833.836995884318	718.9659555905951
175515	433756	70	536.0	928.0	1280.4526543243535	833.836995884318	750.3841855174356
175512	433756	70	1438.0	808.0	1280.4526543243535	833.836995884318	159.651860264038
175516	433756	70	511.0	953.0	1280.4526543243535	833.836995884318	778.6252043163431
175517	433756	70	773.0	967.0	1280.4526543243535	833.836995884318	524.6337599182357
175522	433770	71	467.0	533.0	1280.4695531230705	833.890444273547	867.3337150793692
175523	433770	71	653.0	571.0	1280.4695531230705	833.890444273547	680.3156809796527
175520	433770	71	501.0	252.0	1280.4695531230705	833.890444273547	972.7123281745457
175521	433770	71	508.0	481.0	1280.4695531230705	833.890444273547	849.2590159437447
175526	433770	71	1451.0	716.0	1280.4695531230705	833.890444273547	207.3132657671949
175524	433770	71	966.0	663.0	1280.4695531230705	833.890444273547	357.9031206701527
175525	433770	71	772.0	696.0	1280.4695531230705	833.890444273547	526.8349467101923
175530	433770	71	531.0	919.0	1280.4695531230705	833.890444273547	754.2865818337544
175531	433770	71	908.0	948.0	1280.4695531230705	833.890444273547	389.55687481006964
175528	433770	71	573.0	848.0	1280.4695531230705	833.890444273547	707.6102374605351
175529	433770	71	481.0	916.0	1280.4695531230705	833.890444273547	803.6750248156263
175518	433770	71	692.0	121.0	1280.4695531230705	833.890444273547	924.396668367753
175519	433770	71	788.0	178.0	1280.4695531230705	833.890444273547	820.1942060528028
175534	433726	72	788.0	178.0	1280.503335489948	833.9035288270672	820.2249536538886
175535	433726	72	499.0	355.0	1280.503335489948	833.9035288270672	916.5675388671214
175532	433726	72	1405.0	108.0	1280.503335489948	833.9035288270672	736.5021063362394
175533	433726	72	686.0	127.0	1280.503335489948	833.9035288270672	923.659469164277
175538	433726	72	1433.0	592.0	1280.503335489948	833.9035288270672	285.959000462792
175539	433726	72	501.0	631.0	1280.503335489948	833.9035288270672	805.4783001735249
175536	433726	72	501.0	512.0	1280.503335489948	833.9035288270672	843.3548078426263
175537	433726	72	630.0	587.0	1280.503335489948	833.9035288270672	695.784407723259
175543	433726	72	452.0	836.0	1280.503335489948	833.9035288270672	828.5059879743467
175540	433726	72	940.0	634.0	1280.503335489948	833.9035288270672	394.84673269167905
175541	433726	72	667.0	659.0	1280.503335489948	833.9035288270672	637.9479501130579
175546	433726	72	1056.0	977.0	1280.503335489948	833.9035288270672	266.2298775649686
175544	433726	72	585.0	844.0	1280.503335489948	833.9035288270672	695.5766157712528
175545	433726	72	527.0	913.0	1280.503335489948	833.9035288270672	757.6434044763326
175554	433799	73	619.0	662.0	1280.500430051491	833.842394687104	683.4563830780323
175555	433799	73	448.0	749.0	1280.500430051491	833.842394687104	836.8125225952107
175552	433799	73	629.0	586.0	1280.500430051491	833.842394687104	697.0499716387026
175553	433799	73	989.0	617.0	1280.500430051491	833.842394687104	363.3085807599953
175558	433799	73	597.0	837.0	1280.500430051491	833.842394687104	683.5077236958521
175559	433799	73	555.0	927.0	1280.500430051491	833.842394687104	731.4569115351442
175556	433799	73	530.0	834.0	1280.500430051491	833.842394687104	750.5004466000721
175560	433799	73	1170.0	1007.0	1280.500430051491	833.842394687104	205.41154134873028
175547	433799	73	681.0	129.0	1280.500430051491	833.842394687104	925.3126860581639
175550	433799	73	500.0	499.0	1280.500430051491	833.842394687104	849.2940307045358
175551	433799	73	508.0	573.0	1280.500430051491	833.842394687104	815.350028696781
175548	433799	73	788.0	178.0	1280.500430051491	833.842394687104	820.1743230983392
175549	433799	73	1421.0	441.0	1280.500430051491	833.842394687104	417.21130883428174
175562	433785	74	788.0	178.0	1280.5180032001567	833.9078305315156	820.2372008320697
175563	433785	74	1442.0	306.0	1280.5180032001567	833.9078305315156	552.053541630661
175561	433785	74	680.0	130.0	1280.5180032001567	833.9078305315156	925.261101555171
175566	433785	74	515.0	605.0	1280.5180032001567	833.9078305315156	799.0097672132678
175567	433785	74	459.0	661.0	1280.5180032001567	833.9078305315156	839.517091809981
175564	433785	74	501.0	514.0	1280.5180032001567	833.9078305315156	842.6086501742909
175565	433785	74	630.0	586.0	1280.5180032001567	833.9078305315156	696.1551299289274
175570	433785	74	605.0	831.0	1280.5180032001567	833.9078305315156	675.5242616856385
175568	433785	74	559.0	674.0	1280.5180032001567	833.9078305315156	739.0255362348702
175569	433785	74	1045.0	800.0	1280.5180032001567	833.9078305315156	237.94636118827918
175574	433785	74	1265.0	993.0	1280.5180032001567	833.9078305315156	159.84719831610758
175572	433785	74	591.0	950.0	1280.5180032001567	833.9078305315156	699.22276031965
175573	433785	74	530.0	951.0	1280.5180032001567	833.9078305315156	759.5971625002207
175586	433826	75	620.0	956.0	1280.498038248457	833.8983697815961	671.6892634485474
175587	433826	75	1360.0	979.0	1280.498038248457	833.8983697815961	165.45405711067414
175585	433826	75	997.0	954.0	1280.498038248457	833.8983697815961	307.88884239582615
175588	433826	75	557.0	998.0	1280.498038248457	833.8983697815961	741.8751622676848
175575	433826	75	676.0	138.0	1280.498038248457	833.8983697815961	921.7876215869446
175578	433826	75	530.0	487.0	1280.498038248457	833.8983697815961	826.792467534575
175579	433826	75	457.0	588.0	1280.498038248457	833.8983697815961	859.427150641812
175576	433826	75	788.0	178.0	1280.498038248457	833.8983697815961	820.2176474331275
175577	433826	75	1451.0	234.0	1280.498038248457	833.8983697815961	623.6577370864096
175582	433826	75	549.0	687.0	1280.498038248457	833.8983697815961	746.1022121705789
175583	433826	75	615.0	820.0	1280.498038248457	833.8983697815961	665.6431503404289
175580	433826	75	628.0	589.0	1280.498038248457	833.8983697815961	696.9425381190105
175581	433826	75	521.0	621.0	1280.498038248457	833.8983697815961	788.7730890179482
175590	433812	76	671.0	139.0	1280.4882589968993	833.9087662248869	924.323607418563
175591	433812	76	788.0	178.0	1280.4882589968993	833.9087662248869	820.2200892811943
175589	433812	76	1430.0	136.0	1280.4882589968993	833.9087662248869	713.7439363464478
175594	433812	76	618.0	603.0	1280.4882589968993	833.9087662248869	701.5764759655516
175595	433812	76	528.0	636.0	1280.4882589968993	833.9087662248869	778.0786976115215
175592	433812	76	557.0	357.0	1280.4882589968993	833.9087662248869	866.5317260253709
175593	433812	76	457.0	506.0	1280.4882589968993	833.9087662248869	886.3729867684776
175599	433812	76	1404.0	942.0	1280.4882589968993	833.9087662248869	164.1306339006926
175596	433812	76	538.0	702.0	1280.4882589968993	833.9087662248869	754.1145386181189
175597	433812	76	626.0	785.0	1280.4882589968993	833.9087662248869	656.313148259604
175602	433812	76	609.0	995.0	1280.4882589968993	833.9087662248869	690.5409962991879
175600	433812	76	632.0	955.0	1280.4882589968993	833.9087662248869	659.6969826776598
175601	433812	76	831.0	975.0	1280.4882589968993	833.9087662248869	471.11190944853774
175618	433854	77	671.0	140.0	1280.502423839256	833.8753611186602	923.5562903437337
175619	433854	77	788.0	178.0	1280.502423839256	833.8753611186602	820.2018817401452
175617	433854	77	1424.0	139.0	1280.502423839256	833.8753611186602	709.5373998978467
175622	433854	77	611.0	616.0	1280.502423839256	833.8753611186602	704.061906730669
175623	433854	77	538.0	651.0	1280.502423839256	833.8753611186602	764.6916026160156
175620	433854	77	621.0	264.0	1280.502423839256	833.8753611186602	871.6084982720033
175621	433854	77	466.0	415.0	1280.502423839256	833.8753611186602	915.8988844803289
175627	433854	77	1413.0	880.0	1280.502423839256	833.8753611186602	140.29643616430954
175624	433854	77	523.0	729.0	1280.502423839256	833.8753611186602	764.7279016043008
175625	433854	77	634.0	769.0	1280.502423839256	833.8753611186602	649.749333597434
175630	433854	77	655.0	998.0	1280.502423839256	833.8753611186602	646.6762554143413
175628	433854	77	681.0	915.0	1280.502423839256	833.8753611186602	604.9664149543928
175629	433854	77	588.0	941.0	1280.502423839256	833.8753611186602	700.739106428849
175616	434077	78	705.0	1006.0	1280.5296870252214	833.9231338299594	600.7036445022216
175603	434077	78	1414.0	138.0	1280.5296870252214	833.9231338299594	708.6066134642668
175606	434077	78	668.0	264.0	1280.5296870252214	833.9231338299594	836.6630121869721
175607	434077	78	478.0	294.0	1280.5296870252214	833.9231338299594	967.2491349190052
175604	434077	78	671.0	140.0	1280.5296870252214	833.9231338299594	923.6101748191473
175605	434077	78	788.0	178.0	1280.5296870252214	833.9231338299594	820.256453857254
175610	434077	78	647.0	737.0	1280.5296870252214	833.9231338299594	640.9008957816295
175611	434077	78	529.0	782.0	1280.5296870252214	833.9231338299594	753.3212344723538
175608	434077	78	609.0	625.0	1280.5296870252214	833.9231338299594	703.2787473011842
175609	434077	78	565.0	683.0	1280.5296870252214	833.9231338299594	731.273222085608
175615	434077	78	579.0	945.0	1280.5296870252214	833.9231338299594	710.2689434121853
175612	434077	78	1431.0	816.0	1280.5296870252214	833.9231338299594	151.53400216787804
175613	434077	78	481.0	823.0	1280.5296870252214	833.9231338299594	799.6042991926166
175691	433915	79	1388.0	139.0	1280.526394036894	833.8927762795222	703.1547102197176
175694	433915	79	788.0	178.0	1280.526394036894	833.8927762795222	820.2302011012794
175695	433915	79	485.0	194.0	1280.526394036894	833.8927762795222	1020.9431956500118
175692	433915	79	671.0	140.0	1280.526394036894	833.8927762795222	923.5851936884449
175693	433915	79	1436.0	158.0	1280.526394036894	833.8927762795222	693.5438610340454
175698	433915	79	471.0	657.0	1280.526394036894	833.8927762795222	828.6278036261238
175699	433915	79	668.0	718.0	1280.526394036894	833.8927762795222	623.3937110571584
175696	433915	79	774.0	306.0	1280.526394036894	833.8927762795222	731.6008277087449
175697	433915	79	612.0	631.0	1280.526394036894	833.8927762795222	698.6365422667103
175703	433915	79	482.0	874.0	1280.526394036894	833.8927762795222	799.5329832897012
175700	433915	79	1412.0	731.0	1280.526394036894	833.8927762795222	166.94979028273693
175701	433915	79	610.0	739.0	1280.526394036894	833.8927762795222	677.2077111862767
175704	433915	79	589.0	950.0	1280.526394036894	833.8927762795222	701.2058478433753
175705	433915	79	777.0	1018.0	1280.526394036894	833.8927762795222	536.1289950355787
175650	433885	80	788.0	178.0	1280.5335950761798	833.9272050349578	820.2620560428464
175651	433885	80	855.0	355.0	1280.5335950761798	833.9272050349578	640.6638028334788
175648	433885	80	1420.0	145.0	1280.5335950761798	833.9272050349578	702.902249206569
175649	433885	80	1375.0	148.0	1280.5335950761798	833.9272050349578	692.4016408604908
175654	433885	80	612.0	634.0	1280.5335950761798	833.9272050349578	697.7879728531954
175655	433885	80	678.0	703.0	1280.5335950761798	833.9272050349578	616.5944098138514
175652	433885	80	510.0	450.0	1280.5335950761798	833.9272050349578	860.8844985867598
175653	433885	80	1358.0	592.0	1280.5335950761798	833.9272050349578	254.02719623663873
175658	433885	80	489.0	860.0	1280.5335950761798	833.9272050349578	791.962892294526
175659	433885	80	545.0	950.0	1280.5335950761798	833.9272050349578	744.6358594754126
175656	433885	80	639.0	802.0	1280.5335950761798	833.9272050349578	642.3275644347766
175660	433885	80	854.0	998.0	1280.5335950761798	833.9272050349578	457.0019581755108
175646	433885	80	512.0	131.0	1280.5335950761798	833.9272050349578	1041.513582407342
175647	433885	80	671.0	141.0	1280.5335950761798	833.9272050349578	922.864732777264
175631	433869	81	571.0	81.0	1280.5301285597266	833.9061012892561	1034.5533339043327
175634	433869	81	788.0	178.0	1280.5301285597266	833.9061012892561	820.2430988722384
175635	433869	81	569.0	227.0	1280.5301285597266	833.9061012892561	935.2059343429905
175632	433869	81	1384.0	103.0	1280.5301285597266	833.9061012892561	738.1935675672926
175633	433869	81	671.0	141.0	1280.5301285597266	833.9061012892561	922.8465976671928
175638	433869	81	1331.0	423.0	1280.5301285597266	833.9061012892561	413.99399995644154
175639	433869	81	612.0	633.0	1280.5301285597266	833.9061012892561	698.0657521518538
175636	433869	81	1390.0	251.0	1280.5301285597266	833.9061012892561	593.0962617260292
175637	433869	81	886.0	359.0	1280.5301285597266	833.9061012892561	617.4057234777756
175642	433869	81	480.0	838.0	1280.5301285597266	833.9061012892561	800.5405965586668
175643	433869	81	641.0	864.0	1280.5301285597266	833.9061012892561	640.2377902586139
175640	433869	81	677.0	690.0	1280.5301285597266	833.9061012892561	620.4495000139767
175644	433869	81	528.0	926.0	1280.5301285597266	833.9061012892561	758.1443665753003
175645	433869	81	958.0	1001.0	1280.5301285597266	833.9061012892561	363.2437952878343
175662	433988	82	1349.0	99.0	1280.5257995725055	833.980872316908	738.1636666728508
175663	433988	82	629.0	114.0	1280.5257995725055	833.980872316908	971.0089206648971
175661	433988	82	639.0	52.0	1280.5257995725055	833.980872316908	1011.4590630305584
175666	433988	82	1359.0	247.0	1280.5257995725055	833.980872316908	592.2032966799939
175667	433988	82	939.0	291.0	1280.5257995725055	833.980872316908	641.457792435067
175664	433988	82	671.0	142.0	1280.5257995725055	833.980872316908	922.1492438846171
175665	433988	82	788.0	178.0	1280.5257995725055	833.980872316908	820.3002914117411
175670	433988	82	677.0	677.0	1280.5257995725055	833.980872316908	623.6075569001786
175671	433988	82	461.0	803.0	1280.5257995725055	833.980872316908	820.1111818616249
175668	433988	82	1440.0	338.0	1280.5257995725055	833.980872316908	520.9885279986783
175669	433988	82	614.0	630.0	1280.5257995725055	833.980872316908	697.0400546359832
175674	433988	82	621.0	923.0	1280.5257995725055	833.980872316908	665.5063376070971
175675	433988	82	996.0	1017.0	1280.5257995725055	833.980872316908	338.3059735213872
175673	433988	82	540.0	891.0	1280.5257995725055	833.980872316908	742.7177396253838
175746	433842	83	584.0	834.0	1280.5439087058962	833.8972600117618	696.5439162829528
175744	433842	83	675.0	665.0	1280.5439087058962	833.8972600117618	628.6570685280612
175745	433842	83	439.0	787.0	1280.5439087058962	833.8972600117618	842.8496326608968
175748	433842	83	593.0	953.0	1280.5439087058962	833.8972600117618	697.7836979116721
175749	433842	83	998.0	1018.0	1280.5439087058962	833.8972600117618	337.2311954994417
175738	433842	83	1393.0	136.0	1280.5439087058962	833.8972600117618	706.899538832126
175739	433842	83	671.0	143.0	1280.5439087058962	833.8972600117618	921.3483600312218
175736	433842	83	694.0	52.0	1280.5439087058962	833.8972600117618	977.444158023307
175737	433842	83	702.0	103.0	1280.5439087058962	833.8972600117618	932.1608546776663
175742	433842	83	1454.0	404.0	1280.5439087058962	833.8972600117618	463.57164470300467
175743	433842	83	614.0	626.0	1280.5439087058962	833.8972600117618	698.2134723373161
175740	433842	83	788.0	178.0	1280.5439087058962	833.8972600117618	820.2443036645965
175741	433842	83	1013.0	323.0	1280.5439087058962	833.8972600117618	576.7111524612253
175874	433960	84	1454.0	464.0	1280.471778423691	833.9173608417526	408.5962524737152
175875	433960	84	616.0	624.0	1280.471778423691	833.9173608417526	696.8414760218491
175872	433960	84	787.0	178.0	1280.471778423691	833.9173608417526	820.8178728282238
175873	433960	84	957.0	429.0	1280.471778423691	833.9173608417526	518.2586811116969
175878	433960	84	568.0	797.0	1280.471778423691	833.9173608417526	713.4275902863143
175876	433960	84	672.0	648.0	1280.471778423691	833.9173608417526	636.2414401785313
175877	433960	84	432.0	764.0	1280.471778423691	833.9173608417526	851.347635298611
175880	433960	84	573.0	976.0	1280.471778423691	833.9173608417526	721.5980831572051
175870	433960	84	670.0	143.0	1280.471778423691	833.9173608417526	921.977544067271
175871	433960	84	846.0	149.0	1280.471778423691	833.9173608417526	811.0964908252756
175868	433960	84	735.0	55.0	1280.471778423691	833.9173608417526	950.9215088940755
175869	433960	84	1382.0	126.0	1280.471778423691	833.9173608417526	715.1607997909283
175714	434092	85	615.0	622.0	1280.5564798145203	833.8988454262899	698.4744437100693
175715	434092	85	678.0	626.0	1280.5564798145203	833.8988454262899	637.4137128239797
175712	434092	85	1454.0	527.0	1280.5564798145203	833.8988454262899	352.5188732796028
175713	434092	85	935.0	545.0	1280.5564798145203	833.8988454262899	450.4129478938703
175719	434092	85	965.0	912.0	1280.5564798145203	833.8988454262899	325.07796341597555
175716	434092	85	530.0	672.0	1280.5564798145203	833.8988454262899	767.8191620049151
175717	434092	85	439.0	719.0	1280.5564798145203	833.8988454262899	849.3639110523249
175720	434092	85	556.0	976.0	1280.5564798145203	833.8988454262899	738.3595537218916
175706	434092	85	826.0	60.0	1280.5564798145203	833.8988454262899	897.5193681996578
175707	434092	85	1133.0	87.0	1280.5564798145203	833.8988454262899	761.3348803479175
175710	434092	85	788.0	178.0	1280.5564798145203	833.8988454262899	820.2531202249779
175711	434092	85	1034.0	342.0	1280.5564798145203	833.8988454262899	550.2313803030912
175708	434092	85	1286.0	128.0	1280.5564798145203	833.8988454262899	705.9198338948828
175709	434092	85	671.0	144.0	1280.5564798145203	833.8988454262899	920.6082331830395
175778	433946	86	1000.0	873.0	1280.5313580733564	833.907019175551	283.2421296562756
175779	433946	86	528.0	966.0	1280.5313580733564	833.907019175551	764.0366486411621
175776	433946	86	435.0	718.0	1280.5313580733564	833.907019175551	853.4387585407261
175766	433946	86	1023.0	85.0	1280.5313580733564	833.907019175551	791.9495714763134
175767	433946	86	671.0	144.0	1280.5313580733564	833.907019175551	920.5977251668854
175765	433946	86	899.0	72.0	1280.5313580733564	833.907019175551	852.0965221512603
175770	433946	86	1126.0	532.0	1280.5313580733564	833.907019175551	339.15746911348185
175771	433946	86	1456.0	582.0	1280.5313580733564	833.907019175551	306.9957501489102
175768	433946	86	788.0	178.0	1280.5313580733564	833.907019175551	820.2445711428643
175769	433946	86	1219.0	243.0	1280.5313580733564	833.907019175551	594.1020226672239
175774	433946	86	989.0	622.0	1280.5313580733564	833.907019175551	360.4096523623679
175775	433946	86	616.0	623.0	1280.5313580733564	833.907019175551	697.1970285366509
175772	433946	86	498.0	586.0	1280.5313580733564	833.907019175551	820.8612650896853
175773	433946	86	684.0	596.0	1280.5313580733564	833.907019175551	642.2222441942033
175809	433975	87	488.0	931.0	1280.503645869911	833.9069626972772	798.4291368742558
175795	433975	87	902.0	72.0	1280.503645869911	833.9069626972772	850.7451026855254
175798	433975	87	788.0	178.0	1280.503645869911	833.9069626972772	820.2278859621405
175799	433975	87	1287.0	345.0	1280.503645869911	833.9069626972772	488.9501209641535
175796	433975	87	975.0	101.0	1280.503645869911	833.9069626972772	794.0309147696682
175797	433975	87	671.0	145.0	1280.503645869911	833.9069626972772	919.830146049531
175802	433975	87	1255.0	631.0	1280.503645869911	833.9069626972772	204.50347543181772
175803	433975	87	613.0	632.0	1280.503645869911	833.9069626972772	697.3718798713232
175800	433975	87	488.0	498.0	1280.503645869911	833.9069626972772	860.7528776051877
175801	433975	87	684.0	559.0	1280.503645869911	833.9069626972772	656.8031955430321
175806	433975	87	440.0	732.0	1280.503645869911	833.9069626972772	846.6589678062809
175807	433975	87	1056.0	800.0	1280.503645869911	833.9069626972772	227.04970629409974
175804	433975	87	1445.0	647.0	1280.503645869911	833.9069626972772	248.9844638261854
175805	433975	87	1047.0	694.0	1280.503645869911	833.9069626972772	272.2093143992654
175722	434005	88	671.0	145.0	1280.5453746219375	833.9443905060043	919.8858282051572
175723	434005	88	867.0	167.0	1280.5453746219375	833.9443905060043	784.7512962070367
175721	434005	88	943.0	66.0	1280.5453746219375	833.9443905060043	838.8536623501758
175726	434005	88	492.0	404.0	1280.5453746219375	833.9443905060043	898.1402934760423
175727	434005	88	667.0	535.0	1280.5453746219375	833.9443905060043	682.4995789998555
175724	434005	88	788.0	178.0	1280.5453746219375	833.9443905060043	820.2828716349977
175725	434005	88	1414.0	384.0	1280.5453746219375	833.9443905060043	469.3187526432528
175730	434005	88	1081.0	697.0	1280.5453746219375	833.9443905060043	242.01678169926646
175731	434005	88	1199.0	718.0	1280.5453746219375	833.9443905060043	141.7488970399451
175728	434005	88	1426.0	559.0	1280.5453746219375	833.9443905060043	311.0489767136209
175729	434005	88	620.0	655.0	1280.5453746219375	833.9443905060043	684.354649891415
175735	434005	88	471.0	874.0	1280.5453746219375	833.9443905060043	810.5357274196546
175732	434005	88	436.0	720.0	1280.5453746219375	833.9443905060043	852.1972857989479
175733	434005	88	1435.0	749.0	1280.5453746219375	833.9443905060043	176.27189446736588
175854	433903	89	671.0	147.0	1280.54959453814	833.9081813352818	918.3646104826531
175855	433903	89	787.0	178.0	1280.54959453814	833.9081813352818	820.8573229321397
175853	433903	89	1011.0	68.0	1280.54959453814	833.9081813352818	811.9558646576762
175858	433903	89	1424.0	303.0	1280.54959453814	833.9081813352818	549.946830008055
175859	433903	89	1405.0	383.0	1280.54959453814	833.9081813352818	467.76713374788613
175856	433903	89	760.0	214.0	1280.54959453814	833.9081813352818	809.4801008426572
175857	433903	89	507.0	289.0	1280.54959453814	833.9081813352818	946.2049996149065
175862	433903	89	434.0	663.0	1280.54959453814	833.9081813352818	863.6294474252384
175863	433903	89	635.0	680.0	1280.54959453814	833.9081813352818	663.6429817984146
175860	433903	89	644.0	538.0	1280.54959453814	833.9081813352818	701.9665505476912
175861	433903	89	1355.0	636.0	1280.54959453814	833.9081813352818	211.44860158647103
175866	433903	89	466.0	822.0	1280.54959453814	833.9081813352818	814.6366347918329
175864	433903	89	1081.0	680.0	1280.54959453814	833.9081813352818	252.0074779887891
175865	433903	89	1407.0	791.0	1280.54959453814	833.9081813352818	133.53208253813105
175750	434035	90	1073.0	72.0	1280.5374159905746	833.9405981611814	789.6994707876305
175751	434035	90	670.0	146.0	1280.5374159905746	833.9405981611814	919.7924781834281
175754	434035	90	1323.0	200.0	1280.5374159905746	833.9405981611814	635.3611201810463
175755	434035	90	731.0	206.0	1280.5374159905746	833.9405981611814	834.4463831742696
175752	434035	90	788.0	178.0	1280.5374159905746	833.9405981611814	820.2750602491342
175753	434035	90	525.0	200.0	1280.5374159905746	833.9405981611814	986.2644011413323
175758	434035	90	1439.0	571.0	1280.5374159905746	833.9405981611814	306.9986135022503
175759	434035	90	474.0	594.0	1280.5374159905746	833.9405981611814	841.4713863457858
175756	434035	90	1345.0	274.0	1280.5374159905746	833.9405981611814	563.6389786080039
175757	434035	90	629.0	557.0	1280.5374159905746	833.9405981611814	707.9527521985827
175762	434035	90	483.0	756.0	1280.5374159905746	833.9405981611814	801.3367998205533
175763	434035	90	1348.0	760.0	1280.5374159905746	833.9405981611814	100.09201915068992
175760	434035	90	1122.0	674.0	1280.5374159905746	833.9405981611814	225.20014922092076
175761	434035	90	648.0	696.0	1280.5374159905746	833.9405981611814	647.4034223334764
175682	434050	91	1182.0	228.0	1280.502048952437	833.9030913411164	613.857646156297
175683	434050	91	579.0	468.0	1280.502048952437	833.9030913411164	791.1954227227636
175680	434050	91	705.0	182.0	1280.502048952437	833.9030913411164	869.5862515291724
175681	434050	91	1143.0	184.0	1280.502048952437	833.9030913411164	664.2897271528875
175686	434050	91	1263.0	638.0	1280.502048952437	833.9030913411164	196.6833569841111
175687	434050	91	1172.0	659.0	1280.502048952437	833.9030913411164	205.824648639457
175684	434050	91	1447.0	520.0	1280.502048952437	833.9030913411164	355.3262141420837
175685	434050	91	624.0	583.0	1280.502048952437	833.9030913411164	702.8138455688509
175688	434050	91	652.0	697.0	1280.502048952437	833.9030913411164	643.2396769137968
175689	434050	91	506.0	700.0	1280.502048952437	833.9030913411164	785.9920239431381
175678	434050	91	544.0	174.0	1280.502048952437	833.9030913411164	988.8919850381535
175679	434050	91	788.0	178.0	1280.502048952437	833.9030913411164	820.2238313126371
175676	434050	91	1146.0	75.0	1280.502048952437	833.9030913411164	770.7299807452066
175677	434050	91	670.0	144.0	1280.502048952437	833.9030913411164	921.2377691004383
175782	433933	92	669.0	149.0	1280.5599384648451	833.9838988594198	918.2638509882532
175783	433933	92	788.0	178.0	1280.5599384648451	833.9838988594198	820.3232098040976
175780	433933	92	1202.0	73.0	1280.5599384648451	833.9838988594198	765.0282074896872
175786	433933	92	599.0	312.0	1280.5599384648451	833.9838988594198	858.4818812232932
175787	433933	92	1046.0	325.0	1280.5599384648451	833.9838988594198	560.431060908269
175784	433933	92	541.0	191.0	1280.5599384648451	833.9838988594198	979.9883656322589
175785	433933	92	1009.0	269.0	1280.5599384648451	833.9838988594198	626.8585216373959
175790	433933	92	627.0	586.0	1280.5599384648451	833.9838988594198	699.0254696788173
175791	433933	92	1180.0	622.0	1280.5599384648451	833.9838988594198	234.62624448192952
175788	433933	92	1445.0	432.0	1280.5599384648451	833.9838988594198	434.3173825440398
175789	433933	92	1116.0	518.0	1280.5599384648451	833.9838988594198	356.2664700557066
175792	433933	92	519.0	645.0	1280.5599384648451	833.9838988594198	784.6581764709306
175793	433933	92	653.0	698.0	1280.5599384648451	833.9838988594198	642.1238954555492
175842	434065	93	547.0	186.0	1280.5484993358104	833.9491701642502	978.7397652054196
175843	434065	93	566.0	270.0	1280.5484993358104	833.9491701642502	910.2846941655149
175840	434065	93	669.0	150.0	1280.5484993358104	833.9491701642502	917.4846235268732
175841	434065	93	788.0	178.0	1280.5484993358104	833.9491701642502	820.2885699783506
175846	434065	93	933.0	471.0	1280.5484993358104	833.9491701642502	502.5157306129746
175847	434065	93	987.0	501.0	1280.5484993358104	833.9491701642502	443.87596395318496
175844	434065	93	1446.0	357.0	1280.5484993358104	833.9491701642502	504.8313678768379
175845	434065	93	921.0	400.0	1280.5484993358104	833.9491701642502	563.5485832302967
175850	434065	93	530.0	593.0	1280.5484993358104	833.9491701642502	788.2763173266578
175851	434065	93	654.0	701.0	1280.5484993358104	833.9491701642502	640.4986368973152
175848	434065	93	1190.0	547.0	1280.5484993358104	833.9491701642502	300.89675470154054
175849	434065	93	628.0	590.0	1280.5484993358104	833.9491701642502	696.6568320265326
175838	434065	93	1266.0	74.0	1280.5484993358104	833.9491701642502	760.0884159532077
175839	434065	93	682.0	98.0	1280.5484993358104	833.9491701642502	948.6208342233472
175810	434109	94	1344.0	87.0	1280.5651159755491	833.9769276747705	749.6656021117916
175811	434109	94	667.0	151.0	1280.5651159755491	833.9769276747705	918.1065489790158
175814	434109	94	566.0	261.0	1280.5651159755491	833.9769276747705	915.918044705294
175815	434109	94	1453.0	282.0	1280.5651159755491	833.9769276747705	578.2839422928884
175812	434109	94	542.0	168.0	1280.5651159755491	833.9769276747705	994.4866508561605
175813	434109	94	788.0	178.0	1280.5651159755491	833.9769276747705	820.3207440493245
175818	434109	94	891.0	512.0	1280.5651159755491	833.9769276747705	505.4009512653567
175819	434109	94	532.0	529.0	1280.5651159755491	833.9769276747705	808.307280227903
175816	434109	94	1284.0	490.0	1280.5651159755491	833.9769276747705	343.99407727580973
175817	434109	94	974.0	511.0	1280.5651159755491	833.9769276747705	445.3046891099799
175822	434109	94	655.0	707.0	1280.5651159755491	833.9769276747705	638.3219050661086
175820	434109	94	629.0	595.0	1280.5651159755491	833.9769276747705	694.0079771278594
175821	434109	94	936.0	627.0	1280.5651159755491	833.9769276747705	401.95095190449643
175826	434020	95	535.0	160.0	1280.613828041321	833.9922476723236	1005.0898121505478
175827	434020	95	788.0	178.0	1280.613828041321	833.9922476723236	820.3622447332102
175824	434020	95	1395.0	112.0	1280.613828041321	833.9922476723236	730.997265408219
175825	434020	95	667.0	151.0	1280.613828041321	833.9922476723236	918.1504998332335
175830	434020	95	548.0	464.0	1280.613828041321	833.9922476723236	820.7419109409342
175831	434020	95	1381.0	501.0	1280.613828041321	833.9922476723236	347.794796583249
175828	434020	95	1458.0	223.0	1280.613828041321	833.9922476723236	636.2211727990763
175829	434020	95	574.0	256.0	1280.613828041321	833.9922476723236	912.8954706583412
175834	434020	95	1096.0	612.0	1280.613828041321	833.9922476723236	288.7262085967963
175835	434020	95	893.0	669.0	1280.613828041321	833.9922476723236	421.2682298498336
175832	434020	95	957.0	546.0	1280.613828041321	833.9922476723236	433.2036985286653
175833	434020	95	635.0	596.0	1280.613828041321	833.9922476723236	688.0824986222896
175836	434020	95	652.0	714.0	1280.613828041321	833.9922476723236	639.9636585824385
175882	434124	96	1398.0	119.0	1280.579814083824	833.9829141347137	724.5606031003596
175883	434124	96	667.0	151.0	1280.579814083824	833.9829141347137	918.1208249740803
175881	434124	96	843.0	92.0	1280.579814083824	833.9829141347137	861.4027737135956
175886	434124	96	1453.0	192.0	1280.579814083824	833.9829141347137	664.7336177389165
175887	434124	96	600.0	235.0	1280.579814083824	833.9829141347137	906.6252890603075
175884	434124	96	544.0	170.0	1280.579814083824	833.9829141347137	991.6769296391781
175885	434124	96	788.0	178.0	1280.579814083824	833.9829141347137	820.3343567591971
175890	434124	96	1420.0	496.0	1280.579814083824	833.9829141347137	365.6096805172072
175891	434124	96	854.0	570.0	1280.579814083824	833.9829141347137	501.6545791068247
175888	434124	96	585.0	422.0	1280.579814083824	833.9829141347137	808.431320088366
175889	434124	96	1089.0	445.0	1280.579814083824	833.9829141347137	433.60181347997917
175894	434124	96	877.0	823.0	1280.579814083824	833.9829141347137	403.7292294828608
175892	434124	96	640.0	603.0	1280.579814083824	833.9829141347137	680.9519842351816
175893	434124	96	645.0	721.0	1280.579814083824	833.9829141347137	645.543831941101
175906	434137	97	643.0	602.0	1280.5963909197706	833.9884028054493	678.4893342935762
175907	434137	97	629.0	723.0	1280.5963909197706	833.9884028054493	660.9813024715413
175904	434137	97	786.0	457.0	1280.5963909197706	833.9884028054493	621.888933621323
175905	434137	97	1399.0	487.0	1280.5963909197706	833.9884028054493	366.63383139680457
175909	434137	97	783.0	980.0	1280.5963909197706	833.9884028054493	518.5764695507162
175898	434137	97	668.0	150.0	1280.5963909197706	833.9884028054493	918.2126514812774
175899	434137	97	588.0	169.0	1280.5963909197706	833.9884028054493	960.1558918117589
175896	434137	97	864.0	91.0	1280.5963909197706	833.9884028054493	851.8123734900607
175897	434137	97	1402.0	122.0	1280.5963909197706	833.9884028054493	722.2647174181775
175902	434137	97	895.0	312.0	1280.5963909197706	833.9884028054493	648.9656919697192
175903	434137	97	648.0	376.0	1280.5963909197706	833.9884028054493	780.9811591254975
175900	434137	97	788.0	178.0	1280.5963909197706	833.9884028054493	820.3486996164665
175901	434137	97	618.0	245.0	1280.5963909197706	833.9884028054493	886.533313474017
175938	434151	98	1406.0	117.0	1280.5663754377272	833.9854477807056	727.8748013910965
175939	434151	98	964.0	138.0	1280.5663754377272	833.9854477807056	764.5979424379125
175942	434151	98	788.0	178.0	1280.5663754377272	833.9854477807056	820.3283134891254
175943	434151	98	653.0	277.0	1280.5663754377272	833.9854477807056	839.090188608781
175940	434151	98	669.0	149.0	1280.5663754377272	833.9854477807056	918.2692934196225
175941	434151	98	608.0	163.0	1280.5663754377272	833.9854477807056	950.0352627681332
175946	434151	98	746.0	424.0	1280.5663754377272	833.9854477807056	673.6833656403984
175947	434151	98	1386.0	508.0	1280.5663754377272	833.9854477807056	342.61167719901994
175944	434151	98	693.0	356.0	1280.5663754377272	833.9854477807056	757.4327256167045
175945	434151	98	850.0	385.0	1280.5663754377272	833.9854477807056	622.073416870085
175951	434151	98	714.0	973.0	1280.5663754377272	833.9854477807056	583.3716684116349
175948	434151	98	645.0	599.0	1280.5663754377272	833.9854477807056	677.6155091611678
175949	434151	98	606.0	718.0	1280.5663754377272	833.9854477807056	684.4650604436165
175937	434165	99	686.0	970.0	1280.6148914066596	833.9596290193452	609.9785665243556
175926	434165	99	674.0	150.0	1280.6148914066596	833.9596290193452	914.2113544496118
175927	434165	99	788.0	178.0	1280.6148914066596	833.9596290193452	820.3368004294285
175924	434165	99	1399.0	115.0	1280.6148914066596	833.9596290193452	728.641188855181
175925	434165	99	642.0	133.0	1280.6148914066596	833.9596290193452	948.2475315239569
175930	434165	99	953.0	319.0	1280.6148914066596	833.9596290193452	610.3400171962666
175931	434165	99	737.0	343.0	1280.6148914066596	833.9596290193452	732.5015409443774
175928	434165	99	1071.0	198.0	1280.6148914066596	833.9596290193452	669.614107110841
175929	434165	99	682.0	293.0	1280.6148914066596	833.9596290193452	806.8315241997889
175934	434165	99	663.0	600.0	1280.6148914066596	833.9596290193452	660.4432315484273
175935	434165	99	598.0	712.0	1280.6148914066596	833.9596290193452	693.424286480263
175932	434165	99	855.0	572.0	1280.6148914066596	833.9596290193452	499.7708305043979
175933	434165	99	1363.0	593.0	1280.6148914066596	833.9596290193452	254.65437152163122
175910	434179	100	714.0	95.0	1280.605614289526	834.0215212739764	931.2329091320354
175911	434179	100	1390.0	112.0	1280.605614289526	834.0215212739764	730.2617399314845
175914	434179	100	1060.0	224.0	1280.605614289526	834.0215212739764	648.6856661538588
175915	434179	100	693.0	315.0	1280.605614289526	834.0215212739764	784.0049090982301
175912	434179	100	673.0	150.0	1280.605614289526	834.0215212739764	914.9153097867131
175913	434179	100	788.0	178.0	1280.605614289526	834.0215212739764	820.3807211314656
175918	434179	100	671.0	597.0	1280.605614289526	834.0215212739764	654.0628460020799
175919	434179	100	1119.0	610.0	1280.605614289526	834.0215212739764	276.2281965401102
175916	434179	100	768.0	315.0	1280.605614289526	834.0215212739764	729.4846505216509
175917	434179	100	1199.0	316.0	1280.605614289526	834.0215212739764	524.4099281922261
175923	434179	100	500.0	919.0	1280.605614289526	834.0215212739764	785.2174647235743
175920	434179	100	1353.0	660.0	1280.605614289526	834.0215212739764	188.47927458717018
175921	434179	100	597.0	712.0	1280.605614289526	834.0215212739764	694.4104604210509
175954	434194	101	1389.0	129.0	1280.616291405054	834.0129304741639	713.2953528690359
175955	434194	101	673.0	152.0	1280.616291405054	834.0129304741639	913.4216961047007
175952	434194	101	800.0	105.0	1280.616291405054	834.0129304741639	873.1849015887046
175953	434194	101	1094.0	117.0	1280.616291405054	834.0129304741639	740.9002515082069
175958	434194	101	712.0	340.0	1280.616291405054	834.0129304741639	753.2418352208726
175959	434194	101	1262.0	448.0	1280.616291405054	834.0129304741639	386.46157480263105
175956	434194	101	788.0	178.0	1280.616291405054	834.0129304741639	820.3802627482997
175957	434194	101	819.0	280.0	1280.616291405054	834.0129304741639	721.1240722809955
175962	434194	101	1352.0	663.0	1280.616291405054	834.0129304741639	185.3134000608952
175963	434194	101	594.0	709.0	1280.616291405054	834.0129304741639	697.9041226476371
175960	434194	101	1304.0	513.0	1280.616291405054	834.0129304741639	321.8634793810316
175961	434194	101	681.0	580.0	1280.616291405054	834.0129304741639	651.200634034107
175964	434194	101	479.0	801.0	1280.616291405054	834.0129304741639	802.2957884873161
175970	434238	102	1399.0	180.0	1280.5891920465947	833.9889667746005	664.6222145723747
175971	434238	102	869.0	264.0	1280.5891920465947	833.9889667746005	703.0598020469846
175968	434238	102	885.0	156.0	1280.5891920465947	833.9889667746005	784.958500770689
175969	434238	102	788.0	178.0	1280.5891920465947	833.9889667746005	820.3448278932005
175974	434238	102	1280.0	537.0	1280.5891920465947	833.9889667746005	296.9895512187466
175975	434238	102	681.0	558.0	1280.5891920465947	833.9889667746005	660.058413324457
175972	434238	102	1407.0	352.0	1280.5891920465947	833.9889667746005	498.29013281408623
175973	434238	102	768.0	371.0	1280.5891920465947	833.9889667746005	690.7289360943212
175978	434238	102	594.0	708.0	1280.5891920465947	833.9889667746005	698.0529624492164
175976	434238	102	1274.0	631.0	1280.5891920465947	833.9889667746005	203.0958839662852
175977	434238	102	517.0	643.0	1280.5891920465947	833.9889667746005	787.1119613117315
175966	434238	102	1102.0	110.0	1280.5891920465947	833.9889667746005	745.6903670607587
175967	434238	102	673.0	153.0	1280.5891920465947	833.9889667746005	912.6393587614834
175982	434224	103	1204.0	173.0	1280.5930400693203	834.0777004685606	665.4999773432455
175983	434224	103	788.0	178.0	1280.5930400693203	834.0777004685606	820.4180959589137
175980	434224	103	1366.0	120.0	1280.5930400693203	834.0777004685606	719.167095403473
175981	434224	103	674.0	153.0	1280.5930400693203	834.0777004685606	912.042734928623
175986	434224	103	1428.0	235.0	1280.5930400693203	834.0777004685606	616.9464344938735
175987	434224	103	927.0	278.0	1280.5930400693203	834.0777004685606	658.9768182143179
175984	434224	103	1390.0	179.0	1280.5930400693203	834.0777004685606	664.1510946557647
175985	434224	103	932.0	193.0	1280.5930400693203	834.0777004685606	729.7244175870973
175990	434224	103	682.0	548.0	1280.5930400693203	834.0777004685606	663.4410888125715
175991	434224	103	1283.0	604.0	1280.5930400693203	834.0777004685606	230.0902903405717
175988	434224	103	850.0	342.0	1280.5930400693203	834.0777004685606	653.8737106311628
175989	434224	103	584.0	466.0	1280.5930400693203	834.0777004685606	787.859795303226
175992	434224	103	1262.0	653.0	1280.5930400693203	834.0777004685606	182.02976335204386
175993	434224	103	595.0	709.0	1280.5930400693203	834.0777004685606	696.9090670568116
176002	434209	104	884.0	299.0	1280.6120193965014	834.0028617431535	665.979846544274
176003	434209	104	687.0	316.0	1280.6120193965014	834.0028617431535	787.8465550766144
176000	434209	104	1288.0	262.0	1280.6120193965014	834.0028617431535	572.0505712782349
176001	434209	104	965.0	289.0	1280.6120193965014	834.0028617431535	629.7928755517678
176006	434209	104	1284.0	659.0	1280.6120193965014	834.0028617431535	175.03565359909675
176007	434209	104	599.0	713.0	1280.6120193965014	834.0028617431535	692.2691944148673
176004	434209	104	683.0	549.0	1280.6120193965014	834.0028617431535	662.0927102218778
176005	434209	104	1218.0	611.0	1280.6120193965014	834.0028617431535	231.62586496016354
175995	434209	104	1277.0	84.0	1280.6120193965014	834.0028617431535	750.0115594489465
175998	434209	104	1394.0	192.0	1280.6120193965014	834.0028617431535	651.9390375117432
175999	434209	104	952.0	206.0	1280.6120193965014	834.0028617431535	708.7830794040141
175996	434209	104	674.0	158.0	1280.6120193965014	834.0028617431535	908.2719918401285
175997	434209	104	788.0	178.0	1280.6120193965014	834.0028617431535	820.3696461163748
176034	434283	105	682.0	551.0	1280.6278025648685	834.0203374726159	662.1599183178913
176035	434283	105	1139.0	551.0	1280.6278025648685	834.0203374726159	316.4789817388617
176032	434283	105	995.0	325.0	1280.6278025648685	834.0203374726159	583.6822299494575
176033	434283	105	1377.0	330.0	1280.6278025648685	834.0203374726159	513.1511483222907
176036	434283	105	1246.0	702.0	1280.6278025648685	834.0203374726159	136.48609532423038
176037	434283	105	603.0	719.0	1280.6278025648685	834.0203374726159	687.3202432936242
176026	434283	105	669.0	168.0	1280.6278025648685	834.0203374726159	904.2519885504631
176027	434283	105	788.0	178.0	1280.6278025648685	834.0203374726159	820.3930978729501
176024	434283	105	1219.0	65.0	1280.6278025648685	834.0203374726159	771.4857519717849
176025	434283	105	1218.0	128.0	1280.6278025648685	834.0203374726159	708.7926061825494
176030	434283	105	823.0	256.0	1280.6278025648685	834.0203374726159	737.24535686046
176031	434283	105	901.0	282.0	1280.6278025648685	834.0203374726159	669.9579997758154
176028	434283	105	964.0	207.0	1280.6278025648685	834.0203374726159	702.4298320553665
176029	434283	105	1421.0	219.0	1280.6278025648685	834.0203374726159	630.8362460398878
176010	434298	106	668.0	173.0	1280.610185203568	834.0275157341662	901.2483650874676
176011	434298	106	788.0	178.0	1280.610185203568	834.0275157341662	820.3882592813206
176009	434298	106	1139.0	65.0	1280.610185203568	834.0275157341662	781.9570093743339
176014	434298	106	1435.0	255.0	1280.610185203568	834.0275157341662	599.2571058320098
176015	434298	106	915.0	287.0	1280.610185203568	834.0275157341662	657.9588972685762
176012	434298	106	1021.0	218.0	1280.610185203568	834.0275157341662	668.4963338740455
176013	434298	106	882.0	247.0	1280.610185203568	834.0275157341662	709.5712677223124
176018	434298	106	1020.0	374.0	1280.610185203568	834.0275157341662	528.7182461996055
176019	434298	106	974.0	467.0	1280.610185203568	834.0275157341662	478.24575583747725
176016	434298	106	1096.0	333.0	1280.610185203568	834.0275157341662	533.9564514112044
176017	434298	106	1397.0	369.0	1280.610185203568	834.0275157341662	479.3716505783773
176022	434298	106	604.0	720.0	1280.610185203568	834.0275157341662	686.1513077053138
176020	434298	106	680.0	553.0	1280.610185203568	834.0275157341662	663.1056169042616
176021	434298	106	1139.0	680.0	1280.610185203568	834.0275157341662	209.23173792861272
176039	434268	107	1116.0	67.0	1280.6420619692124	834.0120044677662	784.4835393857124
176042	434268	107	1058.0	209.0	1280.6420619692124	834.0120044677662	663.4828509364185
176043	434268	107	885.0	251.0	1280.6420619692124	834.0120044677662	704.5818891745464
176040	434268	107	788.0	178.0	1280.6420619692124	834.0120044677662	820.394997075856
176041	434268	107	673.0	193.0	1280.6420619692124	834.0120044677662	883.247001322948
176046	434268	107	878.0	351.0	1280.6420619692124	834.0120044677662	628.8252750381369
176047	434268	107	1022.0	418.0	1280.6420619692124	834.0120044677662	489.8588613886398
176044	434268	107	918.0	294.0	1280.6420619692124	834.0120044677662	650.4784624248344
176045	434268	107	1435.0	297.0	1280.6420619692124	834.0120044677662	558.755998603688
176050	434268	107	1100.0	533.0	1280.6420619692124	834.0120044677662	351.0552397931005
176051	434268	107	681.0	554.0	1280.6420619692124	834.0120044677662	661.798553283962
176048	434268	107	1359.0	520.0	1280.6420619692124	834.0120044677662	323.6410131647428
176049	434268	107	1207.0	521.0	1280.6420619692124	834.0120044677662	321.558187941166
176052	434268	107	611.0	723.0	1280.6420619692124	834.0120044677662	678.7813759188814
176066	434312	108	611.0	724.0	1280.6105903518146	834.0487127106918	678.5934437353385
176064	434312	108	1349.0	547.0	1280.6105903518146	834.0487127106918	295.0831659395239
176065	434312	108	1363.0	632.0	1280.6105903518146	834.0487127106918	218.20104750029083
176054	434312	108	788.0	178.0	1280.6105903518146	834.0487127106918	820.4054529171043
176055	434312	108	1130.0	180.0	1280.6105903518146	834.0487127106918	671.1656043962885
176058	434312	108	925.0	298.0	1280.6105903518146	834.0487127106918	643.2784112413192
176059	434312	108	848.0	324.0	1280.6105903518146	834.0487127106918	668.8061095881072
176056	434312	108	674.0	200.0	1280.6105903518146	834.0487127106918	877.493121578205
176057	434312	108	887.0	252.0	1280.6105903518146	834.0487127106918	702.6450034016306
176062	434312	108	1012.0	472.0	1280.6105903518146	834.0487127106918	450.8114013915569
176063	434312	108	682.0	542.0	1280.6105903518146	834.0487127106918	666.0533683401956
176060	434312	108	1437.0	342.0	1280.6105903518146	834.0487127106918	516.3037702073817
176061	434312	108	1163.0	388.0	1280.6105903518146	834.0487127106918	461.2935129326746
176096	434491	109	613.0	725.0	1280.6473072095823	834.0701525273778	676.4977642213992
176083	434491	109	1027.0	63.0	1280.6473072095823	834.0701525273778	811.7180154297832
176086	434491	109	678.0	200.0	1280.6473072095823	834.0701525273778	874.7735336720315
176087	434491	109	1350.0	297.0	1280.6473072095823	834.0701525273778	541.5294495528964
176084	434491	109	1242.0	155.0	1280.6473072095823	834.0701525273778	680.1690131196127
176085	434491	109	788.0	178.0	1280.6473072095823	834.0701525273778	820.4446442863464
176090	434491	109	915.0	328.0	1280.6473072095823	834.0701525273778	624.3436173684345
176091	434491	109	1437.0	371.0	1280.6473072095823	834.0701525273778	488.7536503234975
176088	434491	109	942.0	307.0	1280.6473072095823	834.0701525273778	626.4861884874514
176089	434491	109	751.0	317.0	1280.6473072095823	834.0701525273778	740.1944424737648
176094	434491	109	684.0	530.0	1280.6473072095823	834.0701525273778	669.6616062299439
176095	434491	109	1327.0	648.0	1280.6473072095823	834.0701525273778	191.75680898076206
176092	434491	109	1424.0	478.0	1280.6473072095823	834.0701525273778	383.84365052861557
176093	434491	109	991.0	523.0	1280.6473072095823	834.0701525273778	425.0414125319652
176098	434253	110	966.0	57.0	1280.6498992753002	834.0708154452683	838.3576869873209
176099	434253	110	1283.0	166.0	1280.6498992753002	834.0708154452683	668.0749489564191
176102	434253	110	994.0	241.0	1280.6498992753002	834.0708154452683	658.7117403595105
176103	434253	110	1439.0	327.0	1280.6498992753002	834.0708154452683	531.220826282114
176100	434253	110	788.0	179.0	1280.6498992753002	834.0708154452683	819.6473000651513
176101	434253	110	686.0	207.0	1280.6498992753002	834.0708154452683	864.191130648376
176106	434253	110	1445.0	375.0	1280.6498992753002	834.0708154452683	487.6032908028847
176107	434253	110	890.0	488.0	1280.6498992753002	834.0708154452683	521.8930475746492
176104	434253	110	580.0	338.0	1280.6498992753002	834.0708154452683	858.4850233353064
176105	434253	110	1371.0	353.0	1280.6498992753002	834.0708154452683	489.48163415407
176110	434253	110	981.0	567.0	1280.6498992753002	834.0708154452683	401.3936753342012
176111	434253	110	614.0	726.0	1280.6498992753002	834.0708154452683	675.3527888109837
176108	434253	110	688.0	527.0	1280.6498992753002	834.0708154452683	667.4776316920631
176109	434253	110	1201.0	537.0	1280.6498992753002	834.0708154452683	307.56328754238876
176070	434566	111	788.0	179.0	1280.628637824064	834.0816330526944	819.6431667301191
176071	434566	111	1092.0	180.0	1280.628637824064	834.0816330526944	680.7375013206203
176068	434566	111	904.0	57.0	1280.628637824064	834.0816330526944	863.5421212986964
176069	434566	111	1350.0	169.0	1280.628637824064	834.0816330526944	668.6897371084618
176074	434566	111	497.0	289.0	1280.628637824064	834.0816330526944	954.5615897936552
176075	434566	111	1453.0	370.0	1280.628637824064	834.0816330526944	495.0592375011736
176072	434566	111	689.0	210.0	1280.628637824064	834.0816330526944	859.943213129376
176073	434566	111	1193.0	243.0	1280.628637824064	834.0816330526944	597.5418605412855
176078	434566	111	690.0	526.0	1280.628637824064	834.0816330526944	666.1504938392859
176079	434566	111	958.0	605.0	1280.628637824064	834.0816330526944	395.686280462566
176076	434566	111	1450.0	399.0	1280.628637824064	834.0816330526944	466.8861592991717
176077	434566	111	1077.0	436.0	1280.628637824064	834.0816330526944	447.1393616267572
176080	434566	111	866.0	633.0	1280.628637824064	834.0816330526944	460.8152888685198
176081	434566	111	616.0	727.0	1280.628637824064	834.0816330526944	673.1996006780626
176114	434357	112	1166.0	100.0	1280.574818111336	834.0921712942708	742.9796127087087
176115	434357	112	1343.0	166.0	1280.574818111336	834.0921712942708	671.0022747193381
176113	434357	112	839.0	47.0	1280.574818111336	834.0921712942708	902.4978704145451
176118	434357	112	489.0	256.0	1280.574818111336	834.0921712942708	980.1944966075454
176119	434357	112	944.0	283.0	1280.574818111336	834.0921712942708	645.7439039189707
176116	434357	112	788.0	179.0	1280.574818111336	834.0921712942708	819.6192435078974
176117	434357	112	691.0	209.0	1280.574818111336	834.0921712942708	859.266366596762
176122	434357	112	689.0	521.0	1280.574818111336	834.0921712942708	669.3186633803224
176123	434357	112	922.0	639.0	1280.574818111336	834.0921712942708	408.2117777378439
176120	434357	112	993.0	343.0	1280.574818111336	834.0921712942708	569.0964739991713
176121	434357	112	1431.0	424.0	1280.574818111336	834.0921712942708	436.8103985748132
176124	434357	112	616.0	728.0	1280.574818111336	834.0921712942708	672.9897753143418
176125	434357	112	790.0	785.0	1280.574818111336	834.0921712942708	493.0250434281777
176142	434326	113	762.0	86.0	1280.6663022809817	834.1219015383897	910.3302217784724
176143	434326	113	1221.0	111.0	1280.6663022809817	834.1219015383897	725.5793217232573
176146	434326	113	693.0	210.0	1280.6663022809817	834.1219015383897	857.2513230182252
176147	434326	113	1050.0	286.0	1280.6663022809817	834.1219015383897	594.6802182299672
176144	434326	113	1334.0	163.0	1280.6663022809817	834.1219015383897	673.2377663477351
176145	434326	113	788.0	179.0	1280.6663022809817	834.1219015383897	819.6979878458231
176150	434326	113	825.0	481.0	1280.6663022809817	834.1219015383897	576.4779756248379
176151	434326	113	1420.0	486.0	1280.6663022809817	834.1219015383897	374.97031569280125
176148	434326	113	511.0	288.0	1280.6663022809817	834.1219015383897	943.7347870068083
176149	434326	113	1451.0	435.0	1280.6663022809817	834.1219015383897	433.9491454839541
176154	434326	113	618.0	728.0	1280.6663022809817	834.1219015383897	671.1098912733092
176152	434326	113	685.0	512.0	1280.6663022809817	834.1219015383897	677.1859885761119
176153	434326	113	882.0	672.0	1280.6663022809817	834.1219015383897	430.3699937644519
176156	434326	113	671.0	920.0	1280.6663022809817	834.1219015383897	615.6850233133395
176171	434371	114	685.0	74.0	1280.652730257052	834.1031167007628	965.6909045242654
176174	434371	114	1367.0	193.0	1280.652730257052	834.1031167007628	646.8918435376144
176175	434371	114	697.0	211.0	1280.652730257052	834.1031167007628	853.7610927998041
176172	434371	114	1270.0	149.0	1280.652730257052	834.1031167007628	685.1859318280175
176173	434371	114	788.0	179.0	1280.652730257052	834.1031167007628	819.6748173152455
176178	434371	114	1453.0	456.0	1280.652730257052	834.1031167007628	415.53044202161544
176179	434371	114	682.0	505.0	1280.652730257052	834.1031167007628	683.150022225264
176176	434371	114	1098.0	302.0	1280.652730257052	834.1031167007628	562.5795469736
176177	434371	114	558.0	359.0	1280.652730257052	834.1031167007628	864.8409911924564
176182	434371	114	855.0	713.0	1280.652730257052	834.1031167007628	442.5451521030609
176183	434371	114	618.0	728.0	1280.652730257052	834.1031167007628	671.0935197800237
176180	434371	114	1352.0	537.0	1280.652730257052	834.1031167007628	305.5498238472411
176181	434371	114	948.0	680.0	1280.652730257052	834.1031167007628	366.61370613270856
176185	434371	114	551.0	962.0	1280.652730257052	834.1031167007628	740.7771051599996
176130	434386	115	1378.0	244.0	1280.6431751716482	834.1310583857806	598.1078643624242
176131	434386	115	1274.0	259.0	1280.6431751716482	834.1310583857806	575.1694238190252
176128	434386	115	788.0	179.0	1280.6431751716482	834.1310583857806	819.6914063871088
176129	434386	115	699.0	214.0	1280.6431751716482	834.1310583857806	850.2183912374662
176134	434386	115	679.0	504.0	1280.6431751716482	834.1310583857806	686.266002320921
176135	434386	115	1219.0	505.0	1280.6431751716482	834.1310583857806	334.8539004392612
176132	434386	115	1098.0	303.0	1280.6431751716482	834.1310583857806	561.6571290554238
176133	434386	115	625.0	376.0	1280.6431751716482	834.1310583857806	799.845009865559
176138	434386	115	1174.0	728.0	1280.6431751716482	834.1310583857806	150.45453919631944
176139	434386	115	831.0	774.0	1280.6431751716482	834.1310583857806	453.6460395077154
176136	434386	115	1444.0	511.0	1280.6431751716482	834.1310583857806	362.07614269862574
176137	434386	115	619.0	727.0	1280.6431751716482	834.1310583857806	670.2602143362515
176141	434386	115	489.0	890.0	1280.6431751716482	834.1310583857806	793.6121568076827
176127	434386	115	594.0	56.0	1280.6431751716482	834.1310583857806	1037.7701065430522
176162	434461	116	1293.0	380.0	1280.6843676126084	834.096119134701	454.2630958093535
176163	434461	116	1124.0	404.0	1280.6843676126084	834.096119134701	457.74737874606546
176160	434461	116	659.0	321.0	1280.6843676126084	834.096119134701	806.0763489924389
176161	434461	116	1373.0	329.0	1280.6843676126084	834.096119134701	513.463012833466
176166	434461	116	1438.0	552.0	1280.6843676126084	834.096119134701	322.9960195177401
176167	434461	116	620.0	726.0	1280.6843676126084	834.096119134701	669.4688973952829
176164	434461	116	674.0	491.0	1280.6843676126084	834.096119134701	696.9798195577857
176165	434461	116	1219.0	550.0	1280.6843676126084	834.096119134701	290.71561037406576
176168	434461	116	498.0	776.0	1280.6843676126084	834.096119134701	784.8375490276075
176169	434461	116	800.0	822.0	1280.6843676126084	834.096119134701	480.83653913284724
176158	434461	116	700.0	213.0	1280.6843676126084	834.096119134701	850.2674426284012
176159	434461	116	1140.0	305.0	1280.6843676126084	834.096119134701	547.4804056529889
176157	434461	116	788.0	179.0	1280.6843676126084	834.096119134701	819.6882403665323
176258	434431	117	621.0	726.0	1280.692439861586	834.0917902624316	668.489304576124
176256	434431	117	1439.0	593.0	1280.692439861586	834.0917902624316	288.4207602252685
176257	434431	117	552.0	645.0	1280.692439861586	834.0917902624316	752.8269237056302
176260	434431	117	753.0	858.0	1280.692439861586	834.0917902624316	528.2337679284894
176246	434431	117	488.0	134.0	1280.692439861586	834.0917902624316	1057.5867902950429
176247	434431	117	788.0	179.0	1280.692439861586	834.0917902624316	819.6896327061849
176250	434431	117	1259.0	261.0	1280.692439861586	834.0917902624316	573.5021900684839
176251	434431	117	668.0	273.0	1280.692439861586	834.0917902624316	830.7924066597166
176248	434431	117	700.0	213.0	1280.692439861586	834.0917902624316	850.2697934442891
176249	434431	117	1122.0	254.0	1280.692439861586	834.0917902624316	601.406497802523
176254	434431	117	1327.0	449.0	1280.692439861586	834.0917902624316	387.86605555719547
176255	434431	117	669.0	481.0	1280.692439861586	834.0917902624316	706.2870898823998
176252	434431	117	1373.0	354.0	1280.692439861586	834.0917902624316	488.8852756384605
176253	434431	117	1064.0	398.0	1280.692439861586	834.0917902624316	486.9616648438147
176194	434520	118	676.0	482.0	1280.6876469537383	834.1289598456814	699.7442066501518
176195	434520	118	602.0	517.0	1280.6876469537383	834.1289598456814	749.124622009186
176192	434520	118	797.0	379.0	1280.6876469537383	834.1289598456814	664.1506680760444
176193	434520	118	1383.0	383.0	1280.6876469537383	834.1289598456814	462.585295915585
176198	434520	118	621.0	726.0	1280.6876469537383	834.1289598456814	668.4905859476773
176196	434520	118	1352.0	547.0	1280.6876469537383	834.1289598456814	295.8521442867325
176197	434520	118	1429.0	659.0	1280.6876469537383	834.1289598456814	229.49228013758818
176200	434520	118	697.0	887.0	1280.6876469537383	834.1289598456814	586.0773123858246
176186	434520	118	1255.0	115.0	1280.6876469537383	834.1289598456814	719.5876014042707
176187	434520	118	1324.0	127.0	1280.6876469537383	834.1289598456814	708.4541804371256
176190	434520	118	700.0	213.0	1280.6876469537383	834.1289598456814	850.2936716709395
176191	434520	118	596.0	220.0	1280.6876469537383	834.1289598456814	919.7562466285215
176188	434520	118	469.0	169.0	1280.6876469537383	834.1289598456814	1049.396669254622
176189	434520	118	788.0	179.0	1280.6876469537383	834.1289598456814	819.7164579836713
176226	434446	119	1325.0	626.0	1280.652577178787	834.1182521166427	212.7907441007947
176227	434446	119	1405.0	712.0	1280.652577178787	834.1182521166427	174.2846782201506
176224	434446	119	672.0	483.0	1280.652577178787	834.1182521166427	702.6677640790315
176225	434446	119	715.0	519.0	1280.652577178787	834.1182521166427	647.5047110917816
176230	434446	119	642.0	878.0	1280.652577178787	834.1182521166427	640.1583570761261
176228	434446	119	622.0	726.0	1280.652577178787	834.1182521166427	667.4674328122802
176218	434446	119	788.0	179.0	1280.652577178787	834.1182521166427	819.6868219370527
176219	434446	119	548.0	185.0	1280.652577178787	834.1182521166427	978.8433501218077
176216	434446	119	1305.0	94.0	1280.652577178787	834.1182521166427	740.5186183440827
176217	434446	119	1332.0	140.0	1280.652577178787	834.1182521166427	696.0148746627788
176222	434446	119	1385.0	355.0	1280.652577178787	834.1182521166427	490.349553034094
176223	434446	119	593.0	455.0	1280.652577178787	834.1182521166427	785.2367260823997
176220	434446	119	701.0	213.0	1280.652577178787	834.1182521166427	849.5793037394702
176221	434446	119	471.0	252.0	1280.652577178787	834.1182521166427	997.1955451061676
176202	434505	120	531.0	147.0	1280.695903094885	834.120985467613	1016.9460141950696
176203	434505	120	1336.0	148.0	1280.695903094885	834.120985467613	688.3462426958826
176201	434505	120	1352.0	96.0	1280.695903094885	834.120985467613	741.5570533837125
176206	434505	120	465.0	292.0	1280.695903094885	834.120985467613	979.4156263865489
176207	434505	120	1367.0	337.0	1280.695903094885	834.120985467613	504.5569059431237
176204	434505	120	788.0	179.0	1280.695903094885	834.120985467613	819.7150471514724
176205	434505	120	702.0	212.0	1280.695903094885	834.120985467613	849.6607963287457
176210	434505	120	1230.0	647.0	1280.695903094885	834.120985467613	193.8668042573988
176211	434505	120	800.0	675.0	1280.695903094885	834.120985467613	506.3477453967691
176208	434505	120	527.0	364.0	1280.695903094885	834.120985467613	888.2968283851145
176209	434505	120	672.0	481.0	1280.695903094885	834.120985467613	703.7081304220633
176215	434505	120	605.0	862.0	1280.695903094885	834.120985467613	676.27079850494
176212	434505	120	622.0	726.0	1280.695903094885	834.120985467613	667.510629317971
176213	434505	120	1381.0	739.0	1280.695903094885	834.120985467613	138.23499460079043
176288	434402	121	1358.0	741.0	1280.6830504548443	834.055496043674	120.98444540891353
176289	434402	121	566.0	817.0	1280.6830504548443	834.055496043674	714.8865312430619
176278	434402	121	788.0	179.0	1280.6830504548443	834.055496043674	819.6549829669277
176279	434402	121	1436.0	185.0	1280.6830504548443	834.055496043674	667.380245257913
176276	434402	121	1326.0	96.0	1280.6830504548443	834.055496043674	739.4454281124144
176277	434402	121	531.0	127.0	1280.6830504548443	834.055496043674	1030.5106261581423
176282	434402	121	522.0	348.0	1280.6830504548443	834.055496043674	901.0271451414378
176283	434402	121	468.0	376.0	1280.6830504548443	834.055496043674	932.8818670937961
176280	434402	121	704.0	212.0	1280.6830504548443	834.055496043674	848.243114230847
176281	434402	121	1305.0	216.0	1280.6830504548443	834.055496043674	618.5336775188346
176286	434402	121	1132.0	609.0	1280.6830504548443	834.055496043674	269.73436153375405
176287	434402	121	622.0	726.0	1280.6830504548443	834.055496043674	667.4873415891445
176284	434402	121	667.0	475.0	1280.6830504548443	834.055496043674	711.0047367315718
176285	434402	121	983.0	567.0	1280.6830504548443	834.055496043674	399.91728706725615
176338	434342	122	1276.0	162.0	1280.6636297354485	834.1161081519158	672.1322877823882
176339	434342	122	788.0	179.0	1280.6636297354485	834.1161081519158	819.6917513457237
176336	434342	122	1338.0	104.0	1280.6636297354485	834.1161081519158	732.3639742218439
176337	434342	122	545.0	105.0	1280.6636297354485	834.1161081519158	1035.7660330799283
176342	434342	122	947.0	364.0	1280.6636297354485	834.1161081519158	576.489872376036
176343	434342	122	515.0	468.0	1280.6636297354485	834.1161081519158	848.6941725662828
176340	434342	122	704.0	212.0	1280.6636297354485	834.1161081519158	848.2743623862203
176341	434342	122	486.0	336.0	1280.6636297354485	834.1161081519158	937.8752271089843
176346	434342	122	623.0	726.0	1280.6636297354485	834.1161081519158	666.4912172855107
176347	434342	122	1383.0	731.0	1280.6636297354485	834.1161081519158	145.27788695916865
176344	434342	122	665.0	469.0	1280.6636297354485	834.1161081519158	715.7873129715481
176345	434342	122	1001.0	547.0	1280.6636297354485	834.1161081519158	400.80843972789376
176348	434342	122	535.0	770.0	1280.6636297354485	834.1161081519158	748.4150746977189
176231	434476	123	575.0	87.0	1280.688139185343	834.1301079074716	1027.7154995078658
176234	434476	123	788.0	179.0	1280.688139185343	834.1301079074716	819.717671384954
176235	434476	123	704.0	214.0	1280.688139185343	834.1301079074716	846.8356160497656
176232	434476	123	1254.0	139.0	1280.688139185343	834.1301079074716	695.6422382896465
176233	434476	123	1416.0	178.0	1280.688139185343	834.1301079074716	669.9373240683007
176238	434476	123	1415.0	424.0	1280.688139185343	834.1301079074716	431.56272008560944
176239	434476	123	662.0	462.0	1280.688139185343	834.1301079074716	721.9804919662641
176236	434476	123	814.0	243.0	1280.688139185343	834.1301079074716	753.1484738954048
176237	434476	123	487.0	322.0	1280.688139185343	834.1301079074716	944.5729774394412
176242	434476	123	623.0	726.0	1280.688139185343	834.1301079074716	666.5176731799095
176243	434476	123	521.0	730.0	1280.688139185343	834.1301079074716	766.7914633012753
176240	434476	123	899.0	561.0	1280.688139185343	834.1301079074716	469.3462383361743
176241	434476	123	556.0	580.0	1280.688139185343	834.1301079074716	767.9550838564572
176244	434476	123	1422.0	764.0	1280.688139185343	834.1301079074716	157.75700948615432
176262	434551	124	1185.0	133.0	1280.661659133845	834.0892279830797	707.5855132930228
176263	434551	124	788.0	179.0	1280.661659133845	834.0892279830797	819.6690838380939
176261	434551	124	567.0	122.0	1280.661659133845	834.0892279830797	1008.1587336958455
176266	434551	124	711.0	300.0	1280.661659133845	834.0892279830797	780.8749639568982
176267	434551	124	1416.0	327.0	1280.661659133845	834.0892279830797	524.8389768727922
176264	434551	124	703.0	211.0	1280.661659133845	834.0892279830797	849.666510144902
176265	434551	124	499.0	215.0	1280.661659133845	834.0892279830797	997.1290897193606
176270	434551	124	1306.0	583.0	1280.661659133845	834.0892279830797	252.36448230087458
176271	434551	124	549.0	685.0	1280.661659133845	834.0892279830797	746.6969809414536
176268	434551	124	662.0	448.0	1280.661659133845	834.0892279830797	729.2510818962235
176269	434551	124	831.0	513.0	1280.661659133845	834.0892279830797	552.5340713673432
176274	434551	124	1443.0	809.0	1280.661659133845	834.0892279830797	164.26565762801087
176272	434551	124	511.0	699.0	1280.661659133845	834.0892279830797	781.4270081445403
176273	434551	124	622.0	726.0	1280.661659133845	834.0892279830797	667.471694095658
176320	434580	125	1435.0	840.0	1280.697248972796	834.1000765870259	154.41550463228194
176306	434580	125	573.0	109.0	1280.697248972796	834.1000765870259	1013.2154347769157
176307	434580	125	1080.0	161.0	1280.697248972796	834.1000765870259	702.3838685837742
176310	434580	125	703.0	211.0	1280.697248972796	834.1000765870259	849.6986624171502
176311	434580	125	1440.0	419.0	1280.697248972796	834.1000765870259	444.6183082908194
176308	434580	125	526.0	164.0	1280.697248972796	834.1000765870259	1009.2581682845298
176309	434580	125	788.0	179.0	1280.697248972796	834.1000765870259	819.6991457173104
176314	434580	125	734.0	534.0	1280.697248972796	834.1000765870259	623.6488900029904
176315	434580	125	1139.0	668.0	1280.697248972796	834.1000765870259	218.3285272443214
176312	434580	125	562.0	425.0	1280.697248972796	834.1000765870259	826.9755790496932
176313	434580	125	661.0	444.0	1280.697248972796	834.1000765870259	732.2586634090817
176318	434580	125	479.0	781.0	1280.697248972796	834.1000765870259	803.4538550185052
176316	434580	125	508.0	690.0	1280.697248972796	834.1000765870259	786.0190014513096
176317	434580	125	622.0	726.0	1280.697248972796	834.1000765870259	667.5085710029875
176291	434534	126	572.0	97.0	1280.7083647161753	834.1507259266192	1022.5745640063697
176294	434534	126	985.0	186.0	1280.7083647161753	834.1507259266192	712.4203818549256
176295	434534	126	703.0	210.0	1280.7083647161753	834.1507259266192	850.4769740197339
176292	434534	126	529.0	163.0	1280.7083647161753	834.1507259266192	1007.7245469353688
176293	434534	126	788.0	179.0	1280.7083647161753	834.1507259266192	819.7463060871111
176298	434534	126	468.0	547.0	1280.7083647161753	834.1507259266192	861.9457207271373
176299	434534	126	697.0	615.0	1280.7083647161753	834.1507259266192	623.4921777486833
176296	434534	126	656.0	424.0	1280.7083647161753	834.1507259266192	747.3179771185024
176297	434534	126	1422.0	435.0	1280.7083647161753	834.1507259266192	423.4201556479385
176302	434534	126	622.0	726.0	1280.7083647161753	834.1507259266192	667.5277441915897
176300	434534	126	974.0	654.0	1280.7083647161753	834.1507259266192	355.702551352613
176301	434534	126	507.0	670.0	1280.7083647161753	834.1507259266192	790.9298922496318
176304	434534	126	440.0	838.0	1280.7083647161753	834.1507259266192	840.7171768285917
176305	434534	126	1427.0	879.0	1280.7083647161753	834.1507259266192	153.01209082593704
176322	434415	127	603.0	118.0	1280.7665735502233	834.2078679937558	986.0635062703474
176323	434415	127	788.0	179.0	1280.7665735502233	834.2078679937558	819.8269611871463
176321	434415	127	531.0	87.0	1280.7665735502233	834.2078679937558	1058.5223251330206
176326	434415	127	647.0	406.0	1280.7665735502233	834.2078679937558	764.8673401063405
176327	434415	127	811.0	516.0	1280.7665735502233	834.2078679937558	567.3948192204867
176324	434415	127	703.0	210.0	1280.7665735502233	834.2078679937558	850.5584494773276
176325	434415	127	886.0	244.0	1280.7665735502233	834.2078679937558	710.060543217491
176330	434415	127	462.0	684.0	1280.7665735502233	834.2078679937558	832.4308413138011
176331	434415	127	688.0	715.0	1280.7665735502233	834.2078679937558	604.6343742379265
176328	434415	127	1294.0	539.0	1280.7665735502233	834.2078679937558	295.5043297500401
176329	434415	127	511.0	655.0	1280.7665735502233	834.2078679937558	790.3518442479392
176334	434415	127	476.0	916.0	1280.7665735502233	834.2078679937558	808.9123504817402
176335	434415	127	1403.0	929.0	1280.7665735502233	834.2078679937558	154.6821218885434
176332	434415	127	622.0	726.0	1280.7665735502233	834.2078679937558	667.5944435979495
176354	434607	128	831.0	302.0	1280.7617646633578	834.1899520076491	696.786760760422
176355	434607	128	730.0	334.0	1280.7617646633578	834.1899520076491	743.9949660478289
176352	434607	128	788.0	179.0	1280.7617646633578	834.1899520076491	819.8097522754483
176353	434607	128	702.0	211.0	1280.7617646633578	834.1899520076491	850.4886222163939
176358	434607	128	1259.0	648.0	1280.7617646633578	834.1899520076491	187.45738883776775
176359	434607	128	622.0	727.0	1280.7617646633578	834.1899520076491	667.4254627999918
176356	434607	128	642.0	403.0	1280.7617646633578	834.1899520076491	770.6759154847164
176357	434607	128	502.0	645.0	1280.7617646633578	834.1899520076491	801.4129547506976
176362	434607	128	523.0	903.0	1280.7617646633578	834.1899520076491	760.8795664823939
176363	434607	128	504.0	967.0	1280.7617646633578	834.1899520076491	788.0338494574102
176361	434607	128	788.0	840.0	1280.7617646633578	834.1899520076491	492.796015986148
176364	434607	128	1347.0	976.0	1280.7617646633578	834.1899520076491	156.5170710564993
176350	434607	128	739.0	111.0	1280.7617646633578	834.1899520076491	903.609161272716
176351	434607	128	495.0	142.0	1280.7617646633578	834.1899520076491	1047.1621080172954
176366	434592	129	788.0	179.0	1280.7351463145817	834.2178750045168	819.8160697004462
176367	434592	129	701.0	209.0	1280.7351463145817	834.2178750045168	852.6372212714814
176365	434592	129	859.0	151.0	1280.7351463145817	834.2178750045168	802.8992454615144
176370	434592	129	833.0	307.0	1280.7351463145817	834.2178750045168	691.6830552858861
176371	434592	129	641.0	404.0	1280.7351463145817	834.2178750045168	770.9399959812315
176368	434592	129	476.0	230.0	1280.7351463145817	834.2178750045168	1006.3189833193674
176369	434592	129	730.0	259.0	1280.7351463145817	834.2178750045168	796.3572094926093
176374	434592	129	622.0	727.0	1280.7351463145817	834.2178750045168	667.4036752300497
176372	434592	129	480.0	621.0	1280.7351463145817	834.2178750045168	828.6366132176856
176373	434592	129	1205.0	655.0	1280.7351463145817	834.2178750045168	194.56325220458697
176378	434592	129	631.0	990.0	1280.7351463145817	834.2178750045168	668.1495572284241
176379	434592	129	1292.0	999.0	1280.7351463145817	834.2178750045168	165.16672075990647
176376	434592	129	919.0	867.0	1280.7351463145817	834.2178750045168	363.21754335171
176377	434592	129	535.0	986.0	1280.7351463145817	834.2178750045168	761.024784035957
176394	434697	130	788.0	179.0	1280.770169508441	834.2003221040934	819.8230919184246
176395	434697	130	731.0	195.0	1280.770169508441	834.2003221040934	843.103962189312
176398	434697	130	474.0	342.0	1280.770169508441	834.2003221040934	945.0604549382289
176399	434697	130	824.0	359.0	1280.770169508441	834.2003221040934	659.1314996877362
176396	434697	130	702.0	209.0	1280.770169508441	834.2003221040934	851.9685157750207
176397	434697	130	956.0	287.0	1280.770169508441	834.2003221040934	636.320560341535
176402	434697	130	467.0	609.0	1280.770169508441	834.2003221040934	844.3560113231765
176403	434697	130	622.0	727.0	1280.770169508441	834.2003221040934	667.4354240624343
176400	434697	130	638.0	404.0	1280.770169508441	834.2003221040934	773.4505853306828
176401	434697	130	1034.0	601.0	1280.770169508441	834.2003221040934	339.52600311121626
176406	434697	130	805.0	991.0	1280.770169508441	834.2003221040934	500.94250486692664
176407	434697	130	603.0	1000.0	1280.770169508441	834.2003221040934	697.7549253612527
176405	434697	130	1036.0	868.0	1280.770169508441	834.2003221040934	247.09280464444532
176408	434697	130	1252.0	1010.0	1280.770169508441	834.2003221040934	178.13828729907826
176418	434637	131	622.0	727.0	1280.743156837198	834.2380208008136	667.4148183739353
176416	434637	131	881.0	571.0	1280.743156837198	834.2380208008136	478.6322670206202
176417	434637	131	457.0	609.0	1280.743156837198	834.2380208008136	853.9818232552614
176422	434637	131	670.0	1004.0	1280.743156837198	834.2380208008136	633.8977308723319
176423	434637	131	1196.0	1008.0	1280.743156837198	834.2380208008136	193.3251873035493
176420	434637	131	1096.0	917.0	1280.743156837198	834.2380208008136	202.43413545926518
176421	434637	131	1020.0	961.0	1280.743156837198	834.2380208008136	289.92342645588786
176410	434637	131	788.0	179.0	1280.743156837198	834.2380208008136	819.8369853287024
176411	434637	131	703.0	209.0	1280.743156837198	834.2380208008136	851.2988534745774
176409	434637	131	739.0	84.0	1280.743156837198	834.2380208008136	925.3878839897651
176414	434637	131	963.0	453.0	1280.743156837198	834.2380208008136	496.28937347175776
176415	434637	131	483.0	484.0	1280.743156837198	834.2380208008136	871.2409629345084
176412	434637	131	640.0	400.0	1280.743156837198	834.2380208008136	774.0248392285005
176413	434637	131	802.0	440.0	1280.743156837198	834.2380208008136	620.1762872469317
176386	434741	132	952.0	594.0	1280.757219405628	834.2359699087141	407.17886800434616
176387	434741	132	457.0	603.0	1280.757219405628	834.2359699087141	855.596885397858
176384	434741	132	837.0	547.0	1280.757219405628	834.2359699087141	528.6066327468984
176385	434741	132	506.0	565.0	1280.757219405628	834.2359699087141	820.2053136342305
176390	434741	132	1059.0	917.0	1280.757219405628	834.2359699087141	236.698434797248
176391	434741	132	1112.0	938.0	1280.757219405628	834.2359699087141	198.10596417650964
176388	434741	132	622.0	727.0	1280.757219405628	834.2359699087141	667.428368711802
176392	434741	132	727.0	1004.0	1280.757219405628	834.2359699087141	579.1950310186437
176393	434741	132	1159.0	1004.0	1280.757219405628	834.2359699087141	208.91301153883458
176382	434741	132	642.0	394.0	1280.757219405628	834.2359699087141	775.7696143471177
176383	434741	132	772.0	472.0	1280.757219405628	834.2359699087141	624.5388748453158
176380	434741	132	788.0	179.0	1280.757219405628	834.2359699087141	819.8437982558503
176381	434741	132	703.0	209.0	1280.757219405628	834.2359699087141	851.3068909876234
176426	434623	133	702.0	209.0	1280.7580015957412	834.2185556724102	851.9736303244313
176427	434623	133	647.0	389.0	1280.7580015957412	834.2185556724102	774.5119540082352
176424	434623	133	906.0	87.0	1280.7580015957412	834.2185556724102	835.9300985735567
176425	434623	133	788.0	179.0	1280.7580015957412	834.2185556724102	819.8303506421727
176430	434623	133	468.0	586.0	1280.7580015957412	834.2185556724102	849.8164628541862
176431	434623	133	562.0	648.0	1280.7580015957412	834.2185556724102	742.4893368491039
176428	434623	133	763.0	486.0	1280.7580015957412	834.2185556724102	623.9627478712131
176429	434623	133	848.0	547.0	1280.7580015957412	834.2185556724102	519.3977153084955
176434	434623	133	938.0	806.0	1280.7580015957412	834.2185556724102	343.91762755366733
176432	434623	133	965.0	696.0	1280.7580015957412	834.2185556724102	344.6846162855303
176433	434623	133	622.0	727.0	1280.7580015957412	834.2185556724102	667.4263430123899
176438	434623	133	1161.0	1009.0	1280.7580015957412	834.2185556724102	211.87385923573476
176436	434623	133	1083.0	952.0	1280.7580015957412	834.2185556724102	230.17535885284144
176437	434623	133	809.0	1001.0	1280.7580015957412	834.2185556724102	500.3715242113647
176486	434682	134	702.0	209.0	1280.804559725912	834.2592385616331	852.0351129890012
176487	434682	134	661.0	382.0	1280.804559725912	834.2592385616331	767.2653459666869
176484	434682	134	788.0	179.0	1280.804559725912	834.2592385616331	819.8908487152551
176485	434682	134	1034.0	197.0	1280.804559725912	834.2592385616331	683.382636473633
176490	434682	134	461.0	577.0	1280.804559725912	834.2592385616331	859.2216431007238
176491	434682	134	626.0	646.0	1280.804559725912	834.2592385616331	681.3299878485103
176488	434682	134	867.0	530.0	1280.804559725912	834.2592385616331	513.6223300247573
176489	434682	134	740.0	536.0	1280.804559725912	834.2592385616331	617.5986926861995
176495	434682	134	831.0	963.0	1280.804559725912	834.2592385616331	467.86571321903045
176492	434682	134	622.0	727.0	1280.804559725912	834.2592385616331	667.4788327523758
176493	434682	134	991.0	743.0	1280.804559725912	834.2592385616331	303.83372337641975
176498	434682	134	1137.0	1017.0	1280.804559725912	834.2592385616331	232.5380340697786
176496	434682	134	1032.0	989.0	1280.804559725912	834.2592385616331	292.9989969111336
176497	434682	134	901.0	1004.0	1280.804559725912	834.2592385616331	416.0089298107319
176450	434667	135	1024.0	986.0	1280.769357616855	834.2160285374299	298.2765109825489
176451	434667	135	893.0	1000.0	1280.769357616855	834.2160285374299	421.7219461926194
176448	434667	135	984.0	740.0	1280.769357616855	834.2160285374299	311.3658806832992
176452	434667	135	954.0	1007.0	1280.769357616855	834.2160285374299	369.6383555202439
176453	434667	135	1123.0	1021.0	1280.769357616855	834.2160285374299	244.49830714785173
176439	434667	135	788.0	179.0	1280.769357616855	834.2160285374299	819.8351565153143
176442	434667	135	669.0	378.0	1280.769357616855	834.2160285374299	763.1479618091136
176443	434667	135	893.0	540.0	1280.769357616855	834.2160285374299	486.75265397830765
176440	434667	135	702.0	209.0	1280.769357616855	834.2160285374299	851.9794901617898
176441	434667	135	1060.0	357.0	1280.769357616855	834.2160285374299	525.8081847552355
176446	434667	135	665.0	654.0	1280.769357616855	834.2160285374299	641.59934439
176447	434667	135	622.0	727.0	1280.769357616855	834.2160285374299	667.4371455877045
176444	434667	135	722.0	551.0	1280.769357616855	834.2160285374299	626.4459384751943
176445	434667	135	467.0	561.0	1280.769357616855	834.2160285374299	858.4099053749989
176454	434652	136	788.0	179.0	1280.8199739743034	834.2289447866297	819.8759033135644
176455	434652	136	703.0	210.0	1280.8199739743034	834.2289447866297	850.6101914702725
176458	434652	136	967.0	536.0	1280.8199739743034	834.2289447866297	432.92433469808446
176459	434652	136	675.0	573.0	1280.8199739743034	834.2289447866297	659.7411632303699
176456	434652	136	684.0	378.0	1280.8199739743034	834.2289447866297	751.224953922465
176457	434652	136	463.0	534.0	1280.8199739743034	834.2289447866297	871.1870804362421
176462	434652	136	956.0	704.0	1280.8199739743034	834.2289447866297	349.95370201343223
176463	434652	136	620.0	727.0	1280.8199739743034	834.2289447866297	669.4632809971381
176460	434652	136	914.0	594.0	1280.8199739743034	834.2289447866297	438.48242749260334
176461	434652	136	697.0	666.0	1280.8199739743034	834.2289447866297	607.5744726989269
176466	434652	136	965.0	981.0	1280.8199739743034	834.2289447866297	348.25852266610195
176467	434652	136	987.0	1010.0	1280.8199739743034	834.2289447866297	342.38230234210704
176465	434652	136	1021.0	970.0	1280.8199739743034	834.2289447866297	293.15558720542873
176468	434652	136	1122.0	1023.0	1280.8199739743034	834.2289447866297	246.6947413699119
176482	434712	137	989.0	1011.0	1280.807449670934	834.2669589269468	341.15415209313244
176483	434712	137	1120.0	1024.0	1280.807449670934	834.2669589269468	248.71200764036067
176480	434712	137	1065.0	913.0	1280.807449670934	834.2669589269468	229.72102013112286
176481	434712	137	1038.0	975.0	1280.807449670934	834.2669589269468	280.6443415880192
176470	434712	137	709.0	207.0	1280.807449670934	834.2669589269468	848.7800641277089
176471	434712	137	687.0	379.0	1280.807449670934	834.2669589269468	748.2481481268691
176469	434712	137	788.0	179.0	1280.807449670934	834.2669589269468	819.8987558915668
176474	434712	137	605.0	611.0	1280.807449670934	834.2669589269468	711.7329864346733
176475	434712	137	915.0	625.0	1280.807449670934	834.2669589269468	421.4353453773014
176472	434712	137	478.0	473.0	1280.807449670934	834.2669589269468	880.3485769054627
176473	434712	137	850.0	604.0	1280.807449670934	834.2669589269468	488.4853437570451
176478	434712	137	939.0	726.0	1280.807449670934	834.2669589269468	358.5443724922164
176476	434712	137	727.0	693.0	1280.807449670934	834.2669589269468	571.5409390371714
176477	434712	137	619.0	726.0	1280.807449670934	834.2669589269468	670.6048276259536
176512	434728	138	1004.0	1015.0	1280.831134387371	834.2499414734287	330.6146709139775
176513	434728	138	1122.0	1025.0	1280.831134387371	834.2499414734287	248.21948770930436
176499	434728	138	788.0	179.0	1280.831134387371	834.2499414734287	819.8993918905385
176502	434728	138	508.0	416.0	1280.831134387371	834.2499414734287	878.7496661854259
176503	434728	138	589.0	617.0	1280.831134387371	834.2499414734287	725.1398869031581
176500	434728	138	713.0	207.0	1280.831134387371	834.2499414734287	846.0937810066142
176501	434728	138	688.0	379.0	1280.831134387371	834.2499414734287	747.4632185670259
176506	434728	138	620.0	726.0	1280.831134387371	834.2499414734287	669.6385876013272
176507	434728	138	928.0	731.0	1280.831134387371	834.2499414734287	367.62801825669595
176504	434728	138	913.0	627.0	1280.831134387371	834.2499414734287	422.19933877901786
176505	434728	138	669.0	650.0	1280.831134387371	834.2499414734287	638.9721261046519
176511	434728	138	1108.0	958.0	1280.831134387371	834.2499414734287	212.56687888510604
176508	434728	138	765.0	741.0	1280.831134387371	834.2499414734287	524.1920552508975
176509	434728	138	1113.0	747.0	1280.831134387371	834.2499414734287	189.15560249928777
176530	434832	139	721.0	210.0	1280.867708362341	834.2846468127702	838.5601773951854
176531	434832	139	555.0	364.0	1280.867708362341	834.2846468127702	864.8997508792615
176529	434832	139	787.0	179.0	1280.867708362341	834.2846468127702	820.5505966798193
176534	434832	139	581.0	609.0	1280.867708362341	834.2846468127702	735.2332835895758
176535	434832	139	609.0	660.0	1280.867708362341	834.2846468127702	694.104715194124
176532	434832	139	684.0	378.0	1280.867708362341	834.2846468127702	751.2967058378248
176533	434832	139	1058.0	511.0	1280.867708362341	834.2846468127702	392.6614041327962
176538	434832	139	937.0	750.0	1280.867708362341	834.2846468127702	354.046469467952
176539	434832	139	791.0	761.0	1280.867708362341	834.2846468127702	495.31910033295117
176536	434832	139	620.0	725.0	1280.867708362341	834.2846468127702	669.8427143629199
176537	434832	139	1004.0	741.0	1280.867708362341	834.2846468127702	292.1604923065363
176542	434832	139	1123.0	1023.0	1280.867708362341	834.2846468127702	246.04003306811282
176541	434832	139	1199.0	953.0	1280.867708362341	834.2846468127702	144.2069927391527
176578	434771	140	593.0	604.0	1280.829594382045	834.3167473849452	725.3656698753733
176579	434771	140	557.0	650.0	1280.829594382045	834.3167473849452	746.9283399830545
176576	434771	140	600.0	339.0	1280.829594382045	834.3167473849452	841.942763390969
176577	434771	140	682.0	377.0	1280.829594382045	834.3167473849452	753.4822430200397
176582	434771	140	1132.0	757.0	1280.829594382045	834.3167473849452	167.71442272539184
176580	434771	140	621.0	725.0	1280.829594382045	834.3167473849452	668.8237771500037
176581	434771	140	962.0	754.0	1280.829594382045	834.3167473849452	328.7903437820466
176586	434771	140	1125.0	1006.0	1280.829594382045	834.3167473849452	231.85771868488087
176587	434771	140	1065.0	1009.0	1280.829594382045	834.3167473849452	277.6628397090491
176584	434771	140	852.0	849.0	1280.829594382045	834.3167473849452	429.08090021023617
176585	434771	140	1262.0	986.0	1280.829594382045	834.3167473849452	152.84751469511983
176574	434771	140	742.0	208.0	1280.829594382045	834.3167473849452	826.2021543404351
176575	434771	140	1015.0	270.0	1280.829594382045	834.3167473849452	623.7938478603701
176573	434771	140	787.0	179.0	1280.829594382045	834.3167473849452	820.5532936322412
176558	434756	141	995.0	80.0	1280.888568584089	834.2752638071421	806.6371224028765
176559	434756	141	787.0	179.0	1280.888568584089	834.2752638071421	820.5556590113555
176562	434756	141	680.0	380.0	1280.888568584089	834.2752638071421	753.2815457463988
176563	434756	141	617.0	596.0	1280.888568584089	834.2752638071421	705.3531972274556
176560	434756	141	747.0	211.0	1280.888568584089	834.2752638071421	820.6759763381831
176561	434756	141	653.0	330.0	1280.888568584089	834.2752638071421	805.3183198253588
176566	434756	141	918.0	714.0	1280.888568584089	834.2752638071421	382.3012585551958
176567	434756	141	621.0	724.0	1280.888568584089	834.2752638071421	669.0392789333767
176564	434756	141	484.0	615.0	1280.888568584089	834.2752638071421	826.5065226951872
176565	434756	141	1181.0	627.0	1280.888568584089	834.2752638071421	230.0885940678038
176570	434756	141	1121.0	978.0	1280.888568584089	834.2752638071421	214.99105599437274
176571	434756	141	1078.0	1003.0	1280.888568584089	834.2752638071421	263.87839598089505
176569	434756	141	846.0	938.0	1280.888568584089	834.2752638071421	447.08711453518293
176572	434756	141	1295.0	1026.0	1280.888568584089	834.2752638071421	192.2433534997424
176514	434845	142	903.0	67.0	1280.8207706283629	834.2746352825301	855.2537054384211
176515	434845	142	788.0	179.0	1280.8207706283629	834.2746352825301	819.9128975735082
176518	434845	142	680.0	384.0	1280.8207706283629	834.2746352825301	750.8214472144994
176519	434845	142	1112.0	493.0	1280.8207706283629	834.2746352825301	380.7477239364383
176516	434845	142	751.0	215.0	1280.8207706283629	834.2746352825301	814.9914863932893
176517	434845	142	718.0	335.0	1280.8207706283629	834.2746352825301	752.3578811225465
176522	434845	142	622.0	723.0	1280.8207706283629	834.2746352825301	668.1518182783087
176523	434845	142	940.0	798.0	1280.8207706283629	834.2746352825301	342.7457466644797
176520	434845	142	454.0	533.0	1280.8207706283629	834.2746352825301	879.999427617485
176521	434845	142	616.0	598.0	1280.8207706283629	834.2746352825301	705.5581906099474
176526	434845	142	879.0	939.0	1280.8207706283629	834.2746352825301	415.2437040143758
176527	434845	142	1322.0	1005.0	1280.8207706283629	834.2746352825301	175.62140840328956
176525	434845	142	1060.0	936.0	1280.8207706283629	834.2746352825301	243.1251993681575
176528	434845	142	1119.0	1011.0	1280.8207706283629	834.2746352825301	239.62015011530227
176546	434801	143	770.0	351.0	1280.8572138282827	834.2746068125557	703.2278709708725
176547	434801	143	478.0	377.0	1280.8572138282827	834.2746068125557	923.9479270130381
176544	434801	143	788.0	179.0	1280.8572138282827	834.2746068125557	819.93478006237
176545	434801	143	753.0	212.0	1280.8572138282827	834.2746068125557	816.0017919553108
176550	434801	143	613.0	613.0	1280.8572138282827	834.2746068125557	703.5593149710461
176551	434801	143	622.0	724.0	1280.8572138282827	834.2746068125557	668.0219435925973
176548	434801	143	683.0	384.0	1280.8572138282827	834.2746068125557	748.4520490096334
176549	434801	143	1004.0	418.0	1280.8572138282827	834.2746068125557	499.93446083032455
176554	434801	143	912.0	915.0	1280.8572138282827	834.2746068125557	377.5873849831731
176555	434801	143	1035.0	932.0	1280.8572138282827	834.2746068125557	264.5676134092125
176552	434801	143	991.0	731.0	1280.8572138282827	834.2746068125557	307.7057828845321
176556	434801	143	1373.0	979.0	1280.8572138282827	834.2746068125557	171.56844837191701
176557	434801	143	1159.0	1024.0	1280.8572138282827	834.2746068125557	225.48814909463016
176543	434801	143	732.0	105.0	1280.8572138282827	834.2746068125557	912.735281071655
176590	434786	144	539.0	242.0	1280.8665050856378	834.3087967002481	949.3132370384784
176591	434786	144	618.0	266.0	1280.8665050856378	834.3087967002481	873.13623906658
176588	434786	144	788.0	178.0	1280.8665050856378	834.3087967002481	820.7670975748592
176589	434786	144	755.0	211.0	1280.8665050856378	834.3087967002481	815.5056328529523
176594	434786	144	688.0	384.0	1280.8665050856378	834.3087967002481	744.4922465936659
176595	434786	144	607.0	613.0	1280.8665050856378	834.3087967002481	709.2768501602485
176592	434786	144	944.0	321.0	1280.8665050856378	834.3087967002481	613.9747250648585
176593	434786	144	812.0	359.0	1280.8665050856378	834.3087967002481	667.6482994899771
176599	434786	144	934.0	854.0	1280.8665050856378	834.3087967002481	347.42497871873996
176596	434786	144	897.0	653.0	1280.8665050856378	834.3087967002481	424.5307685993488
176597	434786	144	623.0	725.0	1280.8665050856378	834.3087967002481	666.885860960965
176602	434786	144	1161.0	1022.0	1280.8665050856378	834.3087967002481	222.70151961213472
176600	434786	144	1016.0	929.0	1280.8665050856378	834.3087967002481	281.2840014978369
176601	434786	144	1414.0	954.0	1280.8665050856378	834.3087967002481	179.02656678676232
176610	434817	145	737.0	624.0	1280.8710845795918	834.2897117689403	583.1102121534534
176611	434817	145	559.0	646.0	1280.8710845795918	834.2897117689403	746.0233765172153
176608	434817	145	686.0	383.0	1280.8710845795918	834.2897117689403	746.6820014017969
176609	434817	145	662.0	540.0	1280.8710845795918	834.2897117689403	685.2793983345524
176615	434817	145	1418.0	875.0	1280.8710845795918	834.2897117689403	143.04428339585417
176612	434817	145	623.0	729.0	1280.8710845795918	834.2897117689403	666.2434144742557
[truncated: 14,388 more rows]
