# Supplementary material for: The First of Us: Ophiocordyceps use a novel scramblase-binding peptide to manipulate zombie ants
Source: bioRxiv. 2025 Sep 19:2025.09.09.674826. Preprint. [Version 2] doi: 10.1101/2025.09.09.674826 (PMC12458967; doi:10.1101/2025.09.09.674826)
Supplement: Supplement 11 [file media-11.zip › Data S12. Nest behavior tests data/RNAi Aversion Assay data files/Gen17_GFPc-all-spots_matches.csv]

No_Overlap_ID	Citronella_ID	Frame	No_Overlap_X	No_Overlap_Y	Citronella_X	Citronella_Y	Distance
457760	938598	0	947.0	964.0	1246.3276682732555	895.7639715463171	307.00685427696226
457761	938598	0	1321.0	991.0	1246.3276682732555	895.7639715463171	121.02007371151149
457742	938598	0	1375.0	155.0	1246.3276682732555	895.7639715463171	751.8562565364939
457743	938598	0	1410.0	212.0	1246.3276682732555	895.7639715463171	703.0802236997298
457740	938598	0	1299.0	109.0	1246.3276682732555	895.7639715463171	788.5251558782802
457741	938598	0	1051.0	130.0	1246.3276682732555	895.7639715463171	790.2830873246976
457750	938598	0	587.0	414.0	1246.3276682732555	895.7639715463171	816.5840424786225
457751	938598	0	1222.0	435.0	1246.3276682732555	895.7639715463171	461.4057573532745
457748	938598	0	1200.0	351.0	1246.3276682732555	895.7639715463171	546.7303151852414
457749	938598	0	1034.0	411.0	1246.3276682732555	895.7639715463171	529.2250436475168
457746	938598	0	1410.0	306.0	1246.3276682732555	895.7639715463171	612.0540615884797
457747	938598	0	1306.0	331.0	1246.3276682732555	895.7639715463171	567.9076779992289
457744	938598	0	900.0	273.0	1246.3276682732555	895.7639715463171	712.5853058179997
457745	938598	0	494.0	281.0	1246.3276682732555	895.7639715463171	971.5614551642499
457759	938598	0	1113.0	957.0	1246.3276682732555	895.7639715463171	146.71781864505598
457756	938598	0	1306.0	616.0	1246.3276682732555	895.7639715463171	286.05710434994467
457757	938598	0	1286.0	779.0	1246.3276682732555	895.7639715463171	123.31958058599614
457754	938598	0	1422.0	527.0	1246.3276682732555	895.7639715463171	408.46987018007127
457755	938598	0	1392.0	551.0	1246.3276682732555	895.7639715463171	374.27613376636293
457752	938598	0	1441.0	449.0	1246.3276682732555	895.7639715463171	487.3349597676797
457753	938598	0	1304.0	519.0	1246.3276682732555	895.7639715463171	381.1524473254155
457094	938138	1	497.0	476.0	1246.325848803275	895.7343743803297	858.8749459154081
457095	938138	1	1392.0	496.0	1246.325848803275	895.7343743803297	425.4509706042752
457092	938138	1	1423.0	422.0	1246.325848803275	895.7343743803297	505.60657943761527
457093	938138	1	1314.0	461.0	1246.325848803275	895.7343743803297	439.9701887719824
457090	938138	1	954.0	371.0	1246.325848803275	895.7343743803297	600.6667674633508
457091	938138	1	1220.0	406.0	1246.325848803275	895.7343743803297	490.4414417286796
457088	938138	1	1287.0	319.0	1246.325848803275	895.7343743803297	578.1668661964678
457089	938138	1	505.0	321.0	1246.325848803275	895.7343743803297	938.0211166057218
457102	938138	1	1305.0	1010.0	1246.325848803275	895.7343743803297	128.44955903743232
457103	938138	1	1182.0	1015.0	1246.325848803275	895.7343743803297	135.50684218412428
457101	938138	1	862.0	995.0	1246.325848803275	895.7343743803297	396.93831068318707
457098	938138	1	1398.0	603.0	1246.325848803275	895.7343743803297	329.69449811164577
457099	938138	1	1193.0	671.0	1246.325848803275	895.7343743803297	230.974425378023
457096	938138	1	1191.0	502.0	1246.325848803275	895.7343743803297	397.60244857705845
457097	938138	1	1275.0	530.0	1246.325848803275	895.7343743803297	366.8567016564149
457086	938138	1	856.0	271.0	1246.325848803275	895.7343743803297	736.6459847011854
457087	938138	1	1411.0	298.0	1246.325848803275	895.7343743803297	620.0031922403351
457084	938138	1	1051.0	135.0	1246.325848803275	895.7343743803297	785.4100684193903
457085	938138	1	1399.0	198.0	1246.325848803275	895.7343743803297	714.2427133933887
457082	938138	1	1282.0	104.0	1246.325848803275	895.7343743803297	792.5376739556415
457083	938138	1	1356.0	119.0	1246.325848803275	895.7343743803297	784.4391039365161
457262	938160	2	1411.0	275.0	1246.3540618433278	895.7675108973773	642.2309456396633
457263	938160	2	1289.0	312.0	1246.3540618433278	895.7675108973773	585.3231439304124
457260	938160	2	1064.0	142.0	1246.3540618433278	895.7675108973773	775.511743531449
457261	938160	2	1399.0	190.0	1246.3540618433278	895.7675108973773	722.0862565331167
457258	938160	2	1255.0	97.0	1246.3540618433278	895.7675108973773	798.8143017696921
457259	938160	2	1355.0	119.0	1246.3540618433278	895.7675108973773	784.3288250878267
457270	938160	2	1371.0	487.0	1246.3540618433278	895.7675108973773	427.3493744750241
457271	938160	2	1245.0	498.0	1246.3540618433278	895.7675108973773	397.76981560818655
457268	938160	2	1421.0	418.0	1246.3540618433278	895.7675108973773	508.68752509148453
457269	938160	2	1315.0	446.0	1246.3540618433278	895.7675108973773	454.9759100042903
457266	938160	2	829.0	390.0	1246.3540618433278	895.7675108973773	655.732558301365
457267	938160	2	1208.0	411.0	1246.3540618433278	895.7675108973773	486.2824011636866
457264	938160	2	530.0	331.0	1246.3540618433278	895.7675108973773	912.209122561627
457265	938160	2	909.0	340.0	1246.3540618433278	895.7675108973773	650.1425145391264
457278	938160	2	1314.0	1006.0	1246.3540618433278	895.7675108973773	129.33357879087762
457279	938160	2	1190.0	1014.0	1246.3540618433278	895.7675108973773	130.97595873152986
457277	938160	2	863.0	960.0	1246.3540618433278	895.7675108973773	388.69801824565116
457274	938160	2	1172.0	607.0	1246.3540618433278	895.7675108973773	298.18652193294776
457275	938160	2	1390.0	660.0	1246.3540618433278	895.7675108973773	276.0805584311496
457272	938160	2	1185.0	524.0	1246.3540618433278	895.7675108973773	376.7962354688624
457273	938160	2	498.0	546.0	1246.3540618433278	895.7675108973773	826.0575727857921
457254	938445	3	771.0	814.0	1246.308346898703	895.6173384997792	482.2648800974058
457252	938445	3	557.0	612.0	1246.308346898703	895.6173384997792	745.3756045121955
457253	938445	3	1377.0	749.0	1246.308346898703	895.6173384997792	196.41016302398563
457250	938445	3	1143.0	534.0	1246.308346898703	895.6173384997792	376.0847165767397
457251	938445	3	858.0	568.0	1246.308346898703	895.6173384997792	508.0516634722125
457248	938445	3	1309.0	493.0	1246.308346898703	895.6173384997792	407.46897382404364
457249	938445	3	1214.0	530.0	1246.308346898703	895.6173384997792	367.0420513932825
457256	938445	3	1226.0	1003.0	1246.308346898703	895.6173384997792	109.28616081018247
457257	938445	3	1317.0	1005.0	1246.308346898703	895.6173384997792	130.23776892693616
457238	938445	3	1068.0	143.0	1246.308346898703	895.6173384997792	773.4511780224008
457239	938445	3	1394.0	183.0	1246.308346898703	895.6173384997792	727.7611528010428
457236	938445	3	1234.0	93.0	1246.308346898703	895.6173384997792	802.7117088119794
457237	938445	3	1359.0	116.0	1246.308346898703	895.6173384997792	787.7198760779002
457246	938445	3	1299.0	443.0	1246.308346898703	895.6173384997792	455.6740780614705
457247	938445	3	1230.0	460.0	1246.308346898703	895.6173384997792	435.9225020347076
457244	938445	3	1154.0	407.0	1246.308346898703	895.6173384997792	497.26022803938287
457245	938445	3	1402.0	416.0	1246.308346898703	895.6173384997792	504.2545807774347
457242	938445	3	1278.0	295.0	1246.308346898703	895.6173384997792	601.4528644730618
457243	938445	3	582.0	321.0	1246.308346898703	895.6173384997792	878.3454135269661
457240	938445	3	819.0	227.0	1246.308346898703	895.6173384997792	793.4995706815665
457241	938445	3	1412.0	245.0	1246.308346898703	895.6173384997792	671.3841263121857
457062	938183	4	696.0	139.0	1246.340703347998	895.7328483227109	935.6919864422117
457063	938183	4	1091.0	150.0	1246.340703347998	895.7328483227109	761.7402544070742
457060	938183	4	1209.0	95.0	1246.340703347998	895.7328483227109	801.6030329967101
457061	938183	4	1332.0	125.0	1246.340703347998	895.7328483227109	775.4783288954983
457070	938183	4	1272.0	424.0	1246.340703347998	895.7328483227109	472.4301849917437
457071	938183	4	1090.0	465.0	1246.340703347998	895.7328483227109	458.2283297086095
457068	938183	4	1144.0	392.0	1246.340703347998	895.7328483227109	514.0237368459498
457069	938183	4	1382.0	403.0	1246.340703347998	895.7328483227109	511.0666341919882
457066	938183	4	1279.0	279.0	1246.340703347998	895.7328483227109	617.5969849813448
457067	938183	4	669.0	302.0	1246.340703347998	895.7328483227109	828.1551683831722
457064	938183	4	1396.0	183.0	1246.340703347998	895.7328483227109	728.2760590274654
457065	938183	4	1420.0	219.0	1246.340703347998	895.7328483227109	698.6593585665602
457078	938183	4	1390.0	829.0	1246.340703347998	895.7328483227109	158.40223028672878
457076	938183	4	590.0	679.0	1246.340703347998	895.7328483227109	691.1991365832425
457077	938183	4	620.0	819.0	1246.340703347998	895.7328483227109	631.0234596924118
457074	938183	4	1315.0	579.0	1246.340703347998	895.7328483227109	324.08917942962086
457075	938183	4	887.0	620.0	1246.340703347998	895.7328483227109	452.9396700740497
457072	938183	4	1199.0	465.0	1246.340703347998	895.7328483227109	433.3265844806647
457073	938183	4	1253.0	508.0	1246.340703347998	895.7328483227109	387.7900306871512
457080	938183	4	1304.0	983.0	1246.340703347998	895.7328483227109	104.59517317864413
457081	938183	4	1216.0	996.0	1246.340703347998	895.7328483227109	104.75714765650943
457638	938686	5	1377.0	371.0	1245.8818415152905	895.691750071714	540.8265933529335
457639	938686	5	1130.0	383.0	1245.8818415152905	895.691750071714	525.6248013408155
457636	938686	5	1258.0	270.0	1245.8818415152905	895.691750071714	625.809088998286
457637	938686	5	767.0	321.0	1245.8818415152905	895.691750071714	748.0631161429931
457634	938686	5	1393.0	185.0	1245.8818415152905	895.691750071714	725.7592687495818
457635	938686	5	1425.0	204.0	1245.8818415152905	895.691750071714	714.5073770201564
457632	938686	5	1327.0	124.0	1245.8818415152905	895.691750071714	775.9434984357399
457633	938686	5	1123.0	162.0	1245.8818415152905	895.691750071714	743.9109698730645
457646	938686	5	606.0	668.0	1245.8818415152905	895.691750071714	679.1850293931096
457647	938686	5	1401.0	861.0	1245.8818415152905	895.691750071714	158.95018280809154
457644	938686	5	929.0	604.0	1245.8818415152905	895.691750071714	430.69499479564524
457645	938686	5	1411.0	664.0	1245.8818415152905	895.691750071714	284.50847669740034
457642	938686	5	1198.0	467.0	1245.8818415152905	895.691750071714	431.35749364818537
457643	938686	5	1218.0	525.0	1245.8818415152905	895.691750071714	371.73884738820857
457640	938686	5	1224.0	397.0	1245.8818415152905	895.691750071714	499.17159031508305
457641	938686	5	1002.0	399.0	1245.8818415152905	895.691750071714	553.3362876318445
457650	938686	5	557.0	923.0	1245.8818415152905	895.691750071714	689.4228978527211
457651	938686	5	1340.0	968.0	1245.8818415152905	895.691750071714	118.68744990201944
457649	938686	5	1273.0	908.0	1245.8818415152905	895.691750071714	29.780657076346987
457630	938686	5	1203.0	97.0	1245.8818415152905	895.691750071714	799.8420868923814
457631	938686	5	625.0	117.0	1245.8818415152905	895.691750071714	995.9192250143416
457286	938292	6	1050.0	299.0	1246.3174357162438	895.5974144419012	628.0676798601908
457287	938292	6	1225.0	300.0	1246.3174357162438	895.5974144419012	595.9787858266383
457284	938292	6	1146.0	188.0	1246.3174357162438	895.5974144419012	714.6731342603738
457285	938292	6	1427.0	194.0	1246.3174357162438	895.5974144419012	724.4895589224972
457282	938292	6	554.0	149.0	1246.3174357162438	895.5974144419012	1018.190125196688
457283	938292	6	1394.0	185.0	1246.3174357162438	895.5974144419012	725.7815271863433
457280	938292	6	1202.0	99.0	1246.3174357162438	895.5974144419012	797.8292272184476
457281	938292	6	1323.0	124.0	1246.3174357162438	895.5974144419012	775.3984689426201
457294	938292	6	654.0	679.0	1246.3174357162438	895.5974144419012	630.6777184873296
457295	938292	6	1433.0	757.0	1246.3174357162438	895.5974144419012	232.50725386004382
457292	938292	6	1171.0	557.0	1246.3174357162438	895.5974144419012	346.87306783549957
457293	938292	6	990.0	623.0	1246.3174357162438	895.5974144419012	374.17639986049414
457290	938292	6	1165.0	368.0	1246.3174357162438	895.5974144419012	533.8272726989926
457291	938292	6	1160.0	483.0	1246.3174357162438	895.5974144419012	421.5297452289338
457288	938292	6	1374.0	341.0	1246.3174357162438	895.5974144419012	569.1055520092185
457289	938292	6	940.0	364.0	1246.3174357162438	895.5974144419012	613.5358037352747
457300	938292	6	1364.0	952.0	1246.3174357162438	895.5974144419012	130.50071874912823
457299	938292	6	531.0	948.0	1246.3174357162438	895.5974144419012	717.234316533193
457296	938292	6	1339.0	836.0	1246.3174357162438	895.5974144419012	110.19033319839052
457297	938292	6	1406.0	847.0	1246.3174357162438	895.5974144419012	166.91384012919306
457678	938402	7	1390.0	185.0	1246.3122041498373	895.5927374026089	724.9746348153232
457679	938402	7	1193.0	205.0	1246.3122041498373	895.5927374026089	692.6474717087638
457676	938402	7	1299.0	136.0	1246.3122041498373	895.5927374026089	761.4178422826308
457677	938402	7	1416.0	162.0	1246.3122041498373	895.5927374026089	752.9623180680023
457674	938402	7	1204.0	98.0	1246.3122041498373	895.5927374026089	798.7142776847078
457675	938402	7	567.0	132.0	1246.3122041498373	895.5927374026089	1022.0268779836075
457686	938402	7	1142.0	484.0	1246.3122041498373	895.5927374026089	424.6052489279546
457687	938402	7	1145.0	593.0	1246.3122041498373	895.5927374026089	319.10269105493694
457684	938402	7	892.0	349.0	1246.3122041498373	895.5927374026089	651.3837260715019
457685	938402	7	1084.0	353.0	1246.3122041498373	895.5927374026089	566.3498303151815
457682	938402	7	1355.0	302.0	1246.3122041498373	895.5927374026089	603.4611626806561
457683	938402	7	791.0	319.0	1246.3122041498373	895.5927374026089	734.6893139778317
457680	938402	7	911.0	219.0	1246.3122041498373	895.5927374026089	755.1238352467612
457681	938402	7	1167.0	301.0	1246.3122041498373	895.5927374026089	599.8591077069959
457695	938402	7	1410.0	938.0	1246.3122041498373	895.5927374026089	169.09189936625773
457692	938402	7	1404.0	835.0	1246.3122041498373	895.5927374026089	168.92874470031475
457693	938402	7	611.0	888.0	1246.3122041498373	895.5927374026089	635.3575736567476
457690	938402	7	692.0	772.0	1246.3122041498373	895.5927374026089	567.9235726822062
457691	938402	7	1442.0	779.0	1246.3122041498373	895.5927374026089	227.78845418442236
457688	938402	7	1031.0	661.0	1246.3122041498373	895.5927374026089	318.42282848111034
457689	938402	7	1370.0	739.0	1246.3122041498373	895.5927374026089	199.54938298454837
457318	938117	8	1393.0	796.0	1246.3202383225023	895.6124709149723	177.3065053729099
457319	938117	8	657.0	807.0	1246.3202383225023	895.6124709149723	595.945058959421
457316	938117	8	1436.0	711.0	1246.3202383225023	895.6124709149723	264.6888293966404
457317	938117	8	1050.0	760.0	1246.3202383225023	895.6124709149723	238.60506751254948
457314	938117	8	1396.0	589.0	1246.3202383225023	895.6124709149723	341.1967736899299
457315	938117	8	1099.0	624.0	1246.3202383225023	895.6124709149723	308.9928591018497
457312	938117	8	806.0	382.0	1246.3202383225023	895.6124709149723	676.5202750515083
457313	938117	8	1091.0	536.0	1246.3202383225023	895.6124709149723	391.72120911450617
457322	938117	8	1417.0	934.0	1246.3202383225023	895.6124709149723	174.94337208234344
457321	938117	8	723.0	902.0	1246.3202383225023	895.6124709149723	523.3592192421307
457302	938117	8	1382.0	132.0	1246.3202383225023	895.6124709149723	775.5726938628848
457303	938117	8	1296.0	139.0	1246.3202383225023	895.6124709149723	758.2417225821807
457301	938117	8	1196.0	106.0	1246.3202383225023	895.6124709149723	791.2142444428572
457310	938117	8	796.0	314.0	1246.3202383225023	895.6124709149723	735.5687482259253
457311	938117	8	1005.0	367.0	1246.3202383225023	895.6124709149723	581.0908722660008
457308	938117	8	1083.0	273.0	1246.3202383225023	895.6124709149723	643.6767738427153
457309	938117	8	1341.0	278.0	1246.3202383225023	895.6124709149723	624.8275133995023
457306	938117	8	1395.0	184.0	1246.3202383225023	895.6124709149723	726.978665638951
457307	938117	8	1190.0	204.0	1246.3202383225023	895.6124709149723	693.9018512511816
457304	938117	8	607.0	153.0	1246.3202383225023	895.6124709149723	979.899815841998
457305	938117	8	781.0	174.0	1246.3202383225023	895.6124709149723	858.6311678319871
457344	938665	9	602.0	956.0	1246.3652807095182	895.5967177892385	647.1902127548663
457326	938665	9	1293.0	142.0	1246.3652807095182	895.5967177892385	755.0382838677886
457327	938665	9	810.0	186.0	1246.3652807095182	895.5967177892385	833.0319082159799
457324	938665	9	1359.0	119.0	1246.3652807095182	895.5967177892385	784.722270660559
457325	938665	9	696.0	136.0	1246.3652807095182	895.5967177892385	938.0240486718081
457323	938665	9	1198.0	106.0	1246.3652807095182	895.5967177892385	791.0765937136864
457334	938665	9	756.0	400.0	1246.3652807095182	895.5967177892385	697.1902288534964
457335	938665	9	1408.0	475.0	1246.3652807095182	895.5967177892385	450.58559841077164
457332	938665	9	798.0	319.0	1246.3652807095182	895.5967177892385	730.4075574027474
457333	938665	9	924.0	399.0	1246.3652807095182	895.5967177892385	592.0537765490319
457330	938665	9	1333.0	259.0	1246.3652807095182	895.5967177892385	642.4647505401148
457331	938665	9	966.0	285.0	1246.3652807095182	895.5967177892385	671.8876709706153
457328	938665	9	1395.0	186.0	1246.3652807095182	895.5967177892385	724.996401146806
457329	938665	9	1174.0	192.0	1246.3652807095182	895.5967177892385	707.3083310240003
457343	938665	9	1423.0	897.0	1246.3652807095182	895.5967177892385	176.64029342081142
457340	938665	9	1234.0	678.0	1246.3652807095182	895.5967177892385	217.94777300921126
457341	938665	9	980.0	887.0	1246.3652807095182	895.5967177892385	266.50397055993034
457338	938665	9	1340.0	610.0	1246.3652807095182	895.5967177892385	300.5543975199719
457339	938665	9	730.0	641.0	1246.3652807095182	895.5967177892385	575.7191952951305
457336	938665	9	1114.0	542.0	1246.3652807095182	895.5967177892385	377.5595401637097
457337	938665	9	1034.0	603.0	1246.3652807095182	895.5967177892385	361.54094057501663
457126	938423	10	1196.0	110.0	1246.4216040487258	895.6360986690834	787.2524485111647
457127	938423	10	1343.0	112.0	1246.4216040487258	895.6360986690834	789.565020566275
457134	938423	10	1340.0	264.0	1246.4216040487258	895.6360986690834	638.5304043902008
457135	938423	10	813.0	319.0	1246.4216040487258	895.6360986690834	721.3622371211785
457132	938423	10	1392.0	187.0	1246.4216040487258	895.6360986690834	723.4349934200618
457133	938423	10	850.0	244.0	1246.4216040487258	895.6360986690834	762.7448415067965
457130	938423	10	805.0	178.0	1246.4216040487258	895.6360986690834	842.5286954365012
457131	938423	10	1159.0	179.0	1246.4216040487258	895.6360986690834	721.9486372104988
457128	938423	10	704.0	137.0	1246.4216040487258	895.6360986690834	932.6038423374846
457129	938423	10	1276.0	155.0	1246.4216040487258	895.6360986690834	741.2264918085501
457142	938423	10	1201.0	634.0	1246.4216040487258	895.6360986690834	265.5495626830094
457143	938423	10	1091.0	652.0	1246.4216040487258	895.6360986690834	288.98862188634735
457140	938423	10	1114.0	507.0	1246.4216040487258	895.6360986690834	410.5770310277513
457141	938423	10	825.0	616.0	1246.4216040487258	895.6360986690834	505.759345971843
457138	938423	10	873.0	459.0	1246.4216040487258	895.6360986690834	574.5387515488236
457139	938423	10	1012.0	502.0	1246.4216040487258	895.6360986690834	458.15157603155086
457136	938423	10	1415.0	369.0	1246.4216040487258	895.6360986690834	552.9595428265047
457137	938423	10	759.0	399.0	1246.4216040487258	895.6360986690834	695.8643794552789
457146	938423	10	541.0	975.0	1246.4216040487258	895.6360986690834	709.872008388231
457147	938423	10	909.0	984.0	1246.4216040487258	895.6360986690834	348.8001117219361
457144	938423	10	1414.0	807.0	1246.4216040487258	895.6360986690834	189.57551734566758
457222	938357	11	1333.0	259.0	1246.3001572051753	895.5874192809399	642.4643220657583
457223	938357	11	1428.0	328.0	1246.3001572051753	895.5874192809399	595.9616694030426
457220	938357	11	1121.0	204.0	1246.3001572051753	895.5874192809399	702.8465607110219
457221	938357	11	786.0	227.0	1246.3001572051753	895.5874192809399	811.7175444351665
457218	938357	11	815.0	180.0	1246.3001572051753	895.5874192809399	835.5149192194982
457219	938357	11	1391.0	191.0	1246.3001572051753	895.5874192809399	719.2923438448529
457216	938357	11	721.0	136.0	1246.3001572051753	895.5874192809399	923.5330544651124
457217	938357	11	1241.0	177.0	1246.3001572051753	895.5874192809399	718.6069654652958
457230	938357	11	888.0	635.0	1246.3001572051753	895.5874192809399	443.0404109567814
457231	938357	11	1423.0	769.0	1246.3001572051753	895.5874192809399	217.364231565187
457228	938357	11	1198.0	531.0	1246.3001572051753	895.5874192809399	367.7728802997585
457229	938357	11	1064.0	614.0	1246.3001572051753	895.5874192809399	335.44719705839174
457226	938357	11	754.0	403.0	1246.3001572051753	895.5874192809399	696.4207136624361
457227	938357	11	861.0	507.0	1246.3001572051753	895.5874192809399	547.2260899900093
457224	938357	11	834.0	355.0	1246.3001572051753	895.5874192809399	679.8721773364748
457225	938357	11	1091.0	375.0	1246.3001572051753	895.5874192809399	543.2581338015485
457234	938357	11	558.0	952.0	1246.3001572051753	895.5874192809399	690.6080550298074
457235	938357	11	874.0	988.0	1246.3001572051753	895.5874192809399	383.59808671336594
457232	938357	11	965.0	770.0	1246.3001572051753	895.5874192809399	308.061646956097
457214	938357	11	1322.0	107.0	1246.3001572051753	895.5874192809399	792.2124614314862
457215	938357	11	1196.0	113.0	1246.3001572051753	895.5874192809399	784.2022536512293
457350	938576	12	690.0	185.0	1246.3254621837016	895.6240154877569	902.4879562973973
457351	938576	12	1390.0	188.0	1246.3254621837016	895.6240154877569	722.0624073525391
457348	938576	12	844.0	171.0	1246.3254621837016	895.6240154877569	828.8218996521086
457349	938576	12	1210.0	184.0	1246.3254621837016	895.6240154877569	712.550544608436
457346	938576	12	1196.0	114.0	1246.3254621837016	895.6240154877569	783.2424616497808
457347	938576	12	763.0	131.0	1246.3254621837016	895.6240154877569	904.5735942728542
457345	938576	12	1309.0	105.0	1246.3254621837016	895.6240154877569	793.1043005535095
457358	938576	12	968.0	483.0	1246.3254621837016	895.6240154877569	497.7184355205378
457359	938576	12	858.0	524.0	1246.3254621837016	895.6240154877569	537.4951845992948
457356	938576	12	755.0	402.0	1246.3254621837016	895.6240154877569	696.4663512735452
457357	938576	12	859.0	448.0	1246.3254621837016	895.6240154877569	591.9360378429427
457354	938576	12	1420.0	345.0	1246.3254621837016	895.6240154877569	577.3644009787635
457355	938576	12	1255.0	362.0	1246.3254621837016	895.6240154877569	533.6945170334844
457352	938576	12	1076.0	237.0	1246.3254621837016	895.6240154877569	680.2913764302092
457353	938576	12	1303.0	264.0	1246.3254621837016	895.6240154877569	634.1615726118772
457366	938576	12	745.0	975.0	1246.3254621837016	895.6240154877569	507.57045417458045
457364	938576	12	955.0	911.0	1246.3254621837016	895.6240154877569	291.7309476491448
457365	938576	12	615.0	964.0	1246.3254621837016	895.6240154877569	635.0174127214804
457362	938576	12	1439.0	715.0	1246.3254621837016	895.6240154877569	264.0994367537456
457360	938576	12	1209.0	579.0	1246.3254621837016	895.6240154877569	318.81649472826564
457361	938576	12	919.0	636.0	1246.3254621837016	895.6240154877569	417.78773032696984
457478	938555	13	1197.0	114.0	1246.3173441199829	895.5751351979181	783.1295501963215
457479	938555	13	810.0	133.0	1246.3173441199829	895.5751351979181	878.5747899877612
457477	938555	13	1288.0	104.0	1246.3173441199829	895.5751351979181	792.6718352917645
457486	938555	13	1371.0	330.0	1246.3173441199829	895.5751351979181	579.1554180282164
457487	938555	13	1006.0	342.0	1246.3173441199829	895.5751351979181	603.4880746081695
457484	938555	13	1048.0	226.0	1246.3173441199829	895.5751351979181	698.3270227150845
457485	938555	13	1274.0	261.0	1246.3173441199829	895.5751351979181	635.1786612033087
457482	938555	13	1219.0	172.0	1246.3173441199829	895.5751351979181	724.0906114337176
457483	938555	13	1391.0	188.0	1246.3173441199829	895.5751351979181	722.2157869105656
457480	938555	13	684.0	143.0	1246.3173441199829	895.5751351979181	939.4520368897583
457481	938555	13	906.0	168.0	1246.3173441199829	895.5751351979181	803.2318918389308
457494	938555	13	1216.0	653.0	1246.3173441199829	895.5751351979181	244.46234387074367
457495	938555	13	970.0	896.0	1246.3173441199829	895.5751351979181	276.31767075527597
457492	938555	13	1413.0	608.0	1246.3173441199829	895.5751351979181	332.3891787578487
457493	938555	13	929.0	624.0	1246.3173441199829	895.5751351979181	417.6641604652321
457490	938555	13	908.0	496.0	1246.3173441199829	895.5751351979181	523.5636675714172
457491	938555	13	854.0	528.0	1246.3173441199829	895.5751351979181	537.6098757585512
457488	938555	13	753.0	400.0	1246.3173441199829	895.5751351979181	699.2544005124519
457489	938555	13	1420.0	443.0	1246.3173441199829	895.5751351979181	484.7575867925641
457498	938555	13	686.0	983.0	1246.3173441199829	895.5751351979181	567.0966699843455
457497	938555	13	666.0	913.0	1246.3173441199829	895.5751351979181	580.5788885240673
457606	938643	14	608.0	963.0	1246.2637266202105	895.5901372014296	641.8135822196667
457607	938643	14	736.0	970.0	1246.2637266202105	895.5901372014296	515.660642657598
457604	938643	14	913.0	747.0	1246.2637266202105	895.5901372014296	364.8886684378265
457602	938643	14	958.0	632.0	1246.2637266202105	895.5901372014296	390.60944242918646
457603	938643	14	1252.0	725.0	1246.2637266202105	895.5901372014296	170.68655407702812
457600	938643	14	919.0	550.0	1246.2637266202105	895.5901372014296	475.955974531522
457601	938643	14	1404.0	612.0	1246.2637266202105	895.5901372014296	324.50592884825596
457590	938643	14	688.0	174.0	1246.2637266202105	895.5901372014296	912.332567963165
457591	938643	14	1390.0	190.0	1246.2637266202105	895.5901372014296	720.0816328729971
457588	938643	14	813.0	131.0	1246.2637266202105	895.5901372014296	878.8148466602811
457589	938643	14	1215.0	159.0	1246.2637266202105	895.5901372014296	737.2533152347327
457586	938643	14	1280.0	103.0	1246.2637266202105	895.5901372014296	793.3077975984711
457587	938643	14	1199.0	115.0	1246.2637266202105	895.5901372014296	782.0197070088302
457598	938643	14	1429.0	481.0	1246.2637266202105	895.5901372014296	453.0756310743642
457599	938643	14	859.0	547.0	1246.2637266202105	895.5901372014296	521.0453701069463
457596	938643	14	1403.0	319.0	1246.2637266202105	895.5901372014296	597.5135527424859
457597	938643	14	751.0	402.0	1246.2637266202105	895.5901372014296	699.2262741403991
457594	938643	14	1257.0	263.0	1246.2637266202105	895.5901372014296	632.681238263479
457595	938643	14	960.0	302.0	1246.2637266202105	895.5901372014296	659.011511402724
457592	938643	14	878.0	203.0	1246.2637266202105	895.5901372014296	784.4101417580603
457593	938643	14	1049.0	219.0	1246.2637266202105	895.5901372014296	704.7603788510975
457541	938228	15	730.0	952.0	1246.275360203639	895.6232628239809	519.344379047286
457538	938228	15	977.0	719.0	1246.275360203639	895.6232628239809	322.0326017399302
457539	938228	15	507.0	882.0	1246.275360203639	895.6232628239809	739.4008733388075
457536	938228	15	897.0	655.0	1246.275360203639	895.6232628239809	424.1377510402019
457537	938228	15	1315.0	700.0	1246.275360203639	895.6232628239809	207.34400660023883
457526	938228	15	619.0	269.0	1246.275360203639	895.6232628239809	886.6403391628292
457527	938228	15	1372.0	273.0	1246.275360203639	895.6232628239809	635.1900601091808
457524	938228	15	1385.0	187.0	1246.275360203639	895.6232628239809	722.0744105020858
457525	938228	15	1231.0	263.0	1246.275360203639	895.6232628239809	632.8076558444994
457522	938228	15	809.0	132.0	1246.275360203639	895.6232628239809	879.9603560201816
457523	938228	15	1204.0	173.0	1246.275360203639	895.6232628239809	723.8588163825343
457520	938228	15	1272.0	103.0	1246.275360203639	895.6232628239809	793.0406003871341
457521	938228	15	1197.0	115.0	1246.275360203639	895.6232628239809	782.1769234547618
457534	938228	15	1379.0	585.0	1246.275360203639	895.6232628239809	337.79082494420965
457535	938228	15	941.0	623.0	1246.275360203639	895.6232628239809	409.28778259343983
457532	938228	15	1440.0	494.0	1246.275360203639	895.6232628239809	445.904116717496
457533	938228	15	853.0	569.0	1246.275360203639	895.6232628239809	511.2223242006214
457530	938228	15	1051.0	323.0	1246.275360203639	895.6232628239809	605.0040226559182
457531	938228	15	751.0	401.0	1246.275360203639	895.6232628239809	699.9641809060555
457528	938228	15	801.0	284.0	1246.275360203639	895.6232628239809	756.540258037821
457529	938228	15	892.0	291.0	1246.275360203639	895.6232628239809	700.7712328537286
457191	938710	16	806.0	920.0	1246.2719380269214	895.5948707220288	440.9478310968949
457188	938710	16	924.0	865.0	1246.2719380269214	895.5948707220288	323.7209417911135
457189	938710	16	512.0	870.0	1246.2719380269214	895.5948707220288	734.7178889758221
457186	938710	16	1395.0	679.0	1246.2719380269214	895.5948707220288	262.74203021473414
457187	938710	16	892.0	754.0	1246.2719380269214	895.5948707220288	381.520266156516
457184	938710	16	915.0	579.0	1246.2719380269214	895.5948707220288	458.2285555174519
457185	938710	16	827.0	613.0	1246.2719380269214	895.5948707220288	505.6172653057357
457174	938710	16	1321.0	193.0	1246.2719380269214	895.5948707220288	706.5577369268251
457175	938710	16	1155.0	205.0	1246.2719380269214	895.5948707220288	696.6002025112869
457172	938710	16	816.0	133.0	1246.2719380269214	895.5948707220288	875.6054348306609
457173	938710	16	1383.0	169.0	1246.2719380269214	895.5948707220288	739.3474616785235
457170	938710	16	1267.0	101.0	1246.2719380269214	895.5948707220288	794.8651842488243
457171	938710	16	1191.0	119.0	1246.2719380269214	895.5948707220288	778.5592979118651
457182	938710	16	1331.0	525.0	1246.2719380269214	895.5948707220288	380.157076339756
457183	938710	16	1449.0	534.0	1246.2719380269214	895.5948707220288	414.54736477734497
457180	938710	16	1097.0	363.0	1246.2719380269214	895.5948707220288	553.1178968373086
457181	938710	16	725.0	406.0	1246.2719380269214	895.5948707220288	715.1416438801915
457178	938710	16	864.0	324.0	1246.2719380269214	895.5948707220288	687.6427348838866
457179	938710	16	784.0	362.0	1246.2719380269214	895.5948707220288	705.9878403683907
457176	938710	16	528.0	268.0	1246.2719380269214	895.5948707220288	953.8290720635168
457177	938710	16	1189.0	284.0	1246.2719380269214	895.5948707220288	614.2705924744034
457446	938754	17	1314.0	482.0	1246.2379244305012	895.6018994372237	419.1160103164346
457447	938754	17	1449.0	592.0	1246.2379244305012	895.6018994372237	365.0843363267469
457444	938754	17	704.0	395.0	1246.2379244305012	895.6018994372237	737.9866044928282
457445	938754	17	884.0	475.0	1246.2379244305012	895.6018994372237	555.0876252502103
457442	938754	17	1145.0	377.0	1246.2379244305012	895.6018994372237	528.3909986391632
457443	938754	17	847.0	388.0	1246.2379244305012	895.6018994372237	645.7945560438334
457440	938754	17	1164.0	292.0	1246.2379244305012	895.6018994372237	609.1784050825021
457441	938754	17	820.0	304.0	1246.2379244305012	895.6018994372237	729.1581280082892
457454	938754	17	955.0	977.0	1246.2379244305012	895.6018994372237	302.39904001470336
457452	938754	17	773.0	850.0	1246.2379244305012	895.6018994372237	475.4299804929969
457450	938754	17	858.0	804.0	1246.2379244305012	895.6018994372237	398.89797435761784
457451	938754	17	473.0	812.0	1246.2379244305012	895.6018994372237	777.7442801892541
457448	938754	17	1419.0	677.0	1246.2379244305012	895.6018994372237	278.6279332598282
457449	938754	17	802.0	700.0	1246.2379244305012	895.6018994372237	485.3941043788742
457438	938754	17	1112.0	195.0	1246.2379244305012	895.6018994372237	713.346228594821
457439	938754	17	538.0	281.0	1246.2379244305012	895.6018994372237	937.7294132069588
457436	938754	17	812.0	134.0	1246.2379244305012	895.6018994372237	876.6983678780841
457437	938754	17	1384.0	164.0	1246.2379244305012	895.6018994372237	744.4593533063909
457434	938754	17	1190.0	120.0	1246.2379244305012	895.6018994372237	777.6380974173526
457435	938754	17	1296.0	124.0	1246.2379244305012	895.6018994372237	773.2048599046154
457433	938754	17	1251.0	100.0	1246.2379244305012	895.6018994372237	795.6161510124388
457574	938489	18	1180.0	383.0	1246.2407219197555	895.5881569879798	516.8505121645757
457575	938489	18	1283.0	383.0	1246.2407219197555	895.5881569879798	513.9045273290697
457572	938489	18	526.0	323.0	1246.2407219197555	895.5881569879798	920.1108058458949
457573	938489	18	641.0	360.0	1246.2407219197555	895.5881569879798	808.1899562452677
457570	938489	18	683.0	246.0	1246.2407219197555	895.5881569879798	859.7702510134482
457571	938489	18	1158.0	289.0	1246.2407219197555	895.5881569879798	612.9727703601471
457568	938489	18	1386.0	166.0	1246.2407219197555	895.5881569879798	742.8536428036334
457569	938489	18	1099.0	199.0	1246.2407219197555	895.5881569879798	711.9795577454181
457582	938489	18	686.0	828.0	1246.2407219197555	895.5881569879798	564.3029553902767
457580	938489	18	773.0	772.0	1246.2407219197555	895.5881569879798	489.1122707833212
457581	938489	18	1379.0	797.0	1246.2407219197555	895.5881569879798	165.36218012191975
457578	938489	18	1448.0	663.0	1246.2407219197555	895.5881569879798	307.9026746595855
457579	938489	18	510.0	701.0	1246.2407219197555	895.5881569879798	761.5214714326191
457576	938489	18	919.0	403.0	1246.2407219197555	895.5881569879798	591.379389636955
457577	938489	18	867.0	552.0	1246.2407219197555	895.5881569879798	511.73855315445405
457584	938489	18	766.0	949.0	1246.2407219197555	895.5881569879798	483.20179631697215
457585	938489	18	957.0	990.0	1246.2407219197555	895.5881569879798	304.259414509375
457566	938489	18	813.0	134.0	1246.2407219197555	895.5881569879798	876.1929262405048
457567	938489	18	1313.0	152.0	1246.2407219197555	895.5881569879798	746.5789632869224
457564	938489	18	1233.0	107.0	1246.2407219197555	895.5881569879798	788.699307758448
457565	938489	18	1191.0	123.0	1246.2407219197555	895.5881569879798	774.5605190534172
457382	938731	19	1440.0	755.0	1246.2358749417797	895.6185813202712	239.41203305620078
457383	938731	19	777.0	812.0	1246.2358749417797	895.6185813202712	476.6281291262532
457380	938731	19	740.0	599.0	1246.2358749417797	895.6185813202712	586.7344747520121
457381	938731	19	532.0	639.0	1246.2358749417797	895.6185813202712	758.9374027761962
457378	938731	19	523.0	436.0	1246.2358749417797	895.6185813202712	856.9243671979812
457379	938731	19	1005.0	468.0	1246.2358749417797	895.6185813202712	490.97087332069646
457376	938731	19	641.0	357.0	1246.2358749417797	895.6185813202712	810.1977786071764
457377	938731	19	1151.0	422.0	1246.2358749417797	895.6185813202712	483.0987812526054
457388	938731	19	963.0	983.0	1246.2358749417797	895.6185813202712	296.4086253544547
457387	938731	19	595.0	949.0	1246.2358749417797	895.6185813202712	653.4200338767138
457384	938731	19	668.0	817.0	1246.2358749417797	895.6185813202712	583.5560027953594
457385	938731	19	1403.0	867.0	1246.2358749417797	895.6185813202712	159.35499396647197
457367	938731	19	1229.0	107.0	1246.2358749417797	895.6185813202712	788.8069105862384
457374	938731	19	1155.0	287.0	1246.2358749417797	895.6185813202712	615.4190136847346
457375	938731	19	1288.0	350.0	1246.2358749417797	895.6185813202712	547.2146547962911
457372	938731	19	1064.0	191.0	1246.2358749417797	895.6185813202712	727.8030360321311
457373	938731	19	1247.0	192.0	1246.2358749417797	895.6185813202712	703.618996237492
457370	938731	19	634.0	137.0	1246.2358749417797	895.6185813202712	974.8512289011629
457371	938731	19	1382.0	175.0	1246.2358749417797	895.6185813202712	733.2960093965223
457368	938731	19	1188.0	123.0	1246.2358749417797	895.6185813202712	774.8102279471943
457369	938731	19	817.0	132.0	1246.2358749417797	895.6185813202712	875.9890262295635
457198	938270	20	1143.0	200.0	1246.1961584907233	895.5514238658048	703.1651515604218
457199	938270	20	1155.0	293.0	1246.1961584907233	895.5514238658048	609.4136179362699
457196	938270	20	1028.0	157.0	1246.1961584907233	895.5514238658048	770.1089333817109
457197	938270	20	1397.0	174.0	1246.1961584907233	895.5514238658048	737.1419509814413
457194	938270	20	814.0	136.0	1246.1961584907233	895.5514238658048	873.9061076057942
457195	938270	20	602.0	140.0	1246.1961584907233	895.5514238658048	992.8981038957876
457192	938270	20	1225.0	109.0	1246.1961584907233	895.5514238658048	786.8369713734154
457193	938270	20	1188.0	126.0	1246.1961584907233	895.5514238658048	771.7487847978545
457206	938270	20	687.0	627.0	1246.1961584907233	895.5514238658048	620.3387872212517
457207	938270	20	1434.0	808.0	1246.1961584907233	895.5514238658048	207.20891560589604
457204	938270	20	530.0	509.0	1246.1961584907233	895.5514238658048	813.8543731709932
457205	938270	20	555.0	606.0	1246.1961584907233	895.5514238658048	749.3945266513815
457202	938270	20	1162.0	381.0	1246.1961584907233	895.5514238658048	521.3944388914425
457203	938270	20	1004.0	433.0	1246.1961584907233	895.5514238658048	522.1233560260899
457200	938270	20	1297.0	314.0	1246.1961584907233	895.5514238658048	583.7662964855411
457201	938270	20	639.0	359.0	1246.1961584907233	895.5514238658048	810.2929132963673
457212	938270	20	518.0	916.0	1246.1961584907233	895.5514238658048	728.4832115475019
457213	938270	20	972.0	1003.0	1246.1961584907233	895.5514238658048	294.49741907924385
457211	938270	20	1426.0	915.0	1246.1961584907233	895.5514238658048	180.8526155053907
457208	938270	20	658.0	814.0	1246.1961584907233	895.5514238658048	593.822663425525
457209	938270	20	816.0	893.0	1246.1961584907233	895.5514238658048	430.20372446541944
457476	938203	21	848.0	977.0	1246.2422777548047	895.5123672546976	406.49372206931844
457474	938203	21	1382.0	951.0	1246.2422777548047	895.5123672546976	146.6595940839915
457475	938203	21	942.0	952.0	1246.2422777548047	895.5123672546976	309.44178164333255
457473	938203	21	536.0	948.0	1246.2422777548047	895.5123672546976	712.1790819039401
457455	938203	21	1229.0	104.0	1246.2422777548047	895.5123672546976	791.7001475680732
457462	938203	21	1163.0	250.0	1246.2422777548047	895.5123672546976	650.8575059754413
457463	938203	21	1368.0	299.0	1246.2422777548047	895.5123672546976	608.8119144810993
457460	938203	21	519.0	173.0	1246.2422777548047	895.5123672546976	1025.1367964276687
457461	938203	21	1416.0	176.0	1246.2422777548047	895.5123672546976	739.2670227288213
457458	938203	21	814.0	140.0	1246.2422777548047	895.5123672546976	870.4207739670846
457459	938203	21	1008.0	148.0	1246.2422777548047	895.5123672546976	784.5598269784907
457456	938203	21	1074.0	128.0	1246.2422777548047	895.5123672546976	786.6019553338734
457457	938203	21	1187.0	129.0	1246.2422777548047	895.5123672546976	768.7983198654754
457470	938203	21	639.0	750.0	1246.2422777548047	895.5123672546976	624.4333694774083
457471	938203	21	1423.0	844.0	1246.2422777548047	895.5123672546976	184.11088059507085
457468	938203	21	741.0	593.0	1246.2422777548047	895.5123672546976	588.8832580171594
457469	938203	21	641.0	597.0	1246.2422777548047	895.5123672546976	674.8539458177803
457466	938203	21	1175.0	375.0	1246.2422777548047	895.5123672546976	525.3651935604241
457467	938203	21	536.0	566.0	1246.2422777548047	895.5123672546976	782.9575296809705
457464	938203	21	1057.0	344.0	1246.2422777548047	895.5123672546976	583.0767796137203
457465	938203	21	628.0	350.0	1246.2422777548047	895.5123672546976	824.504249128695
457542	938532	22	1229.0	101.0	1246.2395631992626	895.5445403938327	794.7315453717364
457543	938532	22	947.0	129.0	1246.2395631992626	895.5445403938327	822.8820380779238
457550	938532	22	1068.0	248.0	1246.2395631992626	895.5445403938327	671.6273324421244
457551	938532	22	1225.0	273.0	1246.2395631992626	895.5445403938327	622.9067537112307
457548	938532	22	513.0	215.0	1246.2395631992626	895.5445403938327	1000.3904880098063
457549	938532	22	1170.0	230.0	1246.2395631992626	895.5445403938327	669.8970116703405
457546	938532	22	815.0	135.0	1246.2395631992626	895.5445403938327	874.2971799057555
457547	938532	22	1428.0	193.0	1246.2395631992626	895.5445403938327	725.6760211162944
457544	938532	22	1186.0	130.0	1246.2395631992626	895.5445403938327	767.9109637850228
457545	938532	22	1060.0	134.0	1246.2395631992626	895.5445403938327	783.9867740621049
457558	938532	22	900.0	813.0	1246.2395631992626	895.5445403938327	355.943023914285
457559	938532	22	1420.0	877.0	1246.2395631992626	895.5445403938327	174.7472156447751
457556	938532	22	560.0	623.0	1246.2395631992626	895.5445403938327	738.3801626522752
457557	938532	22	624.0	704.0	1246.2395631992626	895.5445403938327	651.0540568686242
457554	938532	22	752.0	517.0	1246.2395631992626	895.5445403938327	622.5501705833643
457555	938532	22	651.0	582.0	1246.2395631992626	895.5445403938327	672.7706268918321
457552	938532	22	1361.0	289.0	1246.2395631992626	895.5445403938327	617.3056271704169
457553	938532	22	602.0	308.0	1246.2395631992626	895.5445403938327	871.924997770896
457562	938532	22	853.0	991.0	1246.2395631992626	895.5445403938327	404.65923791972364
457563	938532	22	1319.0	991.0	1246.2395631992626	895.5445403938327	120.0242722621501
457561	938532	22	584.0	964.0	1246.2395631992626	895.5445403938327	665.7682697577602
457671	938313	23	647.0	967.0	1246.188169328763	895.5575048746307	603.4322599706555
457668	938313	23	529.0	718.0	1246.188169328763	895.5575048746307	738.8406714322425
457669	938313	23	1403.0	861.0	1246.188169328763	895.5575048746307	160.57450414566077
457666	938313	23	977.0	660.0	1246.188169328763	895.5575048746307	357.70044535802924
457667	938313	23	616.0	705.0	1246.188169328763	895.5575048746307	658.3686592069694
457664	938313	23	747.0	473.0	1246.188169328763	895.5575048746307	654.0211566330827
457665	938313	23	645.0	556.0	1246.188169328763	895.5575048746307	690.4538464354836
457672	938313	23	851.0	1003.0	1246.188169328763	895.5575048746307	409.5333673050147
457673	938313	23	1221.0	1003.0	1246.188169328763	895.5575048746307	110.35548755227103
457654	938313	23	1187.0	129.0	1246.188169328763	895.5575048746307	768.8391559150131
457655	938313	23	817.0	134.0	1246.188169328763	895.5575048746307	874.1695018259605
457652	938313	23	1230.0	93.0	1246.188169328763	895.5575048746307	802.7207518538496
457653	938313	23	922.0	116.0	1246.188169328763	895.5575048746307	844.2794990636066
457662	938313	23	1357.0	288.0	1246.188169328763	895.5575048746307	617.5802648613359
457663	938313	23	502.0	297.0	1246.188169328763	895.5575048746307	955.0325219649011
457660	938313	23	624.0	209.0	1246.188169328763	895.5575048746307	926.541594075709
457661	938313	23	1167.0	272.0	1246.188169328763	895.5575048746307	628.565611569004
457658	938313	23	1422.0	193.0	1246.188169328763	895.5575048746307	724.2215458405241
457659	938313	23	1243.0	205.0	1246.188169328763	895.5575048746307	690.564864413434
457656	938313	23	1008.0	146.0	1246.188169328763	895.5575048746307	786.4922486090181
457657	938313	23	1102.0	188.0	1246.188169328763	895.5575048746307	722.0996128504661
457734	938620	24	529.0	814.0	1246.2130614234698	895.5400615782103	721.8333305678009
457735	938620	24	1416.0	853.0	1246.2130614234698	895.5400615782103	175.03502892355112
457732	938620	24	1117.0	649.0	1246.2130614234698	895.5400615782103	278.3487330767163
457733	938620	24	598.0	693.0	1246.2130614234698	895.5400615782103	679.1190245782342
457730	938620	24	740.0	548.0	1246.2130614234698	895.5400615782103	614.0323753333432
457731	938620	24	686.0	579.0	1246.2130614234698	895.5400615782103	643.4565135060748
457728	938620	24	1160.0	322.0	1246.2130614234698	895.5400615782103	579.9835292447056
457729	938620	24	511.0	356.0	1246.2130614234698	895.5400615782103	911.9439257627026
457738	938620	24	737.0	990.0	1246.2130614234698	895.5400615782103	517.9002045673574
457739	938620	24	896.0	1007.0	1246.2130614234698	895.5400615782103	367.5221167012785
457737	938620	24	1085.0	988.0	1246.2130614234698	895.5400615782103	185.845342654823
457718	938620	24	1230.0	95.0	1246.2130614234698	895.5400615782103	800.7042235135056
457719	938620	24	916.0	99.0	1246.2130614234698	895.5400615782103	862.2741650041935
457726	938620	24	1247.0	203.0	1246.2130614234698	895.5400615782103	692.540508680232
457727	938620	24	1364.0	283.0	1246.2130614234698	895.5400615782103	623.7620459257432
457724	938620	24	1104.0	177.0	1246.2130614234698	895.5400615782103	732.4782419514274
457725	938620	24	1418.0	187.0	1246.2130614234698	895.5400615782103	729.0677411096657
457722	938620	24	628.0	151.0	1246.2130614234698	895.5400615782103	967.7434022557136
457723	938620	24	996.0	152.0	1246.2130614234698	895.5400615782103	784.511567332588
457720	938620	24	1191.0	126.0	1246.2130614234698	895.5400615782103	771.5182360291606
457721	938620	24	814.0	136.0	1246.2130614234698	895.5400615782103	873.9045918218301
457124	938093	25	1067.0	978.0	1246.2135899693733	895.5299020406129	197.27855404767533
457125	938093	25	900.0	991.0	1246.2135899693733	895.5299020406129	359.1356143351092
457122	938093	25	567.0	939.0	1246.2135899693733	895.5299020406129	680.6032252463124
457123	938093	25	698.0	964.0	1246.2135899693733	895.5299020406129	552.4728903228431
457120	938093	25	1428.0	802.0	1246.2135899693733	895.5299020406129	204.43615494219654
457110	938093	25	958.0	158.0	1246.2135899693733	895.5299020406129	791.8443217243337
457111	938093	25	1255.0	178.0	1246.2135899693733	895.5299020406129	717.5836963892351
457108	938093	25	1098.0	137.0	1246.2135899693733	895.5299020406129	772.8744274080696
457109	938093	25	816.0	142.0	1246.2135899693733	895.5299020406129	867.6929446893479
457106	938093	25	1190.0	127.0	1246.2135899693733	895.5299020406129	770.5830117695295
457107	938093	25	653.0	134.0	1246.2135899693733	895.5299020406129	965.3135009033787
457104	938093	25	926.0	85.0	1246.2135899693733	895.5299020406129	871.4903701722926
457105	938093	25	1230.0	95.0	1246.2135899693733	895.5299020406129	800.6940767614359
457118	938093	25	683.0	682.0	1246.2135899693733	895.5299020406129	602.3326049548232
457119	938093	25	1178.0	750.0	1246.2135899693733	895.5299020406129	160.72350868637784
457116	938093	25	786.0	658.0	1246.2135899693733	895.5299020406129	517.8967105088828
457117	938093	25	588.0	682.0	1246.2135899693733	895.5299020406129	691.9827664659316
457114	938093	25	1114.0	369.0	1246.2135899693733	895.5299020406129	542.8758339763219
457115	938093	25	559.0	431.0	1246.2135899693733	895.5299020406129	829.4881241636045
457112	938093	25	1420.0	182.0	1246.2135899693733	895.5299020406129	734.3886147111893
457113	938093	25	1365.0	283.0	1246.2135899693733	895.5299020406129	623.9415774748843
457410	938510	26	906.0	954.0	1246.199965265169	895.5600860644746	345.1829079013239
457408	938510	26	1045.0	915.0	1246.199965265169	895.5600860644746	202.13692457471964
457409	938510	26	557.0	940.0	1246.199965265169	895.5600860644746	690.6312316078004
457390	938510	26	1228.0	97.0	1246.199965265169	895.5600860644746	798.7674566423913
457391	938510	26	1189.0	129.0	1246.199965265169	895.5600860644746	768.6912264189772
457389	938510	26	917.0	72.0	1246.199965265169	895.5600860644746	886.9181656100598
457398	938510	26	1363.0	283.0	1246.199965265169	895.5600860644746	623.5961089947357
457399	938510	26	1044.0	369.0	1246.199965265169	895.5600860644746	564.048180734113
457396	938510	26	1415.0	181.0	1246.199965265169	895.5600860644746	734.2271912173707
457397	938510	26	1258.0	190.0	1246.199965265169	895.5600860644746	705.6587531286294
457394	938510	26	819.0	140.0	1246.199965265169	895.5600860644746	867.9693853911657
457395	938510	26	955.0	159.0	1246.199965265169	895.5600860644746	792.0342039039361
457392	938510	26	645.0	136.0	1246.199965265169	895.5600860644746	968.6965069499903
457393	938510	26	1106.0	139.0	1246.199965265169	895.5600860644746	769.4408320892776
457406	938510	26	796.0	848.0	1246.199965265169	895.5600860644746	452.7051695212014
457404	938510	26	808.0	735.0	1246.199965265169	895.5600860644746	466.6891372160133
457405	938510	26	642.0	803.0	1246.199965265169	895.5600860644746	611.248695343143
457402	938510	26	581.0	678.0	1246.199965265169	895.5600860644746	699.87383494253
457403	938510	26	1410.0	692.0	1246.199965265169	895.5600860644746	261.2798500032257
457400	938510	26	623.0	574.0	1246.199965265169	895.5600860644746	701.269624079284
457401	938510	26	1167.0	652.0	1246.199965265169	895.5600860644746	256.11354907879877
457510	938335	27	1419.0	570.0	1246.214018584323	895.5364524109598	368.5498300394287
457511	938335	27	645.0	632.0	1246.214018584323	895.5364524109598	656.4371697974336
457508	938335	27	1359.0	282.0	1246.214018584323	895.5364524109598	623.8170052514787
457509	938335	27	961.0	326.0	1246.214018584323	895.5364524109598	636.9606008395496
457506	938335	27	1411.0	187.0	1246.214018584323	895.5364524109598	727.4464406856605
457507	938335	27	1222.0	196.0	1246.214018584323	895.5364524109598	699.9554035420492
457504	938335	27	661.0	145.0	1246.214018584323	895.5364524109598	951.7249675958077
457505	938335	27	957.0	165.0	1246.214018584323	895.5364524109598	785.7023971243078
457518	938335	27	922.0	915.0	1246.214018584323	895.5364524109598	324.79772094543176
457519	938335	27	579.0	962.0	1246.214018584323	895.5364524109598	670.5161815747341
457516	938335	27	589.0	874.0	1246.214018584323	895.5364524109598	657.5667912890707
457514	938335	27	795.0	799.0	1246.214018584323	895.5364524109598	461.42537556045534
457515	938335	27	1018.0	867.0	1246.214018584323	895.5364524109598	229.99123329946443
457512	938335	27	560.0	665.0	1246.214018584323	895.5364524109598	723.9038162572955
457513	938335	27	815.0	723.0	1246.214018584323	895.5364524109598	464.4505971943628
457502	938335	27	817.0	140.0	1246.214018584323	895.5364524109598	868.9418879712509
457503	938335	27	1091.0	144.0	1246.214018584323	895.5364524109598	767.3971793455755
457500	938335	27	1228.0	97.0	1246.214018584323	895.5364524109598	798.7441494634381
457501	938335	27	1189.0	129.0	1246.214018584323	895.5364524109598	768.6687041875368
457499	938335	27	923.0	75.0	1246.214018584323	895.5364524109598	881.8998648058579
457158	938468	28	1367.0	278.0	1246.1794493602652	895.4966932158649	629.2056671625079
457159	938468	28	1302.0	293.0	1246.1794493602652	895.4966932158649	605.0770192378614
457156	938468	28	1175.0	207.0	1246.1794493602652	895.4966932158649	692.1663171380209
457157	938468	28	884.0	249.0	1246.1794493602652	895.4966932158649	741.0343634933221
457154	938468	28	940.0	164.0	1246.1794493602652	895.4966932158649	792.9900802634925
457155	938468	28	1402.0	191.0	1246.1794493602652	895.4966932158649	721.5231352865676
457152	938468	28	817.0	139.0	1246.1794493602652	895.4966932158649	869.7598787020006
457153	938468	28	1098.0	163.0	1246.1794493602652	895.4966932158649	747.3342992161461
457166	938468	28	900.0	846.0	1246.1794493602652	895.4966932158649	349.7000626232169
457167	938468	28	567.0	893.0	1246.1794493602652	895.4966932158649	679.1840383212249
457164	938468	28	757.0	751.0	1246.1794493602652	895.4966932158649	510.07433578521864
457165	938468	28	984.0	807.0	1246.1794493602652	895.4966932158649	276.7123567479319
457162	938468	28	688.0	665.0	1246.1794493602652	895.4966932158649	603.8981894918857
457163	938468	28	896.0	675.0	1246.1794493602652	895.4966932158649	413.8169141944173
457160	938468	28	1450.0	497.0	1246.1794493602652	895.4966932158649	447.59628167251776
457161	938468	28	603.0	661.0	1246.1794493602652	895.4966932158649	684.5936774529467
457169	938468	28	619.0	989.0	1246.1794493602652	895.4966932158649	634.1111338554256
457150	938468	28	1190.0	127.0	1246.1794493602652	895.4966932158649	770.5474015361688
457151	938468	28	578.0	135.0	1246.1794493602652	895.4966932158649	1012.333441579232
457148	938468	28	931.0	80.0	1246.1794493602652	895.4966932158649	874.2842455088908
457149	938468	28	1228.0	98.0	1246.1794493602652	895.4966932158649	797.703872417128
457702	938863	29	1092.0	169.0	1246.2368716101382	895.5770354183659	742.7672589455082
457703	938863	29	1399.0	189.0	1246.2368716101382	895.5770354183659	722.9022619801823
457700	938863	29	555.0	150.0	1246.2368716101382	895.5770354183659	1016.7071989597644
457701	938863	29	933.0	159.0	1246.2368716101382	895.5770354183659	800.4143094934116
457698	938863	29	1187.0	128.0	1246.2368716101382	895.5770354183659	769.8594107106851
457699	938863	29	818.0	140.0	1246.2368716101382	895.5770354183659	868.4949479749693
457696	938863	29	931.0	80.0	1246.2368716101382	895.5770354183659	874.3798865049203
457697	938863	29	1230.0	95.0	1246.2368716101382	895.5770354183659	800.7416722257832
457710	938863	29	710.0	644.0	1246.2368716101382	895.5770354183659	592.3183157932241
457711	938863	29	613.0	663.0	1246.2368716101382	895.5770354183659	674.596926297912
457708	938863	29	1440.0	431.0	1246.2368716101382	895.5770354183659	503.3646508859593
457709	938863	29	942.0	580.0	1246.2368716101382	895.5770354183659	438.3479660390456
457706	938863	29	884.0	251.0	1246.2368716101382	895.5770354183659	739.3883321656009
457707	938863	29	1367.0	279.0	1246.2368716101382	895.5770354183659	628.2921086435887
457704	938863	29	1175.0	222.0	1246.2368716101382	895.5770354183659	677.3335326999497
457705	938863	29	1275.0	247.0	1246.2368716101382	895.5770354183659	649.2145164942385
457716	938863	29	512.0	931.0	1246.2368716101382	895.5770354183659	735.0908583648652
457717	938863	29	567.0	967.0	1246.2368716101382	895.5770354183659	682.9816744425555
457714	938863	29	1001.0	808.0	1246.2368716101382	895.5770354183659	260.40518491342897
457712	938863	29	720.0	730.0	1246.2368716101382	895.5770354183659	551.6710973940541
457713	938863	29	845.0	759.0	1246.2368716101382	895.5770354183659	423.84468115473635
457414	938250	30	812.0	140.0	1246.190275011512	895.4990909669659	871.3782596361264
457415	938250	30	569.0	143.0	1246.190275011512	895.4990909669659	1012.3445808993484
457412	938250	30	1231.0	93.0	1246.190275011512	895.4990909669659	802.6428442699356
457413	938250	30	1181.0	134.0	1246.190275011512	895.4990909669659	764.2843956928547
457411	938250	30	935.0	81.0	1246.190275011512	895.4990909669659	871.9221045757209
457422	938250	30	1365.0	271.0	1246.190275011512	895.4990909669659	635.7002952417175
457423	938250	30	1432.0	359.0	1246.190275011512	895.4990909669659	567.764500923295
457420	938250	30	861.0	229.0	1246.190275011512	895.4990909669659	769.8003547824827
457421	938250	30	1142.0	253.0	1246.190275011512	895.4990909669659	650.8922301735919
457418	938250	30	1091.0	178.0	1246.190275011512	895.4990909669659	734.0905713851467
457419	938250	30	1255.0	223.0	1246.190275011512	895.4990909669659	672.5567921044053
457416	938250	30	913.0	143.0	1246.190275011512	895.4990909669659	822.9645443567767
457417	938250	30	1394.0	174.0	1246.190275011512	895.4990909669659	736.4839801837719
457430	938250	30	576.0	843.0	1246.190275011512	895.4990909669659	672.243378005588
457428	938250	30	815.0	699.0	1246.190275011512	895.4990909669659	473.8532958789539
457429	938250	30	985.0	794.0	1246.190275011512	895.4990909669659	280.2185311996866
457426	938250	30	588.0	653.0	1246.190275011512	895.4990909669659	701.441549410594
457427	938250	30	693.0	698.0	1246.190275011512	895.4990909669659	587.3886033113771
457424	938250	30	1026.0	525.0	1246.190275011512	895.4990909669659	430.991106192452
457425	938250	30	707.0	625.0	1246.190275011512	895.4990909669659	603.2378559746934
457432	938250	30	525.0	902.0	1246.190275011512	895.4990909669659	721.2195744635861
457614	938380	31	572.0	157.0	1246.143914589427	895.4801087014257	999.9114403414064
457615	938380	31	1091.0	192.0	1246.143914589427	895.4801087014257	720.384548399465
457612	938380	31	1174.0	142.0	1246.143914589427	895.4801087014257	756.9260324635419
457613	938380	31	1383.0	147.0	1246.143914589427	895.4801087014257	760.8889940297495
457610	938380	31	871.0	95.0	1246.143914589427	895.4801087014257	884.0256563472158
457611	938380	31	818.0	141.0	1246.143914589427	895.4801087014257	867.4949256486021
457608	938380	31	942.0	83.0	1246.143914589427	895.4801087014257	867.5410352353721
457609	938380	31	1229.0	89.0	1246.143914589427	895.4801087014257	806.6623082421249
457622	938380	31	639.0	592.0	1246.143914589427	895.4801087014257	678.7664616054645
457623	938380	31	714.0	593.0	1246.143914589427	895.4801087014257	612.1040450728827
457620	938380	31	1437.0	363.0	1246.143914589427	895.4801087014257	565.6510510031163
457621	938380	31	1149.0	487.0	1246.143914589427	895.4801087014257	419.872527496723
457618	938380	31	1371.0	248.0	1246.143914589427	895.4801087014257	659.4084722143493
457619	938380	31	1137.0	271.0	1246.143914589427	895.4801087014257	633.94621243103
457616	938380	31	1258.0	224.0	1246.143914589427	895.4801087014257	671.5847698860817
457617	938380	31	811.0	230.0	1246.143914589427	895.4801087014257	795.1188599709303
457629	938380	31	604.0	937.0	1246.143914589427	895.4801087014257	643.4848159962119
457626	938380	31	600.0	737.0	1246.143914589427	895.4801087014257	665.2953503632535
457627	938380	31	985.0	776.0	1246.143914589427	895.4801087014257	287.1787605349574
457624	938380	31	573.0	645.0	1246.143914589427	895.4801087014257	718.2360437933032
457625	938380	31	817.0	663.0	1246.143914589427	895.4801087014257	488.0691553160925
457766	939084	32	685.0	127.0	1246.1550070708424	895.5107914066735	951.5796227689982
457767	939084	32	1173.0	141.0	1246.1550070708424	895.5107914066735	758.0489360250167
457764	939084	32	841.0	100.0	1246.1550070708424	895.5107914066735	892.7418434234202
457765	939084	32	1328.0	120.0	1246.1550070708424	895.5107914066735	779.8176648780014
457762	939084	32	955.0	86.0	1246.1550070708424	895.5107914066735	860.2784197841308
457763	939084	32	1231.0	89.0	1246.1550070708424	895.5107914066735	806.653166419581
457774	939084	32	1398.0	366.0	1246.1550070708424	895.5107914066735	550.8525937978123
457775	939084	32	1254.0	457.0	1246.1550070708424	895.5107914066735	438.5809595663789
457772	939084	32	1376.0	244.0	1246.1550070708424	895.5107914066735	664.3237414906403
457773	939084	32	1126.0	273.0	1246.1550070708424	895.5107914066735	634.0007185658051
457770	939084	32	1252.0	218.0	1246.1550070708424	895.5107914066735	677.5360037775403
457771	939084	32	794.0	241.0	1246.1550070708424	895.5107914066735	795.5052020490022
457768	939084	32	826.0	145.0	1246.1550070708424	895.5107914066735	860.1143400644888
457769	939084	32	1079.0	193.0	1246.1550070708424	895.5107914066735	722.1234024955044
457783	939084	32	652.0	949.0	1246.1550070708424	895.5107914066735	596.5578495529944
457780	939084	32	703.0	753.0	1246.1550070708424	895.5107914066735	561.5395688404187
457781	939084	32	987.0	773.0	1246.1550070708424	895.5107914066735	286.6534697173189
457778	939084	32	834.0	609.0	1246.1550070708424	895.5107914066735	501.95635611678887
457779	939084	32	574.0	611.0	1246.1550070708424	895.5107914066735	729.8895422988713
457776	939084	32	729.0	482.0	1246.1550070708424	895.5107914066735	662.1483791026121
457777	939084	32	553.0	486.0	1246.1550070708424	895.5107914066735	805.0856799781621
457798	939348	33	1251.0	460.0	1246.145648939829	895.5050606367118	435.53211427448315
457799	939348	33	543.0	479.0	1246.145648939829	895.5050606367118	817.245537864236
457796	939348	33	1379.0	376.0	1246.145648939829	895.5050606367118	536.2236348975797
457797	939348	33	826.0	390.0	1246.145648939829	895.5050606367118	657.3109862556655
457794	939348	33	1380.0	243.0	1246.145648939829	895.5050606367118	666.0929675760423
457795	939348	33	1126.0	269.0	1246.145648939829	895.5050606367118	637.9212866510904
457792	939348	33	1257.0	224.0	1246.145648939829	895.5050606367118	671.5927809302684
457793	939348	33	791.0	235.0	1246.145648939829	895.5050606367118	802.1374551007854
457805	939348	33	756.0	979.0	1246.145648939829	895.5050606367118	497.2063576362689
457802	939348	33	989.0	771.0	1246.145648939829	895.5050606367118	285.7015836372579
457803	939348	33	750.0	785.0	1246.145648939829	895.5050606367118	508.3029346642093
457800	939348	33	853.0	526.0	1246.145648939829	895.5050606367118	539.5345133691258
457801	939348	33	542.0	583.0	1246.145648939829	895.5050606367118	770.3768609222683
457790	939348	33	748.0	147.0	1246.145648939829	895.5050606367118	899.1156284685808
457791	939348	33	1047.0	200.0	1246.145648939829	895.5050606367118	723.4544068999386
457788	939348	33	845.0	139.0	1246.145648939829	895.5050606367118	856.2813430364529
457789	939348	33	1173.0	140.0	1246.145648939829	895.5050606367118	759.037668766518
457786	939348	33	816.0	92.0	1246.145648939829	895.5050606367118	911.3976419602328
457787	939348	33	1316.0	108.0	1246.145648939829	895.5050606367118	790.5971482939138
457784	939348	33	1231.0	87.0	1246.145648939829	895.5050606367118	808.6469091989294
457785	939348	33	954.0	89.0	1246.145648939829	895.5050606367118	857.7875570484222
457827	939128	34	750.0	1007.0	1246.160434090038	895.5298819331769	508.52803617720673
457824	939128	34	986.0	767.0	1246.160434090038	895.5298819331769	290.17819011027245
457825	939128	34	754.0	861.0	1246.160434090038	895.5298819331769	493.37025207243073
457806	939128	34	1230.0	87.0	1246.160434090038	895.5298819331769	808.6913685757103
457807	939128	34	953.0	91.0	1246.160434090038	895.5298819331769	856.277624978763
457814	939128	34	1215.0	233.0	1246.160434090038	895.5298819331769	663.2622536426062
457815	939128	34	785.0	241.0	1246.160434090038	895.5298819331769	800.6736615585471
457812	939128	34	780.0	174.0	1246.160434090038	895.5298819331769	859.0174159081507
457813	939128	34	1037.0	208.0	1246.160434090038	895.5298819331769	718.6413749150415
457810	939128	34	863.0	136.0	1246.160434090038	895.5298819331769	850.7041552746124
457811	939128	34	1173.0	140.0	1246.160434090038	895.5298819331769	759.0637994333565
457808	939128	34	726.0	97.0	1246.160434090038	895.5298819331769	953.0041183189873
457809	939128	34	1311.0	104.0	1246.160434090038	895.5298819331769	794.1811652894704
457822	939128	34	851.0	440.0	1246.160434090038	895.5298819331769	603.0416585977136
457823	939128	34	504.0	619.0	1246.160434090038	895.5298819331769	792.0043469140119
457820	939128	34	1198.0	364.0	1246.160434090038	895.5298819331769	533.7072632067487
457821	939128	34	1364.0	400.0	1246.160434090038	895.5298819331769	509.3486302941792
457818	939128	34	907.0	316.0	1246.160434090038	895.5298819331769	671.4794740761813
457819	939128	34	547.0	359.0	1246.160434090038	895.5298819331769	881.29996414626
457816	939128	34	1379.0	242.0	1246.160434090038	895.5298819331769	666.8940371983687
457817	939128	34	1127.0	271.0	1246.160434090038	895.5298819331769	635.7961799822284
457830	938776	35	1309.0	103.0	1246.16026836876	895.4646041602175	794.9521876932578
457831	938776	35	634.0	108.0	1246.16026836876	895.4646041602175	997.417012575242
457828	938776	35	1227.0	89.0	1246.16026836876	895.4646041602175	806.692180231877
457829	938776	35	956.0	94.0	1246.16026836876	895.4646041602175	852.3722737522173
457838	938776	35	783.0	252.0	1246.16026836876	895.4646041602175	792.8203649014619
457839	938776	35	519.0	264.0	1246.16026836876	895.4646041602175	963.0729994145549
457836	938776	35	1378.0	239.0	1246.16026836876	895.4646041602175	669.5726184304646
457837	938776	35	1181.0	249.0	1246.16026836876	895.4646041602175	649.7402134745205
457834	938776	35	821.0	200.0	1246.16026836876	895.4646041602175	815.1271492467442
457835	938776	35	1010.0	219.0	1246.16026836876	895.4646041602175	716.5026399376659
457832	938776	35	869.0	128.0	1246.16026836876	895.4646041602175	855.1326135020196
457833	938776	35	1171.0	140.0	1246.16026836876	895.4646041602175	759.194200504863
457846	938776	35	984.0	766.0	1246.16026836876	895.4646041602175	292.38517411377416
457847	938776	35	712.0	845.0	1246.16026836876	895.4646041602175	536.5387857152856
457844	938776	35	1357.0	454.0	1246.16026836876	895.4646041602175	455.1663902732965
457845	938776	35	513.0	675.0	1246.16026836876	895.4646041602175	765.5903740265244
457842	938776	35	1161.0	338.0	1246.16026836876	895.4646041602175	563.931783286017
457843	938776	35	791.0	392.0	1246.16026836876	895.4646041602175	678.7101572421958
457840	938776	35	1119.0	269.0	1246.16026836876	895.4646041602175	639.2398877708063
457841	938776	35	1008.0	278.0	1246.16026836876	895.4646041602175	661.8027280241552
457849	938776	35	765.0	998.0	1246.16026836876	895.4646041602175	491.96413614888434
457862	938908	36	1107.0	268.0	1246.1476416072962	895.5114430176959	642.7539788153969
457863	938908	36	1020.0	278.0	1246.1476416072962	895.5114430176959	657.6192956888805
457860	938908	36	875.0	257.0	1246.1476416072962	895.5114430176959	738.5441318805521
457861	938908	36	785.0	258.0	1246.1476416072962	895.5114430176959	786.8150909448015
457858	938908	36	1378.0	238.0	1246.1476416072962	895.5114430176959	670.6014778636644
457859	938908	36	1188.0	246.0	1246.1476416072962	895.5114430176959	652.1090881404891
457856	938908	36	596.0	220.0	1246.1476416072962	895.5114430176959	937.5540867253362
457857	938908	36	989.0	222.0	1246.1476416072962	895.5114430176959	720.9317398061854
457871	938908	36	810.0	988.0	1246.1476416072962	895.5114430176959	445.84627221978144
457868	938908	36	985.0	768.0	1246.1476416072962	895.5114430176959	290.6153107073128
457869	938908	36	608.0	791.0	1246.1476416072962	895.5114430176959	646.6490966595371
457866	938908	36	1346.0	507.0	1246.1476416072962	895.5114430176959	401.13792494886013
457867	938908	36	493.0	715.0	1246.1476416072962	895.5114430176959	774.477727968315
457864	938908	36	733.0	342.0	1246.1476416072962	895.5114430176959	754.7817033014659
457865	938908	36	1122.0	343.0	1246.1476416072962	895.5114430176959	566.2874990516304
457854	938908	36	1169.0	141.0	1246.1476416072962	895.5114430176959	758.4453020819719
457855	938908	36	522.0	170.0	1246.1476416072962	895.5114430176959	1025.0642227660805
457852	938908	36	1298.0	105.0	1246.1476416072962	895.5114430176959	792.2102048148618
457853	938908	36	867.0	135.0	1246.1476416072962	895.5114430176959	849.7826716856687
457850	938908	36	1219.0	90.0	1246.1476416072962	895.5114430176959	805.9687830662482
457851	938908	36	957.0	101.0	1246.1476416072962	895.5114430176959	845.4908584562714
457893	939392	37	968.0	975.0	1246.175475007176	895.4819530561953	289.31767088310573
457890	939392	37	551.0	729.0	1246.175475007176	895.4819530561953	714.8322752540332
457891	939392	37	988.0	768.0	1246.175475007176	895.4819530561953	287.93440963212936
457888	939392	37	1346.0	512.0	1246.175475007176	895.4819530561953	396.26171163744414
457889	939392	37	493.0	693.0	1246.175475007176	895.4819530561953	779.9180966394717
457878	939392	37	982.0	226.0	1246.175475007176	895.4819530561953	719.7185332219844
457879	939392	37	1382.0	238.0	1246.175475007176	895.4819530561953	671.3648934700974
457876	939392	37	709.0	148.0	1246.175475007176	895.4819530561953	920.4818092140057
457877	939392	37	1154.0	150.0	1246.175475007176	895.4819530561953	751.1588783508305
457874	939392	37	1277.0	120.0	1246.175475007176	895.4819530561953	776.0943311588381
457875	939392	37	890.0	141.0	1246.175475007176	895.4819530561953	834.3284643856268
457872	939392	37	1213.0	93.0	1246.175475007176	895.4819530561953	803.1674153766681
457873	939392	37	958.0	102.0	1246.175475007176	895.4819530561953	844.1911597626959
457886	939392	37	499.0	295.0	1246.175475007176	895.4819530561953	958.5665164183348
457887	939392	37	1026.0	341.0	1246.175475007176	895.4819530561953	596.5965773113757
457884	939392	37	1104.0	276.0	1246.175475007176	895.4819530561953	635.5877247523226
457885	939392	37	715.0	288.0	1246.175475007176	895.4819530561953	806.9583065673644
457882	939392	37	786.0	270.0	1246.175475007176	895.4819530561953	776.5237545607168
457883	939392	37	901.0	272.0	1246.175475007176	895.4819530561953	712.6540916413777
457880	939392	37	1168.0	251.0	1246.175475007176	895.4819530561953	649.2059709427551
457881	939392	37	1034.0	267.0	1246.175475007176	895.4819530561953	663.3309863950653
458022	939260	38	498.0	676.0	1246.1780736036883	895.4715076179272	779.7039005144272
458023	939260	38	989.0	768.0	1246.1780736036883	895.4715076179272	287.0357935813779
458020	939260	38	1345.0	509.0	1246.1780736036883	895.4715076179272	398.90600313501375
458021	939260	38	542.0	617.0	1246.1780736036883	895.4715076179272	757.2404769286984
458018	939260	38	1000.0	351.0	1246.1780736036883	895.4715076179272	597.53900837599
458019	939260	38	524.0	397.0	1246.1780736036883	895.4715076179272	877.5049936614739
458016	939260	38	936.0	286.0	1246.1780736036883	895.4715076179272	683.8610647950095
458017	939260	38	1101.0	288.0	1246.1780736036883	895.4715076179272	624.5785023700986
458025	939260	38	1083.0	990.0	1246.1780736036883	895.4715076179272	188.5808038402592
458006	939260	38	783.0	135.0	1246.1780736036883	895.4715076179272	890.4217213017137
458007	939260	38	886.0	143.0	1246.1780736036883	895.4715076179272	834.2311517089613
458004	939260	38	1211.0	93.0	1246.1780736036883	895.4715076179272	803.242190999113
458005	939260	38	967.0	110.0	1246.1780736036883	895.4715076179272	833.6101523258014
458014	939260	38	794.0	271.0	1246.1780736036883	895.4715076179272	770.9926550068745
458015	939260	38	722.0	273.0	1246.1780736036883	895.4715076179272	813.7772610751721
458012	939260	38	1059.0	236.0	1246.1780736036883	895.4715076179272	685.5204596493452
458013	939260	38	1167.0	242.0	1246.1780736036883	895.4715076179272	658.2508477837592
458010	939260	38	981.0	223.0	1246.1780736036883	895.4715076179272	722.8674423973533
458011	939260	38	1389.0	227.0	1246.1780736036883	895.4715076179272	683.5585265041597
458008	939260	38	1248.0	147.0	1246.1780736036883	895.4715076179272	748.4737250776718
458009	939260	38	1143.0	155.0	1246.1780736036883	895.4715076179272	747.6254198905586
457926	939458	39	727.0	262.0	1246.1608339297218	895.500007883112	819.0544740580489
457927	939458	39	821.0	273.0	1246.1608339297218	895.500007883112	753.8355221945242
457924	939458	39	1073.0	224.0	1246.1608339297218	895.500007883112	693.4673279933642
457925	939458	39	1159.0	233.0	1246.1608339297218	895.500007883112	668.2090027951194
457922	939458	39	1377.0	203.0	1246.1608339297218	895.500007883112	704.7518345460875
457923	939458	39	977.0	224.0	1246.1608339297218	895.500007883112	723.4361168125093
457920	939458	39	1138.0	155.0	1246.1608339297218	895.500007883112	748.3575533601982
457921	939458	39	1226.0	157.0	1246.1608339297218	895.500007883112	738.7751490596434
457934	939458	39	507.0	576.0	1246.1608339297218	895.500007883112	805.2570977352452
457935	939458	39	1004.0	736.0	1246.1608339297218	895.500007883112	289.9691742310742
457932	939458	39	1340.0	510.0	1246.1608339297218	895.500007883112	396.75690941260825
457933	939458	39	585.0	549.0	1246.1608339297218	895.500007883112	746.4555604894653
457930	939458	39	969.0	357.0	1246.1608339297218	895.500007883112	605.6404761529158
457931	939458	39	540.0	453.0	1246.1608339297218	895.500007883112	833.3482947440849
457928	939458	39	990.0	289.0	1246.1608339297218	895.500007883112	658.3772720878094
457929	939458	39	1101.0	293.0	1246.1608339297218	895.500007883112	619.7402094477349
457937	939458	39	1153.0	1004.0	1246.1608339297218	895.500007883112	143.00765457780912
457918	939458	39	988.0	129.0	1246.1608339297218	895.500007883112	808.807318376942
457919	939458	39	905.0	151.0	1246.1608339297218	895.500007883112	818.9450386598462
457916	939458	39	1202.0	90.0	1246.1608339297218	895.500007883112	806.709639184423
457917	939458	39	836.0	118.0	1246.1608339297218	895.500007883112	879.0552724079208
458086	938820	40	558.0	471.0	1246.170034300034	895.4878092177287	808.5591482897073
458087	938820	40	511.0	512.0	1246.170034300034	895.4878092177287	829.1790392619234
458084	938820	40	943.0	337.0	1246.170034300034	895.4878092177287	635.4688841653083
458085	938820	40	606.0	433.0	1246.170034300034	895.4878092177287	789.7548014989976
458082	938820	40	821.0	277.0	1246.170034300034	895.4878092177287	750.5309641964399
458083	938820	40	1104.0	303.0	1246.170034300034	895.4878092177287	609.3062634870058
458080	938820	40	717.0	267.0	1246.170034300034	895.4878092177287	821.5947002850003
458081	938820	40	1011.0	276.0	1246.170034300034	895.4878092177287	662.623641897918
458091	938820	40	1098.0	1014.0	1246.170034300034	895.4878092177287	189.73533784850613
458088	938820	40	1340.0	512.0	1246.170034300034	895.4878092177287	394.7999015727712
458089	938820	40	1032.0	684.0	1246.170034300034	895.4878092177287	300.99152320255166
458070	938820	40	1197.0	90.0	1246.170034300034	895.4878092177287	806.9871765223054
458071	938820	40	857.0	112.0	1246.170034300034	895.4878092177287	874.8179598007151
458078	938820	40	1164.0	222.0	1246.170034300034	895.4878092177287	678.4819405863095
458079	938820	40	979.0	224.0	1246.170034300034	895.4878092177287	722.6864500984547
458076	938820	40	1358.0	179.0	1246.170034300034	895.4878092177287	725.1625486648327
458077	938820	40	1081.0	221.0	1246.170034300034	895.4878092177287	694.416982089296
458074	938820	40	917.0	155.0	1246.170034300034	895.4878092177287	810.354926610036
458075	938820	40	1227.0	158.0	1246.170034300034	895.4878092177287	737.7369171729374
458072	938820	40	1005.0	142.0	1246.170034300034	895.4878092177287	791.1427583464389
458073	938820	40	1135.0	149.0	1246.170034300034	895.4878092177287	754.7203626754448
457959	938886	41	972.0	999.0	1246.137673492257	895.5417624266829	293.010359798974
457956	938886	41	556.0	565.0	1246.137673492257	895.5417624266829	765.2109938320559
457957	938886	41	1041.0	648.0	1246.137673492257	895.5417624266829	321.4939956377477
457954	938886	41	515.0	476.0	1246.137673492257	895.5417624266829	842.9576430757107
457955	938886	41	1341.0	510.0	1246.137673492257	895.5417624266829	397.040692581421
457952	938886	41	1105.0	312.0	1246.137673492257	895.5417624266829	600.3672470870193
457953	938886	41	582.0	393.0	1246.137673492257	895.5417624266829	832.8427656734639
457942	938886	41	916.0	153.0	1246.137673492257	895.5417624266829	812.6248534266008
457943	938886	41	1226.0	157.0	1246.137673492257	895.5417624266829	738.8162564142668
457940	938886	41	1002.0	139.0	1246.137673492257	895.5417624266829	794.9582642591265
457941	938886	41	1134.0	149.0	1246.137673492257	895.5417624266829	754.9168569209419
457938	938886	41	1195.0	91.0	1246.137673492257	895.5417624266829	806.1653112971518
457939	938886	41	885.0	113.0	1246.137673492257	895.5417624266829	861.8538328262276
457950	938886	41	995.0	274.0	1246.137673492257	895.5417624266829	670.3613156258128
457951	938886	41	917.0	307.0	1246.137673492257	895.5417624266829	674.3241166028407
457948	938886	41	720.0	244.0	1246.137673492257	895.5417624266829	837.4529954892471
457949	938886	41	820.0	273.0	1246.137673492257	895.5417624266829	754.4213429740133
457946	938886	41	1082.0	220.0	1246.137673492257	895.5417624266829	695.1962662744958
457947	938886	41	968.0	239.0	1246.137673492257	895.5417624266829	713.027104131407
457944	938886	41	1312.0	173.0	1246.137673492257	895.5417624266829	725.5373487999565
457945	938886	41	1170.0	216.0	1246.137673492257	895.5417624266829	683.7937936299041
457894	939194	42	1183.0	92.0	1246.1618221370209	895.462307155696	805.9411236533489
457895	939194	42	935.0	111.0	1246.1618221370209	895.462307155696	843.9210809688715
457902	939194	42	1080.0	221.0	1246.1618221370209	895.462307155696	694.6287892894156
457903	939194	42	1176.0	227.0	1246.1618221370209	895.462307155696	672.1343149799027
457900	939194	42	1301.0	182.0	1246.1618221370209	895.462307155696	715.5666911499308
457901	939194	42	718.0	184.0	1246.1618221370209	895.462307155696	886.077606570894
457898	939194	42	926.0	165.0	1246.1618221370209	895.462307155696	797.5454686281653
457899	939194	42	1021.0	175.0	1246.1618221370209	895.462307155696	754.8269882431151
457896	939194	42	1133.0	149.0	1246.1618221370209	895.462307155696	754.9911085526605
457897	939194	42	1223.0	153.0	1246.1618221370209	895.462307155696	742.8234969033128
457910	939194	42	553.0	396.0	1246.1618221370209	895.462307155696	854.3628666659183
457911	939194	42	1341.0	513.0	1246.1618221370209	895.462307155696	394.0452973646913
457908	939194	42	611.0	330.0	1246.1618221370209	895.462307155696	850.398824737113
457909	939194	42	1100.0	354.0	1246.1618221370209	895.462307155696	560.842855281926
457906	939194	42	1008.0	281.0	1246.1618221370209	895.462307155696	659.0030200528118
457907	939194	42	909.0	306.0	1246.1618221370209	895.462307155696	679.0757732860686
457904	939194	42	957.0	244.0	1246.1618221370209	895.462307155696	712.7536019033678
457905	939194	42	817.0	271.0	1246.1618221370209	895.462307155696	757.7156740085179
457915	939194	42	802.0	989.0	1246.1618221370209	895.462307155696	453.90420159623324
457912	939194	42	1025.0	586.0	1246.1618221370209	895.462307155696	380.36754740789013
457913	939194	42	538.0	655.0	1246.1618221370209	895.462307155696	747.8738446389643
457990	938798	43	1099.0	242.0	1246.1703323299655	895.5092833896795	669.8757274260688
457991	938798	43	950.0	250.0	1246.1703323299655	895.5092833896795	710.210603057079
457988	938798	43	1021.0	191.0	1246.1703323299655	895.5092833896795	739.6181507668852
457989	938798	43	1291.0	191.0	1246.1703323299655	895.5092833896795	705.9341537888965
457986	938798	43	1132.0	149.0	1246.1703323299655	895.5092833896795	755.1893636508048
457987	938798	43	932.0	169.0	1246.1703323299655	895.5092833896795	791.5293655750913
457984	938798	43	698.0	124.0	1246.1703323299655	895.5092833896795	946.4234187736489
457985	938798	43	1204.0	148.0	1246.1703323299655	895.5092833896795	748.6978467196042
457998	938798	43	1102.0	379.0	1246.1703323299655	895.5092833896795	536.2526685731763
457999	938798	43	1341.0	510.0	1246.1703323299655	895.5092833896795	397.0013519498811
457996	938798	43	566.0	327.0	1246.1703323299655	895.5092833896795	886.473060099461
457997	938798	43	638.0	357.0	1246.1703323299655	895.5092833896795	812.3197655007582
457994	938798	43	908.0	311.0	1246.1703323299655	895.5092833896795	675.2853293511388
457995	938798	43	996.0	321.0	1246.1703323299655	895.5092833896795	626.6148034311099
457992	938798	43	1181.0	263.0	1246.1703323299655	895.5092833896795	635.8578188479906
457993	938798	43	821.0	270.0	1246.1703323299655	895.5092833896795	756.3277563994618
458003	938798	43	719.0	943.0	1246.1703323299655	895.5092833896795	529.3051364317638
458000	938798	43	980.0	562.0	1246.1703323299655	895.5092833896795	426.70257547821507
458001	938798	43	541.0	748.0	1246.1703323299655	895.5092833896795	720.4333322969522
457982	938798	43	1175.0	93.0	1246.1703323299655	895.5092833896795	805.658963911266
457983	938798	43	960.0	119.0	1246.1703323299655	895.5092833896795	827.5627627534943
458150	939282	44	984.0	332.0	1246.0993292323506	895.5146391601321	621.4859668020043
458151	939282	44	759.0	355.0	1246.0993292323506	895.5146391601321	727.6137929458275
458148	939282	44	1189.0	317.0	1246.0993292323506	895.5146391601321	581.3256584061658
458149	939282	44	885.0	318.0	1246.0993292323506	895.5146391601321	681.1137085805211
458146	939282	44	821.0	266.0	1246.0993292323506	895.5146391601321	759.6039235224537
458147	939282	44	1106.0	286.0	1246.0993292323506	895.5146391601321	625.4086003580863
458144	939282	44	585.0	221.0	1246.0993292323506	895.5146391601321	944.4693333045743
458145	939282	44	955.0	250.0	1246.0993292323506	895.5146391601321	708.1157877420613
458157	939282	44	661.0	952.0	1246.0993292323506	895.5146391601321	587.8195480394953
458154	939282	44	1341.0	509.0	1246.0993292323506	895.5146391601321	397.994602472492
458155	939282	44	568.0	834.0	1246.0993292323506	895.5146391601321	680.8838014935918
458152	939282	44	1131.0	410.0	1246.0993292323506	895.5146391601321	498.9712621269188
458153	939282	44	955.0	508.0	1246.0993292323506	895.5146391601321	484.6714506167367
458142	939282	44	1288.0	194.0	1246.0993292323506	895.5146391601321	702.7648647782196
458143	939282	44	1018.0	211.0	1246.0993292323506	895.5146391601321	721.5189500080882
458140	939282	44	1196.0	152.0	1246.0993292323506	895.5146391601321	745.2006182464913
458141	939282	44	931.0	169.0	1246.0993292323506	895.5146391601321	791.9034715144606
458138	939282	44	958.0	117.0	1246.0993292323506	895.5146391601321	830.112201386512
458139	939282	44	1131.0	150.0	1246.0993292323506	895.5146391601321	754.3473555278092
458136	939282	44	671.0	93.0	1246.0993292323506	895.5146391601321	987.3038967561187
458137	939282	44	1160.0	96.0	1246.0993292323506	895.5146391601321	804.1372723146322
457966	939215	45	934.0	174.0	1246.0859477578822	895.5016779896669	786.1057881289519
457967	939215	45	1285.0	191.0	1246.0859477578822	895.5016779896669	705.5755932231206
457964	939215	45	1131.0	148.0	1246.0859477578822	895.5016779896669	756.3091523766572
457965	939215	45	1193.0	159.0	1246.0859477578822	895.5016779896669	738.4123776934862
457962	939215	45	961.0	118.0	1246.0859477578822	895.5016779896669	828.1200739541082
457963	939215	45	585.0	128.0	1246.0859477578822	895.5016779896669	1012.9627120678686
457960	939215	45	1144.0	92.0	1246.0859477578822	895.5016779896669	809.9607936572211
457961	939215	45	678.0	96.0	1246.0859477578822	895.5016779896669	980.7775370328708
457974	939215	45	1222.0	372.0	1246.0859477578822	895.5016779896669	524.0554739122495
457975	939215	45	820.0	380.0	1246.0859477578822	895.5016779896669	668.7983364863394
457972	939215	45	881.0	322.0	1246.0859477578822	895.5016779896669	679.8469856572394
457973	939215	45	983.0	332.0	1246.0859477578822	895.5016779896669	621.8909526635946
457970	939215	45	826.0	259.0	1246.0859477578822	895.5016779896669	762.6313589063196
457971	939215	45	1131.0	308.0	1246.0859477578822	895.5016779896669	598.6676849571925
457968	939215	45	1030.0	217.0	1246.0859477578822	895.5016779896669	712.0798156479481
457969	939215	45	946.0	254.0	1246.0859477578822	895.5016779896669	708.2202898147614
457980	939215	45	552.0	899.0	1246.0859477578822	895.5016779896669	694.0947637980317
457981	939215	45	554.0	975.0	1246.0859477578822	895.5016779896669	696.6368797920368
457978	939215	45	1342.0	512.0	1246.0859477578822	895.5016779896669	395.3138530818188
457976	939215	45	1144.0	416.0	1246.0859477578822	895.5016779896669	490.24830435660994
457977	939215	45	993.0	481.0	1246.0859477578822	895.5016779896669	485.6584581871862
458054	939304	46	941.0	179.0	1246.1025695129524	895.5121702896436	778.7665042209899
458055	939304	46	1281.0	191.0	1246.1025695129524	895.5121702896436	705.3759485131471
458052	939304	46	1131.0	147.0	1246.1025695129524	895.5121702896436	757.3104189037653
458053	939304	46	1191.0	159.0	1246.1025695129524	895.5121702896436	738.5705586818978
458050	939304	46	578.0	104.0	1246.1025695129524	895.5121702896436	1035.7859620145618
458051	939304	46	959.0	117.0	1246.1025695129524	895.5121702896436	829.7644754447075
458048	939304	46	670.0	86.0	1246.1025695129524	895.5121702896436	993.5814634173058
458049	939304	46	1135.0	95.0	1246.1025695129524	895.5121702896436	808.1853226421622
458062	939304	46	853.0	374.0	1246.1025695129524	895.5121702896436	653.0731765414192
458063	939304	46	1232.0	407.0	1246.1025695129524	895.5121702896436	488.71568727427336
458060	939304	46	842.0	325.0	1246.1025695129524	895.5121702896436	699.1301904048844
458061	939304	46	983.0	331.0	1246.1025695129524	895.5121702896436	622.8137381990233
458058	939304	46	936.0	258.0	1246.1025695129524	895.5121702896436	708.9325573606752
458059	939304	46	1162.0	316.0	1246.1025695129524	895.5121702896436	585.5831262190653
458056	939304	46	1074.0	223.0	1246.1025695129524	895.5121702896436	694.184351322217
458057	939304	46	849.0	244.0	1246.1025695129524	895.5121702896436	762.9931577342687
458069	939304	46	531.0	973.0	1246.1025695129524	895.5121702896436	719.2885712127284
458066	939304	46	1333.0	535.0	1246.1025695129524	895.5121702896436	370.8371453241978
458067	939304	46	529.0	873.0	1246.1025695129524	895.5121702896436	717.4558474312051
458064	939304	46	1073.0	413.0	1246.1025695129524	895.5121702896436	512.623150130394
458065	939304	46	1143.0	423.0	1246.1025695129524	895.5121702896436	483.62991110145606
458182	939040	47	957.0	116.0	1246.1115319565956	895.502493940053	831.3901707195317
458183	939040	47	585.0	122.0	1246.1115319565956	895.502493940053	1017.5335698725023
458180	939040	47	1112.0	91.0	1246.1115319565956	895.502493940053	815.6041722303228
458181	939040	47	698.0	102.0	1246.1115319565956	895.502493940053	964.4026437919434
458190	939040	47	925.0	258.0	1246.1115319565956	895.502493940053	713.8081294965049
458191	939040	47	810.0	327.0	1246.1115319565956	895.502493940053	716.5112378194698
458188	939040	47	1078.0	225.0	1246.1115319565956	895.502493940053	691.2561620388091
458189	939040	47	861.0	230.0	1246.1115319565956	895.502493940053	768.8982126955337
458186	939040	47	942.0	189.0	1246.1115319565956	895.502493940053	769.174621144316
458187	939040	47	1283.0	191.0	1246.1115319565956	895.502493940053	705.4675917732463
458184	939040	47	1131.0	147.0	1246.1115319565956	895.502493940053	757.3022172315841
458185	939040	47	1191.0	159.0	1246.1115319565956	895.502493940053	738.5615780248256
458198	939040	47	1319.0	552.0	1246.1115319565956	895.502493940053	351.150526294281
458199	939040	47	532.0	854.0	1246.1115319565956	895.502493940053	715.3165292908028
458196	939040	47	1143.0	458.0	1246.1115319565956	895.502493940053	449.4890657471015
458197	939040	47	1274.0	459.0	1246.1115319565956	895.502493940053	437.392494066478
458194	939040	47	1191.0	360.0	1246.1115319565956	895.502493940053	538.3309409374677
458195	939040	47	1112.0	403.0	1246.1115319565956	895.502493940053	510.43570558976074
458192	939040	47	984.0	334.0	1246.1115319565956	895.502493940053	619.6672541659215
458193	939040	47	899.0	337.0	1246.1115319565956	895.502493940053	657.5799961635951
458201	939040	47	509.0	952.0	1246.1115319565956	895.502493940053	739.2735479742212
458311	938952	48	472.0	908.0	1246.13930934223	895.5116298374286	774.2400336188916
458308	938952	48	1319.0	561.0	1246.13930934223	895.5116298374286	342.3546563720437
458309	938952	48	558.0	858.0	1246.13930934223	895.5116298374286	689.1609619204077
458306	938952	48	1031.0	480.0	1246.13930934223	895.5116298374286	467.9047306390565
458275	938952	48	1082.0	88.0	1246.13930934223	895.5116298374286	824.0247236546028
458307	938952	48	1316.0	490.0	1246.13930934223	895.5116298374286	411.48535579360333
458304	938952	48	1230.0	399.0	1246.13930934223	895.5116298374286	496.773867941807
458305	938952	48	1109.0	413.0	1246.13930934223	895.5116298374286	501.6220321070792
458286	938952	48	958.0	117.0	1246.13930934223	895.5116298374286	830.1232555351926
458283	938952	48	715.0	105.0	1246.13930934223	895.5116298374286	952.3747176593722
458281	938952	48	614.0	104.0	1246.13930934223	895.5116298374286	1012.9613845470982
458294	938952	48	1282.0	191.0	1246.13930934223	895.5116298374286	705.4237206889503
458291	938952	48	1190.0	158.0	1246.13930934223	895.5116298374286	739.6452029175089
458289	938952	48	1131.0	147.0	1246.13930934223	895.5116298374286	757.3154696410799
458302	938952	48	798.0	324.0	1246.13930934223	895.5116298374286	726.2605480247188
458303	938952	48	986.0	337.0	1246.13930934223	895.5116298374286	616.1231215663906
458300	938952	48	1098.0	260.0	1246.13930934223	895.5116298374286	652.5490683703546
458301	938952	48	925.0	320.0	1246.13930934223	895.5116298374286	659.0478678236793
458298	938952	48	859.0	230.0	1246.13930934223	895.5116298374286	769.9237457611302
458299	938952	48	917.0	256.0	1246.13930934223	895.5116298374286	719.2411345658732
458297	938952	48	951.0	196.0	1246.13930934223	895.5116298374286	759.2257452147051
458118	938842	49	1130.0	147.0	1246.1168145898523	895.5117523962809	757.4648230154622
458119	938842	49	1188.0	159.0	1246.1168145898523	895.5117523962809	738.801140738096
458116	938842	49	739.0	110.0	1246.1168145898523	895.5117523962809	934.9845863929709
458117	938842	49	953.0	118.0	1246.1168145898523	895.5117523962809	830.9283916858526
458114	938842	49	664.0	92.0	1246.1168145898523	895.5117523962809	992.2152599447253
458115	938842	49	1058.0	92.0	1246.1168145898523	895.5117523962809	825.238797058388
458126	938842	49	783.0	319.0	1246.1168145898523	895.5117523962809	739.488326214067
458127	938842	49	980.0	348.0	1246.1168145898523	895.5117523962809	608.7588011844233
458124	938842	49	873.0	285.0	1246.1168145898523	895.5117523962809	715.5003543979947
458125	938842	49	1093.0	286.0	1246.1168145898523	895.5117523962809	628.449946470941
458122	938842	49	859.0	229.0	1246.1168145898523	895.5117523962809	770.777104110232
458123	938842	49	978.0	284.0	1246.1168145898523	895.5117523962809	667.7074580866831
458120	938842	49	1278.0	190.0	1246.1168145898523	895.5117523962809	706.2318105842933
458121	938842	49	954.0	201.0	1246.1168145898523	895.5117523962809	753.4446280800436
458135	938842	49	585.0	938.0	1246.1168145898523	895.5117523962809	662.4807119591242
458132	938842	49	1297.0	588.0	1246.1168145898523	895.5117523962809	311.6930804803261
458133	938842	49	472.0	814.0	1246.1168145898523	895.5117523962809	778.3964339650153
458130	938842	49	957.0	456.0	1246.1168145898523	895.5117523962809	526.078998794889
458131	938842	49	1306.0	457.0	1246.1168145898523	895.5117523962809	442.5816906340832
458128	938842	49	1277.0	392.0	1246.1168145898523	895.5117523962809	504.45798233574544
458129	938842	49	1102.0	416.0	1246.1168145898523	895.5117523962809	500.7006859728456
458246	939414	50	710.0	83.0	1246.0850834133914	895.4758376659527	973.3982758610857
458247	939414	50	1054.0	91.0	1246.0850834133914	895.4758376659527	827.0901115708408
458254	939414	50	860.0	231.0	1246.0850834133914	895.4758376659527	768.4984258124377
458255	939414	50	1027.0	248.0	1246.0850834133914	895.4758376659527	683.5372953507949
458252	939414	50	1274.0	192.0	1246.0850834133914	895.4758376659527	704.0294715051715
458253	939414	50	949.0	197.0	1246.0850834133914	895.4758376659527	759.0309892157869
458250	939414	50	1129.0	146.0	1246.0850834133914	895.4758376659527	758.5663767944123
458251	939414	50	1182.0	159.0	1246.0850834133914	895.4758376659527	739.2587891813448
458248	939414	50	756.0	111.0	1246.0850834133914	895.4758376659527	924.9787721164249
458249	939414	50	956.0	120.0	1246.0850834133914	895.4758376659527	827.9565993593295
458262	939414	50	916.0	453.0	1246.0850834133914	895.4758376659527	552.0335399323234
458263	939414	50	1190.0	462.0	1246.0850834133914	895.4758376659527	437.0890509057467
458260	939414	50	1291.0	395.0	1246.0850834133914	895.4758376659527	502.4872275186893
458261	939414	50	1100.0	424.0	1246.0850834133914	895.4758376659527	493.58921898549335
458258	939414	50	853.0	318.0	1246.0850834133914	895.4758376659527	698.5658350435602
458259	939414	50	973.0	357.0	1246.0850834133914	895.4758376659527	603.764598608554
458256	939414	50	735.0	285.0	1246.0850834133914	895.4758376659527	796.1712823643037
458257	939414	50	1077.0	316.0	1246.0850834133914	895.4758376659527	603.6406313955109
458267	939414	50	645.0	969.0	1246.0850834133914	895.4758376659527	605.5650914220594
458264	939414	50	1284.0	645.0	1246.0850834133914	895.4758376659527	253.3292050953268
458265	939414	50	483.0	757.0	1246.0850834133914	895.4758376659527	775.5478077754523
458113	938974	51	674.0	975.0	1246.1262825859503	895.5007191054824	577.6232499548162
458094	938974	51	779.0	120.0	1246.1262825859503	895.5007191054824	905.3222239709403
458095	938974	51	955.0	120.0	1246.1262825859503	895.5007191054824	828.3452648174159
458092	938974	51	768.0	79.0	1246.1262825859503	895.5007191054824	946.1914005100817
458093	938974	51	1049.0	90.0	1246.1262825859503	895.5007191054824	829.2708723725952
458102	938974	51	708.0	233.0	1246.1262825859503	895.5007191054824	853.5145568911262
458103	938974	51	839.0	322.0	1246.1262825859503	895.5007191054824	703.3170585068732
458100	938974	51	1258.0	210.0	1246.1262825859503	895.5007191054824	685.6035451041383
458101	938974	51	862.0	230.0	1246.1262825859503	895.5007191054824	768.4036752275562
458098	938974	51	1028.0	185.0	1246.1262825859503	895.5007191054824	743.2296731187295
458099	938974	51	944.0	188.0	1246.1262825859503	895.5007191054824	769.309793362843
458096	938974	51	1129.0	145.0	1246.1262825859503	895.5007191054824	759.585344415129
458097	938974	51	1184.0	146.0	1246.1262825859503	895.5007191054824	752.0711421983858
458110	938974	51	523.0	684.0	1246.1262825859503	895.5007191054824	753.4216447306992
458111	938974	51	1283.0	700.0	1246.1262825859503	895.5007191054824	198.94773737515067
458108	938974	51	881.0	444.0	1246.1262825859503	895.5007191054824	580.6635011672448
458109	938974	51	1067.0	476.0	1246.1262825859503	895.5007191054824	456.1437037196486
458106	938974	51	1118.0	419.0	1246.1262825859503	895.5007191054824	493.42606294898593
458107	938974	51	1355.0	431.0	1246.1262825859503	895.5007191054824	477.08951402547575
458104	938974	51	1067.0	337.0	1246.1262825859503	895.5007191054824	586.5230416227505
458105	938974	51	958.0	364.0	1246.1262825859503	895.5007191054824	604.5740394082794
458382	939238	52	1191.0	139.0	1246.1379483199523	895.5150835355458	758.5217630112716
458383	939238	52	1128.0	143.0	1246.1379483199523	895.5150835355458	761.7319251428006
458380	939238	52	956.0	113.0	1246.1379483199523	895.5150835355458	834.5716775783574
458381	939238	52	773.0	125.0	1246.1379483199523	895.5150835355458	904.1863812822018
458378	939238	52	869.0	90.0	1246.1379483199523	895.5150835355458	889.4310439074299
458379	939238	52	1043.0	90.0	1246.1379483199523	895.5150835355458	830.734359377844
458390	939238	52	813.0	337.0	1246.1379483199523	895.5150835355458	706.786800111275
458391	939238	52	1087.0	361.0	1246.1379483199523	895.5150835355458	557.7017671860968
458388	939238	52	1173.0	237.0	1246.1379483199523	895.5150835355458	662.5641664988221
458389	939238	52	927.0	323.0	1246.1379483199523	895.5150835355458	655.455987030084
458386	939238	52	864.0	231.0	1246.1379483199523	895.5150835355458	766.5570479699708
458387	939238	52	709.0	237.0	1246.1379483199523	895.5150835355458	849.7995591721584
458384	939238	52	1028.0	174.0	1246.1379483199523	895.5150835355458	753.7693150205465
458385	939238	52	941.0	186.0	1246.1379483199523	895.5150835355458	772.3476039124887
458399	939238	52	762.0	980.0	1246.1379483199523	895.5150835355458	491.4542238229911
458396	939238	52	549.0	587.0	1246.1379483199523	895.5150835355458	762.3535110148686
458397	939238	52	1307.0	756.0	1246.1379483199523	895.5150835355458	152.212508909863
458394	939238	52	1212.0	439.0	1246.1379483199523	895.5150835355458	457.78971265305006
458395	939238	52	903.0	534.0	1246.1379483199523	895.5150835355458	498.434355959678
458392	939238	52	850.0	414.0	1246.1379483199523	895.5150835355458	623.5238967123753
458393	939238	52	1401.0	437.0	1246.1379483199523	895.5150835355458	483.9610902543327
458318	939018	53	1042.0	157.0	1246.0347930201865	895.4666070414621	766.1351881216001
458319	939018	53	938.0	183.0	1246.0347930201865	895.4666070414621	776.2049341895233
458316	939018	53	1128.0	141.0	1246.0347930201865	895.4666070414621	763.6439441938726
458317	939018	53	1187.0	148.0	1246.0347930201865	895.4666070414621	749.7942620672766
458314	939018	53	983.0	122.0	1246.0347930201865	895.4666070414621	816.9687231145413
458315	939018	53	768.0	125.0	1246.0347930201865	895.4666070414621	906.7171862845853
458312	939018	53	1041.0	88.0	1246.0347930201865	895.4666070414621	833.0915843026394
458313	939018	53	914.0	93.0	1246.0347930201865	895.4666070414621	868.4467509252335
458326	939018	53	1404.0	394.0	1246.0347930201865	895.4666070414621	525.7582758206014
458327	939018	53	839.0	402.0	1246.0347930201865	895.4666070414621	639.6769614375672
458324	939018	53	1130.0	329.0	1246.0347930201865	895.4666070414621	578.2287523846455
458325	939018	53	774.0	341.0	1246.0347930201865	895.4666070414621	728.1827134350839
458322	939018	53	709.0	236.0	1246.0347930201865	895.4666070414621	850.4719717409931
458323	939018	53	923.0	314.0	1246.0347930201865	895.4666070414621	665.172829124811
458320	939018	53	867.0	228.0	1246.0347930201865	895.4666070414621	767.5799931181748
458321	939018	53	1106.0	232.0	1246.0347930201865	895.4666070414621	678.0838310381072
458333	939018	53	858.0	989.0	1246.0347930201865	895.4666070414621	399.1484638484223
458330	939018	53	769.0	507.0	1246.0347930201865	895.4666070414621	615.197934439086
458331	939018	53	1342.0	804.0	1246.0347930201865	895.4666070414621	132.57247510081305
458328	939018	53	1290.0	439.0	1246.0347930201865	895.4666070414621	458.5790038463628
458329	939018	53	547.0	469.0	1246.0347930201865	895.4666070414621	818.8549375647874
458179	938930	54	952.0	985.0	1246.1130503556508	895.4931231996251	307.4312400912813
458176	938930	54	1366.0	455.0	1246.1130503556508	895.4931231996251	456.5162344114246
458177	938930	54	1381.0	848.0	1246.1130503556508	895.4931231996251	143.00379692725633
458158	938930	54	1038.0	88.0	1246.1130503556508	895.4931231996251	833.8801986754563
458159	938930	54	915.0	101.0	1246.1130503556508	895.4931231996251	860.7294435113268
458166	938930	54	871.0	221.0	1246.1130503556508	895.4931231996251	771.7841497405253
458167	938930	54	1064.0	231.0	1246.1130503556508	895.4931231996251	688.996570303098
458164	938930	54	1040.0	164.0	1246.1130503556508	895.4931231996251	759.9768278146729
458165	938930	54	931.0	171.0	1246.1130503556508	895.4931231996251	790.0547576389816
458162	938930	54	1129.0	140.0	1246.1130503556508	895.4931231996251	764.5163999323553
458163	938930	54	1185.0	149.0	1246.1130503556508	895.4931231996251	748.9905125621439
458160	938930	54	743.0	120.0	1246.1130503556508	895.4931231996251	924.398358700445
458161	938930	54	984.0	122.0	1246.1130503556508	895.4931231996251	816.697534466619
458174	938930	54	556.0	389.0	1246.1130503556508	895.4931231996251	856.0323043668922
458175	938930	54	842.0	402.0	1246.1130503556508	895.4931231996251	637.8423160257314
458172	938930	54	1413.0	349.0	1246.1130503556508	895.4931231996251	571.4070245158665
458173	938930	54	642.0	365.0	1246.1130503556508	895.4931231996251	803.9748325489435
458170	938930	54	932.0	291.0	1246.1130503556508	895.4931231996251	681.2333993569082
458171	938930	54	727.0	338.0	1246.1130503556508	895.4931231996251	761.7591098663809
458168	938930	54	709.0	236.0	1246.1130503556508	895.4931231996251	850.5419498237272
458169	938930	54	1160.0	283.0	1246.1130503556508	895.4931231996251	618.5170033300508
458406	939150	55	1072.0	160.0	1246.1544927193886	895.4864993469977	755.8241713891193
458407	939150	55	926.0	172.0	1246.1544927193886	895.4864993469977	791.1584000348996
458404	939150	55	1186.0	136.0	1246.1544927193886	895.4864993469977	761.865018021358
458405	939150	55	1129.0	141.0	1246.1544927193886	895.4864993469977	763.5280301738925
458402	939150	55	978.0	120.0	1246.1544927193886	895.4864993469977	820.5401529694045
458403	939150	55	727.0	127.0	1246.1544927193886	895.4864993469977	927.4119295056155
458400	939150	55	1035.0	89.0	1246.1544927193886	895.4864993469977	833.6706144662634
458401	939150	55	923.0	104.0	1246.1544927193886	895.4864993469977	854.915027832176
458414	939150	55	599.0	324.0	1246.1544927193886	895.4864993469977	863.3688414477182
458415	939150	55	507.0	325.0	1246.1544927193886	895.4864993469977	933.7045625059613
458412	939150	55	1065.0	237.0	1246.1544927193886	895.4864993469977	682.9505253345095
458413	939150	55	930.0	294.0	1246.1544927193886	895.4864993469977	679.5142913606452
458410	939150	55	871.0	230.0	1246.1544927193886	895.4864993469977	763.9457927239755
458411	939150	55	706.0	234.0	1246.1544927193886	895.4864993469977	854.0089372034029
458408	939150	55	1246.0	209.0	1246.1544927193886	895.4864993469977	686.4865167311706
458409	939150	55	1409.0	209.0	1246.1544927193886	895.4864993469977	705.5369395199482
458421	939150	55	1072.0	996.0	1246.1544927193886	895.4864993469977	201.07896744281507
458418	939150	55	1399.0	418.0	1246.1544927193886	895.4864993469977	501.3532748018286
458419	939150	55	1405.0	893.0	1246.1544927193886	895.4864993469977	158.86496738500088
458416	939150	55	715.0	361.0	1246.1544927193886	895.4864993469977	753.5256552501708
458417	939150	55	819.0	372.0	1246.1544927193886	895.4864993469977	675.6471532160351
458214	939501	56	704.0	235.0	1246.1365287781928	895.5059619030568	854.5057878944709
458215	939501	56	596.0	297.0	1246.1365287781928	895.5059619030568	883.6780479819905
458212	939501	56	867.0	228.0	1246.1365287781928	895.5059619030568	767.6644557553141
458213	939501	56	1060.0	228.0	1246.1365287781928	895.5059619030568	692.9725943511187
458210	939501	56	1279.0	174.0	1246.1365287781928	895.5059619030568	722.254014043814
458211	939501	56	1402.0	197.0	1246.1365287781928	895.5059619030568	715.684288269224
458208	939501	56	1064.0	164.0	1246.1365287781928	895.5059619030568	753.8399614076491
458209	939501	56	920.0	174.0	1246.1365287781928	895.5059619030568	791.7928317843906
458222	939501	56	1388.0	941.0	1246.1365287781928	895.5059619030568	148.97970321311104
458223	939501	56	1133.0	1009.0	1246.1365287781928	895.5059619030568	160.25221005505426
458220	939501	56	682.0	427.0	1246.1365287781928	895.5059619030568	733.3129341833658
458218	939501	56	773.0	326.0	1246.1365287781928	895.5059619030568	740.4020634137938
458219	939501	56	1416.0	341.0	1246.1365287781928	895.5059619030568	579.9400491788406
458216	939501	56	987.0	300.0	1246.1365287781928	895.5059619030568	649.445218020193
458217	939501	56	507.0	306.0	1246.1365287781928	895.5059619030568	945.4311647568661
458206	939501	56	729.0	135.0	1246.1365287781928	895.5059619030568	919.6735874683214
458207	939501	56	1128.0	141.0	1246.1365287781928	895.5059619030568	763.6985570099093
458204	939501	56	979.0	122.0	1246.1365287781928	895.5059619030568	818.3357490096809
458205	939501	56	1192.0	131.0	1246.1365287781928	895.5059619030568	766.4203347598954
458202	939501	56	1020.0	85.0	1246.1365287781928	895.5059619030568	841.4616116783045
458203	939501	56	858.0	96.0	1246.1365287781928	895.5059619030568	888.740540366263
458244	938995	57	1059.0	984.0	1246.1344131650449	895.4649041570804	207.02113850170153
458245	938995	57	1351.0	997.0	1246.1344131650449	895.4649041570804	145.9663214240545
458242	938995	57	676.0	522.0	1246.1344131650449	895.4649041570804	681.5638515297795
458240	938995	57	722.0	294.0	1246.1344131650449	895.4649041570804	797.7950325719959
458241	938995	57	502.0	304.0	1246.1344131650449	895.4649041570804	950.5612856128898
458230	938995	57	1125.0	142.0	1246.1344131650449	895.4649041570804	763.1401626498753
458231	938995	57	1043.0	169.0	1246.1344131650449	895.4649041570804	754.3307277208473
458228	938995	57	731.0	137.0	1246.1344131650449	895.4649041570804	916.8601171743181
458229	938995	57	1362.0	141.0	1246.1344131650449	895.4649041570804	763.3099801636037
458226	938995	57	970.0	120.0	1246.1344131650449	895.4649041570804	823.162214702153
458227	938995	57	1193.0	131.0	1246.1344131650449	895.4649041570804	766.3092427671011
458224	938995	57	1018.0	85.0	1246.1344131650449	895.4649041570804	841.9612053654877
458225	938995	57	807.0	102.0	1246.1344131650449	895.4649041570804	906.876831193086
458238	938995	57	1064.0	282.0	1246.1344131650449	895.4649041570804	639.9313502958197
458239	938995	57	587.0	285.0	1246.1344131650449	895.4649041570804	898.4016773280988
458236	938995	57	867.0	229.0	1246.1344131650449	895.4649041570804	766.7583528851246
458237	938995	57	1423.0	238.0	1246.1344131650449	895.4649041570804	680.8388473087826
458234	938995	57	699.0	221.0	1246.1344131650449	895.4649041570804	868.4808420506912
458235	938995	57	1045.0	222.0	1246.1344131650449	895.4649041570804	702.8584703128735
458232	938995	57	921.0	174.0	1246.1344131650449	895.4649041570804	791.34315853147
458233	938995	57	1288.0	193.0	1246.1344131650449	895.4649041570804	703.7113534208833
458030	939062	58	1192.0	126.0	1246.1337194968928	895.4834029323533	771.3852260543514
458031	939062	58	717.0	139.0	1246.1337194968928	895.4834029323533	923.1736738126417
458028	939062	58	1312.0	114.0	1246.1337194968928	895.4834029323533	784.2542164158539
458029	939062	58	971.0	120.0	1246.1337194968928	895.4834029323533	822.8445003934447
458026	939062	58	1005.0	82.0	1246.1337194968928	895.4834029323533	848.4696326473963
458027	939062	58	800.0	106.0	1246.1337194968928	895.4834029323533	906.8182503554838
458038	939062	58	1341.0	234.0	1246.1337194968928	895.4834029323533	668.2513775006082
458039	939062	58	1145.0	241.0	1246.1337194968928	895.4834029323533	662.2511260339157
458036	939062	58	683.0	210.0	1246.1337194968928	895.4834029323533	887.1341960098958
458037	939062	58	867.0	228.0	1246.1337194968928	895.4834029323533	767.6434526847103
458034	939062	58	1400.0	166.0	1246.1337194968928	895.4834029323533	745.5339478720114
458035	939062	58	920.0	176.0	1246.1337194968928	895.4834029323533	789.9490933522217
458032	939062	58	1117.0	149.0	1246.1337194968928	895.4834029323533	757.570451089909
458033	939062	58	986.0	160.0	1246.1337194968928	895.4834029323533	780.1316478699237
458047	939062	58	1293.0	1027.0	1246.1337194968928	895.4834029323533	139.6175617623
458044	939062	58	727.0	577.0	1246.1337194968928	895.4834029323533	609.0414572605467
458045	939062	58	1048.0	837.0	1246.1337194968928	895.4834029323533	206.5847991025027
458042	939062	58	511.0	283.0	1246.1337194968928	895.4834029323533	956.8476913328118
458043	939062	58	695.0	286.0	1246.1337194968928	895.4834029323533	821.7167366048236
458040	939062	58	1002.0	244.0	1246.1337194968928	895.4834029323533	695.7240094259408
458041	939062	58	584.0	249.0	1246.1337194968928	895.4834029323533	925.3982130746663
458342	939106	59	928.0	152.0	1246.1537736583712	895.4881900262822	808.7005084712258
458343	939106	59	591.0	174.0	1246.1537736583712	895.4881900262822	974.5622994381657
458340	939106	59	716.0	137.0	1246.1537736583712	895.4881900262822	925.4011876659533
458341	939106	59	1116.0	149.0	1246.1537736583712	895.4881900262822	757.7497097632101
458338	939106	59	1189.0	121.0	1246.1537736583712	895.4881900262822	776.5941735125102
458339	939106	59	1005.0	128.0	1246.1537736583712	895.4881900262822	804.4832281530122
458336	939106	59	796.0	110.0	1246.1537736583712	895.4881900262822	905.3342568408846
458337	939106	59	1356.0	115.0	1246.1537736583712	895.4881900262822	788.1801876550808
458350	939106	59	924.0	267.0	1246.1537736583712	895.4881900262822	706.243908918754
458351	939106	59	644.0	283.0	1246.1537736583712	895.4881900262822	858.9126556598686
458348	939106	59	524.0	237.0	1246.1537736583712	895.4881900262822	977.298710330222
458349	939106	59	1401.0	253.0	1246.1537736583712	895.4881900262822	660.8845800406384
458346	939106	59	684.0	217.0	1246.1537736583712	895.4881900262822	881.1146856360343
458347	939106	59	866.0	228.0	1246.1537736583712	895.4881900262822	768.1519221164926
458344	939106	59	922.0	187.0	1246.1537736583712	895.4881900262822	779.122060003232
458345	939106	59	1210.0	215.0	1246.1537736583712	895.4881900262822	681.4479232597207
458355	939106	59	1213.0	1025.0	1246.1537736583712	895.4881900262822	133.68800107137105
458352	939106	59	815.0	602.0	1246.1537736583712	895.4881900262822	521.563892754049
458353	939106	59	1111.0	737.0	1246.1537736583712	895.4881900262822	208.29077970929282
458334	939106	59	989.0	76.0	1246.1537736583712	895.4881900262822	858.8882097801161
458335	939106	59	1264.0	102.0	1246.1537736583712	895.4881900262822	793.6888530814969
458374	939370	60	1173.0	562.0	1246.1410521404723	895.4760050553307	341.4027818514053
458375	939370	60	936.0	600.0	1246.1410521404723	895.4760050553307	428.36146160253134
458372	939370	60	585.0	265.0	1246.1410521404723	895.4760050553307	913.5685435564975
458373	939370	60	845.0	286.0	1246.1410521404723	895.4760050553307	729.6404213381895
458370	939370	60	866.0	230.0	1246.1410521404723	895.4760050553307	766.3977641061251
458371	939370	60	1390.0	242.0	1246.1410521404723	895.4760050553307	669.1235207809727
458368	939370	60	952.0	196.0	1246.1410521404723	895.4760050553307	758.8054033824938
458369	939370	60	679.0	219.0	1246.1410521404723	895.4760050553307	882.7620055477137
458377	939370	60	1130.0	1011.0	1246.1410521404723	895.4760050553307	163.81250684936083
458358	939370	60	1234.0	111.0	1246.1410521404723	895.4760050553307	784.5699507721723
458359	939370	60	792.0	118.0	1246.1410521404723	895.4760050553307	900.396042681248
458356	939370	60	965.0	82.0	1246.1410521404723	895.4760050553307	860.6878075117785
458357	939370	60	1295.0	100.0	1246.1410521404723	895.4760050553307	796.9750757738467
458366	939370	60	1282.0	180.0	1246.1410521404723	895.4760050553307	716.374048909875
458367	939370	60	535.0	190.0	1246.1410521404723	895.4760050553307	1001.7075370327843
458364	939370	60	903.0	150.0	1246.1410521404723	895.4760050553307	820.6584282009939
458365	939370	60	588.0	160.0	1246.1410521404723	895.4760050553307	986.9521764121688
458362	939370	60	715.0	135.0	1246.1410521404723	895.4760050553307	927.5961252257382
458363	939370	60	1117.0	148.0	1246.1410521404723	895.4760050553307	758.5497936730488
458360	939370	60	1180.0	120.0	1246.1410521404723	895.4760050553307	778.2915091370481
458361	939370	60	1024.0	128.0	1246.1410521404723	895.4760050553307	798.9781382376905
458278	939326	61	1325.0	154.0	1246.1674732069548	895.4801484221771	745.6590224658654
458279	939326	61	591.0	159.0	1246.1674732069548	895.4801484221771	985.7217796966536
458276	939326	61	906.0	150.0	1246.1674732069548	895.4801484221771	819.4233103345032
458277	939326	61	1115.0	150.0	1246.1674732069548	895.4801484221771	756.931673084862
458274	939326	61	724.0	129.0	1246.1674732069548	895.4801484221771	927.4430915159261
458272	939326	61	791.0	125.0	1246.1674732069548	895.4801484221771	894.8838403827974
458273	939326	61	1175.0	128.0	1246.1674732069548	895.4801484221771	770.7727210175445
458287	939326	61	561.0	262.0	1246.1674732069548	895.4801484221771	933.1406993512751
458284	939326	61	867.0	232.0	1246.1674732069548	895.4801484221771	764.181837057425
458285	939326	61	643.0	240.0	1246.1674732069548	895.4801484221771	890.7666505378509
458282	939326	61	967.0	202.0	1246.1674732069548	895.4801484221771	747.5621675502316
458280	939326	61	536.0	186.0	1246.1674732069548	895.4801484221771	1003.842577801074
458292	939326	61	967.0	613.0	1246.1674732069548	895.4801484221771	397.15174977503375
458293	939326	61	1279.0	620.0	1246.1674732069548	895.4801484221771	277.4297874964416
458290	939326	61	1416.0	336.0	1246.1674732069548	895.4801484221771	584.688911845788
458288	939326	61	749.0	287.0	1246.1674732069548	895.4801484221771	785.7630606225154
458270	939326	61	1176.0	91.0	1246.1674732069548	895.4801484221771	807.5343853370065
458271	939326	61	1046.0	120.0	1246.1674732069548	895.4801484221771	800.8972954923364
458268	939326	61	1263.0	83.0	1246.1674732069548	895.4801484221771	812.6544933354896
458269	939326	61	948.0	85.0	1246.1674732069548	895.4801484221771	863.5866563727432
458296	939326	61	1046.0	948.0	1246.1674732069548	895.4801484221771	206.94287168156703
458438	939173	62	704.0	279.0	1246.1114632326517	895.4937439921102	820.9441972202837
458439	939173	62	1430.0	369.0	1246.1114632326517	895.4937439921102	557.6832940094819
458436	939173	62	868.0	236.0	1246.1114632326517	895.4937439921102	760.1975249845714
458437	939173	62	624.0	248.0	1246.1114632326517	895.4937439921102	897.925843928323
458434	939173	62	976.0	208.0	1246.1114632326517	895.4937439921102	738.6527266571032
458435	939173	62	557.0	228.0	1246.1114632326517	895.4937439921102	959.3865263944721
458432	939173	62	1330.0	167.0	1246.1114632326517	895.4937439921102	733.3078627947535
458433	939173	62	610.0	178.0	1246.1114632326517	895.4937439921102	958.8717674036508
458442	939173	62	1038.0	885.0	1246.1114632326517	895.4937439921102	208.37586182618963
458440	939173	62	1013.0	657.0	1246.1114632326517	895.4937439921102	333.4969568284576
458441	939173	62	1371.0	677.0	1246.1114632326517	895.4937439921102	251.66776269434894
458422	939173	62	1229.0	86.0	1246.1114632326517	895.4937439921102	809.6745789120013
458423	939173	62	1134.0	88.0	1246.1114632326517	895.4937439921102	815.2393064460042
458430	939173	62	902.0	146.0	1246.1114632326517	895.4937439921102	824.7142362124152
458431	939173	62	1107.0	154.0	1246.1114632326517	895.4937439921102	754.4302297642682
458428	939173	62	792.0	122.0	1246.1114632326517	895.4937439921102	896.9446989832941
458429	939173	62	1174.0	135.0	1246.1114632326517	895.4937439921102	763.9049664589774
458426	939173	62	572.0	119.0	1246.1114632326517	895.4937439921102	1028.2843961281098
458427	939173	62	1045.0	120.0	1246.1114632326517	895.4937439921102	801.146907635846
458424	939173	62	943.0	89.0	1246.1114632326517	895.4937439921102	861.573396897473
458425	939173	62	728.0	116.0	1246.1114632326517	895.4937439921102	935.9754191515484
458464	939437	63	1071.0	806.0	1246.1364307577055	895.4527203296357	196.65848202638142
458446	939437	63	1195.0	87.0	1246.1364307577055	895.4527203296357	810.0683523993674
458447	939437	63	936.0	90.0	1246.1364307577055	895.4527203296357	863.0983086355454
458444	939437	63	1094.0	80.0	1246.1364307577055	895.4527203296357	829.5231356970685
458445	939437	63	663.0	86.0	1246.1364307577055	895.4527203296357	997.6280886812899
458454	939437	63	560.0	187.0	1246.1364307577055	895.4527203296357	986.2496938176379
458455	939437	63	1375.0	188.0	1246.1364307577055	895.4527203296357	719.0932978269685
458452	939437	63	1170.0	144.0	1246.1364307577055	895.4527203296357	755.2999053219406
458453	939437	63	1104.0	154.0	1246.1364307577055	895.4527203296357	754.9535756804897
458450	939437	63	1039.0	125.0	1246.1364307577055	895.4527203296357	797.8113155442065
458451	939437	63	901.0	144.0	1246.1364307577055	895.4527203296357	826.922213226237
458448	939437	63	728.0	117.0	1246.1364307577055	895.4527203296357	935.1224511618489
458449	939437	63	795.0	125.0	1246.1364307577055	895.4527203296357	892.8165956231647
458462	939437	63	1147.0	652.0	1246.1364307577055	895.4527203296357	262.86357476698277
458463	939437	63	1397.0	684.0	1246.1364307577055	895.4527203296357	259.7538632231053
458460	939437	63	716.0	285.0	1246.1364307577055	895.4527203296357	808.5154042900925
458461	939437	63	1414.0	372.0	1246.1364307577055	895.4527203296357	549.7098582882231
458458	939437	63	868.0	238.0	1246.1364307577055	895.4527203296357	758.4400040444959
458459	939437	63	579.0	263.0	1246.1364307577055	895.4527203296357	919.2755085916774
458456	939437	63	637.0	191.0	1246.1364307577055	895.4527203296357	931.2898724114103
458457	939437	63	1004.0	215.0	1246.1364307577055	895.4527203296357	722.2506183480098
458470	939481	64	713.0	120.0	1246.1186617501717	895.5007537253357	941.0722217422305
458471	939481	64	1038.0	129.0	1246.1186617501717	895.5007537253357	794.2523420363267
458468	939481	64	1162.0	91.0	1246.1186617501717	895.5007537253357	808.8865260339505
458469	939481	64	931.0	92.0	1246.1186617501717	895.5007537253357	863.083560392852
458466	939481	64	727.0	77.0	1246.1186617501717	895.5007537253357	969.2407692757419
458467	939481	64	1040.0	78.0	1246.1186617501717	895.5007537253357	843.0850402321071
458478	939481	64	681.0	203.0	1246.1186617501717	895.5007537253357	893.8212325562997
458479	939481	64	1036.0	236.0	1246.1186617501717	895.5007537253357	692.1640673857383
458476	939481	64	566.0	169.0	1246.1186617501717	895.5007537253357	995.1707085843741
458477	939481	64	1343.0	197.0	1246.1186617501717	895.5007537253357	705.1874195247244
458474	939481	64	1107.0	155.0	1246.1186617501717	895.5007537253357	753.4556180127327
458475	939481	64	1164.0	155.0	1246.1186617501717	895.5007537253357	745.0401605788976
458472	939481	64	805.0	130.0	1246.1186617501717	895.5007537253357	883.5027321397029
458473	939481	64	901.0	144.0	1246.1186617501717	895.5007537253357	826.9584472861844
458486	939481	64	1110.0	735.0	1246.1186617501717	895.5007537253357	210.4490010027572
458484	939481	64	1392.0	593.0	1246.1186617501717	895.5007537253357	335.83935274764485
458485	939481	64	1224.0	661.0	1246.1186617501717	895.5007537253357	235.54158591503338
458482	939481	64	678.0	281.0	1246.1186617501717	895.5007537253357	836.8811087351726
458483	939481	64	1373.0	456.0	1246.1186617501717	895.5007537253357	457.4492174233174
458480	939481	64	868.0	238.0	1246.1186617501717	895.5007537253357	758.4727836337472
458481	939481	64	538.0	240.0	1246.1186617501717	895.5007537253357	964.9421108301457
458502	939678	65	1063.0	238.0	1246.1020918448353	895.4816000776326	682.5015974183493
458503	939678	65	866.0	240.0	1246.1020918448353	895.4816000776326	757.7161264386242
458500	939678	65	527.0	212.0	1246.1020918448353	895.4816000776326	992.0962232265068
458501	939678	65	728.0	229.0	1246.1020918448353	895.4816000776326	844.1726723935309
458498	939678	65	1347.0	169.0	1246.1020918448353	895.4816000776326	733.454772376215
458499	939678	65	576.0	180.0	1246.1020918448353	895.4816000776326	980.2809462314738
458496	939678	65	1159.0	153.0	1246.1020918448353	895.4816000776326	747.5732076911182
458497	939678	65	1105.0	154.0	1246.1020918448353	895.4816000776326	754.7878931041982
458508	939678	65	1210.0	691.0	1246.1020918448353	895.4816000776326	207.64413260644233
458506	939678	65	1398.0	531.0	1246.1020918448353	895.4816000776326	394.866827293793
458507	939678	65	1382.0	679.0	1246.1020918448353	895.4816000776326	255.60227818452958
458504	939678	65	586.0	276.0	1246.1020918448353	895.4816000776326	905.2580982751115
458505	939678	65	1360.0	440.0	1246.1020918448353	895.4816000776326	469.50635937269556
458494	939678	65	814.0	136.0	1246.1020918448353	895.4816000776326	873.7989005676097
458495	939678	65	897.0	148.0	1246.1020918448353	895.4816000776326	824.9854622870985
458492	939678	65	702.0	130.0	1246.1020918448353	895.4816000776326	939.1534307062601
458493	939678	65	1037.0	133.0	1246.1020918448353	895.4816000776326	790.6338439953306
458490	939678	65	980.0	99.0	1246.1020918448353	895.4816000776326	839.7578594728501
458491	939678	65	921.0	100.0	1246.1020918448353	895.4816000776326	859.3499555966465
458488	939678	65	765.0	79.0	1246.1020918448353	895.4816000776326	947.6821334407479
458489	939678	65	1144.0	98.0	1246.1020918448353	895.4816000776326	803.991131556482
458530	939525	66	1328.0	737.0	1246.108994255674	895.437956569532	178.35000113189284
458528	939525	66	1306.0	463.0	1246.108994255674	895.437956569532	436.56559512987207
458529	939525	66	1410.0	717.0	1246.108994255674	895.437956569532	242.28158433648426
458510	939525	66	784.0	78.0	1246.108994255674	895.437956569532	939.0151944524448
458511	939525	66	1173.0	83.0	1246.108994255674	895.437956569532	815.7207600128569
458518	939525	66	895.0	151.0	1246.108994255674	895.437956569532	823.0828615811723
458519	939525	66	1159.0	151.0	1246.108994255674	895.437956569532	749.5170765644073
458516	939525	66	1290.0	141.0	1246.108994255674	895.437956569532	755.7136036211467
458517	939525	66	806.0	146.0	1246.108994255674	895.437956569532	869.1105669429273
458514	939525	66	954.0	133.0	1246.108994255674	895.437956569532	816.4798234757458
458515	939525	66	693.0	136.0	1246.108994255674	895.437956569532	939.5081529210003
458512	939525	66	908.0	99.0	1246.108994255674	895.437956569532	865.2347142025886
458513	939525	66	1037.0	131.0	1246.108994255674	895.437956569532	792.5225302304164
458526	939525	66	527.0	280.0	1246.108994255674	895.437956569532	946.5102344961136
458527	939525	66	1381.0	429.0	1246.108994255674	895.437956569532	485.5511824303144
458524	939525	66	867.0	239.0	1246.108994255674	895.437956569532	758.0464499954679
458525	939525	66	793.0	258.0	1246.108994255674	895.437956569532	782.0709105643356
458522	939525	66	523.0	201.0	1246.108994255674	895.437956569532	1002.5620644618065
458523	939525	66	1074.0	236.0	1246.108994255674	895.437956569532	681.5276402819622
458520	939525	66	1103.0	155.0	1246.108994255674	895.437956569532	754.1409362750007
458521	939525	66	573.0	169.0	1246.108994255674	895.437956569532	990.3473243730213
458534	939547	67	898.0	101.0	1246.130891985891	895.4745943732909	867.4012906720263
458535	939547	67	1037.0	131.0	1246.130891985891	895.4745943732909	792.5636475545809
458532	939547	67	783.0	78.0	1246.130891985891	895.4745943732909	939.5503901108356
458533	939547	67	1175.0	96.0	1246.130891985891	895.4745943732909	802.6326873751445
458542	939547	67	515.0	172.0	1246.130891985891	895.4745943732909	1028.5756510435594
458543	939547	67	940.0	172.0	1246.130891985891	895.4745943732909	785.5772474630836
458540	939547	67	1098.0	157.0	1246.130891985891	895.4745943732909	753.1848960881598
458541	939547	67	1159.0	164.0	1246.130891985891	895.4745943732909	736.6456913278101
458538	939547	67	799.0	150.0	1246.130891985891	895.4745943732909	869.2861470333696
458539	939547	67	896.0	151.0	1246.130891985891	895.4745943732909	822.6992543998758
458536	939547	67	1266.0	138.0	1246.130891985891	895.4745943732909	757.7351401210437
458537	939547	67	689.0	145.0	1246.130891985891	895.4745943732909	934.6694322618825
458550	939547	67	1257.0	475.0	1246.130891985891	895.4745943732909	420.6150520635298
458551	939547	67	1426.0	736.0	1246.130891985891	895.4745943732909	240.38519560970659
458548	939547	67	526.0	290.0	1246.130891985891	895.4745943732909	940.8442942505928
458549	939547	67	1373.0	322.0	1246.130891985891	895.4745943732909	587.3405153400421
458546	939547	67	1092.0	249.0	1246.130891985891	895.4745943732909	664.5944124309783
458547	939547	67	800.0	265.0	1246.130891985891	895.4745943732909	772.3541849011323
458544	939547	67	585.0	179.0	1246.130891985891	895.4745943732909	974.8999439534457
458545	939547	67	865.0	238.0	1246.130891985891	895.4745943732909	759.9563139235598
458552	939547	67	1370.0	806.0	1246.130891985891	895.4745943732909	152.80464311818525
458566	939634	68	933.0	199.0	1246.1038464156632	895.4617779147304	763.6052820249677
458567	939634	68	860.0	234.0	1246.1038464156632	895.4617779147304	765.9032992872443
458564	939634	68	1157.0	177.0	1246.1038464156632	895.4617779147304	723.9660363376596
458565	939634	68	588.0	184.0	1246.1038464156632	895.4617779147304	969.1638324353008
458562	939634	68	789.0	159.0	1246.1038464156632	895.4617779147304	866.7871000062933
458563	939634	68	1096.0	167.0	1246.1038464156632	895.4617779147304	743.7659084627818
458560	939634	68	691.0	138.0	1246.1038464156632	895.4617779147304	939.089253110272
458561	939634	68	895.0	152.0	1246.1038464156632	895.4617779147304	822.1978631619068
458574	939634	68	1397.0	859.0	1246.1038464156632	895.4617779147304	155.2388817766055
458572	939634	68	1239.0	532.0	1246.1038464156632	895.4617779147304	363.5311934880336
458573	939634	68	1419.0	767.0	1246.1038464156632	895.4617779147304	215.39616595768857
458570	939634	68	517.0	293.0	1246.1038464156632	895.4617779147304	945.8079153328613
458571	939634	68	834.0	300.0	1246.1038464156632	895.4617779147304	724.1576549260224
458568	939634	68	1092.0	249.0	1246.1038464156632	895.4617779147304	664.5756734825437
458569	939634	68	1317.0	261.0	1246.1038464156632	895.4617779147304	638.410535805742
458558	939634	68	1254.0	136.0	1246.1038464156632	895.4617779147304	759.5028251131333
458559	939634	68	529.0	137.0	1246.1038464156632	895.4617779147304	1043.792218356562
458556	939634	68	1175.0	106.0	1246.1038464156632	895.4617779147304	792.6573381754498
458557	939634	68	1036.0	132.0	1246.1038464156632	895.4617779147304	791.8443739873244
458554	939634	68	784.0	80.0	1246.1038464156632	895.4617779147304	937.29284437256
458555	939634	68	897.0	101.0	1246.1038464156632	895.4617779147304	867.7805092012873
458597	939941	69	1412.0	902.0	1246.0946627274695	895.4841658678079	166.03324073796284
458594	939941	69	1216.0	619.0	1246.0946627274695	895.4841658678079	278.11721036336036
458595	939941	69	1386.0	759.0	1246.0946627274695	895.4841658678079	195.4518634599624
458592	939941	69	513.0	288.0	1246.0946627274695	895.4841658678079	952.0844480925044
458593	939941	69	858.0	305.0	1246.0946627274695	895.4841658678079	706.6038617062245
458582	939941	69	1035.0	135.0	1246.0946627274695	895.4841658678079	789.238318359974
458583	939941	69	901.0	151.0	1246.0946627274695	895.4841658678079	820.5772355304963
458580	939941	69	690.0	127.0	1246.0946627274695	895.4841658678079	948.5827254928895
458581	939941	69	1248.0	131.0	1246.0946627274695	895.4841658678079	764.4865402168439
458578	939941	69	578.0	110.0	1246.0946627274695	895.4841658678079	1031.1817750493738
458579	939941	69	1191.0	112.0	1246.0946627274695	895.4841658678079	785.418907352394
458576	939941	69	792.0	91.0	1246.0946627274695	895.4841658678079	923.7947476845692
458577	939941	69	894.0	101.0	1246.0946627274695	895.4841658678079	869.0084817398717
458590	939941	69	1253.0	237.0	1246.0946627274695	895.4841658678079	658.5203720322327
458591	939941	69	1097.0	258.0	1246.0946627274695	895.4841658678079	654.6871620751339
458588	939941	69	930.0	225.0	1246.0946627274695	895.4841658678079	741.2589645220102
458589	939941	69	857.0	231.0	1246.0946627274695	895.4841658678079	770.021988810735
458586	939941	69	1156.0	194.0	1246.0946627274695	895.4841658678079	707.2461263345531
458587	939941	69	569.0	221.0	1246.0946627274695	895.4841658678079	955.712337631161
458584	939941	69	1094.0	168.0	1246.0946627274695	895.4841658678079	743.2132924124561
458585	939941	69	760.0	170.0	1246.0946627274695	895.4841658678079	873.2784756634286
458662	939567	70	1392.0	963.0	1246.119735436562	895.4975602886456	160.74088140881804
458660	939567	70	1330.0	677.0	1246.119735436562	895.4975602886456	234.0450440306794
458658	939567	70	862.0	305.0	1246.119735436562	895.4975602886456	704.4397347244809
458659	939567	70	1209.0	662.0	1246.119735436562	895.4975602886456	236.42966273213273
458656	939567	70	1104.0	269.0	1246.119735436562	895.4975602886456	642.4151401143838
458657	939567	70	515.0	293.0	1246.119735436562	895.4975602886456	947.3855486013065
458646	939567	70	1226.0	136.0	1246.119735436562	895.4975602886456	759.76400799093
458647	939567	70	703.0	145.0	1246.119735436562	895.4975602886456	926.4046821016668
458644	939567	70	588.0	108.0	1246.119735436562	895.4975602886456	1026.2913785234969
458645	939567	70	1038.0	135.0	1246.119735436562	895.4975602886456	788.4607558294621
458642	939567	70	788.0	86.0	1246.119735436562	895.4975602886456	930.1397702010892
458643	939567	70	896.0	100.0	1246.119735436562	895.4975602886456	869.1376171627572
458654	939567	70	852.0	222.0	1246.119735436562	895.4975602886456	780.3392400586705
458655	939567	70	1221.0	251.0	1246.119735436562	895.4975602886456	644.9869039960572
458652	939567	70	938.0	215.0	1246.119735436562	895.4975602886456	747.0038158699698
458653	939567	70	575.0	222.0	1246.119735436562	895.4975602886456	950.7894945818442
458650	939567	70	727.0	183.0	1246.119735436562	895.4975602886456	881.5543506426579
458651	939567	70	1147.0	186.0	1246.119735436562	895.4975602886456	716.3878209521392
458648	939567	70	905.0	149.0	1246.119735436562	895.4975602886456	820.7443459575035
458649	939567	70	1097.0	167.0	1246.119735436562	895.4975602886456	743.6029793130061
458816	939589	71	1341.0	999.0	1246.0907887899589	895.5180803976284	140.41462194908297
458799	939589	71	1037.0	135.0	1246.0907887899589	895.5180803976284	788.7374142060847
458798	939589	71	1187.0	134.0	1246.0907887899589	895.5180803976284	763.8072453782488
458797	939589	71	588.0	108.0	1246.0907887899589	895.5180803976284	1026.2885623660413
458796	939589	71	899.0	98.0	1246.0907887899589	895.5180803976284	869.7741685195956
458795	939589	71	785.0	84.0	1246.0907887899589	895.5180803976284	933.3629038692283
458807	939589	71	936.0	217.0	1246.0907887899589	895.5180803976284	746.0181517355066
458806	939589	71	837.0	207.0	1246.0907887899589	895.5180803976284	800.8822763098369
458805	939589	71	720.0	189.0	1246.0907887899589	895.5180803976284	880.874177154939
458804	939589	71	1146.0	185.0	1246.0907887899589	895.5180803976284	717.5333501465468
458803	939589	71	1096.0	170.0	1246.0907887899589	895.5180803976284	740.88037486726
458802	939589	71	906.0	150.0	1246.0907887899589	895.5180803976284	819.4259898365082
458801	939589	71	1267.0	147.0	1246.0907887899589	895.5180803976284	748.8100638984338
458800	939589	71	703.0	141.0	1246.0907887899589	895.5180803976284	929.647857263933
458814	939589	71	1221.0	690.0	1246.0907887899589	895.5180803976284	207.04402684556823
458813	939589	71	1218.0	620.0	1246.0907887899589	895.5180803976284	276.94639380363145
458812	939589	71	497.0	363.0	1246.0907887899589	895.5180803976284	919.0824314501599
458811	939589	71	860.0	310.0	1246.0907887899589	895.5180803976284	701.3540615559136
458810	939589	71	1110.0	275.0	1246.0907887899589	895.5180803976284	635.266393644297
458809	939589	71	1215.0	257.0	1246.0907887899589	895.5180803976284	639.2745702296112
458808	939589	71	570.0	227.0	1246.0907887899589	895.5180803976284	950.7971279432636
458598	939611	72	787.0	84.0	1246.1363259842108	895.450158825978	932.3398125667402
458599	939611	72	904.0	99.0	1246.1363259842108	895.450158825978	866.8276189946301
458606	939611	72	1090.0	173.0	1246.1363259842108	895.450158825978	739.1297479330192
458607	939611	72	1144.0	190.0	1246.1363259842108	895.450158825978	712.8055524988217
458604	939611	72	902.0	149.0	1246.1363259842108	895.450158825978	821.9596404162668
458605	939611	72	1313.0	169.0	1246.1363259842108	895.450158825978	729.5207907669104
458602	939611	72	697.0	135.0	1246.1363259842108	895.450158825978	937.9952817439395
458603	939611	72	1165.0	137.0	1246.1363259842108	895.450158825978	762.777652279724
458600	939611	72	592.0	104.0	1246.1363259842108	895.450158825978	1026.7851220570872
458601	939611	72	1034.0	132.0	1246.1363259842108	895.450158825978	792.3748896914202
458614	939611	72	861.0	309.0	1246.1363259842108	895.450158825978	701.6079948088043
458615	939611	72	477.0	448.0	1246.1363259842108	895.450158825978	889.8215172616827
458612	939611	72	1207.0	261.0	1246.1363259842108	895.450158825978	635.6560831501977
458613	939611	72	1109.0	280.0	1246.1363259842108	895.450158825978	630.5436304518262
458610	939611	72	932.0	219.0	1246.1363259842108	895.450158825978	745.8327216464488
458611	939611	72	565.0	229.0	1246.1363259842108	895.450158825978	952.9441267852172
458608	939611	72	818.0	199.0	1246.1363259842108	895.450158825978	817.5228054042213
458609	939611	72	692.0	213.0	1246.1363259842108	895.450158825978	879.0934461460181
458619	939611	72	1276.0	1009.0	1246.1363259842108	895.450158825978	117.41126630935788
458616	939611	72	1159.0	619.0	1246.1363259842108	895.450158825978	289.8576023169568
458617	939611	72	1306.0	644.0	1246.1363259842108	895.450158825978	258.4779329851549
458630	940051	73	1147.0	199.0	1246.117975181378	895.4207786069867	703.4388913613021
458631	940051	73	932.0	215.0	1246.117975181378	895.4207786069867	749.4281408461967
458628	940051	73	800.0	189.0	1246.117975181378	895.4207786069867	835.4948020350778
458629	940051	73	1337.0	198.0	1246.117975181378	895.4207786069867	703.3173429312747
458626	940051	73	899.0	150.0	1246.117975181378	895.4207786069867	822.2791654134659
458627	940051	73	1076.0	175.0	1246.117975181378	895.4207786069867	740.2338979866491
458624	940051	73	1036.0	131.0	1246.117975181378	895.4207786069867	792.7727860241129
458625	940051	73	684.0	144.0	1246.117975181378	895.4207786069867	938.4081225907746
458638	940051	73	1108.0	589.0	1246.117975181378	895.4207786069867	336.1105006248922
458639	940051	73	1378.0	606.0	1246.117975181378	895.4207786069867	318.0522843177424
458636	940051	73	869.0	304.0	1246.117975181378	895.4207786069867	701.4246250118374
458637	940051	73	477.0	569.0	1246.117975181378	895.4207786069867	835.5195895091234
458634	940051	73	666.0	263.0	1246.117975181378	895.4207786069867	858.1916489586747
458635	940051	73	1111.0	286.0	1246.117975181378	895.4207786069867	624.2199553162822
458632	940051	73	565.0	228.0	1246.117975181378	895.4207786069867	953.6100837509723
458633	940051	73	1216.0	258.0	1246.117975181378	895.4207786069867	638.1319153818928
458641	940051	73	1147.0	1011.0	1246.117975181378	895.4207786069867	152.2594148874592
458622	940051	73	907.0	100.0	1246.117975181378	895.4207786069867	864.6937123229604
458623	940051	73	1164.0	130.0	1246.117975181378	895.4207786069867	769.8131787461261
458620	940051	73	785.0	87.0	1246.117975181378	895.4207786069867	930.6846632017208
458621	940051	73	613.0	97.0	1246.117975181378	895.4207786069867	1018.9769919920443
458663	939853	74	633.0	94.0	1246.1580033397238	895.4687609569629	1009.1159060531382
458670	939853	74	1072.0	177.0	1246.1580033397238	895.4687609569629	739.2755714875967
458671	939853	74	789.0	185.0	1246.1580033397238	895.4687609569629	844.8427666218638
458668	939853	74	898.0	153.0	1246.1580033397238	895.4687609569629	820.0450330844465
458669	939853	74	678.0	163.0	1246.1580033397238	895.4687609569629	926.9919107181087
458666	939853	74	1038.0	132.0	1246.1580033397238	895.4687609569629	791.3370352204809
458667	939853	74	1158.0	135.0	1246.1580033397238	895.4687609569629	765.5616042777127
458664	939853	74	791.0	100.0	1246.1580033397238	895.4687609569629	916.4820552867415
458665	939853	74	906.0	101.0	1246.1580033397238	895.4687609569629	864.2268679996934
458678	939853	74	909.0	290.0	1246.1580033397238	895.4687609569629	693.0136648802743
458679	939853	74	1117.0	307.0	1246.1580033397238	895.4687609569629	602.4759517598418
458676	939853	74	1200.0	264.0	1246.1580033397238	895.4687609569629	633.1535021910815
458677	939853	74	670.0	278.0	1246.1580033397238	895.4687609569629	844.526918203407
458674	939853	74	937.0	217.0	1246.1580033397238	895.4687609569629	745.5860316713834
458675	939853	74	567.0	229.0	1246.1580033397238	895.4687609569629	951.5441150214265
458672	939853	74	1336.0	199.0	1246.1580033397238	895.4687609569629	702.2395028427496
458673	939853	74	1146.0	202.0	1246.1580033397238	895.4687609569629	700.6643619138806
458684	939853	74	1095.0	997.0	1246.1580033397238	895.4687609569629	182.09155520030654
458682	939853	74	482.0	676.0	1246.1580033397238	895.4687609569629	795.0496783875444
458680	939853	74	1024.0	480.0	1246.1580033397238	895.4687609569629	471.13529880386454
458681	939853	74	1353.0	527.0	1246.1580033397238	895.4687609569629	383.6462433694795
458791	939765	75	1239.0	483.0	1246.1202536313974	895.461390713872	412.5228440236938
458790	939765	75	916.0	483.0	1246.1202536313974	895.461390713872	528.3027358317195
458789	939765	75	1151.0	342.0	1246.1202536313974	895.461390713872	561.5757951174843
458788	939765	75	680.0	310.0	1246.1202536313974	895.461390713872	814.4060299312001
458787	939765	75	997.0	268.0	1246.1202536313974	895.461390713872	675.1064342797794
458786	939765	75	1207.0	262.0	1246.1202536313974	895.461390713872	634.6682028976539
458785	939765	75	551.0	239.0	1246.1202536313974	895.461390713872	956.1034068062769
458784	939765	75	930.0	218.0	1246.1202536313974	895.461390713872	747.5867512629906
458794	939765	75	1100.0	983.0	1246.1202536313974	895.461390713872	170.3353651977571
458792	939765	75	498.0	808.0	1246.1202536313974	895.461390713872	753.21538006012
458775	939765	75	784.0	104.0	1246.1202536313974	895.461390713872	916.4967331131537
458774	939765	75	908.0	100.0	1246.1202536313974	895.461390713872	864.3402860171495
458773	939765	75	680.0	93.0	1246.1202536313974	895.461390713872	982.0572412838874
458783	939765	75	1146.0	201.0	1246.1202536313974	895.461390713872	701.6414243610909
458782	939765	75	1334.0	198.0	1246.1202536313974	895.461390713872	702.9759891762579
458781	939765	75	1070.0	184.0	1246.1202536313974	895.461390713872	732.9363234386086
458780	939765	75	790.0	183.0	1246.1202536313974	895.461390713872	845.9591710187407
458779	939765	75	674.0	175.0	1246.1202536313974	895.461390713872	919.9925000371584
458778	939765	75	898.0	155.0	1246.1202536313974	895.461390713872	818.2119420579915
458777	939765	75	1149.0	143.0	1246.1202536313974	895.461390713872	758.703162099962
458776	939765	75	1028.0	136.0	1246.1202536313974	895.461390713872	790.163305291554
458727	939654	76	521.0	925.0	1246.15021240619	895.4399883652502	725.7524542435864
458724	939654	76	1173.0	437.0	1246.15021240619	895.4399883652502	464.23935260531437
458725	939654	76	973.0	551.0	1246.15021240619	895.4399883652502	439.60202925214116
458722	939654	76	1154.0	333.0	1246.15021240619	895.4399883652502	569.9389459922955
458723	939654	76	673.0	352.0	1246.15021240619	895.4399883652502	789.8279476795461
458720	939654	76	1206.0	263.0	1246.15021240619	895.4399883652502	633.7131673239085
458721	939654	76	1019.0	321.0	1246.15021240619	895.4399883652502	617.7204215737456
458728	939654	76	1157.0	1004.0	1246.15021240619	895.4399883652502	140.4743268295164
458710	939654	76	1030.0	136.0	1246.15021240619	895.4399883652502	789.6011716375884
458711	939654	76	896.0	153.0	1246.15021240619	895.4399883652502	820.8668025763332
458708	939654	76	911.0	100.0	1246.15021240619	895.4399883652502	863.1630436750773
458709	939654	76	788.0	104.0	1246.15021240619	895.4399883652502	914.4828441864967
458707	939654	76	728.0	98.0	1246.15021240619	895.4399883652502	950.9943100042975
458718	939654	76	931.0	219.0	1246.15021240619	895.4399883652502	746.2511066921418
458719	939654	76	533.0	255.0	1246.15021240619	895.4399883652502	958.5127042205938
458716	939654	76	1149.0	198.0	1246.15021240619	895.4399883652502	704.1737719778323
458717	939654	76	1329.0	205.0	1246.15021240619	895.4399883652502	695.3930290405177
458714	939654	76	1067.0	178.0	1246.15021240619	895.4399883652502	739.4693607653486
458715	939654	76	788.0	192.0	1246.15021240619	895.4399883652502	839.4816462312564
458712	939654	76	1129.0	158.0	1246.15021240619	895.4399883652502	746.6872897719338
458713	939654	76	673.0	178.0	1246.15021240619	895.4399883652502	918.2708221907037
458759	939720	77	791.0	194.0	1246.068281954709	895.5179099342809	836.190480213553
458758	939720	77	672.0	185.0	1246.068281954709	895.5179099342809	913.4495567264839
458757	939720	77	1113.0	179.0	1246.068281954709	895.5179099342809	728.7695677777498
458756	939720	77	1061.0	179.0	1246.068281954709	895.5179099342809	740.0325562042915
458755	939720	77	896.0	151.0	1246.068281954709	895.5179099342809	822.7118087420597
458754	939720	77	1037.0	136.0	1246.068281954709	895.5179099342809	787.7670988499278
458753	939720	77	793.0	103.0	1246.068281954709	895.5179099342809	912.8830733889157
458752	939720	77	910.0	100.0	1246.068281954709	895.5179099342809	863.5917062838181
458767	939720	77	633.0	391.0	1246.068281954709	895.5179099342809	793.9716870162019
458766	939720	77	1004.0	386.0	1246.068281954709	895.5179099342809	564.0971136890371
458765	939720	77	1122.0	323.0	1246.068281954709	895.5179099342809	585.8068758411005
458764	939720	77	516.0	274.0	1246.068281954709	895.5179099342809	958.7931000405548
458763	939720	77	1203.0	264.0	1246.068281954709	895.5179099342809	632.9847924542048
458762	939720	77	927.0	220.0	1246.068281954709	895.5179099342809	747.0803271345785
458761	939720	77	1330.0	217.0	1246.068281954709	895.5179099342809	683.6893208143733
458760	939720	77	1150.0	199.0	1246.068281954709	895.5179099342809	703.1118784780616
458772	939720	77	1226.0	1008.0	1246.068281954709	895.5179099342809	114.25828865411144
458771	939720	77	571.0	975.0	1246.068281954709	895.5179099342809	679.7312615604034
458769	939720	77	943.0	533.0	1246.068281954709	895.5179099342809	472.51414640209276
458768	939720	77	1178.0	463.0	1246.068281954709	895.5179099342809	437.8413336154827
458751	939720	77	731.0	97.0	1246.068281954709	895.5179099342809	950.2242827678042
458855	939808	78	633.0	441.0	1246.1409977555136	895.4421127179301	763.1903543285663
458854	939808	78	970.0	368.0	1246.1409977555136	895.4421127179301	595.3562235416408
458853	939808	78	1115.0	329.0	1246.1409977555136	895.4421127179301	581.4246540633306
458852	939808	78	505.0	279.0	1246.1409977555136	895.4421127179301	963.9973324061552
458851	939808	78	1343.0	272.0	1246.1409977555136	895.4421127179301	630.9213375897139
458850	939808	78	1192.0	265.0	1246.1409977555136	895.4421127179301	632.7625977617591
458849	939808	78	923.0	237.0	1246.1409977555136	895.4421127179301	733.4617374007182
458848	939808	78	1099.0	209.0	1246.1409977555136	895.4421127179301	702.0350755718289
458860	939808	78	1314.0	988.0	1246.1409977555136	895.4421127179301	114.76849168538192
458859	939808	78	676.0	986.0	1246.1409977555136	895.4421127179301	577.2880461872086
458857	939808	78	790.0	572.0	1246.1409977555136	895.4421127179301	559.1774406329655
458856	939808	78	1144.0	499.0	1246.1409977555136	895.4421127179301	409.38872988731356
458839	939808	78	731.0	98.0	1246.1409977555136	895.4421127179301	949.3598741807988
458847	939808	78	674.0	201.0	1246.1409977555136	895.4421127179301	899.7750659074838
458846	939808	78	790.0	198.0	1246.1409977555136	895.4421127179301	833.3607324717461
458845	939808	78	1156.0	197.0	1246.1409977555136	895.4421127179301	704.234892840624
458844	939808	78	1054.0	178.0	1246.1409977555136	895.4421127179301	742.7256210200718
458843	939808	78	892.0	154.0	1246.1409977555136	895.4421127179301	821.6764891384555
458842	939808	78	1048.0	140.0	1246.1409977555136	895.4421127179301	780.9946482910624
458841	939808	78	908.0	102.0	1246.1409977555136	895.4421127179301	862.490417684386
458840	939808	78	796.0	101.0	1246.1409977555136	895.4421127179301	913.1074352561463
459111	939786	79	668.0	230.0	1246.1348132646528	895.4389012175706	881.5037115986538
459110	939786	79	792.0	198.0	1246.1348132646528	895.4389012175706	832.2616472903778
459109	939786	79	1164.0	196.0	1246.1348132646528	895.4389012175706	704.2449176859296
459108	939786	79	1054.0	182.0	1246.1348132646528	895.4389012175706	738.8578024483313
459107	939786	79	891.0	156.0	1246.1348132646528	895.4389012175706	820.299106561971
459106	939786	79	1050.0	141.0	1246.1348132646528	895.4389012175706	779.517107345782
459105	939786	79	910.0	103.0	1246.1348132646528	895.4389012175706	860.7822168535859
459104	939786	79	793.0	100.0	1246.1348132646528	895.4389012175706	915.4530051087319
459119	939786	79	648.0	409.0	1246.1348132646528	895.4389012175706	770.9656668470383
459118	939786	79	1375.0	384.0	1246.1348132646528	895.4389012175706	527.4239149213579
459117	939786	79	1076.0	344.0	1246.1348132646528	895.4389012175706	577.0881357822562
459116	939786	79	899.0	324.0	1246.1348132646528	895.4389012175706	668.6142358677608
459115	939786	79	503.0	282.0	1246.1348132646528	895.4389012175706	963.6164362509135
459114	939786	79	1207.0	257.0	1246.1348132646528	895.4389012175706	639.6372129552486
459113	939786	79	919.0	241.0	1246.1348132646528	895.4389012175706	731.6470880667539
459112	939786	79	1095.0	236.0	1246.1348132646528	895.4389012175706	676.5363229122131
459124	939786	79	831.0	972.0	1246.1348132646528	895.4389012175706	422.1356595113129
459123	939786	79	1375.0	944.0	1246.1348132646528	895.4389012175706	137.71135271753292
459121	939786	79	630.0	671.0	1246.1348132646528	895.4389012175706	655.7399854335704
459120	939786	79	1128.0	542.0	1246.1348132646528	895.4389012175706	372.6592156366967
459103	939786	79	729.0	99.0	1246.1348132646528	895.4389012175706	949.6016735784108
458734	939743	80	1055.0	182.0	1246.133087503587	895.4501153640455	738.6087761810197
458735	939743	80	1163.0	190.0	1246.133087503587	895.4501153640455	710.331595457378
458732	939743	80	1053.0	143.0	1246.133087503587	895.4501153640455	776.8407594868033
458733	939743	80	888.0	158.0	1246.133087503587	895.4501153640455	819.8121620318253
458730	939743	80	793.0	103.0	1246.133087503587	895.4501153640455	912.8563853810863
458731	939743	80	911.0	103.0	1246.133087503587	895.4501153640455	860.4018663858045
458729	939743	80	730.0	99.0	1246.133087503587	895.4501153640455	949.0659356859178
458742	939743	80	846.0	325.0	1246.133087503587	895.4501153640455	696.7925242380302
458743	939743	80	1017.0	363.0	1246.133087503587	895.4501153640455	579.6594665319559
458740	939743	80	1203.0	260.0	1246.133087503587	895.4501153640455	636.912327054337
458741	939743	80	501.0	279.0	1246.133087503587	895.4501153640455	967.0750037225516
458738	939743	80	666.0	256.0	1246.133087503587	895.4501153640455	863.3949555420946
458739	939743	80	1082.0	259.0	1246.133087503587	895.4501153640455	657.273474103715
458736	939743	80	793.0	200.0	1246.133087503587	895.4501153640455	830.048467229714
458737	939743	80	933.0	223.0	1246.133087503587	895.4501153640455	741.7826421146879
458750	939743	80	980.0	970.0	1246.133087503587	895.4501153640455	276.3774693484004
458748	939743	80	1395.0	865.0	1246.133087503587	895.4501153640455	151.94922560479992
458746	939743	80	1128.0	554.0	1246.133087503587	895.4501153640455	361.30818928616895
458747	939743	80	502.0	757.0	1246.133087503587	895.4501153640455	756.9032212653996
458744	939743	80	1366.0	387.0	1246.133087503587	895.4501153640455	522.3883579532893
458745	939743	80	674.0	408.0	1246.133087503587	895.4501153640455	751.6274907058737
458823	939699	81	1163.0	188.0	1246.129818036781	895.4328078547647	712.3003188796877
458822	939699	81	1057.0	181.0	1246.129818036781	895.4328078547647	739.0428438256263
458821	939699	81	875.0	162.0	1246.129818036781	895.4328078547647	821.9860251085406
458820	939699	81	1066.0	145.0	1246.129818036781	895.4328078547647	771.7487612239815
458819	939699	81	790.0	109.0	1246.129818036781	895.4328078547647	909.1374880471029
458818	939699	81	911.0	103.0	1246.129818036781	895.4328078547647	860.3846522933521
458817	939699	81	734.0	100.0	1246.129818036781	895.4328078547647	946.039271031653
458831	939699	81	1373.0	385.0	1246.129818036781	895.4328078547647	525.9635865778918
458830	939699	81	803.0	317.0	1246.129818036781	895.4328078547647	728.6621637192766
458829	939699	81	1176.0	298.0	1246.129818036781	895.4328078547647	601.5348296475444
458828	939699	81	1051.0	281.0	1246.129818036781	895.4328078547647	644.6730343789459
458827	939699	81	669.0	278.0	1246.129818036781	895.4328078547647	845.1639480494816
458826	939699	81	518.0	276.0	1246.129818036781	895.4328078547647	955.9654990433042
458825	939699	81	918.0	215.0	1246.129818036781	895.4328078547647	755.4190780553336
458824	939699	81	792.0	200.0	1246.129818036781	895.4328078547647	830.5785223992262
458838	939699	81	1082.0	960.0	1246.129818036781	895.4328078547647	176.3732390990951
458836	939699	81	1388.0	804.0	1246.129818036781	895.4328078547647	168.78123972314933
458835	939699	81	504.0	741.0	1246.129818036781	895.4328078547647	758.0278088310562
458834	939699	81	1157.0	573.0	1246.129818036781	895.4328078547647	334.5250962848338
458833	939699	81	948.0	420.0	1246.129818036781	895.4328078547647	561.175323038451
458832	939699	81	704.0	395.0	1246.129818036781	895.4328078547647	737.792474061641
458694	940095	82	1045.0	282.0	1246.188796926882	895.4537653380706	645.6023963836742
458695	940095	82	677.0	299.0	1246.188796926882	895.4537653380706	824.4592050144347
458692	940095	82	790.0	202.0	1246.188796926882	895.4537653380706	830.0520122878711
458693	940095	82	923.0	205.0	1246.188796926882	895.4537653380706	762.3499200029897
458690	940095	82	1055.0	182.0	1246.188796926882	895.4537653380706	738.6267198967414
458691	940095	82	1164.0	187.0	1246.188796926882	895.4537653380706	713.2052551418689
458688	940095	82	1070.0	149.0	1246.188796926882	895.4537653380706	766.9652638483216
458689	940095	82	864.0	165.0	1246.188796926882	895.4537653380706	824.3973433927251
458702	940095	82	1262.0	549.0	1246.188796926882	895.4537653380706	346.81436772363725
458703	940095	82	472.0	690.0	1246.188796926882	895.4537653380706	800.9866059920628
458700	940095	82	726.0	393.0	1246.188796926882	895.4537653380706	723.2262237714019
458701	940095	82	901.0	450.0	1246.188796926882	895.4537653380706	563.5462381896389
458698	940095	82	1134.0	343.0	1246.188796926882	895.4537653380706	563.7299787949131
458699	940095	82	1376.0	387.0	1246.188796926882	895.4537653380706	524.7629749989533
458696	940095	82	542.0	314.0	1246.188796926882	895.4537653380706	913.2197670567308
458697	940095	82	802.0	317.0	1246.188796926882	895.4537653380706	729.3232794509871
458706	940095	82	1113.0	939.0	1246.188796926882	895.4537653380706	140.12683604528456
458704	940095	82	1377.0	748.0	1246.188796926882	895.4537653380706	197.11464623870873
458686	940095	82	732.0	103.0	1246.188796926882	895.4537653380706	944.655010616892
458687	940095	82	791.0	112.0	1246.188796926882	895.4537653380706	906.0886508891627
458685	940095	82	910.0	102.0	1246.188796926882	895.4537653380706	861.7376543405228
458983	939831	83	1110.0	364.0	1246.1252823878774	895.4904349636405	548.645764553978
458982	939831	83	780.0	313.0	1246.1252823878774	895.4904349636405	746.0347751313672
458981	939831	83	676.0	309.0	1246.1252823878774	895.4904349636405	817.9326793335117
458980	939831	83	1043.0	284.0	1246.1252823878774	895.4904349636405	644.3449638176567
458979	939831	83	789.0	205.0	1246.1252823878774	895.4904349636405	828.0945384281158
458978	939831	83	914.0	203.0	1246.1252823878774	895.4904349636405	768.017060824406
458977	939831	83	1053.0	182.0	1246.1252823878774	895.4904349636405	739.1657293746797
458976	939831	83	1164.0	178.0	1246.1252823878774	895.4904349636405	722.1752462329366
458990	939831	83	1336.0	682.0	1246.1252823878774	895.4904349636405	231.63685088263307
458989	939831	83	457.0	649.0	1246.1252823878774	895.4904349636405	826.7262218124642
458988	939831	83	1394.0	549.0	1246.1252823878774	895.4904349636405	376.72609895009634
458987	939831	83	811.0	467.0	1246.1252823878774	895.4904349636405	610.6865515372513
458986	939831	83	1388.0	419.0	1246.1252823878774	895.4904349636405	497.1635245161886
458985	939831	83	738.0	395.0	1246.1252823878774	895.4904349636405	713.2194459574516
458984	939831	83	574.0	373.0	1246.1252823878774	895.4904349636405	851.3217076132138
458992	939831	83	1124.0	903.0	1246.1252823878774	895.4904349636405	122.35594863084553
458975	939831	83	859.0	165.0	1246.1252823878774	895.4904349636405	826.7298590454214
458974	939831	83	1075.0	151.0	1246.1252823878774	895.4904349636405	763.9043592130375
458973	939831	83	796.0	110.0	1246.1252823878774	895.4904349636405	905.3220384283901
458972	939831	83	738.0	109.0	1246.1252823878774	895.4904349636405	936.353836373332
458971	939831	83	911.0	101.0	1246.1252823878774	895.4904349636405	862.2783808865147
458919	939898	84	544.0	443.0	1246.1349169916089	895.4861622241028	835.3066315210904
458918	939898	84	714.0	402.0	1246.1349169916089	895.4861622241028	725.7383565640857
458917	939898	84	1061.0	395.0	1246.1349169916089	895.4861622241028	533.6303365320424
458916	939898	84	677.0	325.0	1246.1349169916089	895.4861622241028	805.8343595480593
458915	939898	84	811.0	288.0	1246.1349169916089	895.4861622241028	747.2495120634495
458914	939898	84	1041.0	282.0	1246.1349169916089	895.4861622241028	646.8737167404565
458913	939898	84	915.0	205.0	1246.1349169916089	895.4861622241028	765.7816095167145
458912	939898	84	790.0	203.0	1246.1349169916089	895.4861622241028	829.2141746079889
458925	939898	84	1121.0	791.0	1246.1349169916089	895.4861622241028	163.02179469880207
458924	939898	84	481.0	659.0	1246.1349169916089	895.4861622241028	800.8477671338298
458923	939898	84	1317.0	606.0	1246.1349169916089	895.4861622241028	298.0337197516847
458922	939898	84	1438.0	585.0	1246.1349169916089	895.4861622241028	364.98474901078913
458921	939898	84	1424.0	494.0	1246.1349169916089	895.4861622241028	439.12085604195624
458920	939898	84	745.0	476.0	1246.1349169916089	895.4861622241028	653.5325893371294
458911	939898	84	1051.0	185.0	1246.1349169916089	895.4861622241028	736.7959164797646
458910	939898	84	1165.0	175.0	1246.1349169916089	895.4861622241028	725.0401262769195
458909	939898	84	859.0	166.0	1246.1349169916089	895.4861622241028	825.8471437442585
458908	939898	84	1070.0	147.0	1246.1349169916089	895.4861622241028	768.9311048622021
458907	939898	84	743.0	118.0	1246.1349169916089	895.4861622241028	926.0828673213413
458906	939898	84	800.0	108.0	1246.1349169916089	895.4861622241028	905.0805598694271
458905	939898	84	911.0	101.0	1246.1349169916089	895.4861622241028	862.2781886100076
459087	939986	85	1048.0	187.0	1246.1579629285038	895.4498516802832	735.6410609922407
459086	939986	85	1161.0	173.0	1246.1579629285038	895.4498516802832	727.4514876216803
459085	939986	85	860.0	166.0	1246.1579629285038	895.4498516802832	825.3575337085614
459084	939986	85	1076.0	143.0	1246.1579629285038	895.4498516802832	771.4496170468025
459083	939986	85	744.0	121.0	1246.1579629285038	895.4498516802832	923.0033545443468
459082	939986	85	803.0	106.0	1246.1579629285038	895.4498516802832	905.3286963445721
459081	939986	85	911.0	99.0	1246.1579629285038	895.4498516802832	864.096769092403
459095	939986	85	635.0	476.0	1246.1579629285038	895.4498516802832	741.250452765818
459094	939986	85	736.0	435.0	1246.1579629285038	895.4498516802832	687.222826346561
459093	939986	85	902.0	416.0	1246.1579629285038	895.4498516802832	590.1837542014715
459092	939986	85	669.0	317.0	1246.1579629285038	895.4498516802832	817.1386327182933
459091	939986	85	1028.0	286.0	1246.1579629285038	895.4498516802832	647.3191009867032
459090	939986	85	842.0	263.0	1246.1579629285038	895.4498516802832	750.5574420981583
459089	939986	85	922.0	204.0	1246.1579629285038	895.4498516802832	763.6630685836803
459088	939986	85	792.0	203.0	1246.1579629285038	895.4498516802832	828.0979726961143
459101	939986	85	492.0	731.0	1246.1579629285038	895.4498516802832	771.8795157057465
459100	939986	85	1241.0	719.0	1246.1579629285038	895.4498516802832	176.52522408870007
459099	939986	85	1430.0	659.0	1246.1579629285038	895.4498516802832	299.5103119330373
459098	939986	85	1426.0	500.0	1246.1579629285038	895.4498516802832	434.4234610285032
459097	939986	85	1341.0	500.0	1246.1579629285038	895.4498516802832	406.6639856070723
459096	939986	85	539.0	491.0	1246.1579629285038	895.4498516802832	814.6484315687316
459015	940030	86	909.0	99.0	1246.1658294869544	895.4372713554812	864.8659571157779
459023	940030	86	787.0	206.0	1246.1658294869544	895.4372713554812	828.3459483226403
459022	940030	86	922.0	203.0	1246.1658294869544	895.4372713554812	764.5605664492444
459021	940030	86	1042.0	188.0	1246.1658294869544	895.4372713554812	736.3091598187442
459020	940030	86	1162.0	172.0	1246.1658294869544	895.4372713554812	728.3168077419958
459019	940030	86	854.0	167.0	1246.1658294869544	895.4372713554812	827.2937181660513
459018	940030	86	1088.0	140.0	1246.1658294869544	895.4372713554812	771.8172714900278
459017	940030	86	741.0	120.0	1246.1658294869544	895.4372713554812	925.4704085428539
459016	940030	86	801.0	104.0	1246.1658294869544	895.4372713554812	908.0449164184655
459031	940030	86	1440.0	513.0	1246.1658294869544	895.4372713554812	428.75395296172655
459030	940030	86	814.0	499.0	1246.1658294869544	895.4372713554812	586.4552960762882
459029	940030	86	601.0	456.0	1246.1658294869544	895.4372713554812	780.6049340056344
459028	940030	86	797.0	412.0	1246.1658294869544	895.4372713554812	659.895095992035
459027	940030	86	1379.0	365.0	1246.1658294869544	895.4372713554812	546.8168026852661
459026	940030	86	677.0	307.0	1246.1658294869544	895.4372713554812	818.6624235763219
459025	940030	86	1014.0	289.0	1246.1658294869544	895.4372713554812	649.3590197036207
459024	940030	86	837.0	267.0	1246.1658294869544	895.4372713554812	749.9000467052061
459035	940030	86	466.0	808.0	1246.1658294869544	895.4372713554812	785.0503155347176
459034	940030	86	1295.0	704.0	1246.1658294869544	895.4372713554812	197.56772275280537
459033	940030	86	1432.0	658.0	1246.1658294869544	895.4372713554812	301.5141733965555
459032	940030	86	602.0	577.0	1246.1658294869544	895.4372713554812	718.5763088684043
459151	939920	87	1163.0	172.0	1246.1430449838365	895.4479140832879	728.209894412761
459150	939920	87	1128.0	130.0	1246.1430449838365	895.4479140832879	774.5116450076844
459149	939920	87	740.0	119.0	1246.1430449838365	895.4479140832879	926.8506596371385
459148	939920	87	798.0	105.0	1246.1430449838365	895.4479140832879	908.6473978645433
459147	939920	87	908.0	98.0	1246.1430449838365	895.4479140832879	866.1777499720988
459159	939920	87	854.0	334.0	1246.1430449838365	895.4479140832879	684.8356941323008
459158	939920	87	980.0	313.0	1246.1430449838365	895.4479140832879	640.3730889202337
459157	939920	87	702.0	303.0	1246.1430449838365	895.4479140832879	804.4166733142223
459156	939920	87	1329.0	241.0	1246.1430449838365	895.4479140832879	659.6721513316422
459155	939920	87	920.0	206.0	1246.1430449838365	895.4479140832879	762.6976543985995
459154	939920	87	781.0	206.0	1246.1430449838365	895.4479140832879	831.6829194654848
459153	939920	87	1029.0	187.0	1246.1430449838365	895.4479140832879	740.9787776676294
459152	939920	87	843.0	174.0	1246.1430449838365	895.4479140832879	826.4450420045889
459167	939920	87	488.0	823.0	1246.1430449838365	895.4479140832879	761.5967285331411
459166	939920	87	1360.0	755.0	1246.1430449838365	895.4479140832879	180.80105855856954
459165	939920	87	1433.0	661.0	1246.1430449838365	895.4479140832879	299.8021782040906
459164	939920	87	586.0	658.0	1246.1430449838365	895.4479140832879	701.5485384084525
459163	939920	87	1442.0	521.0	1246.1430449838365	895.4479140832879	422.57684175724637
459162	939920	87	861.0	512.0	1246.1430449838365	895.4479140832879	543.4772009148553
459161	939920	87	788.0	486.0	1246.1430449838365	895.4479140832879	614.4449885988306
459160	939920	87	585.0	354.0	1246.1430449838365	895.4479140832879	854.5618582616725
458948	939875	88	502.0	935.0	1246.134304038168	895.4338059792228	745.1854441383423
458946	939875	88	1382.0	813.0	1246.134304038168	895.4338059792228	158.91765071071595
458945	939875	88	1361.0	694.0	1246.134304038168	895.4338059792228	231.88295819242776
458944	939875	88	577.0	684.0	1246.134304038168	895.4338059792228	701.7442348544826
458927	939875	88	909.0	98.0	1246.134304038168	895.4338059792228	865.7714559153637
458935	939875	88	781.0	207.0	1246.134304038168	895.4338059792228	830.8375448955765
458934	939875	88	1024.0	191.0	1246.134304038168	895.4338059792228	738.6275353903986
458933	939875	88	837.0	185.0	1246.134304038168	895.4338059792228	819.8213655540578
458932	939875	88	1167.0	171.0	1246.134304038168	895.4338059792228	728.743149073216
458931	939875	88	1309.0	141.0	1246.134304038168	895.4338059792228	757.0485211220355
458930	939875	88	740.0	118.0	1246.134304038168	895.4338059792228	927.6719551670949
458929	939875	88	1170.0	116.0	1246.134304038168	895.4338059792228	783.1433394689844
458928	939875	88	794.0	106.0	1246.134304038168	895.4338059792228	909.7423607323777
458943	939875	88	847.0	618.0	1246.134304038168	895.4338059792228	486.08405585880905
458942	939875	88	1437.0	521.0	1246.134304038168	895.4338059792228	420.27418306991063
458941	939875	88	980.0	479.0	1246.134304038168	895.4338059792228	494.21107084748826
458940	939875	88	861.0	409.0	1246.134304038168	895.4338059792228	620.4403917753874
458939	939875	88	982.0	311.0	1246.134304038168	895.4338059792228	641.3499856872901
458938	939875	88	725.0	307.0	1246.134304038168	895.4338059792228	786.0250039690463
458937	939875	88	569.0	268.0	1246.134304038168	895.4338059792228	923.1381514111673
458936	939875	88	926.0	207.0	1246.134304038168	895.4338059792228	759.2279485352475
458887	940073	89	1317.0	141.0	1246.118796544409	895.4396947253691	757.7620985379389
458886	940073	89	740.0	119.0	1246.118796544409	895.4396947253691	926.8305323848505
458885	940073	89	1177.0	113.0	1246.118796544409	895.4396947253691	785.4866541945039
458884	940073	89	798.0	106.0	1246.118796544409	895.4396947253691	907.7584962006653
458883	940073	89	909.0	99.0	1246.118796544409	895.4396947253691	864.8498542046416
458895	940073	89	980.0	312.0	1246.118796544409	895.4396947253691	641.2652269189999
458894	940073	89	735.0	303.0	1246.118796544409	895.4396947253691	782.4494974548155
458893	940073	89	943.0	240.0	1246.118796544409	895.4396947253691	722.1372433549012
458892	940073	89	849.0	211.0	1246.118796544409	895.4396947253691	791.3033768944981
458891	940073	89	782.0	206.0	1246.118796544409	895.4396947253691	831.1036938726963
458890	940073	89	1019.0	188.0	1246.118796544409	895.4396947253691	743.0032768547552
458889	940073	89	651.0	184.0	1246.118796544409	895.4396947253691	927.5304961193416
458888	940073	89	1168.0	168.0	1246.118796544409	895.4396947253691	731.622208407922
458902	940073	89	1379.0	843.0	1246.118796544409	895.4396947253691	142.85424675065173
458901	940073	89	569.0	694.0	1246.118796544409	895.4396947253691	706.4473195113692
458900	940073	89	1287.0	688.0	1246.118796544409	895.4396947253691	211.42965672708206
458899	940073	89	836.0	671.0	1246.118796544409	895.4396947253691	467.51535145645346
458898	940073	89	1437.0	519.0	1246.118796544409	895.4396947253691	422.06928056609837
458897	940073	89	1060.0	516.0	1246.118796544409	895.4396947253691	422.6283099372549
458896	940073	89	891.0	460.0	1246.118796544409	895.4396947253691	561.8870770908261
458904	940073	89	543.0	975.0	1246.118796544409	895.4396947253691	707.6057406702198
459047	939962	90	960.0	256.0	1246.140146687454	895.4273660195788	700.5308986483424
459046	939962	90	877.0	237.0	1246.140146687454	895.4273660195788	754.8450464962432
459045	939962	90	782.0	207.0	1246.140146687454	895.4273660195788	830.27604689748
459044	939962	90	1013.0	188.0	1246.140146687454	895.4273660195788	744.8542180795157
459043	939962	90	1175.0	165.0	1246.140146687454	895.4273660195788	733.883544917729
459042	939962	90	674.0	154.0	1246.140146687454	895.4273660195788	936.5142212130428
459041	939962	90	1292.0	134.0	1246.140146687454	895.4273660195788	762.8071577203257
459040	939962	90	742.0	116.0	1246.140146687454	895.4273660195788	928.2587497041254
459055	939962	90	505.0	761.0	1246.140146687454	895.4273660195788	753.2326558022181
459054	939962	90	693.0	744.0	1246.140146687454	895.4273660195788	573.4930418558238
459053	939962	90	1252.0	621.0	1246.140146687454	895.4273660195788	274.4899216752565
459052	939962	90	1081.0	587.0	1246.140146687454	895.4273660195788	349.8552674431658
459051	939962	90	1437.0	513.0	1246.140146687454	895.4273660195788	427.4086731538791
459050	939962	90	887.0	501.0	1246.140146687454	895.4273660195788	533.4365866978275
459049	939962	90	972.0	317.0	1246.140146687454	895.4273660195788	640.1023650840283
459048	939962	90	756.0	301.0	1246.140146687454	895.4273660195788	770.4422475875614
459058	939962	90	631.0	1013.0	1246.140146687454	895.4273660195788	626.2752783942191
459057	939962	90	1404.0	907.0	1246.140146687454	895.4273660195788	158.28347717024454
459039	939962	90	1170.0	108.0	1246.140146687454	895.4273660195788	791.0999802137014
459038	939962	90	797.0	106.0	1246.140146687454	895.4273660195788	908.2524085225637
459037	939962	90	908.0	99.0	1246.140146687454	895.4273660195788	865.2371398331771
458882	940116	91	1366.0	976.0	1246.1409739601177	895.3940060464572	144.44207276437072
458881	940116	91	726.0	975.0	1246.1409739601177	895.3940060464572	526.1974411430668
458863	940116	91	798.0	108.0	1246.1409739601177	895.3940060464572	905.990978597365
458862	940116	91	1165.0	106.0	1246.1409739601177	895.3940060464572	793.5532461260999
458861	940116	91	910.0	98.0	1246.1409739601177	895.3940060464572	865.3484588613271
458871	940116	91	1008.0	289.0	1246.1409739601177	895.3940060464572	651.4789436718153
458870	940116	91	901.0	257.0	1246.1409739601177	895.3940060464572	725.719779847692
458869	940116	91	781.0	206.0	1246.1409739601177	895.3940060464572	831.6370730248559
458868	940116	91	1012.0	185.0	1246.1409739601177	895.3940060464572	747.9850530015465
458867	940116	91	670.0	171.0	1246.1409739601177	895.3940060464572	925.5728484953238
458866	940116	91	1173.0	162.0	1246.1409739601177	895.3940060464572	737.0321364612981
458865	940116	91	1282.0	128.0	1246.1409739601177	895.3940060464572	768.2313650616974
458864	940116	91	742.0	116.0	1246.1409739601177	895.3940060464572	928.2311879519029
458879	940116	91	490.0	810.0	1246.1409739601177	895.3940060464572	760.9476386519757
458878	940116	91	581.0	802.0	1246.1409739601177	895.3940060464572	671.6658064886284
458877	940116	91	1122.0	600.0	1246.1409739601177	895.3940060464572	320.41941299481374
458876	940116	91	842.0	547.0	1246.1409739601177	895.3940060464572	533.580650213753
458875	940116	91	1235.0	544.0	1246.1409739601177	895.3940060464572	351.57057440314543
458874	940116	91	1437.0	516.0	1246.1409739601177	895.3940060464572	424.69633815806753
458873	940116	91	962.0	340.0	1246.1409739601177	895.3940060464572	623.8578323907911
458872	940116	91	755.0	303.0	1246.1409739601177	895.3940060464572	769.512907430579
459014	940006	92	1286.0	1000.0	1246.1778750480194	895.3929811456816	111.93046961966563
459013	940006	92	797.0	990.0	1246.1778750480194	895.3929811456816	459.03295246545804
459011	940006	92	500.0	872.0	1246.1778750480194	895.3929811456816	746.5444747488657
459010	940006	92	573.0	863.0	1246.1778750480194	895.3929811456816	673.9567914055554
459009	940006	92	851.0	622.0	1246.1778750480194	895.3929811456816	480.5302020343685
459008	940006	92	1092.0	569.0	1246.1778750480194	895.3929811456816	360.9753389021027
458999	940006	92	1177.0	165.0	1246.1778750480194	895.3929811456816	733.6616967670013
458998	940006	92	671.0	165.0	1246.1778750480194	895.3929811456816	929.6792429927814
458997	940006	92	1288.0	129.0	1246.1778750480194	895.3929811456816	767.5332511916758
458996	940006	92	744.0	118.0	1246.1778750480194	895.3929811456816	925.4849892474292
458995	940006	92	799.0	111.0	1246.1778750480194	895.3929811456816	902.9066401367705
458994	940006	92	1166.0	103.0	1246.1778750480194	895.3929811456816	796.4390298171959
458993	940006	92	911.0	100.0	1246.1778750480194	895.3929811456816	863.1304666025411
459007	940006	92	1437.0	517.0	1246.1778750480194	895.3929811456816	423.7857141899729
459006	940006	92	1232.0	489.0	1246.1778750480194	895.3929811456816	406.64021845527225
459005	940006	92	961.0	366.0	1246.1778750480194	895.3929811456816	601.3180097944978
459004	940006	92	1028.0	317.0	1246.1778750480194	895.3929811456816	618.1747534468371
459003	940006	92	755.0	304.0	1246.1778750480194	895.3929811456816	768.7661302926035
459002	940006	92	926.0	280.0	1246.1778750480194	895.3929811456816	693.7019481835367
459001	940006	92	782.0	206.0	1246.1778750480194	895.3929811456816	831.0979377528407
459000	940006	92	1010.0	188.0	1246.1778750480194	895.3929811456816	745.7779954090711
459079	940137	93	797.0	992.0	1246.11026423708	895.4789397925296	459.36515377929345
459078	940137	93	494.0	898.0	1246.11026423708	895.4789397925296	752.1144894996638
459076	940137	93	570.0	854.0	1246.11026423708	895.4789397925296	677.3814227250747
459075	940137	93	862.0	701.0	1246.11026423708	895.4789397925296	430.5377487690315
459074	940137	93	957.0	562.0	1246.11026423708	895.4789397925296	441.35354102168907
459073	940137	93	1436.0	517.0	1246.11026423708	895.4789397925296	423.443525885789
459072	940137	93	1229.0	492.0	1246.11026423708	895.4789397925296	403.8415728950728
459080	940137	93	1240.0	1002.0	1246.11026423708	895.4789397925296	106.69616486439652
459063	940137	93	1294.0	128.0	1246.11026423708	895.4789397925296	768.9716183426457
459062	940137	93	745.0	118.0	1246.11026423708	895.4789397925296	924.9783774471011
459061	940137	93	797.0	113.0	1246.11026423708	895.4789397925296	902.2046999777494
459060	940137	93	1168.0	103.0	1246.11026423708	895.4789397925296	796.3190839066198
459059	940137	93	909.0	100.0	1246.11026423708	895.4789397925296	863.9618474836958
459071	940137	93	968.0	395.0	1246.11026423708	895.4789397925296	572.5595936231205
459070	940137	93	1028.0	318.0	1246.11026423708	895.4789397925296	617.2957259446017
459069	940137	93	754.0	304.0	1246.11026423708	895.4789397925296	769.4282607141379
459068	940137	93	930.0	284.0	1246.11026423708	895.4789397925296	688.3546999664
459067	940137	93	783.0	206.0	1246.11026423708	895.4789397925296	830.5734917869512
459066	940137	93	1009.0	190.0	1246.11026423708	895.4789397925296	744.2592370252246
459065	940137	93	1189.0	169.0	1246.11026423708	895.4789397925296	728.7202702294666
459064	940137	93	672.0	159.0	1246.11026423708	895.4789397925296	933.8114500584677
459175	940159	94	1187.0	172.0	1246.1735154945218	895.4211672485699	725.8372339300759
459174	940159	94	668.0	158.0	1246.1735154945218	895.4211672485699	937.0563440506324
459173	940159	94	1294.0	126.0	1246.1735154945218	895.4211672485699	770.9061585110761
459172	940159	94	744.0	117.0	1246.1735154945218	895.4211672485699	926.3464542409349
459171	940159	94	795.0	114.0	1246.1735154945218	895.4211672485699	902.3173398022466
459170	940159	94	1168.0	103.0	1246.1735154945218	895.4211672485699	796.2677971815501
459169	940159	94	910.0	100.0	1246.1735154945218	895.4211672485699	863.543551783593
459183	940159	94	1432.0	514.0	1246.1735154945218	895.4211672485699	424.28008339883957
459182	940159	94	1209.0	464.0	1246.1735154945218	895.4211672485699	433.0197383542002
459181	940159	94	976.0	323.0	1246.1735154945218	895.4211672485699	632.9768725545064
459180	940159	94	753.0	305.0	1246.1735154945218	895.4211672485699	769.2966080260519
459179	940159	94	1092.0	298.0	1246.1735154945218	895.4211672485699	616.9939415882325
459178	940159	94	927.0	280.0	1246.1735154945218	895.4211672485699	693.2639800903578
459177	940159	94	782.0	206.0	1246.1735154945218	895.4211672485699	831.1188833957051
459176	940159	94	1005.0	190.0	1246.1735154945218	895.4211672485699	745.50901253997
459190	940159	94	800.0	995.0	1246.1735154945218	895.4211672485699	457.15068616472354
459189	940159	94	1128.0	981.0	1246.1735154945218	895.4211672485699	145.90653302519127
459188	940159	94	514.0	896.0	1246.1735154945218	895.4211672485699	732.1737442977321
459186	940159	94	506.0	796.0	1246.1735154945218	895.4211672485699	746.8208630833683
459185	940159	94	864.0	700.0	1246.1735154945218	895.4211672485699	429.2388945030902
459184	940159	94	887.0	601.0	1246.1735154945218	895.4211672485699	464.4237698015723
458951	940181	95	745.0	118.0	1246.1685645953264	895.4558003476145	924.9905143474119
458950	940181	95	1166.0	103.0	1246.1685645953264	895.4558003476145	796.5005927517275
458949	940181	95	910.0	100.0	1246.1685645953264	895.4558003476145	863.5735256066771
458959	940181	95	1190.0	286.0	1246.1685645953264	895.4558003476145	612.038626416708
458958	940181	95	902.0	246.0	1246.1685645953264	895.4558003476145	735.0134947473875
458957	940181	95	782.0	205.0	1246.1685645953264	895.4558003476145	831.9745600630771
458956	940181	95	1003.0	190.0	1246.1685645953264	895.4558003476145	746.1895449893711
[truncated: 23,145 more rows]
