# Supplementary material for: The First of Us: Ophiocordyceps use a novel scramblase-binding peptide to manipulate zombie ants
Source: bioRxiv. 2025 Sep 19:2025.09.09.674826. Preprint. [Version 2] doi: 10.1101/2025.09.09.674826 (PMC12458967; doi:10.1101/2025.09.09.674826)
Supplement: Supplement 11 [file media-11.zip › Data S12. Nest behavior tests data/RNAi Aversion Assay data files/Gen17_PS1c-all-spots_matches.csv]

No_Overlap_ID	Citronella_ID	Frame	No_Overlap_X	No_Overlap_Y	Citronella_X	Citronella_Y	Distance
510087	991039	0	1355.0	159.0	1248.149136329857	950.901838125202	799.0779863649911
510086	991039	0	1346.0	108.0	1248.149136329857	950.901838125202	848.5624904718786
510085	991039	0	674.0	96.0	1248.149136329857	950.901838125202	1029.8079352860755
510095	991039	0	920.0	533.0	1248.149136329857	950.901838125202	531.3415116311293
510094	991039	0	744.0	526.0	1248.149136329857	950.901838125202	659.3238382648666
510093	991039	0	838.0	451.0	1248.149136329857	950.901838125202	646.6252096795199
510092	991039	0	574.0	425.0	1248.149136329857	950.901838125202	855.014503594973
510091	991039	0	652.0	330.0	1248.149136329857	950.901838125202	860.7629669857369
510090	991039	0	499.0	297.0	1248.149136329857	950.901838125202	994.390286742227
510089	991039	0	1221.0	238.0	1248.149136329857	950.901838125202	713.4186053123011
510088	991039	0	608.0	191.0	1248.149136329857	950.901838125202	993.6003826136151
510102	991039	0	900.0	912.0	1248.149136329857	950.901838125202	350.3158205630238
510101	991039	0	519.0	868.0	1248.149136329857	950.901838125202	733.8468353649237
510100	991039	0	1377.0	786.0	1248.149136329857	950.901838125202	209.27293490944334
510099	991039	0	569.0	781.0	1248.149136329857	950.901838125202	700.0786984160516
510098	991039	0	697.0	678.0	1248.149136329857	950.901838125202	615.0128321663387
510097	991039	0	915.0	677.0	1248.149136329857	950.901838125202	431.2894201875278
510096	991039	0	566.0	588.0	1248.149136329857	950.901838125202	772.6740504962102
510105	991039	0	803.0	994.0	1248.149136329857	950.901838125202	447.23059503147124
510104	991039	0	559.0	985.0	1248.149136329857	950.901838125202	689.9921860046153
510021	990810	1	756.0	941.0	1247.9662661286436	951.0446881194508	492.0687988157514
510020	990810	1	653.0	935.0	1247.9662661286436	951.0446881194508	595.1825685013888
510019	990810	1	520.0	870.0	1247.9662661286436	951.0446881194508	732.4637370502776
510018	990810	1	909.0	864.0	1247.9662661286436	951.0446881194508	349.9641514541267
510017	990810	1	1390.0	793.0	1247.9662661286436	951.0446881194508	212.48930561375028
510016	990810	1	680.0	731.0	1247.9662661286436	951.0446881194508	609.1020803032113
510007	990810	1	496.0	282.0	1247.9662661286436	951.0446881194508	1006.5158022089406
510006	990810	1	686.0	163.0	1247.9662661286436	951.0446881194508	967.8948882703389
510005	990810	1	1357.0	146.0	1247.9662661286436	951.0446881194508	812.3947962605827
510004	990810	1	1250.0	140.0	1247.9662661286436	951.0446881194508	811.047237958577
510003	990810	1	1342.0	105.0	1247.9662661286436	951.0446881194508	851.254343543061
510002	990810	1	673.0	105.0	1247.9662661286436	951.0446881194508	1022.9261075371246
510015	990810	1	522.0	709.0	1247.9662661286436	951.0446881194508	765.2533244642632
510014	990810	1	903.0	698.0	1247.9662661286436	951.0446881194508	427.8239578988165
510013	990810	1	562.0	589.0	1247.9662661286436	951.0446881194508	775.6455856007842
510012	990810	1	952.0	574.0	1247.9662661286436	951.0446881194508	479.3315423850438
510011	990810	1	773.0	520.0	1247.9662661286436	951.0446881194508	641.3988440246678
510010	990810	1	907.0	472.0	1247.9662661286436	951.0446881194508	587.9981359266123
510009	990810	1	575.0	381.0	1247.9662661286436	951.0446881194508	881.9492852768409
510008	990810	1	738.0	328.0	1247.9662661286436	951.0446881194508	805.1399108124341
510336	990914	2	726.0	964.0	1247.9642333512372	951.1252463377232	522.1229933452549
510319	990914	2	746.0	149.0	1247.9642333512372	951.1252463377232	946.2415137670977
510318	990914	2	1343.0	108.0	1247.9642333512372	951.1252463377232	848.4644824355139
510317	990914	2	1280.0	99.0	1247.9642333512372	951.1252463377232	852.7272282452927
510316	990914	2	719.0	86.0	1247.9642333512372	951.1252463377232	1014.0240884790501
510327	990914	2	515.0	662.0	1247.9642333512372	951.1252463377232	787.9276460703838
510326	990914	2	553.0	588.0	1247.9642333512372	951.1252463377232	784.1142966209104
510325	990914	2	988.0	537.0	1247.9642333512372	951.1252463377232	488.9592235311411
510324	990914	2	791.0	515.0	1247.9642333512372	951.1252463377232	631.6815186907273
510323	990914	2	828.0	315.0	1247.9642333512372	951.1252463377232	762.2501468169891
510322	990914	2	601.0	310.0	1247.9642333512372	951.1252463377232	910.8261638355369
510321	990914	2	493.0	255.0	1247.9642333512372	951.1252463377232	1026.918376614411
510320	990914	2	1345.0	155.0	1247.9642333512372	951.1252463377232	802.0170496101773
510334	990914	2	909.0	871.0	1247.9642333512372	951.1252463377232	348.30562239515
510333	990914	2	522.0	870.0	1247.9642333512372	951.1252463377232	730.4829729012209
510332	990914	2	736.0	859.0	1247.9642333512372	951.1252463377232	520.1869252910018
510331	990914	2	1408.0	799.0	1247.9642333512372	951.1252463377232	220.80203164864724
510330	990914	2	678.0	725.0	1247.9642333512372	951.1252463377232	613.1817465735257
510329	990914	2	901.0	704.0	1247.9642333512372	951.1252463377232	425.9754295760404
510328	990914	2	975.0	665.0	1247.9642333512372	951.1252463377232	395.44548205897036
510023	991207	3	735.0	65.0	1248.0172300012523	951.1135939043568	1023.9062357365801
510031	991207	3	797.0	510.0	1248.0172300012523	951.1135939043568	630.8706242053281
510030	991207	3	894.0	325.0	1248.0172300012523	951.1135939043568	719.2679831673237
510029	991207	3	617.0	252.0	1248.0172300012523	951.1135939043568	941.7762800900855
510028	991207	3	490.0	238.0	1248.0172300012523	951.1135939043568	1040.7310501709649
510027	991207	3	1329.0	143.0	1248.0172300012523	951.1135939043568	812.1611845500163
510026	991207	3	843.0	127.0	1248.0172300012523	951.1135939043568	918.260405471042
510025	991207	3	1202.0	121.0	1248.0172300012523	951.1135939043568	831.3880948400666
510024	991207	3	1342.0	101.0	1248.0172300012523	951.1135939043568	855.2928642269964
510039	991207	3	1428.0	831.0	1248.0172300012523	951.1135939043568	216.38177588938225
510038	991207	3	774.0	791.0	1248.0172300012523	951.1135939043568	500.3285893200881
510037	991207	3	670.0	737.0	1248.0172300012523	951.1135939043568	616.3996668339142
510036	991207	3	902.0	711.0	1248.0172300012523	951.1135939043568	421.1679729459564
510035	991207	3	975.0	687.0	1248.0172300012523	951.1135939043568	379.8610250639465
510034	991207	3	501.0	644.0	1248.0172300012523	951.1135939043568	807.6840356721149
510033	991207	3	1040.0	636.0	1248.0172300012523	951.1135939043568	377.58144159997295
510032	991207	3	547.0	591.0	1248.0172300012523	951.1135939043568	788.1033925021137
510043	991207	3	799.0	991.0	1248.0172300012523	951.1135939043568	450.78531279226934
510041	991207	3	522.0	873.0	1248.0172300012523	951.1135939043568	730.2073348107002
510040	991207	3	904.0	856.0	1248.0172300012523	951.1135939043568	356.9235916595279
509839	991165	4	649.0	208.0	1247.8896165877973	951.1087777135872	954.4000358191843
509838	991165	4	498.0	195.0	1247.8896165877973	951.1087777135872	1064.9107572006812
509837	991165	4	973.0	163.0	1247.8896165877973	951.1087777135872	834.673437229789
509836	991165	4	1330.0	124.0	1247.8896165877973	951.1087777135872	831.1744974642588
509835	991165	4	1341.0	97.0	1247.8896165877973	951.1087777135872	859.1689866764077
509834	991165	4	763.0	75.0	1247.8896165877973	951.1087777135872	1001.3413656997582
509847	991165	4	907.0	738.0	1247.8896165877973	951.1087777135872	402.02124550321287
509846	991165	4	962.0	661.0	1247.8896165877973	951.1087777135872	407.3032970394289
509845	991165	4	1043.0	647.0	1247.8896165877973	951.1087777135872	366.69047392582553
509844	991165	4	554.0	583.0	1247.8896165877973	951.1087777135872	785.4851190430991
509843	991165	4	487.0	579.0	1247.8896165877973	951.1087777135872	847.0052839756225
509842	991165	4	803.0	503.0	1247.8896165877973	951.1087777135872	631.4493230747835
509841	991165	4	973.0	324.0	1247.8896165877973	951.1087777135872	684.7114139498592
509840	991165	4	1123.0	211.0	1247.8896165877973	951.1087777135872	750.5720612840229
509854	991165	4	830.0	1008.0	1247.8896165877973	951.1087777135872	421.74440461627734
509852	991165	4	1439.0	868.0	1247.8896165877973	951.1087777135872	208.3992504329264
509851	991165	4	549.0	855.0	1247.8896165877973	951.1087777135872	705.4669328379878
509850	991165	4	893.0	849.0	1247.8896165877973	951.1087777135872	369.2869378247713
509849	991165	4	795.0	785.0	1247.8896165877973	951.1087777135872	482.3910559354764
509848	991165	4	671.0	742.0	1247.8896165877973	951.1087777135872	613.6188643153714
509775	990873	5	503.0	170.0	1247.9752381082262	951.0875221537756	1079.391413092921
509774	990873	5	1337.0	129.0	1247.9752381082262	951.0875221537756	826.8937672463262
509773	990873	5	1341.0	97.0	1247.9752381082262	951.0875221537756	859.1385812683524
509772	990873	5	839.0	68.0	1247.9752381082262	951.0875221537756	973.192846854813
509783	990873	5	953.0	649.0	1247.9752381082262	951.0875221537756	422.2170794011211
509782	990873	5	553.0	606.0	1247.9752381082262	951.0875221537756	775.9355511444351
509781	990873	5	499.0	604.0	1247.9752381082262	951.0875221537756	825.4899486572334
509780	990873	5	816.0	497.0	1247.9752381082262	951.0875221537756	626.7360561786871
509779	990873	5	1053.0	389.0	1247.9752381082262	951.0875221537756	594.9434645714924
509778	990873	5	1026.0	259.0	1247.9752381082262	951.0875221537756	726.8136932214173
509777	990873	5	691.0	210.0	1247.9752381082262	951.0875221537756	927.0556247376627
509776	990873	5	1094.0	181.0	1247.9752381082262	951.0875221537756	785.3299725131002
509791	990873	5	729.0	930.0	1247.9752381082262	951.0875221537756	519.4034860877197
509790	990873	5	1422.0	916.0	1247.9752381082262	951.0875221537756	177.52676407342148
509789	990873	5	872.0	859.0	1247.9752381082262	951.0875221537756	387.08848007524006
509788	990873	5	584.0	806.0	1247.9752381082262	951.0875221537756	679.6421896156816
509787	990873	5	787.0	785.0	1247.9752381082262	951.0875221537756	489.9828927259775
509786	990873	5	921.0	764.0	1247.9752381082262	951.0875221537756	376.7154725805282
509785	990873	5	673.0	729.0	1247.9752381082262	951.0875221537756	616.376015054135
509784	990873	5	1064.0	667.0	1247.9752381082262	951.0875221537756	338.4562135350014
509967	991103	6	1101.0	408.0	1248.0097323394127	951.131164104792	562.6751485753856
509966	991103	6	888.0	246.0	1248.0097323394127	951.131164104792	791.717731246986
509965	991103	6	673.0	202.0	1248.0097323394127	951.131164104792	944.3694686498732
509964	991103	6	1241.0	178.0	1248.0097323394127	951.131164104792	773.1629409493842
509963	991103	6	516.0	136.0	1248.0097323394127	951.131164104792	1095.5715690608497
509962	991103	6	1341.0	132.0	1248.0097323394127	951.131164104792	824.3925362879381
509961	991103	6	1342.0	96.0	1248.0097323394127	951.131164104792	860.2810460762956
509960	991103	6	867.0	65.0	1248.0097323394127	951.131164104792	964.570814474015
509975	991103	6	771.0	790.0	1248.0097323394127	951.131164104792	503.4893611510412
509974	991103	6	607.0	757.0	1248.0097323394127	951.131164104792	669.761439492098
509973	991103	6	680.0	717.0	1248.0097323394127	951.131164104792	614.3715960535255
509972	991103	6	1146.0	714.0	1248.0097323394127	951.131164104792	258.14177205879025
509971	991103	6	490.0	700.0	1248.0097323394127	951.131164104792	798.5271541443635
509970	991103	6	551.0	638.0	1248.0097323394127	951.131164104792	764.1162823219264
509969	991103	6	922.0	637.0	1248.0097323394127	951.131164104792	452.7258926125689
509968	991103	6	841.0	487.0	1248.0097323394127	951.131164104792	617.3124490177318
509979	991103	6	1412.0	928.0	1248.0097323394127	951.131164104792	165.61358229394676
509978	991103	6	837.0	915.0	1248.0097323394127	951.131164104792	412.5947904388555
509977	991103	6	531.0	865.0	1248.0097323394127	951.131164104792	722.164478286964
509976	991103	6	954.0	809.0	1248.0097323394127	951.131164104792	326.56238381062263
510210	990934	7	810.0	1000.0	1247.9572065380808	951.0804547877508	440.68087848511465
510209	990934	7	1390.0	956.0	1247.9572065380808	951.0804547877508	142.1279603018379
510191	990934	7	1347.0	98.0	1247.9572065380808	951.0804547877508	858.810652750428
510190	990934	7	959.0	80.0	1247.9572065380808	951.0804547877508	917.7567357004392
510199	990934	7	833.0	631.0	1247.9572065380808	951.0804547877508	524.0620009073552
510198	990934	7	846.0	485.0	1247.9572065380808	951.0804547877508	615.467778379221
510197	990934	7	1155.0	377.0	1247.9572065380808	951.0804547877508	581.5577450405714
510196	990934	7	904.0	313.0	1247.9572065380808	951.0804547877508	724.8815259831242
510195	990934	7	672.0	242.0	1247.9572065380808	951.0804547877508	913.5216445849288
510194	990934	7	1283.0	221.0	1247.9572065380808	951.0804547877508	730.9209723606949
510193	990934	7	1335.0	146.0	1247.9572065380808	951.0804547877508	809.7721818974186
510192	990934	7	544.0	109.0	1247.9572065380808	951.0804547877508	1097.5678753373038
510207	990934	7	1035.0	846.0	1247.9572065380808	951.0804547877508	237.47141679558683
510206	990934	7	506.0	834.0	1247.9572065380808	951.0804547877508	751.1380227542064
510205	990934	7	694.0	792.0	1247.9572065380808	951.0804547877508	576.346404318576
510204	990934	7	1189.0	774.0	1247.9572065380808	951.0804547877508	186.6371872661249
510203	990934	7	472.0	765.0	1247.9572065380808	951.0804547877508	797.9570928517385
510202	990934	7	614.0	742.0	1247.9572065380808	951.0804547877508	667.5450369044919
510201	990934	7	690.0	698.0	1247.9572065380808	951.0804547877508	612.6711686731744
510200	990934	7	566.0	680.0	1247.9572065380808	951.0804547877508	733.8598262046753
509991	991395	8	705.0	696.0	1247.9105537772275	951.0722258264202	599.8447380703944
509990	991395	8	746.0	630.0	1247.9105537772275	951.0722258264202	595.8200887768849
509989	991395	8	851.0	478.0	1247.9105537772275	951.0722258264202	617.5235368373492
509988	991395	8	1171.0	351.0	1247.9105537772275	951.0722258264202	604.9809166334043
509987	991395	8	680.0	306.0	1247.9105537772275	951.0722258264202	859.4420129503848
509986	991395	8	952.0	304.0	1247.9105537772275	951.0722258264202	711.5233806929349
509985	991395	8	1256.0	283.0	1247.9105537772275	951.0722258264202	668.121200128284
509984	991395	8	1335.0	148.0	1247.9105537772275	951.0722258264202	807.7806456812332
509998	991395	8	1080.0	847.0	1247.9105537772275	951.0722258264202	197.5474177463239
509997	991395	8	472.0	817.0	1247.9105537772275	951.0722258264202	787.4087561114205
509996	991395	8	632.0	805.0	1247.9105537772275	951.0722258264202	632.9951859311852
509995	991395	8	1197.0	778.0	1247.9105537772275	951.0722258264202	180.40476667321008
509994	991395	8	526.0	769.0	1247.9105537772275	951.0722258264202	744.5167177923745
509993	991395	8	617.0	726.0	1247.9105537772275	951.0722258264202	669.8549348224188
509992	991395	8	564.0	706.0	1247.9105537772275	951.0722258264202	726.4943505901405
510001	991395	8	795.0	1028.0	1247.9105537772275	951.0722258264202	459.397270520947
510000	991395	8	1378.0	968.0	1247.9105537772275	951.0722258264202	131.18617898627633
509983	991395	8	1363.0	103.0	1247.9105537772275	951.0722258264202	855.8458277342031
509982	991395	8	557.0	93.0	1247.9105537772275	951.0722258264202	1101.6557257398804
509981	991395	8	1036.0	69.0	1247.9105537772275	951.0722258264202	907.1700471116462
509830	990997	9	496.0	927.0	1248.0573132038523	950.9950009566472	752.4400058571492
509829	990997	9	1091.0	864.0	1248.0573132038523	950.9950009566472	179.54144318864107
509828	990997	9	556.0	808.0	1248.0573132038523	950.9950009566472	706.6759476998822
509827	990997	9	1185.0	768.0	1248.0573132038523	950.9950009566472	193.5546308503417
509826	990997	9	617.0	726.0	1248.0573132038523	950.9950009566472	669.9672253204232
509825	990997	9	565.0	714.0	1248.0573132038523	950.9950009566472	723.0034049710325
509824	990997	9	823.0	650.0	1248.0573132038523	950.9950009566472	520.8375083545442
509833	990997	9	722.0	1027.0	1248.0573132038523	950.9950009566472	531.5195731624905
509832	990997	9	1355.0	986.0	1248.0573132038523	950.9950009566472	112.52594464035421
509815	990997	9	1382.0	135.0	1248.0573132038523	950.9950009566472	826.9150409397628
509814	990997	9	565.0	87.0	1248.0573132038523	950.9950009566472	1101.3876042517197
509813	990997	9	1024.0	72.0	1248.0573132038523	950.9950009566472	907.1019189192058
509823	990997	9	655.0	637.0	1248.0573132038523	950.9950009566472	671.0512926523106
509822	990997	9	509.0	633.0	1248.0573132038523	950.9950009566472	804.5660524988083
509821	990997	9	854.0	473.0	1248.0573132038523	950.9950009566472	619.4839683389588
509820	990997	9	1170.0	356.0	1248.0573132038523	950.9950009566472	600.0933221658153
509819	990997	9	1249.0	304.0	1248.0573132038523	950.9950009566472	646.9956877145995
509818	990997	9	691.0	300.0	1248.0573132038523	950.9950009566472	856.8006427777934
509817	990997	9	1038.0	290.0	1248.0573132038523	950.9950009566472	693.5693664804547
509816	990997	9	1333.0	156.0	1248.0573132038523	950.9950009566472	799.5200507718415
509903	991415	10	1251.0	328.0	1247.8978126560437	951.1129825603368	623.1207046805263
509902	991415	10	746.0	306.0	1247.8978126560437	951.1129825603368	817.3568220898475
509901	991415	10	1061.0	292.0	1247.8978126560437	951.1129825603368	685.0990557249341
509900	991415	10	1332.0	158.0	1247.8978126560437	951.1129825603368	797.5596410437223
509899	991415	10	1378.0	147.0	1247.8978126560437	951.1129825603368	814.5699895489413
509898	991415	10	1024.0	131.0	1247.8978126560437	951.1129825603368	850.1267756494747
509897	991415	10	576.0	83.0	1247.8978126560437	951.1129825603368	1097.755355779137
509911	991415	10	1095.0	793.0	1247.8978126560437	951.1129825603368	219.94875850781247
509910	991415	10	623.0	723.0	1247.8978126560437	951.1129825603368	665.231395136219
509909	991415	10	571.0	721.0	1247.8978126560437	951.1129825603368	714.9423987436683
509908	991415	10	585.0	656.0	1247.8978126560437	951.1129825603368	725.6205499431676
509907	991415	10	951.0	592.0	1247.8978126560437	951.1129825603368	465.9511191137156
509906	991415	10	518.0	521.0	1247.8978126560437	951.1129825603368	847.2000912930934
509905	991415	10	855.0	472.0	1247.8978126560437	951.1129825603368	619.6111209845778
509904	991415	10	1149.0	367.0	1247.8978126560437	951.1129825603368	592.4261588955052
509917	991415	10	1302.0	1019.0	1247.8978126560437	951.1129825603368	86.80837409060071
509916	991415	10	652.0	1008.0	1247.8978126560437	951.1129825603368	598.6069961848407
509915	991415	10	521.0	1000.0	1247.8978126560437	951.1129825603368	728.5398894489489
509913	991415	10	1121.0	905.0	1247.8978126560437	951.1129825603368	135.01652497934575
509912	991415	10	530.0	799.0	1247.8978126560437	951.1129825603368	733.836241187183
510279	991436	11	1087.0	302.0	1247.791131344498	951.0569248559768	668.6768125354286
510278	991436	11	890.0	277.0	1247.791131344498	951.0569248559768	763.1298917059086
510277	991436	11	1385.0	172.0	1247.791131344498	951.0569248559768	791.0473853087273
510276	991436	11	989.0	158.0	1247.791131344498	951.0569248559768	834.2134833030353
510275	991436	11	1324.0	156.0	1247.791131344498	951.0569248559768	798.7010112821906
510274	991436	11	581.0	82.0	1247.791131344498	951.0569248559768	1095.3859372293412
510287	991436	11	501.0	748.0	1247.791131344498	951.0569248559768	773.9051030887191
510286	991436	11	636.0	706.0	1247.791131344498	951.0569248559768	659.0457380270724
510285	991436	11	547.0	656.0	1247.791131344498	951.0569248559768	760.3728024308648
510284	991436	11	1034.0	575.0	1247.791131344498	951.0569248559768	432.5800025124765
510283	991436	11	852.0	477.0	1247.791131344498	951.0569248559768	617.5601894996655
510282	991436	11	521.0	473.0	1247.791131344498	951.0569248559768	869.9217045250499
510281	991436	11	1270.0	399.0	1247.791131344498	951.0569248559768	552.5034679786137
510280	991436	11	1157.0	397.0	1247.791131344498	951.0569248559768	561.4464404657629
510294	991436	11	1266.0	1025.0	1247.791131344498	951.0569248559768	76.15209294213773
510293	991436	11	530.0	1018.0	1247.791131344498	951.0569248559768	720.9060157513964
510292	991436	11	636.0	1001.0	1247.791131344498	951.0569248559768	613.8262776605627
510290	991436	11	1112.0	925.0	1247.791131344498	951.0569248559768	138.26856000106713
510289	991436	11	1008.0	838.0	1247.791131344498	951.0569248559768	265.10687454188025
510288	991436	11	595.0	763.0	1247.791131344498	951.0569248559768	679.3391407451186
510084	991080	12	1195.0	1031.0	1247.8458440804998	951.0602217732244	95.82823894618204
510083	991080	12	646.0	994.0	1247.8458440804998	951.0602217732244	603.3757076574544
510081	991080	12	1083.0	946.0	1247.8458440804998	951.0602217732244	164.92349182274384
510080	991080	12	639.0	888.0	1247.8458440804998	951.0602217732244	612.1028127889828
510071	991080	12	1111.0	325.0	1247.8458440804998	951.0602217732244	640.8417794813657
510070	991080	12	505.0	319.0	1247.8458440804998	951.0602217732244	975.3563820551377
510069	991080	12	995.0	234.0	1247.8458440804998	951.0602217732244	760.3330734081256
510068	991080	12	1379.0	191.0	1247.8458440804998	951.0602217732244	771.2930398602853
510067	991080	12	1318.0	156.0	1247.8458440804998	951.0602217732244	798.1493355499749
510066	991080	12	920.0	148.0	1247.8458440804998	951.0602217732244	867.403376333823
510065	991080	12	573.0	91.0	1247.8458440804998	951.0602217732244	1093.2156687265922
510079	991080	12	881.0	875.0	1247.8458440804998	951.0602217732244	374.64787555159904
510078	991080	12	488.0	743.0	1247.8458440804998	951.0602217732244	787.8164523864239
510077	991080	12	679.0	671.0	1247.8458440804998	951.0602217732244	634.0499366353756
510076	991080	12	529.0	638.0	1247.8458440804998	951.0602217732244	784.0574277490819
510075	991080	12	1165.0	591.0	1247.8458440804998	951.0602217732244	369.46826275716023
510074	991080	12	1343.0	495.0	1247.8458440804998	951.0602217732244	465.88114286005947
510073	991080	12	846.0	480.0	1247.8458440804998	951.0602217732244	619.175108464325
510072	991080	12	1127.0	462.0	1247.8458440804998	951.0602217732244	503.76941009990264
509799	990787	13	1037.0	344.0	1247.889878167137	951.1241090063578	642.7085065954191
509798	990787	13	1382.0	230.0	1247.889878167137	951.1241090063578	733.4885857109425
509797	990787	13	1166.0	192.0	1247.889878167137	951.1241090063578	763.5282345931453
509796	990787	13	555.0	171.0	1247.889878167137	951.1241090063578	1043.4030902385873
509795	990787	13	1312.0	157.0	1247.889878167137	951.1241090063578	796.7077307435684
509794	990787	13	824.0	132.0	1247.889878167137	951.1241090063578	922.3052286352982
509793	990787	13	566.0	98.0	1247.889878167137	951.1241090063578	1092.1513408473595
509807	990787	13	722.0	877.0	1247.889878167137	951.1241090063578	531.0880788481631
509806	990787	13	493.0	735.0	1247.889878167137	951.1241090063578	785.218669322748
509805	990787	13	713.0	611.0	1247.889878167137	951.1241090063578	633.8703268753188
509804	990787	13	1345.0	576.0	1247.889878167137	951.1241090063578	387.4899649283931
509803	990787	13	1257.0	575.0	1247.889878167137	951.1241090063578	376.2344211999164
509802	990787	13	539.0	562.0	1247.889878167137	951.1241090063578	808.6670709122576
509801	990787	13	1033.0	522.0	1247.889878167137	951.1241090063578	479.92203603209083
509800	990787	13	850.0	477.0	1247.889878167137	951.1241090063578	618.9588240658112
509812	990787	13	1190.0	1031.0	1247.889878167137	951.1241090063578	98.64783807177018
509811	990787	13	652.0	987.0	1247.889878167137	951.1241090063578	596.9688655672364
509809	990787	13	1054.0	933.0	1247.889878167137	951.1241090063578	194.7351231363814
509808	990787	13	648.0	922.0	1247.889878167137	951.1241090063578	600.596436596819
510183	990828	14	679.0	869.0	1247.8075378916435	951.0706391043938	574.6978379682292
510182	990828	14	490.0	720.0	1247.8075378916435	951.0706391043938	792.2536871113366
510181	990828	14	1317.0	659.0	1247.8075378916435	951.0706391043938	300.1547185027505
510180	990828	14	707.0	572.0	1247.8075378916435	951.0706391043938	660.4296650449879
510179	990828	14	1258.0	568.0	1247.8075378916435	951.0706391043938	383.20621188555776
510178	990828	14	930.0	554.0	1247.8075378916435	951.0706391043938	508.5928858915745
510177	990828	14	857.0	462.0	1247.8075378916435	951.0706391043938	626.0356393264752
510176	990828	14	562.0	451.0	1247.8075378916435	951.0706391043938	848.7653522165446
510189	990828	14	684.0	1039.0	1247.8075378916435	951.0706391043938	570.6229160233112
510188	990828	14	1196.0	1033.0	1247.8075378916435	951.0706391043938	96.93524209056565
510187	990828	14	636.0	988.0	1247.8075378916435	951.0706391043938	612.9210725021557
510185	990828	14	1026.0	917.0	1247.8075378916435	951.0706391043938	224.4089844781949
510184	990828	14	651.0	908.0	1247.8075378916435	951.0706391043938	598.3596888470566
510175	990828	14	928.0	290.0	1247.8075378916435	951.0706391043938	734.3645220040295
510174	990828	14	1383.0	277.0	1247.8075378916435	951.0706391043938	687.4941660214473
510173	990828	14	564.0	165.0	1247.8075378916435	951.0706391043938	1041.873216154164
510172	990828	14	1312.0	161.0	1247.8075378916435	951.0706391043938	792.6741366831379
510171	990828	14	733.0	157.0	1247.8075378916435	951.0706391043938	946.3482345086909
510170	990828	14	1231.0	153.0	1247.8075378916435	951.0706391043938	798.2476046506338
510169	990828	14	558.0	103.0	1247.8075378916435	951.0706391043938	1093.1871972553768
509863	990891	15	858.0	457.0	1247.7830156788607	951.0351173559384	629.286497942394
509862	990891	15	574.0	323.0	1247.7830156788607	951.0351173559384	921.0926450958052
509861	990891	15	1383.0	311.0	1247.7830156788607	951.0351173559384	654.1625060317452
509860	990891	15	758.0	260.0	1247.7830156788607	951.0351173559384	847.0046846780806
509859	990891	15	665.0	216.0	1247.7830156788607	951.0351173559384	938.0366022230717
509858	990891	15	1307.0	171.0	1247.7830156788607	951.0351173559384	782.2796402441921
509857	990891	15	607.0	150.0	1247.7830156788607	951.0351173559384	1025.7973154673084
509856	990891	15	1238.0	149.0	1247.7830156788607	951.0351173559384	802.0947804766757
509871	990891	15	617.0	902.0	1247.7830156788607	951.0351173559384	632.6860640183475
509870	990891	15	1054.0	873.0	1247.7830156788607	951.0351173559384	208.90509018774205
509869	990891	15	610.0	835.0	1247.7830156788607	951.0351173559384	648.2525152656395
509868	990891	15	1167.0	700.0	1247.7830156788607	951.0351173559384	263.71296094064246
509867	990891	15	505.0	647.0	1247.7830156788607	951.0351173559384	802.5982562693629
509866	990891	15	832.0	562.0	1247.7830156788607	951.0351173559384	569.4065671057514
509865	990891	15	1285.0	552.0	1247.7830156788607	951.0351173559384	400.76692578757974
509864	990891	15	692.0	538.0	1247.7830156788607	951.0351173559384	692.4541635995284
509875	990891	15	776.0	1040.0	1247.7830156788607	951.0351173559384	480.0978694255076
509874	990891	15	1180.0	1039.0	1247.7830156788607	951.0351173559384	111.0511494452183
509873	990891	15	610.0	998.0	1247.7830156788607	951.0351173559384	639.5098711436691
509855	990891	15	554.0	100.0	1247.7830156788607	951.0351173559384	1097.996194810114
510119	991059	16	1069.0	621.0	1247.7977376615415	951.0863854594728	375.4006564439986
510118	991059	16	540.0	539.0	1247.7977376615415	951.0863854594728	819.0194298793219
510117	991059	16	770.0	509.0	1247.7977376615415	951.0863854594728	650.946272992717
510116	991059	16	670.0	503.0	1247.7977376615415	951.0863854594728	731.1850890717964
510115	991059	16	1353.0	486.0	1247.7977376615415	951.0863854594728	476.8363051833272
510114	991059	16	854.0	454.0	1247.7977376615415	951.0863854594728	634.1699557662062
510113	991059	16	1386.0	324.0	1247.7977376615415	951.0863854594728	642.1348769099017
510112	991059	16	568.0	310.0	1247.7977376615415	951.0863854594728	934.4071477419475
510126	991059	16	828.0	1053.0	1247.7977376615415	951.0863854594728	431.99134872641093
510125	991059	16	1170.0	1036.0	1247.7977376615415	951.0863854594728	115.16427362507554
510124	991059	16	615.0	996.0	1247.7977376615415	951.0863854594728	634.3896354454888
510122	991059	16	566.0	892.0	1247.7977376615415	951.0863854594728	684.3532392171909
510121	991059	16	583.0	815.0	1247.7977376615415	951.0863854594728	678.5834777736104
510120	991059	16	1122.0	787.0	1247.7977376615415	951.0863854594728	206.75931102109215
510111	991059	16	693.0	281.0	1247.7977376615415	951.0863854594728	869.951891596602
510110	991059	16	659.0	212.0	1247.7977376615415	951.0863854594728	944.9505071943704
510109	991059	16	1307.0	184.0	1247.7977376615415	951.0863854594728	769.3675523592548
510108	991059	16	1226.0	144.0	1247.7977376615415	951.0863854594728	807.380687755905
510107	991059	16	675.0	135.0	1247.7977376615415	951.0863854594728	997.0427457248196
510106	991059	16	554.0	99.0	1247.7977376615415	951.0863854594728	1098.8205081220783
510374	990954	17	536.0	875.0	1247.7921534198208	951.0762159587808	715.846114960913
510373	990954	17	530.0	794.0	1247.7921534198208	951.0762159587808	734.7778665222525
510372	990954	17	1235.0	730.0	1247.7921534198208	951.0762159587808	221.44600346759418
510371	990954	17	962.0	551.0	1247.7921534198208	951.0762159587808	491.6687233618135
510370	990954	17	670.0	493.0	1247.7921534198208	951.0762159587808	737.3449614533413
510369	990954	17	854.0	451.0	1247.7921534198208	951.0762159587808	636.5127507463404
510368	990954	17	575.0	448.0	1247.7921534198208	951.0762159587808	840.0803299486815
510378	990954	17	916.0	1044.0	1247.7921534198208	951.0762159587808	344.55893938700973
510377	990954	17	1153.0	1036.0	1247.7921534198208	951.0762159587808	127.26979785419036
510376	990954	17	613.0	994.0	1247.7921534198208	951.0762159587808	636.2417223664214
510359	990954	17	724.0	119.0	1247.7921534198208	951.0762159587808	983.2136335245035
510358	990954	17	558.0	97.0	1247.7921534198208	951.0762159587808	1097.8430660099027
510367	990954	17	1367.0	422.0	1247.7921534198208	951.0762159587808	542.3395181798446
510366	990954	17	745.0	413.0	1247.7921534198208	951.0762159587808	736.4278401317139
510365	990954	17	1391.0	333.0	1247.7921534198208	951.0762159587808	634.4499161132088
510364	990954	17	687.0	328.0	1247.7921534198208	951.0762159587808	838.2790765793652
510363	990954	17	560.0	273.0	1247.7921534198208	951.0762159587808	965.8392210688348
510362	990954	17	622.0	204.0	1247.7921534198208	951.0762159587808	974.5453769492252
510361	990954	17	1306.0	184.0	1247.7921534198208	951.0762159587808	769.2815313610122
510360	990954	17	1229.0	145.0	1247.7921534198208	951.0762159587808	806.295238088742
509895	991352	18	1156.0	1025.0	1247.7886293837832	950.9847240177048	117.91273706809133
509894	991352	18	673.0	1012.0	1247.7886293837832	950.9847240177048	578.0180208021925
509892	991352	18	549.0	884.0	1247.7886293837832	950.9847240177048	701.9918103566412
509891	991352	18	528.0	793.0	1247.7886293837832	950.9847240177048	736.9225495349804
509890	991352	18	1334.0	725.0	1247.7886293837832	950.9847240177048	241.87082484848167
509889	991352	18	667.0	491.0	1247.7886293837832	950.9847240177048	740.8787878939021
509888	991352	18	929.0	487.0	1247.7886293837832	950.9847240177048	562.945836067891
509896	991352	18	1006.0	1048.0	1247.7886293837832	950.9847240177048	260.5258241963921
509879	991352	18	1305.0	184.0	1247.7886293837832	950.9847240177048	769.1155360570355
509878	991352	18	1223.0	155.0	1247.7886293837832	950.9847240177048	796.3706153646481
509877	991352	18	777.0	126.0	1247.7886293837832	950.9847240177048	949.8640578628238
509876	991352	18	557.0	98.0	1247.7886293837832	950.9847240177048	1097.6210046703216
509887	991352	18	849.0	454.0	1247.7886293837832	950.9847240177048	637.2018415170743
509886	991352	18	1365.0	426.0	1247.7886293837832	950.9847240177048	537.9102767689774
509885	991352	18	664.0	377.0	1247.7886293837832	950.9847240177048	818.698740199029
509884	991352	18	1396.0	333.0	1247.7886293837832	950.9847240177048	635.5090317998449
509883	991352	18	774.0	331.0	1247.7886293837832	950.9847240177048	780.2927164524051
509882	991352	18	599.0	311.0	1247.7886293837832	950.9847240177048	911.3216405823499
509881	991352	18	551.0	252.0	1247.7886293837832	950.9847240177048	986.9620248260002
509880	991352	18	611.0	196.0	1247.7886293837832	950.9847240177048	987.6748918609642
510151	991373	19	1304.0	183.0	1247.87091814173	951.0488569779516	770.0970851362771
510150	991373	19	1219.0	157.0	1247.87091814173	951.0488569779516	794.5735442250377
510149	991373	19	541.0	104.0	1247.87091814173	951.0488569779516	1103.2489569549507
510148	991373	19	795.0	102.0	1247.87091814173	951.0488569779516	962.2764831554908
510159	991373	19	1362.0	427.0	1247.87091814173	951.0488569779516	536.3325944092054
510158	991373	19	975.0	385.0	1247.87091814173	951.0488569779516	628.3867013659313
510157	991373	19	628.0	382.0	1247.87091814173	951.0488569779516	841.4609656934686
510156	991373	19	1397.0	332.0	1247.87091814173	951.0488569779516	636.7581726068374
510155	991373	19	581.0	301.0	1247.87091814173	951.0488569779516	931.2788722619747
510154	991373	19	844.0	217.0	1247.87091814173	951.0488569779516	837.8182636773212
510153	991373	19	530.0	213.0	1247.87091814173	951.0488569779516	1029.5896126127689
510152	991373	19	598.0	187.0	1247.87091814173	951.0488569779516	1003.0467915783837
510167	991373	19	1209.0	1041.0	1247.87091814173	951.0488569779516	97.99059346771041
510166	991373	19	734.0	1001.0	1247.87091814173	951.0488569779516	516.2929761298653
510164	991373	19	581.0	854.0	1247.87091814173	951.0488569779516	673.8956166231688
510163	991373	19	1398.0	802.0	1247.87091814173	951.0488569779516	211.55212829475622
510162	991373	19	533.0	789.0	1247.87091814173	951.0488569779516	733.0076818510572
510161	991373	19	669.0	491.0	1247.87091814173	951.0488569779516	739.4163175620141
510160	991373	19	850.0	454.0	1247.87091814173	951.0488569779516	636.6779670493015
510168	991373	19	1081.0	1053.0	1247.87091814173	951.0488569779516	195.5503487211571
510147	991311	20	1064.0	1059.0	1247.850098997092	951.0758878999152	213.18647441578503
510146	991311	20	1225.0	1042.0	1247.850098997092	951.0758878999152	93.75137964513209
510144	991311	20	796.0	946.0	1247.850098997092	951.0758878999152	451.87860825851703
510127	991311	20	557.0	100.0	1247.850098997092	951.0758878999152	1096.1770049809113
510135	991311	20	564.0	300.0	1247.850098997092	951.0758878999152	944.2196617858555
510134	991311	20	957.0	298.0	1247.850098997092	951.0758878999152	714.9139077139854
510133	991311	20	519.0	202.0	1247.850098997092	951.0758878999152	1045.1493446589905
510132	991311	20	1304.0	184.0	1247.850098997092	951.0758878999152	769.1282267477119
510131	991311	20	593.0	183.0	1247.850098997092	951.0758878999152	1009.3409838749956
510130	991311	20	1216.0	159.0	1247.850098997092	951.0758878999152	792.7159901241829
510129	991311	20	889.0	136.0	1247.850098997092	951.0758878999152	890.5740264492658
510128	991311	20	792.0	100.0	1247.850098997092	951.0758878999152	965.4685286016771
510143	991311	20	1406.0	903.0	1247.850098997092	951.0758878999152	165.29574158034092
510142	991311	20	637.0	838.0	1247.850098997092	951.0758878999152	621.2278163999993
510141	991311	20	516.0	773.0	1247.850098997092	951.0758878999152	753.2035510095503
510140	991311	20	675.0	479.0	1247.850098997092	951.0758878999152	742.3024180598304
510139	991311	20	849.0	452.0	1247.850098997092	951.0758878999152	638.87255642505
510138	991311	20	1358.0	431.0	1247.850098997092	951.0758878999152	531.6125749696254
510137	991311	20	571.0	387.0	1247.850098997092	951.0758878999152	881.0832331978919
510136	991311	20	1397.0	332.0	1247.850098997092	951.0758878999152	636.789327759382
510407	991331	21	1301.0	184.0	1247.7766629928635	951.0163369223868	768.8607056600121
510406	991331	21	600.0	184.0	1247.7766629928635	951.0163369223868	1003.956506141579
510405	991331	21	886.0	180.0	1247.7766629928635	951.0163369223868	851.6739667780549
510404	991331	21	1214.0	158.0	1247.7766629928635	951.0163369223868	793.7353296841045
510403	991331	21	518.0	158.0	1247.7766629928635	951.0163369223868	1077.7053811106261
510402	991331	21	955.0	99.0	1247.7766629928635	951.0163369223868	900.9162074110327
510401	991331	21	569.0	98.0	1247.7766629928635	951.0163369223868	1090.125969455005
510400	991331	21	807.0	96.0	1247.7766629928635	951.0163369223868	961.9443866686373
510415	991331	21	732.0	848.0	1247.7766629928635	951.0163369223868	525.9638122161645
510414	991331	21	548.0	773.0	1247.7766629928635	951.0163369223868	722.0645360912641
510413	991331	21	697.0	457.0	1247.7766629928635	951.0163369223868	739.8696328703912
510412	991331	21	850.0	451.0	1247.7766629928635	951.0163369223868	638.9386596622714
510411	991331	21	1358.0	433.0	1247.7766629928635	951.0163369223868	529.6131695298716
510410	991331	21	517.0	400.0	1247.7766629928635	951.0163369223868	915.2341420261542
510409	991331	21	1396.0	334.0	1247.7766629928635	951.0163369223868	634.5701834018453
510408	991331	21	567.0	303.0	1247.7766629928635	951.0163369223868	939.8840555057881
510420	991331	21	1230.0	1033.0	1247.7766629928635	951.0163369223868	83.88879996033701
510419	991331	21	1052.0	1032.0	1247.7766629928635	951.0163369223868	211.86518226950275
510418	991331	21	1377.0	957.0	1247.7766629928635	951.0163369223868	129.36179904085424
510416	991331	21	895.0	895.0	1247.7766629928635	951.0163369223868	357.1963101077372
510055	991121	22	1360.0	438.0	1247.7542336274	951.0288424549666	525.1644554415838
510054	991121	22	493.0	436.0	1247.7542336274	951.0288424549666	913.7333646852275
510053	991121	22	1398.0	339.0	1247.7542336274	951.0288424549666	630.2008364875885
510052	991121	22	588.0	334.0	1247.7542336274	951.0288424549666	903.3273167631951
510051	991121	22	600.0	196.0	1247.7542336274	951.0288424549666	994.8136006916608
510050	991121	22	1302.0	185.0	1247.7542336274	951.0288424549666	767.9471275043919
510049	991121	22	880.0	163.0	1247.7542336274	951.0288424549666	869.6163711038281
510048	991121	22	1213.0	160.0	1247.7542336274	951.0288424549666	791.7919463790171
510063	991121	22	1328.0	1009.0	1247.7542336274	951.0288424549666	98.99514194058706
510062	991121	22	1024.0	984.0	1247.7542336274	951.0288424549666	226.170409859567
510060	991121	22	985.0	886.0	1247.7542336274	951.0288424549666	270.68161673847595
510059	991121	22	832.0	881.0	1247.7542336274	951.0288424549666	421.61074648861745
510058	991121	22	594.0	808.0	1247.7542336274	951.0288424549666	669.2173397034455
510057	991121	22	850.0	451.0	1247.7542336274	951.0288424549666	638.9344830695665
510056	991121	22	762.0	443.0	1247.7542336274	951.0288424549666	702.8872457607094
510064	991121	22	1211.0	1031.0	1247.7542336274	951.0288424549666	88.01283843070883
510047	991121	22	1085.0	154.0	1247.7542336274	951.0288424549666	813.4764386684757
510046	991121	22	529.0	128.0	1247.7542336274	951.0288424549666	1092.6958057346396
510045	991121	22	598.0	97.0	1247.7542336274	951.0288424549666	1073.1010333895408
510044	991121	22	813.0	93.0	1247.7542336274	951.0288424549666	961.8860317842015
510273	991017	23	1299.0	1025.0	1247.7932123123212	951.0683191135474	89.93346731883115
510272	991017	23	1123.0	986.0	1247.7932123123212	951.0683191135474	129.5900002653794
510255	991017	23	546.0	107.0	1247.7932123123212	951.0683191135474	1097.7089961273052
510254	991017	23	617.0	99.0	1247.7932123123212	951.0683191135474	1060.1511671154653
510253	991017	23	821.0	94.0	1247.7932123123212	951.0683191135474	957.4542024055206
510263	991017	23	507.0	417.0	1247.7932123123212	951.0683191135474	913.2379497637938
510262	991017	23	613.0	348.0	1247.7932123123212	951.0683191135474	875.5876997287223
510261	991017	23	1396.0	342.0	1247.7932123123212	951.0683191135474	626.8408643862514
510260	991017	23	599.0	196.0	1247.7932123123212	951.0683191135474	995.5203658748014
510259	991017	23	1301.0	185.0	1247.7932123123212	951.0683191135474	767.9138179545265
510258	991017	23	881.0	180.0	1247.7932123123212	951.0683191135474	853.8639313959707
510257	991017	23	1119.0	176.0	1247.7932123123212	951.0683191135474	785.696245906283
510256	991017	23	1214.0	161.0	1247.7932123123212	951.0683191135474	790.7906992784449
510271	991017	23	918.0	974.0	1247.7932123123212	951.0683191135474	330.5895111396577
510269	991017	23	644.0	888.0	1247.7932123123212	951.0683191135474	607.0781301531459
510268	991017	23	1027.0	882.0	1247.7932123123212	951.0683191135474	231.3440626174888
510267	991017	23	823.0	872.0	1247.7932123123212	951.0683191135474	432.08919485918943
510266	991017	23	851.0	450.0	1247.7932123123212	951.0683191135474	639.1512448211352
510265	991017	23	759.0	442.0	1247.7932123123212	951.0683191135474	705.7402907073468
510264	991017	23	1360.0	437.0	1247.7932123123212	951.0683191135474	526.1716449215178
510438	991227	24	789.0	947.0	1247.763078964659	951.02587940589	458.7807431945293
510437	991227	24	1024.0	938.0	1247.763078964659	951.02587940589	224.14189488366733
510436	991227	24	1066.0	876.0	1247.763078964659	951.02587940589	196.63849942302747
510435	991227	24	792.0	851.0	1247.763078964659	951.02587940589	466.61028781871875
510434	991227	24	851.0	449.0	1247.763078964659	951.02587940589	639.8835241063591
510433	991227	24	763.0	442.0	1247.763078964659	951.02587940589	702.9243121647137
510432	991227	24	1358.0	436.0	1247.763078964659	951.02587940589	526.6914041610727
510441	991227	24	1211.0	1027.0	1247.763078964659	951.02587940589	84.40136832427609
510440	991227	24	633.0	981.0	1247.763078964659	951.02587940589	615.4933721523715
510423	991227	24	564.0	100.0	1247.763078964659	951.02587940589	1091.6853922141665
510422	991227	24	634.0	97.0	1247.763078964659	951.02587940589	1051.6964009614096
510421	991227	24	827.0	96.0	1247.763078964659	951.02587940589	952.9484892026617
510431	991227	24	517.0	421.0	1247.763078964659	951.02587940589	902.7414416198557
510430	991227	24	627.0	385.0	1247.763078964659	951.02587940589	840.0786251077302
510429	991227	24	1387.0	351.0	1247.763078964659	951.02587940589	615.9691357009809
510428	991227	24	1187.0	242.0	1247.763078964659	951.02587940589	711.6247954031402
510427	991227	24	598.0	198.0	1247.763078964659	951.02587940589	994.6054664240729
510426	991227	24	786.0	188.0	1247.763078964659	951.02587940589	891.8708615814588
510425	991227	24	1300.0	185.0	1247.763078964659	951.02587940589	767.8048865687296
510424	991227	24	1215.0	160.0	1247.763078964659	951.02587940589	791.7040869119637
510215	990850	25	1300.0	183.0	1247.8036989767782	951.1813921086016	769.9526641439822
510214	990850	25	1214.0	161.0	1247.8036989767782	951.1813921086016	790.9041171338029
510213	990850	25	832.0	99.0	1247.8036989767782	951.1813921086016	948.211917842697
510212	990850	25	636.0	98.0	1247.8036989767782	951.1813921086016	1049.867731631961
510211	990850	25	576.0	92.0	1247.8036989767782	951.1813921086016	1090.6479150049095
510223	990850	25	623.0	454.0	1247.8036989767782	951.1813921086016	798.4791787605432
510222	990850	25	851.0	449.0	1247.8036989767782	951.1813921086016	640.0307227796073
510221	990850	25	764.0	437.0	1247.8036989767782	951.1813921086016	706.0088690196126
510220	990850	25	1358.0	436.0	1247.8036989767782	951.1813921086016	526.8349756177519
510219	990850	25	1371.0	344.0	1247.8036989767782	951.1813921086016	619.5535259432744
510218	990850	25	1278.0	326.0	1247.8036989767782	951.1813921086016	625.9102089232401
510217	990850	25	597.0	192.0	1247.8036989767782	951.1813921086016	999.9509191584411
510216	990850	25	686.0	187.0	1247.8036989767782	951.1813921086016	948.4706617650494
510231	990850	25	637.0	1008.0	1247.8036989767782	951.1813921086016	613.440716684531
510230	990850	25	1083.0	996.0	1247.8036989767782	951.1813921086016	170.78924676264435
510228	990850	25	657.0	912.0	1247.8036989767782	951.1813921086016	592.1015049906658
510227	990850	25	1172.0	891.0	1247.8036989767782	951.1813921086016	96.78843285584931
510226	990850	25	777.0	886.0	1247.8036989767782	951.1813921086016	475.29436862583594
510225	990850	25	893.0	878.0	1247.8036989767782	951.1813921086016	362.2722470167389
510224	990850	25	513.0	533.0	1247.8036989767782	951.1813921086016	845.4656425519865
510247	991185	26	993.0	896.0	1248.0469408921067	950.9303650213916	260.8951648839148
510246	991185	26	789.0	800.0	1248.0469408921067	950.9303650213916	483.22258745622787
510245	991185	26	536.0	644.0	1248.0469408921067	950.9303650213916	775.3819026814928
510244	991185	26	626.0	461.0	1248.0469408921067	950.9303650213916	791.8169985818832
510243	991185	26	851.0	448.0	1248.0469408921067	950.9303650213916	640.7692449956772
510242	991185	26	765.0	435.0	1248.0469408921067	950.9303650213916	706.766219238249
510241	991185	26	1359.0	431.0	1248.0469408921067	950.9303650213916	531.6372501966705
510240	991185	26	1291.0	373.0	1248.0469408921067	950.9303650213916	579.5243498771084
510252	991185	26	675.0	1034.0	1248.0469408921067	950.9303650213916	579.036579778239
510251	991185	26	582.0	958.0	1248.0469408921067	950.9303650213916	666.0844595173079
510249	991185	26	790.0	931.0	1248.0469408921067	950.9303650213916	458.4803371034607
510248	991185	26	1231.0	900.0	1248.0469408921067	950.9303650213916	53.70754392998406
510239	991185	26	1355.0	327.0	1248.0469408921067	950.9303650213916	633.0308501552381
510238	991185	26	710.0	198.0	1248.0469408921067	950.9303650213916	925.4180920938385
510237	991185	26	594.0	187.0	1248.0469408921067	950.9303650213916	1005.6674417977543
510236	991185	26	1301.0	183.0	1248.0469408921067	950.9303650213916	769.7539035242185
510235	991185	26	1200.0	153.0	1248.0469408921067	950.9303650213916	799.3756163107934
510234	991185	26	846.0	103.0	1248.0469408921067	950.9303650213916	938.4176291001845
510233	991185	26	662.0	95.0	1248.0469408921067	950.9303650213916	1037.3368819697143
510232	991185	26	579.0	90.0	1248.0469408921067	950.9303650213916	1090.332473391925
510311	991249	27	526.0	908.0	1248.0744982473516	950.8080838534815	723.3423208014109
510310	991249	27	1030.0	757.0	1248.0744982473516	950.8080838534815	291.7499959773646
510309	991249	27	509.0	713.0	1248.0744982473516	950.8080838534815	776.3915241072889
510308	991249	27	754.0	705.0	1248.0744982473516	950.8080838534815	551.8434777236137
510307	991249	27	1296.0	495.0	1248.0744982473516	950.8080838534815	458.320698882808
510306	991249	27	613.0	480.0	1248.0744982473516	950.8080838534815	790.5566837020052
510305	991249	27	851.0	448.0	1248.0744982473516	950.8080838534815	640.690351376385
510304	991249	27	782.0	418.0	1248.0744982473516	950.8080838534815	707.8911583966417
510315	991249	27	750.0	1021.0	1248.0744982473516	950.8080838534815	502.996134077262
510313	991249	27	1323.0	924.0	1248.0744982473516	950.8080838534815	79.57703294783877
510312	991249	27	796.0	915.0	1248.0744982473516	950.8080838534815	453.49043080847105
510295	991249	27	612.0	89.0	1248.0744982473516	950.8080838534815	1071.1227477352115
510303	991249	27	1359.0	414.0	1248.0744982473516	950.8080838534815	548.1490543907955
510302	991249	27	1362.0	305.0	1248.0744982473516	950.8080838534815	655.7797657141444
510301	991249	27	707.0	199.0	1248.0744982473516	950.8080838534815	926.2704829589825
510300	991249	27	594.0	185.0	1248.0744982473516	950.8080838534815	1007.1124418618141
510299	991249	27	1300.0	182.0	1248.0744982473516	950.8080838534815	770.5596197120157
510298	991249	27	1187.0	141.0	1248.0744982473516	950.8080838534815	812.1078912377426
510297	991249	27	890.0	107.0	1248.0744982473516	950.8080838534815	916.6402940475489
510296	991249	27	683.0	101.0	1248.0744982473516	950.8080838534815	1020.5307285683376
510343	991270	28	701.0	198.0	1247.687367509243	951.0147967039784	930.5365988768631
510342	991270	28	595.0	186.0	1247.687367509243	951.0147967039784	1005.608491850668
510341	991270	28	1300.0	184.0	1247.687367509243	951.0147967039784	768.7966635469735
510340	991270	28	1185.0	140.0	1247.687367509243	951.0147967039784	813.4338980630414
510339	991270	28	894.0	106.0	1247.687367509243	951.0147967039784	916.0484488193209
510338	991270	28	692.0	104.0	1247.687367509243	951.0147967039784	1013.0264143865323
510337	991270	28	636.0	88.0	1247.687367509243	951.0147967039784	1057.807153927594
510351	991270	28	495.0	764.0	1247.687367509243	951.0147967039784	775.5725674585354
510350	991270	28	811.0	669.0	1247.687367509243	951.0147967039784	519.8347838516954
510349	991270	28	1327.0	631.0	1247.687367509243	951.0147967039784	329.6967755106236
510348	991270	28	535.0	571.0	1247.687367509243	951.0147967039784	807.6722909207797
510347	991270	28	851.0	448.0	1247.687367509243	951.0147967039784	640.6127950990035
510346	991270	28	790.0	382.0	1247.687367509243	951.0147967039784	730.2434972292534
510345	991270	28	1348.0	378.0	1247.687367509243	951.0147967039784	581.7289587762735
510344	991270	28	1381.0	287.0	1247.687367509243	951.0147967039784	677.2650206702258
510357	991270	28	871.0	992.0	1247.687367509243	951.0147967039784	378.9104903935224
510355	991270	28	1372.0	922.0	1247.687367509243	951.0147967039784	127.65378578230742
510354	991270	28	558.0	840.0	1247.687367509243	951.0147967039784	698.5649218140395
510353	991270	28	721.0	839.0	1247.687367509243	951.0147967039784	538.4671742775505
510352	991270	28	1111.0	781.0	1247.687367509243	951.0147967039784	218.1478112081392
510383	991144	29	1301.0	182.0	1247.7485536206186	951.053837350461	770.8952725792042
510382	991144	29	1183.0	136.0	1247.7485536206186	951.053837350461	817.6216319151995
510381	991144	29	707.0	121.0	1247.7485536206186	951.053837350461	990.6555259740979
510380	991144	29	899.0	106.0	1247.7485536206186	951.053837350461	914.1890076309236
510379	991144	29	666.0	83.0	1247.7485536206186	951.053837350461	1044.9635611726098
510391	991144	29	850.0	715.0	1247.7485536206186	951.053837350461	462.520622280966
510390	991144	29	504.0	596.0	1247.7485536206186	951.053837350461	824.151162366498
510389	991144	29	851.0	449.0	1247.7485536206186	951.053837350461	639.8964528721627
510388	991144	29	788.0	374.0	1247.7485536206186	951.053837350461	737.8074706569073
510387	991144	29	1315.0	354.0	1247.7485536206186	951.053837350461	600.8294614406234
510386	991144	29	1383.0	287.0	1247.7485536206186	951.053837350461	677.6875774629392
510385	991144	29	702.0	202.0	1247.7485536206186	951.053837350461	926.7810610000877
510384	991144	29	596.0	185.0	1247.7485536206186	951.053837350461	1005.7905641165734
510399	991144	29	958.0	1009.0	1247.7485536206186	951.053837350461	295.48600997517184
510397	991144	29	1377.0	936.0	1247.7485536206186	951.053837350461	130.1251490302172
510396	991144	29	496.0	853.0	1247.7485536206186	951.053837350461	758.1163781965422
510395	991144	29	583.0	835.0	1247.7485536206186	951.053837350461	674.8030325246559
510394	991144	29	1134.0	831.0	1247.7485536206186	951.053837350461	165.38336468143854
510393	991144	29	644.0	748.0	1247.7485536206186	951.053837350461	636.9797303382082
510392	991144	29	1355.0	721.0	1247.7485536206186	951.053837350461	253.82600503128452
509959	991290	30	1083.0	1007.0	1247.661414489234	951.0276479209328	173.9145928864463
509958	991290	30	1381.0	977.0	1247.661414489234	951.0276479209328	135.844548873081
509956	991290	30	507.0	913.0	1247.661414489234	951.0276479209328	741.6369953822364
509955	991290	30	1145.0	865.0	1247.661414489234	951.0276479209328	133.94074149316285
509954	991290	30	813.0	767.0	1247.661414489234	951.0276479209328	472.0134748554245
509953	991290	30	1327.0	764.0	1247.661414489234	951.0276479209328	203.15991789151116
509952	991290	30	599.0	759.0	1247.661414489234	951.0276479209328	676.4881730032089
509943	991290	30	1301.0	178.0	1247.661414489234	951.0276479209328	774.8656329677159
509942	991290	30	1180.0	135.0	1247.661414489234	951.0276479209328	818.8279362491572
509941	991290	30	715.0	130.0	1247.661414489234	951.0276479209328	978.6800197900491
509940	991290	30	922.0	99.0	1247.661414489234	951.0276479209328	912.1438865161603
509939	991290	30	681.0	81.0	1247.661414489234	951.0276479209328	1038.2934396488163
509951	991290	30	488.0	618.0	1247.661414489234	951.0276479209328	829.4533615240416
509950	991290	30	592.0	579.0	1247.661414489234	951.0276479209328	753.8544032289025
509949	991290	30	850.0	449.0	1247.661414489234	951.0276479209328	640.4423157869899
509948	991290	30	787.0	370.0	1247.661414489234	951.0276479209328	741.4863899275248
509947	991290	30	1270.0	329.0	1247.661414489234	951.0276479209328	622.4286362151646
509946	991290	30	1384.0	289.0	1247.661414489234	951.0276479209328	675.9207176221181
509945	991290	30	684.0	213.0	1247.661414489234	951.0276479209328	928.654402498426
509944	991290	30	597.0	187.0	1247.661414489234	951.0276479209328	1003.5429851743888
509927	990975	31	783.0	368.0	1248.064703122252	950.9214638246692	745.7094682768105
509926	990975	31	1389.0	291.0	1248.064703122252	950.9214638246692	674.8030055671901
509925	990975	31	1224.0	284.0	1248.064703122252	950.9214638246692	667.3554891108649
509924	990975	31	669.0	218.0	1248.064703122252	950.9214638246692	934.0716260207017
509923	990975	31	598.0	187.0	1248.064703122252	950.9214638246692	1003.07533173608
509922	990975	31	1300.0	180.0	1248.064703122252	950.9214638246692	772.6688672693824
509921	990975	31	722.0	139.0	1248.064703122252	950.9214638246692	967.4505337691932
509920	990975	31	1180.0	133.0	1248.064703122252	950.9214638246692	820.7486367921729
509934	990975	31	1184.0	913.0	1248.064703122252	950.9214638246692	74.44678370989564
509933	990975	31	1263.0	778.0	1248.064703122252	950.9214638246692	173.5652492410069
509932	990975	31	749.0	760.0	1248.064703122252	950.9214638246692	534.3375181020476
509931	990975	31	536.0	738.0	1248.064703122252	950.9214638246692	743.2171225085041
509930	990975	31	485.0	632.0	1248.064703122252	950.9214638246692	827.0300122964827
509929	990975	31	851.0	448.0	1248.064703122252	950.9214638246692	640.7732650798645
509928	990975	31	624.0	422.0	1248.064703122252	950.9214638246692	818.055419013587
509938	990975	31	1345.0	1015.0	1248.064703122252	950.9214638246692	116.20030369646335
509937	990975	31	564.0	1001.0	1248.064703122252	950.9214638246692	685.8953111395343
509936	990975	31	1011.0	980.0	1248.064703122252	950.9214638246692	238.84144266132188
509919	990975	31	952.0	101.0	1248.064703122252	950.9214638246692	900.0115572062037
509918	990975	31	682.0	80.0	1248.064703122252	950.9214638246692	1038.7172109247965
510447	991457	32	598.0	187.0	1247.657145424345	951.0320818039702	1002.8955222886465
510446	991457	32	1301.0	181.0	1247.657145424345	951.0320818039702	771.8774949055295
510445	991457	32	729.0	144.0	1247.657145424345	951.0320818039702	959.3258130377709
510444	991457	32	1179.0	128.0	1247.657145424345	951.0320818039702	825.8907986510061
510443	991457	32	965.0	102.0	1247.657145424345	951.0320818039702	894.84665602092
510442	991457	32	699.0	82.0	1247.657145424345	951.0320818039702	1027.7360665218152
510455	991457	32	531.0	736.0	1247.657145424345	951.0320818039702	748.22206616266
510454	991457	32	498.0	654.0	1247.657145424345	951.0320818039702	806.358414916455
510453	991457	32	851.0	448.0	1247.657145424345	951.0320818039702	640.6076539819253
510452	991457	32	779.0	369.0	1247.657145424345	951.0320818039702	747.262245939375
510451	991457	32	680.0	316.0	1247.657145424345	951.0320818039702	851.7631006750646
510450	991457	32	1394.0	303.0	1247.657145424345	951.0320818039702	664.3506680455276
510449	991457	32	1183.0	261.0	1247.657145424345	951.0320818039702	693.054702294953
510448	991457	32	646.0	242.0	1247.657145424345	951.0320818039702	929.9020452001614
510462	991457	32	1300.0	1025.0	1247.657145424345	951.0320818039702	90.61471926449221
510461	991457	32	567.0	1003.0	1247.657145424345	951.0320818039702	682.6381282486695
510460	991457	32	833.0	992.0	1247.657145424345	951.0320818039702	416.6760355153424
510458	991457	32	1172.0	945.0	1247.657145424345	951.0320818039702	75.8972309419142
510457	991457	32	1183.0	778.0	1247.657145424345	951.0320818039702	184.71775168575627
510456	991457	32	712.0	757.0	1247.657145424345	951.0320818039702	569.716619218134
510535	991477	33	591.0	314.0	1247.6590882213122	951.034548837673	914.8847875860996
510534	991477	33	1396.0	306.0	1247.6590882213122	951.034548837673	661.8720384648024
510533	991477	33	1122.0	245.0	1247.6590882213122	951.034548837673	717.1296888325207
510532	991477	33	714.0	235.0	1247.6590882213122	951.034548837673	893.0271538818806
510531	991477	33	597.0	186.0	1247.6590882213122	951.034548837673	1004.308274386033
510530	991477	33	1302.0	181.0	1247.6590882213122	951.034548837673	771.949571602043
510529	991477	33	737.0	152.0	1247.6590882213122	951.034548837673	948.2768132877897
510528	991477	33	1170.0	109.0	1247.6590882213122	951.034548837673	845.6081334871543
510543	991477	33	583.0	994.0	1247.6590882213122	951.034548837673	666.0463448955849
510541	991477	33	1130.0	789.0	1247.6590882213122	951.034548837673	200.24698763801362
510540	991477	33	697.0	775.0	1247.6590882213122	951.034548837673	578.1120945155965
510539	991477	33	519.0	727.0	1247.6590882213122	951.034548837673	762.3224684609617
510538	991477	33	519.0	656.0	1247.6590882213122	951.034548837673	786.123051344612
510537	991477	33	851.0	448.0	1247.6590882213122	951.034548837673	640.6107941588901
510536	991477	33	779.0	371.0	1247.6590882213122	951.034548837673	745.7086688632194
510546	991477	33	1227.0	1042.0	1247.6590882213122	951.034548837673	93.28189122922872
510545	991477	33	677.0	1012.0	1247.6590882213122	951.034548837673	573.9064219931727
510544	991477	33	1107.0	998.0	1247.6590882213122	951.034548837673	148.292726396583
510527	991477	33	1014.0	107.0	1247.6590882213122	951.034548837673	875.780160279981
510526	991477	33	725.0	82.0	1247.6590882213122	951.034548837673	1014.0974162149469
510471	991540	34	1389.0	322.0	1247.653215411384	951.0143782792117	644.699931437505
510470	991540	34	1055.0	229.0	1247.653215411384	951.0143782792117	747.275065722296
510469	991540	34	712.0	195.0	1247.653215411384	951.0143782792117	926.5430952446075
510468	991540	34	1302.0	182.0	1247.653215411384	951.0143782792117	770.932349169033
510467	991540	34	594.0	180.0	1247.653215411384	951.0143782792117	1010.804480367455
510466	991540	34	753.0	151.0	1247.653215411384	951.0143782792117	940.5874807641736
510465	991540	34	1084.0	141.0	1247.653215411384	951.0143782792117	826.3810670226798
510464	991540	34	1170.0	113.0	1247.653215411384	951.0143782792117	841.6044914723426
510478	991540	34	719.0	786.0	1247.653215411384	951.0143782792117	553.8086015977632
510477	991540	34	1133.0	763.0	1247.653215411384	951.0143782792117	220.21527250372014
510476	991540	34	510.0	677.0	1247.653215411384	951.0143782792117	786.9028820067294
510475	991540	34	581.0	632.0	1247.653215411384	951.0143782792117	739.0512046991123
510474	991540	34	850.0	448.0	1247.653215411384	951.0143782792117	641.2109984105344
510473	991540	34	524.0	430.0	1247.653215411384	951.0143782792117	891.7005991637038
510472	991540	34	781.0	368.0	1247.653215411384	951.0143782792117	746.7737199005327
510483	991540	34	611.0	1042.0	1247.653215411384	951.0143782792117	643.12183919812
510482	991540	34	1098.0	1022.0	1247.653215411384	951.0143782792117	165.63527213143033
510481	991540	34	601.0	972.0	1247.653215411384	951.0143782792117	646.9936455027128
510480	991540	34	881.0	969.0	1247.653215411384	951.0143782792117	367.094079167984
510463	991540	34	733.0	85.0	1247.653215411384	951.0143782792117	1007.3970595150682
510503	991710	35	977.0	987.0	1247.654333458238	951.060710772094	273.03003631456033
510501	991710	35	632.0	909.0	1247.654333458238	951.060710772094	617.0894276331113
510500	991710	35	824.0	890.0	1247.654333458238	951.060710772094	428.03201359003185
510499	991710	35	722.0	770.0	1247.654333458238	951.060710772094	555.963541312486
510498	991710	35	1060.0	758.0	1247.654333458238	951.060710772094	269.23333172079884
510497	991710	35	519.0	623.0	1247.654333458238	951.060710772094	799.1000986232955
510496	991710	35	651.0	601.0	1247.654333458238	951.060710772094	691.7650575598321
510504	991710	35	565.0	1004.0	1247.654333458238	951.060710772094	684.7039559789815
510487	991710	35	704.0	171.0	1247.654333458238	951.060710772094	950.8179356628615
510486	991710	35	764.0	146.0	1247.654333458238	951.060710772094	939.1721153770493
510485	991710	35	1174.0	114.0	1247.654333458238	951.060710772094	840.2949448589231
510484	991710	35	738.0	85.0	1247.654333458238	951.060710772094	1004.8923794893786
510495	991710	35	542.0	529.0	1247.654333458238	951.060710772094	822.2428363359788
510494	991710	35	850.0	448.0	1247.654333458238	951.060710772094	641.2480390930174
510493	991710	35	1389.0	368.0	1247.654333458238	951.060710772094	599.9486560499944
510492	991710	35	781.0	365.0	1247.654333458238	951.060710772094	749.1551399049761
510491	991710	35	994.0	210.0	1247.654333458238	951.060710772094	783.2697478724581
510490	991710	35	1159.0	188.0	1247.654333458238	951.060710772094	768.1934907072161
510489	991710	35	1303.0	178.0	1247.654333458238	951.060710772094	775.0393572873619
510488	991710	35	592.0	173.0	1247.654333458238	951.060710772094	1017.4778005586866
510511	991565	36	1302.0	178.0	1247.5828221322718	951.0426652889794	774.9556062150767
510510	991565	36	925.0	172.0	1247.5828221322718	951.0426652889794	843.1886808273565
510509	991565	36	591.0	171.0	1247.5828221322718	951.0426652889794	1019.5918604963033
510508	991565	36	769.0	144.0	1247.5828221322718	951.0426652889794	938.2746832547649
510507	991565	36	700.0	142.0	1247.5828221322718	951.0426652889794	976.9324343844045
510506	991565	36	1222.0	115.0	1247.5828221322718	951.0426652889794	836.4339896081173
510505	991565	36	743.0	83.0	1247.5828221322718	951.0426652889794	1004.0427745633963
510519	991565	36	970.0	743.0	1247.5828221322718	951.0426652889794	346.8918761277911
510518	991565	36	730.0	597.0	1247.5828221322718	951.0426652889794	627.0870646180888
510517	991565	36	583.0	590.0	1247.5828221322718	951.0426652889794	756.3214486131309
510516	991565	36	511.0	580.0	1247.5828221322718	951.0426652889794	824.7587000602609
510515	991565	36	851.0	448.0	1247.5828221322718	951.0426652889794	640.5699477117524
510514	991565	36	1381.0	417.0	1247.5828221322718	951.0426652889794	550.4559125844194
510513	991565	36	785.0	362.0	1247.5828221322718	951.0426652889794	748.968710202637
510512	991565	36	1217.0	265.0	1247.5828221322718	951.0426652889794	686.7239966728852
510524	991565	36	827.0	907.0	1247.5828221322718	951.0426652889794	422.8825683786259
510523	991565	36	655.0	898.0	1247.5828221322718	951.0426652889794	594.9520362409111
510522	991565	36	491.0	871.0	1247.5828221322718	951.0426652889794	760.8050965997772
510521	991565	36	856.0	824.0	1247.5828221322718	951.0426652889794	411.6757770294507
510520	991565	36	715.0	753.0	1247.5828221322718	951.0426652889794	568.2124248070767
510599	991628	37	1379.0	467.0	1247.5816705880843	950.9803237156036	501.5054646255405
510598	991628	37	850.0	448.0	1247.5816705880843	950.9803237156036	641.1399151766059
510597	991628	37	1286.0	370.0	1247.5816705880843	950.9803237156036	582.2491773970058
510596	991628	37	786.0	364.0	1247.5816705880843	950.9803237156036	746.7285578121154
510595	991628	37	1299.0	187.0	1247.5816705880843	950.9803237156036	765.7086780389202
510594	991628	37	593.0	170.0	1247.5816705880843	950.9803237156036	1019.0227816397513
510593	991628	37	916.0	169.0	1247.5816705880843	950.9803237156036	849.3760244722858
510592	991628	37	777.0	148.0	1247.5816705880843	950.9803237156036	930.7118291758668
510607	991628	37	917.0	786.0	1247.5816705880843	950.9803237156036	369.46278316241006
510606	991628	37	783.0	783.0	1247.5816705880843	950.9803237156036	494.0177302506604
510605	991628	37	699.0	745.0	1247.5816705880843	950.9803237156036	585.9775960420316
510604	991628	37	493.0	744.0	1247.5816705880843	950.9803237156036	782.4540574327161
510603	991628	37	1024.0	726.0	1247.5816705880843	950.9803237156036	317.18276983804844
510602	991628	37	779.0	651.0	1247.5816705880843	950.9803237156036	556.3784473069012
510601	991628	37	595.0	637.0	1247.5816705880843	950.9803237156036	724.1867718124174
510600	991628	37	504.0	527.0	1247.5816705880843	950.9803237156036	855.9632093335289
510608	991628	37	737.0	920.0	1247.5816705880843	950.9803237156036	511.52069635357145
510591	991628	37	1240.0	130.0	1247.5816705880843	950.9803237156036	821.0153309513066
510590	991628	37	689.0	112.0	1247.5816705880843	950.9803237156036	1007.9193749000533
510589	991628	37	755.0	83.0	1247.5816705880843	950.9803237156036	998.0112948042181
510567	991501	38	870.0	973.0	1247.5912767494224	951.1130517561108	378.2250795236741
510565	991501	38	952.0	782.0	1247.5912767494224	951.1130517561108	340.54871481862716
510564	991501	38	783.0	759.0	1247.5912767494224	951.1130517561108	502.74494436712587
510563	991501	38	698.0	743.0	1247.5912767494224	951.1130517561108	587.6747517039522
510562	991501	38	1067.0	706.0	1247.5912767494224	951.1130517561108	304.45626513373037
510561	991501	38	601.0	649.0	1247.5912767494224	951.1130517561108	713.6894108853224
510560	991501	38	787.0	642.0	1247.5912767494224	951.1130517561108	554.702805999428
510551	991501	38	914.0	165.0	1247.5912767494224	951.1130517561108	853.965379898164
510550	991501	38	795.0	157.0	1247.5912767494224	951.1130517561108	914.0319484345588
510549	991501	38	1238.0	140.0	1247.5912767494224	951.1130517561108	811.1697573990264
510548	991501	38	674.0	103.0	1247.5912767494224	951.1130517561108	1023.8665446834837
510547	991501	38	760.0	83.0	1247.5912767494224	951.1130517561108	995.6734021713344
510559	991501	38	536.0	632.0	1247.5912767494224	951.1130517561108	779.8687613611481
510558	991501	38	1376.0	504.0	1247.5912767494224	951.1130517561108	465.18693152055135
510557	991501	38	534.0	491.0	1247.5912767494224	951.1130517561108	849.0680365254556
510556	991501	38	1300.0	449.0	1247.5912767494224	951.1130517561108	504.8407580778225
510555	991501	38	850.0	448.0	1247.5912767494224	951.1130517561108	641.2500028807664
510554	991501	38	786.0	364.0	1247.5912767494224	951.1130517561108	746.838832890695
510553	991501	38	1302.0	188.0	1247.5912767494224	951.1130517561108	765.0502198720569
510552	991501	38	593.0	169.0	1247.5912767494224	951.1130517561108	1019.8973307758462
510575	991585	39	785.0	366.0	1247.56633446281	950.9842384728768	745.770858266835
510574	991585	39	1302.0	189.0	1247.56633446281	950.9842384728768	763.9260459134148
510573	991585	39	593.0	170.0	1247.56633446281	950.9842384728768	1019.0159306679844
510572	991585	39	1235.0	169.0	1247.56633446281	950.9842384728768	782.0852012292754
510571	991585	39	804.0	164.0	1247.56633446281	950.9842384728768	903.3799226646047
510570	991585	39	915.0	162.0	1247.56633446281	950.9842384728768	856.2105438364181
510569	991585	39	627.0	103.0	1247.56633446281	950.9842384728768	1050.7996213203699
510568	991585	39	762.0	86.0	1247.56633446281	950.9842384728768	991.9538285475548
510583	991585	39	697.0	741.0	1247.56633446281	950.9842384728768	589.250938947787
510582	991585	39	807.0	652.0	1247.56633446281	950.9842384728768	532.4380432662589
510581	991585	39	597.0	641.0	1247.56633446281	950.9842384728768	720.6433123522246
510580	991585	39	1365.0	562.0	1247.56633446281	950.9842384728768	406.324259159879
510579	991585	39	583.0	556.0	1247.56633446281	950.9842384728768	773.0853520429253
510578	991585	39	1266.0	491.0	1247.56633446281	950.9842384728768	460.35345080558415
510577	991585	39	596.0	472.0	1247.56633446281	950.9842384728768	808.6807707066763
510576	991585	39	850.0	448.0	1247.56633446281	950.9842384728768	641.1334763138909
510588	991585	39	974.0	1032.0	1247.56633446281	950.9842384728768	285.3105202533508
510586	991585	39	987.0	830.0	1247.56633446281	950.9842384728768	287.28383284523136
510585	991585	39	1102.0	763.0	1247.56633446281	950.9842384728768	237.75540297365703
510584	991585	39	780.0	755.0	1247.56633446281	950.9842384728768	506.97938700974976
510631	991522	40	775.0	88.0	1247.6107307706056	951.0742848007357	984.0010792289952
510639	991522	40	850.0	448.0	1247.6107307706056	951.0742848007357	641.231650226115
510638	991522	40	782.0	364.0	1247.6107307706056	951.0742848007357	749.2993850811788
510637	991522	40	1228.0	206.0	1247.6107307706056	951.0742848007357	745.3323222782471
510636	991522	40	1302.0	188.0	1247.6107307706056	951.0742848007357	765.0101677307706
510635	991522	40	815.0	175.0	1247.6107307706056	951.0742848007357	888.5062407810374
510634	991522	40	593.0	172.0	1247.6107307706056	951.0742848007357	1017.5814218419105
510633	991522	40	914.0	158.0	1247.6107307706056	951.0742848007357	860.3853444227742
510632	991522	40	569.0	118.0	1247.6107307706056	951.0742848007357	1074.4883842616787
510647	991522	40	686.0	737.0	1247.6107307706056	951.0742848007357	601.0277966364285
510646	991522	40	769.0	736.0	1247.6107307706056	951.0742848007357	524.7143790590468
510645	991522	40	843.0	688.0	1247.6107307706056	951.0742848007357	482.6157092119382
510644	991522	40	602.0	644.0	1247.6107307706056	951.0742848007357	714.9180596907863
510643	991522	40	1347.0	614.0	1247.6107307706056	951.0742848007357	351.42182674370196
510642	991522	40	610.0	545.0	1247.6107307706056	951.0742848007357	755.9389980482914
510641	991522	40	1207.0	490.0	1247.6107307706056	951.0742848007357	462.8592956377051
510640	991522	40	622.0	461.0	1247.6107307706056	951.0742848007357	794.7084944042588
510651	991522	40	1020.0	1049.0	1247.6107307706056	951.0742848007357	247.78234493041782
510649	991522	40	985.0	842.0	1247.6107307706056	951.0742848007357	284.3617335730381
510648	991522	40	1105.0	815.0	1247.6107307706056	951.0742848007357	197.11426004974345
510759	991648	41	530.0	165.0	1247.585456533919	951.019286901633	1064.3097325545532
510758	991648	41	913.0	159.0	1247.585456533919	951.019286901633	859.7918227967641
510757	991648	41	772.0	84.0	1247.585456533919	951.019286901633	988.8902721363944
510767	991648	41	1116.0	473.0	1247.585456533919	951.019286901633	495.7995270481665
510766	991648	41	639.0	464.0	1247.585456533919	951.019286901633	779.463946388012
510765	991648	41	850.0	448.0	1247.585456533919	951.019286901633	641.1728302433846
510764	991648	41	780.0	365.0	1247.585456533919	951.019286901633	749.7031170955152
510763	991648	41	1215.0	264.0	1247.585456533919	951.019286901633	687.7916200073626
510762	991648	41	1302.0	186.0	1247.585456533919	951.019286901633	766.9520531767974
510761	991648	41	817.0	175.0	1247.585456533919	951.019286901633	887.4738131470936
510760	991648	41	592.0	171.0	1247.585456533919	951.019286901633	1018.9319794556056
510775	991648	41	1074.0	834.0	1247.585456533919	951.019286901633	209.34522738064925
510774	991648	41	979.0	833.0	1247.585456533919	951.019286901633	293.37126570661894
510773	991648	41	870.0	745.0	1247.585456533919	951.019286901633	430.13337880404646
510772	991648	41	675.0	741.0	1247.585456533919	951.019286901633	609.8870435620245
510771	991648	41	744.0	710.0	1247.585456533919	951.019286901633	558.2907922320117
510770	991648	41	1334.0	671.0	1247.585456533919	951.019286901633	293.0499519866029
510769	991648	41	619.0	646.0	1247.585456533919	951.019286901633	698.6819316025969
510768	991648	41	651.0	539.0	1247.585456533919	951.019286901633	725.0338610897525
510777	991648	41	1103.0	1019.0	1247.585456533919	951.019286901633	159.76962037410064
510693	991690	42	1119.0	1012.0	1247.5517605138343	951.0044343560984	142.28848920213372
510691	991690	42	990.0	838.0	1247.5517605138343	951.0044343560984	281.25239826162766
510690	991690	42	1115.0	810.0	1247.5517605138343	951.0044343560984	193.5257598445234
510689	991690	42	886.0	795.0	1247.5517605138343	951.0044343560984	393.77285212342815
510688	991690	42	667.0	750.0	1247.5517605138343	951.0044343560984	614.3640038824926
510679	991690	42	1221.0	317.0	1247.5517605138343	951.0044343560984	634.5601774217953
510678	991690	42	543.0	236.0	1247.5517605138343	951.0044343560984	1003.8050230956346
510677	991690	42	1301.0	185.0	1247.5517605138343	951.0044343560984	767.8668554882264
510676	991690	42	818.0	174.0	1247.5517605138343	951.0044343560984	887.834785289231
510675	991690	42	593.0	172.0	1247.5517605138343	951.0044343560984	1017.4900077829878
510674	991690	42	906.0	157.0	1247.5517605138343	951.0044343560984	864.34984056645
510673	991690	42	775.0	86.0	1247.5517605138343	951.0044343560984	985.666189853562
510687	991690	42	1327.0	743.0	1247.5517605138343	951.0044343560984	222.66087997053182
510686	991690	42	724.0	668.0	1247.5517605138343	951.0044343560984	595.1453232634451
510685	991690	42	615.0	662.0	1247.5517605138343	951.0044343560984	695.4461106416799
510684	991690	42	674.0	528.0	1247.5517605138343	951.0044343560984	712.6670846008265
510683	991690	42	1039.0	485.0	1247.5517605138343	951.0044343560984	510.54281862833693
510682	991690	42	658.0	454.0	1247.5517605138343	951.0044343560984	771.0931760135002
510681	991690	42	850.0	448.0	1247.5517605138343	951.0044343560984	641.1402836115881
510680	991690	42	777.0	359.0	1247.5517605138343	951.0044343560984	756.2329069935748
510630	991606	43	1107.0	965.0	1247.5914783311612	950.9814779470742	141.28865042843933
510628	991606	43	1012.0	865.0	1247.5914783311612	950.9814779470742	250.7910668509251
510627	991606	43	871.0	833.0	1247.5914783311612	950.9814779470742	394.6400520603875
510626	991606	43	1318.0	794.0	1247.5914783311612	950.9814779470742	172.04808729549734
510625	991606	43	1158.0	779.0	1247.5914783311612	950.9814779470742	193.91818312479847
510624	991606	43	666.0	759.0	1247.5914783311612	950.9814779470742	612.4585990433708
510615	991606	43	604.0	301.0	1247.5914783311612	950.9814779470742	914.7053693155805
510614	991606	43	1301.0	183.0	1247.5914783311612	950.9814779470742	769.8363596613394
510613	991606	43	822.0	180.0	1247.5914783311612	950.9814779470742	880.6477989330116
510612	991606	43	593.0	173.0	1247.5914783311612	950.9814779470742	1016.7326017849967
510611	991606	43	908.0	159.0	1247.5914783311612	950.9814779470742	861.717490577031
510610	991606	43	775.0	89.0	1247.5914783311612	950.9814779470742	983.0334550334768
510623	991606	43	598.0	713.0	1247.5914783311612	950.9814779470742	691.8123102159553
510622	991606	43	726.0	642.0	1247.5914783311612	950.9814779470742	606.2402361952269
510621	991606	43	1007.0	510.0	1247.5914783311612	950.9814779470742	502.3434316659863
510620	991606	43	726.0	487.0	1247.5914783311612	950.9814779470742	698.094894799867
510619	991606	43	850.0	448.0	1247.5914783311612	950.9814779470742	641.1469026669171
510618	991606	43	674.0	437.0	1247.5914783311612	950.9814779470742	770.1844867866306
510617	991606	43	1256.0	371.0	1247.5914783311612	950.9814779470742	580.0424277570804
510616	991606	43	775.0	342.0	1247.5914783311612	950.9814779470742	770.8444368832372
510663	991669	44	974.0	598.0	1247.5408820546022	951.00444017708	446.58341767238005
510662	991669	44	850.0	448.0	1247.5408820546022	951.00444017708	641.1335428306718
510661	991669	44	722.0	428.0	1247.5408820546022	951.00444017708	741.4356770183575
510660	991669	44	688.0	400.0	1247.5408820546022	951.00444017708	785.2973269948776
510659	991669	44	1266.0	394.0	1247.5408820546022	951.00444017708	557.3102236746644
510658	991669	44	620.0	328.0	1247.5408820546022	951.00444017708	884.2748956801979
510657	991669	44	773.0	322.0	1247.5408820546022	951.00444017708	787.9312371670777
510656	991669	44	825.0	193.0	1247.5408820546022	951.00444017708	867.8199861351718
510670	991669	44	1006.0	896.0	1247.5408820546022	951.00444017708	247.72461755527897
510669	991669	44	855.0	896.0	1247.5408820546022	951.00444017708	396.3758727816302
510668	991669	44	1323.0	826.0	1247.5408820546022	951.00444017708	146.0143436278869
510667	991669	44	666.0	754.0	1247.5408820546022	951.00444017708	614.0037027171168
510666	991669	44	579.0	753.0	1247.5408820546022	951.00444017708	697.2464910691085
510665	991669	44	1256.0	726.0	1247.5408820546022	951.00444017708	225.16339572811415
510664	991669	44	737.0	615.0	1247.5408820546022	951.00444017708	611.1881674801994
510672	991669	44	1015.0	1020.0	1247.5408820546022	951.00444017708	242.5606091310181
510655	991669	44	1301.0	185.0	1247.5408820546022	951.00444017708	767.8676185792066
510654	991669	44	604.0	162.0	1247.5408820546022	951.00444017708	1018.1713379852936
510653	991669	44	905.0	158.0	1247.5408820546022	951.00444017708	863.8230710158816
510652	991669	44	774.0	88.0	1247.5408820546022	951.00444017708	984.386931415897
510695	991861	45	618.0	152.0	1247.6099197901017	950.9842262075194	1017.243552364195
510694	991861	45	779.0	87.0	1247.6099197901017	950.9842262075194	982.8855477933795
510703	991861	45	850.0	447.0	1247.6099197901017	950.9842262075194	641.9452847256402
510702	991861	45	733.0	399.0	1247.6099197901017	950.9842262075194	754.6588338635471
510701	991861	45	689.0	367.0	1247.6099197901017	950.9842262075194	808.1352726784663
510700	991861	45	611.0	310.0	1247.6099197901017	950.9842262075194	903.4007794008218
510699	991861	45	768.0	294.0	1247.6099197901017	950.9842262075194	813.4211385540463
510698	991861	45	831.0	205.0	1247.6099197901017	950.9842262075194	854.43331572332
510697	991861	45	1300.0	185.0	1247.6099197901017	950.9842262075194	767.7737657038901
510696	991861	45	903.0	160.0	1247.6099197901017	950.9842262075194	862.7931634678433
510711	991861	45	962.0	919.0	1247.6099197901017	950.9842262075194	287.39522788070457
510710	991861	45	1349.0	895.0	1247.6099197901017	950.9842262075194	115.81960951852808
510709	991861	45	526.0	820.0	1247.6099197901017	950.9842262075194	733.4014888549516
510708	991861	45	1341.0	758.0	1247.6099197901017	950.9842262075194	214.39360682288608
510707	991861	45	674.0	753.0	1247.6099197901017	950.9842262075194	606.8163592954603
510706	991861	45	744.0	600.0	1247.6099197901017	950.9842262075194	613.8508600283002
510705	991861	45	997.0	566.0	1247.6099197901017	950.9842262075194	459.3671585189822
510704	991861	45	1260.0	447.0	1247.6099197901017	950.9842262075194	504.1365036908157
510714	991861	45	920.0	1021.0	1247.6099197901017	950.9842262075194	335.008161280642
510713	991861	45	830.0	974.0	1247.6099197901017	950.9842262075194	418.24367413071747
510756	992008	46	890.0	1005.0	1247.5671549350402	950.945781721118	361.62982288810207
510755	992008	46	816.0	997.0	1247.5671549350402	950.945781721118	434.01751144395536
510754	992008	46	1350.0	963.0	1247.5671549350402	950.945781721118	103.13967193285517
510752	992008	46	527.0	919.0	1247.5671549350402	950.945781721118	721.2749529416307
510743	992008	46	692.0	361.0	1247.5671549350402	950.945781721118	810.3646642180025
510742	992008	46	605.0	304.0	1247.5671549350402	950.945781721118	911.8285985249971
510741	992008	46	765.0	279.0	1247.5671549350402	950.945781721118	827.2739525664418
510740	992008	46	848.0	220.0	1247.5671549350402	950.945781721118	833.0279990005009
510739	992008	46	1299.0	186.0	1247.5671549350402	950.945781721118	766.6729332149456
510738	992008	46	894.0	156.0	1247.5671549350402	950.945781721118	870.0278897397819
510737	992008	46	620.0	151.0	1247.5671549350402	950.945781721118	1016.7368330333427
510736	992008	46	777.0	90.0	1247.5671549350402	950.945781721118	981.152937297262
510751	992008	46	903.0	912.0	1247.5671549350402	950.945781721118	346.76115436117834
510750	992008	46	1393.0	875.0	1247.5671549350402	950.945781721118	164.06850454892404
510749	992008	46	643.0	763.0	1247.5671549350402	950.945781721118	633.1074645690186
510748	992008	46	1155.0	612.0	1247.5671549350402	950.945781721118	351.3586787305922
510747	992008	46	749.0	585.0	1247.5671549350402	950.945781721118	618.4541398838725
510746	992008	46	1210.0	500.0	1247.5671549350402	950.945781721118	452.5078885301156
510745	992008	46	851.0	447.0	1247.5671549350402	950.945781721118	641.2697242875114
510744	992008	46	732.0	410.0	1247.5671549350402	950.945781721118	747.28296515422
510887	991729	47	862.0	234.0	1247.5496380289246	950.9410784469576	814.0350320157736
510886	991729	47	1299.0	185.0	1247.5496380289246	950.9410784469576	767.6671644661136
510885	991729	47	892.0	153.0	1247.5496380289246	950.9410784469576	873.5705522598579
510884	991729	47	621.0	148.0	1247.5496380289246	950.9410784469576	1018.4688627404079
510883	991729	47	778.0	87.0	1247.5496380289246	950.9410784469576	983.2960132133081
510895	991729	47	1126.0	601.0	1247.5496380289246	950.9410784469576	370.4498250635062
510894	991729	47	744.0	569.0	1247.5496380289246	950.9410784469576	632.0136275146969
510893	991729	47	1182.0	509.0	1247.5496380289246	950.9410784469576	446.7758631177192
510892	991729	47	850.0	447.0	1247.5496380289246	950.9410784469576	641.874072730167
510891	991729	47	732.0	412.0	1247.5496380289246	950.9410784469576	745.8209673301797
510890	991729	47	695.0	341.0	1247.5496380289246	950.9410784469576	823.0062099783532
510889	991729	47	620.0	299.0	1247.5496380289246	950.9410784469576	904.9009437263376
510888	991729	47	767.0	280.0	1247.5496380289246	950.9410784469576	825.281700607312
510903	991729	47	606.0	995.0	1247.5496380289246	950.9410784469576	643.0607487815295
510902	991729	47	867.0	984.0	1247.5496380289246	950.9410784469576	381.9828782788514
510901	991729	47	1355.0	969.0	1247.5496380289246	950.9410784469576	108.9573537461977
510898	991729	47	1401.0	873.0	1247.5496380289246	950.9410784469576	172.10992213852418
510897	991729	47	811.0	854.0	1247.5496380289246	950.9410784469576	447.1835855145449
510896	991729	47	611.0	750.0	1247.5496380289246	950.9410784469576	667.5123659395242
510904	991729	47	836.0	1030.0	1247.5496380289246	950.9410784469576	419.07447743673083
511047	991945	48	1387.0	932.0	1247.5537335729807	950.894131303587	140.72046552705982
511046	991945	48	1352.0	873.0	1247.5537335729807	950.894131303587	130.2939686327972
511045	991945	48	731.0	764.0	1247.5537335729807	950.894131303587	549.3242903639965
511044	991945	48	561.0	706.0	1247.5537335729807	950.894131303587	728.9232913207932
511043	991945	48	1125.0	601.0	1247.5537335729807	950.894131303587	370.73618751528545
511042	991945	48	752.0	555.0	1247.5537335729807	950.894131303587	634.2757019299593
511041	991945	48	1180.0	510.0	1247.5537335729807	950.894131303587	446.0393950511477
511040	991945	48	850.0	447.0	1247.5537335729807	950.894131303587	641.8397515268224
511051	991945	48	912.0	1028.0	1247.5537335729807	950.894131303587	344.2987410697219
511050	991945	48	712.0	1002.0	1247.5537335729807	950.894131303587	537.9866274910319
511049	991945	48	836.0	980.0	1247.5537335729807	950.894131303587	412.5816612628739
511031	991945	48	774.0	85.0	1247.5537335729807	950.894131303587	986.9274467796015
511039	991945	48	731.0	413.0	1247.5537335729807	950.894131303587	745.7599185790467
511038	991945	48	706.0	305.0	1247.5537335729807	950.894131303587	842.8877002301375
511037	991945	48	628.0	292.0	1247.5537335729807	950.894131303587	904.427058999524
511036	991945	48	772.0	274.0	1247.5537335729807	950.894131303587	827.2466491370268
511035	991945	48	863.0	233.0	1247.5537335729807	950.894131303587	814.4038051022667
511034	991945	48	1298.0	185.0	1247.5537335729807	950.894131303587	767.5536764042641
511033	991945	48	886.0	152.0	1247.5537335729807	950.894131303587	876.8996152877903
511032	991945	48	621.0	147.0	1247.5537335729807	950.894131303587	1019.2229174221851
510919	991796	49	734.0	702.0	1247.5082731439911	951.025249767172	570.7051091491351
510918	991796	49	539.0	680.0	1247.5082731439911	951.025249767172	758.5767325227148
510917	991796	49	1118.0	575.0	1247.5082731439911	951.025249767172	397.70262920328133
510916	991796	49	767.0	544.0	1247.5082731439911	951.025249767172	629.7283180132914
510915	991796	49	1183.0	511.0	1247.5082731439911	951.025249767172	444.72861133131727
510914	991796	49	850.0	447.0	1247.5082731439911	951.025249767172	641.9145423035515
510913	991796	49	732.0	407.0	1247.5082731439911	951.025249767172	749.4746507148415
510912	991796	49	635.0	281.0	1247.5082731439911	951.025249767172	907.799658512491
510925	991796	49	740.0	1019.0	1247.5082731439911	951.025249767172	512.04024644437
510924	991796	49	1002.0	1002.0	1247.5082731439911	951.025249767172	250.74436652384387
510923	991796	49	811.0	978.0	1247.5082731439911	951.025249767172	437.3409535742938
510921	991796	49	1392.0	895.0	1247.5082731439911	951.025249767172	154.97318394259534
510920	991796	49	1362.0	884.0	1247.5082731439911	951.025249767172	132.6677791508652
510911	991796	49	778.0	275.0	1247.5082731439911	951.025249767172	823.0723885986091
510910	991796	49	718.0	259.0	1247.5082731439911	951.025249767172	871.3655706092869
510909	991796	49	868.0	231.0	1247.5082731439911	951.025249767172	813.9182328016818
510908	991796	49	1299.0	185.0	1247.5082731439911	951.025249767172	767.7539197004936
510907	991796	49	888.0	154.0	1247.5082731439911	951.025249767172	874.3543030290394
510906	991796	49	621.0	147.0	1247.5082731439911	951.025249767172	1019.2983952606955
510905	991796	49	773.0	85.0	1247.5082731439911	951.025249767172	987.5008022864514
510727	991752	50	771.0	530.0	1247.598424140724	950.942475949489	635.8762662278783
510726	991752	50	1187.0	510.0	1247.598424140724	950.942475949489	445.0869983551584
510725	991752	50	1098.0	494.0	1247.598424140724	950.942475949489	480.8077732651972
510724	991752	50	850.0	447.0	1247.598424140724	950.942475949489	641.90538706673
510723	991752	50	731.0	404.0	1247.598424140724	950.942475949489	752.3430094195312
510722	991752	50	780.0	275.0	1247.598424140724	950.942475949489	821.9163686480603
510721	991752	50	646.0	252.0	1247.598424140724	950.942475949489	922.1937153413076
510720	991752	50	876.0	235.0	1247.598424140724	950.942475949489	806.6343767113784
510735	991752	50	790.0	1028.0	1247.598424140724	950.942475949489	464.0411401900365
510734	991752	50	1100.0	998.0	1247.598424140724	950.942475949489	154.91838295886484
510733	991752	50	802.0	964.0	1247.598424140724	950.942475949489	445.78969765016586
510732	991752	50	1345.0	961.0	1247.598424140724	950.942475949489	97.91946062911543
510730	991752	50	1382.0	866.0	1247.598424140724	950.942475949489	158.9937351403703
510729	991752	50	751.0	661.0	1247.598424140724	950.942475949489	575.0448975678078
510728	991752	50	528.0	647.0	1247.598424140724	950.942475949489	781.1548634631415
510719	991752	50	727.0	195.0	1247.598424140724	950.942475949489	917.8625965592285
510718	991752	50	1298.0	186.0	1247.598424140724	950.942475949489	766.6011416380965
510717	991752	50	893.0	153.0	1247.598424140724	950.942475949489	873.1851105736318
510716	991752	50	622.0	146.0	1247.598424140724	950.942475949489	1019.4634754982892
510715	991752	50	773.0	85.0	1247.598424140724	950.942475949489	987.4715367292315
510823	991903	51	891.0	153.0	1247.532741770213	951.0096490230716	874.0337498564407
510822	991903	51	619.0	145.0	1247.532741770213	951.0096490230716	1022.1080969229606
510821	991903	51	737.0	141.0	1247.532741770213	951.0096490230716	957.4754889446991
510820	991903	51	779.0	83.0	1247.532741770213	951.0096490230716	986.3892137021111
510831	991903	51	1196.0	501.0	1247.532741770213	951.0096490230716	452.9506680514154
510830	991903	51	850.0	447.0	1247.532741770213	951.0096490230716	641.9174456950852
510829	991903	51	1102.0	404.0	1247.532741770213	951.0096490230716	566.0382805530908
510828	991903	51	731.0	403.0	1247.532741770213	951.0096490230716	753.0741323024206
510827	991903	51	779.0	274.0	1247.532741770213	951.0096490230716	823.3255704647195
510826	991903	51	640.0	256.0	1247.532741770213	951.0096490230716	923.1112850344781
510825	991903	51	883.0	240.0	1247.532741770213	951.0096490230716	799.0111643941029
510824	991903	51	1299.0	186.0	1247.532741770213	951.0096490230716	766.7389658600212
510839	991903	51	1261.0	1027.0	1247.532741770213	951.0096490230716	77.17448079400684
510838	991903	51	891.0	996.0	1247.532741770213	951.0096490230716	359.3601642297218
510836	991903	51	793.0	949.0	1247.532741770213	951.0096490230716	454.53718443087047
510835	991903	51	1279.0	818.0	1247.532741770213	951.0096490230716	136.68121697490398
510834	991903	51	780.0	656.0	1247.532741770213	951.0096490230716	552.8268785468816
510833	991903	51	549.0	589.0	1247.532741770213	951.0096490230716	786.764880577939
510832	991903	51	767.0	522.0	1247.532741770213	951.0096490230716	644.1746617712446
510840	991903	51	1164.0	1036.0	1247.532741770213	951.0096490230716	119.16827894549195
510855	991882	52	809.0	682.0	1247.5525648415803	951.046019562519	514.5037538945307
510854	991882	52	618.0	550.0	1247.5525648415803	951.046019562519	746.4411173733348
510853	991882	52	754.0	508.0	1247.5525648415803	951.046019562519	663.2374459512175
510852	991882	52	1196.0	489.0	1247.5525648415803	951.046019562519	464.91310062775494
510851	991882	52	850.0	447.0	1247.5525648415803	951.046019562519	641.9582787447624
510850	991882	52	730.0	402.0	1247.5525648415803	951.046019562519	754.527792047148
510849	991882	52	1139.0	342.0	1247.5525648415803	951.046019562519	618.6442542193645
510848	991882	52	780.0	274.0	1247.5525648415803	951.046019562519	822.798100080081
510861	991882	52	1205.0	1042.0	1247.5525648415803	951.046019562519	100.4158719128534
510860	991882	52	986.0	994.0	1247.5525648415803	951.046019562519	265.05619896662023
510859	991882	52	1067.0	982.0	1247.5525648415803	951.046019562519	183.1867287108895
510857	991882	52	780.0	948.0	1247.5525648415803	951.046019562519	467.5624868668523
510856	991882	52	1101.0	766.0	1247.5525648415803	951.046019562519	236.0501718228092
510847	991882	52	637.0	252.0	1247.5525648415803	951.046019562519	928.13779790548
510846	991882	52	888.0	245.0	1247.5525648415803	951.046019562519	792.3250776191776
510845	991882	52	1297.0	186.0	1247.5525648415803	951.046019562519	766.6423291810858
510844	991882	52	892.0	153.0	1247.5525648415803	951.046019562519	873.6676002376456
510843	991882	52	621.0	144.0	1247.5525648415803	951.046019562519	1021.7100343058536
510842	991882	52	738.0	142.0	1247.5525648415803	951.046019562519	956.1376878392509
510841	991882	52	794.0	83.0	1247.5525648415803	951.046019562519	979.3946197282835
510819	991925	53	1010.0	1021.0	1247.493022467332	950.9514726361956	247.60802068290573
510818	991925	53	1119.0	1016.0	1247.493022467332	950.9514726361956	144.02002546517576
510816	991925	53	1020.0	942.0	1247.493022467332	950.9514726361956	227.66906714281265
510799	991925	53	800.0	87.0	1247.493022467332	950.9514726361956	972.9656480201133
510807	991925	53	1185.0	298.0	1247.493022467332	950.9514726361956	655.9352128639526
510806	991925	53	781.0	278.0	1247.493022467332	950.9514726361956	818.8280799618018
510805	991925	53	887.0	246.0	1247.493022467332	950.9514726361956	791.777619044371
510804	991925	53	637.0	240.0	1247.493022467332	950.9514726361956	937.0985684146964
510803	991925	53	1296.0	187.0	1247.493022467332	950.9514726361956	765.4898950426235
510802	991925	53	889.0	150.0	1247.493022467332	950.9514726361956	877.5195203959017
510801	991925	53	622.0	145.0	1247.493022467332	950.9514726361956	1020.195715242801
510800	991925	53	734.0	133.0	1247.493022467332	950.9514726361956	965.774143218981
510815	991925	53	779.0	937.0	1247.493022467332	950.9514726361956	468.7007101437915
510814	991925	53	811.0	719.0	1247.493022467332	950.9514726361956	494.29509841871436
510813	991925	53	1030.0	715.0	1247.493022467332	950.9514726361956	320.89922446332696
510812	991925	53	669.0	571.0	1247.493022467332	950.9514726361956	692.1107560223311
510811	991925	53	1212.0	519.0	1247.493022467332	950.9514726361956	433.4072326997377
510810	991925	53	754.0	497.0	1247.493022467332	950.9514726361956	670.5276301037215
510809	991925	53	850.0	446.0	1247.493022467332	950.9514726361956	642.6326264886319
510808	991925	53	734.0	401.0	1247.493022467332	950.9514726361956	752.4105969331879
510882	991820	54	1027.0	1027.0	1247.530785177166	950.9844678049184	233.26420288110833
510880	991820	54	1037.0	946.0	1247.530785177166	950.9844678049184	210.58978234143345
510863	991820	54	736.0	132.0	1247.530785177166	950.9844678049184	965.6082552928353
510862	991820	54	800.0	92.0	1247.530785177166	950.9844678049184	968.5753040478523
510871	991820	54	734.0	398.0	1247.530785177166	950.9844678049184	754.6560070377533
510870	991820	54	787.0	275.0	1247.530785177166	950.9844678049184	817.9508572092799
510869	991820	54	887.0	248.0	1247.530785177166	950.9844678049184	790.0440551231483
510868	991820	54	633.0	235.0	1247.530785177166	950.9844678049184	943.5474784388736
510867	991820	54	1210.0	199.0	1247.530785177166	950.9844678049184	752.9204470964121
510866	991820	54	1297.0	188.0	1247.530785177166	950.9844678049184	764.5864904160563
510865	991820	54	890.0	153.0	1247.530785177166	950.9844678049184	874.4183628031262
510864	991820	54	622.0	141.0	1247.530785177166	950.9844678049184	1023.4078372230588
510879	991820	54	787.0	923.0	1247.530785177166	950.9844678049184	461.3802493976325
510878	991820	54	950.0	892.0	1247.530785177166	950.9844678049184	303.3211756049525
510877	991820	54	781.0	738.0	1247.530785177166	950.9844678049184	512.848278776645
510876	991820	54	696.0	639.0	1247.530785177166	950.9844678049184	633.656464616009
510875	991820	54	1003.0	617.0	1247.530785177166	950.9844678049184	413.9334845531295
510874	991820	54	1211.0	512.0	1247.530785177166	950.9844678049184	440.5018288720578
510873	991820	54	757.0	496.0	1247.530785177166	950.9844678049184	669.0525518599057
510872	991820	54	850.0	447.0	1247.530785177166	950.9844678049184	641.8964627976859
511079	991841	55	616.0	221.0	1247.5328230067485	951.0004760622746	965.2639025603415
511078	991841	55	1295.0	190.0	1247.5328230067485	951.0004760622746	762.4794144491491
511077	991841	55	891.0	152.0	1247.5328230067485	951.0004760622746	874.9385204852413
511076	991841	55	628.0	134.0	1247.5328230067485	951.0004760622746	1025.3344316215537
511075	991841	55	741.0	133.0	1247.5328230067485	951.0004760622746	962.1331922459041
511074	991841	55	1275.0	104.0	1247.5328230067485	951.0004760622746	847.4457223101067
511073	991841	55	800.0	96.0	1247.5328230067485	951.0004760622746	965.044787424452
511087	991841	55	685.0	680.0	1247.5328230067485	951.0004760622746	624.4072669227363
511086	991841	55	954.0	564.0	1247.5328230067485	951.0004760622746	485.7271730660519
511085	991841	55	741.0	499.0	1247.5328230067485	951.0004760622746	678.8813822338251
511084	991841	55	1291.0	454.0	1247.5328230067485	951.0004760622746	498.89765351411535
511083	991841	55	850.0	447.0	1247.5328230067485	951.0004760622746	641.9102937628545
511082	991841	55	737.0	393.0	1247.5328230067485	951.0004760622746	756.3122996837782
511081	991841	55	777.0	256.0	1247.5328230067485	951.0004760622746	839.3013757009388
511080	991841	55	886.0	248.0	1247.5328230067485	951.0004760622746	790.516066538191
511093	991841	55	971.0	1017.0	1247.5328230067485	951.0004760622746	284.299735068621
511091	991841	55	797.0	910.0	1247.5328230067485	951.0004760622746	452.39458843333136
511090	991841	55	1031.0	906.0	1247.5328230067485	951.0004760622746	221.1594589546267
511089	991841	55	947.0	821.0	1247.5328230067485	951.0004760622746	327.4448067702764
511088	991841	55	770.0	740.0	1247.5328230067485	951.0004760622746	522.0716406273195
510951	991777	56	893.0	152.0	1247.4536845726616	950.9850519046807	874.0792456489636
510950	991777	56	1328.0	143.0	1247.4536845726616	950.9850519046807	811.9898724924652
510949	991777	56	742.0	128.0	1247.4536845726616	950.9850519046807	965.8094133454229
510948	991777	56	634.0	127.0	1247.4536845726616	950.9850519046807	1027.2666590900992
510959	991777	56	732.0	494.0	1247.4536845726616	950.9850519046807	688.859810559345
510958	991777	56	849.0	445.0	1247.4536845726616	950.9850519046807	644.0389829043834
510957	991777	56	1365.0	419.0	1247.4536845726616	950.9850519046807	544.8166955229706
510956	991777	56	743.0	379.0	1247.4536845726616	950.9850519046807	762.6535382998853
510955	991777	56	887.0	247.0	1247.4536845726616	950.9850519046807	790.8993690901794
510954	991777	56	765.0	237.0	1247.4536845726616	950.9850519046807	861.7054091167508
510953	991777	56	584.0	201.0	1247.4536845726616	950.9850519046807	1001.323309253064
510952	991777	56	1294.0	189.0	1247.4536845726616	950.9850519046807	763.4053830082942
510966	991777	56	884.0	943.0	1247.4536845726616	950.9850519046807	363.54138950518995
510965	991777	56	808.0	902.0	1247.4536845726616	950.9850519046807	442.17539076094295
510964	991777	56	1011.0	899.0	1247.4536845726616	950.9850519046807	242.1007859746021
510963	991777	56	988.0	817.0	1247.4536845726616	950.9850519046807	292.007206370374
510962	991777	56	765.0	742.0	1247.4536845726616	950.9850519046807	525.7721081203713
510961	991777	56	668.0	712.0	1247.4536845726616	950.9850519046807	626.8017450507908
510960	991777	56	911.0	594.0	1247.4536845726616	950.9850519046807	490.55010870033215
510942	991777	56	797.0	92.0	1247.4536845726616	950.9850519046807	969.9298125847941
510947	991968	57	820.0	980.0	1247.503130627027	951.078436846065	428.4803186975757
510945	991968	57	983.0	892.0	1247.503130627027	951.078436846065	271.0206040353254
510944	991968	57	797.0	880.0	1247.503130627027	951.078436846065	456.07588720434705
510927	991968	57	639.0	126.0	1247.503130627027	951.078436846065	1025.1977794217264
510926	991968	57	796.0	91.0	1247.503130627027	951.078436846065	971.3856054593236
510935	991968	57	743.0	379.0	1247.503130627027	951.078436846065	762.7562826465006
510934	991968	57	884.0	248.0	1247.503130627027	951.078436846065	791.4883538837167
510933	991968	57	766.0	235.0	1247.503130627027	951.078436846065	862.9099562060527
510932	991968	57	1260.0	191.0	1247.503130627027	951.078436846065	760.1811638698257
510931	991968	57	555.0	171.0	1247.503130627027	951.078436846065	1043.1121481223547
510930	991968	57	892.0	153.0	1247.503130627027	951.078436846065	873.6770955245854
510929	991968	57	1330.0	127.0	1247.503130627027	951.078436846065	828.1974423596074
510928	991968	57	741.0	127.0	1247.503130627027	951.078436846065	967.2903862902976
510943	991968	57	1023.0	829.0	1247.503130627027	951.078436846065	255.54803932747097
510941	991968	57	652.0	743.0	1247.503130627027	951.078436846065	630.8094914210565
510940	991968	57	766.0	741.0	1247.503130627027	951.078436846065	525.3362869927357
510939	991968	57	953.0	680.0	1247.503130627027	951.078436846065	400.2694253525066
510938	991968	57	713.0	486.0	1247.503130627027	951.078436846065	708.513619536895
510937	991968	57	846.0	441.0	1247.503130627027	951.078436846065	649.1415682565927
510936	991968	57	1377.0	438.0	1247.503130627027	951.078436846065	529.1681410797539
511009	992073	58	663.0	988.0	1247.450886544795	951.044418693972	585.618095496257
510991	992073	58	644.0	125.0	1247.450886544795	951.044418693972	1022.9869765188417
510990	992073	58	740.0	123.0	1247.450886544795	951.044418693972	971.1662893579742
510989	992073	58	796.0	89.0	1247.450886544795	951.044418693972	973.1025037289286
510999	992073	58	841.0	415.0	1247.450886544795	951.044418693972	672.7153498962308
510998	992073	58	754.0	355.0	1247.450886544795	951.044418693972	773.7976004667364
510997	992073	58	1188.0	319.0	1247.450886544795	951.044418693972	634.8342737385585
510996	992073	58	885.0	251.0	1247.450886544795	951.044418693972	788.3101123933963
510995	992073	58	761.0	235.0	1247.450886544795	951.044418693972	865.6523982309558
510994	992073	58	889.0	152.0	1247.450886544795	951.044418693972	875.7619660105919
510993	992073	58	550.0	152.0	1247.450886544795	951.044418693972	1060.6176135573594
510992	992073	58	1287.0	127.0	1247.450886544795	951.044418693972	824.99293109443
511007	992073	58	982.0	878.0	1247.450886544795	951.044418693972	275.3173809801297
511006	992073	58	1057.0	868.0	1247.450886544795	951.044418693972	207.7688996503521
511005	992073	58	803.0	833.0	1247.450886544795	951.044418693972	459.8598431427253
511004	992073	58	594.0	775.0	1247.450886544795	951.044418693972	676.7493616395046
511003	992073	58	754.0	763.0	1247.450886544795	951.044418693972	528.0667389959322
511002	992073	58	1049.0	693.0	1247.450886544795	951.044418693972	325.52983947639115
511001	992073	58	1397.0	494.0	1247.450886544795	951.044418693972	480.88931990069045
511000	992073	58	698.0	475.0	1247.450886544795	951.044418693972	726.9900723493704
511015	991990	59	888.0	151.0	1247.4578141626157	951.0211396086364	877.0654160228112
511014	991990	59	1218.0	141.0	1247.4578141626157	951.0211396086364	810.5566047032825
511013	991990	59	551.0	135.0	1247.4578141626157	951.0211396086364	1072.8205754907697
511012	991990	59	646.0	124.0	1247.4578141626157	951.0211396086364	1022.6023017658621
511011	991990	59	743.0	121.0	1247.4578141626157	951.0211396086364	971.294383010086
511010	991990	59	796.0	89.0	1247.4578141626157	951.0211396086364	973.0850955084345
511023	991990	59	1098.0	674.0	1247.4578141626157	951.0211396086364	314.76713615677005
511022	991990	59	1403.0	575.0	1247.4578141626157	951.0211396086364	406.9216988655791
511021	991990	59	684.0	466.0	1247.4578141626157	951.0211396086364	743.4582800723744
511020	991990	59	836.0	408.0	1247.4578141626157	951.0211396086364	681.2998538803159
511019	991990	59	1121.0	369.0	1247.4578141626157	951.0211396086364	595.6006931780071
511018	991990	59	759.0	345.0	1247.4578141626157	951.0211396086364	778.3653755589792
511017	991990	59	883.0	253.0	1247.4578141626157	951.0211396086364	787.44079754908
511016	991990	59	757.0	236.0	1247.4578141626157	951.0211396086364	867.066374368424
511029	991990	59	583.0	929.0	1247.4578141626157	951.0211396086364	664.822620998582
511028	991990	59	964.0	861.0	1247.4578141626157	951.0211396086364	297.40904153419007
511027	991990	59	806.0	842.0	1247.4578141626157	951.0211396086364	454.72036524308027
511026	991990	59	1105.0	823.0	1247.4578141626157	951.0211396086364	191.52973921217645
511025	991990	59	745.0	778.0	1247.4578141626157	951.0211396086364	531.4133699527562
511024	991990	59	561.0	768.0	1247.4578141626157	951.0211396086364	710.4372373183716
510983	992116	60	557.0	755.0	1247.52729146327	950.9594521225744	717.7938751004912
510982	992116	60	1039.0	754.0	1247.52729146327	950.9594521225744	286.83907869297076
510981	992116	60	1379.0	687.0	1247.52729146327	950.9594521225744	294.88924269093565
510980	992116	60	1097.0	585.0	1247.52729146327	950.9594521225744	395.7079555342842
510979	992116	60	667.0	462.0	1247.52729146327	950.9594521225744	759.0080908354593
510978	992116	60	833.0	403.0	1247.52729146327	950.9594521225744	687.0898314910116
510977	992116	60	1026.0	387.0	1247.52729146327	950.9594521225744	605.9080825516746
510976	992116	60	763.0	337.0	1247.52729146327	950.9594521225744	782.1207739367267
510987	992116	60	939.0	866.0	1247.52729146327	950.9594521225744	320.01124680646717
510986	992116	60	546.0	843.0	1247.52729146327	950.9594521225744	709.7857310276097
510985	992116	60	834.0	838.0	1247.52729146327	950.9594521225744	428.6778027945703
510984	992116	60	743.0	787.0	1247.52729146327	950.9594521225744	530.5002259863782
510975	992116	60	877.0	254.0	1247.52729146327	950.9594521225744	789.3306985174884
510974	992116	60	747.0	236.0	1247.52729146327	950.9594521225744	872.7511602277989
510973	992116	60	889.0	150.0	1247.52729146327	950.9594521225744	877.5408039906082
510972	992116	60	1202.0	147.0	1247.52729146327	950.9594521225744	805.2474991735221
510971	992116	60	652.0	126.0	1247.52729146327	950.9594521225744	1017.4531205534516
510970	992116	60	559.0	118.0	1247.52729146327	950.9594521225744	1080.6901868574944
510969	992116	60	727.0	105.0	1247.52729146327	950.9594521225744	993.2754178945607
510968	992116	60	795.0	89.0	1247.52729146327	950.9594521225744	973.527116531703
511055	992053	61	555.0	134.0	1247.5351912497688	950.9203492284342	1070.963980768196
511054	992053	61	651.0	129.0	1247.5351912497688	950.9203492284342	1015.5822442693598
511053	992053	61	711.0	94.0	1247.5351912497688	950.9203492284342	1011.0304131781634
511052	992053	61	794.0	90.0	1247.5351912497688	950.9203492284342	973.0765732549385
511063	992053	61	646.0	461.0	1247.5351912497688	950.9203492284342	775.8005767592641
511062	992053	61	832.0	404.0	1247.5351912497688	950.9203492284342	686.8707036751053
511061	992053	61	951.0	400.0	1247.5351912497688	950.9203492284342	625.6567356334598
511060	992053	61	776.0	321.0	1247.5351912497688	950.9203492284342	786.8577272665171
511059	992053	61	870.0	252.0	1247.5351912497688	950.9203492284342	794.3692310239591
511058	992053	61	716.0	240.0	1247.5351912497688	950.9203492284342	887.6583816333889
511057	992053	61	890.0	151.0	1247.5351912497688	950.9203492284342	876.187182108794
511056	992053	61	1165.0	141.0	1247.5351912497688	950.9203492284342	814.1148751183366
511071	992053	61	939.0	856.0	1247.5351912497688	950.9203492284342	322.80619098335046
511070	992053	61	831.0	833.0	1247.5351912497688	950.9203492284342	432.9050407556343
511069	992053	61	721.0	793.0	1247.5351912497688	950.9203492284342	549.7073260607514
511068	992053	61	606.0	792.0	1247.5351912497688	950.9203492284342	660.925925509633
511067	992053	61	548.0	744.0	1247.5351912497688	950.9203492284342	729.4967544284674
511066	992053	61	1387.0	710.0	1247.5351912497688	950.9203492284342	278.375730896372
511065	992053	61	951.0	703.0	1247.5351912497688	950.9203492284342	386.5198820385385
511064	992053	61	1054.0	539.0	1247.5351912497688	950.9203492284342	455.12003291501003
510791	992032	62	941.0	656.0	1247.5645040740862	950.9930007920811	425.44408054937986
510790	992032	62	1014.0	543.0	1247.5645040740862	950.9930007920811	470.11771532106826
510789	992032	62	626.0	454.0	1247.5645040740862	950.9930007920811	795.8294261719545
510788	992032	62	950.0	403.0	1247.5645040740862	950.9930007920811	623.5711370821831
510787	992032	62	833.0	403.0	1247.5645040740862	950.9930007920811	687.1390375719479
510786	992032	62	796.0	309.0	1247.5645040740862	950.9930007920811	784.898410245362
510785	992032	62	871.0	252.0	1247.5645040740862	950.9930007920811	793.9723174550111
510784	992032	62	693.0	241.0	1247.5645040740862	950.9930007920811	900.9061273810282
510797	992032	62	942.0	840.0	1247.5645040740862	950.9930007920811	325.0986194601158
510796	992032	62	830.0	817.0	1247.5645040740862	950.9930007920811	438.5364743369749
510795	992032	62	717.0	795.0	1247.5645040740862	950.9930007920811	553.021255721242
510794	992032	62	605.0	767.0	1247.5645040740862	950.9930007920811	668.3880356772188
510793	992032	62	538.0	755.0	1247.5645040740862	950.9930007920811	736.1352061961096
510792	992032	62	1322.0	691.0	1247.5645040740862	950.9930007920811	270.4385392554246
510783	992032	62	889.0	153.0	1247.5645040740862	950.9930007920811	874.8493201089235
510782	992032	62	540.0	145.0	1247.5645040740862	950.9930007920811	1072.507456734652
510781	992032	62	656.0	130.0	1247.5645040740862	950.9930007920811	1011.9180153698252
510780	992032	62	1152.0	123.0	1247.5645040740862	950.9930007920811	833.4896422869341
510779	992032	62	794.0	89.0	1247.5645040740862	950.9930007920811	974.0393692097402
510778	992032	62	677.0	85.0	1247.5645040740862	950.9930007920811	1037.057245637955
511111	992095	63	710.0	800.0	1247.511736317736	950.971054621407	558.3109581700929
511110	992095	63	574.0	800.0	1247.511736317736	950.971054621407	690.2248316970575
511109	992095	63	665.0	713.0	1247.511736317736	950.971054621407	629.2456958816073
511108	992095	63	1205.0	704.0	1247.511736317736	950.971054621407	250.60317145949833
511107	992095	63	934.0	679.0	1247.511736317736	950.971054621407	415.0395925220171
511106	992095	63	986.0	563.0	1247.511736317736	950.971054621407	467.878111751302
511105	992095	63	612.0	440.0	1247.511736317736	950.971054621407	815.4548336103579
511104	992095	63	940.0	415.0	1247.511736317736	950.971054621407	617.922680733708
511113	992095	63	929.0	826.0	1247.511736317736	950.971054621407	342.15126868875655
511112	992095	63	825.0	800.0	1247.511736317736	950.971054621407	448.67407620646856
511095	992095	63	794.0	88.0	1247.511736317736	950.971054621407	974.8804727207901
511094	992095	63	1121.0	85.0	1247.511736317736	950.971054621407	875.1634629417754
511103	992095	63	832.0	403.0	1247.511736317736	950.971054621407	687.693448944133
511102	992095	63	794.0	312.0	1247.511736317736	950.971054621407	783.5540208702403
511101	992095	63	873.0	253.0	1247.511736317736	950.971054621407	792.1001412252397
511100	992095	63	691.0	243.0	1247.511736317736	950.971054621407	900.5155894492491
511099	992095	63	502.0	208.0	1247.511736317736	950.971054621407	1052.5178083969558
511098	992095	63	881.0	158.0	1247.511736317736	950.971054621407	873.5753810210244
511097	992095	63	660.0	134.0	1247.511736317736	950.971054621407	1006.2861145818792
511096	992095	63	632.0	94.0	1247.511736317736	950.971054621407	1055.1085659797293
511119	992137	64	863.0	165.0	1247.4752989567114	950.963292965604	874.9626011420079
511118	992137	64	668.0	142.0	1247.4752989567114	950.963292965604	995.094584181184
511117	992137	64	586.0	115.0	1247.4752989567114	950.963292965604	1066.0132261448573
511116	992137	64	1012.0	102.0	1247.4752989567114	950.963292965604	881.0149199768155
511115	992137	64	793.0	89.0	1247.4752989567114	950.963292965604	974.4375381633755
511127	992137	64	968.0	577.0	1247.4752989567114	950.963292965604	466.8564953094488
511126	992137	64	593.0	431.0	1247.4752989567114	950.963292965604	835.8826131557656
511125	992137	64	930.0	426.0	1247.4752989567114	950.963292965604	613.4957411498011
511124	992137	64	833.0	403.0	1247.4752989567114	950.963292965604	687.0615284550312
511123	992137	64	793.0	313.0	1247.4752989567114	950.963292965604	783.2911084222195
511122	992137	64	493.0	286.0	1247.4752989567114	950.963292965604	1005.6883999169319
511121	992137	64	872.0	252.0	1247.4752989567114	950.963292965604	793.4301387267517
511120	992137	64	691.0	243.0	1247.4752989567114	950.963292965604	900.4869696645603
511134	992137	64	938.0	811.0	1247.4752989567114	950.963292965604	339.65377083453876
511133	992137	64	580.0	804.0	1247.4752989567114	950.963292965604	683.4628623390192
511132	992137	64	716.0	793.0	1247.4752989567114	950.963292965604	554.4532399812116
511131	992137	64	816.0	791.0	1247.4752989567114	950.963292965604	460.1729986713509
511130	992137	64	1073.0	759.0	1247.4752989567114	950.963292965604	259.4061213468798
511129	992137	64	930.0	699.0	1247.4752989567114	950.963292965604	405.3098400603223
511128	992137	64	782.0	599.0	1247.4752989567114	950.963292965604	583.5626903204414
511175	992158	65	578.0	805.0	1247.4883805405427	950.95197381268	685.2128649832953
511174	992158	65	712.0	803.0	1247.4883805405427	950.95197381268	555.5516107878736
511173	992158	65	805.0	792.0	1247.4883805405427	950.95197381268	470.1719865031721
511172	992158	65	928.0	787.0	1247.4883805405427	950.95197381268	359.10036900216676
511171	992158	65	931.0	725.0	1247.4883805405427	950.95197381268	388.86911613937843
511170	992158	65	957.0	595.0	1247.4883805405427	950.95197381268	459.44021035408946
511169	992158	65	849.0	512.0	1247.4883805405427	950.95197381268	592.8505922573343
511168	992158	65	582.0	431.0	1247.4883805405427	950.95197381268	844.5263996502276
511176	992158	65	1012.0	809.0	1247.4883805405427	950.95197381268	274.9638889725762
511159	992158	65	910.0	118.0	1247.4883805405427	950.95197381268	898.7254295269038
511158	992158	65	585.0	116.0	1247.4883805405427	950.95197381268	1065.8497328070787
511157	992158	65	794.0	93.0	1247.4883805405427	950.95197381268	970.4294413579781
511167	992158	65	932.0	426.0	1247.4883805405427	950.95197381268	612.4601971278811
511166	992158	65	833.0	403.0	1247.4883805405427	950.95197381268	687.0603926936363
511165	992158	65	495.0	316.0	1247.4883805405427	950.95197381268	984.5825368637953
511164	992158	65	813.0	315.0	1247.4883805405427	950.95197381268	770.2045610232304
511163	992158	65	872.0	252.0	1247.4883805405427	950.95197381268	793.4263580305362
511162	992158	65	689.0	244.0	1247.4883805405427	950.95197381268	900.9386019460161
511161	992158	65	847.0	172.0	1247.4883805405427	950.95197381268	875.875059842816
511160	992158	65	669.0	162.0	1247.4883805405427	950.95197381268	978.3118231951117
511143	992200	66	830.0	312.0	1247.4442069902336	950.9875452081862	763.2592933472143
511142	992200	66	872.0	252.0	1247.4442069902336	950.9875452081862	793.4367907519108
511141	992200	66	676.0	247.0	1247.4442069902336	950.9875452081862	906.7231912281416
511140	992200	66	834.0	177.0	1247.4442069902336	950.9875452081862	877.4923546283336
511139	992200	66	668.0	166.0	1247.4442069902336	950.9875452081862	975.6849056670472
511138	992200	66	580.0	119.0	1247.4442069902336	950.9875452081862	1066.6231972099451
511137	992200	66	897.0	118.0	1247.4442069902336	950.9875452081862	903.7031551814865
511136	992200	66	793.0	94.0	1247.4442069902336	950.9875452081862	970.02432439034
511151	992200	66	921.0	782.0	1247.4442069902336	950.9875452081862	367.59027559631016
511150	992200	66	930.0	723.0	1247.4442069902336	950.9875452081862	390.8313515081832
511149	992200	66	953.0	599.0	1247.4442069902336	950.9875452081862	458.9037186728742
511148	992200	66	918.0	536.0	1247.4442069902336	950.9875452081862	529.8567242164058
511147	992200	66	574.0	437.0	1247.4442069902336	950.9875452081862	847.1778423435318
511146	992200	66	941.0	407.0	1247.4442069902336	950.9875452081862	624.3640775537151
511145	992200	66	832.0	403.0	1247.4442069902336	950.9875452081862	687.6657900645037
511144	992200	66	492.0	340.0	1247.4442069902336	950.9875452081862	971.5975145473708
511155	992200	66	918.0	875.0	1247.4442069902336	950.9875452081862	338.09405872654736
511154	992200	66	707.0	816.0	1247.4442069902336	950.9875452081862	557.0471956940763
511153	992200	66	579.0	807.0	1247.4442069902336	950.9875452081862	683.7763311448282
511152	992200	66	787.0	786.0	1247.4442069902336	950.9875452081862	489.11119167801553
511183	992178	67	674.0	247.0	1247.4881683271822	950.9838207635594	908.009856283579
511182	992178	67	830.0	175.0	1247.4881683271822	950.9838207635594	881.1624485757421
511181	992178	67	668.0	168.0	1247.4881683271822	950.9838207635594	974.099687305511
511180	992178	67	578.0	122.0	1247.4881683271822	950.9838207635594	1065.564912437452
511179	992178	67	876.0	100.0	1247.4881683271822	950.9838207635594	928.5348256303748
511178	992178	67	796.0	92.0	1247.4881683271822	950.9838207635594	970.4095890256839
511191	992178	67	949.0	605.0	1247.4881683271822	950.9838207635594	456.9463763522663
511190	992178	67	965.0	495.0	1247.4881683271822	950.9838207635594	536.3961316443102
511189	992178	67	561.0	442.0	1247.4881683271822	950.9838207635594	854.5937836494487
511188	992178	67	940.0	404.0	1247.4881683271822	950.9838207635594	627.4872698615543
511187	992178	67	832.0	403.0	1247.4881683271822	950.9838207635594	687.6893817985746
511186	992178	67	489.0	342.0	1247.4881683271822	950.9838207635594	972.7104376144563
511185	992178	67	850.0	318.0	1247.4881683271822	950.9838207635594	747.4392024161779
511184	992178	67	872.0	253.0	1247.4881683271822	950.9838207635594	792.5735162124703
511198	992178	67	773.0	973.0	1247.4881683271822	950.9838207635594	474.99866739882066
511196	992178	67	708.0	838.0	1247.4881683271822	950.9838207635594	551.1921874621866
511195	992178	67	582.0	809.0	1247.4881683271822	950.9838207635594	680.4659488483509
511194	992178	67	912.0	784.0	1247.4881683271822	950.9838207635594	374.7477918338202
511193	992178	67	781.0	762.0	1247.4881683271822	950.9838207635594	503.31510577335405
511192	992178	67	933.0	726.0	1247.4881683271822	950.9838207635594	386.6788429991425
511207	992220	68	495.0	356.0	1247.391119290265	951.0021866028152	959.2288561386114
511206	992220	68	879.0	327.0	1247.391119290265	951.0021866028152	724.6314550563126
511205	992220	68	872.0	254.0	1247.391119290265	951.0021866028152	791.6631484230546
511204	992220	68	670.0	250.0	1247.391119290265	951.0021866028152	908.1765083160834
511203	992220	68	829.0	174.0	1247.391119290265	951.0021866028152	882.4871255075151
511202	992220	68	667.0	168.0	1247.391119290265	951.0021866028152	974.6518740431356
511201	992220	68	583.0	120.0	1247.391119290265	951.0021866028152	1063.9455782747682
511200	992220	68	794.0	100.0	1247.391119290265	951.0021866028152	964.2449007664245
511215	992220	68	884.0	759.0	1247.391119290265	951.0021866028152	410.9962837292982
511214	992220	68	781.0	742.0	1247.391119290265	951.0021866028152	511.07982757841665
511213	992220	68	914.0	715.0	1247.391119290265	951.0021866028152	408.46868974613665
511212	992220	68	948.0	614.0	1247.391119290265	951.0021866028152	450.7832251592292
511211	992220	68	539.0	451.0	1247.391119290265	951.0021866028152	867.0756394322877
511210	992220	68	907.0	403.0	1247.391119290265	951.0021866028152	645.1143391780607
511209	992220	68	832.0	402.0	1247.391119290265	951.0021866028152	688.4425777651259
511208	992220	68	995.0	378.0	1247.391119290265	951.0021866028152	626.1252134742699
511219	992220	68	683.0	952.0	1247.391119290265	951.0021866028152	564.3920013300096
511217	992220	68	710.0	854.0	1247.391119290265	951.0021866028152	546.0756717688228
511216	992220	68	584.0	810.0	1247.391119290265	951.0021866028152	678.2104347324403
511199	992220	68	862.0	88.0	1247.391119290265	951.0021866028152	945.1450094610051
511239	992242	69	630.0	910.0	1247.4918574360518	950.9573918043592	618.8486906694084
511238	992242	69	712.0	859.0	1247.4918574360518	950.9573918043592	543.3301862475278
511237	992242	69	585.0	810.0	1247.4918574360518	950.9573918043592	677.3215244426812
511236	992242	69	874.0	760.0	1247.4918574360518	950.9573918043592	419.4769279182772
511235	992242	69	766.0	722.0	1247.4918574360518	950.9573918043592	533.1565399008757
511234	992242	69	893.0	702.0	1247.4918574360518	950.9573918043592	433.17924687419094
511233	992242	69	986.0	655.0	1247.4918574360518	950.9573918043592	394.9288154452589
511232	992242	69	524.0	467.0	1247.4918574360518	950.9573918043592	870.4339290597227
511223	992242	69	668.0	169.0	1247.4918574360518	950.9573918043592	973.2770291300219
511222	992242	69	577.0	119.0	1247.4918574360518	950.9573918043592	1068.5094443503804
511221	992242	69	801.0	101.0	1247.4918574360518	950.9573918043592	960.0950716671575
511220	992242	69	836.0	78.0	1247.4918574360518	950.9573918043592	965.0803886941447
511231	992242	69	830.0	402.0	1247.4918574360518	950.9573918043592	689.6764959327303
511230	992242	69	893.0	399.0	1247.4918574360518	950.9573918043592	655.9889018542409
511229	992242	69	497.0	356.0	1247.4918574360518	950.9573918043592	957.712026728526
511228	992242	69	868.0	322.0	1247.4918574360518	950.9573918043592	734.5757078515508
511227	992242	69	863.0	253.0	1247.4918574360518	950.9573918043592	796.8553878897782
511226	992242	69	669.0	253.0	1247.4918574360518	950.9573918043592	906.5303910482852
511225	992242	69	982.0	252.0	1247.4918574360518	950.9573918043592	747.6813237755757
511224	992242	69	828.0	176.0	1247.4918574360518	950.9573918043592	881.2107452632224
511247	992284	70	862.0	253.0	1247.4353647492967	950.9468804764858	797.3018677805047
511246	992284	70	827.0	179.0	1247.4353647492967	950.9468804764858	879.0152912260697
511245	992284	70	669.0	170.0	1247.4353647492967	950.9468804764858	971.8361494195442
511244	992284	70	870.0	144.0	1247.4353647492967	950.9468804764858	890.8539288088517
511243	992284	70	579.0	117.0	1247.4353647492967	950.9468804764858	1068.7718354747133
511242	992284	70	788.0	106.0	1247.4353647492967	950.9468804764858	961.7775653493193
511241	992284	70	794.0	64.0	1247.4353647492967	950.9468804764858	996.1317175917537
511255	992284	70	857.0	671.0	1247.4353647492967	950.9468804764858	480.4269246570515
511254	992284	70	1026.0	664.0	1247.4353647492967	950.9468804764858	362.4529389822087
511253	992284	70	525.0	475.0	1247.4353647492967	950.9468804764858	865.1232798137776
511252	992284	70	886.0	412.0	1247.4353647492967	950.9468804764858	648.9216153487204
511251	992284	70	830.0	401.0	1247.4353647492967	950.9468804764858	690.4301956673075
511250	992284	70	528.0	377.0	1247.4353647492967	950.9468804764858	920.3272600877598
511249	992284	70	870.0	322.0	1247.4353647492967	950.9468804764858	733.5063960351931
511248	992284	70	670.0	256.0	1247.4353647492967	950.9468804764858	903.5390235884405
511260	992284	70	595.0	884.0	1247.4353647492967	950.9468804764858	655.8611057084272
511259	992284	70	716.0	863.0	1247.4353647492967	950.9468804764858	538.6633463414448
511258	992284	70	587.0	810.0	1247.4353647492967	950.9468804764858	675.3079994547594
511257	992284	70	859.0	772.0	1247.4353647492967	950.9468804764858	427.67279387422445
511256	992284	70	775.0	703.0	1247.4353647492967	950.9468804764858	533.547401271735
511335	992263	71	829.0	401.0	1247.4596618363585	950.9977137178332	691.0904236632448
511334	992263	71	563.0	401.0	1247.4596618363585	950.9977137178332	878.0560994469464
511333	992263	71	870.0	324.0	1247.4596618363585	950.9977137178332	731.848296657858
511332	992263	71	668.0	256.0	1247.4596618363585	950.9977137178332	904.8730970520243
511331	992263	71	861.0	251.0	1247.4596618363585	950.9977137178332	799.5923145183839
511330	992263	71	824.0	181.0	1247.4596618363585	950.9977137178332	878.7573978825176
511329	992263	71	662.0	174.0	1247.4596618363585	950.9977137178332	972.8763861664456
511328	992263	71	577.0	117.0	1247.4596618363585	950.9977137178332	1070.0786628263816
511343	992263	71	560.0	867.0	1247.4596618363585	950.9977137178332	692.5723085440129
511342	992263	71	587.0	808.0	1247.4596618363585	950.9977137178332	675.7627623963341
511341	992263	71	855.0	769.0	1247.4596618363585	950.9977137178332	432.6057719994351
511340	992263	71	777.0	694.0	1247.4596618363585	950.9977137178332	536.0784627938099
511339	992263	71	845.0	637.0	1247.4596618363585	950.9977137178332	510.45895390860017
511338	992263	71	1052.0	632.0	1247.4596618363585	950.9977137178332	374.11765630933314
511337	992263	71	526.0	471.0	1247.4596618363585	950.9977137178332	866.5459300183572
511336	992263	71	886.0	409.0	1247.4596618363585	950.9977137178332	651.471111262973
511344	992263	71	713.0	879.0	1247.4596618363585	950.9977137178332	539.2873083161049
511327	992263	71	784.0	108.0	1247.4596618363585	950.9977137178332	961.9979228059517
511326	992263	71	847.0	105.0	1247.4596618363585	950.9977137178332	935.9914916140485
511325	992263	71	738.0	74.0	1247.4596618363585	950.9977137178332	1014.2357403013972
511302	992326	72	723.0	909.0	1247.445362513659	950.9243083261696	526.1184143239151
511301	992326	72	517.0	821.0	1247.445362513659	950.9243083261696	741.9102058279992
511300	992326	72	588.0	808.0	1247.445362513659	950.9243083261696	674.7559144248273
511299	992326	72	845.0	756.0	1247.445362513659	950.9243083261696	447.1663625376868
511298	992326	72	790.0	683.0	1247.445362513659	950.9243083261696	530.1317710506598
511297	992326	72	833.0	568.0	1247.445362513659	950.9243083261696	564.2658809605216
511296	992326	72	1044.0	567.0	1247.445362513659	950.9243083261696	434.4972842861527
511287	992326	72	650.0	174.0	1247.445362513659	950.9243083261696	980.0777224573438
511286	992326	72	572.0	120.0	1247.445362513659	950.9243083261696	1070.822881670228
511285	992326	72	785.0	112.0	1247.445362513659	950.9243083261696	957.9403470002354
511284	992326	72	703.0	86.0	1247.445362513659	950.9243083261696	1022.0150742020062
511283	992326	72	793.0	67.0	1247.445362513659	950.9243083261696	993.9027972392814
511295	992326	72	513.0	473.0	1247.445362513659	950.9243083261696	876.2543209633077
511294	992326	72	606.0	462.0	1247.445362513659	950.9243083261696	806.5352641778924
511293	992326	72	895.0	409.0	1247.445362513659	950.9243083261696	646.451614208041
511292	992326	72	829.0	401.0	1247.445362513659	950.9243083261696	691.0233471433534
511291	992326	72	868.0	325.0	1247.445362513659	950.9243083261696	731.9562984814844
511290	992326	72	652.0	258.0	1247.445362513659	950.9243083261696	913.6187808973298
511289	992326	72	843.0	248.0	1247.445362513659	950.9243083261696	810.9738802789082
511288	992326	72	817.0	187.0	1247.445362513659	950.9243083261696	876.8486522548415
511271	992410	73	830.0	401.0	1247.4633685212436	950.9140883968232	690.4210082800297
511270	992410	73	870.0	326.0	1247.4633685212436	950.9140883968232	730.065895965725
511269	992410	73	638.0	256.0	1247.4633685212436	950.9140883968232	924.3111964169043
511268	992410	73	831.0	251.0	1247.4633685212436	950.9140883968232	814.4454975358494
511267	992410	73	818.0	186.0	1247.4633685212436	950.9140883968232	877.2299285418599
511266	992410	73	627.0	168.0	1247.4633685212436	950.9140883968232	998.9640941930583
511265	992410	73	783.0	127.0	1247.4633685212436	950.9140883968232	945.8121619840109
511264	992410	73	565.0	125.0	1247.4633685212436	950.9140883968232	1071.3964395991422
511279	992410	73	850.0	739.0	1247.4633685212436	950.9140883968232	450.42725292472096
511278	992410	73	512.0	735.0	1247.4633685212436	950.9140883968232	766.5019634709658
511277	992410	73	785.0	668.0	1247.4633685212436	950.9140883968232	542.1372046239043
511276	992410	73	639.0	544.0	1247.4633685212436	950.9140883968232	731.9882145007775
511275	992410	73	1025.0	529.0	1247.4633685212436	950.9140883968232	476.9711189595666
511274	992410	73	815.0	520.0	1247.4633685212436	950.9140883968232	610.5010374205814
511273	992410	73	519.0	475.0	1247.4633685212436	950.9140883968232	870.1454469293604
511272	992410	73	881.0	404.0	1247.4633685212436	950.9140883968232	658.339137948569
511281	992410	73	729.0	934.0	1247.4633685212436	950.9140883968232	518.7391935112388
511280	992410	73	587.0	808.0	1247.4633685212436	950.9140883968232	675.7486942797027
511263	992410	73	676.0	100.0	1247.4633685212436	950.9140883968232	1025.00008165553
511262	992410	73	742.0	64.0	1247.4633685212436	950.9140883968232	1020.8378015696766
511311	992388	74	821.0	256.0	1247.4424002018063	950.9249029935733	815.3365817197856
511310	992388	74	638.0	255.0	1247.4424002018063	950.9249029935733	925.0575710572575
511309	992388	74	815.0	188.0	1247.4424002018063	950.9249029935733	876.9611377364748
511308	992388	74	607.0	169.0	1247.4424002018063	950.9249029935733	1010.7289557036345
511307	992388	74	782.0	137.0	1247.4424002018063	950.9249029935733	937.6088606763036
511306	992388	74	556.0	122.0	1247.4424002018063	950.9249029935733	1079.4485108608653
511305	992388	74	665.0	110.0	1247.4424002018063	950.9249029935733	1022.9339382519242
511304	992388	74	767.0	78.0	1247.4424002018063	950.9249029935733	996.4049308278296
511319	992388	74	773.0	663.0	1247.4424002018063	950.9249029935733	554.9741803661766
511318	992388	74	626.0	591.0	1247.4424002018063	950.9249029935733	718.1480297010604
511317	992388	74	994.0	486.0	1247.4424002018063	950.9249029935733	529.51696445311
511316	992388	74	822.0	485.0	1247.4424002018063	950.9249029935733	630.9415591947044
511315	992388	74	532.0	478.0	1247.4424002018063	950.9249029935733	857.6221731496931
511314	992388	74	894.0	401.0	1247.4424002018063	950.9249029935733	653.7116560020211
511313	992388	74	829.0	401.0	1247.4424002018063	950.9249029935733	691.0220265802963
511312	992388	74	872.0	328.0	1247.4424002018063	950.9249029935733	727.3186582501827
511324	992388	74	735.0	952.0	1247.4424002018063	950.9249029935733	512.4435279698256
511322	992388	74	586.0	808.0	1247.4424002018063	950.9249029935733	676.7078961268656
511321	992388	74	851.0	739.0	1247.4424002018063	950.9249029935733	449.53169097028587
511320	992388	74	534.0	666.0	1247.4424002018063	950.9249029935733	768.2332059678308
511399	992346	75	834.0	465.0	1247.4462517478614	950.9207511651306	638.0100152013609
511398	992346	75	829.0	401.0	1247.4462517478614	950.9207511651306	691.0210547905585
511397	992346	75	908.0	370.0	1247.4462517478614	950.9207511651306	672.8244027678634
511396	992346	75	869.0	327.0	1247.4462517478614	950.9207511651306	729.7250641141953
511395	992346	75	637.0	261.0	1247.4462517478614	950.9207511651306	921.214019194927
511394	992346	75	816.0	256.0	1247.4462517478614	950.9207511651306	817.9613184907881
511393	992346	75	811.0	189.0	1247.4462517478614	950.9207511651306	878.0709320554886
511392	992346	75	588.0	186.0	1247.4462517478614	950.9207511651306	1009.9371834462436
511406	992346	75	588.0	808.0	1247.4462517478614	950.9207511651306	674.7560300270825
511405	992346	75	842.0	733.0	1247.4462517478614	950.9207511651306	460.300029160074
511404	992346	75	769.0	651.0	1247.4462517478614	950.9207511651306	564.6797966910399
511403	992346	75	533.0	605.0	1247.4462517478614	950.9207511651306	793.7849914953147
511402	992346	75	622.0	601.0	1247.4462517478614	950.9207511651306	716.6781327216693
511401	992346	75	531.0	482.0	1247.4462517478614	950.9207511651306	856.2604174647047
511400	992346	75	977.0	474.0	1247.4462517478614	950.9207511651306	548.2650617870703
511408	992346	75	734.0	956.0	1247.4462517478614	950.9207511651306	513.4713742777243
511391	992346	75	529.0	144.0	1247.4462517478614	950.9207511651306	1080.410160685029
511390	992346	75	774.0	141.0	1247.4462517478614	950.9207511651306	938.1486963493521
511389	992346	75	671.0	108.0	1247.4462517478614	950.9207511651306	1021.178571014368
511388	992346	75	814.0	96.0	1247.4462517478614	950.9207511651306	958.5223752876203
511366	992304	76	733.0	962.0	1247.4390988896164	950.8790325708546	514.5592894729631
511364	992304	76	590.0	809.0	1247.4390988896164	950.8790325708546	672.5740320827384
511363	992304	76	840.0	717.0	1247.4390988896164	950.8790325708546	469.79359423076585
511362	992304	76	766.0	652.0	1247.4390988896164	950.8790325708546	566.6676998472171
511361	992304	76	618.0	617.0	1247.4390988896164	950.8790325708546	712.508798262465
511360	992304	76	536.0	567.0	1247.4390988896164	950.8790325708546	808.398851481374
511351	992304	76	564.0	201.0	1247.4390988896164	950.8790325708546	1014.5972429395083
511350	992304	76	810.0	188.0	1247.4390988896164	950.8790325708546	879.3960334079309
511349	992304	76	527.0	146.0	1247.4390988896164	950.8790325708546	1080.2142159225073
511348	992304	76	771.0	142.0	1247.4390988896164	950.8790325708546	938.764882323317
511347	992304	76	984.0	126.0	1247.4390988896164	950.8790325708546	865.9246948775639
511346	992304	76	696.0	106.0	1247.4390988896164	950.8790325708546	1008.9131079840599
511359	992304	76	526.0	465.0	1247.4390988896164	950.8790325708546	869.8004413074596
511358	992304	76	834.0	457.0	1247.4390988896164	950.8790325708546	644.0872513128802
511357	992304	76	947.0	445.0	1247.4390988896164	950.8790325708546	588.368292599481
511356	992304	76	820.0	399.0	1247.4390988896164	950.8790325708546	698.0506069411513
511355	992304	76	943.0	356.0	1247.4390988896164	950.8790325708546	668.2546133960899
511354	992304	76	872.0	323.0	1247.4390988896164	950.8790325708546	731.5644855494008
511353	992304	76	636.0	265.0	1247.4390988896164	950.8790325708546	918.8513584749589
511352	992304	76	810.0	258.0	1247.4390988896164	950.8790325708546	819.4109585633347
511431	992367	77	768.0	149.0	1247.4938432104818	950.8942975961542	934.3172963153297
511430	992367	77	716.0	99.0	1247.4938432104818	950.8942975961542	1004.0964095381943
511439	992367	77	872.0	324.0	1247.4938432104818	950.8942975961542	730.7476217187117
511438	992367	77	991.0	296.0	1247.4938432104818	950.8942975961542	703.331808344286
511437	992367	77	795.0	276.0	1247.4938432104818	950.8942975961542	812.5472239022163
511436	992367	77	630.0	258.0	1247.4938432104818	950.8942975961542	928.1169937266093
511435	992367	77	546.0	215.0	1247.4938432104818	950.8942975961542	1016.6779378430266
511434	992367	77	809.0	187.0	1247.4938432104818	950.8942975961542	880.8015374835697
511433	992367	77	522.0	154.0	1247.4938432104818	950.8942975961542	1077.674272717681
511432	992367	77	1046.0	149.0	1247.4938432104818	950.8942975961542	826.8217663855734
511447	992367	77	841.0	704.0	1247.4938432104818	950.8942975961542	475.5986109667753
511446	992367	77	616.0	671.0	1247.4938432104818	950.8942975961542	690.7425655333462
511445	992367	77	768.0	647.0	1247.4938432104818	950.8942975961542	567.6848507651213
511444	992367	77	534.0	551.0	1247.4938432104818	950.8942975961542	817.917424651893
511443	992367	77	832.0	456.0	1247.4938432104818	950.8942975961542	646.1853445715147
511442	992367	77	523.0	443.0	1247.4938432104818	950.8942975961542	884.7869497119547
511441	992367	77	933.0	442.0	1247.4938432104818	950.8942975961542	598.230543806635
511440	992367	77	815.0	396.0	1247.4938432104818	950.8942975961542	703.5329458665757
511450	992367	77	740.0	964.0	1247.4938432104818	950.8942975961542	507.6630381779269
511448	992367	77	591.0	809.0	1247.4938432104818	950.8942975961542	671.6533018333005
511429	992472	78	745.0	968.0	1247.4346855596575	950.9483674900396	502.72395151284235
511427	992472	78	591.0	810.0	1247.4346855596575	950.9483674900396	671.3962605674191
511426	992472	78	602.0	708.0	1247.4346855596575	950.9483674900396	689.6447220051563
511425	992472	78	845.0	696.0	1247.4346855596575	950.9483674900396	476.395157644719
511424	992472	78	768.0	646.0	1247.4346855596575	950.9483674900396	568.1998984094664
511415	992472	78	620.0	253.0	1247.4346855596575	950.9483674900396	938.5127640716229
511414	992472	78	526.0	230.0	1247.4346855596575	950.9483674900396	1019.9188958515844
511413	992472	78	1100.0	202.0	1247.4346855596575	950.9483674900396	763.3221100374798
511412	992472	78	810.0	187.0	1247.4346855596575	950.9483674900396	880.32165276186
511411	992472	78	514.0	161.0	1247.4346855596575	950.9483674900396	1077.9354624847315
511410	992472	78	767.0	145.0	1247.4346855596575	950.9483674900396	938.2804794669166
511409	992472	78	750.0	94.0	1247.4346855596575	950.9483674900396	990.8591075131112
511423	992472	78	535.0	520.0	1247.4346855596575	950.9483674900396	832.6341793553867
511422	992472	78	824.0	463.0	1247.4346855596575	950.9483674900396	646.0576926801511
511421	992472	78	923.0	440.0	1247.4346855596575	950.9483674900396	605.2487913535477
511420	992472	78	526.0	423.0	1247.4346855596575	950.9483674900396	893.9784585010758
511419	992472	78	813.0	396.0	1247.4346855596575	950.9483674900396	704.7703076869644
511418	992472	78	864.0	325.0	1247.4346855596575	950.9483674900396	734.0528024969859
511417	992472	78	790.0	281.0	1247.4346855596575	950.9483674900396	811.2196414385144
511416	992472	78	1026.0	275.0	1247.4346855596575	950.9483674900396	711.2942537946964
511367	992430	79	811.0	86.0	1247.4762525685824	950.8778004863976	968.7750661688718
511375	992430	79	781.0	292.0	1247.4762525685824	950.8778004863976	807.2917998990334
511374	992430	79	615.0	254.0	1247.4762525685824	950.8778004863976	941.097698899512
511373	992430	79	1121.0	250.0	1247.4762525685824	950.8778004863976	712.1979596140685
511372	992430	79	515.0	240.0	1247.4762525685824	950.8778004863976	1020.7197008979949
511371	992430	79	812.0	187.0	1247.4762525685824	950.8778004863976	879.2888379975675
511370	992430	79	1302.0	181.0	1247.4762525685824	950.8778004863976	771.8061069437962
511369	992430	79	514.0	177.0	1247.4762525685824	950.8778004863976	1066.2430600795092
511368	992430	79	770.0	141.0	1247.4762525685824	950.8778004863976	940.1519151113941
511383	992430	79	842.0	675.0	1247.4762525685824	950.8778004863976	490.42792762879384
511382	992430	79	766.0	650.0	1247.4762525685824	950.8778004863976	567.7559621994452
511381	992430	79	536.0	505.0	1247.4762525685824	950.8778004863976	839.646039075765
511380	992430	79	817.0	462.0	1247.4762525685824	950.8778004863976	651.3918235853962
511379	992430	79	916.0	441.0	1247.4762525685824	950.8778004863976	608.1544848521281
511378	992430	79	814.0	396.0	1247.4762525685824	950.8778004863976	704.1243036662802
511377	992430	79	530.0	395.0	1247.4762525685824	950.8778004863976	907.6190291490431
511376	992430	79	864.0	326.0	1247.4762525685824	950.8778004863976	733.1618524069302
511387	992430	79	747.0	968.0	1247.4762525685824	950.8778004863976	500.76905765160353
511385	992430	79	591.0	810.0	1247.4762525685824	950.8778004863976	671.4220914271249
511384	992430	79	594.0	708.0	1247.4762525685824	950.8778004863976	697.1519480286834
511495	992514	80	765.0	143.0	1247.4547652018186	950.9294440525604	941.0167836085716
511494	992514	80	1331.0	103.0	1247.4547652018186	950.9294440525604	852.0352975955675
511493	992514	80	812.0	83.0	1247.4547652018186	950.9294440525604	971.0419004298205
511503	992514	80	546.0	372.0	1247.4547652018186	950.9294440525604	909.5043093989963
511502	992514	80	867.0	327.0	1247.4547652018186	950.9294440525604	730.7761487080076
511501	992514	80	779.0	294.0	1247.4547652018186	950.9294440525604	806.8495284149933
511500	992514	80	620.0	253.0	1247.4547652018186	950.9294440525604	938.5121156649952
511499	992514	80	1213.0	243.0	1247.4547652018186	950.9294440525604	708.7674009163229
511498	992514	80	530.0	243.0	1247.4547652018186	950.9294440525604	1007.9213450797457
511497	992514	80	814.0	188.0	1247.4547652018186	950.9294440525604	877.4647400770658
511496	992514	80	513.0	183.0	1247.4547652018186	950.9294440525604	1062.6097275907712
511511	992514	80	592.0	810.0	1247.4547652018186	950.9294440525604	670.4342305004533
511510	992514	80	584.0	716.0	1247.4547652018186	950.9294440525604	703.8210490968889
511509	992514	80	772.0	659.0	1247.4547652018186	950.9294440525604	557.9247566275882
511508	992514	80	837.0	650.0	1247.4547652018186	950.9294440525604	508.9515149546793
511507	992514	80	536.0	486.0	1247.4547652018186	950.9294440525604	849.8983885591252
511506	992514	80	817.0	461.0	1247.4547652018186	950.9294440525604	652.167283014568
511505	992514	80	907.0	429.0	1247.4547652018186	950.9294440525604	623.153104555887
511504	992514	80	812.0	395.0	1247.4547652018186	950.9294440525604	706.1716500267905
511513	992514	80	751.0	972.0	1247.4547652018186	950.9294440525604	496.9017027738254
511492	992493	81	762.0	974.0	1247.3902380592976	950.8584369994378	485.9415758518411
511490	992493	81	593.0	811.0	1247.3902380592976	950.8584369994378	669.1688621470892
511489	992493	81	555.0	727.0	1247.3902380592976	950.8584369994378	727.6790786985991
511488	992493	81	773.0	659.0	1247.3902380592976	950.8584369994378	556.9806506636581
511479	992493	81	538.0	255.0	1247.3902380592976	950.8584369994378	993.7069357698615
511478	992493	81	621.0	251.0	1247.3902380592976	950.8584369994378	939.2372235890566
511477	992493	81	1225.0	243.0	1247.3902380592976	950.8584369994378	708.2124607712286
511476	992493	81	813.0	188.0	1247.3902380592976	950.8584369994378	877.8655214908708
511475	992493	81	514.0	187.0	1247.3902380592976	950.8584369994378	1058.933875676804
511474	992493	81	1335.0	156.0	1247.3902380592976	950.8584369994378	799.6720610703464
511473	992493	81	760.0	143.0	1247.3902380592976	950.8584369994378	943.4958920878635
511472	992493	81	809.0	85.0	1247.3902380592976	950.8584369994378	970.5136958069149
511487	992493	81	845.0	627.0	1247.3902380592976	950.8584369994378	516.5289836022148
511486	992493	81	530.0	462.0	1247.3902380592976	950.8584369994378	868.1194186794286
511485	992493	81	814.0	461.0	1247.3902380592976	950.8584369994378	654.0553392065742
511484	992493	81	908.0	412.0	1247.3902380592976	950.8584369994378	636.8313346683121
511483	992493	81	808.0	395.0	1247.3902380592976	950.8584369994378	708.5494924740715
511482	992493	81	576.0	365.0	1247.3902380592976	950.8584369994378	891.0639483026707
511481	992493	81	867.0	327.0	1247.3902380592976	950.8584369994378	730.6819298615442
511480	992493	81	774.0	296.0	1247.3902380592976	950.8584369994378	808.0457227157292
511719	992598	82	780.0	672.0	1247.4018667691987	950.9652796974408	544.3217176780687
511718	992598	82	851.0	609.0	1247.4018667691987	950.9652796974408	523.5214346105176
511717	992598	82	814.0	464.0	1247.4018667691987	950.9652796974408	651.8990426053969
511716	992598	82	526.0	431.0	1247.4018667691987	950.9652796974408	889.2606735198192
511715	992598	82	947.0	397.0	1247.4018667691987	950.9652796974408	630.1736369197645
511714	992598	82	802.0	393.0	1247.4018667691987	950.9652796974408	713.9384261050321
511713	992598	82	608.0	369.0	1247.4018667691987	950.9652796974408	864.5914260512052
511712	992598	82	871.0	332.0	1247.4018667691987	950.9652796974408	724.4283144509668
511723	992598	82	788.0	978.0	1247.4018667691987	950.9652796974408	460.1966441564543
511721	992598	82	595.0	811.0	1247.4018667691987	950.9652796974408	667.2469372613996
511720	992598	82	542.0	728.0	1247.4018667691987	950.9652796974408	739.8008580638633
511703	992598	82	846.0	133.0	1247.4018667691987	950.9652796974408	911.1479887681858
511711	992598	82	772.0	297.0	1247.4018667691987	950.9652796974408	808.503260338133
511710	992598	82	1341.0	267.0	1247.4018667691987	950.9652796974408	690.3398542572269
511709	992598	82	543.0	256.0	1247.4018667691987	950.9652796974408	989.5244968634552
511708	992598	82	620.0	252.0	1247.4018667691987	950.9652796974408	939.2473394415323
511707	992598	82	1211.0	239.0	1247.4018667691987	950.9652796974408	712.8952625729376
511706	992598	82	512.0	188.0	1247.4018667691987	950.9652796974408	1059.6848227994099
511705	992598	82	813.0	186.0	1247.4018667691987	950.9652796974408	879.7027117129676
511704	992598	82	758.0	141.0	1247.4018667691987	950.9652796974408	946.3392317306358
511591	992745	83	811.0	455.0	1247.5298659934963	950.987678827725	660.7284627236927
511590	992745	83	970.0	408.0	1247.5298659934963	950.987678827725	609.8019726739891
511589	992745	83	800.0	393.0	1247.5298659934963	950.987678827725	715.2854190319478
511588	992745	83	520.0	393.0	1247.5298659934963	950.987678827725	916.8696502971767
511587	992745	83	632.0	387.0	1247.5298659934963	950.987678827725	834.840773920067
511586	992745	83	1296.0	361.0	1247.5298659934963	950.987678827725	591.9753500435091
511585	992745	83	869.0	331.0	1247.5298659934963	950.987678827725	726.4086875494017
511584	992745	83	769.0	298.0	1247.5298659934963	950.987678827725	809.5577442953489
511597	992745	83	791.0	976.0	1247.5298659934963	950.987678827725	457.2145390891072
511595	992745	83	595.0	811.0	1247.5298659934963	950.987678827725	667.3767873076382
511594	992745	83	543.0	748.0	1247.5298659934963	950.987678827725	733.1891501056746
511593	992745	83	782.0	667.0	1247.5298659934963	950.987678827725	545.3137242522708
511592	992745	83	841.0	598.0	1247.5298659934963	950.987678827725	538.392824384645
511583	992745	83	620.0	252.0	1247.5298659934963	950.987678827725	939.349513156198
511582	992745	83	541.0	250.0	1247.5298659934963	950.987678827725	995.2729160431672
511581	992745	83	1197.0	234.0	1247.5298659934963	950.987678827725	718.7660251765449
511580	992745	83	507.0	198.0	1247.5298659934963	950.987678827725	1056.113122205529
511579	992745	83	913.0	196.0	1247.5298659934963	950.987678827725	825.7824328618904
511578	992745	83	818.0	187.0	1247.5298659934963	950.987678827725	876.454835790736
511577	992745	83	752.0	149.0	1247.5298659934963	950.987678827725	942.7269408916956
511559	992556	84	940.0	219.0	1247.3988695885664	951.039447377484	793.9621008216076
511558	992556	84	505.0	199.0	1247.3988695885664	951.039447377484	1056.7494556318507
511557	992556	84	817.0	188.0	1247.3988695885664	951.039447377484	876.0550126546003
511556	992556	84	746.0	153.0	1247.3988695885664	951.039447377484	942.4795944715472
511567	992556	84	646.0	404.0	1247.3988695885664	951.039447377484	812.9777102291727
511566	992556	84	798.0	391.0	1247.3988695885664	951.039447377484	718.0553785094565
511565	992556	84	870.0	327.0	1247.3988695885664	951.039447377484	729.2839903973783
511564	992556	84	534.0	323.0	1247.3988695885664	951.039447377484	950.4585706870447
511563	992556	84	767.0	299.0	1247.3988695885664	951.039447377484	809.9003116670021
511562	992556	84	621.0	250.0	1247.3988695885664	951.039447377484	940.1233166990179
511561	992556	84	1183.0	242.0	1247.3988695885664	951.039447377484	711.9579709095566
511560	992556	84	546.0	239.0	1247.3988695885664	951.039447377484	999.480139313309
511574	992556	84	596.0	812.0	1247.3988695885664	951.039447377484	666.0724098987273
511573	992556	84	545.0	756.0	1247.3988695885664	951.039447377484	728.9750050808397
511572	992556	84	778.0	662.0	1247.3988695885664	951.039447377484	551.2523024090741
511571	992556	84	819.0	585.0	1247.3988695885664	951.039447377484	563.4806726953245
511570	992556	84	1297.0	545.0	1247.3988695885664	951.039447377484	409.05782594237775
511569	992556	84	808.0	444.0	1247.3988695885664	951.039447377484	670.9399136976234
511568	992556	84	993.0	433.0	1247.3988695885664	951.039447377484	577.1339999403167
511576	992556	84	769.0	978.0	1247.3988695885664	951.039447377484	479.1579591547339
511655	992535	85	759.0	659.0	1247.411587430061	950.7960191340372	568.9383055467645
511654	992535	85	797.0	584.0	1247.411587430061	950.7960191340372	580.8699662952497
511653	992535	85	814.0	454.0	1247.411587430061	950.7960191340372	659.2813426345933
511652	992535	85	990.0	452.0	1247.411587430061	950.7960191340372	561.3004489996661
511651	992535	85	654.0	449.0	1247.411587430061	950.7960191340372	777.1335515309013
511650	992535	85	798.0	392.0	1247.411587430061	950.7960191340372	717.0939728630095
511649	992535	85	875.0	319.0	1247.411587430061	950.7960191340372	733.387073956035
511648	992535	85	767.0	300.0	1247.411587430061	950.7960191340372	808.9071342606525
511660	992535	85	802.0	993.0	1247.411587430061	950.7960191340372	447.40659161203854
511658	992535	85	597.0	812.0	1247.411587430061	950.7960191340372	665.056063795187
511657	992535	85	529.0	753.0	1247.411587430061	950.7960191340372	745.1432574606392
511656	992535	85	1277.0	689.0	1247.411587430061	950.7960191340372	263.4627673748951
511647	992535	85	542.0	299.0	1247.411587430061	950.7960191340372	960.4392527586411
511646	992535	85	1126.0	282.0	1247.411587430061	950.7960191340372	679.7270693240213
511645	992535	85	622.0	250.0	1247.411587430061	950.7960191340372	939.2841498321488
511644	992535	85	974.0	229.0	1247.411587430061	950.7960191340372	771.8441483737305
511643	992535	85	499.0	214.0	1247.411587430061	950.7960191340372	1050.2324876004113
511642	992535	85	554.0	212.0	1247.411587430061	950.7960191340372	1013.2320501595761
511641	992535	85	822.0	186.0	1247.411587430061	950.7960191340372	875.1502554436211
511640	992535	85	746.0	153.0	1247.411587430061	950.7960191340372	942.2802492651805
511527	992577	86	660.0	494.0	1247.4683919206277	950.9748476122082	744.2748973705947
511526	992577	86	960.0	480.0	1247.4683919206277	950.9748476122082	551.7747578829376
511525	992577	86	826.0	447.0	1247.4683919206277	950.9748476122082	656.982688062561
511524	992577	86	797.0	391.0	1247.4683919206277	950.9748476122082	718.6748931734516
511523	992577	86	997.0	337.0	1247.4683919206277	950.9748476122082	663.0984307414243
511522	992577	86	880.0	311.0	1247.4683919206277	950.9748476122082	737.9707478193164
511521	992577	86	767.0	300.0	1247.4683919206277	950.9748476122082	809.0847470188346
511520	992577	86	540.0	289.0	1247.4683919206277	950.9748476122082	968.8767849618264
511534	992577	86	832.0	996.0	1247.4683919206277	950.9748476122082	417.9010038665332
511532	992577	86	596.0	811.0	1247.4683919206277	950.9748476122082	666.3362691882452
511531	992577	86	1151.0	756.0	1247.4683919206277	950.9748476122082	217.53469112110753
511530	992577	86	526.0	751.0	1247.4683919206277	950.9748476122082	748.6698739885708
511529	992577	86	754.0	662.0	1247.4683919206277	950.9748476122082	571.854453840511
511528	992577	86	791.0	577.0	1247.4683919206277	950.9748476122082	590.1021771432285
511519	992577	86	622.0	250.0	1247.4683919206277	950.9748476122082	939.4553987692734
511518	992577	86	511.0	206.0	1247.4683919206277	950.9748476122082	1047.5558294778318
511517	992577	86	1019.0	196.0	1247.4683919206277	950.9748476122082	788.7869336100051
511516	992577	86	823.0	186.0	1247.4683919206277	950.9748476122082	874.8485201559209
511515	992577	86	559.0	177.0	1247.4683919206277	950.9748476122082	1035.8695822400211
511514	992577	86	745.0	153.0	1247.4683919206277	950.9748476122082	942.9943490292126
511555	992682	87	855.0	992.0	1247.5226498705897	950.8411024884174	394.674657795251
511553	992682	87	596.0	811.0	1247.5226498705897	950.8411024884174	666.3612362972287
511552	992682	87	1027.0	730.0	1247.5226498705897	950.8411024884174	312.09138349888224
511535	992682	87	1055.0	129.0	1247.5226498705897	950.8411024884174	844.0899054322182
511543	992682	87	878.0	311.0	1247.5226498705897	950.8411024884174	738.879980241024
511542	992682	87	766.0	301.0	1247.5226498705897	950.8411024884174	808.8000499639923
511541	992682	87	549.0	266.0	1247.5226498705897	950.8411024884174	978.2337287375556
511540	992682	87	621.0	250.0	1247.5226498705897	950.8411024884174	940.0579140340482
511539	992682	87	526.0	196.0	1247.5226498705897	950.8411024884174	1044.2126336538008
511538	992682	87	823.0	186.0	1247.5226498705897	950.8411024884174	874.7579049707668
511537	992682	87	745.0	153.0	1247.5226498705897	950.8411024884174	942.9100903335867
511536	992682	87	583.0	142.0	1247.5226498705897	950.8411024884174	1046.811483155257
511551	992682	87	519.0	715.0	1247.5226498705897	950.8411024884174	765.7455693619246
511550	992682	87	753.0	661.0	1247.5226498705897	950.8411024884174	573.2019852780791
511549	992682	87	783.0	575.0	1247.5226498705897	950.8411024884174	597.5264233174157
511548	992682	87	656.0	525.0	1247.5226498705897	950.8411024884174	728.8619141363301
511547	992682	87	940.0	483.0	1247.5226498705897	950.8411024884174	559.8620163585016
511546	992682	87	861.0	429.0	1247.5226498705897	950.8411024884174	649.3981021756296
511545	992682	87	797.0	391.0	1247.5226498705897	950.8411024884174	718.6047022402961
511544	992682	87	935.0	341.0	1247.5226498705897	950.8411024884174	685.2565774703834
511463	992451	88	923.0	470.0	1247.4214732680807	950.7888688125788	580.0062315971365
511462	992451	88	899.0	400.0	1247.4214732680807	950.7888688125788	651.7406700844593
511461	992451	88	796.0	390.0	1247.4214732680807	950.7888688125788	719.9065924907316
511460	992451	88	901.0	355.0	1247.4214732680807	950.7888688125788	689.1822787493885
511459	992451	88	873.0	309.0	1247.4214732680807	950.7888688125788	743.0238164258059
511458	992451	88	766.0	300.0	1247.4214732680807	950.7888688125788	809.5015668261336
511457	992451	88	547.0	253.0	1247.4214732680807	950.7888688125788	988.6857668914663
511456	992451	88	629.0	249.0	1247.4214732680807	950.7888688125788	935.3890821408503
511471	992451	88	871.0	981.0	1247.4214732680807	950.7888688125788	377.63188157905313
511469	992451	88	597.0	811.0	1247.4214732680807	950.7888688125788	665.2736434972612
511468	992451	88	505.0	688.0	1247.4214732680807	950.7888688125788	787.558019158806
511467	992451	88	898.0	672.0	1247.4214732680807	950.7888688125788	447.0107374041851
511466	992451	88	750.0	660.0	1247.4214732680807	950.7888688125788	576.1825130056336
511465	992451	88	767.0	576.0	1247.4214732680807	950.7888688125788	609.3205134925998
511464	992451	88	648.0	560.0	1247.4214732680807	950.7888688125788	715.5571553710377
511455	992451	88	824.0	186.0	1247.4214732680807	950.7888688125788	874.1783329985569
511454	992451	88	541.0	156.0	1247.4214732680807	950.7888688125788	1063.3534896179278
511453	992451	88	747.0	150.0	1247.4214732680807	950.7888688125788	944.2904549564853
511452	992451	88	1108.0	112.0	1247.4214732680807	950.7888688125788	850.2970737642978
511451	992451	88	624.0	101.0	1247.4214732680807	950.7888688125788	1053.9428138611254
511751	992619	89	545.0	248.0	1247.4940284766026	951.0442820110026	993.8657467252062
511750	992619	89	629.0	245.0	1247.4940284766026	951.0442820110026	938.6337898358703
511749	992619	89	824.0	187.0	1247.4940284766026	951.0442820110026	873.5621655206056
511748	992619	89	746.0	147.0	1247.4940284766026	951.0442820110026	947.61989638899
511747	992619	89	1217.0	133.0	1247.4940284766026	951.0442820110026	818.6124437752144
511746	992619	89	582.0	123.0	1247.4940284766026	951.0442820110026	1062.3274612421228
511745	992619	89	668.0	79.0	1247.4940284766026	951.0442820110026	1047.0313074727644
511759	992619	89	753.0	576.0	1247.4940284766026	951.0442820110026	620.6307740260448
511758	992619	89	822.0	557.0	1247.4940284766026	951.0442820110026	579.9276372572826
511757	992619	89	912.0	455.0	1247.4940284766026	951.0442820110026	598.8457003763745
511756	992619	89	948.0	393.0	1247.4940284766026	951.0442820110026	633.3325301753569
511755	992619	89	795.0	389.0	1247.4940284766026	951.0442820110026	721.5570807276773
511754	992619	89	862.0	344.0	1247.4940284766026	951.0442820110026	719.1025005612019
511753	992619	89	875.0	311.0	1247.4940284766026	951.0442820110026	740.546071615877
511752	992619	89	766.0	300.0	1247.4940284766026	951.0442820110026	809.7500581030231
511765	992619	89	884.0	968.0	1247.4940284766026	951.0442820110026	363.88927589401635
511763	992619	89	598.0	811.0	1247.4940284766026	951.0442820110026	664.4207205910596
511762	992619	89	504.0	700.0	1247.4940284766026	951.0442820110026	784.7334591508043
511761	992619	89	749.0	664.0	1247.4940284766026	951.0442820110026	575.2310112137939
511760	992619	89	632.0	591.0	1247.4940284766026	951.0442820110026	713.0671666113756
511681	992766	90	882.0	952.0	1247.4237589712066	951.0219617723376	365.4250678038129
511663	992766	90	745.0	148.0	1247.4237589712066	951.0219617723376	947.2454300061049
511662	992766	90	613.0	106.0	1247.4237589712066	951.0219617723376	1056.6719556346357
511661	992766	90	729.0	73.0	1247.4237589712066	951.0219617723376	1019.649821860613
511671	992766	90	795.0	390.0	1247.4237589712066	951.0219617723376	720.7169342207234
511670	992766	90	847.0	336.0	1247.4237589712066	951.0219617723376	733.8877299770896
511669	992766	90	875.0	310.0	1247.4237589712066	951.0219617723376	741.3559278246175
511668	992766	90	766.0	300.0	1247.4237589712066	951.0219617723376	809.690329948351
511667	992766	90	631.0	245.0	1247.4237589712066	951.0219617723376	937.2541070217043
511666	992766	90	542.0	204.0	1247.4237589712066	951.0219617723376	1027.455347492658
511665	992766	90	825.0	186.0	1247.4237589712066	951.0219617723376	873.8995560917513
511664	992766	90	1291.0	160.0	1247.4237589712066	951.0219617723376	792.2213281579567
511679	992766	90	599.0	811.0	1247.4237589712066	951.0219617723376	663.3698221783407
511678	992766	90	491.0	734.0	1247.4237589712066	951.0219617723376	786.940553680927
511677	992766	90	750.0	663.0	1247.4237589712066	951.0219617723376	574.7930466282894
511676	992766	90	616.0	619.0	1247.4237589712066	951.0219617723376	713.396486178955
511675	992766	90	732.0	585.0	1247.4237589712066	951.0219617723376	632.1659021267116
511674	992766	90	718.0	498.0	1247.4237589712066	951.0219617723376	696.7915143077299
511673	992766	90	898.0	424.0	1247.4237589712066	951.0219617723376	632.3362329678184
511672	992766	90	1013.0	411.0	1247.4237589712066	951.0219617723376	588.7089416397838
511687	992725	91	629.0	244.0	1247.395080284436	950.9874713845852	939.2783187185595
511686	992725	91	824.0	188.0	1247.395080284436	950.9874713845852	872.5899813193521
511685	992725	91	553.0	156.0	1247.395080284436	950.9874713845852	1055.5518022255872
511684	992725	91	743.0	147.0	1247.395080284436	950.9874713845852	949.11024183628
511683	992725	91	801.0	105.0	1247.395080284436	950.9874713845852	956.5371761943352
511682	992725	91	652.0	101.0	1247.395080284436	950.9874713845852	1037.773579899619
511695	992725	91	629.0	512.0	1247.395080284436	950.9874713845852	758.3682979612387
511694	992725	91	1085.0	463.0	1247.395080284436	950.9874713845852	514.2994597789402
511693	992725	91	897.0	422.0	1247.395080284436	950.9874713845852	634.5111954641886
511692	992725	91	795.0	389.0	1247.395080284436	950.9874713845852	721.4507790963992
511691	992725	91	833.0	317.0	1247.395080284436	950.9874713845852	757.405701349392
511690	992725	91	874.0	310.0	1247.395080284436	950.9874713845852	741.8145485582127
511689	992725	91	765.0	301.0	1247.395080284436	950.9874713845852	809.4372899981532
511688	992725	91	1347.0	251.0	1247.395080284436	950.9874713845852	707.0386128967282
511701	992725	91	881.0	949.0	1247.395080284436	950.9874713845852	366.4004706590084
511700	992725	91	518.0	819.0	1247.395080284436	950.9874713845852	741.2407677304559
511699	992725	91	607.0	813.0	1247.395080284436	950.9874713845852	655.0926660493316
511698	992725	91	750.0	658.0	1247.395080284436	950.9874713845852	577.2724870280011
511697	992725	91	591.0	658.0	1247.395080284436	950.9874713845852	718.8158038120367
511696	992725	91	726.0	584.0	1247.395080284436	950.9874713845852	637.5991169207069
511617	992662	92	881.0	949.0	1247.4147706080464	950.9707145156852	366.4200701864591
511616	992662	92	598.0	905.0	1247.4147706080464	950.9707145156852	651.0398228042461
511599	992662	92	591.0	113.0	1247.4147706080464	950.9707145156852	1064.4600835439262
511598	992662	92	668.0	109.0	1247.4147706080464	950.9707145156852	1022.0744398040823
511607	992662	92	1332.0	322.0	1247.4147706080464	950.9707145156852	634.6328235678179
511606	992662	92	874.0	309.0	1247.4147706080464	950.9707145156852	742.6742147160081
511605	992662	92	764.0	301.0	1247.4147706080464	950.9707145156852	810.031956264727
511604	992662	92	808.0	284.0	1247.4147706080464	950.9707145156852	798.7085041803961
511603	992662	92	628.0	244.0	1247.4147706080464	950.9707145156852	939.9373645250183
511602	992662	92	824.0	187.0	1247.4147706080464	950.9707145156852	873.4593983733138
511601	992662	92	746.0	145.0	1247.4147706080464	950.9707145156852	949.2131293028158
511600	992662	92	877.0	126.0	1247.4147706080464	950.9707145156852	904.3139842406132
511615	992662	92	620.0	812.0	1247.4147706080464	950.9707145156852	642.6213145159034
511614	992662	92	581.0	700.0	1247.4147706080464	950.9707145156852	712.1059935354348
511613	992662	92	758.0	658.0	1247.4147706080464	950.9707145156852	570.4021890325788
511612	992662	92	726.0	580.0	1247.4147706080464	950.9707145156852	639.916114843594
511611	992662	92	1108.0	492.0	1247.4147706080464	950.9707145156852	479.67759489758623
511610	992662	92	574.0	462.0	1247.4147706080464	950.9707145156852	832.2138024132186
511609	992662	92	871.0	419.0	1247.4147706080464	950.9707145156852	651.6754718678899
511608	992662	92	794.0	389.0	1247.4147706080464	950.9707145156852	722.0775845979551
511744	992640	93	692.0	963.0	1247.4726000287633	950.9407490639372	555.6034871343531
511727	992640	93	748.0	151.0	1247.4726000287633	950.9407490639372	943.0684387638397
511726	992640	93	963.0	128.0	1247.4726000287633	950.9407490639372	870.7216183356417
511725	992640	93	693.0	115.0	1247.4726000287633	950.9407490639372	1003.1135529581052
511724	992640	93	622.0	96.0	1247.4726000287633	950.9407490639372	1059.3109353710777
511735	992640	93	668.0	411.0	1247.4726000287633	950.9407490639372	792.0381977428997
511734	992640	93	794.0	389.0	1247.4726000287633	950.9407490639372	722.0905791072098
511733	992640	93	1327.0	310.0	1247.4726000287633	950.9407490639372	645.8557510441677
511732	992640	93	874.0	309.0	1247.4726000287633	950.9407490639372	742.6773917933772
511731	992640	93	763.0	300.0	1247.4726000287633	950.9407490639372	811.4416546927756
511730	992640	93	767.0	247.0	1247.4726000287633	950.9407490639372	852.283108814845
511729	992640	93	628.0	244.0	1247.4726000287633	950.9407490639372	939.9529375843648
511728	992640	93	824.0	187.0	1247.4726000287633	950.9407490639372	873.4612247006105
511742	992640	93	890.0	946.0	1247.4726000287633	950.9407490639372	357.5067422757744
511741	992640	93	634.0	816.0	1247.4726000287633	950.9407490639372	628.1382306021402
511740	992640	93	578.0	729.0	1247.4726000287633	950.9407490639372	705.3022460508219
511739	992640	93	761.0	658.0	1247.4726000287633	950.9407490639372	567.8643086520632
511738	992640	93	724.0	575.0	1247.4726000287633	950.9407490639372	644.4804184671772
511737	992640	93	1143.0	510.0	1247.4726000287633	950.9407490639372	453.14817481904964
511736	992640	93	856.0	448.0	1247.4726000287633	950.9407490639372	637.3383666799563
511623	992786	94	824.0	186.0	1247.3495090541433	950.9790709066372	874.3098911378996
511622	992786	94	747.0	150.0	1247.3495090541433	950.9790709066372	944.4136293177803
511621	992786	94	711.0	114.0	1247.3495090541433	950.9790709066372	994.0848862136261
511620	992786	94	1055.0	111.0	1247.3495090541433	950.9790709066372	861.7210530064514
511619	992786	94	635.0	91.0	1247.3495090541433	950.9790709066372	1055.7158346999884
511631	992786	94	1229.0	515.0	1247.3495090541433	950.9790709066372	436.36504758188715
511630	992786	94	887.0	487.0	1247.3495090541433	950.9790709066372	587.4762522136093
511629	992786	94	793.0	388.0	1247.3495090541433	950.9790709066372	723.4493145042308
511628	992786	94	1302.0	321.0	1247.3495090541433	950.9790709066372	632.3450845392988
511627	992786	94	874.0	307.0	1247.3495090541433	950.9790709066372	744.3781966693714
511626	992786	94	763.0	300.0	1247.3495090541433	950.9790709066372	811.3989140240811
511625	992786	94	774.0	250.0	1247.3495090541433	950.9790709066372	845.8317891702408
511624	992786	94	625.0	244.0	1247.3495090541433	950.9790709066372	941.8802036989338
511639	992786	94	777.0	982.0	1247.3495090541433	950.9790709066372	471.37135966166744
511638	992786	94	875.0	956.0	1247.3495090541433	950.9790709066372	372.3833597541948
511636	992786	94	656.0	804.0	1247.3495090541433	950.9790709066372	609.3415209413802
511635	992786	94	575.0	769.0	1247.3495090541433	950.9790709066372	696.5416316153618
511634	992786	94	771.0	645.0	1247.3495090541433	950.9790709066372	566.1554968460628
511633	992786	94	723.0	564.0	1247.3495090541433	950.9790709066372	651.6864345412487
511632	992786	94	785.0	525.0	1247.3495090541433	950.9790709066372	628.669418194562
511783	992702	95	660.0	810.0	1247.5114710158828	950.9289941500352	604.1777138949989
511782	992702	95	580.0	807.0	1247.5114710158828	950.9289941500352	682.8521943252643
511781	992702	95	772.0	646.0	1247.5114710158828	950.9289941500352	564.8830414705693
511780	992702	95	830.0	614.0	1247.5114710158828	950.9289941500352	536.5044040162213
511779	992702	95	724.0	557.0	1247.5114710158828	950.9289941500352	655.1673928983889
511778	992702	95	1234.0	517.0	1247.5114710158828	950.9289941500352	434.13930000988665
511777	992702	95	922.0	492.0	1247.5114710158828	950.9289941500352	562.6486820694482
511776	992702	95	1213.0	403.0	1247.5114710158828	950.9289941500352	549.0147759960104
511786	992702	95	804.0	975.0	1247.5114710158828	950.9289941500352	444.16420189531397
511785	992702	95	877.0	952.0	1247.5114710158828	950.9289941500352	370.51301894519713
511767	992702	95	762.0	104.0	1247.5114710158828	950.9289941500352	976.2223668918864
511766	992702	95	670.0	88.0	1247.5114710158828	950.9289941500352	1038.347700965202
511775	992702	95	793.0	387.0	1247.5114710158828	950.9289941500352	724.2904028965813
511774	992702	95	875.0	308.0	1247.5114710158828	950.9289941500352	743.0494516229676
511773	992702	95	762.0	300.0	1247.5114710158828	950.9289941500352	812.0529194043839
511772	992702	95	774.0	250.0	1247.5114710158828	950.9289941500352	845.8809419911323
511771	992702	95	629.0	242.0	1247.5114710158828	950.9289941500352	940.8170696393703
511770	992702	95	825.0	186.0	1247.5114710158828	950.9289941500352	873.8605776846726
511769	992702	95	746.0	152.0	1247.5114710158828	950.9289941500352	943.2927929620271
511768	992702	95	1136.0	106.0	1247.5114710158828	950.9289941500352	852.2557206164804
511791	992808	96	825.0	186.0	1247.4791187971712	951.0461731867456	873.9475115402058
511790	992808	96	749.0	148.0	1247.4791187971712	951.0461731867456	945.1796591900827
511789	992808	96	1206.0	113.0	1247.4791187971712	951.0461731867456	839.072050356308
511788	992808	96	835.0	110.0	1247.4791187971712	951.0461731867456	936.7484661720883
511787	992808	96	688.0	93.0	1247.4791187971712	951.0461731867456	1024.3339883507126
511799	992808	96	1234.0	520.0	1247.4791187971712	951.0461731867456	431.2568724814552
511798	992808	96	1105.0	491.0	1247.4791187971712	951.0461731867456	481.6043819952094
511797	992808	96	948.0	482.0	1247.4791187971712	951.0461731867456	556.4998249565409
511796	992808	96	793.0	387.0	1247.4791187971712	951.0461731867456	724.361342776701
511795	992808	96	876.0	307.0	1247.4791187971712	951.0461731867456	743.4999723596594
511794	992808	96	762.0	300.0	1247.4791187971712	951.0461731867456	812.1275111761599
511793	992808	96	627.0	244.0	1247.4791187971712	951.0461731867456	940.6958211246266
511792	992808	96	741.0	237.0	1247.4791187971712	951.0461731867456	875.4330558187729
511807	992808	96	804.0	965.0	1247.4791187971712	951.0461731867456	443.69858923806567
511805	992808	96	890.0	936.0	1247.4791187971712	951.0461731867456	357.7956228121964
511804	992808	96	582.0	842.0	1247.4791187971712	951.0461731867456	674.3541543148772
511803	992808	96	660.0	795.0	1247.4791187971712	951.0461731867456	607.8504118522325
511802	992808	96	867.0	719.0	1247.4791187971712	951.0461731867456	445.6565789161931
511801	992808	96	773.0	644.0	1247.4791187971712	951.0461731867456	565.1617349424544
511800	992808	96	724.0	551.0	1247.4791187971712	951.0461731867456	658.8378620708
511847	992830	97	800.0	923.0	1247.3874133256904	950.9632810919984	448.26046300302045
511846	992830	97	590.0	883.0	1247.3874133256904	950.9632810919984	660.8912306694893
511845	992830	97	880.0	813.0	1247.3874133256904	950.9632810919984	392.43773824622355
511844	992830	97	636.0	790.0	1247.3874133256904	950.9632810919984	632.2212801171598
511843	992830	97	784.0	636.0	1247.3874133256904	950.9632810919984	560.2943541255003
511842	992830	97	714.0	550.0	1247.3874133256904	950.9632810919984	667.2883076139817
511841	992830	97	994.0	529.0	1247.3874133256904	950.9632810919984	492.1973098482042
511840	992830	97	1234.0	522.0	1247.3874133256904	950.9632810919984	429.17213255378743
511848	992830	97	900.0	949.0	1247.3874133256904	950.9632810919984	347.39296108263375
511831	992830	97	750.0	147.0	1247.3874133256904	950.9632810919984	945.3841527543356
511830	992830	97	1276.0	132.0	1247.3874133256904	950.9632810919984	819.4629557784576
511829	992830	97	695.0	100.0	1247.3874133256904	950.9632810919984	1014.5296250812524
511839	992830	97	971.0	460.0	1247.3874133256904	950.9632810919984	563.4136540992654
511838	992830	97	794.0	387.0	1247.3874133256904	950.9632810919984	723.6122780759133
511837	992830	97	875.0	307.0	1247.3874133256904	950.9632810919984	743.8824456849152
511836	992830	97	762.0	300.0	1247.3874133256904	950.9632810919984	812.0062403362826
511835	992830	97	624.0	247.0	1247.3874133256904	950.9632810919984	940.3064225127398
511834	992830	97	721.0	229.0	1247.3874133256904	950.9632810919984	893.4845763374068
511833	992830	97	825.0	186.0	1247.3874133256904	950.9632810919984	873.8306176571084
511832	992830	97	886.0	160.0	1247.3874133256904	950.9632810919984	869.6112778397329
511815	992871	98	762.0	300.0	1247.391725463932	951.0048554336588	812.0421472725736
511814	992871	98	625.0	247.0	1247.391725463932	951.0048554336588	939.6777620014946
511813	992871	98	724.0	230.0	1247.391725463932	951.0048554336588	890.9471925108824
511812	992871	98	890.0	202.0	1247.391725463932	951.0048554336588	829.9018730508341
511811	992871	98	825.0	186.0	1247.391725463932	951.0048554336588	873.8690969347016
511810	992871	98	749.0	154.0	1247.391725463932	951.0048554336588	940.0058784899926
511809	992871	98	1297.0	135.0	1247.391725463932	951.0048554336588	817.5114097024899
511808	992871	98	702.0	102.0	1247.391725463932	951.0048554336588	1009.0893809541615
511823	992871	98	615.0	799.0	1247.391725463932	951.0048554336588	650.4035443558536
511822	992871	98	791.0	629.0	1247.391725463932	951.0048554336588	558.5521766091299
511821	992871	98	936.0	555.0	1247.391725463932	951.0048554336588	503.7704360266071
511820	992871	98	707.0	550.0	1247.391725463932	951.0048554336588	672.9250411682235
511819	992871	98	1232.0	519.0	1247.391725463932	951.0048554336588	432.27896124032395
511818	992871	98	988.0	436.0	1247.391725463932	951.0048554336588	576.6403284191973
511817	992871	98	793.0	387.0	1247.391725463932	951.0048554336588	724.274338302022
511816	992871	98	875.0	307.0	1247.391725463932	951.0048554336588	743.920594563783
511828	992871	98	882.0	962.0	1247.391725463932	951.0048554336588	365.5571176184978
511826	992871	98	603.0	940.0	1247.391725463932	951.0048554336588	644.4856885063464
511825	992871	98	860.0	867.0	1247.391725463932	951.0048554336588	396.3952127540801
511824	992871	98	788.0	849.0	1247.391725463932	951.0048554336588	470.5802247829485
511855	992891	99	716.0	227.0	1247.4162808759136	950.9709662773306	898.074174883411
511854	992891	99	889.0	194.0	1247.4162808759136	950.9709662773306	837.5364315561188
511853	992891	99	825.0	186.0	1247.4162808759136	950.9709662773306	873.8512994762391
511852	992891	99	756.0	152.0	1247.4162808759136	950.9709662773306	938.0003017398482
511851	992891	99	1295.0	120.0	1247.4162808759136	950.9709662773306	832.332239626437
511850	992891	99	712.0	103.0	1247.4162808759136	950.9709662773306	1002.8585909669943
511863	992891	99	786.0	625.0	1247.4162808759136	950.9709662773306	564.9442938141216
511862	992891	99	711.0	546.0	1247.4162808759136	950.9709662773306	672.1189700613588
511861	992891	99	1229.0	518.0	1247.4162808759136	950.9709662773306	433.36245458094993
511860	992891	99	994.0	428.0	1247.4162808759136	950.9709662773306	581.1354773045823
511859	992891	99	793.0	386.0	1247.4162808759136	950.9709662773306	725.0423084630563
511858	992891	99	876.0	307.0	1247.4162808759136	950.9709662773306	743.4034295776785
511857	992891	99	762.0	300.0	1247.4162808759136	950.9709662773306	812.0296575097767
511856	992891	99	626.0	246.0	1247.4162808759136	950.9709662773306	939.7564883690059
511870	992891	99	602.0	981.0	1247.4162808759136	950.9709662773306	646.1144778489438
511869	992891	99	894.0	970.0	1247.4162808759136	950.9709662773306	353.928201352451
511867	992891	99	835.0	908.0	1247.4162808759136	950.9709662773306	414.64887878098494
511866	992891	99	594.0	828.0	1247.4162808759136	950.9709662773306	664.8869788624914
511865	992891	99	832.0	761.0	1247.4162808759136	950.9709662773306	456.7927915862055
511864	992891	99	918.0	633.0	1247.4162808759136	950.9709662773306	457.8434464983179
511919	992849	100	625.0	246.0	1247.4404589752316	950.9559587174516	940.4227925250102
[truncated: 21,919 more rows]
